# Supplementary material for: LSTrAP-Crowd: prediction of novel components of bacterial ribosomes with crowd-sourced analysis of RNA sequencing data
Source: BMC Biol. 2020 Sep 3;18:114. doi: 10.1186/s12915-020-00846-9 (PMC7470450; doi:10.1186/s12915-020-00846-9)
Supplement: Supplementary file 1 — Additional file 1 : Table S1. Quality control of the RNA-seq samples. The table indicates the species (first column), sample ID (second column), group ID processing the sample (third column), number of pseudoaligned reads (fourth column), percentage of pseudoaligned reads (fifth column) and an indication whether the sample passed the set quality thresholds (sixth column). [file 12915_2020_846_MOESM1_ESM.xlsx]

## Sheet: Additional File 1 Table S1. 
Additional File 1: Table S1. Quality control of the RNA-seq samples. The table indicates the species (first column), sample ID (second column), group ID processing the sample (third column), number of pseudoaligned reads (fourth column), percentage of pseudoaligned reads (fifth column) and indication whether the sample passed the set quality thresholds (sixth column).
Species	SampleID	Group	n_pseudoaligned	p_pseudoaligned	PassedQC?
Mycobacterium tuberculosis	SRR1227420	Alice_jingxi	577937	53.8	N
Mycobacterium tuberculosis	SRR6787467	Alice_jingxi	-	-	N
Mycobacterium tuberculosis	SRR7061282	Alice_jingxi	41	33.6	N
Mycobacterium tuberculosis	SRR3143845	Alice_jingxi	3337378	14.8	N
Mycobacterium tuberculosis	SRR1222970	Alice_jingxi	549004	45.8	N
Mycobacterium tuberculosis	SRR1232098	Alice_jingxi	893039	58.4	N
Mycobacterium tuberculosis	SRR1223504	Alice_jingxi	331625	32.8	N
Mycobacterium tuberculosis	SRR1218334	Alice_jingxi	1705100	58	Y
Mycobacterium tuberculosis	SRR1023810	Alice_jingxi	10459589	49.8	Y
Mycobacterium tuberculosis	SRR1223538	Alice_jingxi	606409	53.5	N
Mycobacterium tuberculosis	SRR1219133	Alice_jingxi	268053	51.1	N
Mycobacterium tuberculosis	SRR7792629	Alice_jingxi	7769876	49.3	Y
Mycobacterium tuberculosis	SRR1202551	Alice_jingxi	844469	31.8	N
Mycobacterium tuberculosis	SRR7651359	Alice_jingxi	3732366	61.2	Y
Mycobacterium tuberculosis	SRR1223220	Alice_jingxi	223919	54	N
Mycobacterium tuberculosis	SRR7792260	Alice_jingxi	4629847	53.9	Y
Mycobacterium tuberculosis	SRR7759901	Alice_jingxi	4411742	30.3	Y
Mycobacterium tuberculosis	SRR1231645	Alice_jingxi	2167851	48.4	Y
Mycobacterium tuberculosis	SRR1214287	Alice_jingxi	809127	55.8	N
Mycobacterium tuberculosis	SRR7064996	Alice_jingxi	5572390	51.3	Y
Mycobacterium tuberculosis	SRR1208693	Alice_jingxi	38	0	N
Mycobacterium tuberculosis	SRR1209005	Alice_jingxi	21	0	N
Mycobacterium tuberculosis	SRR7642848	Alice_jingxi	1069195	20.8	N
Mycobacterium tuberculosis	SRR1216232	Alice_jingxi	977396	48.8	N
Mycobacterium tuberculosis	SRR1208436	Alice_jingxi	9	0	N
Mycobacterium tuberculosis	SRR10115612	Alice_jingxi	-	-	N
Mycobacterium tuberculosis	SRR1215538	Alice_jingxi	1631	41.1	N
Mycobacterium tuberculosis	SRR1232643	Alice_jingxi	235222	48.8	N
Mycobacterium tuberculosis	SRR1449449	Alice_jingxi	853334	51.4	N
Mycobacterium tuberculosis	SRR8274768	Alice_jingxi	11209745	51.8	Y
Mycobacterium tuberculosis	SRR1202697	Alice_jingxi	12583	27.1	N
Mycobacterium tuberculosis	ERR455054	Alice_jingxi	-	-	N
Mycobacterium tuberculosis	SRR1223449	Alice_jingxi	101491	63.9	N
Mycobacterium tuberculosis	SRR1230399	Alice_jingxi	978208	56.1	N
Mycobacterium tuberculosis	SRR1208769	Alice_jingxi	52	0	N
Mycobacterium tuberculosis	SRR1231730	Alice_jingxi	184391	36.8	N
Mycobacterium tuberculosis	SRR1232505	Alice_jingxi	405431	28.4	N
Mycobacterium tuberculosis	SRR1462249	Alice_jingxi	784131	52.9	N
Mycobacterium tuberculosis	SRR5017556	Alice_jingxi	0	0	N
Mycobacterium tuberculosis	SRR1221366	Alice_jingxi	1030240	57.3	Y
Mycobacterium tuberculosis	SRR7759902	Alice_jingxi	1069757	12.9	N
Mycobacterium tuberculosis	SRR1223934	Alice_jingxi	408096	58.4	N
Mycobacterium tuberculosis	SRR1232499	Alice_jingxi	1494614	52.3	Y
Mycobacterium tuberculosis	SRR1215276	Alice_jingxi	450679	57.3	N
Mycobacterium tuberculosis	SRR1462149	Alice_jingxi	557330	46.6	N
Mycobacterium tuberculosis	SRR1209049	Alice_jingxi	1	0	N
Mycobacterium tuberculosis	SRR1232862	Alice_jingxi	1179553	60.4	Y
Mycobacterium tuberculosis	SRR1218951	Alice_jingxi	182313	33.7	N
Mycobacterium tuberculosis	SRR1202419	Alice_jingxi	35	0	N
Mycobacterium tuberculosis	SRR1202659	Alice_jingxi	1308838	56.4	Y
Mycobacterium tuberculosis	SRR1223347	Alice_jingxi	1377111	54.1	Y
Mycobacterium tuberculosis	SRR1233004	Alice_jingxi	903575	49.1	N
Mycobacterium tuberculosis	SRR1224566	Alice_jingxi	505428	48.1	N
Mycobacterium tuberculosis	SRR6713360	Alice_jingxi	8206483	56.1	Y
Mycobacterium tuberculosis	SRR1222369	Alice_jingxi	250703	17.8	N
Mycobacterium tuberculosis	SRR10614054	Alice_jingxi	-	-	N
Mycobacterium tuberculosis	SRR1222489	Alice_jingxi	555575	51.3	N
Mycobacterium tuberculosis	SRR1220224	Alice_jingxi	225009	31.7	N
Mycobacterium tuberculosis	SRR1215853	Alice_jingxi	519986	36.7	N
Mycobacterium tuberculosis	ERR2882381	Alice_jingxi	13440562	61	Y
Mycobacterium tuberculosis	SRR1218288	Alice_jingxi	80790	8.6	N
Mycobacterium tuberculosis	SRR1424619	Alice_jingxi	140934	30.6	N
Mycobacterium tuberculosis	SRR1227205	Alice_jingxi	584490	56.1	N
Mycobacterium tuberculosis	SRR1232625	Alice_jingxi	676329	55.4	N
Mycobacterium tuberculosis	SRR1202636	Alice_jingxi	4355910	45.5	Y
Mycobacterium tuberculosis	SRR2000342	Alice_jingxi	1589640	18.9	N
Mycobacterium tuberculosis	SRR5061516	Alice_jingxi	0	0	N
Mycobacterium tuberculosis	ERR766253	Alice_jingxi	-	-	N
Mycobacterium tuberculosis	SRR1208324	Alice_jingxi	229505	25.9	N
Mycobacterium tuberculosis	SRR1223039	Alice_jingxi	657919	51.9	N
Mycobacterium tuberculosis	SRR7749845	Alice_jingxi	5853213	56.1	Y
Mycobacterium tuberculosis	SRR1225379	Alice_jingxi	1078373	49.3	Y
Mycobacterium tuberculosis	ERR3376646	Alice_jingxi	308238	24.2	N
Mycobacterium tuberculosis	SRR1228653	Alice_jingxi	1493824	53	Y
Mycobacterium tuberculosis	SRR1228423	Alice_jingxi	985868	46.7	N
Mycobacterium tuberculosis	SRR1449535	Alice_jingxi	1479140	55.2	Y
Mycobacterium tuberculosis	SRR1222240	Alice_jingxi	3047933	60.3	Y
Mycobacterium tuberculosis	SRR1490851	Alice_jingxi	1376844	52.2	Y
Mycobacterium tuberculosis	SRR1221536	Alice_jingxi	222023	55.7	N
Mycobacterium tuberculosis	SRR1223066	Alice_jingxi	631991	55.6	N
Mycobacterium tuberculosis	SRR1214140	Alice_jingxi	874066	54.3	N
Mycobacterium tuberculosis	SRR1209029	Alice_jingxi	24	0	N
Mycobacterium tuberculosis	SRR1232676	Alice_jingxi	402376	58.5	N
Mycobacterium tuberculosis	SRR1232422	Alice_jingxi	182767	33.4	N
Mycobacterium tuberculosis	SRR1202586	Alice_jingxi	88256	29.8	N
Mycobacterium tuberculosis	SRR8695353	Alice_jingxi	7197179	60.5	Y
Mycobacterium tuberculosis	SRR1229300	Alice_jingxi	1140220	52.6	Y
Mycobacterium tuberculosis	SRR1223506	Alice_jingxi	335343	52.4	N
Mycobacterium tuberculosis	SRR1218801	Alice_jingxi	649823	48.9	N
Mycobacterium tuberculosis	SRR1214095	Alice_jingxi	633431	63.7	N
Mycobacterium tuberculosis	SRR1208328	Alice_jingxi	296418	32.1	N
Mycobacterium tuberculosis	SRR8274759	Alice_jingxi	10418789	52.9	Y
Mycobacterium tuberculosis	SRR8274781	Alice_jingxi	16410929	53.7	Y
Mycobacterium tuberculosis	SRR7443736	Alice_jingxi	767989	45.7	N
Mycobacterium tuberculosis	SRR1202400	Alice_jingxi	4	0	N
Mycobacterium tuberculosis	SRR1227206	Alice_jingxi	897435	54.3	N
Mycobacterium tuberculosis	SRR6713382	Alice_jingxi	12720638	50.4	Y
Mycobacterium tuberculosis	SRR1202512	Alice_jingxi	79058	29.7	N
Mycobacterium tuberculosis	SRR1231613	Alice_jingxi	743531	51.6	N
Mycobacterium tuberculosis	SRR1227504	Alice_jingxi	795217	61.7	N
Mycobacterium tuberculosis	ERR766249	Alice_jingxi	-	-	N
Mycobacterium tuberculosis	SRR1219103	Alice_jingxi	1159922	58.2	Y
Mycobacterium tuberculosis	SRR1233621	Alice_jingxi	922893	50.4	N
Mycobacterium tuberculosis	SRR1219018	Alice_jingxi	1191484	64.9	Y
Mycobacterium tuberculosis	SRR1216187	Alice_jingxi	516231	39.5	N
Mycobacterium tuberculosis	SRR1232496	Alice_jingxi	579463	49.3	N
Mycobacterium tuberculosis	SRR1202619	Alice_jingxi	1683365	39.9	Y
Mycobacterium tuberculosis	SRR1449385	Alice_jingxi	2918139	42.6	Y
Mycobacterium tuberculosis	SRR1222520	Alice_jingxi	275775	55.8	N
Mycobacterium tuberculosis	SRR1403655	Alice_jingxi	778616	50.5	N
Mycobacterium tuberculosis	ERR1749111	Alice_jingxi	9620253	58.8	Y
Mycobacterium tuberculosis	SRR9042987	Alice_jingxi	6899228	63.7	Y
Mycobacterium tuberculosis	SRR1218902	Alice_jingxi	779047	55.5	N
Mycobacterium tuberculosis	SRR1228639	Alice_jingxi	719276	52.2	N
Mycobacterium tuberculosis	SRR1232524	Alice_jingxi	1036048	53	Y
Mycobacterium tuberculosis	SRR1232874	Alice_jingxi	973674	53.5	N
Mycobacterium tuberculosis	SRR572350	Alice_jingxi	-	-	N
Mycobacterium tuberculosis	SRR1228640	Alice_jingxi	871238	46.3	N
Mycobacterium tuberculosis	SRR1232816	Alice_jingxi	264652	37.6	N
Mycobacterium tuberculosis	SRR1233288	Alice_jingxi	385017	58.5	N
Mycobacterium tuberculosis	SRR1232414	Alice_jingxi	410486	46.3	N
Mycobacterium tuberculosis	SRR8274773	Alice_jingxi	16270556	54.6	Y
Mycobacterium tuberculosis	SRR1232451	Alice_jingxi	500147	45.2	N
Mycobacterium tuberculosis	SRR1222800	Alice_jingxi	2606103	61.6	Y
Mycobacterium tuberculosis	ERR262979	Alice_jingxi	-	-	N
Mycobacterium tuberculosis	SRR1208351	Alice_jingxi	885819	57.9	N
Mycobacterium tuberculosis	SRR2078945	Alice_jingxi	5418189	47.7	Y
Mycobacterium tuberculosis	SRR6360038	Alice_jingxi	523698	9.8	N
Mycobacterium tuberculosis	SRR7651355	Alice_jingxi	8633500	60.2	Y
Mycobacterium tuberculosis	SRR8262957	Alice_jingxi	11365184	51.3	Y
Mycobacterium tuberculosis	SRR1221071	Alice_jingxi	972732	58.3	N
Mycobacterium tuberculosis	SRR1218332	Alice_jingxi	1414000	51.8	Y
Mycobacterium tuberculosis	SRR1218959	Alice_jingxi	1758168	59.4	Y
Mycobacterium tuberculosis	SRR1218224	Alice_jingxi	989745	50.1	N
Mycobacterium tuberculosis	SRR1226242	Alice_jingxi	943506	55.8	N
Mycobacterium tuberculosis	SRR1223452	Alice_jingxi	426145	55	N
Mycobacterium tuberculosis	SRR1208925	Alice_jingxi	11	0	N
Mycobacterium tuberculosis	SRR1208447	Alice_jingxi	553	0	N
Mycobacterium tuberculosis	SRR1233259	Alice_jingxi	334205	52.4	N
Mycobacterium tuberculosis	SRR1224426	Alice_jingxi	968375	55.6	N
Mycobacterium tuberculosis	SRR1222281	Alice_jingxi	888009	57.5	N
Mycobacterium tuberculosis	SRR1218667	Alice_jingxi	848377	39.3	N
Mycobacterium tuberculosis	SRR1219278	Alice_jingxi	1069458	52.1	Y
Mycobacterium tuberculosis	SRR1233510	Alice_jingxi	497197	47.2	N
Mycobacterium tuberculosis	SRR6360039	Alice_jingxi	1263301	10.9	N
Mycobacterium tuberculosis	SRR1220602	Alice_jingxi	997576	49.5	N
Mycobacterium tuberculosis	SRR7792622	Alice_jingxi	5898621	47	Y
Mycobacterium tuberculosis	SRR1231813	Alice_jingxi	298208	57.3	N
Mycobacterium tuberculosis	SRR1223381	Alice_jingxi	2573549	56.4	Y
Mycobacterium tuberculosis	SRR1449771	Alice_jingxi	1327898	54.6	Y
Mycobacterium tuberculosis	SRR1222277	Alice_jingxi	933128	53.8	N
Mycobacterium tuberculosis	SRR1221541	Alice_jingxi	743343	46.4	N
Mycobacterium tuberculosis	SRR1218811	Alice_jingxi	815788	54.4	N
Mycobacterium tuberculosis	ERR2882404	Alice_jingxi	4807449	51.5	Y
Mycobacterium tuberculosis	SRR1221505	Alice_jingxi	237781	34.5	N
Mycobacterium tuberculosis	SRR1208332	Alice_jingxi	24	0	N
Mycobacterium tuberculosis	SRR2106326	Alice_jingxi	108816	0.7	N
Mycobacterium tuberculosis	SRR1219029	Alice_jingxi	759752	51.6	N
Mycobacterium tuberculosis	SRR1231432	Alice_jingxi	843603	50.1	N
Mycobacterium tuberculosis	SRR1232519	Alice_jingxi	2288212	62.1	Y
Mycobacterium tuberculosis	SRR1220026	Alice_jingxi	309046	39.4	N
Mycobacterium tuberculosis	ERR3039931	Alice_jingxi	1126798	5.6	N
Mycobacterium tuberculosis	SRR1219178	Alice_jingxi	3622250	49.3	Y
Mycobacterium tuberculosis	SRR2000334	Alice_jingxi	2697540	21.2	N
Mycobacterium tuberculosis	ERR2103718	Alice_jingxi	1564792	32.7	Y
Mycobacterium tuberculosis	SRR1222308	Alice_jingxi	500459	59.1	N
Mycobacterium tuberculosis	SRR1208198	Alice_jingxi	2048696	39.7	Y
Mycobacterium tuberculosis	SRR1223524	Alice_jingxi	1147611	44.8	Y
Mycobacterium tuberculosis	SRR1215875	Alice_jingxi	548522	55.8	N
Mycobacterium tuberculosis	SRR1231441	Alice_jingxi	610251	43.5	N
Mycobacterium tuberculosis	SRR1215544	Alice_jingxi	937594	50.3	N
Mycobacterium tuberculosis	ERR766234	Alice_jingxi	-	-	N
Mycobacterium tuberculosis	SRR1233296	Alice_jingxi	242374	25.5	N
Mycobacterium tuberculosis	SRR1208675	Alice_jingxi	115	0	N
Mycobacterium tuberculosis	SRR1202637	Alice_jingxi	2206820	31.5	Y
Mycobacterium tuberculosis	SRR1230896	Alice_jingxi	278679	54.6	N
Mycobacterium tuberculosis	SRR1213921	Alice_jingxi	1147407	55.5	Y
Mycobacterium tuberculosis	SRR1224520	Alice_jingxi	894825	52.8	N
Mycobacterium tuberculosis	SRR1208824	Alice_jingxi	28	0	N
Mycobacterium tuberculosis	SRR1917715	Alice_jingxi	0	0	N
Mycobacterium tuberculosis	SRR1218584	Alice_jingxi	1700094	55.3	Y
Mycobacterium tuberculosis	SRR1225480	Alice_jingxi	2612158	56.9	Y
Mycobacterium tuberculosis	SRR1222274	Alice_jingxi	582949	41.5	N
Mycobacterium tuberculosis	SRR5061520	Alice_jingxi	0	0	N
Mycobacterium tuberculosis	ERR766228	Alice_jingxi	-	-	N
Mycobacterium tuberculosis	SRR7453025	Alice_jingxi	4331314	21.1	N
Mycobacterium tuberculosis	SRR1229644	Alice_jingxi	1586433	54.6	Y
Mycobacterium tuberculosis	SRR1221382	Alice_jingxi	798598	53.2	N
Mycobacterium tuberculosis	SRR1231674	Alice_jingxi	1112511	57.4	Y
Mycobacterium tuberculosis	SRR1218236	Alice_jingxi	1639935	53.3	Y
Mycobacterium tuberculosis	SRR1232679	Alice_jingxi	665909	49.5	N
Mycobacterium tuberculosis	SRR1231772	Alice_jingxi	1790424	55.5	Y
Mycobacterium tuberculosis	SRR1208722	Alice_jingxi	2	0	N
Mycobacterium tuberculosis	SRR5061710	Alice_jingxi	0	0	N
Mycobacterium tuberculosis	SRR1231738	Alice_jingxi	3220072	51.8	Y
Mycobacterium tuberculosis	SRR1410051	Alice_jingxi	297177	35.3	N
Mycobacterium tuberculosis	SRR10163946	Alice_jingxi	-	-	N
Mycobacterium tuberculosis	ERR2882405	Alice_jingxi	6185105	53.1	Y
Mycobacterium tuberculosis	SRR1233632	Alice_jingxi	491926	48.7	N
Mycobacterium tuberculosis	SRR1230452	Alice_jingxi	197602	31.7	N
Mycobacterium tuberculosis	ERR3376641	Alice_jingxi	202195	15	N
Mycobacterium tuberculosis	SRR1208947	Alice_jingxi	8	0	N
Mycobacterium tuberculosis	SRR1218497	Alice_jingxi	327066	57.7	N
Mycobacterium tuberculosis	SRR1232863	Alice_jingxi	855864	54.4	N
Mycobacterium tuberculosis	SRR1232448	Alice_jingxi	1448227	55.1	Y
Mycobacterium tuberculosis	SRR1232767	Alice_jingxi	778518	61.6	N
Mycobacterium tuberculosis	SRR8588644	Alice_jingxi	10622558	45.3	Y
Mycobacterium tuberculosis	SRR1208177	Alice_jingxi	1259453	34.4	Y
Mycobacterium tuberculosis	SRR1214340	Alice_jingxi	1666584	54.5	Y
Mycobacterium tuberculosis	SRR1218358	Alice_jingxi	497771	45.4	N
Mycobacterium tuberculosis	SRR1227077	Alice_jingxi	776942	55.6	N
Mycobacterium tuberculosis	SRR1215652	Alice_jingxi	1046788	56.6	Y
Mycobacterium tuberculosis	SRR6713317	Alice_jingxi	7844120	45	Y
Mycobacterium tuberculosis	SRR10163948	Alice_jingxi	-	-	N
Mycobacterium tuberculosis	SRR1202415	Alice_jingxi	10	0	N
Mycobacterium tuberculosis	SRR2000339	Alice_jingxi	2008076	22.3	N
Mycobacterium tuberculosis	SRR8274765	Alice_jingxi	11106402	54.7	Y
Mycobacterium tuberculosis	SRR1216234	Alice_jingxi	6015	0.7	N
Mycobacterium tuberculosis	SRR1226223	Alice_jingxi	2317621	52.2	Y
Mycobacterium tuberculosis	SRR8588639	Alice_jingxi	11019751	48.8	Y
Mycobacterium tuberculosis	SRR1232462	Alice_jingxi	98666	13.1	N
Mycobacterium tuberculosis	SRR10123881	Alice_jingxi	-	-	N
Mycobacterium tuberculosis	SRR1214370	Alice_jingxi	679785	57.8	N
Mycobacterium tuberculosis	SRR1218597	Alice_jingxi	167602	47.4	N
Mycobacterium tuberculosis	SRR1220266	Alice_jingxi	253120	58.2	N
Mycobacterium tuberculosis	SRR1220030	Alice_jingxi	534307	45.2	N
Mycobacterium tuberculosis	SRR1232942	Alice_jingxi	493005	65.8	N
Mycobacterium tuberculosis	SRR6713334	Alice_jingxi	5807891	47.7	Y
Mycobacterium tuberculosis	SRR1220011	Alice_jingxi	875003	53.7	N
Mycobacterium tuberculosis	SRR1232095	Alice_jingxi	609361	52	N
Mycobacterium tuberculosis	SRR1225551	Alice_jingxi	944065	58.4	N
Mycobacterium tuberculosis	SRR1449834	Alice_jingxi	1428481	52.9	Y
Mycobacterium tuberculosis	SRR1214538	Alice_jingxi	977187	49.5	N
Mycobacterium tuberculosis	SRR1222803	Alice_jingxi	953144	55.9	N
Mycobacterium tuberculosis	SRR1220974	Alice_jingxi	967362	46.8	N
Mycobacterium tuberculosis	SRR1221646	Alice_jingxi	273918	54.6	N
Mycobacterium tuberculosis	SRR1208682	Alice_jingxi	16	0	N
Mycobacterium tuberculosis	SRR1219059	Alice_jingxi	706444	55.7	N
Mycobacterium tuberculosis	SRR6713314	Alice_jingxi	7677931	46.1	Y
Mycobacterium tuberculosis	SRR1214149	Alice_jingxi	1606590	54.7	Y
Mycobacterium tuberculosis	SRR1215832	Alice_jingxi	83910	10.1	N
Mycobacterium tuberculosis	SRR1215002	Alice_jingxi	1454091	54.9	Y
Mycobacterium tuberculosis	SRR8149496	Alice_jingxi	0	0	N
Mycobacterium tuberculosis	SRR1222648	Alice_jingxi	2374472	58.5	Y
Mycobacterium tuberculosis	SRR1449568	Alice_jingxi	1193209	51.3	Y
Mycobacterium tuberculosis	SRR7058115	Alice_jingxi	1228172	12.7	N
Mycobacterium tuberculosis	SRR1202408	Alice_jingxi	7	0	N
Mycobacterium tuberculosis	SRR1218308	Alice_jingxi	598440	31.1	N
Mycobacterium tuberculosis	SRR1228686	Alice_jingxi	503114	65.8	N
Mycobacterium tuberculosis	SRR1215487	Alice_jingxi	1017819	50	Y
Mycobacterium tuberculosis	SRR1221006	Alice_jingxi	3745577	62	Y
Mycobacterium tuberculosis	SRR1222229	Alice_jingxi	1066416	51.9	Y
Mycobacterium tuberculosis	SRR1222634	Alice_jingxi	2558974	56.9	Y
Mycobacterium tuberculosis	SRR1208900	Alice_jingxi	19	0	N
Mycobacterium tuberculosis	SRR1208756	Alice_jingxi	190	0	N
Mycobacterium tuberculosis	SRR1214353	Alice_jingxi	649741	50.9	N
Mycobacterium tuberculosis	SRR1202380	Alice_jingxi	14	0	N
Mycobacterium tuberculosis	SRR1218156	Alice_jingxi	1221299	57.5	Y
Mycobacterium tuberculosis	SRR1229206	Alice_jingxi	1442778	51.6	Y
Mycobacterium tuberculosis	SRR1218227	Alice_jingxi	1169148	56.3	Y
Mycobacterium tuberculosis	SRR1218307	Alice_jingxi	188758	40.9	N
Mycobacterium tuberculosis	SRR1227317	Alice_jingxi	1898978	49.4	Y
Mycobacterium tuberculosis	SRR2000332	Alice_jingxi	2551427	26.5	N
Mycobacterium tuberculosis	SRR1209045	Alice_jingxi	7	0	N
Mycobacterium tuberculosis	SRR1461891	Alice_jingxi	798998	39.4	N
Mycobacterium tuberculosis	SRR1023807	Alice_jingxi	7084427	30.8	Y
Mycobacterium tuberculosis	SRR1223936	Alice_jingxi	799975	54.6	N
Mycobacterium tuberculosis	SRR1215525	Alice_jingxi	2274874	54.7	Y
Mycobacterium tuberculosis	ERR1706690	Alice_jingxi	1378165	6.6	N
Mycobacterium tuberculosis	SRR1202726	Alice_jingxi	193	0	N
Mycobacterium tuberculosis	SRR9214136	Alice_jingxi	8451819	61.8	Y
Mycobacterium tuberculosis	SRR5225161	Alice_jingxi	12081144	48	Y
Mycobacterium tuberculosis	SRR1232840	Alice_jingxi	445228	42.3	N
Mycobacterium tuberculosis	SRR1232974	Alice_jingxi	558502	50.4	N
Mycobacterium tuberculosis	SRR1202625	Alice_jingxi	1013549	32.1	Y
Mycobacterium tuberculosis	ERR2299757	Alice_jingxi	6508757	50	Y
Mycobacterium tuberculosis	SRR1214268	Alice_jingxi	665151	53.2	N
Mycobacterium tuberculosis	SRR1218320	Alice_jingxi	406125	31.2	N
Mycobacterium tuberculosis	SRR1232079	Alice_jingxi	1181835	55.2	Y
Mycobacterium tuberculosis	SRR1218630	Alice_jingxi	387005	55.2	N
Mycobacterium tuberculosis	SRR1208441	Alice_jingxi	551	0	N
Mycobacterium tuberculosis	SRR1233678	Alice_jingxi	1006382	65.5	Y
Mycobacterium tuberculosis	SRR1221146	Alice_jingxi	886175	48.5	N
Mycobacterium tuberculosis	SRR1222919	Alice_jingxi	1389246	57.7	Y
Mycobacterium tuberculosis	SRR1218605	Alice_jingxi	614174	43.6	N
Mycobacterium tuberculosis	SRR1220289	Alice_jingxi	692080	57	N
Mycobacterium tuberculosis	SRR1233008	Alice_jingxi	1205565	47.4	Y
Mycobacterium tuberculosis	SRR1225552	Alice_jingxi	980230	51	N
Mycobacterium tuberculosis	SRR1221523	Alice_jingxi	563271	51.4	N
Mycobacterium tuberculosis	SRR1224533	Alice_jingxi	2972645	53.4	Y
Mycobacterium tuberculosis	SRR1208584	Alice_jingxi	34	0	N
Mycobacterium tuberculosis	ERR2103720	Alice_jingxi	1515442	36.8	Y
Mycobacterium tuberculosis	SRR7453014	Alice_jingxi	423745	3.7	N
Mycobacterium tuberculosis	SRR1218774	Alice_jingxi	484435	48.7	N
Mycobacterium tuberculosis	SRR9042984	Alice_jingxi	6585470	64.2	Y
Mycobacterium tuberculosis	SRR1605913	Alice_jingxi	1432407	10.9	N
Mycobacterium tuberculosis	SRR1232411	Alice_jingxi	706378	52.9	N
Mycobacterium tuberculosis	SRR1232771	Alice_jingxi	890442	53.2	N
Mycobacterium tuberculosis	SRR1219037	Alice_jingxi	69351	7.5	N
Mycobacterium tuberculosis	SRR1222396	Alice_jingxi	1196570	29.6	N
Mycobacterium tuberculosis	SRR1223064	Alice_jingxi	722649	55.7	N
Mycobacterium tuberculosis	SRR1219294	Alice_jingxi	922204	58.4	N
Mycobacterium tuberculosis	SRR1231691	Alice_jingxi	164222	47.4	N
Mycobacterium tuberculosis	SRR1223498	Alice_jingxi	1169377	29.6	N
Mycobacterium tuberculosis	SRR1233402	Alice_jingxi	848850	62.2	N
Mycobacterium tuberculosis	ERR2882428	Alice_jingxi	5980279	48.4	Y
Mycobacterium tuberculosis	SRR1216199	Alice_jingxi	970884	55.9	N
Mycobacterium tuberculosis	SRR1221413	Alice_jingxi	409119	28.3	N
Mycobacterium tuberculosis	ERR3039930	Alice_jingxi	271080	45.4	N
Mycobacterium tuberculosis	SRR1226254	Alice_jingxi	635704	48.9	N
Mycobacterium tuberculosis	SRR7504776	Alice_jingxi	14216392	58.3	Y
Mycobacterium tuberculosis	SRR7443778	Alice_jingxi	3352511	52.5	Y
Mycobacterium tuberculosis	SRR1222387	Alice_jingxi	3005676	53.4	Y
Mycobacterium tuberculosis	SRR10129358	Alice_jingxi	-	-	N
Mycobacterium tuberculosis	SRR1231687	Alice_jingxi	1375885	54.1	Y
Mycobacterium tuberculosis	SRR1214317	Alice_jingxi	1506987	53.1	Y
Mycobacterium tuberculosis	SRR1232097	Alice_jingxi	2360664	52.2	Y
Mycobacterium tuberculosis	SRR10130138	Alice_jingxi	-	-	N
Mycobacterium tuberculosis	SRR1222276	Alice_jingxi	841306	65.5	N
Mycobacterium tuberculosis	SRR1214488	Alice_jingxi	958571	47.2	N
Mycobacterium tuberculosis	SRR7448505	Alice_jingxi	433190	2	N
Mycobacterium tuberculosis	SRR7504773	Alice_jingxi	12364528	49.5	Y
Mycobacterium tuberculosis	SRR1220023	Alice_jingxi	661859	51.9	N
Mycobacterium tuberculosis	SRR7792250	Alice_jingxi	187201	4.1	N
Mycobacterium tuberculosis	SRR1218820	Alice_jingxi	1321486	55.5	Y
Mycobacterium tuberculosis	SRR7634503	Alice_jingxi	2031530	30.6	Y
Mycobacterium tuberculosis	SRR7792248	Alice_jingxi	302740	4.2	N
Mycobacterium tuberculosis	SRR1223492	Alice_jingxi	1344316	54.1	Y
Mycobacterium tuberculosis	ERR766260	Alice_jingxi	-	-	N
Mycobacterium tuberculosis	SRR1224757	Alice_jingxi	1140193	55.3	Y
Mycobacterium tuberculosis	SRR1230958	Alice_jingxi	521254	36.7	N
Mycobacterium tuberculosis	SRR1216248	Alice_jingxi	252413	51.2	N
Mycobacterium tuberculosis	SRR1209034	Alice_jingxi	12	0	N
Mycobacterium tuberculosis	SRR3086941	Alice_jingxi	10685580	63.9	Y
Mycobacterium tuberculosis	SRR7642053	Alice_jingxi	5106239	59.2	Y
Mycobacterium tuberculosis	SRR1214262	Alice_jingxi	707838	48.4	N
Mycobacterium tuberculosis	SRR1219275	Alice_jingxi	1003066	54.6	Y
Mycobacterium tuberculosis	SRR1218210	Alice_jingxi	1026135	63.3	Y
Mycobacterium tuberculosis	ERR262989	Alice_jingxi	-	-	N
Mycobacterium tuberculosis	SRR1214763	Alice_jingxi	1165038	55.2	Y
Mycobacterium tuberculosis	SRR1208218	Alice_jingxi	7654351	42.6	Y
Mycobacterium tuberculosis	SRR1208432	Alice_jingxi	27	0	N
Mycobacterium tuberculosis	SRR7443737	Alice_jingxi	922692	52.1	N
Mycobacterium tuberculosis	SRR1214083	Alice_jingxi	673864	53.8	N
Mycobacterium tuberculosis	SRR1218652	Alice_jingxi	921677	51.4	N
Mycobacterium tuberculosis	SRR1221240	Alice_jingxi	1295002	48.3	Y
Mycobacterium tuberculosis	SRR1232400	Alice_jingxi	506362	51.9	N
Mycobacterium tuberculosis	SRR1462187	Alice_jingxi	1415253	53.1	Y
Mycobacterium tuberculosis	ERR455062	Alice_jingxi	-	-	N
Mycobacterium tuberculosis	SRR1208657	Alice_jingxi	4	0	N
Mycobacterium tuberculosis	SRR1208475	Alice_jingxi	6	0	N
Mycobacterium tuberculosis	SRR1218769	Alice_jingxi	1406013	53.8	Y
Mycobacterium tuberculosis	SRR1208958	Alice_jingxi	29	0	N
Mycobacterium tuberculosis	SRR1215932	Alice_jingxi	557989	55.8	N
Mycobacterium tuberculosis	SRR5689234	Alice_jingxi	4056348	31.4	Y
Mycobacterium tuberculosis	SRR1232603	Alice_jingxi	650891	52.4	N
Mycobacterium tuberculosis	SRR1218822	Alice_jingxi	1010947	58.8	Y
Mycobacterium tuberculosis	SRR1228696	Alice_jingxi	272492	54.6	N
Mycobacterium tuberculosis	SRR1202556	Alice_jingxi	14	0	N
Mycobacterium tuberculosis	SRR7505564	Alice_jingxi	6599914	45.1	Y
Mycobacterium tuberculosis	SRR1229545	Alice_jingxi	1306489	58	Y
Mycobacterium tuberculosis	SRR1449410	Alice_jingxi	1426524	53	Y
Mycobacterium tuberculosis	SRR8816604	Alice_jingxi	2251817	23.4	N
Mycobacterium tuberculosis	SRR1231335	Alice_jingxi	558375	57.2	N
Mycobacterium tuberculosis	SRR1214427	Alice_jingxi	178877	24	N
Mycobacterium tuberculosis	SRR1222244	Alice_jingxi	2115916	57.8	Y
Mycobacterium tuberculosis	SRR1232799	Alice_jingxi	246157	25.5	N
Mycobacterium tuberculosis	SRR6176440	Alice_jingxi	7102497	57.3	Y
Mycobacterium tuberculosis	SRR1215430	Alice_jingxi	1023665	56.7	Y
Mycobacterium tuberculosis	SRR1219072	Alice_jingxi	1448177	51.6	Y
Mycobacterium tuberculosis	SRR1223525	Alice_jingxi	917126	57.5	N
Mycobacterium tuberculosis	ERR1022493	Alice_jingxi	8757358	56.1	Y
Mycobacterium tuberculosis	SRR1231405	Alice_jingxi	386742	55.3	N
Mycobacterium tuberculosis	SRR1214428	Alice_jingxi	2609527	56.5	Y
Mycobacterium tuberculosis	SRR1449828	Alice_jingxi	199904	27.7	N
Mycobacterium tuberculosis	SRR1220037	Alice_jingxi	579283	49.3	N
Mycobacterium tuberculosis	SRR1202450	Alice_jingxi	7	0	N
Mycobacterium tuberculosis	SRR1229498	Alice_jingxi	365246	50	N
Mycobacterium tuberculosis	SRR1233306	Alice_jingxi	755565	60	N
Mycobacterium tuberculosis	SRR1213991	Alice_jingxi	222004	31.6	N
Mycobacterium tuberculosis	SRR7504788	Alice_jingxi	15272356	63.6	Y
Mycobacterium tuberculosis	SRR1230845	Alice_jingxi	3648067	49.2	Y
Mycobacterium tuberculosis	SRR1219189	Alice_jingxi	320428	44.7	N
Mycobacterium tuberculosis	SRR1449378	Alice_jingxi	772827	48.6	N
Mycobacterium tuberculosis	SRR1202526	Alice_jingxi	631092	51.5	N
Mycobacterium tuberculosis	SRR1218338	Alice_jingxi	730689	52.9	N
Mycobacterium tuberculosis	SRR1221671	Alice_jingxi	1001291	53.6	Y
Mycobacterium tuberculosis	SRR1232629	Alice_jingxi	682572	53.8	N
Mycobacterium tuberculosis	SRR1219093	Alice_jingxi	408535	53.8	N
Mycobacterium tuberculosis	SRR1223213	Alice_jingxi	967792	49.5	N
Mycobacterium tuberculosis	SRR1449778	Alice_jingxi	1421556	53.1	Y
Mycobacterium tuberculosis	SRR7642651	Alice_jingxi	7996796	66	Y
Mycobacterium tuberculosis	SRR1221638	Alice_jingxi	722412	52.8	N
Mycobacterium tuberculosis	SRR1232427	Alice_jingxi	334238	41.9	N
Mycobacterium tuberculosis	SRR1462181	Alice_jingxi	981063	50.1	N
Mycobacterium tuberculosis	SRR1218737	Alice_jingxi	1762658	55.8	Y
Mycobacterium tuberculosis	SRR572394	Alice_jingxi	-	-	N
Mycobacterium tuberculosis	SRR1228314	Alice_jingxi	285134	57.4	N
Mycobacterium tuberculosis	SRR1214457	Alice_jingxi	1273638	50.6	Y
Mycobacterium tuberculosis	SRR7443795	Alice_jingxi	2684126	54.9	Y
Mycobacterium tuberculosis	SRR1449839	Alice_jingxi	1699565	51.6	Y
Mycobacterium tuberculosis	SRR1220962	Alice_jingxi	1420236	51.7	Y
Mycobacterium tuberculosis	SRR1449641	Alice_jingxi	1136828	50.6	Y
Mycobacterium tuberculosis	SRR1915481	Alice_jingxi	471383	29.9	N
Mycobacterium tuberculosis	SRR1221680	Alice_jingxi	876120	52.2	N
Mycobacterium tuberculosis	SRR1231664	Alice_jingxi	1213497	50.2	Y
Mycobacterium tuberculosis	ERR3376645	Alice_jingxi	317079	24.1	N
Mycobacterium tuberculosis	SRR2106328	Alice_jingxi	217897	1.1	N
Mycobacterium tuberculosis	SRR1221498	Alice_jingxi	1499815	48.5	Y
Mycobacterium tuberculosis	SRR8715534	Alice_jingxi	12654727	53.6	Y
Mycobacterium tuberculosis	SRR1219273	Alice_jingxi	648288	49.5	N
Mycobacterium tuberculosis	SRR1950305	Alice_jingxi	81610	9	N
Mycobacterium tuberculosis	SRR1208793	Alice_jingxi	4	0	N
Mycobacterium tuberculosis	ERR926171	Alice_jingxi	-	-	N
Mycobacterium tuberculosis	SRR1216247	Alice_jingxi	230812	55.3	N
Mycobacterium tuberculosis	SRR1221527	Alice_jingxi	859835	51.7	N
Mycobacterium tuberculosis	SRR1233647	Alice_jingxi	189866	40.9	N
Mycobacterium tuberculosis	SRR1232823	Alice_jingxi	2113048	58.1	Y
Mycobacterium tuberculosis	SRR1223488	Alice_jingxi	545349	57.3	N
Mycobacterium tuberculosis	SRR1223217	Alice_jingxi	902526	52.6	N
Mycobacterium tuberculosis	SRR1208730	Alice_jingxi	578	0	N
Mycobacterium tuberculosis	SRR1218232	Alice_jingxi	839681	50.1	N
Mycobacterium tuberculosis	SRR1219074	Alice_jingxi	634799	51.2	N
Mycobacterium tuberculosis	SRR1228655	Alice_jingxi	1425623	53.9	Y
Mycobacterium tuberculosis	SRR1229486	Alice_jingxi	1016319	57.3	Y
Mycobacterium tuberculosis	SRR1202569	Alice_jingxi	4	0	N
Mycobacterium tuberculosis	SRR1218965	Alice_jingxi	583475	51.2	N
Mycobacterium tuberculosis	SRR1227578	Alice_jingxi	444057	51.8	N
Mycobacterium tuberculosis	SRR8272002	Alice_jingxi	1030352	6.6	N
Mycobacterium tuberculosis	SRR2078941	Alice_jingxi	7217399	60.9	Y
Mycobacterium tuberculosis	SRR1208913	Alice_jingxi	5	0	N
Mycobacterium tuberculosis	SRR1461892	Alice_jingxi	1612730	32.2	Y
Mycobacterium tuberculosis	SRR1218414	Alice_jingxi	221443	31.7	N
Mycobacterium tuberculosis	ERR2882432	Alice_jingxi	7874005	56.7	Y
Mycobacterium tuberculosis	SRR1209019	Alice_jingxi	50	0	N
Mycobacterium tuberculosis	SRR1221249	Alice_jingxi	2606659	56.6	Y
Mycobacterium tuberculosis	SRR8262958	Alice_jingxi	9243877	49.8	Y
Mycobacterium tuberculosis	SRR1223289	Alice_jingxi	864561	51.6	N
Mycobacterium tuberculosis	SRR8902365	Alice_jingxi	0	0	N
Mycobacterium tuberculosis	SRR6713353	Alice_jingxi	662859	4.5	N
Mycobacterium tuberculosis	SRR1216222	Alice_jingxi	1079349	53.1	Y
Mycobacterium tuberculosis	ERR1706691	Alice_jingxi	1211266	5.5	N
Mycobacterium tuberculosis	SRR1220019	Alice_jingxi	1150103	53.8	Y
Mycobacterium tuberculosis	ERR1332453	Alice_jingxi	1692003	40.2	Y
Mycobacterium tuberculosis	SRR1294213	Alice_jingxi	5330720	26.9	N
Mycobacterium tuberculosis	SRR1220591	Alice_jingxi	244548	29.2	N
Mycobacterium tuberculosis	SRR6713335	Alice_jingxi	7995090	51.4	Y
Mycobacterium tuberculosis	SRR1222911	Alice_jingxi	677636	50.3	N
Mycobacterium tuberculosis	SRR1462238	Alice_jingxi	1608018	49.8	Y
Mycobacterium tuberculosis	SRR1215909	Alice_jingxi	484116	48.7	N
Mycobacterium tuberculosis	SRR1219086	Alice_jingxi	987913	53.6	N
Mycobacterium tuberculosis	SRR1220251	Alice_jingxi	606389	56.8	N
Mycobacterium tuberculosis	SRR1231370	Alice_jingxi	788005	55.5	N
Mycobacterium tuberculosis	SRR1215520	Alice_jingxi	893267	53.9	N
Mycobacterium tuberculosis	SRR1230997	Alice_jingxi	459460	57.4	N
Mycobacterium tuberculosis	SRR1222232	Alice_jingxi	1640139	54.5	Y
Mycobacterium tuberculosis	SRR1225317	Alice_jingxi	2131612	59.1	Y
Mycobacterium tuberculosis	SRR1232662	Alice_jingxi	606901	52.2	N
Mycobacterium tuberculosis	SRR1215514	Alice_jingxi	216598	53.1	N
Mycobacterium tuberculosis	SRR1449423	Alice_jingxi	789065	50.6	N
Mycobacterium tuberculosis	SRR1224859	Alice_jingxi	479814	47.9	N
Mycobacterium tuberculosis	SRR572383	Alice_jingxi	-	-	N
Mycobacterium tuberculosis	SRR1231675	Alice_jingxi	1029621	53.1	Y
Mycobacterium tuberculosis	SRR1208331	Alice_jingxi	3	0	N
Mycobacterium tuberculosis	SRR1232578	Alice_jingxi	2217938	57.5	Y
Mycobacterium tuberculosis	SRR1221007	Alice_jingxi	926340	51.3	N
Mycobacterium tuberculosis	SRR10344327	Alice_jingxi	-	-	N
Mycobacterium tuberculosis	SRR1226235	Alice_jingxi	1152113	57.9	Y
Mycobacterium tuberculosis	SRR1231013	Alice_jingxi	1038426	56.6	Y
Mycobacterium tuberculosis	SRR7359822	Alice_jingxi	11170736	47.4	Y
Mycobacterium tuberculosis	SRR5689233	Alice_jingxi	0	0	N
Mycobacterium tuberculosis	SRR7651360	Alice_jingxi	3580225	60.8	Y
Mycobacterium tuberculosis	SRR1232735	Alice_jingxi	286650	30.4	N
Mycobacterium tuberculosis	SRR1221613	Alice_jingxi	225896	55.6	N
Mycobacterium tuberculosis	SRR1232801	Alice_jingxi	1341314	54.1	Y
Mycobacterium tuberculosis	SRR2106339	Alice_jingxi	433452	2.5	N
Mycobacterium tuberculosis	SRR1449740	Alice_jingxi	971217	50.2	N
Mycobacterium tuberculosis	SRR1225524	Alice_jingxi	799620	52.1	N
Mycobacterium tuberculosis	SRR1214746	Alice_jingxi	783924	52.3	N
Mycobacterium tuberculosis	SRR8550310	Alice_jingxi	1103617	51.6	Y
Mycobacterium tuberculosis	SRR1218881	Alice_jingxi	2314373	62	Y
Mycobacterium tuberculosis	SRR1231378	Alice_jingxi	527734	50.6	N
Mycobacterium tuberculosis	SRR1230903	Alice_jingxi	1169250	57.3	Y
Mycobacterium tuberculosis	SRR1208238	Alice_jingxi	7	0	N
Mycobacterium tuberculosis	SRR1232504	Alice_jingxi	496205	59.3	N
Mycobacterium tuberculosis	SRR1232824	Alice_jingxi	275423	54.2	N
Mycobacterium tuberculosis	SRR1208265	Alice_jingxi	1259959	45.2	Y
Mycobacterium tuberculosis	SRR7058116	Alice_jingxi	2072833	20.5	N
Mycobacterium tuberculosis	SRR1214210	Alice_jingxi	806256	51.6	N
Mycobacterium tuberculosis	SRR1221389	Alice_jingxi	474851	41.6	N
Mycobacterium tuberculosis	SRR1424603	Alice_jingxi	2158190	56.5	Y
Mycobacterium tuberculosis	SRR1218764	Alice_jingxi	567660	50.5	N
Mycobacterium tuberculosis	SRR1218396	Alice_jingxi	1168250	58.1	Y
Mycobacterium tuberculosis	SRR1232849	Alice_jingxi	993734	50.6	N
Mycobacterium tuberculosis	SRR8441982	Alice_jingxi	2010789	7.6	N
Mycobacterium tuberculosis	SRR6360069	Alice_jingxi	260421	5.6	N
Mycobacterium tuberculosis	SRR1218974	Alice_jingxi	1032033	53.1	Y
Mycobacterium tuberculosis	SRR1233273	Alice_jingxi	188264	41	N
Mycobacterium tuberculosis	SRR7058130	Alice_jingxi	3147494	33.5	Y
Mycobacterium tuberculosis	SRR1216225	Alice_jingxi	784249	53.2	N
Mycobacterium tuberculosis	SRR2776873	Alice_jingxi	6251141	55.9	Y
Mycobacterium tuberculosis	SRR1222201	Alice_jingxi	1160520	44.8	Y
Mycobacterium tuberculosis	SRR8274763	Alice_jingxi	16647294	57.4	Y
Mycobacterium tuberculosis	SRR1229600	Alice_jingxi	1593	35.7	N
Mycobacterium tuberculosis	SRR7759904	Alice_jingxi	285887	13.9	N
Mycobacterium tuberculosis	SRR1221035	Alice_jingxi	791108	58.7	N
Mycobacterium tuberculosis	SRR1229653	Alice_jingxi	763528	46.5	N
Mycobacterium tuberculosis	SRR1231408	Alice_jingxi	984008	53.5	N
Mycobacterium tuberculosis	SRR1228656	Alice_jingxi	1206714	53.6	Y
Mycobacterium tuberculosis	SRR1231419	Alice_jingxi	911403	58.7	N
Mycobacterium tuberculosis	SRR1228689	Alice_jingxi	957077	49.1	N
Mycobacterium tuberculosis	SRR1228974	Alice_jingxi	2301487	52.2	Y
Mycobacterium tuberculosis	SRR1214493	Alice_jingxi	2456764	58.3	Y
Mycobacterium tuberculosis	SRR1225179	Alice_jingxi	645513	53.9	N
Mycobacterium tuberculosis	SRR6713378	Alice_jingxi	13190087	53.9	Y
Mycobacterium tuberculosis	SRR1224530	Alice_jingxi	1716697	59.6	Y
Mycobacterium tuberculosis	SRR1202670	Alice_jingxi	2342669	59.4	Y
Mycobacterium tuberculosis	SRR1218593	Alice_jingxi	1086551	52.8	Y
Mycobacterium tuberculosis	SRR1233286	Alice_jingxi	970458	50.6	N
Mycobacterium tuberculosis	SRR1228489	Alice_jingxi	2417331	54.3	Y
Mycobacterium tuberculosis	SRR7444091	Alice_jingxi	2672223	73.1	Y
Mycobacterium tuberculosis	SRR1232989	Alice_jingxi	956655	55.2	N
Mycobacterium tuberculosis	SRR1461857	Alice_jingxi	479099	32.2	N
Mycobacterium tuberculosis	ERR2882397	Alice_jingxi	7583053	55	Y
Mycobacterium tuberculosis	SRR1232604	Alice_jingxi	342590	24.4	N
Mycobacterium tuberculosis	SRR1219164	Alice_jingxi	593439	41.9	N
Mycobacterium tuberculosis	SRR1232736	Alice_jingxi	776683	51.5	N
Mycobacterium tuberculosis	SRR6713389	Alice_jingxi	7574975	50.4	Y
Mycobacterium tuberculosis	SRR1695491	Alice_jingxi	9977234	46.7	Y
Mycobacterium tuberculosis	ERR2299749	Alice_jingxi	4170820	31.2	Y
Mycobacterium tuberculosis	SRR1223227	Alice_jingxi	1334433	57.9	Y
Mycobacterium tuberculosis	SRR8550303	Alice_jingxi	4972863	61.9	Y
Mycobacterium tuberculosis	SRR1223388	Alice_jingxi	496070	47.8	N
Mycobacterium tuberculosis	SRR1214519	Alice_jingxi	652183	63.8	N
Mycobacterium tuberculosis	SRR1221048	Alice_jingxi	2296848	59.7	Y
Mycobacterium tuberculosis	SRR6713366	Alice_jingxi	7337280	57.2	Y
Mycobacterium tuberculosis	SRR7634506	Alice_jingxi	1581745	37.1	Y
Mycobacterium tuberculosis	SRR3143850	Alice_jingxi	3691474	16.4	N
Mycobacterium tuberculosis	SRR1218230	Alice_jingxi	185492	36.5	N
Mycobacterium tuberculosis	SRR1403650	Alice_jingxi	584552	51.2	N
Mycobacterium tuberculosis	SRR8274780	Alice_jingxi	17588068	55.6	Y
Mycobacterium tuberculosis	SRR1218432	Alice_jingxi	795541	59.3	N
Mycobacterium tuberculosis	SRR1232655	Alice_jingxi	918078	58.8	N
Mycobacterium tuberculosis	SRR1229296	Alice_jingxi	345327	56.4	N
Mycobacterium tuberculosis	SRR7444085	Alice_jingxi	4445200	55	Y
Mycobacterium tuberculosis	SRR1226870	Alice_jingxi	884074	47.2	N
Mycobacterium tuberculosis	ERR2882412	Alice_jingxi	6887670	51.3	Y
Mycobacterium tuberculosis	SRR1221417	Alice_jingxi	1470818	52.2	Y
Mycobacterium tuberculosis	SRR1221631	Alice_jingxi	812533	58.5	N
Mycobacterium tuberculosis	SRR1462306	Alice_jingxi	1697150	54	Y
Mycobacterium tuberculosis	SRR1223432	Alice_jingxi	1009482	53.4	Y
Mycobacterium tuberculosis	SRR1449396	Alice_jingxi	205977	27.7	N
Mycobacterium tuberculosis	SRR1214070	Alice_jingxi	718399	52.7	N
Mycobacterium tuberculosis	SRR1232447	Alice_jingxi	1149143	54	Y
Mycobacterium tuberculosis	SRR6360045	Alice_jingxi	495826	8.9	N
Mycobacterium tuberculosis	SRR1233503	Alice_jingxi	1424062	55.1	Y
Mycobacterium tuberculosis	SRR1202672	Alice_jingxi	2382375	42.3	Y
Mycobacterium tuberculosis	SRR1220966	Alice_jingxi	836493	33.3	N
Mycobacterium tuberculosis	SRR1917698	Alice_jingxi	0	0	N
Mycobacterium tuberculosis	SRR8588647	Alice_jingxi	10723328	45.4	Y
Mycobacterium tuberculosis	SRR1917706	Alice_jingxi	0	0	N
Mycobacterium tuberculosis	SRR1222211	Alice_jingxi	681782	57.7	N
Mycobacterium tuberculosis	SRR1222893	Alice_jingxi	390114	46.2	N
Mycobacterium tuberculosis	ERR3039938	Alice_jingxi	4565915	32.7	Y
Mycobacterium tuberculosis	SRR1220292	Alice_jingxi	1139566	55.2	Y
Mycobacterium tuberculosis	SRR1202375	Alice_jingxi	3	0	N
Mycobacterium tuberculosis	SRR7948426	Alice_jingxi	12263845	57.5	Y
Mycobacterium tuberculosis	SRR1221379	Alice_jingxi	2671855	59.7	Y
Mycobacterium tuberculosis	SRR1223147	Alice_jingxi	790989	59.3	N
Mycobacterium tuberculosis	SRR1214899	Alice_jingxi	1299148	53.5	Y
Mycobacterium tuberculosis	SRR1232064	Alice_jingxi	1043878	52.9	Y
Mycobacterium tuberculosis	SRR1222872	Alice_jingxi	1733898	56	Y
Mycobacterium tuberculosis	SRR1220070	Alice_jingxi	488740	51.9	N
Mycobacterium tuberculosis	ERR1749123	Alice_jingxi	682036	3.3	N
Mycobacterium tuberculosis	SRR6360046	Alice_jingxi	537512	9.5	N
Mycobacterium tuberculosis	SRR1218420	Alice_jingxi	890454	55.1	N
Mycobacterium tuberculosis	SRR8297737	Alice_jingxi	1401141	5.1	N
Mycobacterium tuberculosis	SRR1218752	Alice_jingxi	479977	41.6	N
Mycobacterium tuberculosis	SRR1225562	Alice_jingxi	490975	51.6	N
Mycobacterium tuberculosis	SRR1233287	Alice_jingxi	165491	47.5	N
Mycobacterium tuberculosis	SRR1215882	Alice_jingxi	371815	58.2	N
Mycobacterium tuberculosis	SRR1215031	Alice_jingxi	51462	6.7	N
Mycobacterium tuberculosis	SRR1215701	Alice_jingxi	851735	49.5	N
Mycobacterium tuberculosis	SRR1424595	Alice_jingxi	842391	51.3	N
Mycobacterium tuberculosis	SRR1223461	Alice_jingxi	1010947	64.9	Y
Mycobacterium tuberculosis	SRR1695492	Alice_jingxi	10357714	53.6	Y
Mycobacterium tuberculosis	ERR1140784	Alice_jingxi	4146210	49.4	Y
Mycobacterium tuberculosis	SRR1231771	Alice_jingxi	410020	35.2	N
Mycobacterium tuberculosis	SRR1230221	Alice_jingxi	1026244	54.4	Y
Mycobacterium tuberculosis	SRR7443794	Alice_jingxi	2650530	39.6	Y
Mycobacterium tuberculosis	SRR1202607	Alice_jingxi	843471	42.8	N
Mycobacterium tuberculosis	SRR7443784	Alice_jingxi	2923678	69.7	Y
Mycobacterium tuberculosis	SRR1222370	Alice_jingxi	894642	49.2	N
Mycobacterium tuberculosis	SRR8695352	Alice_jingxi	7468256	64.2	Y
Mycobacterium tuberculosis	SRR1233608	Alice_jingxi	1613730	60.4	Y
Staphylococcus aureus	ERR1143988	GENEVIEVE_LING	0	0	N
Staphylococcus aureus	SRR2650767	GENEVIEVE_LING	84755	2.4	N
Staphylococcus aureus	SRR2099731	GENEVIEVE_LING	619822	35.4	N
Staphylococcus aureus	SRR2976706	GENEVIEVE_LING	2003656	12.5	N
Staphylococcus aureus	SRR8728907	GENEVIEVE_LING	6076413	65.3	Y
Staphylococcus aureus	SRR8710739	GENEVIEVE_LING	5460851	71	Y
Staphylococcus aureus	SRR7146314	GENEVIEVE_LING	3780368	74.3	Y
Staphylococcus aureus	SRR8712691	GENEVIEVE_LING	5360286	77.7	Y
Staphylococcus aureus	SRR2733466	GENEVIEVE_LING	511897	3.2	N
Staphylococcus aureus	SRR7189482	GENEVIEVE_LING	16991003	73.5	Y
Staphylococcus aureus	SRR7634567	GENEVIEVE_LING	332	0.1	N
Staphylococcus aureus	SRR1531094	GENEVIEVE_LING	613647	6.3	N
Staphylococcus aureus	SRR568074	GENEVIEVE_LING	0	0	N
Staphylococcus aureus	SRR8712675	GENEVIEVE_LING	5833185	70.9	Y
Staphylococcus aureus	SRR9201364	GENEVIEVE_LING	11670490	43.9	Y
Staphylococcus aureus	DRR012602	GENEVIEVE_LING	668795	2.4	N
Staphylococcus aureus	SRR9273166	GENEVIEVE_LING	913760	56.1	N
Staphylococcus aureus	SRR3466356	GENEVIEVE_LING	9976008	56.1	Y
Staphylococcus aureus	SRR7634600	GENEVIEVE_LING	198	0	N
Staphylococcus aureus	SRR1265840	GENEVIEVE_LING	14595	0.1	N
Staphylococcus aureus	SRR6391836	GENEVIEVE_LING	4639019	61.9	Y
Staphylococcus aureus	SRR7634655	GENEVIEVE_LING	578	0.5	N
Staphylococcus aureus	SRR8182595	GENEVIEVE_LING	3819846	66.1	Y
Staphylococcus aureus	SRR7634641	GENEVIEVE_LING	17512	0.3	N
Staphylococcus aureus	SRR7634630	GENEVIEVE_LING	399	0.2	N
Staphylococcus aureus	SRR8181615	GENEVIEVE_LING	3305120	68.1	Y
Staphylococcus aureus	DRR084307	GENEVIEVE_LING	552550	2.6	N
Staphylococcus aureus	ERR022178	GENEVIEVE_LING	1745468	39.8	Y
Staphylococcus aureus	SRR2976701	GENEVIEVE_LING	1298886	8.1	N
Staphylococcus aureus	SRR4784180	GENEVIEVE_LING	3600217	57.7	Y
Staphylococcus aureus	ERR022157	GENEVIEVE_LING	1875603	52.2	Y
Staphylococcus aureus	ERR2820064	GENEVIEVE_LING	20691085	60.6	Y
Staphylococcus aureus	SRR5456206	GENEVIEVE_LING	831497	22.7	N
Staphylococcus aureus	SRR8424706	GENEVIEVE_LING	225270	13.1	N
Staphylococcus aureus	SRR5431996	GENEVIEVE_LING	2592128	66.4	Y
Staphylococcus aureus	SRR8181613	GENEVIEVE_LING	2221432	63.1	Y
Staphylococcus aureus	SRR7634576	GENEVIEVE_LING	1293	0.6	N
Staphylococcus aureus	SRR8710732	GENEVIEVE_LING	2908309	71.4	Y
Staphylococcus aureus	SRR1205335	GENEVIEVE_LING	4781659	68.6	Y
Staphylococcus aureus	SRR10426655	GENEVIEVE_LING	2943	0.2	N
Staphylococcus aureus	SRR1205331	GENEVIEVE_LING	5890802	73.4	Y
Staphylococcus aureus	SRR1531117	GENEVIEVE_LING	1207035	18.4	N
Staphylococcus aureus	SRR3466364	GENEVIEVE_LING	7707358	56.2	Y
Staphylococcus aureus	SRR2650745	GENEVIEVE_LING	13415	0.3	N
Staphylococcus aureus	SRR7634732	GENEVIEVE_LING	5389	0	N
Staphylococcus aureus	SRR10231292	GENEVIEVE_LING	6021331	52.1	Y
Staphylococcus aureus	SRR7634706	GENEVIEVE_LING	999	0.1	N
Staphylococcus aureus	ERR454957	GENEVIEVE_LING	2772706	19.5	N
Staphylococcus aureus	SRR1926329	GENEVIEVE_LING	1767525	68.1	Y
Staphylococcus aureus	SRR4784220	GENEVIEVE_LING	5900075	64.9	Y
Staphylococcus aureus	SRR7634667	GENEVIEVE_LING	375	0	N
Staphylococcus aureus	SRR7634688	GENEVIEVE_LING	531	0.1	N
Staphylococcus aureus	SRR2099703	GENEVIEVE_LING	2426126	47.8	Y
Staphylococcus aureus	SRR7634595	GENEVIEVE_LING	1075	0.9	N
Staphylococcus aureus	ERR022158	GENEVIEVE_LING	2251971	53.2	Y
Staphylococcus aureus	SRR6020050	GENEVIEVE_LING	8063242	63.4	Y
Staphylococcus aureus	SRR10152581	GENEVIEVE_LING	28117	0.1	N
Staphylococcus aureus	SRR1531081	GENEVIEVE_LING	1676520	24.8	N
Staphylococcus aureus	SRR2733433	GENEVIEVE_LING	364229	2.3	N
Staphylococcus aureus	ERR2677735	GENEVIEVE_LING	1838264	23.6	N
Staphylococcus aureus	SRR568075	GENEVIEVE_LING	0	0	N
Staphylococcus aureus	SRR9201345	GENEVIEVE_LING	4344990	51.2	Y
Staphylococcus aureus	SRR7130601	GENEVIEVE_LING	8749515	65.5	Y
Staphylococcus aureus	ERR022160	GENEVIEVE_LING	1324488	47.8	Y
Staphylococcus aureus	SRR7634680	GENEVIEVE_LING	579	0.1	N
Staphylococcus aureus	SRR3466341	GENEVIEVE_LING	11592769	57.1	Y
Staphylococcus aureus	SRR7634634	GENEVIEVE_LING	529	0	N
Staphylococcus aureus	SRR2529602	GENEVIEVE_LING	1308	0	N
Staphylococcus aureus	SRR3659238	GENEVIEVE_LING	236500	1.8	N
Staphylococcus aureus	SRR1943266	GENEVIEVE_LING	1888633	57.4	Y
Staphylococcus aureus	SRR3994377	GENEVIEVE_LING	537	0	N
Staphylococcus aureus	SRR2529604	GENEVIEVE_LING	34922	0.4	N
Staphylococcus aureus	ERR022166	GENEVIEVE_LING	1998244	49.2	Y
Staphylococcus aureus	DRR170700	GENEVIEVE_LING	1780260	9.7	N
Staphylococcus aureus	SRR10426680	GENEVIEVE_LING	16068430	58.1	Y
Staphylococcus aureus	DRR084301	GENEVIEVE_LING	436456	2.8	N
Staphylococcus aureus	SRR5229247	GENEVIEVE_LING	7670430	70.3	Y
Staphylococcus aureus	ERR1941942	GENEVIEVE_LING	2517480	62.1	Y
Staphylococcus aureus	ERR2799786	GENEVIEVE_LING	5370314	49.8	Y
Staphylococcus aureus	SRR6020036	GENEVIEVE_LING	8942814	70.4	Y
Staphylococcus aureus	SRR8133002	GENEVIEVE_LING	3797055	79.9	Y
Staphylococcus aureus	SRR568078	GENEVIEVE_LING	0	0	N
Staphylococcus aureus	SRR1265839	GENEVIEVE_LING	47340	0.4	N
Staphylococcus aureus	ERR2231563	GENEVIEVE_LING	1258628	47	Y
Staphylococcus aureus	SRR7191572	GENEVIEVE_LING	25345159	54.2	Y
Staphylococcus aureus	SRR7634692	GENEVIEVE_LING	1052	0.1	N
Staphylococcus aureus	SRR8728901	GENEVIEVE_LING	5870829	67.6	Y
Staphylococcus aureus	SRR568080	GENEVIEVE_LING	0	0	N
Staphylococcus aureus	SRR2733437	GENEVIEVE_LING	553698	3.5	N
Staphylococcus aureus	SRR7119602	GENEVIEVE_LING	1396285	59.5	Y
Staphylococcus aureus	SRR6325059	GENEVIEVE_LING	110794	4.2	N
Staphylococcus aureus	SRR10152588	GENEVIEVE_LING	109766	0.3	N
Staphylococcus aureus	SRR6246445	GENEVIEVE_LING	2874588	19.1	N
Staphylococcus aureus	ERR2677725	GENEVIEVE_LING	2930715	24.5	N
Staphylococcus aureus	SRR10426679	GENEVIEVE_LING	13085230	55.2	Y
Staphylococcus aureus	SRR568100	GENEVIEVE_LING	0	0	N
Staphylococcus aureus	SRR7203880	GENEVIEVE_LING	7304616	77.3	Y
Staphylococcus aureus	SRR7905646	GENEVIEVE_LING	12	85.7	N
Staphylococcus aureus	SRR2650748	GENEVIEVE_LING	7029	0.2	N
Staphylococcus aureus	SRR2017570	GENEVIEVE_LING	13085322	66.7	Y
Staphylococcus aureus	SRR2099538	GENEVIEVE_LING	1034447	33.4	Y
Staphylococcus aureus	SRR8495145	GENEVIEVE_LING	11603269	68.3	Y
Staphylococcus aureus	DRR084296	GENEVIEVE_LING	599434	3	N
Staphylococcus aureus	SRR2099695	GENEVIEVE_LING	3022723	45.1	Y
Staphylococcus aureus	SRR7196319	GENEVIEVE_LING	9804476	55.3	Y
Staphylococcus aureus	SRR7634562	GENEVIEVE_LING	627	0.1	N
Staphylococcus aureus	SRR7130620	GENEVIEVE_LING	8475459	65.8	Y
Staphylococcus aureus	ERR454954	GENEVIEVE_LING	3239591	23.5	N
Staphylococcus aureus	ERR454962	GENEVIEVE_LING	3058897	21.6	N
Staphylococcus aureus	SRR8133007	GENEVIEVE_LING	3591104	75.8	Y
Staphylococcus aureus	SRR6802183	GENEVIEVE_LING	4209293	65.1	Y
Staphylococcus aureus	SRR7203882	GENEVIEVE_LING	8894117	75.7	Y
Staphylococcus aureus	SRR7146308	GENEVIEVE_LING	6497323	69	Y
Staphylococcus aureus	SRR2099535	GENEVIEVE_LING	7511390	60.7	Y
Staphylococcus aureus	SRR7119622	GENEVIEVE_LING	809775	37.2	N
Staphylococcus aureus	SRR5628215	GENEVIEVE_LING	2376691	56.1	Y
Staphylococcus aureus	SRR10426671	GENEVIEVE_LING	6537	0.5	N
Staphylococcus aureus	SRR7634573	GENEVIEVE_LING	807	0.1	N
Staphylococcus aureus	SRR3742677	GENEVIEVE_LING	9664734	66.2	Y
Staphylococcus aureus	SRR568082	GENEVIEVE_LING	0	0	N
Staphylococcus aureus	SRR4784178	GENEVIEVE_LING	3855249	57.9	Y
Staphylococcus aureus	ERR901860	GENEVIEVE_LING	10318318	54.1	Y
Staphylococcus aureus	SRR1700874	GENEVIEVE_LING	3602462	29.2	N
Staphylococcus aureus	SRR2733472	GENEVIEVE_LING	206267	1.3	N
Staphylococcus aureus	SRR10441816	GENEVIEVE_LING	1824626	31.6	Y
Staphylococcus aureus	SRR568120	GENEVIEVE_LING	0	0	N
Staphylococcus aureus	SRR7634695	GENEVIEVE_LING	357	0.1	N
Staphylococcus aureus	SRR1531098	GENEVIEVE_LING	3142802	50.9	Y
Staphylococcus aureus	SRR6391622	GENEVIEVE_LING	526125	2.2	N
Staphylococcus aureus	SRR8495149	GENEVIEVE_LING	10923422	63.8	Y
Staphylococcus aureus	SRR5432009	GENEVIEVE_LING	3326033	74	Y
Staphylococcus aureus	SRR2098935	GENEVIEVE_LING	1432547	34.2	Y
Staphylococcus aureus	SRR7634656	GENEVIEVE_LING	619	0.5	N
Staphylococcus aureus	SRR7634608	GENEVIEVE_LING	883	0.1	N
Staphylococcus aureus	SRR4784213	GENEVIEVE_LING	4728259	62.5	Y
Staphylococcus aureus	SRR2102401	GENEVIEVE_LING	15559996	64.2	Y
Staphylococcus aureus	SRR7634587	GENEVIEVE_LING	3085	1.2	N
Staphylococcus aureus	SRR8133000	GENEVIEVE_LING	3719364	78.2	Y
Staphylococcus aureus	SRR9273168	GENEVIEVE_LING	742370	46.6	N
Staphylococcus aureus	SRR6020048	GENEVIEVE_LING	8401924	66.1	Y
Staphylococcus aureus	SRR10426682	GENEVIEVE_LING	17340976	58.7	Y
Staphylococcus aureus	SRR8284012	GENEVIEVE_LING	7871645	54.6	Y
Staphylococcus aureus	SRR7634632	GENEVIEVE_LING	349	0	N
Staphylococcus aureus	SRR7634700	GENEVIEVE_LING	837	0.1	N
Staphylococcus aureus	SRR1531136	GENEVIEVE_LING	1987010	27.3	N
Staphylococcus aureus	SRR8712698	GENEVIEVE_LING	4771434	68	Y
Staphylococcus aureus	SRR10231297	GENEVIEVE_LING	5497761	54.4	Y
Staphylococcus aureus	SRR6802185	GENEVIEVE_LING	3847351	68.6	Y
Staphylococcus aureus	SRR2102176	GENEVIEVE_LING	2568640	49.4	Y
Staphylococcus aureus	SRR4784185	GENEVIEVE_LING	4973219	64	Y
Staphylococcus aureus	SRR9644372	GENEVIEVE_LING	3198360	29.7	N
Staphylococcus aureus	SRR4784190	GENEVIEVE_LING	3322745	59.8	Y
Staphylococcus aureus	SRR1947669	GENEVIEVE_LING	7479721	55.7	Y
Staphylococcus aureus	SRR7634647	GENEVIEVE_LING	711	0.1	N
Staphylococcus aureus	SRR8712685	GENEVIEVE_LING	6760348	76.4	Y
Staphylococcus aureus	SRR10426677	GENEVIEVE_LING	17418030	59.6	Y
Staphylococcus aureus	ERR022174	GENEVIEVE_LING	918800	47.7	N
Staphylococcus aureus	SRR6055187	GENEVIEVE_LING	6083137	65	Y
Staphylococcus aureus	SRR1206347	GENEVIEVE_LING	460131	16.7	N
Staphylococcus aureus	SRR2099422	GENEVIEVE_LING	1297918	44.6	Y
Staphylococcus aureus	SRR6055184	GENEVIEVE_LING	6334354	57.1	Y
Staphylococcus aureus	SRR568055	GENEVIEVE_LING	0	0	N
Staphylococcus aureus	SRR6371208	GENEVIEVE_LING	2063155	11.6	N
Staphylococcus aureus	ERR2231560	GENEVIEVE_LING	831062	65.4	N
Staphylococcus aureus	SRR1205327	GENEVIEVE_LING	7149562	72.4	Y
Staphylococcus aureus	SRR5431993	GENEVIEVE_LING	1952131	60.7	Y
Staphylococcus aureus	SRR2098806	GENEVIEVE_LING	1138315	35.9	Y
Staphylococcus aureus	SRR1926326	GENEVIEVE_LING	1284236	57.3	Y
Staphylococcus aureus	ERR989624	GENEVIEVE_LING	11838714	52	Y
Staphylococcus aureus	SRR10152580	GENEVIEVE_LING	56648	0.2	N
Staphylococcus aureus	SRR7634620	GENEVIEVE_LING	3374	0.5	N
Staphylococcus aureus	SRR5901540	GENEVIEVE_LING	5800959	68.4	Y
Staphylococcus aureus	SRR5432001	GENEVIEVE_LING	2728825	70.8	Y
Staphylococcus aureus	ERR454951	GENEVIEVE_LING	3105896	22.2	N
Staphylococcus aureus	SRR8284013	GENEVIEVE_LING	8574112	55.8	Y
Staphylococcus aureus	SRR1797562	GENEVIEVE_LING	618009	24	N
Staphylococcus aureus	SRR568112	GENEVIEVE_LING	0	0	N
Staphylococcus aureus	SRR7634604	GENEVIEVE_LING	392	0	N
Staphylococcus aureus	ERR2820065	GENEVIEVE_LING	21420901	61.5	Y
Staphylococcus aureus	SRR8728909	GENEVIEVE_LING	6661303	68.4	Y
Staphylococcus aureus	SRR568117	GENEVIEVE_LING	0	0	N
Staphylococcus aureus	SRR3742681	GENEVIEVE_LING	10400650	66.8	Y
Staphylococcus aureus	ERR469998	GENEVIEVE_LING	342720	1.4	N
Staphylococcus aureus	SRR568089	GENEVIEVE_LING	0	0	N
Staphylococcus aureus	SRR7203889	GENEVIEVE_LING	7901310	76.5	Y
Staphylococcus aureus	SRR9201350	GENEVIEVE_LING	7873443	60.6	Y
Staphylococcus aureus	SRR10152579	GENEVIEVE_LING	56648	0.2	N
Staphylococcus aureus	SRR6020035	GENEVIEVE_LING	9430404	67.4	Y
Staphylococcus aureus	SRR1265845	GENEVIEVE_LING	9933	1.7	N
Staphylococcus aureus	SRR4784214	GENEVIEVE_LING	3810318	55.2	Y
Staphylococcus aureus	SRR4369407	GENEVIEVE_LING	6921868	67.3	Y
Staphylococcus aureus	SRR7119629	GENEVIEVE_LING	1853525	62.8	Y
Staphylococcus aureus	SRR7634629	GENEVIEVE_LING	409	0.2	N
Staphylococcus aureus	SRR10152570	GENEVIEVE_LING	697587	4.1	N
Staphylococcus aureus	SRR6234915	GENEVIEVE_LING	60632	0.5	N
Staphylococcus aureus	SRR4880441	GENEVIEVE_LING	300106	34	N
Staphylococcus aureus	DRR084283	GENEVIEVE_LING	775986	3.5	N
Staphylococcus aureus	ERR2231580	GENEVIEVE_LING	3990641	67.4	Y
Staphylococcus aureus	SRR7634652	GENEVIEVE_LING	1578	0.1	N
Staphylococcus aureus	SRR2017395	GENEVIEVE_LING	14056915	64.2	Y
Staphylococcus aureus	SRR10231307	GENEVIEVE_LING	13124471	60.7	Y
Staphylococcus aureus	SRR8709681	GENEVIEVE_LING	6367088	74.7	Y
Staphylococcus aureus	SRR8728929	GENEVIEVE_LING	4999030	69.3	Y
Staphylococcus aureus	SRR10020185	GENEVIEVE_LING	10828019	68.5	Y
Staphylococcus aureus	SRR7119600	GENEVIEVE_LING	1828651	71	Y
Staphylococcus aureus	SRR8210321	GENEVIEVE_LING	3979974	61.6	Y
Staphylococcus aureus	SRR5628209	GENEVIEVE_LING	2434630	54.8	Y
Staphylococcus aureus	SRR2099432	GENEVIEVE_LING	1254708	43.2	Y
Staphylococcus aureus	SRR9201367	GENEVIEVE_LING	6840655	49.7	Y
Staphylococcus aureus	SRR531318	GENEVIEVE_LING	3414619	37.7	Y
Staphylococcus aureus	SRR5432003	GENEVIEVE_LING	3012001	69.9	Y
Staphylococcus aureus	SRR6674884	GENEVIEVE_LING	2968971	48	Y
Staphylococcus aureus	SRR8728927	GENEVIEVE_LING	5385106	67.3	Y
Staphylococcus aureus	SRR7634724	GENEVIEVE_LING	1712	0.2	N
Staphylococcus aureus	SRR3994381	GENEVIEVE_LING	560	0	N
Staphylococcus aureus	SRR7146307	GENEVIEVE_LING	5962305	74.6	Y
Staphylococcus aureus	SRR2733454	GENEVIEVE_LING	459259	2.9	N
Staphylococcus aureus	SRR3742679	GENEVIEVE_LING	-	-	N
Staphylococcus aureus	SRR2098928	GENEVIEVE_LING	5170951	44.9	Y
Staphylococcus aureus	SRR2017573	GENEVIEVE_LING	7166284	52.8	Y
Staphylococcus aureus	SRR8195175	GENEVIEVE_LING	3887228	62	Y
Staphylococcus aureus	SRR568092	GENEVIEVE_LING	0	0	N
Staphylococcus aureus	SRR10426659	GENEVIEVE_LING	11510	0.3	N
Staphylococcus aureus	SRR6246449	GENEVIEVE_LING	2903878	18.9	N
Staphylococcus aureus	ERR022150	GENEVIEVE_LING	3146498	51.9	Y
Staphylococcus aureus	SRR6055189	GENEVIEVE_LING	5555849	65.7	Y
Staphylococcus aureus	SRR9201347	GENEVIEVE_LING	4323933	51.1	Y
Staphylococcus aureus	ERR901877	GENEVIEVE_LING	8384532	73.9	Y
Staphylococcus aureus	SRR7634685	GENEVIEVE_LING	1247	0.1	N
Staphylococcus aureus	SRR8649757	GENEVIEVE_LING	3754503	71.7	Y
Staphylococcus aureus	ERR022168	GENEVIEVE_LING	3106952	47.5	Y
Staphylococcus aureus	SRR5432018	GENEVIEVE_LING	7940812	66	Y
Staphylococcus aureus	SRR1182327	GENEVIEVE_LING	944569	6.6	N
Staphylococcus aureus	SRR6802184	GENEVIEVE_LING	3823485	65.5	Y
Staphylococcus aureus	SRR4880443	GENEVIEVE_LING	197705	29.5	N
Staphylococcus aureus	SRR8712693	GENEVIEVE_LING	5478428	78.4	Y
Staphylococcus aureus	SRR3659233	GENEVIEVE_LING	207289	1.7	N
Staphylococcus aureus	SRR5456207	GENEVIEVE_LING	2651612	21.7	N
Staphylococcus aureus	SRR8495150	GENEVIEVE_LING	11391398	65.4	Y
Staphylococcus aureus	ERR901871	GENEVIEVE_LING	11548795	61.9	Y
Staphylococcus aureus	SRR8182589	GENEVIEVE_LING	4702088	68.5	Y
Staphylococcus aureus	SRR4784205	GENEVIEVE_LING	4618060	63	Y
Staphylococcus aureus	SRR5628213	GENEVIEVE_LING	2649544	55.5	Y
Staphylococcus aureus	SRR1205337	GENEVIEVE_LING	4872129	75.4	Y
Staphylococcus aureus	SRR7634594	GENEVIEVE_LING	1045	0.9	N
Staphylococcus aureus	ERR2820060	GENEVIEVE_LING	21082341	61.3	Y
Staphylococcus aureus	ERR901838	GENEVIEVE_LING	11892305	66.7	Y
Staphylococcus aureus	SRR1205339	GENEVIEVE_LING	8734892	70.1	Y
Staphylococcus aureus	SRR8181614	GENEVIEVE_LING	4702088	68.5	Y
Staphylococcus aureus	SRR2962565	GENEVIEVE_LING	5139927	77	Y
Staphylococcus aureus	SRR7634613	GENEVIEVE_LING	1988	0.1	N
Staphylococcus aureus	SRR8132999	GENEVIEVE_LING	3660013	77	Y
Staphylococcus aureus	SRR10387633	GENEVIEVE_LING	2619684	48.3	Y
Staphylococcus aureus	SRR2650764	GENEVIEVE_LING	95988	2.4	N
Staphylococcus aureus	SRR4784225	GENEVIEVE_LING	6450962	59.2	Y
Staphylococcus aureus	SRR5901545	GENEVIEVE_LING	2484513	70.5	Y
Staphylococcus aureus	SRR6391849	GENEVIEVE_LING	5287260	65.1	Y
Staphylococcus aureus	SRR8210316	GENEVIEVE_LING	10956512	44.7	Y
Staphylococcus aureus	SRR4784222	GENEVIEVE_LING	5385471	57.9	Y
Staphylococcus aureus	SRR7634568	GENEVIEVE_LING	353	0.1	N
Staphylococcus aureus	SRR10231280	GENEVIEVE_LING	4012544	43.3	Y
Staphylococcus aureus	SRR7634624	GENEVIEVE_LING	207	0.2	N
Staphylococcus aureus	SRR2529603	GENEVIEVE_LING	21922	0.2	N
Staphylococcus aureus	SRR10441815	GENEVIEVE_LING	2470532	41.6	Y
Staphylococcus aureus	ERR022159	GENEVIEVE_LING	2905184	50.3	Y
Staphylococcus aureus	SRR7634684	GENEVIEVE_LING	1170	0.1	N
Staphylococcus aureus	SRR5901164	GENEVIEVE_LING	16335363	68.8	Y
Staphylococcus aureus	ERR2677729	GENEVIEVE_LING	2139366	18.5	N
Staphylococcus aureus	SRR1205334	GENEVIEVE_LING	9014989	61.5	Y
Staphylococcus aureus	SRR7634697	GENEVIEVE_LING	576	0.1	N
Staphylococcus aureus	SRR8195173	GENEVIEVE_LING	1715375	72.2	Y
Staphylococcus aureus	SRR5901541	GENEVIEVE_LING	4360858	68.7	Y
Staphylococcus aureus	SRR6762764	GENEVIEVE_LING	11003099	73.6	Y
Staphylococcus aureus	SRR7634555	GENEVIEVE_LING	440	0	N
Staphylococcus aureus	SRR8133010	GENEVIEVE_LING	3528872	74.5	Y
Staphylococcus aureus	SRR10272847	GENEVIEVE_LING	161067	1.8	N
Staphylococcus aureus	SRR1531111	GENEVIEVE_LING	2009354	31.1	Y
Staphylococcus aureus	ERR2799787	GENEVIEVE_LING	4093358	51.9	Y
Staphylococcus aureus	SRR8182596	GENEVIEVE_LING	3980237	70.8	Y
Staphylococcus aureus	SRR5901162	GENEVIEVE_LING	17100940	64.6	Y
Staphylococcus aureus	SRR8284015	GENEVIEVE_LING	8594995	58.9	Y
Staphylococcus aureus	SRR8133006	GENEVIEVE_LING	3526225	74.4	Y
Staphylococcus aureus	SRR7634586	GENEVIEVE_LING	2960	1.2	N
Staphylococcus aureus	SRR10426674	GENEVIEVE_LING	37375	0.8	N
Staphylococcus aureus	SRR7634609	GENEVIEVE_LING	1355	0.1	N
Staphylococcus aureus	SRR9644371	GENEVIEVE_LING	9203242	59.5	Y
Staphylococcus aureus	SRR7119617	GENEVIEVE_LING	772834	32.7	N
Staphylococcus aureus	SRR4784215	GENEVIEVE_LING	2541078	54.2	Y
Staphylococcus aureus	SRR4784207	GENEVIEVE_LING	3650305	55.4	Y
Staphylococcus aureus	SRR2102406	GENEVIEVE_LING	913685	42.3	N
Staphylococcus aureus	ERR901876	GENEVIEVE_LING	9941202	74.5	Y
Staphylococcus aureus	SRR3403102	GENEVIEVE_LING	6888524	48.7	Y
Staphylococcus aureus	SRR8712684	GENEVIEVE_LING	5889189	77.6	Y
Staphylococcus aureus	SRR2976705	GENEVIEVE_LING	2070497	12.9	N
Staphylococcus aureus	SRR7634693	GENEVIEVE_LING	1136	0.1	N
Staphylococcus aureus	SRR2017392	GENEVIEVE_LING	8755471	71.2	Y
Staphylococcus aureus	SRR10231296	GENEVIEVE_LING	9135889	58	Y
Staphylococcus aureus	SRR3289918	GENEVIEVE_LING	4356059	23	N
Staphylococcus aureus	ERR901869	GENEVIEVE_LING	11723634	69.7	Y
Staphylococcus aureus	SRR8728930	GENEVIEVE_LING	4953279	66.5	Y
Staphylococcus aureus	SRR2650744	GENEVIEVE_LING	13487	0.3	N
Staphylococcus aureus	SRR8712680	GENEVIEVE_LING	5562849	77.9	Y
Staphylococcus aureus	SRR7634581	GENEVIEVE_LING	2781	0.6	N
Staphylococcus aureus	SRR10152597	GENEVIEVE_LING	398374	2.3	N
Staphylococcus aureus	SRR10441814	GENEVIEVE_LING	1715307	24.1	N
Staphylococcus aureus	SRR6246450	GENEVIEVE_LING	2356607	15.8	N
Staphylococcus aureus	SRR7634559	GENEVIEVE_LING	356	0.1	N
Staphylococcus aureus	ERR1337993	GENEVIEVE_LING	8195478	71.4	Y
Staphylococcus aureus	SRR5628216	GENEVIEVE_LING	1266922	40.5	Y
Staphylococcus aureus	SRR4040239	GENEVIEVE_LING	9898421	68.2	Y
Staphylococcus aureus	SRR6674881	GENEVIEVE_LING	3449333	58.2	Y
Staphylococcus aureus	SRR7634602	GENEVIEVE_LING	300	0	N
Staphylococcus aureus	SRR6802180	GENEVIEVE_LING	3902849	66.2	Y
Staphylococcus aureus	SRR10152576	GENEVIEVE_LING	2261130	12.7	N
Staphylococcus aureus	SRR10426668	GENEVIEVE_LING	3627	0.2	N
Staphylococcus aureus	SRR5432000	GENEVIEVE_LING	2483003	67	Y
Staphylococcus aureus	SRR3262524	GENEVIEVE_LING	135456	0.8	N
Staphylococcus aureus	SRR2650760	GENEVIEVE_LING	120669	3	N
Staphylococcus aureus	SRR4341034	GENEVIEVE_LING	1546241	10.5	N
Staphylococcus aureus	SRR9019617	GENEVIEVE_LING	8981012	73.8	Y
Staphylococcus aureus	SRR1206346	GENEVIEVE_LING	186971	17	N
Staphylococcus aureus	SRR2017586	GENEVIEVE_LING	25916	0.7	N
Staphylococcus aureus	SRR2101869	GENEVIEVE_LING	1611242	35.9	Y
Staphylococcus aureus	ERR2799791	GENEVIEVE_LING	3441375	56.2	Y
Staphylococcus aureus	DRR084271	GENEVIEVE_LING	399947	1.6	N
Staphylococcus aureus	SRR4237915	GENEVIEVE_LING	6	6.2	N
Staphylococcus aureus	SRR5432012	GENEVIEVE_LING	4816717	68.3	Y
Staphylococcus aureus	SRR7905645	GENEVIEVE_LING	15	100	N
Staphylococcus aureus	ERR989632	GENEVIEVE_LING	9825715	48.2	Y
Staphylococcus aureus	SRR7191570	GENEVIEVE_LING	25594887	54.6	Y
Staphylococcus aureus	SRR7634672	GENEVIEVE_LING	360	0	N
Staphylococcus aureus	SRR2099920	GENEVIEVE_LING	3890473	61.3	Y
Staphylococcus aureus	SRR7146319	GENEVIEVE_LING	4700028	73.9	Y
Staphylococcus aureus	SRR3742683	GENEVIEVE_LING	9188562	66.9	Y
Staphylococcus aureus	SRR9201342	GENEVIEVE_LING	15914862	70.5	Y
Staphylococcus aureus	SRR7634664	GENEVIEVE_LING	256	0	N
Staphylococcus aureus	SRR3742678	GENEVIEVE_LING	11161110	64.4	Y
Staphylococcus aureus	SRR2099744	GENEVIEVE_LING	12455513	56.8	Y
Staphylococcus aureus	ERR2677736	GENEVIEVE_LING	2470491	21.8	N
Staphylococcus aureus	ERR2231575	GENEVIEVE_LING	2739742	65.5	Y
Staphylococcus aureus	SRR4784216	GENEVIEVE_LING	6676827	64.6	Y
Staphylococcus aureus	SRR7634564	GENEVIEVE_LING	861	0.1	N
Staphylococcus aureus	SRR8712695	GENEVIEVE_LING	4295776	59.6	Y
Staphylococcus aureus	ERR901856	GENEVIEVE_LING	9608839	66.8	Y
Staphylococcus aureus	SRR8424704	GENEVIEVE_LING	206041	10.2	N
Staphylococcus aureus	ERR022183	GENEVIEVE_LING	1595377	45.8	Y
Staphylococcus aureus	ERR2713021	GENEVIEVE_LING	5328663	64.1	Y
Staphylococcus aureus	SRR1531075	GENEVIEVE_LING	2587045	33.6	Y
Staphylococcus aureus	SRR6674882	GENEVIEVE_LING	5433096	74.6	Y
Staphylococcus aureus	SRR6055186	GENEVIEVE_LING	5795240	60.2	Y
Staphylococcus aureus	SRR5628219	GENEVIEVE_LING	2493291	60.5	Y
Staphylococcus aureus	SRR5432016	GENEVIEVE_LING	7999837	66.5	Y
Staphylococcus aureus	SRR568072	GENEVIEVE_LING	0	0	N
Staphylococcus aureus	SRR9201348	GENEVIEVE_LING	4309497	51.1	Y
Staphylococcus aureus	SRR2733449	GENEVIEVE_LING	239448	1.5	N
Staphylococcus aureus	SRR8728922	GENEVIEVE_LING	5166352	63.2	Y
Staphylococcus aureus	SRR2733458	GENEVIEVE_LING	169715	1.1	N
Staphylococcus aureus	SRR6246448	GENEVIEVE_LING	2756096	17.8	N
Staphylococcus aureus	SRR4784203	GENEVIEVE_LING	3884290	61.9	Y
Staphylococcus aureus	SRR2650756	GENEVIEVE_LING	87753	2.2	N
Staphylococcus aureus	SRR7634718	GENEVIEVE_LING	1056	0.1	N
Staphylococcus aureus	ERR1941977	GENEVIEVE_LING	2373258	57.9	Y
Staphylococcus aureus	SRR1531124	GENEVIEVE_LING	2127965	24.1	N
Staphylococcus aureus	SRR5901161	GENEVIEVE_LING	16018995	64.3	Y
Staphylococcus aureus	SRR10426672	GENEVIEVE_LING	42785	0.2	N
Staphylococcus aureus	SRR568057	GENEVIEVE_LING	0	0	N
Staphylococcus aureus	SRR7634646	GENEVIEVE_LING	23869	0.3	N
Staphylococcus aureus	SRR7634582	GENEVIEVE_LING	2775	0.6	N
Staphylococcus aureus	SRR7634597	GENEVIEVE_LING	1642	0.9	N
Staphylococcus aureus	SRR7634585	GENEVIEVE_LING	3062	1.2	N
Staphylococcus aureus	SRR7634657	GENEVIEVE_LING	959	0.5	N
Staphylococcus aureus	SRR1531130	GENEVIEVE_LING	1974021	23.5	N
Staphylococcus aureus	SRR1205365	GENEVIEVE_LING	6652464	77.7	Y
Staphylococcus aureus	SRR8195190	GENEVIEVE_LING	4988215	71.4	Y
Staphylococcus aureus	SRR1943264	GENEVIEVE_LING	1328224	41.3	Y
Staphylococcus aureus	ERR2242411	GENEVIEVE_LING	8003254	71.4	Y
Staphylococcus aureus	SRR7130612	GENEVIEVE_LING	10721344	67.2	Y
Staphylococcus aureus	SRR10306447	GENEVIEVE_LING	4371645	24.6	N
Staphylococcus aureus	SRR10387629	GENEVIEVE_LING	3787294	69.3	Y
Staphylococcus aureus	SRR5628225	GENEVIEVE_LING	6157982	68	Y
Staphylococcus aureus	SRR8195163	GENEVIEVE_LING	5257083	74.6	Y
Staphylococcus aureus	SRR4784221	GENEVIEVE_LING	4907269	60.2	Y
Staphylococcus aureus	SRR568107	GENEVIEVE_LING	0	0	N
Staphylococcus aureus	SRR8728925	GENEVIEVE_LING	4586355	65.8	Y
Staphylococcus aureus	SRR8649754	GENEVIEVE_LING	2642678	65.2	Y
Staphylococcus aureus	SRR2733432	GENEVIEVE_LING	362307	2.3	N
Staphylococcus aureus	SRR7130597	GENEVIEVE_LING	10337079	63.2	Y
Staphylococcus aureus	SRR8363875	GENEVIEVE_LING	9425795	62.7	Y
Staphylococcus aureus	SRR8195171	GENEVIEVE_LING	1724976	72.6	Y
Staphylococcus aureus	SRR1206353	GENEVIEVE_LING	758591	36.1	N
Staphylococcus aureus	SRR2133803	GENEVIEVE_LING	2332150	43.1	Y
Staphylococcus aureus	SRR7549675	GENEVIEVE_LING	5870456	37.3	Y
Listeria monocytogenes	SRR7666041	Group_A	3379163	28.2	N
Listeria monocytogenes	ERR3150262	Group_A	-	-	N
Listeria monocytogenes	SRR8870725	Group_A	3234430	71.3	Y
Listeria monocytogenes	ERR1248485	Group_A	85620	3.2	N
Listeria monocytogenes	SRR8870736	Group_A	2384231	71.9	Y
Listeria monocytogenes	ERR3150256	Group_A	87699	0.6	N
Listeria monocytogenes	ERR1248442	Group_A	63018	4	N
Listeria monocytogenes	SRR9114274	Group_A	8263685	71.4	Y
Listeria monocytogenes	SRR5477465	Group_A	11100587	70.1	Y
Listeria monocytogenes	ERR1248460	Group_A	66128	3.8	N
Listeria monocytogenes	SRR8870750	Group_A	3979525	50.7	Y
Listeria monocytogenes	SRR8870718	Group_A	1989167	50.9	Y
Listeria monocytogenes	SRR9691146	Group_A	141115	16.4	N
Listeria monocytogenes	SRR9691141	Group_A	457760	57.3	N
Listeria monocytogenes	ERR3150267	Group_A	2442	0	N
Listeria monocytogenes	SRR10315825	Group_A	6620395	62.8	Y
Listeria monocytogenes	SRR1013823	Group_A	633874	10	N
Listeria monocytogenes	SRR8237479	Group_A	6228835	44.4	Y
Listeria monocytogenes	SRR5477460	Group_A	12324057	71.7	Y
Listeria monocytogenes	ERR1248472	Group_A	1030206	15.2	N
Listeria monocytogenes	SRR7868519	Group_A	11378723	69.2	Y
Listeria monocytogenes	SRR9167352	Group_A	2478603	72.1	Y
Listeria monocytogenes	SRR5477449	Group_A	11073728	69.5	Y
Listeria monocytogenes	SRR9020480	Group_A	3505495	16.7	N
Listeria monocytogenes	ERR3150248	Group_A	3316981	9.6	N
Listeria monocytogenes	ERR1248437	Group_A	66249	2.9	N
Listeria monocytogenes	ERR1248458	Group_A	120949	3.2	N
Listeria monocytogenes	SRR9020485	Group_A	2487475	14.4	N
Listeria monocytogenes	SRR1725670	Group_A	918607	55.9	N
Listeria monocytogenes	SRR8870726	Group_A	2628569	47.3	Y
Listeria monocytogenes	SRR8915438	Group_A	5306164	66.2	Y
Listeria monocytogenes	SRR9691137	Group_A	337572	32.8	N
Listeria monocytogenes	SRR5477447	Group_A	11898022	69.2	Y
Listeria monocytogenes	ERR2729674	Group_A	2676300	32.8	Y
Listeria monocytogenes	SRR5477445	Group_A	11875928	69.6	Y
Listeria monocytogenes	SRR5477454	Group_A	11607756	71.4	Y
Listeria monocytogenes	SRR3033158	Group_A	6175335	60.4	Y
Listeria monocytogenes	SRR9114279	Group_A	8011340	68.4	Y
Listeria monocytogenes	SRR5217842	Group_A	13328835	69.5	Y
Listeria monocytogenes	SRR8237502	Group_A	8187708	60.6	Y
Listeria monocytogenes	SRR8237471	Group_A	8456740	63.5	Y
Listeria monocytogenes	SRR413882	Group_A	70610	3.3	N
Listeria monocytogenes	SRR2396555	Group_A	7712212	57.9	Y
Listeria monocytogenes	SRR9995506	Group_A	9956938	59.8	Y
Listeria monocytogenes	SRR9995502	Group_A	8604679	51.9	Y
Listeria monocytogenes	ERR1248461	Group_A	2483026	36.5	Y
Listeria monocytogenes	SRR8915442	Group_A	2191164	68.3	Y
Listeria monocytogenes	ERR2729673	Group_A	2622222	33.7	Y
Listeria monocytogenes	SRR1725677	Group_A	1824748	16.7	N
Listeria monocytogenes	SRR8237470	Group_A	8835238	67.9	Y
Listeria monocytogenes	SRR7666045	Group_A	3366200	28.5	N
Listeria monocytogenes	SRR9995501	Group_A	9676905	61.4	Y
Listeria monocytogenes	SRR413877	Group_A	4670	0.2	N
Listeria monocytogenes	ERR3150261	Group_A	389898	2.1	N
Listeria monocytogenes	SRR1013813	Group_A	1592280	23.3	N
Listeria monocytogenes	SRR8870739	Group_A	3052216	64.8	Y
Listeria monocytogenes	SRR7666036	Group_A	2400008	47.3	Y
Listeria monocytogenes	SRR413878	Group_A	4295	0.2	N
Listeria monocytogenes	ERR1248487	Group_A	41048	3.8	N
Listeria monocytogenes	SRR10078140	Group_A	4838686	53.2	Y
Listeria monocytogenes	SRR5477446	Group_A	11904722	69.5	Y
Listeria monocytogenes	SRR5477467	Group_A	11629673	67.2	Y
Listeria monocytogenes	SRR9167355	Group_A	4014368	72.6	Y
Listeria monocytogenes	ERR3150249	Group_A	2292108	5.9	N
Listeria monocytogenes	SRR10315824	Group_A	7786007	60.9	Y
Listeria monocytogenes	SRR9691139	Group_A	434038	58.7	N
Listeria monocytogenes	SRR10135717	Group_A	3780855	71.4	Y
Listeria monocytogenes	SRR9995509	Group_A	10475348	63.3	Y
Listeria monocytogenes	SRR8237506	Group_A	7813433	57.8	Y
Listeria monocytogenes	SRR7647569	Group_A	3366200	28.5	N
Listeria monocytogenes	SRR5488349	Group_A	7118391	60.2	Y
Listeria monocytogenes	SRR8237486	Group_A	8032165	60.6	Y
Listeria monocytogenes	SRR5477450	Group_A	9270162	64.3	Y
Listeria monocytogenes	SRR7647575	Group_A	3379163	28.2	N
Listeria monocytogenes	SRR6003911	Group_A	9531293	58.7	Y
Listeria monocytogenes	SRR9167351	Group_A	2497979	72.1	Y
Listeria monocytogenes	SRR9167357	Group_A	3657776	71.9	Y
Listeria monocytogenes	SRR10315813	Group_A	13753585	66.4	Y
Listeria monocytogenes	ERR3150265	Group_A	7247	0	N
Listeria monocytogenes	SRR5477464	Group_A	10561577	68.4	Y
Listeria monocytogenes	SRR10315812	Group_A	11612966	67.3	Y
Listeria monocytogenes	SRR8237503	Group_A	7518906	64.3	Y
Listeria monocytogenes	SRR7666037	Group_A	4786248	33	Y
Listeria monocytogenes	ERR1248499	Group_A	1752949	9.8	N
Listeria monocytogenes	SRR10315805	Group_A	9054217	69.1	Y
Listeria monocytogenes	SRR9020486	Group_A	761833	3.5	N
Listeria monocytogenes	SRR5217846	Group_A	11473393	64.8	Y
Listeria monocytogenes	SRR413862	Group_A	79167	1.4	N
Listeria monocytogenes	SRR10078138	Group_A	2687481	33.3	Y
Listeria monocytogenes	SRR8915441	Group_A	4097865	69.4	Y
Listeria monocytogenes	SRR1785341	Group_A	4825675	44.2	Y
Listeria monocytogenes	SRR9995512	Group_A	5027148	28	N
Listeria monocytogenes	SRR8237489	Group_A	8223779	65.8	Y
Listeria monocytogenes	SRR10135743	Group_A	3850101	70.1	Y
Listeria monocytogenes	ERR3150252	Group_A	444	0	N
Listeria monocytogenes	SRR9020482	Group_A	3526543	16.2	N
Listeria monocytogenes	ERR1248451	Group_A	115464	3.2	N
Listeria monocytogenes	ERR1248462	Group_A	1822082	32.5	Y
Listeria monocytogenes	SRR413864	Group_A	7281	0.2	N
Listeria monocytogenes	SRR8237478	Group_A	8143003	59	Y
Listeria monocytogenes	ERR1248447	Group_A	67984	4.2	N
Listeria monocytogenes	SRR9114275	Group_A	8232755	71.4	Y
Listeria monocytogenes	ERR2729676	Group_A	485980	5.5	N
Listeria monocytogenes	SRR8870700	Group_A	2396173	69	Y
Listeria monocytogenes	SRR8237509	Group_A	3111442	19.9	N
Listeria monocytogenes	SRR1725676	Group_A	1924065	11.5	N
Listeria monocytogenes	SRR5477462	Group_A	11771490	67.9	Y
Listeria monocytogenes	ERR1248467	Group_A	2546341	32.6	Y
Listeria monocytogenes	ERR1248480	Group_A	143743	3.6	N
Listeria monocytogenes	SRR3033160	Group_A	5215742	58.6	Y
Listeria monocytogenes	SRR8476255	Group_A	4170561	71.8	Y
Listeria monocytogenes	SRR5477444	Group_A	11898707	70.6	Y
Listeria monocytogenes	ERR1248498	Group_A	2173267	10.9	N
Listeria monocytogenes	SRR9691136	Group_A	459007	58.8	N
Listeria monocytogenes	ERR1248476	Group_A	84764	1.5	N
Listeria monocytogenes	SRR8237473	Group_A	2355178	18.2	N
Listeria monocytogenes	SRR8237480	Group_A	2218514	18.8	N
Listeria monocytogenes	SRR8870702	Group_A	2345218	45	Y
Listeria monocytogenes	ERR3150258	Group_A	315670	1.7	N
Listeria monocytogenes	ERR1248453	Group_A	36241	3.1	N
Listeria monocytogenes	SRR1785340	Group_A	4450074	43.9	Y
Listeria monocytogenes	SRR10315809	Group_A	11768671	71.3	Y
Listeria monocytogenes	SRR7721745	Group_A	12693643	69	Y
Listeria monocytogenes	SRR9020484	Group_A	1931714	9.1	N
Listeria monocytogenes	SRR10135741	Group_A	3705329	70.5	Y
Listeria monocytogenes	SRR9995503	Group_A	8029124	46.4	Y
Listeria monocytogenes	SRR7721748	Group_A	11597516	69	Y
Listeria monocytogenes	SRR5477448	Group_A	10809859	69.4	Y
Listeria monocytogenes	SRR034452	Group_A	356062	8.4	N
Listeria monocytogenes	SRR7666042	Group_A	2585299	23.1	N
Listeria monocytogenes	SRR3033164	Group_A	10797064	64	Y
Listeria monocytogenes	SRR413865	Group_A	5870	0.2	N
Listeria monocytogenes	SRR10315818	Group_A	8438303	67.6	Y
Listeria monocytogenes	SRR8870751	Group_A	2081051	48.3	Y
Listeria monocytogenes	SRR10315823	Group_A	7835024	65.3	Y
Listeria monocytogenes	ERR1248468	Group_A	992414	17.4	N
Listeria monocytogenes	SRR8237510	Group_A	7768205	61	Y
Listeria monocytogenes	SRR8870695	Group_A	2427565	74.5	Y
Listeria monocytogenes	SRR9167347	Group_A	6099838	72.7	Y
Listeria monocytogenes	SRR7666038	Group_A	3518510	31.4	Y
Listeria monocytogenes	SRR8914953	Group_A	1705545	68.7	Y
Listeria monocytogenes	ERR1248459	Group_A	79054	2.9	N
Listeria monocytogenes	SRR10078139	Group_A	2289753	32.3	Y
Listeria monocytogenes	SRR9114271	Group_A	8220572	70	Y
Listeria monocytogenes	SRR9167349	Group_A	4798786	72.9	Y
Listeria monocytogenes	SRR8870701	Group_A	1919073	63.5	Y
Listeria monocytogenes	SRR8237484	Group_A	8436507	62.4	Y
Listeria monocytogenes	SRR8870710	Group_A	2332093	68	Y
Listeria monocytogenes	SRR8870729	Group_A	3218145	74	Y
Listeria monocytogenes	ERR3150264	Group_A	2092	0	N
Listeria monocytogenes	SRR8237511	Group_A	8469529	63.3	Y
Listeria monocytogenes	SRR9691134	Group_A	520128	56.2	N
Listeria monocytogenes	SRR8914945	Group_A	2152826	70.9	Y
Listeria monocytogenes	SRR10315817	Group_A	9387666	66.7	Y
Listeria monocytogenes	SRR6003908	Group_A	6872717	70.2	Y
Listeria monocytogenes	SRR9114270	Group_A	7792678	66.1	Y
Listeria monocytogenes	SRR1725672	Group_A	3332908	24.3	N
Listeria monocytogenes	SRR6003906	Group_A	12786180	59.2	Y
Listeria monocytogenes	SRR10315832	Group_A	9460812	68.6	Y
Listeria monocytogenes	SRR8237498	Group_A	7483963	54.8	Y
Listeria monocytogenes	SRR8870738	Group_A	2502395	72	Y
Listeria monocytogenes	ERR1248491	Group_A	46258	7.7	N
Listeria monocytogenes	SRR413859	Group_A	24638	0.9	N
Listeria monocytogenes	ERR1248448	Group_A	55702	2.9	N
Listeria monocytogenes	SRR1544685	Group_A	3686530	14.9	N
Listeria monocytogenes	SRR1544683	Group_A	2015749	7.8	N
Listeria monocytogenes	SRR5477470	Group_A	12061177	70.2	Y
Listeria monocytogenes	SRR8870756	Group_A	2661812	73.5	Y
Listeria monocytogenes	SRR6003900	Group_A	8625237	59.1	Y
Listeria monocytogenes	SRR6003907	Group_A	4475827	68.3	Y
Listeria monocytogenes	SRR10315816	Group_A	9492597	67.7	Y
Listeria monocytogenes	ERR1248446	Group_A	101183	3.7	N
Listeria monocytogenes	SRR413872	Group_A	22511	0.6	N
Listeria monocytogenes	ERR3150246	Group_A	1101	0	N
Listeria monocytogenes	SRR5488339	Group_A	7088177	59.8	Y
Listeria monocytogenes	SRR9691144	Group_A	351941	40.1	N
Listeria monocytogenes	ERR2729678	Group_A	4204255	44.7	Y
Listeria monocytogenes	ERR1248477	Group_A	100108	1.2	N
Listeria monocytogenes	SRR8237488	Group_A	7310765	50.1	Y
Listeria monocytogenes	SRR10315829	Group_A	7272649	49.4	Y
Listeria monocytogenes	SRR413860	Group_A	85977	1.3	N
Listeria monocytogenes	SRR7868520	Group_A	9812132	69.1	Y
Listeria monocytogenes	SRR8870720	Group_A	3298853	73.9	Y
Listeria monocytogenes	ERR3150270	Group_A	1731	0	N
Listeria monocytogenes	SRR9995496	Group_A	8321111	53.1	Y
Listeria monocytogenes	SRR034451	Group_A	261556	7.9	N
Listeria monocytogenes	SRR1013826	Group_A	1146918	17.1	N
Listeria monocytogenes	SRR8237507	Group_A	8405752	62.2	Y
Listeria monocytogenes	SRR2396556	Group_A	14514218	71.2	Y
Listeria monocytogenes	ERR1248444	Group_A	77189	3.4	N
Listeria monocytogenes	SRR9020481	Group_A	853876	3.9	N
Listeria monocytogenes	ERR1248440	Group_A	86430	3.4	N
Listeria monocytogenes	SRR5477459	Group_A	11225173	71	Y
Listeria monocytogenes	ERR3150263	Group_A	267	0	N
Listeria monocytogenes	SRR10315831	Group_A	7185184	60.8	Y
Listeria monocytogenes	SRR10135715	Group_A	3890766	73.2	Y
Listeria monocytogenes	SRR9020478	Group_A	2098435	10	N
Listeria monocytogenes	ERR1248490	Group_A	128810	6.8	N
Listeria monocytogenes	SRR1785346	Group_A	4302273	43.5	Y
Listeria monocytogenes	ERR1248456	Group_A	51471	2.8	N
Listeria monocytogenes	ERR3150253	Group_A	581631	3.6	N
Listeria monocytogenes	SRR9020475	Group_A	1360186	5.7	N
Listeria monocytogenes	SRR8870727	Group_A	1685725	49.3	Y
Listeria monocytogenes	ERR3150250	Group_A	2294915	5.8	N
Listeria monocytogenes	SRR413881	Group_A	80167	3.5	N
Listeria monocytogenes	SRR8870707	Group_A	2498426	74.8	Y
Listeria monocytogenes	SRR6003885	Group_A	7489151	61.5	Y
Listeria monocytogenes	ERR1248439	Group_A	2225300	30.2	Y
Listeria monocytogenes	ERR1248470	Group_A	1270663	20.8	N
Listeria monocytogenes	SRR9167356	Group_A	6268713	73.1	Y
Listeria monocytogenes	SRR5477456	Group_A	7057797	56.2	Y
Listeria monocytogenes	SRR9114277	Group_A	8193096	70	Y
Listeria monocytogenes	SRR9691150	Group_A	163874	15.7	N
Listeria monocytogenes	SRR6003901	Group_A	8293817	60.3	Y
Listeria monocytogenes	SRR10315820	Group_A	7391264	70	Y
Listeria monocytogenes	SRR6003887	Group_A	8980971	68.4	Y
Listeria monocytogenes	SRR2396554	Group_A	15200344	68.1	Y
Listeria monocytogenes	SRR413873	Group_A	61205	1.4	N
Listeria monocytogenes	SRR3033167	Group_A	10290969	62.5	Y
Listeria monocytogenes	SRR1013825	Group_A	1840953	19.6	N
Listeria monocytogenes	SRR8237493	Group_A	8565419	63.9	Y
Listeria monocytogenes	SRR8237494	Group_A	8826745	66.3	Y
Listeria monocytogenes	DRR090488	Group_A	7911284	58.7	Y
Listeria monocytogenes	SRR8915443	Group_A	1863741	68.2	Y
Listeria monocytogenes	ERR1248488	Group_A	92466	4.5	N
Listeria monocytogenes	ERR2729677	Group_A	2155487	36.2	Y
Listeria monocytogenes	SRR5488342	Group_A	8048568	58.9	Y
Listeria monocytogenes	SRR7647577	Group_A	2954744	26.1	N
Listeria monocytogenes	SRR7647570	Group_A	2802694	27.8	N
Listeria monocytogenes	SRR9167344	Group_A	2470769	73.5	Y
Listeria monocytogenes	SRR8237487	Group_A	8269657	61.2	Y
Listeria monocytogenes	SRR8914956	Group_A	1998604	70.1	Y
Listeria monocytogenes	SRR8476254	Group_A	3589352	69.4	Y
Listeria monocytogenes	SRR8237500	Group_A	6416458	47.6	Y
Listeria monocytogenes	SRR413858	Group_A	36469	0.9	N
Listeria monocytogenes	SRR8870697	Group_A	1341315	44.2	Y
Listeria monocytogenes	SRR8237492	Group_A	7697441	60.2	Y
Listeria monocytogenes	SRR8870747	Group_A	1459227	44.1	Y
Listeria monocytogenes	SRR9114268	Group_A	8305915	71.8	Y
Listeria monocytogenes	SRR1013815	Group_A	2483362	26.7	N
Listeria monocytogenes	SRR9167345	Group_A	2793404	72.6	Y
Listeria monocytogenes	SRR413874	Group_A	194706	4.8	N
Listeria monocytogenes	SRR5477443	Group_A	8685001	65.7	Y
Listeria monocytogenes	ERR3150269	Group_A	1783	0	N
Listeria monocytogenes	SRR9691153	Group_A	392391	52.8	N
Listeria monocytogenes	SRR6003898	Group_A	11577748	58.9	Y
Listeria monocytogenes	SRR9995498	Group_A	9292752	49.5	Y
Listeria monocytogenes	SRR10135742	Group_A	2994056	55.8	Y
Listeria monocytogenes	SRR8237505	Group_A	8420135	63	Y
Listeria monocytogenes	SRR8870735	Group_A	2024422	65.5	Y
Listeria monocytogenes	ERR3150268	Group_A	6747	0	N
Listeria monocytogenes	SRR9167354	Group_A	2380706	72.8	Y
Listeria monocytogenes	SRR9691143	Group_A	581686	60.1	N
Listeria monocytogenes	SRR8870749	Group_A	2428936	48.9	Y
Listeria monocytogenes	SRR9114276	Group_A	7956580	66.1	Y
Listeria monocytogenes	SRR9020476	Group_A	593429	3.2	N
Listeria monocytogenes	ERR1248452	Group_A	120701	3.7	N
Listeria monocytogenes	SRR1785347	Group_A	2910847	26.9	N
Listeria monocytogenes	SRR7647573	Group_A	2578214	26.3	N
Listeria monocytogenes	SRR10315814	Group_A	11692207	67.5	Y
Listeria monocytogenes	SRR10315810	Group_A	8642663	69.5	Y
Listeria monocytogenes	SRR1785342	Group_A	4540733	47.8	Y
Listeria monocytogenes	SRR1785343	Group_A	4827116	45.3	Y
Listeria monocytogenes	SRR8237504	Group_A	8090111	59.2	Y
Listeria monocytogenes	ERR3150247	Group_A	8421	0	N
Listeria monocytogenes	SRR6003914	Group_A	3366897	57.6	Y
Listeria monocytogenes	SRR1013824	Group_A	1463651	16.3	N
Listeria monocytogenes	SRR10315808	Group_A	10513416	70.6	Y
Listeria monocytogenes	SRR6003888	Group_A	8714576	66.4	Y
Listeria monocytogenes	SRR8870719	Group_A	1796080	44.4	Y
Listeria monocytogenes	SRR8870730	Group_A	5908229	67	Y
Listeria monocytogenes	SRR8237490	Group_A	8102999	64.8	Y
Listeria monocytogenes	SRR8870737	Group_A	3553864	64.2	Y
Listeria monocytogenes	SRR8870753	Group_A	2210486	51.1	Y
Listeria monocytogenes	DRR090487	Group_A	7088131	51	Y
Listeria monocytogenes	SRR5477452	Group_A	11451919	66	Y
Listeria monocytogenes	SRR2396558	Group_A	11473393	64.8	Y
Listeria monocytogenes	ERR1248494	Group_A	1674159	33.2	Y
Listeria monocytogenes	SRR8870696	Group_A	1644248	46.2	Y
Listeria monocytogenes	SRR7666040	Group_A	2816921	25.3	N
Listeria monocytogenes	SRR5217845	Group_A	14553916	71.3	Y
Listeria monocytogenes	SRR1785339	Group_A	4595558	46.3	Y
Listeria monocytogenes	SRR3033163	Group_A	5731939	58	Y
Listeria monocytogenes	ERR1248441	Group_A	56287	2.7	N
Listeria monocytogenes	SRR8237475	Group_A	7652502	56	Y
Listeria monocytogenes	ERR1248471	Group_A	1477811	22.6	N
Escherichia coli	SRR2157519	Group_B	1945056	28.9	N
Escherichia coli	RR5341067	Group_B	-	-	N
Escherichia coli	SR1168137	Group_B	-	-	N
Escherichia coli	ER2930297	Group_B	-	-	N
Escherichia coli	SRR425201	Group_B	-	-	N
Escherichia coli	SRR185100	Group_B	-	-	N
Escherichia coli	SRR203680	Group_B	-	-	N
Escherichia coli	SRR851225	Group_B	419	0	N
Escherichia coli	SRR193171	Group_B	-	-	N
Escherichia coli	SRR547750	Group_B	-	-	N
Escherichia coli	SRR216776	Group_B	-	-	N
Escherichia coli	SRR6841111RNA-Seq	Group_B	-	-	N
Escherichia coli	SRR1945200	Group_B	926535	15.7	N
Escherichia coli	SRR6322037	Group_B	512392	1.1	N
Escherichia coli	SRR3362798	Group_B	143936	5.3	N
Escherichia coli	SRR040412	Group_B	232835	2.6	N
Escherichia coli	SRR5207223	Group_B	6645	0.1	N
Escherichia coli	SRR4047502	Group_B	23338412	67.3	Y
Escherichia coli	SRR7524566	Group_B	9902858	56.7	Y
Escherichia coli	ERR862932	Group_B	6138118	34	N
Escherichia coli	SRR1184032	Group_B	1440850	16.8	N
Escherichia coli	SRR5207219	Group_B	98617	3.1	N
Escherichia coli	SRR2932652	Group_B	4301207	19	N
Escherichia coli	SRR6441173	Group_B	51966	0.8	N
Escherichia coli	ERR618772	Group_B	483378	1.9	N
Escherichia coli	SRR6869345	Group_B	2639628	18.8	N
Escherichia coli	SRR228085	Group_B	1657434	5.4	N
Escherichia coli	SRR8909402	Group_B	4878686	42.4	Y
Escherichia coli	SRR4421279	Group_B	319957	0.7	N
Escherichia coli	SRR1583070	Group_B	2913995	41.2	Y
Escherichia coli	DRR100432	Group_B	3923642	75.3	Y
Escherichia coli	SRR2914560	Group_B	1845084	26	N
Escherichia coli	ERR2518293	Group_B	3394	0.3	N
Escherichia coli	SRR6032544	Group_B	-	-	N
Escherichia coli	SRR2601728	Group_B	2459764	22	N
Escherichia coli	SRR8517526	Group_B	79291	1.8	N
Escherichia coli	ERR779275	Group_B	5745549	52.2	Y
Escherichia coli	SRR2098929	Group_B	4184080	35	N
Escherichia coli	ERR2521871	Group_B	82838	1	N
Escherichia coli	SRR1525100	Group_B	0	0	N
Escherichia coli	SRR7057423	Group_B	457	0	N
Escherichia coli	SRR8315517	Group_B	2003891	41.1	Y
Escherichia coli	SRR1787601	Group_B	2780264	35.2	N
Escherichia coli	SRR6908241	Group_B	1200646	38.7	N
Escherichia coli	SRR3729625	Group_B	5114375	52.3	Y
Escherichia coli	SRR7057433	Group_B	5775	0.1	N
Escherichia coli	ERR3048195	Group_B	-	-	N
Escherichia coli	SRR1449307	Group_B	3165493	13.8	N
Escherichia coli	SRR8517272	Group_B	63191	1.1	N
Escherichia coli	SRR1751327	Group_B	1514018	69.7	Y
Escherichia coli	SRR4047485	Group_B	20241292	67.3	Y
Escherichia coli	SRR8183019	Group_B	11432306	68.6	Y
Escherichia coli	SRR8909364	Group_B	1966335	20.6	N
Escherichia coli	SRR8836011	Group_B	10905117	58.2	Y
Escherichia coli	SRR6123775	Group_B	6490	0.4	N
Escherichia coli	ERR366440	Group_B	8653470	60.5	Y
Escherichia coli	SRR5304287	Group_B	5201928	53.8	Y
Escherichia coli	SRR3643876	Group_B	1467569	17.4	N
Escherichia coli	SRR5207144	Group_B	57080	0.6	N
Escherichia coli	SRR3491487	Group_B	3769396	56.9	Y
Escherichia coli	SRR8867887	Group_B	4107267	61.7	Y
Escherichia coli	SRR6305321	Group_B	503290	11.2	N
Escherichia coli	SRR6305311	Group_B	325626	17.6	N
Escherichia coli	SRR5264190	Group_B	6992281	31.3	N
Escherichia coli	SRR2932662	Group_B	5446977	24.1	N
Escherichia coli	SRR1184499	Group_B	2053005	17.8	N
Escherichia coli	SRR9972892	Group_B	-	-	N
Escherichia coli	SRR4421287	Group_B	3372893	10.5	N
Escherichia coli	SRR5304293	Group_B	4400873	50.6	Y
Escherichia coli	SRR1523210	Group_B	788057	5.6	N
Escherichia coli	SRR1945223	Group_B	4234	0.1	N
Escherichia coli	SRR609450	Group_B	2349817	14.7	N
Escherichia coli	SRR8909256	Group_B	6159227	69.5	Y
Escherichia coli	SRR6841096	Group_B	2342176	40.6	Y
Escherichia coli	SRR5207057	Group_B	561073	4.9	N
Escherichia coli	SRR8182971	Group_B	91483	0.6	N
Escherichia coli	SRR6671750	Group_B	6577575	65	Y
Escherichia coli	SRR9096038	Group_B	660288	4	N
Escherichia coli	SRR8517425	Group_B	7453003	43.9	Y
Escherichia coli	SRR2982470	Group_B	124145	2.1	N
Escherichia coli	SRR8317916	Group_B	43240	0.8	N
Escherichia coli	SRR6020075	Group_B	7239054	63.7	Y
Escherichia coli	SRR6671738	Group_B	4995346	55.2	Y
Escherichia coli	SRR2547525	Group_B	451968	8.8	N
Escherichia coli	SRR8757041	Group_B	1811757	56.9	Y
Escherichia coli	SRR8909384	Group_B	10273177	53.1	Y
Escherichia coli	SRR1521311	Group_B	220914	0.9	N
Escherichia coli	SRR9096052	Group_B	2745479	9.5	N
Escherichia coli	ERR2868181	Group_B	8873885	43.1	Y
Escherichia coli	SRR8799619	Group_B	6398279	36.9	N
Escherichia coli	SRR2099910	Group_B	7603652	41.6	Y
Escherichia coli	SRR8909343	Group_B	7031896	47.2	Y
Escherichia coli	SRR1660442	Group_B	1093761	7.9	N
Escherichia coli	ERR2686026	Group_B	879009	66.5	N
Escherichia coli	ERR1417838	Group_B	1276271	8.8	N
Escherichia coli	SRR5912837	Group_B	6982432	59.5	Y
Escherichia coli	SRR2132563	Group_B	9273404	69.8	Y
Escherichia coli	ERR3048198	Group_B	-	-	N
Escherichia coli	SRR1186327	Group_B	2375649	18.1	N
Escherichia coli	SRR1751312	Group_B	1271253	71	Y
Escherichia coli	SRR1613243	Group_B	428121	2.3	N
Escherichia coli	SRR4047467	Group_B	9994728	67.9	Y
Escherichia coli	SRR7878519	Group_B	6444090	58.4	Y
Escherichia coli	SRR3132598	Group_B	552367	2.2	N
Escherichia coli	SRR8517290	Group_B	278306	4.9	N
Escherichia coli	ERR2720671	Group_B	2313329	18.5	N
Escherichia coli	ERR3408000	Group_B	251	0	N
Escherichia coli	SRR8909480	Group_B	11230309	45.4	Y
Escherichia coli	SRR6671784	Group_B	7233562	68.9	Y
Escherichia coli	SRR9304020	Group_B	4995630	50.3	Y
Escherichia coli	SRR2003692	Group_B	13571	0.2	N
Escherichia coli	SRR8183037	Group_B	626345	1.2	N
Escherichia coli	SRR6671748	Group_B	16902287	67.2	Y
Escherichia coli	SRR7852802	Group_B	-	-	N
Escherichia coli	SRR2982473	Group_B	71336	1.4	N
Escherichia coli	DRR089622	Group_B	5765405	43.3	Y
Escherichia coli	SRR8111607	Group_B	673472	13.1	N
Escherichia coli	SRR7261722	Group_B	6038204	68.5	Y
Escherichia coli	SRR1184028	Group_B	1207706	9.4	N
Escherichia coli	SRR2914549	Group_B	2058395	24.1	N
Escherichia coli	SRR7852803	Group_B	-	-	N
Escherichia coli	SRR1185249	Group_B	1585173	11.6	N
Escherichia coli	ERR2226552	Group_B	10419867	67	Y
Escherichia coli	SRR8179885	Group_B	13526959	54.1	Y
Escherichia coli	SRR1751342	Group_B	663704	29.4	N
Escherichia coli	SRR1184474	Group_B	3834217	29.9	N
Escherichia coli	SRR2032411	Group_B	2278115	20.2	N
Escherichia coli	SRR6841115	Group_B	3147894	50.9	Y
Escherichia coli	SRR9096049	Group_B	-	-	N
Escherichia coli	SRR6048176	Group_B	15198235	60.8	Y
Escherichia coli	SRR7057990	Group_B	8826952	68.8	Y
Escherichia coli	SRR942318	Group_B	9319375	60.1	Y
Escherichia coli	ERR2433510	Group_B	1571191	27.6	N
Escherichia coli	SRR10517479	Group_B	7756200	59.7	Y
Escherichia coli	SRR933991	Group_B	853143	62.7	N
Escherichia coli	ERR2226584	Group_B	5794263	49.2	Y
Escherichia coli	SRR9096063	Group_B	617372	3.5	N
Escherichia coli	SRR10107279	Group_B	1880662	12.6	N
Escherichia coli	SRR6305325	Group_B	575047	18	N
Escherichia coli	SRR1051508	Group_B	0	0	N
Escherichia coli	SRR7064038	Group_B	2805536	23.7	N
Escherichia coli	SRR1813735	Group_B	3403967	32.9	N
Escherichia coli	SRR6675352	Group_B	7098922	46.2	Y
Escherichia coli	SRR5143864	Group_B	3562190	43.4	Y
Escherichia coli	SRR8909420	Group_B	14033034	68.7	Y
Escherichia coli	ERR700451	Group_B	356423	8.2	N
Escherichia coli	SRR3194477	Group_B	482380	9.9	N
Escherichia coli	ERR1404145	Group_B	1592633	23.3	N
Escherichia coli	SRR5912836	Group_B	1633143	14.1	N
Escherichia coli	SRR3194451	Group_B	1987079	18.6	N
Escherichia coli	SRR7419739	Group_B	7298098	28.5	N
Escherichia coli	SRR1787598	Group_B	3067870	41.2	Y
Escherichia coli	SRR9691129	Group_B	881401	32.2	N
Escherichia coli	SRR10259342	Group_B	1706070	67.6	Y
Escherichia coli	SRR7852797	Group_B	-	-	N
Escherichia coli	SRR7148858	Group_B	94946	0.3	N
Escherichia coli	SRR5207058	Group_B	947532	8.5	N
Escherichia coli	SRR8833356	Group_B	528	0	N
Escherichia coli	SRR6048175	Group_B	15740291	63.9	Y
Escherichia coli	SRR5207194	Group_B	8720	0.1	N
Escherichia coli	SRR8867851	Group_B	1961981	26.7	N
Escherichia coli	SRR2060536	Group_B	7141	0.2	N
Escherichia coli	SRR2547516	Group_B	562360	9.4	N
Escherichia coli	SRR7058000	Group_B	7935471	66.9	Y
Escherichia coli	SRR5298765	Group_B	862500	10.3	N
Escherichia coli	SRR6188740	Group_B	-	-	N
Escherichia coli	SRR5417001	Group_B	1390284	63.7	Y
Escherichia coli	SRR6869349	Group_B	3752614	21.1	N
Escherichia coli	SRR8449238	Group_B	1855005	71.5	Y
Escherichia coli	SRR6652010	Group_B	5065047	37.6	N
Escherichia coli	SRR8517446	Group_B	81703	1.5	N
Escherichia coli	SRR1184252	Group_B	2060048	17.5	N
Escherichia coli	SRR5985594	Group_B	3832316	71.2	Y
Escherichia coli	SRR8315515	Group_B	1684500	37.1	N
Escherichia coli	SRR6908231	Group_B	2393392	42.5	Y
Escherichia coli	SRR6184484	Group_B	1072	0	N
Escherichia coli	ERR1173509	Group_B	665036	5.4	N
Escherichia coli	SRR1619464	Group_B	737174	11.7	N
Escherichia coli	ERR2780171	Group_B	16121835	62.4	Y
Escherichia coli	SRR3171772	Group_B	10088229	60.9	Y
Escherichia coli	SRR1751326	Group_B	3966223	70.8	Y
Escherichia coli	SRR1931824	Group_B	3035397	23.3	N
Escherichia coli	SRR9919244	Group_B	7612098	65.1	Y
Escherichia coli	SRR8909196	Group_B	4593931	63.9	Y
Escherichia coli	SRR5207063	Group_B	3942	0	N
Escherichia coli	SRR2914546	Group_B	6770054	48.3	Y
Escherichia coli	SRR6869358	Group_B	3090168	32.6	N
Escherichia coli	SRR8180428	Group_B	-	-	N
Escherichia coli	SRR6652005	Group_B	7256603	61.2	Y
Escherichia coli	SRR6029694	Group_B	7998807	55.9	Y
Escherichia coli	SRR1554196	Group_B	6635676	75	Y
Escherichia coli	SRR5071647	Group_B	6535680	61	Y
Escherichia coli	SRR5121868	Group_B	14003394	57.3	Y
Escherichia coli	SRR8457209	Group_B	4669581	36.6	N
Escherichia coli	SRR3584194	Group_B	9258396	57.9	Y
Escherichia coli	ERR1025365	Group_B	1996228	10.4	N
Escherichia coli	ERR1404149	Group_B	1390686	21.2	N
Escherichia coli	SRR1185412	Group_B	1181455	9.5	N
Escherichia coli	DRR000605	Group_B	61441	0.5	N
Escherichia coli	SRR2914550	Group_B	1667028	25.6	N
Escherichia coli	SRR1186351	Group_B	3430186	27.1	N
Escherichia coli	SRR5333344	Group_B	10257129	48.9	Y
Escherichia coli	SRR1931826	Group_B	3068348	23.4	N
Escherichia coli	SRR5071634	Group_B	5295924	58.8	Y
Escherichia coli	SRR1183735	Group_B	1731237	12.5	N
Escherichia coli	SRR2914541	Group_B	6672861	48.5	Y
Escherichia coli	SRR6908256	Group_B	771299	36.3	N
Escherichia coli	ERR862926	Group_B	8771204	56.8	Y
Escherichia coli	SRR1363686	Group_B	153285	2.2	N
Escherichia coli	SRR1184112	Group_B	1440190	11.4	N
Escherichia coli	SRR2299394	Group_B	9984107	42.2	Y
Escherichia coli	SRR5121862	Group_B	9496941	49.6	Y
Escherichia coli	SRR2062487	Group_B	4059475	29.8	N
Escherichia coli	SRR2080414	Group_B	731290	16.4	N
Escherichia coli	SRR7154638	Group_B	2220139	56.3	Y
Escherichia coli	SRR1186318	Group_B	1887730	14.9	N
Escherichia coli	SRR7750421	Group_B	4118345	30.1	N
Escherichia coli	SRR8521082	Group_B	4195372	52.1	Y
Escherichia coli	SRR1945185	Group_B	13985	0.3	N
Escherichia coli	SRR1449303	Group_B	5011984	22.5	N
Escherichia coli	SRR9613402	Group_B	3756713	27.8	N
Escherichia coli	SRR5207234	Group_B	-	-	N
Escherichia coli	SRR7536306	Group_B	5118900	44.7	Y
Escherichia coli	SRR8517418	Group_B	56714	1.2	N
Escherichia coli	SRR5934786	Group_B	4841450	40.2	Y
Escherichia coli	SRR1173982	Group_B	246371	11	N
Escherichia coli	SRR6001753	Group_B	954531	5.4	N
Escherichia coli	SRR3729499	Group_B	6216750	62.2	Y
Escherichia coli	ERR2511992	Group_B	1239262	10	N
Escherichia coli	ERR366427	Group_B	6066582	55.5	Y
Escherichia coli	SRR5207047	Group_B	263822	3	N
Escherichia coli	SRR2060514	Group_B	148186	1.2	N
Escherichia coli	SRR5298786	Group_B	6303437	24	N
Escherichia coli	ERR1952057	Group_B	10387030	40.9	Y
Escherichia coli	SRR9163204	Group_B	5069038	70.1	Y
Escherichia coli	SRR1173972	Group_B	1121290	14.4	N
Escherichia coli	SRR8909293	Group_B	4842480	64.3	Y
Escherichia coli	SRR2864016	Group_B	6227025	41.3	Y
Escherichia coli	SRR8909457	Group_B	-	-	N
Escherichia coli	SRR7057421	Group_B	696	0	N
Escherichia coli	SRR1813740	Group_B	3133472	29.8	N
Escherichia coli	SRR8517368	Group_B	215820	2.8	N
Escherichia coli	SRR1183157	Group_B	1481425	10.8	N
Escherichia coli	SRR1583100	Group_B	7354429	33.4	N
Escherichia coli	SRR5264192	Group_B	8071261	37.4	N
Escherichia coli	SRR4421286	Group_B	3653371	10.5	N
Escherichia coli	SRR1796840	Group_B	6492390	48.5	Y
Escherichia coli	SRR5477572	Group_B	38879	0.9	N
Escherichia coli	SRR9022992	Group_B	-	-	N
Escherichia coli	SRR1583071	Group_B	7509929	48.9	Y
Escherichia coli	ERR1399576	Group_B	2977087	38.2	N
Escherichia coli	SRR8867896	Group_B	1464356	21.1	N
Escherichia coli	SRR8183016	Group_B	11318042	66.5	Y
Escherichia coli	SRR6441172	Group_B	2180	0.1	N
Escherichia coli	SRR5282304	Group_B	4053416	47.4	Y
Escherichia coli	SRR7216845	Group_B	5083172	44.5	Y
Escherichia coli	SRR639779	Group_B	691275	4	N
Escherichia coli	SRR1185260	Group_B	1888351	13.7	N
Escherichia coli	SRR5304286	Group_B	4681377	55.8	Y
Escherichia coli	SRR5207103	Group_B	1016562	23.2	N
Escherichia coli	SRR1204583	Group_B	3479017	14.2	N
Escherichia coli	SRR1931745	Group_B	1217728	8.4	N
Escherichia coli	SRR1449273	Group_B	3360792	14.6	N
Escherichia coli	SRR8183033	Group_B	9371985	70.1	Y
Escherichia coli	SRR8173214	Group_B	3339620	35.8	N
Escherichia coli	SRR5207006	Group_B	18671	1.1	N
Escherichia coli	SRR8909431	Group_B	4095277	50.9	Y
Escherichia coli	ERR2521875	Group_B	134325	1.6	N
Escherichia coli	DRR089608	Group_B	188498	1.4	N
Escherichia coli	ERR1025346	Group_B	1721193	13.3	N
Escherichia coli	SRR7609036	Group_B	964054	7.5	N
Escherichia coli	SRR1787600	Group_B	2981026	35	N
Escherichia coli	SRR5985585	Group_B	1933379	71.4	Y
Escherichia coli	SRR6941202	Group_B	1255232	55.4	Y
Escherichia coli	SRR1509178	Group_B	520306	1.6	N
Escherichia coli	ERR2226550	Group_B	11005180	66.8	Y
Escherichia coli	SRR1640555	Group_B	764206	9.9	N
Escherichia coli	SRR5341077	Group_B	42735	0.1	N
Escherichia coli	ERR862919	Group_B	10699489	53.4	Y
Escherichia coli	SRR8517305	Group_B	155281	2.3	N
Escherichia coli	SRR2932672	Group_B	4772747	20	N
Escherichia coli	SRR8180416	Group_B	3806565	61.5	Y
Escherichia coli	SRR8271737	Group_B	9632093	31.8	N
Escherichia coli	SRR9163197	Group_B	960955	70.6	N
Escherichia coli	SRR1613277	Group_B	9714	0.1	N
Escherichia coli	SRR8909336	Group_B	1700365	27.6	N
Escherichia coli	SRR8833338	Group_B	3529	0.2	N
Escherichia coli	ERR1547245	Group_B	487308	2.6	N
Escherichia coli	SRR1931672	Group_B	837782	6.6	N
Escherichia coli	SRR1813726	Group_B	2787538	29.9	N
Escherichia coli	SRR1183933	Group_B	1653656	13.2	N
Escherichia coli	SRR6305249	Group_B	526260	14.9	N
Escherichia coli	SRR6305289	Group_B	381245	18	N
Escherichia coli	SRR1759872	Group_B	49199	1.3	N
Escherichia coli	SRR8909453	Group_B	1035909	71.6	Y
Escherichia coli	SRR8517574	Group_B	529605	22.5	N
Escherichia coli	SRR8909312	Group_B	5925584	58.9	Y
Escherichia coli	SRR6048167	Group_B	15744930	62.1	Y
Escherichia coli	ERR2521848	Group_B	1360618	13.2	N
Escherichia coli	SRR8315528	Group_B	2483474	34.8	N
Escherichia coli	ERR2534339	Group_B	14588948	59	Y
Escherichia coli	SRR1183627	Group_B	2348673	17.4	N
Escherichia coli	SRR2003695	Group_B	17860	0.2	N
Escherichia coli	DRR089617	Group_B	5199469	52.6	Y
Escherichia coli	SRR1184435	Group_B	2042921	14.6	N
Escherichia coli	SRR9600398	Group_B	10195194	59.5	Y
Escherichia coli	SRR6001767	Group_B	3714107	10.2	N
Escherichia coli	SRR7629020	Group_B	711517	6.7	N
Escherichia coli	SRR8909266	Group_B	7970695	75.6	Y
Escherichia coli	DRR093107	Group_B	15166	0.1	N
Escherichia coli	SRR8909486	Group_B	2043217	19.2	N
Escherichia coli	SRR8111611	Group_B	549638	19.5	N
Escherichia coli	SRR3643877	Group_B	1615915	17.8	N
Escherichia coli	SRR3171776	Group_B	10289111	62.9	Y
Escherichia coli	SRR7521591	Group_B	165214	0.7	N
Escherichia coli	SRR6001761	Group_B	2875419	20.2	N
Escherichia coli	SRR1931663	Group_B	1061550	8.1	N
Escherichia coli	ERR1173506	Group_B	467470	4.4	N
Escherichia coli	SRR7866031	Group_B	15099986	64.8	Y
Escherichia coli	SRR4047506	Group_B	14852527	69.4	Y
Escherichia coli	SRR941896	Group_B	4692514	48.5	Y
Escherichia coli	SRR1751308	Group_B	1791438	69.6	Y
Escherichia coli	SRR5071645	Group_B	8272712	61.3	Y
Escherichia coli	SRR3584214	Group_B	1589709	27.2	N
Escherichia coli	SRR8833350	Group_B	5980	0.4	N
Escherichia coli	SRR8111623	Group_B	24703	0.5	N
Escherichia coli	SRR1796842	Group_B	4908279	31.6	N
Escherichia coli	SRR8833349	Group_B	5786	0.4	N
Escherichia coli	SRR7782879	Group_B	5404325	31.3	N
Escherichia coli	ERR2226585	Group_B	7131345	62.5	Y
Escherichia coli	SRR1184571	Group_B	3533753	28.4	N
Escherichia coli	SRR1692172	Group_B	4033355	14.3	N
Escherichia coli	SRR2982432	Group_B	8745332	41.6	Y
Escherichia coli	SRR3584216	Group_B	3354104	21	N
Escherichia coli	SRR546812	Group_B	420264	4.6	N
Escherichia coli	SRR5341055	Group_B	365698	0.9	N
Escherichia coli	ERR2226564	Group_B	9048996	71.5	Y
Escherichia coli	SRR1796833	Group_B	7366670	50.2	Y
Escherichia coli	SRR1278953	Group_B	642134	4.3	N
Escherichia coli	SRR831073	Group_B	1833698	10.8	N
Escherichia coli	ERR1450564	Group_B	12655984	56.3	Y
Escherichia coli	SRR5036066	Group_B	467906	2.8	N
Escherichia coli	ERR1940650	Group_B	2574082	64.8	Y
Escherichia coli	SRR1583120	Group_B	2970652	12.8	N
Escherichia coli	SRR5085371	Group_B	5869561	27.9	N
Escherichia coli	SRR1734437	Group_B	1188111	4.6	N
Escherichia coli	SRR4047486	Group_B	22082203	68.4	Y
Escherichia coli	SRR2982431	Group_B	10690790	47.9	Y
Escherichia coli	SRR1521349	Group_B	236911	0.9	N
Escherichia coli	SRR10107285	Group_B	451845	16.7	N
Escherichia coli	DRR021386	Group_B	1026986	9.8	N
Escherichia coli	SRR1184291	Group_B	1549992	12.5	N
Escherichia coli	SRR5934790	Group_B	7688547	52.7	Y
Escherichia coli	SRR2167766	Group_B	11433694	49.3	Y
Escherichia coli	SRR5207077	Group_B	13351	0.2	N
Escherichia coli	SRR8909259	Group_B	5859653	64.5	Y
Escherichia coli	ERR2226587	Group_B	5877162	50	Y
Escherichia coli	SRR8335003	Group_B	3535117	43.6	Y
Escherichia coli	ERR2534353	Group_B	463776	1.1	N
Escherichia coli	SRR6919878	Group_B	11716162	60.3	Y
Escherichia coli	SRR4885960	Group_B	602269	9.5	N
Escherichia coli	SRR9994131	Group_B	6166085	23.5	N
Escherichia coli	SRR6322033	Group_B	14711854	58.4	Y
Escherichia coli	ERR2226506	Group_B	2470062	49.1	Y
Escherichia coli	SRR7878515	Group_B	3480587	45.1	Y
Escherichia coli	SRR6188737	Group_B	-	-	N
Escherichia coli	ERR1388889	Group_B	-	-	N
Escherichia coli	SRR2288779	Group_B	1752245	67.5	Y
Escherichia coli	SRR10107294	Group_B	1346487	7.3	N
Escherichia coli	ERR2511977	Group_B	2347773	28.9	N
Escherichia coli	ERR366429	Group_B	5580158	54.8	Y
Escherichia coli	SRR5121861	Group_B	14981810	60.6	Y
Escherichia coli	SRR7866045	Group_B	15476161	56.7	Y
Escherichia coli	SRR8607536	Group_B	9314497	80.2	Y
Escherichia coli	SRR6188735	Group_B	-	-	N
Escherichia coli	ERR1404139	Group_B	829604	8.1	N
Escherichia coli	ERR1940654	Group_B	2325420	59.1	Y
Escherichia coli	SRR7614720	Group_B	6300061	56.8	Y
Escherichia coli	SRR6322028	Group_B	365891	1.5	N
Escherichia coli	SRR4885948	Group_B	1194354	28.6	N
Escherichia coli	SRR2086964	Group_B	159235	1.2	N
Escherichia coli	SRR8413899	Group_B	990295	3.3	N
Escherichia coli	SRR2060510	Group_B	9	0	N
Escherichia coli	SRR1751346	Group_B	0	0	N
Escherichia coli	SRR8239838	Group_B	283376	2.3	N
Escherichia coli	ERR386012	Group_B	3625923	22	N
Escherichia coli	SRR6441183	Group_B	28679	1.2	N
Escherichia coli	ERR243351	Group_B	0	0	N
Escherichia coli	SRR7419738	Group_B	110136	0.3	N
Escherichia coli	SRR1751317	Group_B	1031141	70.3	Y
Escherichia coli	SRR2135665RNA-Seq	Group_B	-	-	N
Escherichia coli	SRR684065	Group_B	144	0	N
Escherichia coli	SRR5207146	Group_B	6750	0.2	N
Escherichia coli	SRR2099706	Group_B	7100788	48.5	Y
Escherichia coli	SRR5121116	Group_B	3568017	65.4	Y
Escherichia coli	ERR1404156	Group_B	610901	5.8	N
Escherichia coli	ERR1735783	Group_B	446859	4.7	N
Escherichia coli	SRR5333329	Group_B	12270	0.4	N
Escherichia coli	SRR799117	Group_B	2348205	13.4	N
Escherichia coli	SRR1751313	Group_B	1732789	70.8	Y
Escherichia coli	SRR5304310	Group_B	7324024	60.5	Y
Escherichia coli	SRR3194463	Group_B	152318	3.9	N
Escherichia coli	SRR1185395	Group_B	1773764	14.4	N
Escherichia coli	SRR3194470	Group_B	727069	15.5	N
Escherichia coli	SRR6671755	Group_B	6862582	69.9	Y
Escherichia coli	SRR8172705	Group_B	1508469	4.6	N
Escherichia coli	SRR8182999	Group_B	11788980	69.1	Y
Escherichia coli	SRR5207065	Group_B	2167	0	N
Escherichia coli	SRR5206996	Group_B	14455	0.3	N
Escherichia coli	SRR6671763	Group_B	6700619	60.4	Y
Escherichia coli	SRR145195	Group_B	-	-	N
Escherichia coli	SRR8909439	Group_B	3464531	36	N
Escherichia coli	ERR2534344	Group_B	13541422	59.1	Y
Escherichia coli	SRR3305236	Group_B	406421	3	N
Escherichia coli	SRR1640318	Group_B	1486408	35.4	N
Escherichia coli	ERR252187	Group_B	-	-	N
Escherichia coli	SRR3224468	Group_B	653400	4.5	N
Escherichia coli	SRR1184671	Group_B	2096149	16.2	N
Escherichia coli	SRR158314	Group_B	-	-	N
Escherichia coli	SRR9163211	Group_B	3349108	68.4	Y
Escherichia coli	SRR8517295	Group_B	168321	3.3	N
Escherichia coli	SRR1931668	Group_B	889104	7.1	N
Escherichia coli	ERR1940666	Group_B	2679864	64	Y
Escherichia coli	SRR1051493	Group_B	0	0	N
Escherichia coli	SRR9600402	Group_B	9597294	56.2	Y
Escherichia coli	SRR1692170	Group_B	5779075	21.9	N
Escherichia coli	SRR1184439	Group_B	2311470	16.3	N
Escherichia coli	SRR8517292	Group_B	252952	4.1	N
Escherichia coli	ERR1201287	Group_B	250645	4.3	N
Escherichia coli	SRR6243253	Group_B	1199209	4.7	N
Escherichia coli	SRR1184550	Group_B	3197212	25.4	N
Escherichia coli	SRR1771423	Group_B	2242049	24.3	N
Escherichia coli	SRR2003679	Group_B	1	0	N
Escherichia coli	ERR2226527	Group_B	2319696	60.3	Y
Escherichia coli	SRR1783110	Group_B	430502	23.6	N
Escherichia coli	SRR8183043	Group_B	758028	1.5	N
Escherichia coli	ERR1404127	Group_B	1722714	25.4	N
Escherichia coli	SRR10018136	Group_B	5140047	40.8	Y
Escherichia coli	SRR1931675	Group_B	1392527	10.6	N
Escherichia coli	SRR6304629	Group_B	5417380	35.6	N
Escherichia coli	ERR2433520	Group_B	1926715	34.5	N
Escherichia coli	SRR3403690	Group_B	1135602	8.3	N
Escherichia coli	SRR3199343	Group_B	828892	2.9	N
Escherichia coli	SRR2060527	Group_B	-	-	N
Escherichia coli	SRR5433928	Group_B	5368594	71.9	Y
Escherichia coli	SRR3194474	Group_B	1932290	11.1	N
Escherichia coli	SRR8757046	Group_B	1678286	59	Y
Escherichia coli	SRR6941203	Group_B	1294232	52.6	Y
Escherichia coli	SRR8156502	Group_B	-	-	N
Escherichia coli	ER1025351	Group_B	-	-	N
Escherichia coli	SRR342851	Group_B	0	0	N
Escherichia coli	SRR2914570	Group_B	3418777	47.3	Y
Escherichia coli	SRR6449115	Group_B	921607	24.6	N
Escherichia coli	SRR8315529	Group_B	3067675	46.2	Y
Escherichia coli	SRR6869346	Group_B	3856381	22	N
Escherichia coli	SRR7119563	Group_B	954	0	N
Escherichia coli	SRR1751343	Group_B	485029	29.7	N
Escherichia coli	SRR6001739	Group_B	93749	1.1	N
Escherichia coli	ERR2521833	Group_B	668628	10.5	N
Escherichia coli	SRR1910358	Group_B	7766418	63.1	Y
Escherichia coli	SRR6652008	Group_B	6293640	48.9	Y
Escherichia coli	SRR1186279	Group_B	1575522	11.5	N
Escherichia coli	SRR1952999	Group_B	334597	6.6	N
Escherichia coli	SRR7536305	Group_B	5708686	57.6	Y
Escherichia coli	SRR3584208	Group_B	6427758	40.2	Y
Escherichia coli	SRR6266062	Group_B	69410	0.9	N
Escherichia coli	SRR8517415	Group_B	176477	3.8	N
Escherichia coli	SRR8521454	Group_B	4137748	72.2	Y
Escherichia coli	SRR8449227	Group_B	320369	5.1	N
Escherichia coli	SRR2288780	Group_B	1965742	67.3	Y
Escherichia coli	SRR8182998	Group_B	12139026	70.2	Y
Escherichia coli	SRR5333340	Group_B	9438084	42.9	Y
Escherichia coli	SRR9022983	Group_B	-	-	N
Escherichia coli	ERR2433565	Group_B	885871	7.6	N
Escherichia coli	SRR8909372	Group_B	3677986	44.2	Y
Escherichia coli	SRR5934794	Group_B	2104372	18.5	N
Escherichia coli	SRR1613269	Group_B	23856	0.2	N
Escherichia coli	SRR9163187	Group_B	5622309	77.7	Y
Escherichia coli	ERR1399598	Group_B	3249276	29.1	N
Escherichia coli	SRR9919234	Group_B	8342617	65.7	Y
Escherichia coli	SRR771438	Group_B	567970	8.8	N
Escherichia coli	SRR191812	Group_B	1760247	9.3	N
Escherichia coli	SRR1640558	Group_B	1197196	11.5	N
Escherichia coli	ERR2521864	Group_B	1421737	18.5	N
Escherichia coli	SRR5456732	Group_B	1006609	43.2	Y
Escherichia coli	SRR6184483	Group_B	782	0	N
Escherichia coli	SRR9919237	Group_B	6816540	64	Y
Escherichia coli	SRR7148861	Group_B	166917	0.7	N
Escherichia coli	SRR10441657	Group_B	67390	1.1	N
Escherichia coli	SRR9919242	Group_B	7249666	63.8	Y
Escherichia coli	SRR6908261	Group_B	1184922	36.5	N
Escherichia coli	SRR8521463	Group_B	-	-	N
Escherichia coli	ERR2226522	Group_B	1500420	50.6	Y
Escherichia coli	ERR2226524	Group_B	2838557	60.2	Y
Escherichia coli	SRR7140740	Group_B	21795124	60.5	Y
Escherichia coli	SRR2098933	Group_B	4146651	42.7	Y
Escherichia coli	SRR2060507	Group_B	45256	2	N
Escherichia coli	ERR1940693	Group_B	2579708	62.6	Y
Escherichia coli	SRR5282308	Group_B	6348282	63.7	Y
Escherichia coli	SRR5486950	Group_B	2311413	11.1	N
Escherichia coli	SRR1278962	Group_B	900330	6.1	N
Escherichia coli	SRR7537404	Group_B	6490286	45.3	Y
Escherichia coli	SRR4069353	Group_B	8261047	64.1	Y
Escherichia coli	SRR1613278	Group_B	13340	0.1	N
Escherichia coli	SRR3943801	Group_B	79456	0.3	N
Escherichia coli	SRR7866055	Group_B	8929260	64.7	Y
Escherichia coli	SRR5304295	Group_B	5283177	53.3	Y
Escherichia coli	SRR5207076	Group_B	1436	0.1	N
Escherichia coli	ERR2521834	Group_B	2321114	25.8	N
Escherichia coli	SRR8218073	Group_B	5267798	70.6	Y
Escherichia coli	ERR588855	Group_B	992187	62.3	N
Escherichia coli	SRR6671773	Group_B	6506101	68.5	Y
Escherichia coli	ERR1940652	Group_B	2607814	61.3	Y
Escherichia coli	SRR2288700	Group_B	11391	0.5	N
Escherichia coli	SRR1363867	Group_B	3197671	22.4	N
Escherichia coli	ERR2433511	Group_B	2964732	33.7	N
Escherichia coli	SRR6869341	Group_B	4555589	26.7	N
Escherichia coli	SRR8909395	Group_B	2561758	65.8	Y
Escherichia coli	SRR5121792	Group_B	16580704	64	Y
Escherichia coli	SRR3132590	Group_B	1750949	7.5	N
Escherichia coli	SRR4427764	Group_B	8477371	68.1	Y
Escherichia coli	SRR8909455	Group_B	9016898	67.5	Y
Escherichia coli	SRR902004	Group_B	2018054	15	N
Escherichia coli	SRR5477586	Group_B	4130	0.1	N
Escherichia coli	SRR5115653	Group_B	14588789	65.8	Y
Escherichia coli	SRR5207206	Group_B	6536	0.2	N
Escherichia coli	SRR8088334	Group_B	10884152	51.3	Y
Escherichia coli	SRR2932676	Group_B	2147645	9.1	N
Escherichia coli	SRR8517512	Group_B	5719683	36.4	N
Escherichia coli	SRR6869356	Group_B	5849095	32.7	N
Escherichia coli	SRR5985595	Group_B	3185221	72.6	Y
Escherichia coli	SRR2340146	Group_B	534611	1.9	N
Escherichia coli	ERR2433527	Group_B	301658	6.3	N
Escherichia coli	SRR4421290	Group_B	3338746	10.8	N
Escherichia coli	ERR1940699	Group_B	2645815	63.5	Y
Escherichia coli	SRR5333333	Group_B	3269	0.1	N
Escherichia coli	SRR521594	Group_B	9	0	N
Escherichia coli	SRR6020038	Group_B	7387405	64.9	Y
Escherichia coli	SRR8909494	Group_B	7135572	63.6	Y
Escherichia coli	SRR8315511	Group_B	2815137	50.9	Y
Escherichia coli	SRR5071621	Group_B	5995235	62.2	Y
Escherichia coli	ERR1025363	Group_B	3497883	8.8	N
Escherichia coli	SRR5115659	Group_B	12063725	55.3	Y
Escherichia coli	SRR9972884	Group_B	-	-	N
Escherichia coli	SRR1184216	Group_B	1827995	14.8	N
Escherichia coli	SRR8757042	Group_B	1753306	60.2	Y
Escherichia coli	SRR2003690	Group_B	558	0	N
Escherichia coli	SRR8517219	Group_B	302958	13.6	N
Haemophilus influenzae	SRR2201264	Project_groups_1	3455497	62.7	Y
Haemophilus influenzae	SRR8469231	Project_groups_1	3460036	65.2	Y
Haemophilus influenzae	SRR1481837	Project_groups_1	589654	59	N
Haemophilus influenzae	SRR2201146	Project_groups_1	4479331	65.2	Y
Haemophilus influenzae	SRR1481857	Project_groups_1	597061	59.7	N
Haemophilus influenzae	SRR8894192	Project_groups_1	10606658	64.2	Y
Haemophilus influenzae	SRR1481782	Project_groups_1	599187	59.9	N
Haemophilus influenzae	SRR8113462	Project_groups_1	10040359	60.9	Y
Haemophilus influenzae	SRR2201341	Project_groups_1	3617195	58.7	Y
Haemophilus influenzae	SRR1481791	Project_groups_1	-	-	N
Haemophilus influenzae	SRR2200902	Project_groups_1	2814781	20.6	N
Haemophilus influenzae	SRR2201203	Project_groups_1	4292293	60.4	Y
Haemophilus influenzae	SRR1481827	Project_groups_1	599061	59.9	N
Haemophilus influenzae	SRR2201358	Project_groups_1	4616692	62.7	Y
Haemophilus influenzae	SRR1296566	Project_groups_1	10413274	66.1	Y
Haemophilus influenzae	SRR2201349	Project_groups_1	4903841	63.5	Y
Haemophilus influenzae	SRR8113461	Project_groups_1	10626222	64.8	Y
Haemophilus influenzae	SRR1481895	Project_groups_1	599712	60	N
Haemophilus influenzae	SRR1481717	Project_groups_1	604586	60.5	N
Haemophilus influenzae	SRR2201355	Project_groups_1	3658531	59.7	Y
Haemophilus influenzae	SRR2201386	Project_groups_1	4333803	64.5	Y
Haemophilus influenzae	SRR8113481	Project_groups_1	10849824	65.7	Y
Haemophilus influenzae	SRR9093146	Project_groups_1	-	-	N
Haemophilus influenzae	SRR2201391	Project_groups_1	4499456	62.3	Y
Haemophilus influenzae	SRR1481823	Project_groups_1	602936	60.3	N
Haemophilus influenzae	SRR2201378	Project_groups_1	5067057	63.9	Y
Haemophilus influenzae	SRR7719268	Project_groups_1	4743838	61.3	Y
Haemophilus influenzae	SRR2200932	Project_groups_1	468780	20.5	N
Haemophilus influenzae	SRR1481826	Project_groups_1	602634	60.3	N
Haemophilus influenzae	SRR1481839	Project_groups_1	590857	59.1	N
Haemophilus influenzae	SRR8894191	Project_groups_1	10698397	64.1	Y
Haemophilus influenzae	SRR1481802	Project_groups_1	589982	59	N
Haemophilus influenzae	SRR1481757	Project_groups_1	603748	60.4	N
Haemophilus influenzae	SRR7719259	Project_groups_1	4978554	60.2	Y
Haemophilus influenzae	ERR752903	Project_groups_1	7767402	65.6	Y
Haemophilus influenzae	SRR2201335	Project_groups_1	5949280	65	Y
Haemophilus influenzae	SRR1481820	Project_groups_1	601535	60.2	N
Haemophilus influenzae	SRR8892133	Project_groups_1	12132992	50.1	Y
Haemophilus influenzae	SRR7719271	Project_groups_1	5203385	63.8	Y
Haemophilus influenzae	SRR1481711	Project_groups_1	599501	60	N
Haemophilus influenzae	SRR1481810	Project_groups_1	592377	59.2	N
Haemophilus influenzae	SRR8113469	Project_groups_1	10763794	65.9	Y
Haemophilus influenzae	SRR2201205	Project_groups_1	5098333	54	Y
Haemophilus influenzae	SRR2201363	Project_groups_1	4070123	52.7	Y
Haemophilus influenzae	SRR2201246	Project_groups_1	5929986	61.7	Y
Haemophilus influenzae	SRR7719284	Project_groups_1	4999654	60.6	Y
Haemophilus influenzae	SRR8892173	Project_groups_1	14835678	60.7	Y
Haemophilus influenzae	SRR1481729	Project_groups_1	589842	59	N
Haemophilus influenzae	SRR1481853	Project_groups_1	596115	59.6	N
Haemophilus influenzae	SRR8469221	Project_groups_1	3631549	64.2	Y
Haemophilus influenzae	SRR8469232	Project_groups_1	3574475	65.7	Y
Haemophilus influenzae	SRR1481750	Project_groups_1	601237	60.1	N
Haemophilus influenzae	SRR1481741	Project_groups_1	603519	60.4	N
Haemophilus influenzae	SRR1481722	Project_groups_1	605266	60.5	N
Haemophilus influenzae	SRR2201131	Project_groups_1	5269649	65.2	Y
Haemophilus influenzae	SRR2201337	Project_groups_1	4370535	54.4	Y
Haemophilus influenzae	SRR1481829	Project_groups_1	601793	60.2	N
Haemophilus influenzae	SRR1481744	Project_groups_1	603001	60.3	N
Haemophilus influenzae	SRR2201204	Project_groups_1	4350116	47.3	Y
Haemophilus influenzae	SRR2201352	Project_groups_1	3634252	51.5	Y
Haemophilus influenzae	SRR2201343	Project_groups_1	5036873	57.4	Y
Haemophilus influenzae	SRR8469229	Project_groups_1	3566329	65.2	Y
Haemophilus influenzae	SRR1481871	Project_groups_1	590131	59	N
Haemophilus influenzae	SRR1481759	Project_groups_1	604838	60.5	N
Haemophilus influenzae	SRR1481819	Project_groups_1	593045	59.3	N
Haemophilus influenzae	SRR2201340	Project_groups_1	5850407	57.8	Y
Haemophilus influenzae	SRR7719290	Project_groups_1	4965488	60.4	Y
Haemophilus influenzae	SRR1481735	Project_groups_1	603027	60.3	N
Haemophilus influenzae	SRR1296562	Project_groups_1	3928551	46.4	Y
Haemophilus influenzae	SRR1296570	Project_groups_1	10435227	65.9	Y
Haemophilus influenzae	SRR8894195	Project_groups_1	10590664	63.8	Y
Haemophilus influenzae	SRR1481903	Project_groups_1	545664	54.6	N
Haemophilus influenzae	SRR2201342	Project_groups_1	4089784	58.8	Y
Haemophilus influenzae	SRR2201384	Project_groups_1	3986537	62.8	Y
Haemophilus influenzae	SRR6930181	Project_groups_1	-	-	N
Haemophilus influenzae	SRR1481868	Project_groups_1	596420	59.6	N
Haemophilus influenzae	SRR2201356	Project_groups_1	4836572	59.7	Y
Haemophilus influenzae	SRR9093144	Project_groups_1	-	-	N
Haemophilus influenzae	SRR2201383	Project_groups_1	4559077	66.2	Y
Haemophilus influenzae	ERR1735732	Project_groups_1	-	-	N
Haemophilus influenzae	SRR2201336	Project_groups_1	5648099	61.4	Y
Haemophilus influenzae	SRR1481832	Project_groups_1	592096	59.2	N
Haemophilus influenzae	SRR1481815	Project_groups_1	591996	59.2	N
Haemophilus influenzae	SRR1714479	Project_groups_1	6160938	25	N
Haemophilus influenzae	SRR8469224	Project_groups_1	3632106	64.3	Y
Haemophilus influenzae	SRR1481845	Project_groups_1	590339	59	N
Haemophilus influenzae	SRR7719274	Project_groups_1	4801021	62.8	Y
Haemophilus influenzae	SRR2201369	Project_groups_1	5042259	64.1	Y
Haemophilus influenzae	SRR1481892	Project_groups_1	597687	59.8	N
Haemophilus influenzae	SRR2201350	Project_groups_1	3555364	61.1	Y
Haemophilus influenzae	SRR1481919	Project_groups_1	545945	54.6	N
Haemophilus influenzae	SRR1481856	Project_groups_1	595100	59.5	N
Haemophilus influenzae	SRR1481783	Project_groups_1	599026	59.9	N
Haemophilus influenzae	SRR8892171	Project_groups_1	14744804	60.4	Y
Haemophilus influenzae	SRR1481807	Project_groups_1	-	-	N
Haemophilus influenzae	SRR2201347	Project_groups_1	3170684	65.6	Y
Haemophilus influenzae	SRR1481813	Project_groups_1	589805	59	N
Haemophilus influenzae	SRR8469223	Project_groups_1	3901137	64.7	Y
Haemophilus influenzae	SRR1481752	Project_groups_1	602372	60.2	N
Haemophilus influenzae	SRR1481770	Project_groups_1	591061	59.1	N
Haemophilus influenzae	SRR1481769	Project_groups_1	582116	58.2	N
Haemophilus influenzae	SRR2200925	Project_groups_1	2002126	16.2	N
Haemophilus influenzae	SRR1481768	Project_groups_1	576967	57.7	N
Haemophilus influenzae	SRR1481898	Project_groups_1	599216	59.9	N
Haemophilus influenzae	SRR1481817	Project_groups_1	595327	59.5	N
Haemophilus influenzae	SRR2201382	Project_groups_1	5379712	66	Y
Haemophilus influenzae	SRR1481747	Project_groups_1	602125	60.2	N
Haemophilus influenzae	SRR1481718	Project_groups_1	602516	60.3	N
Haemophilus influenzae	SRR1481795	Project_groups_1	598113	59.8	N
Haemophilus influenzae	SRR1481905	Project_groups_1	545432	54.5	N
Haemophilus influenzae	SRR1481873	Project_groups_1	580099	58	N
Haemophilus influenzae	SRR2201148	Project_groups_1	4865713	53.7	Y
Haemophilus influenzae	SRR8469228	Project_groups_1	3713307	65.3	Y
Haemophilus influenzae	ERR752902	Project_groups_1	7833184	66.1	Y
Haemophilus influenzae	SRR1481755	Project_groups_1	603022	60.3	N
Haemophilus influenzae	SRR1481911	Project_groups_1	-	-	N
Haemophilus influenzae	SRR1481776	Project_groups_1	591117	59.1	N
Haemophilus influenzae	SRR8113459	Project_groups_1	9769953	59.2	Y
Haemophilus influenzae	SRR8892172	Project_groups_1	14971091	60.5	Y
Haemophilus influenzae	SRR1481866	Project_groups_1	596713	59.7	N
Haemophilus influenzae	SRR8892174	Project_groups_1	14829012	60.7	Y
Haemophilus influenzae	SRR7719272	Project_groups_1	5238168	65.7	Y
Haemophilus influenzae	SRR1481808	Project_groups_1	590621	59.1	N
Haemophilus influenzae	SRR8892170	Project_groups_1	14891438	60.4	Y
Haemophilus influenzae	SRR1481888	Project_groups_1	598022	59.8	N
Haemophilus influenzae	SRR8469222	Project_groups_1	4151170	64.4	Y
Haemophilus influenzae	SRR1481745	Project_groups_1	606212	60.6	N
Haemophilus influenzae	SRR2201395	Project_groups_1	1713187	14.2	N
Haemophilus influenzae	SRR2201387	Project_groups_1	5436353	63.9	Y
Haemophilus influenzae	SRR1481749	Project_groups_1	601075	60.1	N
Haemophilus influenzae	SRR2200928	Project_groups_1	1524521	20.6	N
Haemophilus influenzae	SRR1481818	Project_groups_1	587683	58.8	N
Haemophilus influenzae	SRR2201359	Project_groups_1	5061405	57.9	Y
Haemophilus influenzae	SRR9093147	Project_groups_1	-	-	N
Haemophilus influenzae	ERR752906	Project_groups_1	7583941	64	Y
Haemophilus influenzae	SRR1481725	Project_groups_1	604028	60.4	N
Haemophilus influenzae	SRR2201168	Project_groups_1	3195389	65.9	Y
Haemophilus influenzae	ERR1735731	Project_groups_1	-	-	N
Haemophilus influenzae	SRR1481799	Project_groups_1	597539	59.8	N
Haemophilus influenzae	SRR8113486	Project_groups_1	11197374	68.4	Y
Haemophilus influenzae	SRR2201130	Project_groups_1	5321314	59.8	Y
Haemophilus influenzae	SRR1481816	Project_groups_1	601978	60.2	N
Haemophilus influenzae	SRR7719270	Project_groups_1	5032590	63.2	Y
Haemophilus influenzae	SRR1481885	Project_groups_1	600909	60.1	N
Haemophilus influenzae	SRR1481787	Project_groups_1	596507	59.7	N
Haemophilus influenzae	SRR1481760	Project_groups_1	603395	60.3	N
Haemophilus influenzae	SRR2201345	Project_groups_1	5281864	63.7	Y
Haemophilus influenzae	SRR2201376	Project_groups_1	4868366	65	Y
Haemophilus influenzae	SRR2200930	Project_groups_1	1339596	25.7	N
Haemophilus influenzae	SRR1481865	Project_groups_1	598040	59.8	N
Haemophilus influenzae	SRR1481805	Project_groups_1	588505	58.9	N
Haemophilus influenzae	SRR1481891	Project_groups_1	594242	59.4	N
Haemophilus influenzae	SRR8113465	Project_groups_1	10652426	65.1	Y
Haemophilus influenzae	SRR1481739	Project_groups_1	604469	60.4	N
Haemophilus influenzae	SRR2200999	Project_groups_1	1092838	8.9	N
Haemophilus influenzae	SRR8113460	Project_groups_1	10608084	64.1	Y
Haemophilus influenzae	SRR1481831	Project_groups_1	594136	59.4	N
Haemophilus influenzae	SRR1481858	Project_groups_1	593776	59.4	N
Haemophilus influenzae	SRR1481854	Project_groups_1	593465	59.3	N
Haemophilus influenzae	SRR1481765	Project_groups_1	591084	59.1	N
Haemophilus influenzae	SRR1481753	Project_groups_1	604068	60.4	N
Haemophilus influenzae	SRR1481842	Project_groups_1	590483	59	N
Haemophilus influenzae	SRR1481897	Project_groups_1	600523	60.1	N
Haemophilus influenzae	SRR1481743	Project_groups_1	603104	60.3	N
Haemophilus influenzae	SRR8469227	Project_groups_1	4405692	64.3	Y
Haemophilus influenzae	SRR1481862	Project_groups_1	597845	59.8	N
Haemophilus influenzae	SRR1481910	Project_groups_1	545008	54.5	N
Haemophilus influenzae	SRR1481836	Project_groups_1	587492	58.7	N
Haemophilus influenzae	SRR1481798	Project_groups_1	598516	59.9	N
Haemophilus influenzae	SRR1481843	Project_groups_1	593219	59.3	N
Haemophilus influenzae	SRR1481809	Project_groups_1	589347	58.9	N
Haemophilus influenzae	SRR8113483	Project_groups_1	9489555	56.2	Y
Haemophilus influenzae	SRR2200854	Project_groups_1	5107724	61.8	Y
Haemophilus influenzae	SRR7719278	Project_groups_1	4922429	62.4	Y
Haemophilus influenzae	SRR2188785	Project_groups_1	4051991	62.3	Y
Haemophilus influenzae	SRR2200926	Project_groups_1	794819	12.2	N
Haemophilus influenzae	SRR8113464	Project_groups_1	10436335	63.9	Y
[truncated: 24,273 more rows]
