# Supplementary material for: LSTrAP-Crowd: prediction of novel components of bacterial ribosomes with crowd-sourced analysis of RNA sequencing data
Source: BMC Biol. 2020 Sep 3;18:114. doi: 10.1186/s12915-020-00846-9 (PMC7470450; doi:10.1186/s12915-020-00846-9)
Supplement: Supplementary file 3 — Additional file 3 : Table S2. Campylobacter jejuni expression matrix. Genes are found in rows, while samples are found in columns. [file 12915_2020_846_MOESM3_ESM.txt]

geneID	SRR6286160	ERR2004671	SRR7500703	ERR2004672	ERR2004665	SRR6059989	SRR7500712	SRR6059999	ERR2004689	SRR7478668	SRR6819302	SRR7500701	SRR1525661	ERR2004695	SRR6286163	SRR5454243	SRR6059991	SRR5454226	SRR7500695	SRR7500694	SRR1525666	SRR7500699	SRR6286162	SRR1525682	SRR7500723	SRR7500697	SRR7478667	SRR5454236	SRR6059983	ERR2004680	SRR1525678	SRR7500727	ERR2004692	SRR7478650	SRR1525675	SRR7500715	ERR1735551	SRR6059988	ERR1735557	SRR7478665	SRR7478651	ERR2004664	SRR1525669	SRR7478663	SRR6059984	SRR6286159	ERR2004696	SRR7500722	SRR6059981
AHY39278	145.544	135.24	56.5138	135.826	100.222	67.9036	71.9729	64.8282	98.5264	8.81885	74.5485	36.8456	165.306	137.346	144.389	80.8606	60.2098	164.182	184.71	183.231	143.331	35.3307	132.735	125.34	17.6478	190.931	9.45549	137.41	125.826	154.814	106.726	18.4959	106.245	48.3376	118.036	56.7575	240.904	54.866	51.9783	13.8772	51.0671	102.886	108.423	11.7806	92.8684	138.492	139.79	18.4067	123.701
AHY39279	157.156	431.292	401.941	243.974	196.058	8.54743	527.666	603.364	189.298	165.956	81.9865	214.528	511.015	431.634	241.472	114.632	503.846	516.102	432.995	462.998	546.345	222.175	207.215	496.386	400.841	447.505	161.088	360.878	17.4696	245.712	492.933	377.197	244.241	399.682	507.82	434.939	284.997	10.4657	281.677	174.84	405.72	194.037	442.125	186.295	14.6844	161.695	247.003	387.731	10.7199
AHY39280	115.286	717.394	407.725	708.675	387.317	395.266	554.136	476.43	389.013	83.2316	414.076	259.958	459.668	721.596	143.325	424.269	428.155	449.735	474.81	479.225	516.058	260.714	132.574	538.054	294.391	470.297	81.0805	480.934	529.355	602.054	486.429	280.733	402.973	457.533	458.958	398.509	365.09	473.847	218.296	99.7959	451.7	399.381	320.883	93.831	605.275	136.23	711.98	285.204	535.696
AHY39281	58.7245	271.587	187.453	255.765	115.227	122.435	213.317	239.052	140.121	59.8033	69.0484	135.208	130.773	271.641	74.1774	300.951	112.122	173.115	213.598	191.201	162.562	126.434	67.7063	119.287	62.4975	213.965	53.0868	239.348	193.409	233.308	122.728	63.3253	140.693	268.044	135.586	164.192	1472.67	164.661	696.038	68.0047	245.156	155.629	291.726	63.4229	252.742	77.8476	304.984	53.585	223.153
AHY39282	13.0436	209.4	49.4406	204.427	46.7027	89.8585	64.6458	152.97	47.6486	25.1361	47.253	46.0187	96.3285	222.927	17.279	152.501	78.3384	236.179	130.674	130.061	133.095	48.0149	16.7866	99.0017	27.6666	133.214	30.171	123.825	96.2242	188.202	94.5665	28.6358	64.931	58.5003	96.1482	45.1528	2180.54	89.1259	2104.75	32.9587	58.6849	41.8789	250.764	32.1792	114.926	16.175	203.33	26.6298	109.584
AHY39283	85.3582	84.9486	101.85	79.1539	44.1328	36.694	59.0728	51.3192	44.0481	10.5727	34.6167	17.8538	88.0412	78.3055	109.293	50.7497	43.1859	45.762	250.334	258.768	93.9642	20.6848	101.948	86.6714	143.277	250.628	9.36021	44.6065	41.765	52.785	62.0225	139.973	40.6343	24.9977	62.7419	121.076	269.9	31.4003	23.2801	12.0464	24.2905	76.622	35.7201	13.8961	42.6835	101.039	78.439	142.019	47.9787
AHY39284	48.7387	31.1389	296.927	32.7667	26.1461	661.512	588.112	390.657	27.5342	87.9423	1454.28	481.516	30.2039	29.5372	50.3735	183.572	632.149	193.934	291.059	286.642	33.1506	477.769	442.994	143.807	187.329	288.768	86.9746	180.225	979.707	34.8732	408.196	184.851	26.7563	542.073	76.1873	275.607	211.325	673.14	73.2643	106.491	544.72	28.8527	17.4744	108.086	883.649	43.704	32.5439	180.778	946.388
AHY39285	68.6317	0	0	0	0	167.887	0	511.531	0	0	138.592	0	23.3091	0	62.5168	61.0429	364.886	156.506	0	0	28.0111	0	365.423	97.7885	0	0	0	129.205	180.956	0	283.405	0	0	0	78.135	0	0	113.755	0	0	0	0	31.4635	0	123.66	55.3544	0	0	173.955
AHY39286	47.2692	49.0813	396.898	56.2	39.0365	641.111	1031.82	558.367	32.0504	63.8257	1785.18	412.509	54.0408	52.929	54.5405	348.978	564.686	274.835	350.021	341.457	50.3778	423.316	323.286	165.43	128.655	335.79	67.2086	194.533	1367	58.2307	543.139	138.538	35.3829	494.781	122.291	340.846	244.21	834.727	91.724	117.594	496.789	39.4162	43.779	114.623	1243.86	50.9841	53.0283	134.661	1222.29
AHY39287	110.089	107.739	617.301	64.4677	361.081	93.8869	1049.61	260.828	321.468	145.384	351.773	866.159	92.6526	96.5411	124.958	321.706	78.3817	164.588	433.28	428.955	225.32	895.213	391.899	338.7	135.008	423.674	146.056	700.197	125.896	653.83	165.761	129.065	317.027	955.572	169.89	522.846	1125.87	34.3682	981.734	207.891	946.042	436.037	91.7	191.012	157.046	140.096	60.0304	141.987	248.412
AHY39288	2767.78	788.643	2364.5	291.806	763.237	418.179	2890.19	1579.86	817.262	785.781	687.224	2824.17	752.87	672.333	3175.54	1424.27	414.556	1024.54	2116.04	2119.87	1668.89	2817.89	2454.85	3780.91	1140.47	2129.53	799.178	2818.39	114.12	2843.91	666.158	1149.58	921.404	4512.67	4089.47	1988.39	750.946	5.92569	757.864	1034.99	4760.44	821.492	1247.78	1011.58	41.4683	3294.59	302.747	1231.37	428.942
AHY39289	1022.79	3277.95	1615.73	1230.53	3028.91	395.508	611.718	871.079	3070.83	547.153	2090.45	6650.12	93.8599	3333.88	1185.67	3851.37	306.019	6215.91	1287.11	1320.37	4042.5	6712.21	1041.5	12208.6	127.923	1317.86	566.96	6899.67	6664.64	11315.4	430.264	132.798	3473.77	7634.82	11560.1	1243.55	8520.28	617.374	10888.7	1009.8	7629.04	2863.85	1291	1025.72	9453.54	1184.98	1219.94	128.727	7855.11
AHY39290	56.0161	259.153	163.448	281.704	65.2879	243.071	190.374	190.743	67.3478	121.969	346.656	141.88	110.71	252.577	74.3014	339.232	191.67	302.358	306.697	309.898	262.489	141.187	50.7038	344.121	176.02	297.206	123.27	243.154	285.415	140.484	137.415	177.507	74.2614	250.103	138.258	160.797	260.39	331.776	127.867	144.686	241.618	55.4262	357.519	149.603	285.879	58.6236	291.491	181.16	237.63
AHY39291	68.4405	126.111	62.8185	125.442	59.1908	207.177	58.9909	182.759	60.4656	27.2256	97.2395	53.754	130.847	121.913	84.7327	117.687	206.203	129.163	172.031	175.151	176.055	52.6583	75.9396	184.557	45.9071	169.528	29.7355	104.045	218.629	105.763	180.093	52.419	62.7824	56.1053	182.532	66.6258	229.747	185.18	113.095	36.6216	55.0409	62.6884	229.957	37.319	181.648	71.1705	123.376	51.3258	223.365
AHY39292	95.3348	208.768	137.544	221.588	86.2019	58.9148	223.784	79.8118	89.8482	35.1156	235.982	87.7575	91.7631	206.237	105.392	238.358	57.7713	131.707	289.459	298.177	116.92	89.3062	87.6076	77.8599	58.1583	284.088	35.0863	103.363	78.9995	175.913	81.2583	60.154	98.7622	106.735	86.6527	122.715	425.265	76.6876	180.023	46.1192	110.475	74.577	127.268	49.5392	78.26	96.5362	210.734	59.7927	79.5315
AHY39293	33.0362	427.861	245.156	496.893	1273.78	733.446	281.063	930.283	1269.2	262.855	204.399	224.411	2019.38	414.955	38.1989	300.271	1367.8	267.755	386.34	381.225	4018.35	224.964	49.3699	4192.01	962.687	380.32	264.48	723.904	234.084	414.181	700.572	951.815	1014.89	127.57	208.392	541.621	203.078	736.344	79.2327	160.449	121.187	1447.38	1539.06	166.775	147.178	46.5704	499.714	965.746	156.041
AHY39294	59.4106	650.921	430.317	585.952	1473.85	443.341	579.06	473.507	1593.18	364.662	0	368.82	928.754	515.927	41.3184	332.146	740.734	177.412	561.843	650.129	2104.75	486.977	67.3108	2356.66	1659.96	779.274	346.303	2124.82	115.55	447.631	372.193	2146.63	1209.15	179.59	144.26	922.763	103.784	247.497	13.8467	233.781	190.448	1567.13	1023.13	260.249	34.9898	68.2561	728.505	1848.44	32.8123
AHY39295	85.482	288.344	381.727	269.865	146.548	180.464	584.68	443.314	148.5	40.0407	403.855	184.162	255.315	297.488	119.975	345.713	200.535	435.246	480.637	482.637	320.33	189.288	110.108	248.43	128.856	491.646	41.7047	493.093	98.8991	239.479	235.787	120.237	166.86	220.969	234.949	334.758	318.478	53.0667	114.266	45.6434	226.595	154.68	289.007	47.9879	82.4695	101.301	263.273	121.452	153.922
AHY39296	271.861	471.699	738.893	512.299	275.106	413.263	1321.57	660.873	263.601	354.111	683.763	480.568	391.212	497.287	319.302	1271.9	345.92	1000.87	692.76	691.087	484.48	497.065	296.214	374.929	323.924	687.318	337.584	914.228	426.003	524.073	324.318	311.909	299.493	467.16	290.165	639.534	568.27	346.262	477.609	399.524	456.266	274.592	412.791	401.54	426.515	267.422	496.841	323.507	436.963
AHY39297	201.153	407.974	347.495	409.12	78.2378	363.695	764.224	549.931	78.8944	40.3012	226.266	111.628	32.1171	415.094	260.321	297.853	290.07	572.554	522.258	532.026	90.0012	104.138	213.461	134.631	35.5819	522.326	44.5065	226.501	498.595	360.375	182.788	35.5431	98.4274	119.782	211.765	289.367	275.341	286.728	183.827	43.7525	108.853	62.6447	79.1468	48.415	515.766	188.174	408.913	36.3815	560.364
AHY39298	13.4785	29.7551	19.9621	23.8882	11.8182	10.5431	33.3804	16.6848	10.4897	6.15826	16.3812	26.5633	18.8905	27.1806	19.4808	25.118	9.50904	33.2929	73.722	76.7881	17.2423	22.9544	17.7924	16.0275	9.26496	76.0618	7.66572	23.1441	14.1592	19.6152	20.211	7.98373	13.8546	27.5257	20.2027	16.6402	140.37	6.93207	26.7601	12.6493	29.1978	15.4048	15.3233	12.4758	12.1277	13.0956	27.6918	9.3055	15.3172
AHY39299	157.872	377.271	190.422	356.556	231.88	241.465	100.853	176.55	217.171	125.388	339.98	125.476	604.873	372.027	212.81	193.887	312.732	153.922	358.546	364.418	642.584	120.001	185.801	504.345	606.966	348.498	121.91	154.096	233.175	190.927	320	633.142	227.051	125.282	295.482	258.968	250.487	268.133	125.092	136.161	128.356	220.628	241.787	139.333	226.835	171.033	361.544	619.6	214.604
AHY39300	126.952	334.406	176.153	347.642	196.988	168.344	103.189	239.313	204.141	70.7702	268.776	120.23	381.407	336.369	161.178	281.544	217.393	181.408	238.873	241.233	496.026	122.689	144.817	461.654	233.743	237.126	70.1212	162.581	214.563	234.311	225.904	239.781	206.309	144.868	194.304	202.109	243.316	243.832	114.867	96.9048	137.718	204.265	139.757	97.8384	238.617	137.678	347.536	235.068	203.271
AHY39301	61.9485	208.405	421.271	207.637	590.739	24.9025	128.699	27.3999	610.243	299.237	108.368	87.8787	723.469	191.568	86.2614	647.032	29.8421	149.239	314.478	329.596	226.556	90.6653	92.8065	78.005	632.36	332.845	293.765	109.932	14.039	276.331	16.9305	623.637	584.841	311.113	16.212	532.916	346.159	16.7932	425.043	274.656	324.189	560.511	167.209	273.689	16.7599	77.841	199.698	629.317	16.9484
AHY39302	329.191	432.031	299.88	443.335	250.615	736.53	376.962	298.453	252.969	136.052	473.714	206.686	290.409	433.688	382.012	235.804	509.734	230.724	474.182	460.01	351.793	204.857	374.544	303.334	423.393	450.585	140.039	238.581	875.351	333.708	302.663	438.296	253.099	256.103	322.763	340.098	189.703	729.626	91.9073	152.921	251.737	244.475	437.921	142.978	890.685	284.49	446.805	414.685	869.533
AHY39303	188.314	331.124	238.133	356.746	215.993	226.057	260.383	188.282	218.462	80.8367	424.075	131.01	298.098	324.665	259.818	268.609	226.05	413.037	350.386	345.07	255.684	130.826	242.807	236.704	231.061	334.759	84.6197	308.71	348.321	357.264	225.298	249.745	244.862	154.244	197.075	243.534	379.607	302.55	160.162	100.853	153.504	201.989	226.737	100.695	298.839	193.866	342.841	241.239	306.642
AHY39304	155.807	182.118	181.332	183.633	110.363	72.7017	202.711	132.199	111.493	54.2879	151.912	110.484	165.729	186.937	178.009	119.679	88.3291	113.099	223.433	219.538	158.462	115.301	168.963	150.159	117.96	221.913	54.8483	182.289	74.5387	158.184	134.389	121.644	115.123	158.812	140.528	183.521	185.211	46.9121	64.7567	74.4745	163.122	120.722	116.19	79.0689	55.5333	171.573	177.023	125.332	79.325
AHY39305	98.2733	79.4463	34.8563	75.9408	75.806	32.7137	41.0297	44.1938	77.4501	14.7538	81.3801	46.7218	103.492	77.2276	135.283	55.5079	33.6846	44.776	186.762	189.519	74.9122	41.9946	127.22	70.7524	40.8882	184.703	17.78	50.4598	54.4067	144.297	62.1745	50.0889	88.1021	47.4127	56.1259	38.0822	312.358	39.0792	254.44	19.8125	51.0517	62.1851	59.6928	21.3935	48.7289	120.354	86.8143	39.9683	44.7638
AHY39306	48.511	57.2915	52.0305	58.7268	22.311	22.0037	63.9123	36.2463	23.0112	13.7663	23.6483	29.069	66.2456	57.5521	58.0991	15.9238	27.5842	18.9012	96.5096	96.0541	62.1656	30.7915	52.0763	49.215	13.8525	97.039	13.8	28.7459	32.9988	60.2898	44.7008	13.1399	24.6767	30.2183	54.2191	45.3711	97.4617	18.3808	8.19556	17.4669	28.4009	16.8946	66.919	17.0624	27.1815	55.3355	58.7051	14.0357	32.2942
AHY39307	0.807985	0	24.1931	0	0	0	36.9504	0.17271	0	2.34462	2.0348	21.1494	0.111128	0	0.622925	0	0.0775519	0	83.2315	82.6654	0.207396	19.6974	0.761094	0.0510481	2.08549	78.5013	2.27363	0	0.0725855	0.108848	0.114515	2.38744	0	29.4069	0.181241	22.3922	5.88809	0	1.11336	2.32299	31.8859	0.113588	0	1.50906	0	1.08311	0	2.91425	0
AHY39308	0	0	0	0	0	0	0	0	0	0	0	0	0	0	0	0	0	0	0	0	0	0	0	0	0	0	0	0	0	0	0	0	0	0	0	0	0	0	0	0	0	0	0	0	0	0	0	0	0
AHY39309	18.5812	13.5671	1.72474	10.1012	12.835	3.37435	1.67147	26.637	10.9203	0.199686	2.91614	1.71668	25.663	12.5787	22.2233	0	10.2156	0.440411	2.42561	2.20768	27.3195	1.62167	25.2728	32.5711	0.746504	2.56465	0.207984	0.293038	2.33059	13.442	19.94	0.43679	11.9383	2.22908	28.4501	2.66723	10.3054	1.79197	2.57799	0.197844	3.23475	12.2506	28.044	0.0621197	1.84576	20.2459	10.4955	0.599817	2.85088
AHY39310	85.0805	418.574	171.502	444.485	155.228	794.546	83.2048	473.252	151.418	652.248	834.188	777.556	436.843	406.487	93.1603	588.74	558.378	945.325	285.362	292.999	409.867	813.673	82.2988	290.331	134.774	275.645	668.084	714.476	395.477	341.525	192.378	123.739	186.13	1188.7	222.472	165.084	811.074	718.281	858.531	567.941	1150.53	153.362	1398.52	572.657	516.996	81.764	448.992	143.634	451.377
AHY39311	5.73695	208.707	202.588	223.625	59.2112	7.24714	71.582	9.925	61.3745	63.8835	81.3384	75.2477	52.8182	219.501	6.96054	67.1445	11.2344	101.189	374.994	366.314	59.9638	69.2453	7.74512	42.1696	265.852	365.062	62.8081	250.991	4.17121	135.787	6.64931	261.437	95.7303	89.4112	5.06296	205.682	263.436	10.0512	42.1957	48.9091	88.5604	39.0289	36.3568	46.7024	7.89432	5.97512	228.348	260.038	6.41597
AHY39312	38.5374	139.415	100.637	128.335	70.3625	108.784	106.01	99.6807	69.5408	26.7647	74.7673	60.4528	104.214	134.414	50.6868	76.0876	127.88	83.2381	177.973	181.444	114.953	56.6616	44.0461	70.7424	82.2867	171.953	24.6232	66.1639	115.067	109.579	67.3887	76.6807	75.7161	82.626	73.6899	91.5475	245.487	77.933	110.238	33.8792	89.0071	59.3107	173.222	33.3309	75.816	40.7289	131.595	77.416	100.824
AHY39313	36.949	1409.91	1913.56	1227.01	368.587	1318.35	368.796	1192.6	364.488	827.24	489.06	801.977	330.145	1424.41	50.5816	880.416	1118.5	869.762	1226.52	1191.69	320.98	805.428	57.1095	2625.11	1304.52	1229.86	807.594	576.691	2776.54	730.201	639.776	1301.61	471.475	1527.95	563.408	1589.51	1752.52	1802.13	3633.8	705.436	1561.38	295.041	1336.47	713.644	5600.19	53.1359	1229.92	1295.07	3681.44
AHY39314	56.1087	20.0751	15.1966	13.6639	14.8711	1.35043	8.69612	33.752	13.196	7.5753	6.75868	16.4804	40.1619	17.8481	64.8977	3.35135	7.26639	12.8886	43.873	49.0128	57.8809	18.2162	54.503	63.5463	13.8361	41.9352	7.66467	23.8215	0	13.6955	42.4592	12.6406	14.6404	26.3755	36.5513	17.0908	18.5185	0	5.49538	14.3675	26.9027	14.9001	20.0733	11.5136	0.706094	64.3249	14.1762	14.3842	1.76574
AHY39315	88.7038	704.04	138.897	736.106	497.207	362.065	120.047	285.136	505.516	198.707	683.562	110.751	382.433	693.326	94.6796	354.786	375.938	495.23	259.006	253.908	615.91	106.149	112.034	591.455	491.943	245.13	195.459	388.772	393.969	552.11	352.626	485.731	523.793	121.004	257.679	178.63	348.449	625.322	165.465	255.421	122.356	460.566	159.665	261.775	466.397	105.829	754.382	492.667	346.057
AHY39316	1389.7	4.45123	160.509	0	0	9.70151	153.254	818.213	0.861819	888.617	2.17408	1322.4	27.7837	0.890422	1437.61	14.4457	96.9461	190.328	213.369	238.295	7.47871	1415.41	1841.26	166.899	59.2904	217.389	838.901	301.196	23.7314	0	108.466	58.6696	1.59359	563.383	242.833	148.436	1066.67	11.9601	1023.1	757.176	563.096	2.18453	323.434	766.915	29.1673	1045.93	1.88596	48.1653	21.4061
AHY39317	71.9547	152.591	47.4519	136.732	72.6541	110.976	63.1548	214.9	74.7731	277.867	93.8583	763.031	40.8194	153.321	88.7344	138.566	168.81	361.688	97.4606	97.3218	9.16048	772.739	104.873	151.588	14.5822	95.8273	287.316	758.655	84.6719	59.254	113.698	16.8641	75.4501	245.765	181.543	44.6049	384.627	30.2853	282.343	267.805	247.022	110.976	260.382	271.97	53.8185	82.8233	127.275	16.5713	165.71
AHY39318	197.981	376.18	150.381	365.125	147.258	568.337	198.679	692.094	153.739	1588.88	994.669	3027.6	80.6127	370.739	251.041	713.772	481.578	1918.22	252.15	247.889	26.0737	2999.55	299.611	444.009	73.7189	247.027	1583.5	1662.69	617.22	202.356	270.379	74.9266	155.206	1384.09	443.855	131.898	6983.55	654.887	10055	1146.14	1381.66	192.858	911.894	1137.12	1262.83	213.665	359.802	74.6798	1013.7
AHY39319	145.781	313.194	68.8673	335.171	174.603	367.852	149.66	378.745	177.574	269.863	577.449	1231.07	76.488	323.08	210.821	396.319	372.934	880.718	183.807	186.375	16.4577	1227.64	240.841	284.029	22.4947	182.666	267.361	1091.44	422.172	176.66	205.993	23.5763	184.179	554.221	342.144	60.0925	1843.1	364.75	1205.74	241.947	558.438	223.349	503.212	250.277	664.035	194.304	336.907	23.6582	661.897
AHY39320	39.5124	0.931219	6.45758	1.3399	0.257491	39.6407	6.70987	101.71	0.643917	15.7417	21.2524	161.226	42.5158	0.931404	42.6667	3.23797	120.854	18.4483	69.0603	70.5536	15.0126	154.45	49.3052	35.6129	4.56024	74.114	15.6699	23.5271	17.2618	0.547429	49.818	5.67957	0.714399	65.5453	50.2201	8.28369	216.373	11.617	48.0701	23.2509	65.5242	1.30576	118.866	27.3223	11.7965	38.6673	0.845467	4.77648	17.3562
AHY39321	137.24	47.5793	10.4766	20.8449	6.08881	70.3027	5.17389	160.039	8.56489	391.64	80.4235	647.991	47.6719	44.2458	119.06	70.7182	132.909	519.171	80.7528	73.4422	29.2894	660.929	147.489	63.0944	13.8644	76.3621	387.35	608.493	44.2404	10.171	70.1613	16.2245	7.91866	241.497	57.6064	13.1532	757.697	27.2942	943.701	325.086	237.966	7.47797	161.627	320.316	28.2868	122.926	19.7842	19.147	58.4807
AHY39322	0	0	0	0	0	0	0	0	0	0	0	0	0	0	0	0	0	0	0	0	0	0	0	0	0	0	0	0	0	0	0	0	0	0	0	0	0	0	0	0	0	0	0	0	0	0	0	0	0
AHY39323	0	0	0	0	0	0	0	0	0	0	0	0	0	0	0	0	0	0	0	0	0	0	0	0	0	0	0	0	0	0	0	0	0	0	0	0	0	0	0	0	0	0	0	0	0	0	0	0	0
AHY39324	11.1504	0	703.315	0	4.46158	0	475.16	2.86676	4.46289	24.1557	0	19.7776	13.8343	9.22201	5.16986	0	7.72354	0	756.481	709.09	56.8013	8.91685	15.7914	12.7099	456.033	877.542	12.5798	0	0	5.4202	0	459.689	4.12615	11.2354	0	759.179	709.429	0	17.3253	51.8545	0	5.65624	5.33404	33.8154	0	5.12423	0	480.703	0
AHY39325	0	0	116.544	0	0	0	53.8661	0	0	10.7253	0	13.1721	7.37107	0	0	0	0	0	97.7118	122.666	0	11.8775	0	0	60.1434	165.3	0	0	0	0	0	84.4578	0	0	0	151.687	529.844	0	46.1557	10.6264	10.0236	0	0	0	0	0	0	120.813	10.9374
AHY39326	35.1022	18.7263	437.417	19.854	115.534	11.1601	241.264	13.1005	135.962	57.2372	17.1494	35.1474	85.6976	35.1187	84.0003	25.322	9.80412	33.8137	710.012	692.029	61.6148	67.9133	75.3705	28.3954	398.911	758.376	48.9701	53.997	16.5173	22.017	17.3725	382.307	73.3273	55.1463	18.3301	469.797	300.873	13.1032	16.7143	93.1651	42.0296	146.471	50.1048	57.2328	25.0082	72.8515	34.7121	423.683	14.5923
AHY39327	150.108	335.474	228.694	362.312	364.691	188.278	368.29	233.061	372.173	177.491	252.712	157.14	458.452	342.344	246.305	457.313	177.318	296.346	246.501	240.226	383.459	157.614	225.913	236.438	198.66	220.766	175.091	321.138	161.056	344.843	187.709	201.371	384.881	235.619	170.624	222.487	224.533	144.689	132.415	206.81	241.156	380.056	315.75	209.551	154.061	212.982	366.73	189.225	164.645
AHY39328	290.184	339.584	580.981	359.454	523.926	141.53	483.273	510.579	526.991	246.652	408.975	345.148	1043.5	345.941	329.612	294.296	187.809	210.12	481.014	468.339	1151.05	341.104	331.543	793.456	286.533	479.45	255.161	440.449	111.043	381.255	476.186	256.809	525.159	476.886	477.633	513.574	957.998	149.073	789.149	250.291	475.532	567.602	725.555	255.371	102.433	373.657	366.36	269.498	123.208
AHY39329	0.963288	0.9371	0.171009	0.620958	1.13364	8.37713	0.128439	7.57551	0.907178	15.7534	18.0696	22.2368	13.5685	0.351482	1.70769	15.5227	8.04613	79.1905	0.116493	0.350985	4.19857	23.6763	1.04323	6.26516	0	0.112613	13.7444	63.4997	3.21439	1.51494	8.69353	0.134255	0.524206	15.2255	7.33818	0.241124	0.0520978	1.31142	0	15.7095	17.8776	0.287438	7.18321	15.1794	0.834305	2.34362	0.248152	0.115228	7.19794
AHY39330	0	0	0	0	0	0	0	0	0	0	480.469	0	0	0	0	0	0	0	0	0	0	0	0	0	0	0	0	0	0	0	0	0	0	0	0	0	0	0	0	0	0	0	0	0	0	0	0	0	0
AHY39331	0	0	0	0	0	0	0	0	0	0	0	0	0	0	0	0	0	0	0	0	0	0	0	0	0	0	0	0	0	0	0	0	0	0	0	0	0	0	0	0	0	0	0	0	0	0	0	0	0
AHY39332	53.6955	26.0028	37.3492	20.7506	23.5415	40.9435	55.4904	46.2488	21.3831	38.5791	3.18646	58.7755	61.4179	25.4486	67.5699	18.1478	62.7695	11.309	78.4134	77.0755	42.4357	57.325	65.318	52.2638	12.5968	75.8017	38.6564	38.6986	8.33018	23.6687	29.7429	11.0558	23.7737	75.1833	32.2947	39.7128	0	3.44329	0	40.8844	71.8817	25.3856	57.2607	46.9425	2.58886	72.7229	21.6198	12.3769	15.438
AHY39333	239.815	597.01	82.3647	604.017	477.273	352.367	96.0603	348.253	476.911	186.665	338.293	406.05	558.259	593.499	331.456	434.136	337.117	495.729	94.8587	93.5414	360.194	412.932	306.247	376.162	53.9871	100.338	185.934	631.787	468.211	625.329	307.57	54.166	473.405	442.744	316.968	86.7897	233.401	406.254	110.331	181.056	427.737	491.223	394.964	183.079	481.215	300.969	621.392	53.2035	474.89
AHY39334	348.709	350.389	135.352	357.428	339.835	87.4932	140.576	133.686	332.72	103.357	166.778	388.938	405.351	344.015	460.288	201.203	101.047	144.876	176.994	179.901	235.708	404.826	418.823	235.549	64.4536	179.478	102.827	386.071	116.759	345.727	190.379	64.3504	352.158	304.041	206.395	151.845	380.214	73.1104	168.043	89.3986	306.382	386.508	242.604	88.0182	95.2728	420.774	357.095	66.1024	115.413
AHY39335	378.668	289.24	222.148	318.599	317.201	126.884	268.241	262.929	313.369	312	139.914	786.406	418.843	285.692	475.298	255.26	150.393	223.879	251.58	230.84	241.468	780.134	458.498	242.21	188.636	229.125	307.549	549.95	196.396	326.294	216.92	200.738	322.185	366.914	244.9	256.658	967.717	102.391	742.7	311.266	355.566	389.147	400.341	319.818	161.406	451.448	307.088	197.439	234.314
AHY39336	387.718	333.842	195.876	270.313	399.429	176.531	155.225	385.414	414.546	500.663	38.4133	780.308	246.861	293.05	548.14	129.523	182.895	579.921	243.05	240.58	104.923	788.076	490.228	124.661	258.678	255.946	483.672	717.571	122.589	338.682	120.224	240.555	424.242	370.761	170.513	250.815	2938.25	37.8485	3237.14	511.889	375.359	476.138	235.509	511.45	64.2098	409.825	320.046	255.653	121.682
AHY39337	189.778	224.56	156.744	222.718	185.082	181.2	195.082	205.008	185.136	23.2767	65.4989	117.385	276.349	220.773	237.069	128.4	203.739	148.237	213.882	212.141	163.177	114.225	217.182	166.351	168.379	228.859	24.6986	168.444	266.184	239.147	207.399	173.366	189.358	151.436	230.462	170.086	258.578	236.487	84.7684	19.6027	141.943	193.967	207.686	23.2168	187.232	210.812	228.333	167.313	244.046
AHY39338	279.054	207.322	198.611	193.036	197.214	303.776	248.698	236.688	200.874	54.161	88.1704	159.07	388.656	194.425	352.37	117.409	300.656	144.368	324.604	317.419	194.411	159.287	327.949	180.757	243.751	325.547	61.8111	188.711	342.6	215.733	266.911	245.387	200.546	210.961	309.722	230.892	247.268	266.329	77.9478	74.0527	209.7	214.366	274.785	73.4368	306.371	321.193	187.132	252.575	324.528
AHY39339	75.9504	252.101	166.89	258.703	228.315	343.136	176.593	208.353	235.825	55.4811	79.3867	128.464	250.636	259.437	64.8922	82.0776	266.771	244.34	228.581	234.819	196.939	125.23	70.4146	202.822	181.517	234.194	58.1548	287.816	628.501	253.583	286.807	193.633	227.086	149.902	373.385	185.753	194.192	664.149	85.1623	94.8834	146.966	222.922	245.806	87.3968	705.261	105.925	242.174	186.69	551.728
AHY39340	2112.62	1719.11	1635.29	1743.28	1056.26	1861.38	1964.87	1613.5	1033.95	1205.93	1002.74	1058.86	1364.52	1715.88	2091.05	1309.83	1482.52	1168.15	1573.38	1578.58	1449.17	1090.75	1926.52	1349.26	2004.48	1602.07	1203.46	1100.8	2340.47	1408.93	1556.25	1978.04	1024.7	1235.38	1671.49	1594.51	640.414	2276.22	813.793	1217.77	1203.31	1025.7	1455.49	1187.42	2982.79	1816.41	1706.84	1938.45	2679.99
AHY39341	60.514	135.674	181.289	119.699	72.3891	10.586	299.422	126.519	72.2014	31.8593	42.7891	79.0651	108.247	136.564	61.1254	43.7853	20.7953	45.2158	179.796	186.823	127.607	75.2607	54.2749	89.9269	41.4393	173.289	33.6741	114.532	13.286	160.657	96.3933	39.4627	80.4715	139.154	90.2963	158.081	150.543	6.04193	77.8004	42.1184	134.603	68.5977	70.9967	45.8312	6.61132	58.6663	126.104	43.638	14.6106
AHY39342	24.3704	167.559	230.305	177.987	91.3409	46.4748	456.604	126.799	89.2069	61.2598	125.692	104.303	117.022	176.841	35.489	112.102	45.8074	88.4355	332.798	335.665	151.878	105.924	28.0698	125.093	94.1558	321.254	62.5004	136.687	55.4985	184.444	103.827	90.8147	87.0422	196.216	100.187	201.009	340.778	58.7226	115.756	83.0414	193.224	82.5459	74.2466	90.0451	69.4936	30.5684	182.381	94.2542	60.0576
AHY39343	241.495	382.335	368.995	394.737	129.287	565.491	1832.75	601.943	137.472	162.862	1775.9	392.724	531.737	382.678	322.768	1396.73	509.282	2967.22	465.127	466.062	458.479	381.384	291.125	355.415	385.585	444.369	151.646	1373.39	545.272	444.181	890.826	406.36	149.1	295.298	1006.18	402.725	894.735	857.585	756.589	209.559	295.035	112.439	888.847	204.363	565.089	285.247	389.842	387.01	535.127
AHY39344	0	0	0	0	0	0	0	0	0	0	0	0	0	0	0	0	0	0	0	0	0	0	0	0	0	0	0	0	0	0	0	0	0	0	0	0	9.52307	0	0	0	0	0	0	0	0	0	0	0	0
AHY39345	8.14545	0.732109	8.55047	1.5524	3.54263	2.49319	9.63296	6.37362	3.54366	7.67213	8.04551	41.6155	6.5909	1.46451	10.2625	7.91977	1.83982	16.9211	71.3521	80.434	4.10017	40.3574	6.5202	1.61473	22.2281	68.9756	10.6546	19.7029	4.01799	1.72152	6.79182	24.7533	5.89732	15.4634	5.25521	16.5773	152.061	0	10.7303	9.5017	17.9254	5.38947	5.08246	14.3202	5.21441	9.76509	1.55095	22.3254	11.7358
AHY39346	47.3671	5.29291	38.6357	0	0	0	55.1341	9.87411	2.56195	4.62224	2.15431	25.5452	25.4133	0	60.8397	14.3143	8.8675	45.8751	200.024	161.237	4.44643	25.5939	43.5128	7.29623	129.598	178.097	7.22149	10.1747	2.07491	0	27.8248	83.4127	2.36865	36.5485	32.8125	73.5432	596.755	0	153.164	6.86941	10.7995	3.247	7.6551	8.62754	0	54.4195	2.80321	132.769	2.35683
AHY39347	306.648	1428.91	362.518	1280.54	168.833	1046.21	868.775	999.613	184.877	63.443	626.095	348.409	56.2884	1460.54	425.875	1002.73	925.457	1143.5	512.023	504.521	229.832	339.307	318.594	835.458	930.219	513.189	57.2394	988.317	3448.57	423.359	1516.68	921.62	216.161	549.911	1947.83	372.11	268.429	734.723	233.575	79.0453	544.337	140.111	183.575	75.4469	3094.74	409.558	1245.64	962.015	4383.21
AHY39348	240.959	1932.03	578.032	1780.85	288.375	2998.56	1303.65	1857.45	291.15	228.111	1243.65	865.457	72.331	1937.89	308.261	2808.47	1918.88	3291.42	720.549	733.683	335.216	861.304	257.274	1173.1	1893.31	723.102	224.786	2055.06	10153.7	608.211	2134.98	1885.44	325.523	1408.11	2642.66	634.413	432.515	3106.58	574.437	263.947	1398.41	257.884	252.324	265.872	14216.6	319.893	1805.51	1921.35	12395.2
AHY39349	375.617	1863.28	528.519	1778.27	283.925	2287.29	1173.09	2161.61	291.204	340.402	1095.36	829.694	78.5593	1866.95	474.05	2753.79	1905.68	2762.28	719.859	721.928	348.382	797.464	376.514	1170.05	2355.31	705.41	339.336	1573.23	7000.54	635.001	1938.69	2352.2	324.852	1584.8	2329.82	615.806	441.855	2200.92	584.327	375.846	1568.91	242.416	273.636	363.452	7479.46	472.849	1811.38	2357.49	8756.29
AHY39350	762.518	1476.57	473.638	1263.7	84.1101	5792.6	2846.77	5057.75	81.957	1663.53	1478.84	2039.33	412.878	1480.61	805.728	5430.51	5187.07	5418.92	570.644	574.225	1255.52	2011.2	675.287	1703.73	133.299	578.816	1663.7	2298.03	6054.84	644.303	2711.77	134.332	95.5722	3643.79	2754.32	412.6	709.276	5213.5	1204.04	1706.96	3616.96	118.593	1018.46	1684.58	8911.35	800.617	1246.16	129.973	9002.53
AHY39351	87.6383	228.26	221.137	246.777	237.453	144.232	344.675	273.626	234.038	39.5532	96.4465	145.086	114.853	232.206	123.783	87.6084	154.273	142.119	306.65	308.271	179.072	134.887	114.252	185.403	76.0871	321.236	48.836	256.009	118.525	294.821	160.465	74.9441	249.938	181.047	166.178	204.062	163.553	17.7978	61.4348	63.0646	172.831	242.153	154.264	63.5597	53.1954	100.52	239.875	81.141	202.478
AHY39352	89.5982	312.849	232.162	343.901	297.197	436.411	319.201	363.787	302.86	68.1398	189.642	190.881	151.973	317.742	114.897	219.056	336.143	276.952	347.155	330.838	239.406	183.079	107.418	259.268	81.1509	337.558	69.1126	326.412	707.449	434.662	175.908	80.9118	311.601	235.89	172.633	191.973	467.828	654.121	233.889	97.8913	231.376	320.021	216.133	96.1455	915.382	100.977	320.164	84.6127	653.015
AHY39353	238.609	306.571	282.166	313.196	284.827	247.574	471.814	340.761	285.442	116.84	173.947	190.214	176.307	295.099	229.471	241.553	212.499	229.492	308.707	299.982	224.074	202.318	258.175	241.604	97.517	313.733	113.372	270.915	471.539	426.291	184.511	99.1182	291.59	273.138	205.072	240.371	256.826	327.035	124.499	144.584	266.939	290.807	223.84	146.782	537.475	193.878	309.802	104.605	481.167
AHY39354	185.365	9.0518	19.8221	0	2.92007	0	3.30839	33.7729	11.6837	2.63495	0	9.7082	32.596	6.03573	126.886	0	0	8.71717	75.0168	72.3263	196.019	5.83601	214.976	166.371	8.86545	52.2131	8.23335	58.0017	2.36564	0	44.7862	13.8328	2.70054	0	51.1927	37.2657	261.681	0	10.2054	7.83193	12.3127	51.8275	62.8395	2.4591	0	246.502	3.19599	11.8723	0
AHY39355	27.5863	223.051	82.2419	252.139	309.665	66.2911	52.5999	74.0697	313.941	29.7098	55.5872	62.1251	103.071	215.506	42.0397	43.9071	103.058	94.2815	214.522	214.06	308.369	57.2025	50.4143	412.874	101.798	217.808	29.0893	116.055	63.0691	160.571	65.6954	98.7894	292.153	93.8481	59.8934	94.2134	331.537	80.7425	70.5495	34.5182	93.8848	293.687	109.546	30.7192	68.1023	35.0488	241.189	98.0705	55.7994
AHY39356	25.869	142.406	111.669	124.99	146.541	25.3735	67.7289	95.3546	140.999	18.8903	20.6412	41.8886	77.8229	144.597	37.7343	33.4751	75.6007	55.2036	254.8	262.619	217.254	46.1393	48.3269	318.594	69.678	262.835	16.0682	83.1645	17.2423	93.3934	46.8983	72.5863	136.169	39.7338	42.1902	113.173	235.011	17.8939	112.365	21.3155	42.8609	156.143	70.7043	20.9597	18.1457	35.9987	128.437	75.7754	25.0431
AHY39357	0	0	0	0	0	0	0	0	0	0	0	0	0	0	0	0	0	0	0	0	0	0	0	0	0	0	0	0	0	0	0	0	0	0	0	0	0	0	0	0	0	0	0	0	0	0	0	0	0
AHY39358	255.723	67.8431	90.709	58.8724	13.6516	58.4079	134.784	328.314	15.6064	41.2576	46.5691	109.985	107.371	61.3621	283.483	83.5639	111.598	107.382	160.547	170.855	137.561	110.651	331.942	128.646	83.1128	162.519	37.4733	116.213	18.6082	37.6448	169.359	72.3682	17.0341	195.173	186.73	94.2543	176.76	3.7601	65.0452	56.5692	187.492	34.6141	93.6522	66.0594	3.98687	249.995	59.2919	75.9878	42.8711
AHY39359	201.243	59.1108	84.3349	66.2314	26.6531	69.998	65.5506	79.6419	22.3258	18.1846	47.845	62.1966	70.6849	67.6326	189.449	53.8927	73.1484	28.4628	179.252	184.273	74.11	63.2293	239.293	65.3105	70.1744	185.121	14.4598	33.5726	91.812	42.9098	79.6251	73.1381	19.8397	74.0312	77.8774	99.7851	132.048	45.6225	13.7159	21.3103	78.0301	40.9325	50.2587	19.7083	66.82	160.276	65.2211	65.4156	79.7602
AHY39360	748.596	1977.81	468.616	1813.39	1081.42	2590.26	3958.7	3919.96	1126.41	759.824	5786.36	1542.76	2440.85	1981.06	811.927	5485.13	2181.66	15514	526.591	515.518	1820.36	1523.96	391.216	1215.82	744.341	528.182	761.654	6369.36	5047.01	5133.34	6553.87	744.667	1187.27	470.867	9318.35	654.398	2451.05	3377.19	2727.97	723.245	475.011	334.665	3328.51	726.084	4459.63	635.197	1808.97	726.666	5436.59
AHY39361	205.849	1186.67	523.582	1026.2	761.887	2383.83	3249.92	1886.5	779.75	537.47	6014.52	1935.73	2259.5	1195.97	203.252	3136.01	1871.2	6263.34	636.102	638.549	1511.46	1959.49	120.629	1037.31	610.036	615.665	523.732	4222.9	4977.93	2505.58	5663.68	599.74	755.192	599.168	7428.97	632.945	813.816	3493.93	522.686	595.409	600.761	282.99	2120.07	590.072	4971.94	297.53	1033.7	600.724	4932.28
AHY39362	106.412	265.141	182.295	227.95	196.501	167.422	131.355	215.214	191.464	49.1333	69.8287	149.624	283.518	270.648	146.897	122.14	294.961	207.883	306.503	309.639	242.485	152.315	115.501	271.397	286.578	314.048	48.9122	325.567	198.352	214.084	489.4	279.431	202.196	93.8996	619.152	213.015	162.097	198.821	70.8759	63.251	85.4335	138.059	129.143	60.5931	256.11	123.425	228.853	286.703	198.289
AHY39363	97.5287	519.746	533.248	521.203	340.826	374.061	327.294	355.766	389.086	113.186	112.167	205.001	445.514	558.478	134.336	309.803	467.183	255.309	792.256	747.288	359.638	222.836	96.4164	389.454	736.642	754.542	117.89	299.484	555.819	445.61	573.666	708.987	370.275	149.429	678.759	603.661	290.844	321.721	102.83	120.072	143.178	263.429	165.868	110.968	336.151	121.145	499.917	705.093	501.34
AHY39364	126.661	844.947	1207.36	842.809	440.666	1127.8	876.803	900.894	452.455	474.926	409.451	521.49	905.328	841.972	167.956	847.62	1049.96	733.777	1186.63	1229.13	685.548	538.858	130.409	667.739	1939.5	1203.99	446.553	457.028	1381.8	720.365	1068.63	1945.85	468.702	478.384	1413.73	1258.53	528.468	1659.17	431.885	478.474	469.282	364.945	613.786	470.546	1835.27	170.403	840.082	1934.85	1518.48
AHY39365	43.2915	456.456	0.285266	459.602	251.889	291.86	0.107127	322.424	245.626	77.0446	126.177	145.546	266.858	467.296	60.5885	377.048	345.125	406.744	14.7688	14.5396	291.532	150.233	49.664	337.183	0.0956889	17.0947	81.5793	199.08	251.172	409.507	395.54	0.111978	257.611	143.42	450.814	0.30167	262.369	185.51	188.946	99.2425	151.662	158.11	201.442	94.1983	224.764	57.2302	460.416	0.288323	315.143
AHY39366	50.2385	467.733	6.14885	475.571	287.26	230.097	3.28135	252.881	295.606	33.2968	127.353	107.463	238.879	462.838	67.8032	309.344	256.812	235.681	47.0672	52.6943	252.208	102.046	54.8992	300.382	3.03955	47.6307	33.1683	180.253	257.398	452.581	362.147	4.12862	308.023	112.552	385.798	4.79126	242.683	207.972	141.666	46.3198	112.351	189.025	135.36	48.1477	248.75	64.0015	484.403	2.83479	282.5
AHY39367	1076.62	9685.46	8200.49	10352.4	18606.9	5563.21	2982.77	5037.71	18494.8	14881	6080.82	3766.04	9051.57	9695.48	1329.61	3846.7	5464.23	3770.32	5382.51	5479.46	6369.93	3721.68	1320.97	5849.82	14428.2	5634.09	14662.9	4706.18	5314.97	11538.5	5420.81	14431.4	17555.7	4442.01	4221.05	8020.5	2383.76	7411.65	3321.71	15246.1	4535.32	18723.7	3403.83	15139.4	4699.34	1583.81	10490.6	14607.8	4236.16
AHY39368	3071.52	2684.44	11115	2449.12	4068.55	3019.84	3962.25	4234.25	4203.99	20635	4994.59	4568.32	6740.6	2427.37	4731.09	3707.64	3161.45	738.356	6618.03	6240.9	6373.16	4510.17	4193.87	4590.23	22250	6249.05	20697.8	3214.28	3591.18	2802.12	3545.94	21587.1	3927.57	5945.23	3189.37	11151.6	2712.11	4234.14	4183.56	21048	5964.78	4776.35	3206.85	21256.8	3485.3	2932.07	2579.04	21791.9	2244.22
AHY39369	235.213	166.059	105.24	180.84	432.58	54.2928	43.3387	90.7262	433.863	110.616	181.497	160.461	209.757	185.593	291.976	151.372	49.6641	95.4154	182.557	179.236	161.935	162.776	331.75	110.579	152.248	173.671	107.733	195.305	64.9938	249.04	119.437	150.269	370.499	219.054	80.3205	132.281	356.066	72.464	106.571	152.746	218.449	414.319	70.4396	152.203	69.2454	312.103	186.994	152.001	59.1778
AHY39370	110.174	164.623	117.834	171.995	298.919	97.5648	93.3204	91.1891	304.808	62.1116	87.2525	112.493	83.095	157.662	130.394	85.3686	86.5231	96.9695	178.023	191.561	89.288	108.393	132.626	76.8925	69.8551	176.704	60.1498	102.158	109.334	220.33	68.8238	76.4797	252.842	129.841	64.6647	117.413	233.159	86.5606	140.704	81.9364	124.411	369.645	103.675	83.0419	85.9469	127.022	174.163	80.9699	113.692
AHY39371	61.4674	207.858	102.469	213.484	236.511	31.3081	63.8089	52.4529	231.187	39.602	80.7593	50.4624	90.2889	216.104	73.0705	50.6469	37.0795	46.9506	196.556	206.677	125.165	51.6395	80.1594	122.976	105.958	199.532	32.3787	85.686	38.1026	230.372	81.8419	110.247	206.817	54.6937	72.4154	101.95	303.084	21.1395	38.738	56.1098	47.6215	267.56	36.8001	52.8527	30.9761	67.5226	214.596	102.463	40.2473
AHY39372	70.5124	40.8437	52.6653	39.9324	53.9663	7.49602	39.421	39.6946	48.063	26.9115	65.2024	60.0685	199.776	40.1179	97.6399	34.3944	111.451	107.402	164.422	154.138	139.164	63.6257	103.715	99.9288	56.5309	145.778	24.6929	110.015	8.82065	50.6089	123.126	47.3729	51.4413	57.42	129.754	58.6514	83.7573	3.01194	15.2577	24.3355	55.8904	67.8165	120.408	23.5208	4.0065	89.4382	37.5637	41.1402	8.93008
AHY39373	404.786	899.534	790.569	852.406	1247.22	319.829	695.728	349.415	1261.53	177.143	183.874	328.569	873.134	879.614	554.02	137.402	387.956	215.794	582.565	599.086	577.785	333.493	498.847	422.933	597.122	603.44	173.986	343.288	243.759	1140.97	455.855	575.897	1167.36	363.917	497.806	851.883	617.27	158.755	495.223	252.438	367.001	1388.13	515.461	245.046	124.357	382.347	850.005	588.732	367.876
AHY39374	451.571	225.875	234.012	225.239	411.877	37.8965	207.506	138.507	420.103	26.5037	85.404	98.5855	379.476	233.771	524.892	91.9835	116.887	77.0995	243.714	249.815	243.722	93.4503	509.038	186.676	116.335	245.322	22.8456	213.917	39.111	324.628	180.258	118.047	380.6	93.3773	221.039	275.205	127.223	6.83458	40.772	29.8812	98.9361	489.636	202.215	37.671	11.0565	490.79	223.181	122.335	35.1051
AHY39375	1098.91	2012.37	1504.71	1934.49	2064.72	2136.9	3252.54	2241.51	2012.18	1199.56	907.86	1106.75	2516.46	2085.33	987.071	409.665	2435.56	781.797	1851.63	1880.16	2087.94	1079.99	894.348	1904.86	1627.64	1829.07	1176.28	1211.88	2202.72	1726.8	2367.6	1631.36	1855.53	878.927	2457.15	1722.55	1319.08	1470.87	1547.74	1118.5	877.412	2099.12	1446.37	1105.12	1101.94	998.792	1904.13	1621.74	2564.87
AHY39376	808.148	459.298	481.686	474.934	394.084	303.655	956.322	552.052	439.143	255.949	114.82	244.782	820.597	474.277	1090.15	109.263	489.243	223.207	760.582	756.424	744.894	251.912	938.628	759.181	594.236	761.484	252.725	341.995	375.665	363.339	739.965	570.083	381.903	222.837	728.255	646.716	362.685	132.917	329.105	296.824	223.005	469.17	412.1	296.635	95.4137	819.946	472.991	611.13	327.289
AHY39377	560.974	17.9151	34.9563	14.9761	14.6706	3.5198	40.0429	233.735	14.3414	27.379	1.96317	8.12911	114.966	17.2295	578.18	4.65869	15.2957	112.475	67.1549	73.2939	92.0368	17.659	560.561	135.827	43.5284	72.5361	23.1894	149.676	10.2644	13.7722	83.5261	38.4997	12.0259	17.6325	126.575	49.6432	125.341	3.08569	55.1568	29.5112	14.6215	13.5265	69.1613	33.4139	9.32459	569.822	13.1375	51.8526	7.67044
AHY39378	516.026	998.716	1422.85	999.914	837.259	1064.76	2342.32	1061.92	846.241	434.746	1352.8	823.215	1660.91	1008.03	711.948	1229.13	1168.6	913.336	1201.77	1207.2	1604.89	826.539	633.747	1636.34	1056.54	1198.58	419.822	1247.82	1478.4	957.392	1393.38	1071.62	873.684	761.463	1181.66	1475.71	490.272	1579.18	309.704	510.739	766.045	832.362	678.257	505.448	1744.06	626.973	983.652	1073.06	1421.78
AHY39379	512.648	513.254	560.673	461.437	413.985	290.908	880.625	622.491	425.099	113.33	361.884	317.687	1056.92	488.207	649.158	352.28	610.669	446.163	610.451	622.964	984.079	329.134	577.551	1019.86	367.959	594.018	116.711	603.085	448.83	493.589	851.769	370.357	442.098	378.607	795.192	611.571	278.704	365.037	186.365	159.303	385.397	382.532	381.668	153.626	419.865	634.323	459.289	354.57	463.006
AHY39380	481.065	1891.59	1111.4	1999.89	1713.61	1487.79	1650.03	1307.05	1698.21	307.022	1608.27	667.226	1827.28	1894.93	665.803	1453.3	1471.89	1600.26	1156.25	1142.32	1895.93	674.889	585.792	2133.62	678.572	1146.56	328.222	1068.7	2365.58	2035.43	1633.63	686.166	1640.44	712.205	1209.24	1159.86	742.435	2376.77	690.234	458.693	704.154	1651.27	663.161	472.762	2792.57	587.249	1982.69	673.872	2265.88
AHY39381	345.25	1100.57	1247.79	1150.79	1117.56	436.901	1764.46	794.162	1111.68	174.518	995.028	742.97	1088.54	1145.08	425.667	1184.9	551.007	511.707	1100.31	1184.19	1154.11	722.911	375.194	1332.89	425.117	1092.23	177.53	907.189	590.178	1215.88	951.642	419.688	1036.14	738.359	685.873	1323.44	380.914	547.911	250.925	260.118	726.1	1173.76	338.405	269.235	656.065	489.584	1224.39	423.538	598.245
AHY39382	297.279	928.381	941.213	1019.09	1057.6	213.328	1378.52	371.849	1093.31	54.5957	463.62	379.842	800.891	947.324	386.296	344.065	358.468	92.1152	892.498	909.767	785.685	382.715	334.925	896.956	233.899	814.089	50.0407	343.71	321.542	1203.98	701.384	235.381	976.128	315.644	521.376	1050.75	278.05	138.583	154.948	73.5652	326.296	1161.3	222.248	68.7853	199.929	335.981	1018.8	251.527	304.822
AHY39383	192.494	274.415	225.827	223.61	264.447	15.0792	256.812	112.313	248.168	16.2815	39.3648	128.098	315.756	255.821	238.478	45.6942	67.3508	62.2801	271.746	267.098	379.483	152.696	207.554	428.876	26.2488	283.42	12.7186	176.958	6.85191	256.876	208.994	31.7187	273.246	130.16	146.756	235.664	405.013	0.652276	82.5467	15.6272	118.877	323.105	61.3443	26.1163	3.73472	247.706	214.145	30.3755	3.11315
AHY39384	314.09	295.918	166.094	246.93	414.101	33.2654	177.041	55.026	421.639	21.577	102.904	107.23	290.602	312.069	408.959	59.0507	70.1136	97.3907	282.481	290.202	331.887	106.138	369.765	338.271	45.3967	287.619	20.9058	165.685	33.4875	345.667	192.493	47.5266	443.653	91.6465	165.483	195.161	231.109	11.5793	27.0647	25.8525	90.6656	495.609	117.675	29.5031	15.006	389.063	247.309	46.7258	22.8566
AHY39385	373.831	536.791	519.869	484.544	433.769	178.676	437.209	385.118	440.722	237.274	417.101	374.476	661.199	564.228	560.208	263.705	282.513	429.091	572.846	561.888	738.183	389.562	543.844	674.836	268.481	554.403	231.801	451.133	160.156	555.209	546.161	266.008	477.78	503.833	502.642	504.516	572.158	125.941	409.678	310.11	490.798	445.017	442.996	311.415	128.619	454.718	483.743	273.992	185.35
AHY39386	2374.68	5976.03	1608.56	6266.07	2647.73	3331.09	2694.99	5587.56	2585.46	1523.36	8583.6	2055.3	3745.92	5964.93	2583.71	9541.86	3125.12	11570.8	1509.39	1524.81	5470.63	1978.55	2407.18	5141.29	2484.16	1600.09	1447.87	7964.31	4284.18	6180.34	6448.49	2625.29	2937.01	2026.63	5973.81	1688.13	3306.92	4950.89	3878.7	1311.59	2060.05	2385.45	5770.75	1223.92	4026.04	2343.51	6301.63	2433.53	3591.54
AHY39387	323.2	850.279	692.457	597.786	626.189	42.3996	839.786	757.682	639.316	194.75	198.891	374.622	674.031	817.013	384.375	245.502	394.027	1126.75	553.195	536.88	983.099	374.729	369.272	816.683	517.155	538.484	202.032	1960.96	71.0562	985.895	1035.85	525.751	799.453	569.446	877.71	697.449	364.49	47.738	298.831	269.955	565.303	607.017	642.575	265.546	44.8676	391.221	594.082	546.748	50.808
AHY39388	472.289	1435.55	1235.52	1546.81	1551.86	431.06	1725.35	827.221	1536.35	204.576	1688.55	513.753	802.354	1456.54	694.264	1263.02	427.142	1382.19	939.936	964.956	1343.72	489.075	604.958	1175.59	680.671	935.448	202.438	1760.93	693.514	2368.09	1324.72	664.871	1556	655.473	1121.56	1063.84	719.582	656.504	571.513	229.42	621.8	1460.28	793.704	230.282	698.163	615.788	1510.1	657.98	668.605
AHY39389	349.751	797.46	494.015	820.809	1134.24	91.0146	819.646	307.084	1133.82	52.2243	608.573	339.536	633.281	775.728	491.047	546.047	115.295	462.212	458.462	468.134	615.889	349.391	379.492	663.315	186.581	461.27	47.6653	1108.7	164.345	1418.17	742.477	198.203	1126.08	648.463	588.281	457.184	266.453	104.913	141.275	53.0761	665.063	1153.16	278.554	53.8893	125.804	421.012	812.208	186.942	129.437
AHY39390	151.344	586.504	638.351	632.945	950.283	126.581	976.64	324.017	952.548	86.6259	585.564	436.313	553.463	580.69	198.952	397.157	177.266	362.346	669.227	663.682	639.062	416.585	184.029	686.148	237.856	666.668	100.804	817.971	250.122	1125.51	769.895	258.352	923.537	616.88	643.586	581.119	283.773	129.691	99.2386	105.952	596.112	951.816	271.627	95.7127	180.931	209.996	637.67	251.683	217.497
AHY39391	175.506	464.302	692.711	509.208	994.978	135.938	902.754	261.516	1020.8	81.6524	435.531	399.191	559.003	454.003	234.238	349.039	157.817	293.217	631.625	627.561	617.631	388.551	214.611	692.694	199.586	625.569	77.0498	635.992	252.188	890.95	686.508	198.985	931.619	521.798	581.2	670.342	260.793	148.741	109.92	104.063	513.625	1083.44	223.762	94.277	200.638	239.721	511.062	203.014	237.169
AHY39392	237.655	43.4098	259.784	22.2814	57.3489	3.05049	249.324	68.5566	53.3634	17.1495	38.5624	159.996	172.449	41.0063	401.229	49.3821	15.2957	73.6564	208.317	210.935	182.723	157.265	305.181	214.284	40.1541	211.647	14.1017	247.694	4.8621	54.2785	216.06	43.0407	48.7203	179.404	178.733	240.415	48.7268	0.771422	10.0991	11.6256	178.832	73.1277	51.4225	13.7586	2.94461	333.353	32.1138	35.5851	4.29545
AHY39393	58.748	77.5754	112.081	63.8124	232.219	0.182195	122.311	13.8066	235.136	15.1844	15.7873	103.571	62.1319	84.2797	82.0451	15.9157	4.4816	28.595	169.727	165.115	66.0679	109.948	74.5869	72.5698	14.9337	182.848	16.0587	129.585	0.41946	150.021	59.7245	13.95	213.324	126.693	43.4657	126.648	145.504	0.299482	17.8945	11.3411	126.408	286.851	14.8564	12.2089	0.190526	89.2003	69.42	15.2622	0.476452
AHY39394	88.6019	190.615	162.07	215.077	436.967	17.0444	148.873	33.4408	464.929	22.7839	66.0978	139.337	75.4159	214.085	152.856	79.1977	20.5167	99.988	304.471	302.06	131.205	137.485	145.907	172.336	38.0681	275.902	27.1208	149.435	37.5708	323.646	107.681	30.2074	427.943	146.632	85.4731	166.595	251.49	22.6518	20.21	34.5516	153.398	559.198	22.7941	31.6781	29.2007	131.681	212.057	28.807	25.6053
AHY39395	80.0807	117.395	83.3495	126.085	178.556	15.5126	46.7622	28.231	175.353	26.4309	75.0947	55.7405	66.1456	120.629	108.765	52.0877	17.9264	43.7205	175.276	178.931	122.419	54.6968	99.1699	115.808	36.8289	172.965	25.3047	92.8543	20.4936	167.318	55.5884	37.3167	165.269	55.8802	42.3934	86.6871	306.679	11.2948	38.8336	23.1452	54.6429	229.181	28.6517	26.0374	16.8752	115.791	127.101	36.0879	17.2884
AHY39396	56.9049	92.9221	148.337	79.2037	63.0048	4.2321	98.4811	119.869	61.6561	44.3971	26.7851	47.4069	103.657	88.7032	91.3773	33.6088	27.6813	71.8071	216.983	209.314	171.387	50.1224	81.2671	156.904	95.5734	207.041	44.0584	97.1859	1.43937	79.5307	93.1916	93.6337	68.1268	87.6483	90.1266	160.754	85.9845	0.474307	45.0582	39.5888	82.1777	70.5191	92.6452	41.0889	1.20699	73.3827	78.0829	97.2419	1.00611
AHY39397	141.142	310.093	173.356	371.931	324.401	115.076	101.185	100.423	310.045	101.921	219.009	72.7745	240.68	267.398	218.387	166.991	81.281	121.543	351.575	328.691	397.116	76.7774	188.731	316.901	168.801	359.435	108.625	187.83	219.715	331.875	180.453	157.484	308.514	84.3382	131.508	180.88	240.825	133.701	22.6954	148.535	65.3475	387.954	131.503	135.489	153.685	192.702	374.46	168.205	122.065
AHY39398	81.2824	203.941	177.346	215.752	180.637	33.82	89.4471	135.366	202.579	111.119	60.6316	95.5752	277.795	208.415	109.38	91.1247	70.9343	137.054	276.451	272.771	345.381	82.7514	97.8011	249.84	152.846	275.768	125.414	182.384	33.3696	173.579	169.18	155.236	192.056	108.05	145.235	197.126	158.141	24.3213	83.6415	140.782	98.0587	220.847	154.404	157.903	18.3148	119.256	215.551	171.396	13.819
AHY39399	306.936	614.981	690.325	651.466	564.734	236.677	321.148	407.245	543.99	399.888	594.931	371.579	747.94	605.597	358.294	434.136	248.531	217.662	746.325	740.047	718.742	352.271	318.914	509.553	745.157	750.539	404.089	378.009	257.679	534.313	511.797	722.873	535.423	399.789	472.915	685.247	338.765	265.033	253.977	448.826	403.763	623.304	534.216	441.362	232.116	333.812	653.422	718.672	242.831
AHY39400	70.2677	61.5866	53.1712	52.4615	41.1053	6.65359	84.5274	45.5606	43.9955	12.9821	28.4379	54.4364	80.1708	55.8638	73.3514	32.7371	12.8085	26.3826	119.75	113.478	82.3039	51.9614	71.2896	81.3837	13.9357	96.7743	11.2036	52.2546	2.33105	42.4466	59.1044	11.6833	48.279	77.8076	51.137	64.9171	222.624	0.713271	44.5343	19.8448	78.1692	51.8514	26.7831	19.3851	1.36132	96.5452	50.3881	14.8323	4.16077
AHY39401	263.481	519.567	303.535	526.162	321.116	252.318	374.928	413.244	327.393	132.234	329.962	275.373	542.3	517.136	350.821	312.417	291.552	321.818	415.513	408.889	503.453	267.691	305.624	448.282	192.147	405.697	137.83	328.55	239.985	449.929	399.798	195.984	350.544	287.577	394.204	298.264	460.057	197.757	321.819	189.614	284.464	344.137	276.847	189.961	241.699	307.177	535.178	189.359	303.681
AHY39402	115.706	155.333	185.704	151.37	152.212	61.8153	249.467	174.264	152.942	75.3958	88.4262	155.022	238.376	157.664	163.877	140.189	84.4736	149.761	244.562	238.724	139.012	155.869	145.2	107.599	95.3009	241.178	84.1612	215.618	44.6642	200.933	125.502	90.03	153.912	233.119	145.004	164.426	414.277	28.7198	268.278	103.325	240.989	139.138	214.115	103.816	18.1451	122.315	163.597	95.5439	50.7327
AHY39403	352.489	281.469	470.509	240.583	185.145	255.052	1128.9	582.57	182.816	106.692	311.695	338.04	590.063	279.157	453.183	351.409	322.334	320.679	455.201	442.783	402.418	339.071	364.766	352.597	139.321	450.783	104.234	409.265	396.662	309.217	444.572	142.305	204.878	469.089	479.337	452.092	349.525	289.885	308.477	151.596	461.607	171.277	414.812	148.431	387.189	331.071	244.171	137.602	402.144
AHY39404	377.757	314.376	433.737	325.741	230.62	356.647	1057.96	489.036	235.241	98.7386	346.83	309.858	633.705	310.382	504.173	344.822	375.179	316.813	579.316	575.168	500.398	336.037	426.967	407.873	140.606	582.01	104.317	436.566	451.628	353.218	563.131	141.673	234.044	442.125	588.455	394.023	478.263	270.781	322.008	149.198	449.476	216.742	458.621	150.188	386.59	453.294	321.829	133.402	453.183
AHY39405	197.026	101.413	216.479	51.7261	66.8457	2.61355	474.245	161.92	68.4573	22.4999	14.7259	103.476	219.117	106.916	281.859	29.6504	23.8783	76.0197	252.411	239.263	172.231	102.318	196.787	158.689	30.0661	255.072	27.4238	299.274	0.859583	62.5175	173.924	30.472	81.4456	160.764	156.682	189.573	545.397	1.84115	223.525	32.2527	178.512	60.532	77.0631	34.8482	3.90438	267.185	47.0328	25.8837	0.488188
AHY39406	206.932	207.342	146.691	229.024	338.925	34.8871	193.075	92.1979	346.153	41.7304	74.6672	103.378	283.455	211.966	265.827	78.3358	46.6087	46.8066	191.391	201.532	260.747	100.814	244.517	207.992	135.115	196.974	44.3576	215.176	51.7071	270.329	101.717	134.857	319.889	128.025	88.6359	158.158	249.794	31.3294	65.9907	56.7792	130.223	371.25	85.4899	52.5496	26.9248	249.11	226.904	141.341	46.4905
AHY39407	1562.72	753.031	309.193	782.412	843.554	550.072	394.265	441.343	739.921	65.7615	52.8708	212.005	303.936	836.03	1702.65	86.5522	381.633	418.798	395.039	470.071	347.931	202.091	1599.25	281.311	79.2842	472.375	80.4808	535.601	385.237	909.705	335.324	87.3863	766.656	354.812	412.775	269.328	472.232	202.334	244.087	112.392	328.804	815.354	343.068	104.334	185.038	1641.59	819.571	87.0387	531.466
AHY39408	228.553	293.786	104.318	291.66	209.956	154.973	156.75	189.103	209.438	44.5091	192.454	100.783	216.252	289.516	363.716	205.947	166.033	320.968	242.079	245.651	248.027	101.52	318.949	231.908	66.6474	239.947	41.0403	241.266	225.682	318.292	190.696	67.4387	228.373	153.275	201.358	97.6642	390.435	210.356	200.383	59.6745	151.282	204.885	195.131	59.8128	202.099	284.868	289.731	66.5767	205.667
AHY39409	221.231	209.669	68.847	214.382	180.588	31.8885	74.4009	82.7016	169.473	14.2215	106.605	57.4918	123.395	209.711	282.686	150.476	28.4199	113.701	236.183	222.968	159.227	61.6844	245.443	160.882	18.608	201.571	7.40625	232.179	44.6879	265.66	112.048	20.2202	172.477	99.2214	114.682	60.0605	370.292	31.9058	124.187	15.2645	97.4674	174.829	106.38	13.8254	37.6964	277.174	212.026	23.3618	42.2997
AHY39410	394.359	39.7431	44.2411	42.6632	37.0204	34.5129	67.5454	68.5815	28.3746	3.03688	69.9619	31.436	135.365	44.7198	501.399	87.3296	47.8571	28.7054	213.926	228.245	182.794	34.592	498.599	166	12.6506	207.756	4.97056	99.3188	78.2892	53.1519	103.85	13.0959	32.4587	44.3937	111.52	51.1312	169.69	25.5843	51.9026	5.15806	53.1146	40.8381	98.5785	6.4782	44.5832	455.559	42.0972	12.7059	61.9388
AHY39411	45.3492	19.2302	32.564	21.0629	21.0055	30.0957	24.1864	72.6725	23.3386	12.4099	90.3275	35.1833	64.6238	21.2847	64.3388	12.2369	35.0009	11.4384	62.8575	64.9641	87.6238	40.6138	58.1217	83.5803	8.03227	66.4053	11.0608	19.8424	34.9767	28.0124	56.1434	8.22463	20.2489	46.5218	65.1434	26.9962	149.642	20.1837	157.319	13.5801	48.0652	27.4107	52.9665	12.446	30.4145	56.5411	21.7921	6.74603	40.1068
AHY39412	142.203	9.62533	18.9273	8.12233	13.4976	4.28134	15.6157	32.7979	13.5016	3.94554	13.9518	17.0651	63.192	10.2167	152.053	4.24997	8.88568	5.39144	75.3093	74.7508	70.6286	18.6173	151.329	67.6962	4.13641	77.3334	4.28817	15.1045	1.92515	12.1251	41.1242	3.54598	14.1531	19.7878	44.9933	19.0047	120.26	0.87968	9.85538	6.03368	23.0061	18.4374	29.4899	5.44329	1.04932	170.416	8.53091	4.15451	1.3995
AHY39413	170.123	62.5379	148.496	65.3289	84.3766	17.9147	179.497	70.3431	81.1961	13.3322	53.753	60.5628	136.335	61.9984	214.932	29.8464	26.1933	26.0388	284.263	275.015	160.185	60.8362	183.975	141.888	37.1105	274.795	13.5516	78.4953	32.1591	107.696	108.753	38.2628	83.6304	98.62	100.704	153.154	197.481	19.5629	23.8482	15.7555	101.931	82.3713	69.3791	16.6399	25.8083	191.057	69.7492	37.092	30.3039
AHY39414	83.3721	122.985	168.155	129.313	109.83	138.415	213.159	308.232	111.176	65.3301	92.8649	141.546	249.232	120.635	95.9724	111.48	116.664	74.4939	180.849	173.325	344.009	131.243	90.4143	257.505	87.2249	165.856	65.2676	201.526	143.241	182.492	193.672	86.7134	104.154	222.421	164.053	193.101	249.275	58.3041	74.6526	69.8645	215.979	128.624	177.137	72.1687	123.117	102.29	125.958	92.9464	209.383
AHY39415	513.649	291.066	495.359	289.67	169.792	629.455	439.58	1230.79	163.459	373.835	168.475	299.41	424.469	301.418	464.636	244.849	635.818	393.977	449.551	450.363	573.332	290.822	404.537	435.282	380.676	469.053	381.033	432.163	787.499	383.242	497.779	352.493	170.844	537.185	526.686	488.424	415.111	689.356	285.795	384.301	537.188	185.267	566.655	401.573	970.121	341.759	281.735	366.998	990.591
AHY39416	111.59	1086.09	1298.34	1032.02	720.185	3436.23	956.769	3555.56	714.089	415.735	1444.73	1455.15	3189.37	1087	126.038	1411.45	4066.1	1240.63	1402.74	1399.51	3442.23	1451.62	127.712	3268.76	781.634	1405.06	420.233	1014.06	2369.65	742.566	2153.96	789.136	679.77	2384.65	2206.21	1270.13	677.692	2498.48	620.683	452.961	2377.18	989.558	3170.47	455.468	2133.89	134.904	1036.63	783.95	2596.96
AHY39417	18.567	31.4229	2137.01	34.8804	129.398	13.5499	1749.94	30.425	128.756	59.4869	10.6438	61.3715	52.4008	29.601	26.7638	15.9696	16.3705	18.8879	2135.49	2155.01	39.4093	57.651	26.5358	54.4215	825.03	2134.11	56.3321	22.7025	20.2274	59.5909	35.3466	832.411	111.176	106.106	23.1201	1954.67	249.122	12.2774	21.9275	89.35	107.345	154.904	17.2433	92.3563	18.1249	27.4261	37.2307	816.055	19.0316
AHY39418	179.897	529.335	1001.21	751.259	429.182	3528.99	2131.84	2206.06	434.84	2299.36	1065.98	928.835	4992.66	524.777	227.831	1887.86	3170.15	1125.68	1097.41	1079.76	5746.48	908.514	247.871	4134.82	5975.43	1059.56	2322.83	1535.58	719.44	654.885	691.586	6027.76	482.383	1401.35	188.903	1837.34	1919.05	4892.64	1735.34	1968.74	1376.57	323.252	5775.04	2004.48	454.561	172.248	745.144	5950.54	417.702
AHY39419	4141.72	8915.88	16729.1	9090.72	4794.32	7983.75	12801.3	8093.34	4724.22	12330.2	13339.2	16010.4	7841.23	8933	5988.43	11646.3	8820.29	2932.3	18384.3	18213.4	8696.15	16232	4852.83	6603.58	11408.2	18198.1	12296.3	6395.39	4797.87	5077.77	4403.53	11197.4	4888.09	16902	4634.37	16212.5	7212.74	6451.55	9505.57	11159.8	16938.3	5395.42	16855.9	11347	6203.38	4868.2	9110.71	11298.6	5419.86
AHY39420	79.5927	0.794862	14.5053	2.52819	1.53851	0	20.0457	27.6797	0	2.08244	0.323523	6.82001	18.1281	3.9751	114.987	0	1.33168	6.88929	83.0014	73.0382	13.3548	6.1497	90.3944	14.4634	6.22798	71.8311	2.16897	24.4477	0.623198	0.934539	6.39078	6.37713	3.55711	12.9145	11.93	12.2715	56.5634	0	18.8193	0.687742	11.6771	0.975237	8.73699	1.29564	1.13227	130.317	2.52583	10.1648	1.41574
AHY39421	214.4	193.495	122.038	197.387	247.423	53.5392	155.75	89.3193	256.944	4.90997	163.513	68.834	167.256	204.143	328.993	82.3384	63.7148	110.947	240.854	245.918	140.508	64.6334	269.77	143.075	66.3912	228.141	7.71926	146.826	73.9402	323.409	156.74	69.4858	262.528	88.0749	162.68	123.378	398.397	46.4372	76.585	8.53613	88.0514	290.507	104.76	7.34896	59.1609	275.505	203.271	66.3687	80.5854
AHY39422	181.062	308.571	315.371	289.197	303.779	174.082	416.123	200.43	308.911	30.0059	312.541	149.188	314.914	311.071	246.851	182.849	182.721	187.969	349.091	344.063	272.444	157.571	229.24	264.507	224.167	343.324	28.6316	198.577	293.722	412.184	308.679	219.515	320.622	231.497	304.646	323.296	211.183	231.549	95.9712	29.3455	217.376	328.958	214.293	28.184	283.801	219.478	293.154	219.369	290.989
AHY39423	142.103	128.485	117.836	17.2704	24.0899	2.74251	137.47	167.649	24.0969	13.1066	25.105	63.7974	222.223	119.724	179.697	18.3145	40.016	106.814	187.845	188.106	182.663	70.8024	171.155	194.171	90.5259	199.185	12.4859	159.031	5.30948	25.1772	204.321	77.931	52.7482	102.148	230.154	132.43	106.801	1.84418	18.5717	11.7188	103.519	19.5368	150.568	15.0661	5.60549	162.853	16.4788	83.5403	3.74893
AHY39424	160.038	643.924	433.809	626.581	678.775	399.757	421.29	523.951	687.854	157.196	376.362	287.408	678.618	644.954	234.576	207.412	345.912	377.111	586.094	582.911	507.003	293.773	223.661	447.097	373.069	561.369	168.105	494.323	324.821	754.426	489.858	356.43	690.195	420.49	459.747	452.1	360.228	78.1179	201.87	210.784	419.008	704.253	402.796	212.52	181.546	181.776	636.669	378.547	558.186
AHY39425	1082.72	1021.95	671.106	1041.4	1282.8	335.052	572.35	848.084	1303.83	257.878	796.881	638.585	877.605	1055.2	1247.41	497.035	395.934	733.153	624.764	628.371	694.029	633.292	1082.24	593.103	586.072	621.602	271.517	973.876	659.665	1483.7	778.063	607.208	1330.11	950.243	714.495	716.723	511.665	280.508	369.057	311.88	971.514	1308.19	533.738	298.638	628.026	1191.01	1001.06	572.612	886.606
AHY39426	185.914	126.213	71.8868	101.774	215.908	9.44386	30.6018	28.7409	210.808	76.5334	35.3085	69.9705	69.6684	117.704	197.356	39.4217	19.3582	28.2468	155.926	167.428	134.203	75.8151	212.633	139.775	30.6424	159.79	67.1019	72.4449	17.561	83.601	63.1068	30.3576	187.425	72.9279	47.2129	83.0646	275.69	10.5479	16.4344	205.18	71.671	239.696	24.7844	201.238	17.9789	228.512	99.796	33.7493	12.6648
AHY39427	35575.8	1275.21	1408.19	1414.4	1740.43	342.962	408.717	646.584	1608	1290.66	952.889	799.565	1354.07	1438.98	38028.2	707.428	608.059	283.399	3401.35	3357.22	1952.08	752.6	40432.9	1903.9	2421.04	3344.65	1243.18	527.985	123.053	761.179	1205.26	2334.74	1316.93	754.381	1425.32	1655.75	445	65.892	250.679	2093.54	827.272	1700.98	578.833	2089.27	93.1546	49762.4	1392.3	2116.43	203.834
AHY39428	95.6731	18.2228	31.0375	19.0626	10.8166	1.65487	45.2903	25.2321	9.87893	1.48529	10.2849	8.59947	26.9776	19.4415	88.9624	6.57099	4.68122	11.2314	71.0405	76.4426	38.1011	9.3991	79.8982	46.7567	3.8075	77.5507	1.10501	19.6169	0.571492	16.283	34.4119	4.03792	10.6558	16.7776	50.4199	31.2593	75.5362	0.544038	9.86166	0.840907	21.6148	15.5016	20.3816	1.78221	1.03833	117.345	20.8464	3.58515	1.0819
AHY39429	162.008	3.7271	39.6431	5.08057	1.54587	1.81323	53.1272	48.6713	2.06177	6.50969	3.25071	23.9842	12.7824	1.59765	242.719	4.31987	4.01414	7.69139	129.731	128.163	11.3314	20.5971	200.257	14.0922	12.5156	131.041	8.23311	18.4235	9.18397	5.00806	11.8548	15.2563	1.42965	16.4367	18.4149	41.1007	192.525	1.7883	65.8327	7.37101	21.2932	1.95981	14.7853	6.07525	7.58459	214.24	3.94787	18.3317	3.79338
AHY39430	233.82	248.053	188.223	278.583	238.164	218.364	265.536	204.55	231.115	30.8237	203.72	110.412	195.656	254.476	328.749	147.161	167.956	118.969	383.683	379.46	228.699	112.835	276.734	227.869	36.4899	380.33	27.6457	163.972	451.228	364.264	214.961	46.3536	222.892	154.121	194.819	153.385	742.394	249.718	288.324	44.9607	136.833	233.37	195.402	45.1476	361.728	247.655	272.093	41.4719	358.426
AHY39431	220.524	310.888	411.026	251.675	244.354	52.6396	705.662	370.027	249.207	99.2102	122.162	251.788	276.045	326.352	244.861	132.796	101.979	151.097	453.365	438.196	276.79	259.636	232.093	206.669	50.3686	437.427	99.8974	377.567	66.9734	373.377	208.448	52.6155	260.57	544.062	201.546	378.889	597.275	38.3838	572.278	209.914	557.262	249.539	233.979	221.882	45.9413	266.921	249.594	52.018	53.8205
AHY39432	114.181	40.0202	54.2524	25.5447	19.7607	1.25163	53.0608	40.3769	20.5571	11.412	8.80933	37.0095	82.1061	35.1267	123.762	7.73086	12.8281	21.2367	95.2358	90.9555	73.7579	39.6909	101.695	52.4654	19.7981	90.2972	10.7719	47.1011	1.2807	34.0893	47.1032	18.4878	31.4331	53.5775	53.6969	61.9954	193.704	0.914383	50.7988	16.6068	55.493	25.052	53.9829	15.6428	1.30886	118.698	24.4396	17.8762	1.63655
AHY39433	180.023	113.757	115.678	90.9574	75.8382	35.1188	125.371	74.3621	78.2574	27.9839	34.3256	47.9588	153.682	114.508	211.363	58.2995	57.7118	47.5517	187.731	185.63	131.905	48.3162	203.563	111.315	87.3058	182.038	27.6894	117.599	41.9109	116.622	90.624	80.1314	87.9966	77.5041	111.778	133.723	199.786	21.0359	51.6191	39.3201	81.074	86.6736	138.025	36.3254	26.0393	205.531	90.8727	82.673	43.7139
AHY39434	164.379	227.827	229.595	229.265	167.829	112.375	273.288	150.623	167.878	72.6553	108.018	92.9952	249.032	230.681	218.879	107.279	223.192	152.129	309.662	327.475	240.443	87.929	201.293	185.434	197.694	308.798	74.7167	186.25	70.1835	260.02	214.721	188.497	172.178	147.437	279.932	235.21	367.372	6.68119	250.925	98.7137	139.241	174.866	275.992	88.9781	15.7518	198.803	220.499	192.343	100.353
AHY39435	168.514	77.0404	53.5191	14.5998	12.9667	2.53488	42.0328	64.3392	16.2131	15.9259	9.99784	20.7566	89.795	77.428	197.623	14.0914	28.0587	58.0636	82.9088	95.5328	65.0323	26.275	171.34	49.8677	34.2643	90.1659	14.8951	85.8532	2.04259	27.5673	60.9977	31.1392	33.3108	26.3042	85.0036	66.2688	47.8377	0.833342	27.8339	13.2028	37.6653	15.0689	92.7988	12.1331	1.85556	196.913	20.1053	33.682	1.65723
AHY39436	296.462	148.915	310.354	131.741	112.406	125.18	192.453	175.016	118.249	125.371	137.332	158.148	245.148	151.703	388.021	103.534	146.484	99.3557	442.029	444.743	198.506	146.212	357.732	166.28	302.978	452.414	116.269	139.078	177.548	151.624	176.373	313.372	120.361	196.09	175.51	306.704	472.924	116.957	117.842	140.355	186.41	127.975	242.496	144.636	149.853	291.558	131.962	304.304	184.48
AHY39437	77.7378	37.978	38.3752	33.0561	24.7171	9.03643	26.9129	40.4264	27.2931	28.0968	14.4452	70.4362	59.0241	37.8197	99.2203	7.17618	18.7546	23.4776	103.906	110.814	43.9323	66.2398	80.8945	37.2182	12.6694	105.548	28.6611	38.2565	3.38069	35.2924	34.976	13.1154	29.2415	83.9348	50.2153	37.2107	199.521	2.41371	41.6961	40.0346	93.7997	23.8068	65.1453	37.7106	2.36241	82.8601	34.4306	12.3986	5.31695
AHY39438	102.205	11.2805	33.8271	13.576	22.7194	11.6285	9.36024	33.3674	20.9552	22.631	5.83228	31.0637	28.7279	10.6729	122.741	16.4905	16.6004	6.16575	101.269	105.36	54.1267	36.5612	124.693	54.2992	51.9567	96.7239	19.9664	24.6152	13.625	10.3951	30.9236	45.6008	16.3725	39.6281	31.0365	45.186	151.462	6.48523	44.6852	37.986	43.0471	28.8029	17.6378	29.3205	6.29729	110.644	11.3028	58.1822	15.7477
AHY39439	11031.1	530.763	1169.21	894.334	192.625	548.709	1465.33	4650.21	247.733	976.683	1273.04	3710.3	3208.26	540.349	14763.3	1153.46	754.247	383.356	2827.73	2915.65	3869.6	3464.79	11960.4	1635.77	1123.22	2523.98	1008.65	983.86	438.429	378.877	1576.83	1167.77	229.041	6575.49	2721.36	1258.4	1074.92	53.0552	1378.47	975.874	7132.06	209.317	6590.74	934.676	378.033	10940.5	933.658	1230.69	827.184
AHY39440	589.354	6504.16	10961.3	6276.44	5163.83	2912.32	14793.6	2264.79	5214.1	4585.07	5884.8	3036.74	1655.01	6365.36	601.237	6594.33	2377.65	7217.12	10763.5	10769.3	3033.66	2998.27	552.877	3899.92	5686.25	11007.2	4628.36	4896.13	1683.28	7980.97	892.484	5533.26	5533.76	10482.1	994.42	9865.96	3254.48	2969.09	3995.14	5363.68	10463.3	4653.9	3931.49	5302.91	2766.21	570.472	6278.22	5741.1	2413.48
AHY39441	210.566	357.601	624.346	370.583	162.56	553.809	1183.34	467.216	162.928	165.795	558.452	283.975	611.238	370.935	260.057	613.558	536.995	434.201	848.752	848.434	764.024	282.034	214.097	781.469	181.83	841.837	167.559	383.225	557.45	277.262	954.648	197.71	176.746	278.566	402.893	577.902	911.614	718.681	956.105	198.496	274.63	160.938	716.467	196.25	548.123	227.913	365.79	187.735	504.072
AHY39442	16.5985	6.92553	39.4084	23.6965	8.68269	52.8514	240.928	126.751	8.22811	12.2334	67.3953	10.1287	187.516	11.9647	26.2117	42.5674	72.1215	18.6443	82.9622	83.7912	184.852	11.8732	18.2234	216.538	37.152	75.5082	12.3123	62.9347	20.8555	9.43792	372.447	38.3349	7.46642	35.4191	14.3797	67.392	73.2243	57.7988	8.04473	10.214	32.1152	7.53154	125.478	12.0584	7.2869	19.7696	25.5084	35.4566	4.06501
AHY39443	14.16	3.7669	16.7844	11.5652	1.29113	16.9973	154.286	81.6923	0.531799	16.5851	23.7646	7.74345	116.714	2.43328	18.5253	18.2523	34.0526	11.1097	166.549	163.191	97.1758	7.36185	16.0752	100.391	27.8239	162.662	15.4898	56.4211	3.56867	1.29175	211.373	28.9624	0.632153	16.767	8.19378	39.9819	169.63	17.3962	11.7676	10.321	17.1652	1.05914	81.6754	10.8731	0.503054	17.0533	11.7207	30.03	1.46766
AHY39444	21.5724	147.73	426.102	707.014	11.3575	7709.36	5143.35	7785.1	10.1579	4202.75	1734.74	241.218	5941.63	148.173	34.7592	3120.78	9256.16	3390.11	616.366	613.781	4697.24	247.285	29.7	3892.77	1888.79	603.27	4192.67	2008.06	488.739	25.9723	8205.91	1859.34	13.2222	590.639	164.425	958.902	292.782	6014.38	262.599	1970.12	581.328	15.5844	4990.56	1948.7	154.388	29.8485	698.898	1878.59	176.072
AHY39445	0	0	0	0	0	0	0	0	0	0	0	0	0	0	0	0	0	0	0	0	0	0	0	0	0	0	0	0	0	0	0	0	0	0	0	0	9.2494	0	0	0	0	0	0	0	0	0	0	0	0
AHY39446	3.37988	0	0	0	0	217.281	0	126	0	346.158	0.901703	19.3738	472.424	0	3.15326	3.687	321.621	9.35452	0	0.170207	318.58	15.3272	3.73593	245.345	0	0	362.093	17.69	0.801664	0	248.63	0	0	18.6895	5.44908	0	0	27.2827	0	92.8925	20.0281	0	365.662	95.5559	1.82065	4.26194	0	0	1.51764
AHY39447	2.00056	0	0.0794421	0	0	416.139	0.119332	95.1195	0	39.0622	2.85713	12.4895	440.473	0	2.28837	11.7732	385.587	11.3193	0.0541166	0	320.573	12.6828	2.38588	275.684	0.106591	0	35.3399	12.971	6.99688	0	282.228	0.062368	0	26.2143	2.23711	0	0	540.801	0	28.7675	26.2473	0	272.433	27.9845	5.27102	2.93351	0	0	5.03991
AHY39448	2.6772	0	0.14428	0	0	225.091	0	122.789	0	35.0401	2.97664	5.08775	383.17	0	2.99236	2.67275	322.039	5.71048	0	0	279.954	5.73462	3.38527	256.338	0.193587	0.190022	35.5974	7.5992	6.35374	0	259.281	0	0	12.2034	1.41881	0	0	416.462	0	30.9545	8.71116	0	220.005	30.9297	3.66027	2.8561	0	0	3.34448
AHY39449	0.761757	0	0	0	0	84.0159	0	66.588	0	7.33436	0	5.06675	408.288	0	1.17729	5.67832	151.698	0	0	0	307.497	5.58404	0.359605	283.355	0	0	9.54894	4.03618	1.23464	0	207.445	0	0	4.26423	2.39774	0	0	19.3929	0	12.2626	5.14086	0	169.144	14.5454	0	1.1669	0	0	0.467463
AHY39450	11.0019	0	0.296458	0	0	86.996	0	55.5615	0	14.8963	0.909171	34.8468	443.139	0	9.79212	8.7869	136.594	7.62683	0	0	303.993	36.7242	6.12116	241.52	0	0.195224	16.8082	27.3252	5.57239	0	194.917	0	0	47.8403	17.2268	0.209004	0	67.7486	0	15.813	49.72	0	142.97	16.8811	3.4712	11.6243	0	0	5.4253
AHY39451	87.3339	69.7033	162.621	68.9506	44.5415	46.6419	400.061	234.144	42.8326	73.2007	18.7327	210.562	323.731	74.7207	105.407	73.3587	97.1286	100.85	222.664	224.733	274.942	216.422	97.2564	218.407	37.5639	222.622	73.4114	201.736	23.9692	89.1407	178.626	34.9755	53.0333	357.091	119.626	149.203	262.001	48.9128	106.662	117.638	346.684	42.6922	161.234	111.987	23.9123	104.167	65.1182	37.5095	30.691
AHY39452	126.067	483.58	788.031	545.776	457.311	219.507	1482.04	287.165	467.05	100.842	391.07	459.959	530.005	486.438	184.321	576.178	222.933	407.194	767.356	765.145	406.242	451.745	141.822	411.02	207.261	763.529	96.195	672.818	491.811	974.412	390.297	215.228	473.92	545.235	380.24	695.836	504.346	219.626	312.695	146.107	551.61	489.16	531.413	144.545	310.188	147.963	555.018	219.939	354.417
AHY39453	75.6689	60.8319	54.2079	48.5809	55.9232	4.15094	49.6237	22.8793	57.9062	9.56033	12.265	29.1718	73.0873	61.1826	90.8733	30.8277	11.1558	25.7591	130.647	123.657	122.749	31.9803	78.6331	88.4925	8.84297	121.847	8.6231	64.2186	3.00854	45.5138	33.0159	8.86072	60.0019	34.9321	36.6769	55.6407	125.389	0.505414	10.3067	19.3349	37.0288	62.8662	23.1133	20.972	1.36653	82.9834	45.9056	10.769	3.11579
AHY39454	504.138	1276.13	555.025	980.907	854.219	170.212	408.115	271.13	849.322	134.66	175.3	285.138	529.746	1271.06	807.961	560.82	191.526	384.046	750.887	791.297	881.454	251.971	757.682	727.107	57.2849	889.456	101.565	388.412	75.0393	718.929	295.967	106.649	894.697	276.452	315.751	421.393	848.985	136.916	201.825	266.836	269.057	815.475	227.63	251.346	94.6784	919.033	1368.61	78.4576	118.382
AHY39455	135.765	437.86	275.806	428.902	220.766	75.3566	185.954	159.384	214.834	75.3567	168.22	112.02	216.259	425.129	207.309	194.665	99.1217	97.4991	430.566	438.181	460.063	106.793	182.177	384.529	100.204	434.09	68.3858	183.123	41.1957	195.123	125.098	106.122	252.535	121.461	107.184	256.108	413.423	32.9994	125.783	103.491	105.814	237.95	90.6973	106.014	38.4885	188.86	417.417	98.5409	56.6841
AHY39456	104.59	127.005	64.4538	137.218	96.8677	7.00262	70.2927	44.942	86.6503	20.0698	63.0167	36.324	78.766	122.493	145.987	53.1571	25.8374	28.8302	201.79	200.545	109.065	39.48	126.991	103.545	58.9373	202.627	22.8292	36.0404	7.34967	134.035	69.7589	50.9477	98.7872	36.1115	72.2227	59.1344	203.351	4.06254	21.2513	28.7805	41.4622	106.481	51.9571	26.6169	5.16907	118.481	139.973	51.1637	8.07897
AHY39457	111.474	49.9434	74.0907	52.8503	50.7236	7.76038	71.7321	24.267	51.4738	11.5257	21.3327	28.6155	51.4015	54.0369	132.193	20.7995	11.5329	14.2645	118.317	115.223	64.3433	24.242	119.753	50.9412	58.6796	116.385	10.6228	24.8232	10.571	56.0405	32.5915	57.5683	54.4736	30.6224	32.4672	85.705	125.295	8.07887	11.8112	12.1587	32.3146	67.2181	25.2128	10.7565	9.19729	129.76	54.4103	63.513	8.28669
AHY39458	110.676	85.0184	92.9265	76.4524	63.3251	18.4935	124.214	62.2794	71.1	14.9658	42.938	39.863	66.7878	84.3675	158.362	48.7541	24.9823	45.01	157.149	172.053	93.7332	40.8955	137.073	81.6085	42.07	155.553	17.2072	64.1752	39.087	95.5099	60.4273	50.8895	71.313	44.116	64.9199	98.7283	94.8285	22.9236	24.5906	21.375	42.8679	78.6431	40.558	17.232	21.2414	136.555	70.4876	42.692	35.4785
AHY39459	117.135	96.7213	118.581	93.8802	116.018	16.9911	142.463	48.9743	110.118	27.7339	68.8235	66.0216	114.362	91.5459	139.449	58.7166	24.8199	27.7961	148.941	155.705	158.977	61.0147	120.625	139.433	53.6192	146.518	26.3308	71.6877	21.6951	85.3884	91.2033	54.208	101.123	64.8098	79.1179	120.055	196.76	14.6794	56.2516	32.5612	68.9329	137.787	45.7097	32.7528	14.4328	143.518	93.3418	51.2575	18.1978
AHY39460	135.641	540.844	761.681	557.636	457.298	113.805	1092.96	556.329	481.99	185.499	441.093	432.418	562.52	535.2	192.689	396.085	184.451	219.871	620.955	582.414	665.279	425.572	158.729	588.606	339.889	589.217	172.287	518.864	140.286	494.312	600.796	339.403	445.623	508.887	493.975	745.341	355.326	31.0515	266.56	160.961	492.205	546.548	289.798	179.184	72.0317	198.131	493.344	335.387	212.362
AHY39461	281.566	1413.49	1472.65	1387.97	967.867	1005.34	2467.22	1400.84	930.474	697.886	1110.86	921.717	1360.33	1392.73	360.153	1150.79	1015.97	647.165	1285.88	1275.29	1482.34	890.232	319.758	1250.56	1171.5	1267.16	697.518	888.921	990.465	1003.98	1287.33	1180.26	890.974	1122.76	1179.19	1450.07	770.218	783.657	905.864	779.75	1091.04	1031.07	958.495	782.184	909.22	328.134	1391.56	1165	1132.23
AHY39462	353.075	1546.96	1312.33	1473.11	994.195	910.384	1764.63	1309.98	996.573	761.445	856.146	723.14	1152.09	1536.88	456.932	882.72	1517.41	1031.29	1446.19	1441.66	1529.32	718.191	397.69	1301.95	1616.04	1438.14	750.676	890.695	728.856	1007.64	1408.89	1635.77	983.717	814.252	1410.16	1368.56	796.026	572.256	938.022	750.268	834.666	984.818	1197.56	768.59	426.854	393.993	1443.21	1592.56	682.461
AHY39463	385.739	183.286	198.078	185.806	133.9	486.372	154.969	286.604	146.613	99.5189	161.312	186.684	471.265	180.644	387.725	189.1	423.965	134.961	249.744	265.976	379.601	183.586	292.918	349.62	255.281	241.426	94.4528	180.743	787.096	130.486	322.956	233.43	143.806	151.314	354.35	223.862	147.155	650.239	71.5649	112.245	155.174	144.565	433.776	117.37	741.941	291.038	159.474	251.422	623.495
AHY39464	125.711	196.78	165.607	208.332	203.96	166.847	170.125	138.457	200.934	50.1048	123.936	138.856	307.1	186.223	157.647	175.196	162.64	131.092	240.17	237.647	233.644	149.779	140.848	237.789	106.602	230.729	55.4273	188.146	269.314	185.176	177.365	99.7669	186.193	153.767	161.997	169.533	273.525	237.519	95.9376	76.7351	147.213	229.242	154.084	70.6762	294.734	151.462	200.492	103.288	243.539
AHY39465	122.833	456.358	265.369	477.211	308.905	278.351	211.147	303.226	307.103	143.339	356.54	163.989	387.182	448.729	156.347	339.264	262.875	244.159	375.632	364.174	375.522	165.162	148.457	330.179	379.885	366.596	146.363	258.429	359.485	399.284	298.982	381.396	316.636	198.027	282.181	279.246	324.898	367.191	178.041	203.134	198.947	316.819	212.859	202.411	399.983	129.175	470.144	363.095	380.051
AHY39466	362.495	548.005	205.219	579.448	394.817	209.932	137.442	232.797	384.566	146.321	296.372	174.972	502.421	538.873	446.31	275.399	202.616	234.149	397.989	405.575	437.199	157.368	399.881	333.195	419.919	426.315	155.839	279.304	258.286	485.819	262.699	416.198	388.625	185.92	239.774	231.445	302.747	280.433	162.312	186.391	185.757	407.796	300.754	187.037	218.785	431.752	584.913	399.863	206.619
AHY39467	49.5594	21.509	20.1628	16.4431	8.65511	16.8086	20.8534	18.5142	9.64395	0.988609	15.067	6.43495	21.9455	16.418	66.6492	8.87852	19.44	16.0259	79.7083	75.7551	37.0258	6.67833	60.958	32.2092	10.2005	76.5094	0.926723	26.9845	24.4081	24.357	22.9646	9.5365	8.4097	4.87415	28.8844	21.5552	169.172	10.5194	4.04168	1.76308	4.9892	10.8338	21.7431	1.56847	12.6589	62.3489	16.3079	8.12926	13.2069
AHY39468	96.6521	4.43206	6.20807	2.41298	0.811486	1.7133	4.72834	14.8976	1.62345	1.15068	1.41389	2.82638	14.666	4.55275	106.322	2.26766	12.5427	5.19107	53.9643	57.0681	17.7106	2.31689	89.3663	19.5506	5.51401	54.1246	0.980591	8.28959	2.34789	3.2392	14.4463	6.72722	1.9298	1.55697	27.9839	8.26025	90.4618	1.07285	4.09654	1.14007	2.24855	1.61665	21.2052	2.83116	1.0238	95.8639	1.01505	4.94897	1.38679
AHY39469	1096.49	749.09	26610	888.429	852.17	1090.61	9896.52	900.056	886.401	9510.63	2039.11	21362.1	881.24	786.589	872.711	4223.42	1505.87	3260.31	10473.4	10294	2246.12	21368.6	1338.99	2704.36	4388.84	10258.1	9518.64	2696.22	853.739	1105.52	683.619	4209.76	707.221	5246.33	1181.86	21464	1226.03	104.517	1309.35	10175.7	5210.98	588.284	1510.93	10267.4	467.043	906.515	832.226	4369.85	1754.57
AHY39470	6.1891	2.97542	97.5188	2.52368	7.77483	0.607966	129.521	3.14542	6.91298	4.93697	0.968839	10.5309	5.35731	1.78561	6.50657	0	1.24622	0	203.583	187.817	3.4994	9.49585	6.72673	2.13283	33.8043	189.079	2.43575	0	0.466565	7.34638	2.20825	36.66	7.19031	13.2944	1.94164	82.6849	220.601	0	34.1052	7.46586	13.8418	6.93618	3.78693	8.24498	0.211922	7.11059	2.52133	35.4156	1.32489
AHY39471	39.1591	9.41289	673.353	15.9676	30.9728	7.69332	716.283	22.2428	41.9167	18.0844	8.42867	62.5919	38.4157	16.9466	49.6124	0	7.88497	0	1284.34	1184.58	12.652	80.1083	43.8504	10.3805	542.083	1228.9	23.973	0	7.38002	13.2804	33.7652	605.231	21.9044	107.055	57.7393	546.407	368.408	0	288.659	30.9486	121.381	55.4348	21.7821	42.9609	5.36342	52.3132	7.97636	622.234	6.70619
AHY39472	149.647	97.4569	105.591	96.626	8.88706	118.296	75.8955	72.4536	8.12495	100.112	23.8322	48.6085	58.9653	98.3651	226.387	4.2726	83.1264	2.85271	326.703	326.039	123.594	48.319	219.306	102.956	95.5472	318.574	101.488	3.41661	24.3086	48.4103	29.1906	99.6462	11.3121	177.515	31.1217	117.481	378.114	100.044	94.8853	104.571	189.058	4.8459	130.698	106.629	34.6714	180.817	96.0131	101.502	37.1083
AHY39473	175.639	171.32	424.555	194.119	68.4792	173.446	196.682	216.421	68.1993	265.785	231.081	380.179	190.434	179.968	232.145	182.984	183.788	69.9925	442.366	427.934	190.993	377.927	403.551	194.841	373.696	437.937	265.389	78.3729	129.851	92.663	145.542	388.983	70.152	597.426	107.875	436.581	334.298	202.069	144.813	276.36	597.22	115.095	86.4942	282.335	155.429	196.487	193.61	382.645	141.48
AHY39474	128.037	238.38	232.947	233.429	139.382	101.6	354.96	280.114	137.108	82.8844	142.019	274.407	310.756	224.813	154.495	212.407	125.728	105.75	324.871	317.269	249.599	271.806	191.662	206.798	91.5153	308.746	84.823	198.006	79.0277	230.097	220.577	90.5447	136.805	309.757	186.045	231.34	745.175	72.6915	486.503	91.8278	302.189	153.007	153.549	86.947	85.0233	146.896	233.407	99.3341	102.542
AHY39475	483.006	421.899	239.097	439.685	434.663	263.346	165.671	307.185	432.381	90.1181	260.844	200.152	483.112	419.425	658.184	471.054	317.229	468.072	353.589	350.418	470.245	202.338	617.561	435.045	229.623	353.109	91.4112	400.198	301.14	492.299	358.012	239.994	441.701	219.435	307.744	233.621	313.189	341.486	133.93	152.14	218.198	459.21	204.609	152.322	241.026	634.512	440.154	236.203	231.69
AHY39476	407.095	600.915	249.019	650.376	509.199	326.384	179.213	419.305	486.793	60.1303	336.302	227.138	659.529	604.513	533.488	521.022	320.143	355.659	411.894	433.119	670.163	217.257	521.98	771.216	185.964	416.898	68.0064	616.35	418.516	682.798	583.712	193.307	508.267	207.924	471.332	260.207	313.352	436.046	172.511	100.496	225.352	554.24	285.878	111.384	342.052	502.302	632.458	178.567	322.391
AHY39477	99.0414	54.3319	61.0358	54.3008	83.9376	5.09248	53.8353	30.6089	85.0479	10.556	18.3608	42.2337	55.644	53.0963	118.714	27.972	11.6913	36.0022	82.2888	86.9994	63.2299	41.9391	124.812	82.317	30.7563	80.1471	11.3347	91.5078	6.54602	68.8608	45.0861	29.7076	84.5422	49.1996	28.8681	71.8242	186	4.88294	25.1487	18.8686	49.1232	104.579	13.9137	15.3358	3.55024	120.782	54.6463	27.4586	5.99274
AHY39478	71.8808	9.69091	56.5912	13.6994	43.7674	33.0023	24.7939	32.14	34.3987	28.2099	3.94438	121.259	189.997	16.1547	95.9972	26.2084	27.0596	55.9959	301.978	312.958	81.4108	106.217	104.012	28.4989	22.1466	313.659	58.7645	211.13	15.196	26.5857	51.944	38.8748	40.4769	115.466	69.563	39.8969	412.334	0	9.71194	72.6693	116.002	35.6701	142.028	68.4509	2.30077	113.103	3.42165	28.5988	28.7678
AHY39479	0	0	0	0	0	0	0	0	0	0	0	0	0	0	0	0	0	0	0	0	0	0	0	0	0	0	0	0	0	0	0	0	0	0	0	0	538.523	0	91.0088	0	0	0	0	0	0	0	0	0	0
AHY39480	18.9502	23.5047	32.027	19.9362	47.0115	11.7399	34.3634	37.0279	48.5422	46.5266	35.0784	90.753	96.8675	26.644	28.9946	33.9024	10.501	40.7444	119.994	115.815	42.1241	96.9875	30.0582	20.7367	38.368	152.152	61.2877	138.563	19.657	46.0585	19.3826	35.9194	58.9046	73.8327	21.4735	56.4477	374.25	5.26296	91.2783	79.9925	67.7814	48.0643	68.896	66.4094	13.3929	25.2552	34.8558	21.5801	18.1414
AHY39481	27.2001	0	41.0443	0	0	0	92.481	8.7414	0	0	0	15.0766	25.3103	0	47.2922	0	0	0	83.8792	42.1203	0	67.9737	9.63032	0	27.5356	81.0855	38.3585	0	0	0	8.69396	8.05572	0	34.2592	45.8659	43.4045	0	0	0	0	68.8369	0	16.2647	22.9135	0	15.6249	0	0	0
AHY39482	13.7545	0	20.7553	0	0	0	10.3924	5.8938	0	0	0	10.1652	5.68841	0	0	0	0	54.7652	311.051	539.584	10.6162	0	19.4794	0	9.28279	446.48	8.62094	0	0	0	0	43.4519	0	0	6.18492	29.265	796.707	0	17.8097	0	0	11.6287	5.48314	7.72459	0	26.3373	0	9.32341	0
AHY39483	0	0	0	0	0	0	0	0	0	0	0	0	0	0	0	0	0	0	0	0	0	0	0	0	0	0	0	0	0	0	0	0	0	0	0	0	0	0	0	0	0	0	0	0	0	0	0	0	0
AHY39484	0	0	0	0	0	0	0	0	0	0	0	0	0	0	0	0	0	0	0	0	0	0	0	0	0	0	0	0	0	0	0	0	0	0	0	0	8.70114	0	0	0	0	0	0	0	0	0	0	0	0
AHY39485	365.077	672.913	467.119	707.893	466.725	70.0401	165.091	98.5465	467.511	207.942	187.285	165.652	275.037	656.82	291.083	193.987	73.6754	189.801	586.676	588.4	406.448	178.286	316.426	271.536	619.402	573.968	211.096	329.897	68.2214	398.497	98.8409	608.977	476.276	191.151	80.1416	558.594	175.491	78.6534	91.7034	268.551	191.383	526.229	114.561	279.187	59.301	356.692	689.056	608.529	53.8494
AHY39486	59.9085	329.355	341.622	385.345	315.705	37.5909	126.446	138.399	313.626	67.3992	99.5355	77.4814	86.4471	365.773	99.8844	216.005	46.9846	180.196	469.002	460.266	118.111	74.6394	89.1472	104.411	193.808	475.813	75.9141	220.818	33.0697	296.49	28.5841	198.257	335.344	87.121	21.9609	338.06	416.1	77.8654	94.6026	120.743	92.653	356.748	42.0532	94.7175	31.6397	75.0625	391.64	183.621	28.372
AHY39487	39.3863	140.099	157.517	165.469	159.444	21.52	78.6166	71.8982	174.28	28.0474	85.287	64.2368	57.6188	140.3	51.5913	125.827	23.5588	97.3027	231.523	234.948	83.8098	58.9306	48.5248	67.9648	96.2373	221.642	30.0024	140.164	14.9723	184.313	15.4612	98.7908	173.094	70.5161	14.2742	170.818	207.083	21.3796	60.2193	35.1489	61.4925	175.299	34.0469	33.3915	13.4777	48.5309	167.706	94.4384	16.2336
AHY39488	39.0999	153.28	105.276	164.791	185.482	16.7315	46.1755	57.232	192.002	19.871	67.3639	58.036	60.8088	156.594	49.8917	96.7453	22.1901	79.4756	171.688	178.759	75.5733	61.3093	46.9981	71.7217	51.224	185.995	21.8295	141.016	15.7987	234.652	19.954	55.5971	199.401	74.7676	17.3602	107.776	173.905	19.1376	50.8826	29.9724	71.3271	204.869	35.4307	29.5242	16.2872	45.3618	166.916	53.2299	14.9208
AHY39489	232.184	995.845	545.802	968.493	610.693	240.568	310.564	312.762	631.367	178.352	382.943	240.916	770.771	977.45	223.092	159.902	262.782	193.198	602.899	597.76	633.059	239.46	203.768	474.079	427.866	615.088	187.173	267.025	172.269	520.914	579.972	410.592	614.464	282.322	619.185	567.886	106.22	145.397	50.8447	214.907	293.327	575.91	535.934	204.747	125.969	243.508	945.439	390.879	197.284
AHY39490	126.887	173.916	539.364	176.636	135.697	134.479	832.856	359.046	136.044	206.578	232.16	390.105	135.293	157.414	203.59	525.375	119.851	506.133	377.854	373.765	159.724	390.813	168.155	101.682	147.603	394.001	215.451	504.845	221.36	260.176	129.979	147.767	135.739	698.159	144.197	475.152	597.45	117.466	582.742	258.591	697.253	135.363	280.871	269.234	224.19	130.936	171.757	154.817	271.54
AHY39491	153.271	157.521	203.49	176.973	296.899	32.7876	201.141	83.3698	308.383	50.2485	126.991	155.4	150.33	165.245	182.877	83.7117	27.7584	76.2602	198.297	189.952	136.929	155.185	170.426	138.74	80.9053	194.522	50.3503	175.223	54.567	269.82	109.167	84.2303	273.048	231.095	91.949	222.618	212.963	27.213	94.632	54.2213	230.852	323.16	61.3017	58.1158	40.7115	185.062	169.869	82.8471	51.7496
AHY39492	167.437	626.089	719.827	612.247	749.296	173.754	676.279	349.02	759.844	366.903	535.109	490.002	411.102	605.681	236.939	423.669	219.581	403.436	738.417	720.825	482.092	490.949	216.866	533.622	1015.03	732.649	363.479	501.564	237.284	795.493	464.56	969.107	713.633	622.938	376.394	763.791	413.542	161.93	350.046	366.089	625.172	792.191	224.775	377.418	213.73	208.804	605.955	974.97	250.161
AHY39493	251.126	125.453	227.979	136.347	196.596	8.58034	147.342	180.179	213.93	111.391	11.9643	112.032	117.194	131.253	273.131	29.8112	18.0279	92.5071	203.588	218.096	103.773	107.112	263.231	131.113	298.179	214.974	116.02	157.411	5.76164	167.864	69.473	264.711	198.729	130.059	69.5346	303.623	315.167	4.11364	242.837	116.721	151.655	194.495	54.6604	111.657	8.59886	352.403	126.768	310.844	5.60955
AHY39494	395.328	1346.22	2613.21	1462.98	2193.58	485.63	1435.64	846.764	2181.87	1703.03	836.268	1761.14	1493.77	1357.35	481.669	863.95	626.375	589.678	1863.01	1856.94	1024.83	1764.44	467.458	868.166	2312.97	1821.31	1717.26	1275.16	510.506	2240.48	763.776	2285.03	2182.19	2948.2	689.511	2757.75	448.937	287.152	405.967	1541.72	2943.29	2065.98	803.466	1562.6	349.32	478.172	1504.45	2297.73	678.97
AHY39495	218.622	1717.88	1175.23	1800.95	2294.31	1249	935.354	1053.99	2343.29	1071.15	1711.68	845.092	1234.55	1743.64	314.067	979.139	1047.98	1174.95	1105.76	1122.6	1062.96	862.456	314.076	925.183	1738.37	1142.24	1042.07	1102.36	1659.16	1778.85	665.999	1678.48	2134.31	763	537.247	1356.86	773.413	1774.38	600.402	1069.31	741.502	2414.62	541.383	1099.45	1816.55	273.395	1826.53	1753.6	1522.14
AHY39496	2189.95	1892.41	1135.33	2094.35	2638.86	2000.85	895.03	1403.99	2658.93	1623.42	1588.14	877.534	1468.56	1991.23	2124.72	1447.35	1383.17	1577.77	988.34	984.245	1466.2	900.77	2194.55	1159.81	1794.86	951.093	1617.74	1614.89	2341.06	1965.56	895.902	1753.53	2466.95	777.037	744.643	1308.2	276.932	2980.67	314.744	1714.74	815.822	2632.01	678.014	1707.47	3072.78	1896.12	2048.12	1744.5	2523.95
AHY39497	659.075	1581.66	4816.08	1343.14	1080.86	1253.25	5194.7	3491.16	1084.86	1961.01	1654.98	2437.43	4129.29	1635.28	724.274	1369.72	2810.59	927.628	4741.38	4680.84	3023.59	2417	584.427	2425.38	2519.04	4665.04	1927.03	2032.43	517.693	1224.38	2294.86	2390.72	1178.76	1981.74	2301.4	4562.69	3664.97	173.717	4104.49	2496.79	2013.25	1097.76	3130.94	2473.21	219.756	627.042	1349.01	2577.2	946.555
AHY39498	147.819	244.461	192.572	242.444	228.7	204.312	177.302	190.496	212.003	74.2751	171.119	146.388	140.606	225.407	135.216	152.197	178.329	141.99	321.116	303.169	210.784	145.545	129.619	222.833	49.8808	307.973	73.4241	195.805	181.483	274.545	174.028	50.7835	219.255	105.503	178.802	201.286	347.357	145.396	115.318	92.7586	98.7195	229.013	219.945	92.9777	149.449	182.848	230.62	55.109	209.77
AHY39499	83.893	111.677	152.432	84.0229	60.0157	50.3338	130.055	180.822	62.7184	64.3063	61.6364	124.025	108.961	101.461	114.461	75.3718	110.533	88.5318	237.034	243.068	149.093	122.629	110.803	178.326	60.9307	247.044	64.3355	106.895	68.9697	70.0378	112.446	59.7974	72.7635	99.3077	118.903	155.793	247.083	56.1185	97.3915	78.5128	104.459	66.0383	149.387	78.5304	66.4176	98.696	85.2737	62.1068	65.2251
AHY39500	256.48	1715.13	1664	1735.24	1480.99	582.42	537.792	429.34	1465.82	2450.38	941.724	544.718	1138.42	1716.34	365.902	3346.28	469.343	1250.23	1658.17	1673.79	1409.39	539.073	332.165	1058.99	4126.24	1641.83	2477.18	1079.27	528.565	1340.85	247.071	4197.85	1484.32	1691.79	260.314	1905.89	760.001	753.632	1014.63	2365.87	1675.45	1352.79	2507.32	2353.14	609.156	325.549	1756.04	4130.27	509.998
AHY39501	335.251	1289.86	1475.68	1321.09	1387.34	626.083	391.374	306.152	1360.13	2040.89	717.043	488.085	1327.87	1276.53	472.32	2167.28	476.897	990.011	1512.43	1495.54	1340.98	493.868	443.768	782.634	5000.44	1513.86	2055.47	780.374	380.322	940.072	156.691	5055.25	1415.67	1206.12	174.858	1842.45	739.071	907.833	796.169	1991.6	1186.51	1248.52	2294.29	1991.41	457.735	382.021	1303.43	5039.02	360.921
AHY39502	246.879	38.3726	24.0087	25.5725	28.1176	7.84066	14.4257	38.8607	41.9234	84.2548	0	18.8138	303.342	35.6388	331.038	11.8601	94.1358	66.5172	159.188	147.829	344.463	27.5676	336.491	246.346	69.2594	127.009	67.313	50.5815	4.29792	10.9567	67.8067	78.5361	38.2696	28.501	83.349	52.4712	125.317	12.2743	4.32629	68.2999	29.9757	84.0722	333.623	75.5045	4.68526	309.837	30.1939	81.4259	0.976375
AHY39503	85.2506	25.1761	8.13973	18.4042	9.90178	0.626389	6.05045	48.3252	10.6837	7.22829	3.22855	43.1535	5.51965	24.6062	103.457	3.109	2.98527	84.3605	36.1273	42.2535	2.2534	42.4697	111.992	30.2362	2.25185	36.6924	8.78345	104.307	0.540792	9.73157	14.0065	1.18583	11.6268	24.8418	30.6823	9.46561	405.453	0.643516	284.278	8.85255	26.5523	16.7846	26.0704	8.33867	0.736912	101.138	18.2653	1.69628	0.614269
AHY39504	12488.7	22626.6	18966.9	21826.7	37220.7	3616.25	7536.03	9717.41	36394.2	36365.7	268.111	9363.08	13079.8	22091.3	10208.3	9400.98	4294.69	10868.3	12778.3	12730.3	14521	9594.11	9960.7	12471.9	17217.2	12467.2	39147.4	17056.5	3584.09	21060.1	8692.8	17710.2	33896.8	12230.6	7752.92	17660.1	4680.47	2638.9	4432.14	41770.9	12047.8	41451.9	4361.77	42612.7	3154.17	14286.4	21848.5	16722.6	3915.57
AHY39505	1137.74	1249.93	4487.01	1344.23	2513.13	954.992	1468.93	2002.76	2614.65	8402.02	4197.08	3201.66	4671.7	1307.63	1416.6	2234.81	1086.73	443.877	2870.24	2929.93	3968.54	3089.73	1686.05	3014.94	5405.18	2964.45	8361.98	1752.74	890.49	1297.38	1816.5	5269.98	2454.64	3971.26	1596.65	3809.18	3384.68	901.028	3092.04	8896.01	4045.38	3261.82	1054.13	8748.83	960.824	1433.22	1314.09	5388.58	831.179
AHY39506	3.60722	4.58889	0	0	0	0	0	1.07009	0	5.51022	1.63429	3.69124	3.44267	1.72118	1.92978	0	0	0	0	0	2.57	5.54741	2.35782	0.632575	0	0	7.30445	2.20533	0	0	0.354762	0	1.0268	3.26192	0	0	91.0772	0	9.48512	7.94094	5.1497	0.703779	1.99107	10.285	0	1.91275	0.607589	0	0
AHY39507	8.83162	7.82442	0	11.0608	1.68275	0.592133	0	1.62186	0	3.03688	0.707707	5.59454	5.2178	9.56508	11.2118	0	0.728261	2.51172	0	0	2.92137	5.88545	15.4855	0	0	0	3.16309	3.34246	0.681623	3.06646	0	0	2.33436	4.94384	0	0	292.704	0	22.2173	6.01774	4.25728	4.26666	2.01181	11.3368	0	14.4951	5.52526	0	1.54847
AHY39508	1215.48	534.451	555.048	470.854	398.426	385.866	1064.46	608.198	418.159	246.416	261.106	356.602	611.225	532.361	1271.69	370.366	567.367	305.889	727.322	691.158	641.194	375.607	1135.56	497.862	456.136	686.539	250.359	385.636	316.025	487.804	515.186	444.367	401.117	475.466	552.289	576.841	544.422	241.229	417.89	324.501	473.542	490.815	694.675	332.226	251.969	1095.11	465.586	470.258	372.347
AHY39509	99.5289	205.749	173.562	203.286	282.798	7.36119	294.51	109.026	300.319	63.9712	35.3548	98.7429	132.134	200.986	105.49	84.4396	53.6503	41.6331	307.324	331.436	90.3453	96.3932	112.161	77.2515	109.382	304.785	52.0658	87.7216	8.4737	177.899	84.9157	92.216	241.832	133.977	64.5198	177.981	287.522	3.13702	141.709	88.6643	125.779	364.907	50.9465	74.0565	6.2723	130.365	200.976	104.741	8.19909
AHY39510	68.3535	135.398	182.766	145.992	88.3261	25.8323	258.409	144.373	91.7426	44.0458	66.2291	121.711	85.7671	141.03	85.7388	102.302	35.711	87.3139	294.187	296.054	142.019	119.62	81.9951	156.931	34.4023	284.004	46.4223	224.69	34.1302	173.545	115.8	37.219	94.046	167.796	112.91	164.076	157.38	28.6814	68.9366	71.0007	173.64	97.7342	112.198	68.1026	36.5646	75.6941	138.224	36.0295	38.411
AHY39511	0	0	42.8022	0	0	0	16.0736	91.1578	0	0	0	15.7223	26.3943	0	0	118.935	0	42.3519	29.1572	14.6414	32.8396	28.354	0	32.3323	14.3574	28.1861	0	0	0	0	9.06631	0	0	23.8176	0	30.1756	0	0	0	12.6837	11.9642	0	16.9613	23.8948	0	0	0	0	0
AHY39512	205.732	206.78	134.103	225.668	116.311	170.879	171.268	187.719	119.479	81.9848	210.984	141.918	215.178	217.344	244.14	202.458	164.063	234.987	204.837	214.611	238.865	143.623	219.838	213.309	102.648	213.576	71.0372	213.14	198.925	227.416	175.188	118.962	126.4	168.969	217.06	130.777	357.429	107.822	159.375	98.3846	155.883	123.128	283.731	92.6736	151.024	168.895	230.601	111.059	231.358
AHY39513	68.6913	284.001	262.256	266.641	125.836	33.7925	519.63	487.259	139.123	59.7628	41.7809	99.0854	239.247	309.726	104.563	106.418	204.94	217.484	376.018	430.61	293.197	117.474	84.3892	390.55	460.798	381.587	68.471	210.484	44.265	251.437	316.375	462.764	128.626	243.225	396.334	316.956	681.019	21.0693	372.918	79.9356	198.277	94.4591	438.463	75.2955	34.1193	63.7054	268.205	430.838	65.5155
AHY39514	43.8451	180.92	224.204	151.691	76.696	39.8358	325.076	259.608	79.8193	39.5766	60.1656	103.827	195.237	178.939	56.9416	114.22	128.596	191.598	282.216	282.721	199.924	101.195	53.8043	198.536	315.93	292.206	43.1637	193.392	27.6253	149.945	203.757	299.888	81.1234	171.84	207.71	247.872	178.818	7.70353	100.183	47.1155	176.512	74.5256	233.97	53.3726	10.9002	57.2302	158.085	304.826	30.4279
AHY39515	122.081	341.194	69.0451	349.101	381.936	55.6267	40.3093	152.115	372.429	192.625	120.431	174.55	203.106	322.579	169.807	220.339	64.4199	133.767	152.762	142.504	250.069	180.263	170.034	198.214	80.5745	141.37	199.726	213.917	85.8455	323.818	124.374	89.2798	385.413	278.792	106.462	89.3774	377.472	68.0766	141.07	296.417	289.008	350.598	120.019	297.835	71.7577	152.074	355.722	75.8447	87.9531
AHY39516	149.601	182.533	141	198.809	284.269	36.1997	56.8201	161.379	280.091	57.3654	28.7646	156.046	246.218	184.314	221.227	49.8591	57.4609	61.181	227.283	220.88	189.758	163.277	216.249	143.6	58.1549	226.979	57.03	147.188	30.8623	209.825	120.442	54.0152	283.263	210.083	113.966	145.646	246.357	24.731	87.3555	88.6674	211.466	251.568	138.124	86.8368	27.3266	202.013	200.471	56.122	34.5378
AHY39517	112.431	195.093	197.933	229.99	295.141	28.7822	120.473	92.4118	307.5	14.7616	13.1866	124.638	202.054	204.994	227.075	74.2854	30.0891	75.288	315.195	307.408	91.5116	123.967	152.955	57.4763	52.4254	317.562	17.2969	143.514	44.1761	286.513	110.641	60.5424	311.405	162.494	110.305	208.046	218.959	33.9059	35.4682	20.7193	144.28	265.289	100.234	16.0725	33.1082	164.791	223.062	67.2041	57.705
AHY39518	247.98	231.738	129.858	47.1532	111.004	1.5943	100.099	101.892	95.1737	4.08837	4.76371	25.1053	158.751	206.03	261.188	12.661	1.96082	67.6274	107.084	149.628	77.3463	24.9015	214.886	82.6049	45.8519	155.276	4.25827	71.996	0	104.581	63.6991	40.2428	125.704	36.1303	87.0677	118.052	110.355	0	13.1955	4.05066	57.3131	83.2872	96.1471	13.3543	0	284.901	54.5477	18.421	2.08461
AHY39519	97.5475	203.029	214.169	207.38	235.759	68.9539	125.788	131.727	248.345	37.7189	59.9058	114.924	186.742	219.028	136.747	56.1726	85.7277	76.3016	315.043	312.69	101.303	120.39	126.841	87.7544	115.052	306.137	35.0325	101.009	44.217	293.369	111.785	115.64	249.552	135.435	109.779	235.58	220.669	39.1156	82.9178	47.3683	140.106	207.416	102.097	48.9909	48.6919	125.985	207.916	117.45	53.4098
AHY39520	142.92	7.98509	343.895	8.46596	7.72786	10.8773	450.91	148.965	11.5952	45.3265	8.12519	81.3592	64.698	15.9734	230.582	43.1903	30.1002	34.6045	976.763	1068.7	100.621	96.5299	194.2	158.506	340.2	1051.7	94.4201	46.0498	6.26058	9.38828	29.6312	256.256	10.7203	103.79	41.6861	336.96	282.339	8.93974	57.0172	162.361	78.2046	0	182.471	123.651	31.2804	177.512	4.22904	251.357	7.1112
AHY39521	121.3	80.5236	120.363	76.3147	73.1753	43.2064	106.092	77.0357	74.6441	23.5023	14.692	64.3712	50.3793	80.7532	143.236	38.1243	56.002	75.2841	123.413	123.305	76.079	68.7857	131.694	79.4969	48.3236	127.311	23.1191	101.826	62.9657	86.1355	53.6323	46.1454	64.2329	114.347	58.1218	116.293	155.224	26.3039	65.0188	34.3739	106.162	135.485	83.4069	34.2934	28.6002	110.515	76.9224	50.2159	52.1189
AHY39522	1946.44	15.8728	984.84	16.8286	7.68072	129.731	208.851	458.974	0	672.284	0	655.415	2934.14	0	2038.11	0	418.832	0	1002.38	864.012	755.609	637.049	2115.02	520.755	1251.45	885.062	563.065	0	49.7791	27.993	687.178	1419	7.10327	148.288	704.34	1805.22	589.471	35.5408	38.7738	487.545	226.705	29.2121	1189.16	413.966	33.9159	2906.68	50.4389	1256.93	28.2713
AHY39523	133.846	257.975	365.06	290.605	215.67	166.882	325.485	576.96	220.193	195.241	152.169	280.851	455.332	258.602	205.432	297.058	136.751	512.404	331.146	325.096	190.515	286.522	149.415	100.494	678.471	333.68	191.307	345.367	177.43	232.559	77.2821	652.975	262.72	200.451	75.3417	487.473	251.114	239.338	171.665	146.107	194.098	194.82	524.517	141.381	170.002	175.776	288.352	663.88	152.435
AHY39524	0	0	0	0	0	0	0	0	0	0	27.5153	0	0	0	0	0	0	0	0	0	0	0	0	0	0	0	0	0	0	0	0	0	0	0	0	0	0	0	0	0	0	0	0	0	0	0	0	0	0
AHY39525	192.995	147.062	62.9463	121.396	81.7242	68.2381	59.6355	50.2863	90.0614	11.2492	190.057	49.8891	244.387	139.934	246.174	50.3198	97.4136	38.2492	212.797	221.576	223.84	44.9857	218.168	195.128	38.1989	212.589	8.13656	67.4081	51.6192	102.649	130.787	36.7044	99.5992	48.8344	170.686	78.4429	488.564	13.6202	26.222	10.8358	51.6896	93.0709	99.5682	13.4147	11.4683	232.269	114.461	37.6621	56.4022
AHY39526	142.684	77.4272	81.4742	42.2888	33.0873	3.19609	62.1113	96.7123	25.6339	14.3429	6.9577	41.3412	157.716	69.0613	190.008	18.1296	17.6888	18.3991	155.669	141.61	146.233	39.2228	185.998	128.819	56.7928	136.951	18.9023	51.5464	2.10235	38.6201	74.0063	49.7493	35.3997	41.1164	76.7732	93.835	134.168	2.25153	40.939	9.8604	37.7513	42.7694	63.4083	13.932	1.19366	175.105	38.699	51.7658	3.2835
AHY39527	79.2946	805.097	512.293	859.944	564.011	678.731	479.844	579.408	541.058	192.614	1315.39	290.195	1056.37	819.513	112.033	839.958	712.851	434.928	707.284	711.204	973.563	283.197	107.159	802.228	1016.91	702.719	194.931	501.865	744.252	538.778	524.839	993.399	528.099	329.611	496.817	587.726	467.68	915.907	341.85	221.886	337.776	580.036	483.919	226.533	784.575	104.304	843.78	1008.45	629.131
AHY39528	160.966	1313.92	1120.54	1357.29	896.011	948.366	708.758	895.629	867.235	848.292	1653.71	705.6	1742.83	1299.41	187.363	1257.61	943.5	641.653	1343.63	1327.07	1552.15	716.362	206.775	1216.06	2448.77	1338.93	827.138	809.66	788.276	789.399	867.026	2406.21	868.711	655.791	857.615	1283.87	966.771	896.105	891.728	863.193	684.209	969.081	860.469	881.36	750.636	182.254	1372.82	2437.47	733.992
AHY39529	3012.94	667.332	632.84	489.821	270.478	2016.2	612.893	847.688	270.557	239.087	868.243	672.902	968.768	610.416	4032.83	956.366	1610.14	1614.89	1480.47	1281.77	1050.94	744.666	3700.39	852.294	843.526	1414.71	264.586	679.789	2522.14	388.947	726.678	735.434	296.087	574.559	1135.21	757.287	585.992	3716.41	152.19	251.687	572.575	293.916	2355.98	269.617	2632.45	3157.21	573.947	712.56	2148.62
AHY39530	37.493	316.089	272.767	284.626	116.496	222.071	195.608	221.061	119.883	57.8544	283.215	193.189	306.652	290.6	43.9445	175.652	250.998	132.603	467.65	486.53	352.596	160.383	38.5631	273.135	244.697	470.806	55.1386	216.415	221.005	223.489	216.112	247.393	134.478	191.708	246.39	290.123	239.184	218.629	154.753	71.5573	188.358	114.752	635.261	67.4035	175.48	43.316	297.203	250.879	235.994
AHY39531	47.1999	135.83	101.15	133.44	64.521	62.298	91.9572	79.0407	65.1431	12.1883	112.092	65.8898	122.133	125.761	54.7802	72.7945	66.39	55.0834	268.306	255.771	135.044	59.1727	53.7837	105.748	68.2253	268.834	12.3548	101.09	57.351	95.526	88.0143	74.626	68.0353	68.3327	86.2789	115.432	155.185	51.4801	41.3056	17.1435	62.3447	55.653	164.874	22.7499	48.2832	51.1109	130.412	71.4658	50.1614
AHY39532	1145.8	1548.73	906.615	1713.67	1362.22	381.158	702.357	856.413	1372.41	329.69	1038.94	728.924	1146.98	1536.16	1153.56	1203.8	377.877	875.49	740.381	748.622	1085.24	707.977	1179.77	908.734	768.332	737.826	324.988	1218.09	639.216	1864.14	863.994	791.08	1419.91	827.437	691.065	874.623	1147.34	663.079	846.438	368.027	837.288	1235.01	428.299	374.022	507.978	1109.39	1712.56	777.122	520.9
AHY39533	526.507	823.439	487.24	900.086	736.981	128.963	478.811	373.07	729.567	167.648	510.905	420.443	638.032	772.55	675.101	518.164	158.925	429.39	469.735	468.946	592.117	399.445	642.544	508.262	304.73	465.996	164.886	652.935	204.068	986.231	467.955	330.256	785.372	546.679	360.27	479.188	789.216	159.25	605.661	213.351	548.301	660.333	229.176	223.143	167.874	646.302	904.416	320.647	195.864
AHY39534	695.074	348.281	279.667	363.615	261.412	41.7786	264.153	126.719	272.103	43.5178	284.442	149.391	310.938	337.6	877.931	240.174	69.2992	226.148	363.64	364.99	293.98	145.838	792.336	289.858	210.004	379.083	41.3763	353.538	47.2414	402.463	226.951	218.378	303.85	213.172	217.144	272.647	489.956	35.613	231.381	52.1342	208.226	245.493	95.1535	57.8677	30.0024	787.218	379.376	212.098	38.5773
AHY39535	317.359	685.658	705.018	737.038	479.259	239.531	645.591	370.488	499.103	162.16	915.816	354.223	417.622	695.312	491.019	776.683	255.185	822.842	672.291	664.231	440.329	370.15	453.162	421.94	350.527	659.175	177.433	710.348	358.006	920.976	491.33	375.433	559.624	500.001	370.245	662.039	566.053	357.626	250.776	268.154	485.93	484.028	150.546	268.099	335.674	410.369	723.052	355.831	269.294
AHY39536	152.797	153.894	207.865	172.369	226.728	20.0831	174.943	119.812	235.006	40.3889	74.3105	150.325	140.242	155.339	209.611	107.053	27.7453	76.4365	256.285	262.835	170.567	149.027	189.968	164.369	49.8464	246.002	40.2303	237.6	44.8114	255.735	142.644	42.1284	231.554	245.939	108.201	194.354	327.857	23.289	78.4803	72.5187	248.895	251.509	43.3469	73.7409	38.263	213.71	157.234	48.8725	36.1516
AHY39537	158.898	282.785	181.689	287.637	206.484	253.145	168.663	258.32	207.527	131.388	365.104	190.976	314.54	276.499	209.051	301.441	226.957	292.082	265.338	263.513	270.741	189.868	191.72	254.71	258.58	255.49	131.344	268.738	310.467	245.737	245.982	262.145	221.058	244.476	227.784	185.283	407.966	340.407	225.759	167.611	243.897	214.647	304.573	165.914	313.578	185.174	287.484	254.792	303.567
AHY39538	157.407	157.979	129.46	128.516	150.966	15.5646	209.173	114.92	151.492	13.8829	48.5285	80.4548	86.7645	152.047	200.002	61.8025	39.9503	109.08	159.58	168.206	114.907	57.6534	185.485	130.664	38.4383	168.115	15.8154	190.998	22.5909	146.022	125.358	37.2948	137.393	101.298	119.3	142.656	167.922	5.00563	30.6188	30.9484	101.364	188.952	50.87	34.8203	5.66136	222.81	135.764	34.2083	19.9089
AHY39539	223.063	195.848	444.208	179.624	156.359	70.0526	494.179	207.953	164.703	47.6545	112.448	157.959	277.011	211.461	289.955	108.945	138.091	144.035	439.833	451.001	408.497	151.966	257.97	399.823	103.673	443.586	46.5165	222.43	77.7277	288.711	281.921	110.106	174.522	282.114	214.217	444.315	94.3479	42.5411	35.7007	65.5076	281.676	215.929	153.135	63.5678	25.1309	244.445	171.739	97.8032	61.9547
AHY39540	222.923	350.076	342.693	381.429	278.742	268.218	327.868	393.052	283.893	28.3538	352.008	196.858	268.566	343.336	213.322	203.231	250.481	161.885	298.675	308.591	414.409	188.651	226.915	439.769	52.8279	304.082	28.5794	366.428	308.549	534.117	435.776	53.868	280.049	292.476	304.139	300.214	357.164	216.924	152.424	50.7473	291.912	400.605	190.861	56.9776	356.945	318.687	383.015	57.1802	393.377
AHY39541	323.651	2417.51	2066.7	2440.37	1090.3	5720.85	2086.76	3392.7	1080.94	436.559	2981.78	1003.21	2853.68	2445.9	381.332	2225.92	4568.23	2177.84	2170.88	2188.84	4511.73	969.577	356.398	4604.83	900.261	2135.68	427.124	1659.68	6241.59	2214.48	4531.93	927.151	1153.87	1302.57	2995.52	1949.91	423.065	7270.27	565.681	563.693	1316.78	1509.05	2690.51	537.149	6478.14	437.514	2466.92	941.819	5957.17
AHY39542	255.868	1779.75	1378.28	1746.87	826.11	4389.96	1242.25	2230.8	831.812	337.852	3274.52	770.038	2584.44	1758.91	312.041	1979.21	4066.59	2072.16	1427.16	1422.41	3880.24	771.334	278.148	3845.7	924.992	1405.22	344.46	1513.94	4747	1615.7	3731.61	931.526	871.811	1005.47	2390.15	1407.39	569.087	5559.27	658.474	468.42	1008.64	1023.64	2155.02	475.557	4816.55	321.21	1745.08	935.885	4249.28
AHY39543	360.695	1876.36	1621.59	1847.87	1199.15	4253.21	1213.74	1629.11	1188.7	723.083	3121.59	1022.19	2775.66	1872.62	421.052	1383.66	3927.18	1837.81	1700.47	1702.66	3922.29	996.973	373.739	3922.74	1469.35	1711.16	697.982	1567.41	5132.88	1982.73	3830.25	1503.76	1216.61	1400.27	2665.86	1673.89	711.575	6324.56	713.601	948.104	1415.53	1469.44	2731.98	972.994	4686.22	433.735	1822.2	1488.63	4307.28
AHY39544	40.6503	57.5502	83.6459	54.2664	57.4213	7.11102	86.2778	55.2645	63.108	28.9095	7.87708	39.3282	123.183	54.2505	49.9742	10.3301	30.9302	20.5995	80.5322	79.0987	103.396	44.821	45.009	105.589	72.3272	88.6217	29.8792	59.7207	1.59721	65.5675	74.021	65.9602	65.6397	60.8194	66.6352	104.837	68.4067	1.14036	47.2756	39.8796	59.6473	56.5504	67.1768	39.0174	0.362741	46.9856	61.4986	72.6437	1.36067
AHY39545	236.143	554.464	1277.03	545.102	472.06	714.884	811.607	667.159	469.946	785.908	629.686	763.924	1052.78	548.757	359.594	580.93	669.086	310.298	983.677	927.888	770.455	769.837	336.024	619.371	2932.09	965.452	776.951	490.445	975.837	592.635	635.241	2883.48	493.831	774.872	652.797	1360.44	449.058	890.758	413.399	720.284	784.17	463.832	929.104	743.255	1099.41	262.251	558.148	2924.7	965.814
AHY39546	159.75	121.465	67.4495	108.37	78.2477	67.757	75.58	278.265	83.0799	144.144	196.844	328.746	264.617	117.514	160.239	129.651	83.6459	104.057	93.8706	96.3837	260.141	344.599	149.494	242.289	35.154	99.3409	142.565	274.082	86.8582	120.03	243.648	35.9425	81.9248	501.346	211.287	81.2986	153.505	30.1728	75.4267	224.053	488.472	79.238	215.263	224.409	46.5293	148.678	113.005	38.4843	114.808
AHY39547	183.064	383.657	2448.47	393.558	34.797	594.579	1023.71	2625.45	36.3628	927.247	5445.24	1818.91	1099.23	389.359	239.449	2713.99	504.955	884.415	2997.44	3038.44	1878.34	1855.57	210.407	1832.93	721.81	3009.61	914.075	924.401	780.032	85.4918	1549.9	717.715	39.0127	2158.71	1233.45	2122.39	916.781	718.048	801.313	1719.73	2138.41	92.1722	918.023	1762.49	1331.95	244.033	392.978	732.28	1039.14
AHY39548	39.5815	299.187	207.43	331.289	282.282	57.6971	88.8743	61.2977	284.974	255.729	178.9	119.763	172.631	318.503	47.6069	103.615	57.5754	61.7414	277.437	277.094	183.194	124.005	46.6914	154.249	243.624	287.816	251.996	119.172	59.7753	292.229	84.5413	262.698	282.083	149.835	75.6326	234.616	183.329	81.6913	63.6718	222.885	142.204	279.444	67.7192	212.772	76.1051	48.6846	328.533	253.781	50.0654
AHY39549	41.6072	4.61645	28.0224	1.80322	2.35144	45.5089	24.2436	39.8878	4.23383	20.794	80.2027	29.1861	98.7234	2.91623	66.4834	78.8518	44.1663	57.5611	57.2673	61.1541	122.06	33.1318	55.9288	105.437	16.8958	59.3309	19.4481	81.27	44.9573	4.57067	41.174	17.2656	2.17465	42.2401	36.6258	34.2602	220.449	30.1941	39.7206	37.4204	35.0993	3.8754	50.8838	32.6739	32.1882	41.7255	2.57363	19.8378	38.0829
AHY39550	21.6171	0	43.493	0	0	1.49199	36.5092	23.9746	0	9.56499	10.5209	15.0362	34.4457	0	39.5504	11.8485	7.70695	20.252	81.9121	74.3885	39.2583	17.7954	37.5178	36.7193	26.1747	80.8687	12.752	43.7941	0.68699	0	10.5674	27.3664	0	19.2193	13.4371	49.6013	0	0	0	15.5419	31.4659	0	14.447	15.7109	0.624087	39.6883	0	22.8414	1.1705
AHY39551	483.294	140.018	125.861	155.581	62.1322	417.278	61.0087	360.825	67.4776	147.372	140.857	348.214	640.355	128.426	702.473	499.381	289.896	137.786	319.844	285.802	391.057	379.034	542.45	257.239	149.711	325.062	170.181	185.709	307.285	73.3254	305.925	144.361	64.5753	309.949	301.641	171.172	0	562	0	204.735	327.857	72.0175	450.645	213.78	470.764	578.698	130.178	150.366	374.083
AHY39552	239.092	127.716	85.1035	130.143	58.8185	721.083	38.4824	461.826	60.493	344.766	169.118	401.384	1119.98	132.365	374.762	624.127	592.432	161.245	155.106	156.971	502.128	380.146	295.21	293.772	215.129	153.89	358.626	213.917	450.064	81.3193	293.295	208.091	57.4611	350.202	255.278	131.274	0	565.614	0	501.861	347.079	56.9239	706.472	500.077	514.452	312.653	122.406	200.913	518.533
AHY39553	104.222	220.784	92.5186	228.425	51.2673	1542.26	44.051	781.09	51.1103	804.765	398.161	750.991	1698.93	203.936	200.545	1062.94	1146.16	421.648	254.573	248.923	792.871	774.311	140.051	468.138	385.642	247.632	819.613	386.828	782.999	90.08	549.821	370.505	60.4596	670.359	501.246	140.88	0	1672.54	0	985.141	658.822	44.2751	1354.4	983.299	1062.27	135.942	213.714	393.275	827.962
AHY39554	0.0777902	26.8553	0	21.6528	18.5199	5.14779	0	1.09999	20.7048	0	14.6614	1.55224	7.43159	24.2872	0.270504	1.7396	7.94772	0.929191	0	0	1.98135	1.86624	0.330504	12.1478	0	0	0.43881	0.618259	3.02593	22.3101	15.3163	0	22.8848	2.61277	25.2902	0	0.0715216	0	0	0.695693	3.01865	25.452	9.02406	0.131062	0.114536	0.446861	22.4843	0	3.29386
AHY39555	0	75.0552	0	67.0239	51.3274	0	0	0	60.2815	0	35.8491	0	0	69.8602	0	0	0	0	0	0	0	0	0	0	0	0	0	0.910287	0	61.2422	0.146434	0	57.6404	0	0	0	0	0	0	0.204859	0	52.5798	0	0	0	0	71.2249	0	0
AHY39556	0	274.638	0	194.7	158.626	0	0	0	169.286	0	78.9843	0	0	268.113	0	0	0	0	0	0	0	0	0	0	0	0	0	0	0	181.107	0	0	179.082	0	0	0	0	0	0	0	0	161.419	0	0	0	0	224.131	0	0
AHY39557	0	331.418	0	313.477	212.655	0.137555	0	0	204.506	0	285.98	0	0.121212	335.322	0	0	0.507536	1.16697	0	0	0.113108	0	0	0	0.791213	0	0	0.77647	0.316689	291.115	0	0.462949	211.852	0.164068	0	0	0	0	0	0.174744	0	187.826	0.116838	0.1646	0.143846	0	308.051	0.993344	0
AHY39558	0	24.6277	0	15.9566	14.7861	0	0	0	15.4527	0	3.80537	0	0	26.9134	0	0	0	0	0	0	0	0	0	0	0	0	0	0	0	23.3252	0	0	15.3072	0	0	0	0	0	0	0	0	17.6262	0	0	0	0.126733	18.5987	0	0
AHY39559	0.130341	18.0528	1.77013	14.5692	7.30141	0	1.18177	4.69148	9.12944	0	2.08371	0.288983	2.26399	16.4394	0	0	0	1.5569	5.35925	6.99703	1.20722	0	0.184591	1.33714	0.791692	4.66268	0	1.03592	0.211254	15.2061	2.16637	1.23528	13.2638	0.437781	1.93412	4.43715	0.359513	0	0	0	0.219908	11.24	1.24703	0	0.383821	0	11.7016	1.59031	0.239957
AHY39560	0	77.2127	5.42104	65.99	43.3521	0	1.42181	0	43.5931	0	19.7678	0	0	76.8743	0	0	0	0	14.068	14.5996	0	0	0	0	1.84728	15.5261	0	0	0	60.1511	0	2.16174	44.5242	0	0.0769252	6.06642	9.07021	0	0.443017	0	0	44.5469	0	0	0	0	65.9285	2.55113	0
AHY39561	26.3448	106.563	21.4116	100.584	76.6278	40.4462	16.7563	97.3893	71.5866	34.0355	65.79	71.1701	182.574	103.301	33.8148	114.278	43.6446	49.4843	40.9014	42.6142	131.481	67.3491	29.5108	83.9809	8.33745	42.4972	31.9049	72.1602	36.7486	88.2687	63.3052	9.40406	76.2829	82.9863	58.8301	21.7456	80.2379	46.1595	30.2189	51.6472	86.9714	67.952	146.793	44.804	39.9582	30.3813	102.989	9.68552	38.2708
AHY39562	61.6343	58.7846	44.5066	68.7021	67.2107	7.8214	31.7785	30.2641	77.8178	14.0876	16.0251	45.4528	82.213	63.4453	68.222	20.7043	14.2002	14.2187	78.8547	83.8368	61.557	47.5959	63.1244	53.0679	22.4942	87.0055	12.6834	52.5596	6.6454	61.3995	48.5317	20.8393	75.1276	65.0803	44.9621	39.9602	98.3778	0.61221	33.6005	23.8935	61.3662	76.8209	42.7076	30.3059	2.14214	70.9628	66.3212	22.8616	9.49627
AHY39563	94.2039	217.765	42.7155	273.596	339.799	31.3626	35.7637	91.8681	359.401	23.4573	54.2738	69.9639	191.151	209.172	139.854	101.182	41.7871	66.5172	95.4039	95.8148	134.853	79.787	106.468	127.48	18.7913	93.1486	27.0498	114.335	51.8973	254.904	118.068	19.2413	353.749	70.9186	103.918	35.545	508.156	56.9223	140.244	38.1815	80.6436	307.2	111.551	31.2741	58.0777	93.3015	266.229	20.7609	60.6573
AHY39564	502.549	297.278	234.405	284	379.243	44.3931	229.219	209.575	359.348	60.3906	84.7631	145.778	210.859	292.567	574.492	64.4895	133.833	112.525	339.91	324.703	192.31	164.504	514.595	195.475	136.237	315.598	65.7922	235.309	23.0583	318.678	203.522	133.464	382.745	208.57	229.782	209.433	885.216	12.4585	600.128	97.6593	204.998	306.225	206.009	84.2166	11.8889	520.828	282.051	139.961	41.7645
AHY39565	1026.29	4290.23	2435.92	4566.05	5239.5	1668.79	1519.8	2491.59	5197.05	3154.91	2206.24	1815.32	2745.02	4279.56	904.931	1299.08	2311.96	1311.68	1750.4	1789.83	3588.53	1806.61	1128.66	3383.68	5461.73	1757.3	3180.9	2477.14	1356.21	5210.58	2372.59	5519.42	5571.36	2213.24	2096.45	2613.27	986.93	1123.84	1130.03	3381.9	2166.56	5371.65	1095.18	3364.56	961.191	1158.41	4567.72	5505.71	1569.51
AHY39566	182.28	294.397	121.025	332.526	676.59	32.5451	72.7885	215.774	689.828	49.0102	225.291	175.414	196.706	295.417	194.921	76.3219	48.8921	132.491	165.843	177.448	313.768	176.161	183.45	297.25	38.3191	166.486	53.9639	399.477	47.5211	624.014	330.235	46.1285	671.074	171.946	250.289	142.59	256.593	42.0069	143.902	42.7312	173.792	683.847	51.3909	50.4441	30.6072	206.211	329.159	39.1177	51.1218
AHY39567	317.602	50.2057	62.5278	44.4491	108.197	9.07754	37.7403	30.0132	106.099	8.02303	14.9046	32.8907	70.7485	42.5798	406.954	15.3975	19.619	17.5704	146.185	146.944	77.7583	34.9138	372.76	71.42	19.39	149.278	10.3573	57.708	7.30446	81.6961	61.8614	19.9471	103.653	35.2146	56.4896	66.989	168.334	1.44866	13.1784	11.7556	39.3914	118.752	21.4094	10.335	3.31782	330.73	48.7936	17.5656	6.79886
AHY39568	309.66	306.628	269.666	326.845	277.237	90.8016	238.236	155.116	268.465	43.8755	304.093	123.959	237.526	307.57	382.656	196.661	102.262	151.519	320.939	325.292	253.425	111.988	341.553	226.788	127.334	330.798	46.7009	195.279	156.096	374.76	197.477	130.384	298.304	173.464	194.988	259.686	250.16	115.827	99.0862	56.7217	164.109	269.011	186.632	58.1883	126.108	318.903	323.857	129.084	153.461
AHY39569	199.335	133.967	160.603	134.363	125.866	73.2622	136.385	99.6033	122.306	16.0544	172.417	73.2042	171.254	133.211	253.204	95.2043	75.6879	83.6239	223.087	222.876	181.601	71.3051	213.569	183.001	66.8495	222.426	14.9427	152.637	120.368	172.684	138.373	63.7713	134.958	101.205	120.986	164.051	147	112.761	44.8342	16.4139	109.337	125.255	115.179	20.8805	88.0346	231.513	141.695	59.0619	106.591
AHY39570	204.557	167.493	156.518	158.029	125.789	44.8695	114.069	83.1183	123.363	11.7727	130.652	61.6529	151.437	171.343	252.723	88.0497	65.412	93.6943	201.859	203.11	157.765	62.7269	224.091	150.7	47.3326	198.926	12.609	136.907	61.3227	198.87	114.837	46.7899	141.829	89.1619	93.8632	162.965	150.119	45.2776	48.0341	14.6351	88.227	124.674	87.6274	13.682	51.3598	230.207	158.286	44.1619	55.6104
AHY39571	128.269	223.431	251.122	214.896	159.38	119.357	209.173	185.278	159.667	26.2474	191.182	96.7056	153.254	210.68	177.579	125.62	146.068	123.792	288.405	291.508	170.135	99.8124	152.217	194.009	65.929	284.531	25.4177	164.736	126.1	248.237	160.154	61.1379	170.074	149.425	142.236	244.791	103.184	92.4652	58.4837	27.6171	148.802	181.79	123.798	28.0384	96.5969	151.439	209.171	64.8736	126.2
AHY39572	311.595	255.705	254.636	281.917	242.896	130.135	249.297	184.19	254.074	48.6556	210.839	128.599	209.544	258.006	434.377	187.385	128.017	113.305	331.036	336.506	248.24	136.338	387.86	234.937	92.0977	335.294	45.5621	222.566	232.641	341.195	183.654	96.9031	261.414	185.738	189.226	251.141	371.43	143.81	243.682	73.4456	186.662	268.65	187.798	76.6994	186.504	355.737	273.394	91.468	195.533
AHY39573	191.132	226.852	153.455	241.366	183.083	154.052	149.655	169.33	175.609	17.0944	218.663	81.532	183.787	236.686	270.409	180.933	137.018	171.596	213.47	219.344	212.498	76.7601	228.709	237.751	77.0806	215.254	17.3169	204.124	184.376	275.858	186.405	75.7572	198.598	122.532	174.894	149.17	302.742	140.345	96.742	24.825	124.634	182.757	147.759	26.225	149.733	238.217	235.318	62.7784	155.22
AHY39574	196.074	156.885	108.22	142.624	105.651	86.9461	118.735	128.654	99.5455	9.99481	141.04	56.087	189.796	151.632	253.633	100.952	124.486	97.1622	225.715	230.732	225.525	60.4509	234.861	226.701	34.4904	215.489	8.00781	163.823	114.996	167.892	192.968	37.2335	115.359	79.1015	210.728	98.7674	192.49	65.0521	68.819	12.7972	80.7625	103.264	160.537	12.0544	51.418	235.052	145.848	32.736	90.9481
AHY39575	255.933	151.906	101.18	159.194	131.534	37.8276	87.4619	56.9457	134.382	8.66313	126.98	49.6508	137.95	152.543	340.058	87.6025	37.8749	80.5212	200.398	201.733	123.322	45.0319	310.77	123.017	37.806	196.189	8.77761	105.337	53.3857	197.324	102.088	38.4793	146.047	65.7317	95.4727	106.477	304.731	36.567	37.7122	9.16711	66.4779	144.813	78.3933	8.96498	34.9432	319.804	164.12	37.6395	41.8885
AHY39576	626.926	290.274	1391.63	302.746	271.272	226.664	782.754	451.101	270.335	604.627	220.057	526.379	2048.05	295.057	763.177	308.049	756.731	150.134	1583.81	1518.81	62.6166	574.141	751.934	78.4364	1669.29	1542.67	561.478	563.047	16.8734	172.184	254.193	1590.37	264.971	506.164	316.502	1612.12	502.4	15.8669	134.142	470.065	490.524	340.689	337.68	458.18	3.36477	752.94	299.685	1649.74	19.6334
AHY39577	116.346	1.00353	5.45328	0.945748	1.07912	0.379725	3.30107	13.1049	0.863546	0.973751	0.181536	2.03302	4.88528	0.334577	126.293	0.904663	0.373617	2.25501	15.8573	14.9233	2.4979	2.37238	105.264	1.783	2.62099	15.0076	0.811373	7.28777	0.69938	0.786586	2.3447	1.85307	1.29738	3.80448	3.05604	5.16436	55.2456	0.374503	28.118	1.54363	2.63911	1.23126	1.48366	0.727012	1.3501	103.675	0.472434	1.5356	0.794406
AHY39578	96.98	174.682	175.705	165.731	167.362	21.5913	169.961	71.7824	166.565	36.6574	66.9165	75.0335	73.6109	174.061	145.142	57.9435	43.9532	126.958	213.945	217.705	86.3211	76.1161	119.821	78.2368	132.543	213.545	34.4024	148.776	32.5679	204.607	67.6068	129.171	173.173	115.267	76.3267	168.313	277.51	14.1963	84.0523	38.4	106.881	187.23	53.3741	43.6546	21.333	123.084	169.051	128.392	40.3028
AHY39579	56.9547	53.9682	54.7142	60.6416	66.4031	4.47689	55.0027	29.9027	73.7904	18.0262	21.0743	32.2802	38.4116	57.2085	74.8109	15.5933	8.88704	42.9777	140.83	139.363	38.2331	33.6799	62.253	32.6193	31.1722	147.78	14.4748	55.8624	8.2275	79.586	24.6054	31.1918	73.177	46.9339	23.7794	55.0712	293.521	5.03503	44.3777	19.8554	44.611	83.7592	23.0159	20.2066	6.40643	66.0754	56.31	33.237	6.46988
AHY39580	58.1226	375.54	317.609	354.215	238.329	144.766	574.927	296.659	240.73	147.541	310.295	223.476	148.561	373.206	95.0868	264.275	192.168	474.56	332.888	345.841	177.953	224.31	79.4489	178.698	184.711	340.443	160.244	304.065	154.323	438.85	187.894	182.888	249.565	407.631	198.912	291.292	435.966	79.8874	378.245	215.816	401.458	253.939	254.798	220.229	88.7376	66.565	365.297	184.647	169.535
AHY39581	115.099	130.315	444.09	118.758	106.279	96.2372	809.971	238.556	133.242	134.262	384.397	190.018	145.439	134.003	131.361	255.413	118.975	103.641	455.779	465.786	183.688	218.071	140.435	180.043	234.471	478.606	133.848	199.844	112.504	128.253	161.193	216.487	103.531	394.318	174.377	382.784	345.799	68.0298	200.024	195.735	390.773	129.347	212.193	183.18	85.5163	143.221	123.301	242.699	125.834
AHY39582	207.762	457.168	420.07	489.717	1260.29	68.2723	260.073	153.558	1266.49	72.5095	260.611	245.16	504.437	454.677	244.198	143.107	92.9771	140.449	423.278	427.823	671.092	246.305	231.165	855.321	173.597	415.385	70.9575	415.154	115.019	798.333	690.455	178.165	1139.74	199.559	458.35	421.532	216.468	75.4572	79.2762	109.436	189.251	1419.7	160.945	115.823	105.304	249.933	510.83	178.588	92.7166
AHY39583	384.057	1079.9	711.48	1093.58	2654.4	150.624	446.262	347.226	2687.85	275.755	379.417	467.859	657.114	1044.24	427.826	264.287	233.635	383.515	662.607	660.665	1011.63	461.617	457.03	1201.03	417.148	660.631	267.176	827.437	143.162	1675.96	1129.22	406.906	2448.02	367.572	736.679	750.575	444.745	93.1223	336.052	367.296	374.468	2936.33	293.867	380.619	122.208	512.031	1112.76	419.668	160.475
AHY39584	15.9496	0	60.169	0	0	44.9136	36.1527	71.761	0	86.381	0	35.3624	29.683	0	27.7312	44.5846	69.0487	47.6288	32.7901	16.4657	46.1641	47.8301	45.1762	36.3607	16.1463	63.396	74.9756	253.527	116.328	0	30.5878	66.132	0	40.1778	10.7579	33.9354	183.304	36.9133	272.605	114.112	0	0	28.6119	80.6162	105.677	0	0	48.651	117.452
AHY39585	709.525	4943.01	4729.13	3392.56	7836.09	328.6	2095.55	2550.55	7851.59	2906	537.382	2996.84	2580.59	4956.2	717.356	648.501	2030.33	2489.03	3808.42	3821.96	4032.47	3036.26	750.558	4659.78	3072.1	3751.98	2875.27	3433.72	245.419	5699.36	5317.19	3188.15	8807.14	2376.69	3992.08	4571.75	1544.5	192.905	1533.07	4038.33	2352.58	7889.86	1581.2	3977.7	246.981	862.646	3548.33	3187.95	204.598
AHY39586	1346.27	5220.36	5512.65	5743.26	11510.4	1459.1	2617.98	2349.24	11264.8	2905.01	2061.16	3414.52	2401.25	5277.3	1438.02	1975.08	1893.4	1580.58	4256.88	4185.78	4134.45	3380.76	1510.9	4945.31	4571.48	4212.13	2886.38	3715.2	1764.84	8415.46	5923.01	4671.32	10997.1	2631.32	4575.91	5399.08	1630.5	1203.55	1783.12	3763.58	2617.36	12014.9	2157.41	3843.77	2098.34	1629.27	5759.29	4575.7	2125.39
AHY39587	18393.7	12493.1	8188.04	7058.28	7067.78	738.534	5385.74	1491.79	7247.72	267.808	6038.69	10923.2	340.148	12274.2	22279.6	16261.7	600.487	9375.74	6082.85	6171.08	11165.8	10674.3	18297.4	10341.9	290.214	6241	263.637	8332.75	8689.18	19438	17858	285.485	7581.04	4177.36	15914	6349.91	6902.47	1405.18	7592.82	499.328	4220.01	7169.51	973.143	495.652	22670.6	18243.5	7064.04	243.115	16906
AHY39588	464.595	7217.86	18712.4	8482.26	5842.09	38132.9	14361.6	12040.9	5918.51	40587.2	8322.8	19886.5	67179.3	7222.93	425.173	10285.3	36686.7	4255.43	16186	16342.2	53131.6	19982.4	491.321	41864.3	67116.2	16137.2	40743.6	13233.9	3488.15	9115.75	1525.54	65440.2	6679.4	28248	1644.66	28608.4	7097.01	39477.1	6806.07	30904.7	28326.4	4996.84	100205	31057.9	3625.4	331.915	8461.92	67144.3	3153.84
AHY39589	93.2664	93.7758	170.126	102.87	543.44	31.9353	132.437	66.478	544.81	457.621	68.347	240.578	242.237	91.4183	138.253	159.944	35.0874	80.9169	234.891	221.791	205.665	261.31	120.607	129.062	70.5371	231.635	461.853	619.64	67.5435	247.411	75.3195	68.3571	508.739	414.426	103.459	195.351	842.937	37.5154	518.859	630.064	405.841	501.798	104.162	621.718	66.257	115.005	98.4035	74.5357	74.4936
AHY39590	240.016	706.07	394.82	694.904	594.402	594.384	547.399	517.154	603.273	216.293	376.89	333.304	696.309	690.69	292.747	461.09	523.386	345.096	530.193	527.583	662.335	337.472	273.052	520.038	169.384	535.502	213.024	429.405	860.631	851.511	442.493	170.252	613.494	438.075	462.753	363.566	731.224	712.761	516.582	318.708	450.61	605.506	613.302	320.51	803.061	282.674	736.647	169.924	767.541
AHY39591	273.531	605.498	224.295	652.372	484.445	987.408	366.897	777.235	476.2	319.283	677.283	599.022	714.907	637.969	437.962	673.235	822.667	576.809	232.251	232.866	765.339	615.182	360.342	731.54	90.8875	231.179	317.316	717.253	1370.15	743.589	656.684	90.8024	521.259	897.917	660.718	199.939	260.052	1085.27	240.723	399.795	879.15	483.299	858.519	421.935	1333.55	275.523	638.305	86.3612	1249.06
AHY39592	80.9998	93.091	133.541	88.2087	80.4741	58.8087	96.5743	102.878	87.4264	17.119	70.8994	56.1303	136.585	91.6959	91.1277	41.6721	91.9572	61.9029	171.058	169.837	104.628	56.5213	85.512	82.3242	126.671	169.261	16.7108	78.6964	50.6115	99.6408	74.4909	122.762	80.2587	64.4774	84.0113	142.311	133.333	30.572	45.2302	20.5111	67.5676	84.739	116.123	22.2185	35.0675	75.9325	84.7946	125.656	62.766
AHY39593	159.297	36.8643	60.2444	40.1052	119.277	52.3712	34.6898	75.5291	115.983	15.0155	25.25	65.3549	179.724	37.9723	208.939	89.653	51.9667	89.8134	121.065	118.701	135.276	74.4957	200.344	109.826	28.5609	115.71	17.5162	157.067	90.8066	72.2911	105.49	30.9003	113.142	94.3128	121.538	57.3378	262.759	72.2252	67.823	20.7088	96.8842	106.661	160.905	19.843	69.1679	194.863	40.6506	28.9565	84.5246
AHY39594	50.3153	10.4468	41.7752	11.0759	24.1766	1.5468	25.8976	19.7712	25.9425	9.12305	0.554611	31.1772	22.3535	9.54023	66.2165	7.37023	3.80479	6.56123	84.9211	81.6577	14.4995	27.2344	59.7443	13.2738	12.0111	72.4861	5.37079	36.6716	6.76615	15.4867	16.5739	11.7131	15.8546	39.1126	15.7091	39.2688	232.112	1.01702	78.6913	12.5759	43.7428	25.6348	10.7734	10.3651	1.94104	67.6515	10.1033	10.2765	3.23599
AHY39595	0	0	0	0	0	0	0	0	0	0	0.227604	0	0	0	0	0	0	0	0	0	0	0	0	0	0	0	0	0	0	0	0	0	0	0	0	0	0	0	0	0	0	0	0	0	0	0	0	0	0
AHY39596	0	0	0	0	0	0	0	0	0	0	0.711878	0	0	0	0	0	0	0	0	0	0	0	0	0	0	0	0	0	0	0	0	0	0	0	0	0	0	0	0	0	0	0	0	0	0	0	0	0	0
AHY39597	0	0	0	0	0	0	0	0	0	0	5.64562	0	0	0	0	0	0	0	0	0	0	0	0	0	0	0	0	0	0	0	0	0	0	0	0	0	0	0	0	0	0	0	0	0	0	0	0	0	0
AHY39598	78.9204	181.806	76.5241	188.529	161.297	86.6825	51.1971	91.4043	161.755	54.1454	126.887	62.8135	133.397	179.298	99.991	141.644	83.448	173.002	133.696	128.639	115.43	59.2236	97.3	107.38	86.3942	125.411	51.5737	142.992	87.4472	259.228	68.1156	88.366	168.263	100.806	59.8042	83.4561	212.401	97.854	61.6155	65.021	96.8444	170.719	99.8298	68.2976	86.6291	91.7077	195.091	90.3182	85.6946
AHY39599	242.468	349.766	543.144	313.145	427.664	92.1912	155.484	70.9676	431.827	104.465	98.2254	150.662	355.329	346.043	285.832	102.026	124.025	90.3705	613.107	612.15	213.086	150.888	238.969	182.616	376.915	600.159	96.2182	197.518	32.6993	425.494	43.1468	384.366	449.808	302.314	50.9682	557.06	515.755	97.2057	288.827	108.094	316.871	372.384	427.613	105.527	27.1398	237.795	314.058	383.972	31.0644
AHY39600	0	0	0	0	0	0	0	0	0	0	0	0	0	0	0	0	0	0	0	0	0	0	0	0	0	0	0	0	0	0	0	0	0	0	0	0	27.7482	0	0	0	0	0	0	0	0	0	0	0	0
AHY39601	15.5557	112.762	107.868	105.533	358.406	22.3345	72.0274	178.129	352.264	158.149	17.7815	323.335	32.4416	115.641	23.1317	78.6707	36.1527	235.624	167.265	177.6	47.1566	317.437	26.5957	33.1296	10.7746	161.898	161.835	306.642	35.4962	327.835	29.9632	9.09286	362.988	872.823	24.4359	93.1949	193.738	21.5536	42.4966	165.11	859.959	279.426	33.168	164.147	65.9236	21.8693	114.623	10.0934	50.4931
AHY39602	18.4935	148.083	107.167	136.23	449.82	45.9188	71.1406	100.322	446.42	77.578	37.0933	271.196	37.5592	148.509	23.3486	83.6571	48.1036	324.25	156.261	161.608	36.2919	270.392	25.5389	35.9937	21.0522	158.224	75.4632	355.563	47.8214	483.616	36.3986	16.8633	463.708	867.74	31.314	89.1454	235.365	26.018	41.1054	101.98	860.187	336.224	33.7261	96.3834	72.4234	26.14	143.749	18.6475	87.5884
AHY39603	36.6479	117.663	67.6575	99.7405	350.213	9.63951	34.384	65.4029	353.002	60.8286	15.0224	184.234	44.9693	110.748	49.7926	49.5331	30.685	274.197	158.137	160.481	36.2124	181.692	40.8748	30.7564	15.7641	164.609	62.5991	270.998	13.4897	391.201	35.3559	23.0594	369.833	645.437	29.6989	48.8412	152.799	6.83507	30.9745	87.3998	654.552	217.227	33.8746	82.7788	10.8709	43.4924	105.82	18.8359	16.3111
AHY39604	27.7393	101.402	30.4196	88.9681	258.8	17.5561	18.3026	37.8478	269.208	47.0035	48.8058	130.311	34.8932	96.8788	35.4004	61.7257	19.88	378.911	106.151	105.248	19.6507	134.305	35.3954	21.5385	16.5709	99.2318	45.5484	205.623	20.5655	397.046	25.2822	17.2443	300.017	513.076	20.5996	31.9059	288.221	21.7387	44.3812	76.7323	495.999	172.478	32.3203	76.7204	35.3431	32.6267	90.2084	15.6381	27.8093
AHY39605	30.9698	95.1237	74.3007	86.9342	252.528	30.8124	38.3104	60.9105	243.804	66.3154	34.7714	194.946	49.4545	110.495	39.0685	67.7277	36.8809	308.663	138.788	141.402	37.7781	186.723	43.3066	39.5331	23.7364	139.407	58.6003	256.235	19.793	345.729	53.8349	26.8511	255.776	863.164	47.9723	67.7642	309.263	14.2447	72.4843	120.748	868.165	160.817	62.3916	135.466	27.7622	38.4991	83.6444	25.4296	43.3459
AHY39606	1739.41	1036.8	782.197	991.787	1019.26	837.445	465.736	1225.2	1033.99	510.63	414.716	704.379	448.432	1091.16	1733.45	569.658	925.515	793.703	954.022	923.894	596.516	705.774	1489.33	605.654	672.427	946.604	447.351	1121.16	979.589	1240.02	817.897	690.666	1038.23	1245.44	988.763	748.561	1120.22	765.862	1029.65	668.399	1170.14	989.866	782.018	615.429	601.873	1591.14	941.399	670.483	787.065
AHY39607	362.624	714.219	412.794	677.861	649.112	626.326	276.203	842.345	660.075	191.71	348.758	396.026	403.155	634.426	420.891	599.167	567.778	374.109	441.668	447.612	593.764	411.89	401.973	542.755	289.318	464.888	199.677	672.868	818.542	800.475	678.853	268.999	639.246	753.621	752.58	407.116	330.703	916.263	245.982	287.976	746.391	657.842	556.575	277.856	669.378	504.885	660.085	286.603	775.699
AHY39608	180.994	104.221	81.0939	78.3921	105.898	14.9308	61.9254	80.0587	110.425	15.5748	65.7848	66.9477	84.6276	100.526	231.981	47.7302	36.4155	68.7012	130.992	144.359	96.6572	63.7813	204.909	96.5982	28.2027	139.309	14.1943	154.278	31.316	106.372	117.54	25.8705	126.37	98.2496	126.444	85.4702	128.731	16.639	45.5211	19.2889	100.526	100.747	84.5832	20.289	16.2752	192.867	71.4318	27.7778	19.1917
AHY39609	209.949	124.419	79.9422	125.461	105.05	32.131	53.7573	37.1768	102.435	45.51	53.6197	59.9588	83.0878	116.242	272.922	71.5415	34.938	103.176	139.432	135.365	111.41	62.7639	240.186	122.865	85.6717	122.157	46.5189	191.204	34.0833	71.2234	65.9879	79.6383	97.3104	48.7825	69.8554	151.199	236.013	28.5301	38.9377	56.6869	51.0963	130.907	48.1048	60.5829	16.6431	264.926	119.74	91.3378	20.5743
AHY39610	1743.79	514.973	302.433	635.328	299.03	298.135	228.43	390.102	346.704	527.4	720.273	471.979	668.722	550.194	1736.44	658.372	360.792	297.561	586.633	570.456	773.463	441.436	1552.31	845.409	1662.13	603.1	545.058	719.96	297.311	305.485	551.576	1757.27	287.024	254.814	543.792	734.811	823.496	154.617	372.992	423.294	217.79	445.156	687.926	362.475	168.388	2166.03	617.38	1754.6	225.138
AHY39611	1045.77	2572.39	2434.65	2894.43	1333.11	2073.49	3419.58	3445.48	1349.44	827.163	2553.08	2417.03	2135.94	2671.97	1152.68	4376.84	1859.03	2387.12	3265.31	3270.91	3215.08	2391.98	870.511	2520.16	228.348	3273.94	809.108	3060.87	2401.62	2686.14	3318.38	212.886	1519.89	2739.19	3450.32	2001.08	3703.08	1208.18	4410.99	1480.7	2780.92	1475.31	2697.88	1430.41	1632.77	870.153	2925.62	221.247	2522.6
AHY39612	260.559	2.80539	23.891	2.97434	2.71502	0.636916	85.1046	166.311	1.81054	13.8829	1.90308	35.103	83.0638	1.87063	274.229	2.529	2.35002	51.3319	106.019	109.277	52.3719	28.0354	224.865	44.8597	7.32703	115.973	24.6668	89.8813	2.19952	3.29837	43.9547	4.28714	1.67394	51.6581	57.3616	37.5363	126.436	3.14079	99.4561	39.6463	45.7926	1.14734	42.7382	35.0585	0.666042	265.572	2.97157	13.7983	3.33116
AHY39613	907.115	210.619	250.425	202.872	122.143	207.784	571.696	631.233	126.383	257.409	267.672	509.713	426.302	187.043	1031.82	417.662	317.848	214.856	313.651	326.116	296.108	510.275	873.37	292.133	94.9007	306.335	244.159	375.66	308.133	273.797	630.996	91.7684	145.998	588.272	907.363	230.465	368.662	229.114	339.972	301.533	626.228	117.552	294.097	307.035	327.282	946.237	208.145	98.2529	366.436
AHY39614	360.217	738.597	244.081	778.511	116.421	2027.81	1788.36	3206.43	118.539	195.418	4877.59	756.077	126.63	734.167	320.205	1071.71	1906.62	1925.89	391.689	399.155	128.338	783.659	343.386	435.825	1004.5	394.943	188.362	1853.61	10246.2	404.688	4985.02	985.178	114.413	123.633	11003.5	327.814	280.201	1986.12	281.216	181.857	122.999	116.557	178.109	181.17	6250.63	375.56	777.358	991.817	7163.99
AHY39615	0	0	0	0	0	0	0	0	0	0	0	0	0	0	0	0	0	0	0	0	0	0	0	0	0	0	0	0	0	0	0	0	0	0	0	0	0	0	0	0	0	0	0	0	0	0	0	0	0
AHY39616	170.614	315.181	261.589	319.971	116.016	168.954	678.541	320.358	123.333	52.4722	521.926	170.276	340.213	328.045	208.061	393.43	186.435	265.329	386.611	393.448	312.926	178.862	178.71	225.291	93.1053	393.271	52.8755	208.847	159.865	328.18	292.697	104.251	139.037	218.424	281.671	250.587	637.194	177.306	560.45	84.6182	221.513	108.244	389.828	80.5025	173.827	179.021	331.884	96.6842	186.893
AHY39617	79.9546	185.74	223.381	148.345	68.8936	70.22	584.069	327.425	66.9335	28.5824	151.366	108.819	199.381	168.591	128.463	191.414	111.724	132.382	372.692	365.308	247.457	124.633	85.7658	218.594	34.8607	338.254	32.3751	171.449	54.8506	167.873	274.789	39.857	85.6846	169.503	212.246	187.381	271.665	23.3596	96.5568	39.6463	165.283	62.2431	164.495	40.6793	23.0201	109.594	138.673	42.2573	72.5048
AHY39618	118.894	169.55	174.931	163.503	77.1679	99.6649	506.324	353.897	88.6418	63.1289	173.505	217.086	141.727	156.437	192.348	235.785	140.927	139.232	307.606	303.243	189.667	211.002	157.275	203.888	42.4802	304.1	66.9478	227.393	71.1035	174.619	231.671	59.001	91.3646	351.997	202.7	179.917	328.134	16.6767	198.402	105.761	353.633	74.1795	114.562	95.6937	32.1405	165.084	157.318	44.39	117.05
AHY39619	105.083	55.3495	42.6667	43.1642	30.1136	22.1173	35.0747	50.0309	28.7148	21.5016	35.8243	28.7979	111.177	50.0281	125.554	35.3906	32.1551	64.412	109.415	105.239	130.345	29.3423	120.065	117.695	46.8048	110.897	19.221	68.2002	24.3959	39.7749	75.2385	44.3288	33.2286	27.7977	89.5066	48.1881	146.28	21.162	45.9737	24.9935	28.9554	35.5605	85.295	22.9897	11.0466	113.348	46.4096	44.8164	18.1284
AHY39620	383.095	0	30.5056	0	0	14.232	20.6206	823.81	0	51.0943	9.35539	33.6163	497.879	0	513.179	39.5576	12.2527	289.773	95.5912	102.264	456.401	76.7912	425.162	415.937	18.4189	86.3808	36.1119	313.312	11.468	0	436.809	29.9365	0	56.0179	853.593	43.0131	202.598	9.35752	222.236	57.8548	71.6269	5.12749	1042.03	47.6844	22.3242	383.229	0	28.777	9.30441
AHY39621	40.1208	575.616	246.988	650.468	304.493	152.297	157.383	200.894	303.825	40.3146	234.853	137.346	221.13	579.209	54.548	257.454	187.891	244.893	315.146	296.011	179.372	144.025	51.3403	207.952	126.871	301.223	40.4084	399.758	116.012	565.761	112.914	118.575	418.55	141.959	83.7936	231.305	169.629	149.988	118.176	44.8322	150.14	264.32	108.688	47.969	168.178	56.579	631.998	125.202	173.274
AHY39622	29.8978	508.983	276.969	567.274	211.487	271.237	197.256	203.882	210.591	27.0536	342.72	139.187	173.137	501.624	43.3189	339.033	276.528	372.188	319.591	321.804	188.076	139.236	40.9079	237.675	78.5366	323.582	25.7893	851.28	221.61	471.258	114.487	78.4928	298.491	149.855	82.2782	241.955	275.986	337.537	179.912	33.5215	149.216	181.826	106.298	35.8561	335.197	41.8155	565.255	78.8429	284.156
AHY39623	38.4846	696.949	368.36	731.489	275.487	427.791	215.047	302.03	272.711	170.415	413.144	185.289	237.41	687.125	60.3969	424.657	471.649	742.825	436.071	459.195	288.061	180.04	50.9646	349.717	141.867	433.841	175.931	1474.97	197.055	567.58	174.835	147.202	367.141	204.178	144.753	317.405	450.194	319.24	426.248	227.783	197.6	221.32	211.06	226.987	234.537	51.4582	714.918	141.036	291.612
AHY39624	172.78	79.999	114.17	21.2042	5.95553	22.703	153.506	348.707	9.18413	28.8854	13.8802	65.1751	79.5606	77.4503	255.048	25.6571	90.2103	143.712	152.233	162.364	70.6514	67.6962	246.275	83.6982	154.193	146.423	34.0506	177.443	10.8557	26.5289	201.714	139.151	13.999	61.0316	337.821	142.508	107.197	4.30592	101.757	27.7315	57.5485	13.5275	175.185	30.5102	4.93086	226.577	27.4311	148.814	11.1889
AHY39625	469.169	117.232	185.283	104.862	55.6764	140.777	184.373	361.505	54.4124	63.8519	151.605	143.97	157.218	120.468	550.867	130.804	206.139	226.524	242.663	249.841	109.726	147.817	504.013	102.093	306.707	237.941	64.5291	222.634	207.084	136.944	214.066	298.123	60.1146	107.669	316.237	215.359	213.139	199.568	72.4941	51.4113	102.695	47.4041	262.594	50.2748	207.096	475.707	106.365	299.128	185.249
AHY39626	81097.7	30363.9	39310.6	27550.7	21103.5	63830.1	29307.6	18028.5	21656.2	22083.4	38920.4	22117.7	39669.3	29290	42409.3	37301.6	37976.4	18729.5	37949.2	38557.9	22907.6	21136.4	45712.2	25219	55373.9	40141.9	21370.4	26599.8	101174	14446.4	104592	56597.9	23852	18257.7	161730	41833.6	16830.6	16650.4	25348	21541.1	18597.3	24080.7	23218.9	21537.9	32462.7	63600.2	27346.7	54895.2	35667.8
AHY39627	354.86	377.862	391.378	379.746	323.352	395.539	480.275	501.908	332.711	294.884	674.725	401.744	512.477	380.125	473.261	500.599	362.334	577.436	319.769	303.942	406.552	391.08	379.308	314.036	544.145	321.21	282.766	665.404	380.717	495.696	498.845	583.969	381.756	278.535	487.09	426.618	1136.39	478.748	1103.06	365.5	286.524	293.865	280.447	361.888	407.59	399.185	366.649	569.387	377.172
AHY39628	175.241	405.24	304.924	403.521	284.49	435.712	428.883	482.186	286.016	281.132	586.433	362.598	451.213	390.878	245.344	578.347	450.247	590.686	352.179	361.021	392.485	376.835	210.886	321.776	361.989	357.306	269.778	491.724	518.095	433.468	561.506	377.571	318.799	295.039	477.36	345.961	627.097	434.827	440.647	357.668	284.064	250.569	246.572	366.795	446.903	213.37	398.046	363.573	533.58
AHY39629	223.431	660.738	450.675	629.771	353.482	335.567	612.074	476.696	351.393	181.966	423.003	334.569	360.582	654.829	277.27	489.607	400.19	635.148	496.131	487.561	306.286	340.528	248.776	269.084	326.377	492.671	175.519	512.009	305.189	655.775	452.164	331.836	368.53	307.758	396.39	456.582	453.562	168.874	371.734	239.73	324.593	302.707	205.363	231.844	196.911	249.9	628.385	332.707	338.319
AHY39630	296.896	259.781	521.754	217.844	117.62	181.593	697.54	429.367	116.184	137.976	368.684	378.01	423.065	260.593	399.72	397.502	347.736	231.524	565.429	566.347	397.546	354.447	309.108	321.458	279.356	535.278	150.965	471.641	67.2969	204.961	578.308	275.762	116.936	296.505	587.135	512.08	198.816	19.1342	123.892	157.735	303.773	101.584	256.193	151.055	19.4766	350.81	234.135	261.524	109.249
AHY39631	201.381	13.6099	119.507	2.12198	2.32437	1.36318	138.696	89.1128	3.48758	6.99139	1.9551	21.0365	26.4268	11.6107	215.245	5.41279	8.38286	45.1025	146.895	151.925	25.5567	22.453	185.929	37.3015	34.8924	148.929	6.91783	63.098	5.96297	6.58884	44.8097	32.115	3.94097	18.8608	37.0923	134.31	135.482	1.79258	59.7225	10.3903	24.1756	7.85803	16.905	9.13472	3.42125	233.589	5.08801	42.9203	4.27779
AHY39632	289.276	49.2408	95.8923	22.2394	20.8166	2.78473	90.4411	65.3304	23.9203	17.5421	11.9383	58.9125	66.041	53.8734	381.455	16.8263	21.8897	28.7604	142.313	140.086	90.4972	65.844	320.899	81.1596	33.6022	134.668	21.3433	84.7469	5.85368	24.6623	77.839	36.0624	32.9345	49.6776	82.4776	102.641	177.495	2.18919	56.9858	30.7616	50.3438	28.5716	39.3877	31.1492	2.1524	346.572	22.407	31.476	0.79155
AHY39633	279.856	41.1606	46.5165	39.8209	39.9769	4.00492	34.8967	20.4764	37.9251	4.55733	13.2529	16.4757	37.8494	37.7135	342.232	11.728	11.6368	20.5981	80.4795	80.3123	43.8399	15.7093	300.262	42.6763	13.3897	81.2615	6.61866	35.8884	6.62714	41.221	38.594	12.4678	37.6951	12.5392	36.1648	51.6689	166.916	1.72806	25.1643	8.8398	11.5177	43.6473	20.2403	7.06868	2.61754	315.6	43.0537	12.7253	5.69477
AHY39634	21.8778	4.76067	24.3254	3.1546	2.0157	2.43186	65.5762	48.8466	2.01629	10.6535	1.57436	17.8706	27.5009	3.86881	25.6926	8.04682	3.73866	7.73663	81.9657	66.271	28.4951	16.4019	25.2762	31.5002	34.6785	72.6566	12.9906	57.1972	0	3.14845	2.94433	30.8626	1.33154	45.926	4.27161	46.5486	80.7238	3.99737	44.6163	13.3871	47.5965	1.09519	38.2136	11.64	0	24.4736	3.782	32.4887	0
AHY39635	26.4119	351.615	360.098	479.907	152.169	1137.99	1457.71	779.513	163.219	995.853	577.863	1021.77	1645.77	352.485	36.0013	1398.67	913.53	451.95	438.693	452.897	1763.59	1020.92	33.6756	1071.1	1241.07	455.946	1008.69	901.839	156.418	253.2	68.6257	1234.41	178.992	2063.89	66.5572	645.016	973.551	1224.16	886.48	1175.77	2038.72	134.765	2040.17	1171.07	163.992	32.569	484.039	1263.51	148.724
AHY39636	85.2856	0	0	0	0	0.774716	0	25.6992	0	2.97998	1.69753	9.1495	40.7326	0	105.872	3.58886	3.81127	10.4063	0	0	53.9351	7.88355	92.6004	48.8161	0	0	1.55191	38.629	1.63497	0	29.1944	0	0	12.0125	29.1954	0	0	0.636719	0	2.46041	9.7475	0	31.147	3.70813	0.405072	103.989	0	0	0.337656
AHY39637	91.7055	88.5384	66.0227	76.0165	41.499	161.4	88.515	170.893	41.5112	11.977	165.84	102.407	270.694	85.0832	138.518	167.143	176.837	135.923	97.7198	100.221	311.127	104.262	110.251	265.063	16.493	94.1313	12.1589	236.944	181.165	94.2995	191.332	15.2215	39.9329	121.57	180.92	60.3939	146.703	148.491	32.3605	9.91378	121.285	45.7951	231.7	11.4606	129.213	113.56	84.9563	17.5898	159.862
AHY39638	64.8661	341.075	189.671	353.356	151.851	182.282	233.053	304.131	163.746	48.5902	216.275	181.412	289.191	325.56	66.4521	227.218	193.426	109.31	204.737	204.507	298.525	196.944	65.5632	231.326	89.3715	227.873	45.5484	256.701	244.73	359.143	198.901	84.4969	158.363	265.329	213.495	179.246	162.089	181.271	70.2589	69.3244	280.64	169.984	313.52	63.9398	221.133	80.09	363.636	103.993	243.791
AHY39639	131.946	651.787	415.614	639.144	295.151	1219.81	525.226	658.434	279.848	167.325	698.64	336.514	513.714	659.866	220.498	772.743	813.724	647.835	423.952	459.623	568.869	351.18	181.993	456.277	250.348	462.116	159.439	624.06	1471.08	672.376	373.615	252.208	310.405	471.04	359.538	368.575	474.09	1780.25	322.617	206.323	480.742	292.571	656.847	200.142	1971.94	180.422	641.207	271.197	1422.45
AHY39640	119.963	579.85	276.47	603.678	303.364	543.45	283.982	448.169	297.516	174.83	416.962	283.578	393.907	572.208	147.85	399.48	487.691	423.109	345.637	349.828	396.562	281.172	119.235	318.733	264.967	353.198	175.205	382.07	659.095	688.106	247.297	237.308	326.24	363.805	256.927	235.936	469.341	694.201	427.968	208.797	349.893	279.041	489.459	184.623	805.564	126.097	598.34	244.304	671.389
AHY39641	110.375	95.5133	65.8468	95.8002	116.646	38.9291	29.2576	57.509	109.195	43.9562	44.4293	73.6589	110.646	95.9872	137.459	58.6322	43.4337	54.3134	145.196	143.096	77.2664	73.0172	115.497	56.0932	65.0374	140.943	41.3701	120.656	34.8278	171.655	45.4762	72.1988	114.525	115.034	53.4242	70.8425	304.779	25.4601	111.104	51.6837	106.908	104.911	126.651	46.4594	24.0801	109.451	105.507	68.0065	29.4336
AHY39642	230.918	182.335	139.545	183.749	109.424	116.89	218.993	146.172	110.912	35.2114	111.397	121.064	158.734	168.176	293.747	165.727	110.774	143.643	258.258	264.158	156.228	118.254	240.556	150.756	35.1639	259.505	33.3406	188.262	167.495	201.336	143.518	35.602	121.639	146.826	154.987	125.368	360.496	85.8624	261.91	62.4544	146.051	115.315	140.174	61.7398	128.126	243.569	180.99	34.3008	173.261
AHY39643	146.58	32.7075	39.2426	31.0899	21.1026	6.6575	50.7032	71.0696	19.653	7.55117	7.65088	39.5146	77.6182	33.09	156.834	23.3847	22.9894	65.1689	119.268	123.912	69.6918	39.9938	142.943	74.0049	13.9919	125.054	10.6006	70.824	4.71609	33.5929	70.2188	17.4509	19.5161	53.1415	60.3509	32.8898	340.431	2.52536	155.274	11.7102	44.4905	19.8342	50.4583	7.96643	4.0165	158.375	27.0788	13.3135	7.03089
AHY39644	149.962	190.098	241.874	186.043	141.519	170.111	278.187	202.688	144.816	123.742	158.973	174.242	189.217	202.714	224.823	240.445	174.798	397.967	298.412	309.483	144.3	168.288	191.542	155.536	281.568	303.797	125.958	308.086	207.973	239.836	170.296	277.962	145.145	223.094	187.221	249.838	363.88	147.832	226.47	133.229	221.744	131.33	182.728	131.93	170.495	184.887	191.446	282.944	203.804
AHY39645	112.853	267.739	313.325	283.976	152.353	444.38	413.706	455.034	153.852	98.2111	460.576	187.369	265.283	268.865	155.6	486.978	430.67	656.331	331.365	333.543	282.164	192.512	136.078	319.994	325.182	345.398	100.438	493.846	577.248	338.002	347.703	339.949	166.831	245.401	341.379	310.136	420.952	617.637	217.855	112.254	241.199	154.308	309.97	110.635	602.2	140.45	282.916	340.434	534.31
AHY39646	122.189	113.787	136.913	108.029	90.5235	45.8307	179.415	90.2281	93.6428	95.678	69.9204	277.658	130.183	114.842	165.389	86.2709	50.8496	74.5528	172.064	176.193	116.937	273.708	140.081	120.822	76.3024	171.956	93.6184	188.595	61.9675	133.725	127.555	70.0526	97.7955	202.485	133.239	128.446	166.973	36.594	83.8078	72.0003	204.349	98.2991	102.823	72.5879	46.8062	148.276	108.24	72.7198	69.03
AHY39647	427.32	7742.28	2473.5	7970.95	3781.92	6608.91	1549.65	4224.33	3725.1	22909.6	3613.09	23973.8	777.764	7870.4	379.804	6500.41	5972.95	7761.61	2628.19	2612.55	675.423	23930.2	443.81	2005.78	2943.47	2591.57	23030.4	7751.94	7479.35	5791.49	2878.94	2952.16	4079.92	11714.2	2852.52	2400.5	9006.35	10386.1	13980.7	13237.6	11720.4	3733.57	2593.38	13271.3	10038.7	408.718	7967.3	3013.21	8143.61
AHY39648	277.203	465.25	1589.2	451.253	197.038	1110.82	4795.95	1557.88	198.741	538.866	1064.32	1044.03	746.048	470.8	347.293	973.979	908.869	1348.54	1257.39	1289.34	624.078	1041.85	286.192	433.662	350.537	1262.81	532.782	985.671	864.342	692.986	697.643	340.336	246.356	2054.53	808.54	1399.45	1270.46	837.441	1704.53	757.965	2071.6	181.532	1201.24	759.678	1090	326.28	444.484	354.27	1184.6
AHY39649	354.074	604.386	429.285	554.043	156.103	937.18	550.992	470.17	160.746	160.5	513.613	294.633	242.018	601.597	559.556	772.564	642.696	612.474	657.456	662.417	329.039	307.204	478.336	329.675	229.752	660.533	167.17	367.088	877.569	368.573	306.11	230.143	173.171	349.243	331.396	420.922	313.513	780.173	274.786	187.116	329.744	168.883	345.218	181.311	932.467	438.36	551.576	238.576	863.863
AHY39650	314.991	72.0355	97.4377	89.5131	81.459	36.2259	132.775	68.3966	78.2335	11.7248	64.1041	55.6598	73.4511	80.3136	360.625	65.6367	39.3632	58.9292	138.657	148.537	124.501	60.9262	332.539	122.577	14.6668	135.528	11.2726	102.244	51.8223	97.7472	113.216	16.4237	83.423	79.285	126.196	89.5544	384.345	14.742	49.0011	17.6483	86.8182	110.557	72.5931	18.7282	20.4124	344.958	81.7722	14.731	48.7463
AHY39651	133.992	3.62871	34.4342	2.56482	3.51181	0	51.7247	160.211	3.51284	3.16892	0.984633	14.2701	34.8457	6.04905	185.154	13.0848	1.01323	13.9782	60.1458	48.3239	39.2902	17.5466	144.186	36.6824	10.662	65.1196	3.3006	41.8533	0.948342	7.11061	35.1599	13.8633	1.0826	8.84362	52.8843	52.2871	103.289	0	50.003	0	13.8207	1.48405	32.1888	3.94324	1.72302	203.686	2.56243	9.51881	1.07719
AHY39652	309.258	345.109	397.212	340.378	229.931	333.489	602.614	462.944	218.417	36.4426	251.717	179.324	301.881	327.647	387.169	198.252	289.556	229.069	434.651	430.549	346.202	182.55	345.636	335.868	128.472	435.419	35.8061	335.316	496.003	395.45	328.289	125.55	245.761	254.82	361.907	386.266	427.062	383.253	256.048	41.4021	266.562	273.066	347.479	42.9666	442.662	336.285	340.945	125.202	473.708
AHY39653	1555.71	29.5772	106.453	0.310479	1.41705	7.18039	173.393	456.351	0.850479	28.8984	11.3233	50.8809	127.248	28.4115	1585.19	41.9748	52.0055	187.824	162.508	159.698	151.378	42.4814	1272.74	153.884	33.8441	164.415	27.9683	197.029	23.6487	0.688608	162.641	25.0051	2.09682	66.136	259.894	129.303	394.771	11.147	257.088	44.848	76.7206	1.07789	213.802	45.3474	13.766	1064.07	1.86114	30.8235	21.1244
AHY39654	3591.61	332.545	1045.58	330.621	216.642	943.878	812.969	860.96	206.684	479.117	668.332	743.849	868.233	342.964	3072.62	521.41	993.947	411.217	1348.6	1322.1	901.495	733.308	3262.17	928.95	987.233	1268.85	501.381	701.443	1853.49	316.436	895.5	1020.33	201.513	586.554	1083.34	1245.21	755.047	811.241	551.931	506.045	645.252	268.301	1264.34	547.327	986.12	2839.83	334.425	1066.65	1488.82
AHY39655	838.138	567.989	1032.84	568.253	420.456	102.373	1846.64	732.565	429.138	313.639	122.106	631.084	837.135	558.648	1133.73	345.476	354.737	502.949	894.747	866.628	586.174	621.246	993.577	430.863	458.652	868.757	311.421	431.351	39.6798	850.968	511.936	479.595	466.342	884.698	479.474	899.327	1257.26	29.0129	1155.97	420.22	889.308	405.485	598.978	430.117	28.2292	954.116	554.484	448.963	27.6943
AHY39656	422.816	776.536	823.815	791.553	514.59	1026.38	1389.22	704.323	504.947	289.774	603.471	647.095	1036.55	764.953	565.878	655.526	882.684	673.396	915.128	917.857	138.243	669.59	544.188	162.882	376.906	910.713	290.406	721.874	997.797	971.513	225.241	373.816	532.041	851.748	706.633	737.599	835.261	317.578	890.858	459.712	848.772	477.618	655.483	469.304	636.666	528.498	810.104	369.4	1388.15
AHY39657	470.268	530.52	610.433	579.891	350.526	321.149	941.504	534.693	367.443	134.878	462.566	444.07	809.221	552.937	597.038	560.686	384.638	438.342	625.146	615.848	416.851	443.653	536.687	447.124	249.667	619.385	140.947	519.163	412.474	626.349	555.277	252.158	387.804	645.4	686.226	586.778	439.113	302.644	311.528	195.514	643.467	390.901	541.769	195.962	346.751	552.115	563.117	256.455	417.108
AHY39658	315.471	1363.99	1890.26	1325.66	667.488	1175.15	3323.75	1684.6	680.866	247.875	2009.1	1294.71	833.762	1352.23	454.729	1689.18	1201.13	1756.26	1601.2	1621.49	573.535	1279.81	376.225	732.153	552.763	1638.39	246.08	1590.68	1862.73	1421.18	876.154	567.784	714.714	1981.32	1274.9	1638.62	653.25	1383.65	629.231	348.592	1994.35	741.535	909.721	349.773	2270.85	376.454	1357.22	561.356	2025.24
AHY39659	145.204	2817.61	1111.7	2729.23	1941.32	915.414	2002.21	1598.96	1952.75	182.878	1281.26	1102.7	1228.55	2840.63	210.385	1058.97	1112.16	1178.52	1287.52	1296.27	679.622	1087.36	170.268	787.952	393.87	1281.94	195.145	1436.39	1329.84	2757.35	883.8	387.773	2006.33	1671	1218.59	1031.47	524.026	1078.18	564.882	255.832	1688.71	1780.44	1065.48	250.129	1481.71	231.876	2790.89	377.297	1315.17
AHY39660	145.883	1455.02	949.545	1514.17	1129.29	1759.87	1728.9	1490.5	1112.56	102.968	2140.07	897.932	2095.96	1459.32	202.348	1370.79	1488.85	999.774	1081.01	1082.71	1050.99	901.61	178.044	893.66	317.402	1114.76	106.137	1327.76	1397.6	1549.93	1159.86	299.265	1129.62	1228.22	1431.52	778.4	1002.35	1332.94	1055.55	166.308	1234.92	982.269	1663.03	175.419	1394.98	183.404	1439.41	294.084	1644.35
AHY39661	156.93	410.041	657.408	351.547	400.117	18.3702	1103.74	160.097	400.782	17.4595	178.87	323.257	316.846	418.234	184.016	173.94	59.0903	84.4619	648.442	671.392	161.827	344.383	163.843	160.159	112.499	651.868	17.6704	284.256	27.5052	453.933	183.375	114.356	429.458	569.071	213.667	627.413	281.019	9.50222	132.621	30.3539	573.717	411.682	118.717	28.7456	13.9711	205.243	334.238	118.558	28.3869
AHY39662	244.504	347.811	649.141	332.235	218.618	302.74	1414.08	750.729	228.978	121.579	255.994	327.574	210.939	358.201	256.973	395.401	461.167	638.414	679.167	678.762	297.744	330.075	221.857	252.354	129.979	672.265	129.375	449.196	166.903	467.35	334.694	133.638	241.112	567.687	378.315	557.965	607.33	35.7226	579.763	201.496	566.439	242.877	367.716	203.643	88.8696	214.916	343.023	133.359	272.001
AHY39663	142.124	119.216	113.616	104.406	85.8774	35.624	192.222	149.502	83.9819	65.0494	42.2835	108.324	204.044	130.064	201.549	79.5058	86.1165	90.1451	357.475	379.371	123.736	99.7706	180.273	92.885	98.391	361.868	62.8311	99.1579	35.9172	119.173	114.223	103.047	85.0709	169.815	124.05	128.827	272.251	36.5475	78.0835	90.8221	168.396	67.2708	217.236	91.8707	34.6838	146.745	113.86	97.5796	48.3464
AHY39664	651.224	1267.34	1165.31	1161.23	546.593	974.667	1824.41	1856.89	541.957	1052.68	2967.09	1202.49	462.254	1272.93	561.567	1711.4	1165.22	4655.69	1038.46	1055.5	563.465	1175.34	531.826	789.272	2285.61	1001.5	1062.97	3028.54	776.714	1576.3	2239.6	2359.86	612.262	1268.41	3147.29	1312.43	1199.02	666.229	1390.83	770.436	1276.33	399.78	1217.23	794.511	571.235	552.903	1132.7	2293.92	917.034
AHY39665	310.826	1196.34	832.183	1113.03	442.496	972.163	1497.28	1134.05	458.247	519.722	3979.54	772.082	410.561	1205.89	351.271	1585.16	787.123	5437.71	654.321	653.11	427.117	776.746	336.111	687.791	1245.27	652.218	519.021	2034.9	2147.08	1225.02	1766.43	1291.57	510.439	656.358	2490.98	868.49	879.003	1710.14	1057.53	525.238	665.335	329.264	756.843	510.379	1808.99	384.112	1143.22	1236.43	1583.98
AHY39666	716.757	2386.52	3753.36	2273.23	1098.62	2696.62	6446.78	2678.03	1117.34	1548.8	5620.66	2005.17	1030.59	2338.84	672.033	3435.53	2374.12	3771.37	2602.28	2629.52	1066.11	2008.22	689.164	1471.35	3808.43	2627.67	1532.88	3312.27	6110.98	2400.72	3898.14	3720.88	1173.64	1700.48	5514.65	3719.42	1104.9	4514.12	1613.39	1658.57	1699.94	990.708	1591.85	1698.07	6603.31	772.893	2276.7	3730.17	5187.35
AHY39667	276.357	41.3664	80.2897	41.6617	47.8347	5.68067	100.842	30.6663	54.6223	9.67892	32.6485	58.6545	58.96	42.4944	329.37	21.4965	13.7857	43.3411	97.4194	102.591	46.1463	61.8218	285.464	36.8221	27.2474	96.6502	9.52108	102.009	8.2069	73.5785	59.1649	26.5928	52.7555	52.8404	88.8357	89.1844	105.21	2.00539	25.7278	11.9144	53.4515	44.4351	36.7873	11.5421	2.35225	304.686	39.1326	26.1002	6.72977
AHY39668	254.533	25.3128	71.2688	25.8244	34.6	3.34586	95.4594	18.456	34.8743	4.76666	20.6333	29.0509	39.5158	24.9766	297.061	13.4699	7.3728	36.8611	104.969	105.353	36.8739	32.3981	271.244	36.3419	22.6533	104.752	5.52328	60.5946	5.02838	44.3605	40.1296	21.0746	36.8841	34.0323	54.9862	89.6047	124.779	1.90964	16.8206	5.9624	33.0211	33.652	23.5249	6.22797	1.74943	291.899	24.4272	18.7925	4.25331
AHY39669	171.812	83.3505	183.328	71.3489	84.7094	17.8248	284.788	36.5143	75.1537	19.9738	78.0547	71.2327	66.2598	77.428	248.599	52.9341	35.1868	59.0899	262.892	276.545	92.4985	80.8211	210.026	98.1029	72.8033	282.468	21.0039	91.3165	20.6912	112.477	134.655	68.3084	83.2618	99.8706	168.053	192.852	74.5328	5.90915	16.4473	23.5953	96.0271	80.1391	54.5812	22.0464	8.92839	190.426	67.5552	73.1219	19.3895
AHY39670	255.544	5174.76	778.117	4763.58	1980.99	394.267	237.128	73.508	1976.09	389.455	1686.36	144.571	174.404	5142.82	264.654	814.84	289.501	1493.46	664.846	656.176	173.915	142.139	271.861	343.499	2037.69	688.725	376.61	372.136	174.331	2125.71	42.8525	2101.81	2481.33	595.116	65.2186	839.555	646.677	580.376	1055.7	320.28	590.685	462.41	699.046	298.608	175.716	292.541	4718	2052.39	120.792
AHY39671	52.7704	5554.75	541.672	5470.48	1508.17	256.84	257.254	69.9717	1526.5	231.752	2441.14	138.236	212.905	5542.63	63.2567	922.416	212.08	1756.53	504.875	522.521	139.418	142.103	70.5298	324.486	1007.1	510.959	237.329	282.04	128.838	2155.22	42.6138	1043.75	2006.5	557.428	64.9408	551.086	883.658	367.619	1307.54	207.677	558.468	357.604	592.927	205.21	150.504	73.7842	5475.06	999.143	106.065
AHY39672	2.53793	22.0904	114.286	25.6165	19.3746	21.3462	122.623	16.0549	24.3255	17.6034	1.29249	34.502	37.2885	20.5758	3.09659	12.6952	16.6542	21.5397	301.386	305.58	13.9955	31.7785	4.35095	13.9316	86.2722	312.851	18.5861	41.9342	29.7681	26.6216	19.8103	80.624	23.2316	25.3484	22.0735	118.655	0	12.6749	0	20.0691	28.8467	18.1254	21.8054	20.1419	23.0107	3.99004	25.0076	86.6497	28.5257
AHY39673	655.651	565.2	357.988	544.909	770.685	523.511	267.667	223.462	767.717	278.481	641.356	323.142	830.228	566.412	777.487	137.391	427.584	227.464	527.534	519.702	422.587	327.538	679.949	279.151	718.987	510.176	284.853	185.17	984.037	587.467	413.487	690.771	704.477	234.937	465.985	411.734	624.237	797.489	512.759	302.552	229.388	796.804	526.982	291.442	948.602	602.933	536.016	723.431	805.547
AHY39674	99.4557	98.3884	103.023	89.206	42.6843	67.9364	58.0327	80.5919	42.6968	35.5538	59.1021	95.3346	87.9644	92.2998	110.335	62.3923	80.7126	98.0183	159.929	158.585	98.4241	89.9018	104.592	95.7812	29.9057	155.255	35.7969	130.437	60.6478	79.7777	64.6272	20.9979	44.9411	95.3628	74.3885	78.2183	105.323	32.6655	19.1253	35.2258	89.7143	25.8081	143.28	33.181	33.8301	82.9635	107.091	28.7016	56.1981
AHY39675	1129.87	1288.36	1924.1	1465.31	205.313	5982.79	10657.9	14207.7	211.134	2123.68	5621.33	3156.4	10753.2	1287.12	1692.71	7860.94	10835.4	7559.55	2243.55	2183.08	8418.38	3130.47	1381.22	4745.05	750.979	2194.86	2163.21	4663.86	3767.05	793.759	8028.09	720.922	242.607	5594.99	4720.52	1833.46	2305.52	5085.65	3171	2489.74	5624.4	166.468	13525.2	2488.29	1746.03	1382.6	1460.48	778.852	2968.56
AHY39676	27.5546	14.6808	20.361	9.02765	21.3118	1.79983	63.1014	38.5252	20.6075	43.8465	5.91561	82.3485	22.6444	14.3901	34.4908	28.1894	6.76379	16.5416	53.8742	50.4405	28.2836	76.9523	42.1411	15.5423	13.2283	48.6926	37.1224	59.2647	0.805718	9.32074	8.44408	13.8816	22.6003	87.6586	6.22708	18.132	91.7382	0.493079	48.2759	56.0174	86.6283	21.4346	9.85201	49.2958	0.836507	34.7575	11.6628	17.1854	0.784449
AHY39677	0	0	0	0	0	0	0	0	0	0	0	0	0	0	0	0	0	0	0	0	0	0	0	0	0	0	0	0	0	0	0	0	0	0	0	0	0	0	0	0	0	0	0	0	0	0	0	0	0
AHY39678	2916.8	0	0	0	0	25.3507	0	300.889	0	125.373	30.2987	153.975	124.458	0	2358.29	43.14	66.8114	322.599	0	0	169.739	190.264	2032.63	129.003	0	0	203.129	388.412	50.0262	0	246.639	0	0	237.576	253.295	0	186.824	11.9058	61.9464	266.836	256.038	0	249.163	199.344	34.0842	1932.63	0	0	42.6175
AHY39679	0	0	0	0	0	0	0	0	0	0	23.3639	0	0	0	0	0	0	0	0	0	0	0	0	0	0	0	0	0	0	0	0	0	0	0	0	0	0.22395	0	0	0	0	0	0	0	0	0	0	0	0
AHY39680	0	0	0	0	0	0	0	0	0	0	37.215	0	0	0	0	0	0	0	0	0	0	0	0	0	0	0	0	0	0	0	0	0	0	0	0	0	0	0	0	0	0	0	0	0	0	0	0	0	0
AHY39681	0	0	0	0	0	0	0	0	0	0	24.2015	0	0	0	0	0	0	0	0	0	0	0	0	0	0	0	0	0	0	0	0	0	0	0	0	0	0	0	0	0	0	0	0	0	0	0	0	0	0
AHY39682	125.228	290.992	382.821	276.946	142.293	363.466	458.871	260.689	147.959	313.81	353.116	336.76	225.015	287.821	138.186	596.446	303.987	403.565	469.719	474.886	294.394	327.151	131.962	274.584	296.382	480.141	304.39	287.912	411.437	219.261	323.107	316.96	158.03	600.558	301.897	350.412	441.776	372.85	306.605	383.32	592.417	133.761	236.643	364.16	423.481	131.898	278.568	298.632	416.531
AHY39683	254.29	1287.2	2084.69	1270.51	545.712	1663.49	3006.73	1429.95	563.559	1000.81	836.911	998.444	514.864	1347.26	338.523	2868.02	950.956	2365.66	2133.26	2164.84	1103.2	931.633	308.927	1220.33	664.511	2122.09	1040.89	1475.07	2006.7	1359.13	1577.81	691.014	667.463	1870.1	1616.55	1744.51	1252.1	2068.66	1631.95	1336.48	1889.64	523.717	800.879	1346.88	2270.12	330.458	1315.95	668.236	1934.71
AHY39684	855.764	2300.8	5144.68	2312.45	1741.76	2636.78	10848.3	4846.95	1765.56	7212.88	2256.09	9732.52	670.405	2298.25	863.093	3673.23	2283.57	1571.01	5404.21	5438.9	682.18	10071.5	1087.09	2871.31	1832.2	5375.15	7199.12	3112.79	2884.36	1646.41	2442.31	1867.64	1789.55	6198.62	5753.26	4456.92	9221.47	2904.51	10140.7	6371.39	6251.49	1998.55	4862.79	6369.71	4646.72	1037.67	2252.32	1928.98	4691.01
AHY39685	96.3655	101.19	67.3405	101.171	174.378	33.7731	48.6805	48.0451	200.942	40.5338	65.5931	128.935	77.1693	100.057	105.071	50.6783	22.9421	83.2902	117.836	128.71	50.5362	141.355	96.7766	31.1568	31.3416	115.574	46.676	99.7543	62.6104	138.97	33.1638	33.8682	153.269	96.7251	44.9626	80.1144	200.28	34.2124	78.7661	48.3914	98.5865	218.948	98.4013	46.9921	50.3069	95.0114	106.268	33.7475	67.2662
AHY39686	129.183	19.8097	52.8624	14.5756	19.9049	9.06862	55.9049	32.7149	19.3867	11.9112	7.53419	38.545	33.5888	17.7565	137.539	14.9305	15.8687	15.3244	94.0898	93.4138	27.4632	43.341	125.923	18.7422	16.0092	94.078	13.2923	28.7165	13.1551	24.1817	24.3026	16.9974	19.8617	51.6204	33.2712	46.0141	136.683	6.66552	34.7422	16.2971	50.7119	16.8674	42.0209	16.5862	10.794	113.464	15.1353	20.1257	15.8101
AHY39687	22.1715	15.2779	16.1253	17.5113	24.5762	4.78101	20.8267	17.0752	22.185	6.49071	14.7056	23.9143	24.2865	18.1719	28.9408	12.2837	8.99314	12.526	85.4139	80.8328	33.1848	17.7702	29.9853	24.1341	6.87504	89.7145	6.57265	23.8127	5.50357	26.2156	20.8131	6.15233	20.1416	20.2943	29.2356	20.6119	144.714	2.08026	14.8196	10.1822	25.2751	26.3441	20.9019	9.42283	6.32308	28.2264	12.4652	5.68657	6.80293
AHY39688	158.508	94.3131	121.362	88.3113	103.431	20.1865	45.7868	45.973	112.74	53.3048	76.4604	81.8908	185.683	90.2544	204.24	36.6505	29.0727	42.3361	189.89	198.301	203.443	77.4649	194.969	117.07	80.9329	189.709	50.4089	99.1222	28.3339	95.7301	55.4679	81.0085	101.867	66.4139	54.8585	136.76	280.885	24.0535	86.8298	128.029	59.9784	127.882	59.2148	129.307	20.1679	204.213	90.2131	78.1439	21.096
AHY39689	319.616	211.988	129.045	206.981	190.308	77.4617	51.6065	98.6271	204.095	48.196	86.5452	69.0101	341.755	208.805	396.285	66.6068	89.8689	64.449	305.076	301.753	276.371	75.1966	395.58	207.471	220.252	310.039	43.9827	125.921	79.6654	172.072	131.108	216.069	190.312	82.4405	117.803	175.052	164.709	42.7312	41.0939	58.9083	82.087	207.094	123.161	54.7531	45.4614	406.332	210.613	222.358	74.0682
AHY39690	125.661	133.363	140.057	148.676	95.2435	222.228	90.2739	177.648	92.2415	130.358	252.51	130.353	275.813	139.302	190.894	245.463	200.854	316.979	261.541	271.35	236.144	132.927	165.397	160.974	245.908	262.692	128.5	233.638	248.997	131.755	212.601	263.505	110.96	170.774	208.378	150.236	308.171	323.531	149.15	168.196	169.936	80.9599	287.688	173.454	214.928	139.056	150.84	251.688	208.424
AHY39691	99.266	767.122	405.253	860.945	388.495	493.976	251.871	424.846	397.504	353.415	763.586	322.793	794.959	770.133	137.386	786.339	413.064	562.183	479.631	496.992	783.778	325.426	137.785	580.16	576.345	498.401	352.13	399.574	428.554	455.164	359.652	624.842	416.854	345.517	308.857	427.033	245.739	725.105	164.981	460.396	354.955	367.512	507.699	469.616	454.903	126.868	851.492	571.636	402.773
AHY39692	70.1217	917.333	198.799	830.532	425.824	166.047	101.146	568.618	424.531	113.164	124.854	119.35	550.121	932.893	71.4273	293.031	237.95	179.786	214.784	245.689	565.413	132.401	88.2735	481.594	218.696	261.826	117.201	343.394	153.257	515.595	268.956	235.366	463.922	201.025	282.348	217.012	193.739	206.548	129.589	189.4	196.582	406.007	382.455	193.92	104.288	101.72	869.308	236.217	157.129
AHY39693	60.6049	14.4114	14.787	15.4955	41.381	31.3451	114.34	125.844	38.4976	43.0395	563.772	168.126	13.6676	16.1821	72.3828	33.2756	30.0664	382.972	163.468	152.358	10.3934	168.497	71.6723	13.7938	26.8979	154.625	42.8495	496.571	139.159	50.3521	312.713	30.5417	39.7301	35.8956	647.79	19.5904	315.975	54.7198	151.75	42.4072	39.1139	32.1107	11.798	43.7684	115.039	76.1263	16.9932	25.6113	116.658
AHY39694	43.3033	26.1154	27.8531	24.304	66.2743	63.4409	211.423	137.045	75.0018	75.641	853.308	284.604	18.6344	25.8304	43.9296	32.1747	64.7782	381.86	139.526	136.359	11.9445	284.133	40.3545	19.7599	58.8288	132.787	75.7491	357.552	273.573	72.838	435.465	62.1084	69.213	59.0499	799.927	32.7027	366.261	95.6719	148.199	79.2114	56.8377	61.5913	14.7725	86.0832	243.461	57.2495	23.8203	62.6543	255.443
AHY39695	60.7741	47.1127	110.689	48.5177	111.618	116.967	478.997	248.026	117.209	133.457	949.234	437.195	62.0245	48.3044	58.7983	90.4224	114.152	309.791	157.522	166.802	33.1	453.505	54.4875	39.9444	89.8048	156.821	140.232	344.735	348.329	120.71	810.011	91.7377	104.889	197.539	1539.07	94.0256	309.65	58.9839	266.219	190.814	191.015	113.122	47.9659	174.784	218.052	75.4535	50.7978	94.6828	423.176
AHY39696	98.4401	325.978	668.621	311.503	118.073	147.691	1202.67	655.393	108.419	291.333	139.953	423.731	480.243	314.841	117.978	396.328	266.278	300.847	669.461	634.979	318.286	434.396	94.5199	184.342	193.241	641.895	275.697	373.783	83.1375	286.886	323.486	184.486	123.912	712.567	372.417	556.238	369.872	45.8856	421.7	373.383	728.326	106.42	771.155	371.324	59.4018	88.1994	328.124	198.071	127.75
AHY39697	14811.7	2706.49	3726.56	2239.28	1503.84	1413.88	2434.97	6711.43	1477.99	3003.84	335.267	2456.17	4184.96	2800.58	14456.6	987.36	4683.46	2536.7	4594.03	4740.38	4234.68	2363.58	13595.1	4440.45	6684.55	4876.13	2931.07	4129.72	544.097	2014.97	4448.76	7091.03	1606.82	2978.15	4361.23	4549.53	2866.41	483.053	2677.21	2936.98	3053.56	1554.83	3409.04	2832.88	449.148	15370.3	2154.1	6761.29	642.207
AHY39698	332.31	2046.75	1426.63	1916.86	1386.69	2767.94	890.391	1674.61	1422.51	903.509	3036.3	1306.04	2429.67	2018.02	395.627	2417.98	2662.29	1335.68	1464.29	1446.42	2278.7	1312.83	399.34	2188.54	3050.96	1484.28	901.106	1711.34	2790.21	1570.15	2156.03	3002.27	1430.17	1184.3	1664.98	1614.64	621.341	4083.83	637.396	1093.14	1178.27	1388.31	1386.91	1100.21	3582.34	422.632	1947.56	3041.68	2394.25
AHY39699	322.257	719.715	235.236	670.266	550.267	376.507	133.065	408.837	542.131	109.394	968.051	200.153	881.509	718.354	438.039	527.478	427.288	375.807	306.881	323.823	723.363	212.04	414.972	800.331	333.302	314.876	110.93	499.526	481.159	566.129	781.708	342.469	600.152	177.627	604.392	262.499	305.251	511.639	93.249	167.976	183.976	517.166	330.763	165.334	477.161	426.818	669.164	349.701	399.355
AHY39700	192.465	197.397	161.03	251.675	241.369	99.5974	135.813	129.705	244.958	121.109	104.129	142.141	266.48	195.759	182.329	102.081	120.386	103.397	257.763	276.187	142.34	147.098	176.416	106.994	419.528	262.887	113.68	139.745	108.95	185.405	120.701	435.023	239.488	200.792	125.712	307.055	321.953	38.1893	134.184	113.218	196.933	246.652	229.366	118.496	49.7858	159.897	236.633	418.613	157.617
AHY39701	165.325	1530.57	369.644	1259.74	602.33	2141.17	1784.93	1619.83	582.375	488.388	899.214	964.493	581.106	1525.18	189.202	1408.34	2025.07	3424.92	454.492	465.351	689.015	940.684	169.942	545.822	627.509	453.278	493.146	2409.96	2435.85	1494.49	1519.18	618.064	612.662	389.864	2032.08	507.185	527.246	1934.04	584.188	392.525	390.565	485.688	757.782	381.241	1511.12	200.602	1299.48	628.185	1920.86
AHY39702	49545.7	11631.3	1632.09	11016.9	6134.67	25050.3	8492.22	14801.1	6132	4517.11	2411.16	6002.49	3170.82	11273.9	51975.2	11358.1	18830	31992.2	2315.29	2035.18	3596.55	6112.5	49490.3	3167.32	3359.29	2180.56	4612.58	12371.5	9665.08	16472	9984.92	3656.38	6597.72	2906.22	15917.3	2334.47	4227.87	1858.05	5502.53	2812.11	2931.01	4875.68	5510.06	2787.89	2570.99	36082.2	10489	3886.44	20630.4
AHY39703	84217.5	81.9841	364.507	71.1174	209.177	0	800.876	213.195	122.657	156.209	188.08	591.523	228.131	7.45458	71511.7	120.939	31.2165	64.5981	844.979	848.619	258.794	605.464	78392	271.235	437.979	1117.78	149.142	171.927	64.2782	184.019	188.99	418.57	120.073	726.566	170.226	383.55	991.132	25.0324	408.942	96.7302	687.363	146.311	68.988	109.338	53.0843	79806.8	102.629	454.559	73.0117
AHY39704	537.948	338.303	126.277	328.721	521.449	97.0624	128.811	234.877	518.963	75.3201	233.628	123.603	309.842	325.48	451.922	75.7405	191.21	161.824	171.056	165.604	264.003	126.795	546.558	234.916	146.371	177.748	77.323	233.451	52.0766	349.963	316.221	134.644	528.608	116.979	270.415	133.41	281.966	26.6372	84.9455	96.7127	114.69	487.445	223.243	90.2908	39.1882	459.09	333.14	144.818	102.634
AHY39705	100.039	135.988	29.254	148.921	327.23	4.63769	24.1048	22.1389	328.455	15.4605	35.1577	40.0616	84.1853	134.653	129.483	19.9933	10.7558	44.965	128.662	130.382	51.1002	40.6396	127.949	45.8053	21.1501	134.289	16.103	72.5524	10.9822	175.439	58.3558	23.0781	298.623	31.4509	52.5587	31.0363	218.825	3.9205	27.125	21.7144	30.1681	353.745	26.2238	19.9782	4.01838	124.772	146.31	18.5634	14.3802
AHY39706	45.3183	701.353	1528.29	702.932	1001.16	510.183	770.807	1554.01	999.58	218.522	1054.7	452.418	1046.32	689.283	69.6397	487.464	547.034	1040.91	1260.35	1257.65	360.947	445.628	52.7521	919.444	316.508	1264.72	208.174	831.814	335.752	589.358	487.68	317.516	1018.75	469.444	569.655	1276.83	313.832	682.824	59.7876	180.598	482.585	899.447	1812.88	172.851	1007.33	66.7073	708.742	313.491	960.674
AHY39707	178.651	138.753	200.281	106.184	146.399	6.86874	117.061	75.4705	130.956	24.9025	25.619	76.4587	68.4575	129.737	202.203	43.2617	50.3956	53.2484	234.479	247.645	62.5173	74.3248	190.114	71.3308	72.2056	248.4	27.5189	177.819	4.08974	132.471	73.9856	70.3477	157.491	95.4868	29.5008	199.003	89.7059	0.778654	30.1894	24.9736	89.6866	161.707	49.4904	27.2084	4.21064	208.535	119.346	74.232	4.9551
AHY39708	131.714	91.6628	94.3151	73.5147	90.674	45.1533	87.5262	86.6569	87.0987	23.9259	33.729	63.4841	96.2231	71.7209	157.034	44.8225	83.3006	55.7006	119.078	126.347	89.4111	57.2445	140.423	110.224	72.218	112.511	20.9206	188.559	61.5242	72.7748	119.239	79.8595	97.7828	66.2213	76.5904	114.534	76.1198	19.6912	26.1856	19.3153	61.2841	103.749	93.7294	17.3671	50.109	160.535	82.7614	75.5286	62.0518
AHY39709	233.361	106.601	81.9767	87.5951	120.716	21.4133	54.034	85.2034	124.431	167.671	29.8185	170.321	108.739	108.231	291.565	39.9423	43.7301	183.775	136.99	123.121	83.5336	182.43	280.401	102.32	97.5321	128.07	173.309	317.081	10.0891	96.1065	100.749	96.872	115.828	125.683	107.447	105.504	240.05	1.63712	148.488	128.927	125.551	141.377	78.6746	122.396	1.56227	258.272	81.4728	93.7874	16.148
AHY39710	185.847	241.409	262.347	238.702	333.582	69.9899	154.574	148.995	323.182	327.843	134.829	406.234	220.663	229.836	205.141	182.945	80.4567	317.77	257.285	268.193	136.792	387.78	190.856	160.162	202.301	261.871	317.277	508.24	145.143	224.333	201.202	212.62	297.18	327.837	237.733	284.873	506.987	75.1555	614.794	236.13	326.622	384.574	105.155	230.63	123.026	222.127	236.018	206.234	156.356
AHY39711	214.347	661.328	476.257	702.33	805.229	392.227	329.879	376.487	785.736	260.44	410.021	321.802	579.837	666.605	247.096	342.697	370.757	267.868	514.112	526.201	375.631	327.055	229.815	390.8	524.494	508.24	262.82	375.859	508.853	683.12	444.391	520.751	706.314	344.395	383.035	563.22	302.297	308.13	254.375	307.096	338.421	854.106	314.477	307.441	374.378	246.261	722.729	514.88	497.397
AHY39712	5580.27	1633.4	1689.55	1233.58	1073.1	223.517	1458.42	1805.72	1131.18	1422.09	615.239	911.918	1686.1	1643.67	5019.83	584.954	1926.39	488.424	2450.22	2435.94	1201.61	894.419	4806.46	1314.65	2493.4	2332.76	1553.55	1137.44	38.9844	1046.44	1748.26	2513.22	1188.24	1007.82	2122.05	1929.36	447.821	27.8337	409.235	1363.8	850.181	1210.98	1678.47	1450.78	47.81	4653.58	1195.57	2506.76	44.2812
AHY39713	408.691	343.97	373.93	375.554	1496.12	117.948	185.22	230.068	1499.59	112.03	163.412	305.617	282.985	355.043	484.518	247.186	163.497	191.816	374.656	396.626	283.813	305.567	492.537	224.618	218.224	379.007	104.289	300.446	135.381	450.133	195.8	214.386	1286.17	197.665	155.597	373.715	359.964	103.167	146.279	151.674	199.298	1591.76	141.414	155.608	118.532	416.45	385.667	209.831	130.614
AHY39714	147.939	63.1228	110.305	62.2716	81.1258	21.1515	71.4339	50.7275	76.03	58.5637	31.2794	89.5428	99.9453	62.4601	172.237	54.4694	25.5429	34.458	143.567	145.084	82.8027	94.344	176.446	66.5714	51.6847	141.49	66.7286	96.9009	31.6703	77.5224	48.9212	49.0052	69.5885	155.575	62.0442	102.49	226.296	20.1552	90.9147	82.6542	148.125	84.4877	110.139	74.2798	19.5543	207.924	65.3124	49.2544	29.4601
AHY39715	284.833	297.886	439.003	330.016	206.502	208.431	623.757	304.787	204.911	134.884	285.914	268.538	311.965	300.307	331.848	398.902	203.473	533.811	419.183	421.775	266.12	269.811	313.755	214.832	207.697	437.14	137.624	367.292	363.807	377.232	212.964	201.541	246.062	384.42	212.372	410.053	286.569	255.927	230.853	204.49	407.949	181.615	345.423	207.7	353.862	257.228	319.84	216.61	356.44
AHY39716	75.321	168.772	201.405	131.143	92.6268	40.7147	257.765	199.067	88.9647	50.4919	40.5512	115.73	208.205	166.518	93.2892	103.36	113.649	129.607	239.637	228.489	208.555	116.36	85.7844	174.593	86.1679	232.703	49.5199	201.777	46.2703	150.422	154.348	88.4811	103.01	209.463	154.614	191.973	134.338	28.891	79.263	74.6153	211.059	87.237	189.48	80.6669	31.4865	85.5671	128.252	91.7934	49.8419
AHY39717	54.8909	32.6651	39.3401	30.276	36.1858	10.3545	53.6126	33.0028	38.9807	12.5587	29.8239	41.644	45.4979	28.6305	64.1242	40.0034	12.276	25.3243	84.9934	84.7439	53.0797	41.9882	58.784	39.8367	6.43877	84.5985	12.0217	78.4583	16.1073	47.6644	34.7295	8.55516	40.2687	68.594	40.621	37.1442	97.4021	8.28009	17.7835	14.7537	68.2422	40.3298	35.7743	14.567	13.1204	68.4297	28.5069	7.00586	15.3075
AHY39718	226.089	131.131	77.7169	106.503	53.5568	95.0486	95.6353	144.758	54.7371	94.0285	123.149	162.574	196.753	109.498	290.058	151.289	96.7445	79.9405	188.436	176.03	169.45	161.72	224.588	122.72	48.898	171.75	102.313	185.01	56.5931	66.4786	90.401	43.0887	62.9897	197.906	107.16	75.5305	298.028	82.8319	144.677	95.243	207.663	53.8753	280.478	91.6752	56.5524	222.644	104.492	46.7452	61.0683
AHY39719	237.64	13.98	44.9007	1.48219	2.16474	3.99913	42.6141	138.92	2.16537	14.8945	1.13802	38.0841	105.048	12.0252	281.254	10.5862	8.90015	19.3869	70.9057	67.86	48.3861	38.397	195.954	44.0927	12.5968	68.2753	15.7677	64.4977	9.64548	3.94479	40.2913	12.9786	3.50349	58.6021	61.8525	56.9792	263.382	5.32145	240.732	18.1439	56.5926	1.37219	102.552	17.7743	6.17344	186.314	3.25778	13.477	8.96401
AHY39720	240.152	92.0333	250.794	93.5882	91.6378	60.2728	212.742	142.113	87.3812	70.3253	73.5677	177.008	297.558	103.558	313.098	102.91	76.909	42.1849	261.16	266.262	169.622	189.137	288.728	112.229	135.641	257.141	72.4429	147.148	91.5841	99.8824	118.629	127.035	92.4708	247.122	123.291	269.599	227.982	83.9646	95.1984	101.452	240.145	99.6177	180.847	95.0221	85.8771	266.563	92.798	132.97	83.1433
AHY39721	192.051	166.192	218.149	173.109	175.182	35.9107	196.613	77.9626	175.704	28.4327	118.474	125.083	246.298	173.03	289.775	101.193	49.4581	35.8002	419.235	426.623	147.642	135.817	276.648	107.581	87.5724	430.733	27.8462	87.8089	45.9098	205.966	96.6238	93.0114	175.06	159.289	94.6563	225.317	445.112	29.9221	74.5104	31.534	166.771	169.027	120.462	32.0798	34.2648	254.809	177.066	95.604	51.4985
AHY39722	241.789	166.405	207.972	179.49	121.682	86.0581	201.702	143.021	110.126	25.0613	149.157	117.136	163.314	159.83	379.819	208.823	97.1951	70.9805	295.664	296.525	177.602	118.002	310.744	129.778	73.199	286.213	17.6523	165.895	125.935	166.518	136.498	60.6951	115.86	164.534	141.193	196.981	219.367	99.1592	110.953	18.9352	166.984	119.055	147.985	22.884	106.904	314.85	172.544	67.8327	102.779
AHY39723	1050.8	13345.9	6250.94	13897.8	28475.8	16747.4	4914.83	13941.1	28402.9	11244.1	14718.8	8105.56	9697.31	13367.2	1067.34	12844.4	17551.5	12546.9	6822.2	6833.37	12388.9	8018.36	1299.82	14763.4	7834.4	6750.37	11384.7	7584.77	16658	15425.4	8517.3	7790.67	25780.2	8059.03	6463.02	6397.54	2566.66	24335.4	3823.45	12207	8029.35	32695.5	5454.49	12410.4	27021.1	1302.83	13870.7	7726.85	18741.6
AHY39724	965.602	14.0572	2524.23	0	0	2910.6	2512.4	6765.85	0	3400.46	0	3316.84	2336.99	0	772.439	2965.31	3450.19	609.188	1789.42	2007.73	4818.1	3697.77	1232.68	4890.94	729.693	1837.94	3426.69	2918.43	6061.72	0	4381.76	749.182	0	2683.64	3412.42	2372.78	1763.08	7286.6	660.361	4889.44	2982.93	0	1447.56	4766.01	9000.93	1281.24	0	898.823	6998
AHY39725	247.158	40.0732	5148.26	0	106.651	1487.51	2218.95	2990.32	38.7936	5459.3	101.941	5125.25	5201	10.0203	348.277	3088.69	1653.24	260.494	3188.22	3041.85	4539.08	5173.77	432.39	4187.23	2531.51	3082.03	5112.08	2118.42	1751.59	23.5575	2596.13	2342.39	17.9333	5477.29	1987.41	4341.01	7748.48	1637.54	11306.3	7246.59	5592.69	61.4586	1275.07	7324.01	2583.04	473.262	10.6117	2296.21	1944.97
AHY39726	752.185	5016.6	3594.71	5703.99	21915	1807.27	1529.41	3280.26	21724.3	4438.96	2529.8	3822.77	4983.96	5009.62	840.581	3073.3	2391.37	1878.14	2517.63	2622.69	3772.47	3905.79	910.739	3635.06	1975.15	2591.21	4463.29	2891.4	2180.15	8358.24	2300.56	1991.76	20030.7	3969.85	1727.64	3425.76	1147.65	2222.81	1440.88	5690.23	3921.61	25695.6	1116.71	5713.5	2827.54	951.683	5685.31	1945.56	2585.53
AHY39727	1446.79	4109.54	4400.71	4567	16566.7	4842.74	2002.27	4145.86	16444.8	4278.07	1996.89	4430.15	5789.65	4050.05	1980.19	4470.52	5151.59	4498.17	3472.65	3462.64	4452.91	4307.63	2298.17	4595.5	2505.32	3569.54	4163.35	3743.08	5429.73	6726.21	3279.29	2523.6	14624.4	4324.94	2639.5	4030.89	719.283	5877.98	969.063	5768.97	4342.25	18783.8	1682.05	5532.38	6073.27	1626.24	4634.92	2533.64	6316.34
AHY39728	555.645	5782.61	4312.91	6473.3	25275.1	3250.51	1684.96	3390.63	25169.2	4358.04	3373.31	4835.46	5466.51	5714.5	595.432	4086.47	3804.86	2370.66	3618.4	3619.84	4528.24	4859.57	719.773	4176.61	2499.61	3593.59	4369.51	2711.61	3652.61	9577.52	2827.79	2492.02	22501.7	4083.71	2109.8	4212.48	848.858	4300.28	1044.52	5707.74	4092.4	29544.4	1379.45	5767.68	4991.9	729.359	6486.02	2509.24	3998.96
AHY39729	976.809	5383.84	3388.8	6114.5	8061.09	1619.44	2998.33	3519.07	7872.91	2310.54	3475.17	1839.1	2792.01	5390.06	895.975	3347.95	1924.39	2804.26	3188.12	3074.88	3928.1	1867.83	1088.74	5845.56	2905.48	3110.87	2281.2	4177.86	1056.29	6534.79	2686.09	2883.78	7189.93	2795.7	1771.24	3283.58	2040.66	994.017	2897.09	2877.89	2839.72	9727.38	1395.01	2820.9	987.776	1083.73	6086.15	2870.67	1342.99
AHY39730	907.906	7573.3	3732.02	8374.09	11432.6	1238.52	3011.58	3158.81	11423.3	2447.97	3508.58	2593.03	4360.24	7460.39	1155.2	5775.24	1647.19	2241.52	3658.24	3563.48	4813.46	2615.34	1296.02	6586.07	3643.54	3626.65	2544.04	4230.55	1538.29	8988.91	3060.16	3481.41	10327.7	2947.4	2049.92	3801.38	2521.65	2224.43	3095.9	2660.45	2884.48	13724.3	2047.5	2799.38	1717.13	1203.74	8422.93	3557.97	1152.13
AHY39731	289.911	917.605	719.653	937.01	1424.41	506.901	525.74	604.512	1419.32	184.467	819.763	513.974	730.909	910.648	407.839	616.303	646.899	709.526	704.966	709.077	735.276	512.296	410.248	872.359	365.305	683.964	180.952	626.126	547.336	1172.39	706.911	366.267	1359.91	673.054	501.15	707.872	339.157	615.281	354.194	249.74	677.477	1566.88	288.283	248.101	557.052	365.312	931.128	364.786	521.137
AHY39732	181.257	930.464	820.875	959.163	1597.46	614.524	423.209	662.756	1596.15	75.6913	910.139	564.413	753.176	938.751	227.549	879.289	694.774	961.326	711.353	706.301	658.23	562.81	237.356	806.962	359.378	706.748	75.4434	721.867	666.288	1276.48	660.945	362.361	1510.04	822.915	460.549	791.113	365.714	825.548	472.531	141.32	824.425	1718.94	299.553	147.048	690.636	228.282	952.099	355.345	597.48
AHY39733	3766.72	5566.4	4060.61	5914.79	7846.33	2796.68	2483.19	2751.41	7703.65	3506.76	4680.86	3136.12	3744.02	5611.91	4169.6	4703.16	2898.66	3018.34	3685.03	3680.21	4324.13	3116.39	4471.17	5218.19	4070.88	3714.23	3496.89	4772.18	2739.02	5502.75	3893.3	4032.52	7568.48	2864.96	2764.48	4258.47	2557.57	4548.66	2703.89	4095.14	2805.82	7115.7	1965.58	4181.12	3836.05	5176.93	5760.69	4028.72	2637.28
AHY39734	358.014	2401.94	1284.44	2462.88	3812.91	1580.23	778.759	1546.81	3762.14	1148.66	1015.43	1134.27	1820.95	2387.69	359.008	1669.62	1782.44	1254.09	954.923	979.058	2066.5	1047.71	427.988	2562.9	1405.65	1010.43	1100.38	2069.97	1532.61	2380.53	1682.13	1506.83	3695.79	967.83	1164.28	1255.24	826.459	1592.12	843.488	1424.79	1014.07	3594.54	731.114	1411.1	1496.01	499.767	2385.18	1438.76	1481.79
AHY39735	356.568	2841.42	1814.7	3027.81	5066.24	1815.16	840.536	1788.57	5038.85	1168.55	1926.4	1471.05	2103.01	2849.28	389.935	2034.51	2215.22	1936.54	1532.32	1520.86	2207.55	1451.92	421.269	3051.64	1839.12	1535.49	1190.84	1701.99	1985.59	3491.71	1971.25	1806.8	4917.87	1093.01	1259.22	1812.16	998.402	2912.37	1026.2	1685.51	1092.38	4955.13	609.411	1697.49	2635.39	466.889	3022.6	1815.56	1876.92
AHY39736	107.505	0	115.874	0	0	0	87.0288	9.87127	0	13.8627	0	0	0	0	142.413	0	13.2974	0	94.721	158.548	0	0	228.377	0	108.831	167.871	0	0	0	0	0	45.4848	0	0	0	114.368	4638.52	0	3961.24	13.7349	0	0	0	0	22.6126	185.267	0	31.2308	14.1369
AHY39737	53.0817	38.2735	49.7389	46.2077	262.281	3.61637	15.7677	26.1389	274.78	25.5026	5.31273	44.3707	60.9455	44.4768	70.5835	11.9663	3.52113	10.8658	69.7454	78.2214	49.6846	47.0702	65.7784	45.6234	20.8012	68.9112	22.739	31.471	2.42837	99.8824	21.8923	15.2138	239.592	47.2677	14.7256	51.916	113.942	1.23842	15.9634	30.8185	33.4037	344.455	12.9268	32.4554	0.63029	57.911	39.1345	17.1926	3.34937
AHY39738	506.499	143.527	368.302	160.214	297.387	127.901	400.716	504.841	310.94	131.414	204.592	331.604	371.887	140.393	658.352	196.644	215.565	175.364	492.978	457.842	287.888	358.936	534.087	224.87	305.914	482.637	134.575	459.436	85.7605	194.766	354.286	336.611	281.254	305.619	511.622	427.55	209.22	99.1014	230.014	126.92	275.562	374.691	322.621	116.976	75.206	568.557	156.717	297.923	92.9082
AHY39739	127.119	79.825	159.824	65.2783	129.554	35.9648	174.488	210.676	142.372	54.9397	49.407	79.9724	204.387	88.4026	190.485	97.063	94.1677	105.478	256.722	257.828	140.991	80.0914	164.13	121.412	271.918	254.815	48.3111	175.654	25.3091	82.4543	160.674	261.645	145.753	89.1449	189.384	225.247	212.879	9.00612	102.595	75.403	90.8219	156.399	125.653	74.3041	11.8264	155.216	63.6882	269.659	25.4414
AHY39740	193.251	145.165	162.74	140.64	340.229	54.6811	166.138	121.757	333.247	47.4132	116.838	114.601	207.99	136.144	256.494	213.478	64.9941	119.033	207.743	202.869	131.654	123.818	230.555	123.25	189.883	209.708	46.5816	162.844	78.3418	219.342	162.295	186.459	319.648	145.925	160.185	184.681	182.644	69.6208	67.2895	72.7959	149.432	378.655	104.363	69.3548	77.6135	255.407	148.258	183.139	83.3281
AHY39741	303.478	91.1183	124.816	101.95	211.264	35.6518	118.616	52.0803	230.094	12.1899	138.247	81.5074	117.751	90.3608	454.819	136.319	38.6511	135.545	187.789	194.407	91.4209	81.371	404.822	70.7669	81.6473	213.592	16.5759	105.841	45.5999	162.747	89.4469	81.9916	187.399	74.0223	94.3773	150.451	365.937	55.5639	55.081	19.1226	65.1893	225.494	59.8915	25.2808	49.1572	418.481	95.6942	83.9116	46.2707
AHY39742	99.304	28.7044	38.6287	30.7215	112.567	3.89157	36.2472	14.2967	115.761	7.24694	26.3565	42.4583	40.1707	27.6216	123.877	26.4896	4.33039	23.1889	83.7455	87.2313	33.2946	43.5478	111.092	30.5299	15.8555	88.0186	7.67184	40.796	2.66649	64.9379	35.085	13.7989	105.931	42.438	36.3087	48.4459	129.843	1.37074	18.0473	11.1821	42.6352	143.21	15.4255	11.0874	1.84098	128.681	29.1078	14.319	2.54419
AHY39743	73.7141	0	487.908	0	0	2.35883	497.462	43.0724	0	3.02444	15.5058	0	10.3928	0	48.5474	18.7324	11.6044	0	402.974	456.595	21.3356	0	1599.15	38.1927	145.855	496.096	0	13.3151	13.5766	0	104.955	142.897	0	0	2.25999	384.968	0	31.0185	0	0	0	0	8.01425	0	7.40009	48.1189	0	218.036	6.1685
AHY39744	0	0	0	0	0	0	0	0	0	0	0	0	0	0	0	0	0	0	0	0	0	0	0	0	0	0	0	0	0	0	0	0	0	0	0	0	0	0	0	0	0	0	0	0	0	0	0	0	0
AHY39745	121.704	100.668	94.5589	70.9878	118.269	7.01591	42.4409	36.9775	116.188	22.0802	42.8158	67.2914	97.9804	93.6629	149.471	28.7022	12.2895	42.8366	134.261	130.475	93.5276	65.8095	190.858	81.9278	38.5209	140.143	20.3005	90.0074	10.5236	113.22	55.503	39.5328	124.185	118.169	53.8774	93.4905	121.823	4.01886	40.8823	30.3841	112.222	135.384	37.0195	31.2916	3.66837	140.692	74.3934	36.233	5.9767
AHY39746	112.094	167.92	90.1064	177.856	288.747	11.4597	28.4951	41.3331	277.704	8.87425	53.701	46.4537	114.179	158.79	130.117	34.6905	15.3502	43.3159	137.507	127.285	119.234	43.3379	130.332	88.4573	55.8001	127.162	8.48541	117.847	13.8447	243.652	59.7572	51.838	258.689	75.5152	54.3543	95.1592	97.2077	7.64666	16.3401	14.8462	66.4849	310.061	34.791	11.4047	8.78019	121.377	164.456	57.8468	13.9455
AHY39747	93.8194	552.079	281.193	571.708	828.95	59.0753	77.8123	152.555	834.364	75.8562	269.068	150.313	235.551	542.903	95.1989	156.839	64.5597	147.706	328.211	328.228	252.994	142.55	105.859	200.419	241.023	334.519	75.1911	279.193	71.8921	651.486	162.817	236.5	744.319	225.539	123.408	284.175	175.12	61.0821	66.1485	86.0503	225.446	881.927	73.0596	83.1282	64.9471	108.565	562.284	238.95	79.1684
AHY39748	184.896	515.473	319.27	527.577	322.764	288.176	335.365	398.861	326.603	221.888	409.35	284.545	413.998	512.47	209.844	564.187	329.221	572.905	349.247	351.371	330.443	286.924	202.337	318.176	423.048	346.155	217.816	462.723	360.337	534.348	342.819	423.764	342.869	397.923	334.445	331.559	492.826	353.542	425.082	297.116	393.419	329.965	282.13	292.481	375.103	198.065	519.397	420.06	349.792
AHY39749	168.66	20.806	54.0763	23.0617	24.407	4.93836	62.5642	50.7723	23.4986	3.02828	26.3034	27.3863	48.4353	24.5938	341.5	10.2306	10.0347	18.2153	78.6906	80.289	55.7902	26.219	188.107	54.4068	22.5389	78.1912	2.58065	78.7798	8.65062	38.5464	66.8741	22.7626	19.1862	45.8411	76.3202	57.1047	56.0826	2.47052	14.8091	3.81862	46.5687	27.0746	38.8455	4.88159	5.16419	207.261	17.3636	19.8466	5.61485
AHY39750	150.372	205.609	200.379	205.192	169.529	88.8261	171.937	109.09	168.025	112.097	156.631	185.465	156.815	208.026	218.297	132.676	85.4179	103.518	259.333	258.783	180.495	176.986	190.305	136.918	133.14	256.19	119.967	169.356	133.565	240.532	134.312	129.787	180.003	218.362	141.883	194.371	269.569	102.299	59.5337	159.621	216.704	175.768	113.488	162.392	116.625	178.792	208.538	127.153	117.459
AHY39751	27.652	152.56	1204.62	156.382	187.549	604.047	399.138	289.122	185.835	2698.22	187.237	2617.11	204.244	146.638	30.0816	953.16	859.13	2694.37	578.132	578.282	216.358	2611.42	36.6576	119.774	897.478	575.498	2677.42	1858.15	614.15	198.099	63.115	910.896	199.366	223.968	61.7324	1016.19	381.127	766.392	238.282	2342.31	222.332	137.511	240.57	2304.14	1090.5	28.5922	160.058	896.335	1026.41
AHY39752	261.547	97.9751	110.366	105.158	58.5302	112.042	143.238	103.047	60.8892	26.4076	79.7553	80.4314	34.8457	84.6867	364.204	130.848	89.1642	76.8803	233.366	198.128	73.8385	98.2612	265.169	91.3725	34.3553	204.662	39.6072	93.0074	139.406	96.7043	91.2661	32.5787	55.2124	94.332	118.398	97.1046	137.181	73.1256	67.2767	41.8624	101.681	77.1708	72.7747	32.5317	102.52	231.248	88.404	26.1767	146.498
AHY39753	188.74	486.461	227.028	501.943	225.725	424.534	232.005	584.235	220.101	111.039	250.987	163.371	462.988	497.041	213.938	351.021	518.522	385.177	323.92	315.824	555.362	158.493	213.743	465.816	242.252	319.912	108.703	225.969	481.091	415.656	450.565	244.644	253.995	159.795	469.967	227.858	382.525	556.902	287.518	152.817	160.697	205.16	425.993	148.417	437.18	203.557	507.909	247.745	393.006
AHY39754	117.124	437.515	564.006	448.194	161.333	522.706	778.1	976.224	170.428	186.579	548.03	330.777	570.957	463.472	149.288	516.084	770.136	507.995	675.035	683.586	699.06	356.49	143.985	574.05	448.305	685.566	176.144	452.068	321.556	359.798	621.699	456.612	184.803	416.695	628.878	546.273	253.458	327.521	281.392	236.761	413.665	142.667	554.001	236.657	314.869	126.349	442.251	445.563	341.051
AHY39755	194.761	587.537	726.18	506.277	224.272	833.821	900.888	1966.52	203.944	239.17	445.883	514.658	1292.49	573.606	295.313	974.897	1894.16	1237.58	1094.12	1049.73	1596.74	493.503	269.409	1343.62	458.519	1066.68	223.559	647.964	269.782	434.835	1297.14	578.155	190.651	530.545	1309.07	652.898	359.173	209.651	144.271	309.875	552.116	183.806	1138.87	379.645	110.036	254.98	493.408	527.301	435.683
AHY39756	93.5145	448.344	354.949	443.287	163.343	284.941	480.189	574.401	183.544	74.8873	312.412	235.776	423.783	450.912	114.648	424.951	375.153	197.626	470.526	496.811	536.89	224.347	110.704	494.978	253.662	489.165	79.8028	261.084	233.762	388.136	460	245.711	192.544	275.635	424.545	377.783	216.27	176.194	220.374	122.875	276.714	150.217	314.433	122.206	192.234	107.989	442.612	258.673	291.347
AHY39757	107.931	208.177	181.098	172.481	92.3724	18.1508	187.305	133.961	90.3485	12.7561	82.372	79.2877	197.82	205.988	138.172	79.3088	45.768	68.9389	239.19	232.982	254.786	75.7004	123.445	228.408	66.6169	228.651	13.6919	137.182	25.5274	162.299	155.371	64.5381	107.783	103.536	147.563	192.114	153.636	13.1076	59.3369	24.9875	102.652	89.4717	101.469	26.3542	14.7717	133.916	183.895	67.0181	25.3217
AHY39758	155.826	173.003	128.915	164.554	169.61	22.2469	128.686	59.1136	166.825	13.1803	51.4362	77.3118	166.564	170.559	188.199	71.2779	37.5511	36.4453	203.639	200.241	175.613	76.4666	154.17	153.524	33.7559	198.372	13.3183	115.186	20.8405	185.13	120.372	39.2439	153.431	98.8197	107.897	124.04	98.8857	4.53952	25.5665	19.4907	103.875	166.383	67.3752	22.2147	5.61552	174.394	160.822	36.5627	18.8575
AHY39759	48.4477	9.16429	21.0241	6.24611	5.70154	0.445841	19.3792	3.66349	9.50535	5.71649	1.59858	11.935	11.3932	4.58305	62.3963	0	0.548337	9.45588	141.916	139.258	10.2649	8.8628	47.984	8.30162	6.41115	135.301	2.38162	7.55003	0.513222	7.69621	8.09691	8.62788	4.10114	11.1673	8.97038	25.6017	69.2901	0	11.5622	5.66376	12.8219	4.81882	5.3017	4.80149	0	65.8473	7.62703	7.08313	0
AHY39760	39.1497	601.995	325.966	594.838	399.559	498.241	228.82	732.884	388.626	235.31	703.52	268.978	651.55	589.125	48.3686	901.745	698.901	878.003	472.38	464.721	997.391	268.454	49.0759	718.528	367.673	462.759	242.975	586.302	216.512	395.56	480.752	353.68	425.315	292.362	401.269	316.798	262.361	146.012	227.471	360.887	292.382	348.462	484.02	356.874	127.7	47.7897	599.932	361.818	262.304
AHY39761	107.662	591.003	481.916	624.611	485.084	342.024	313.759	677.456	440.867	129.846	777.597	334.983	500.628	643.498	122.695	971.137	381.486	275.571	598.912	591.218	787.15	359.938	121.722	643.504	248.203	613.127	136.943	499.74	370.253	539.834	467.308	239.008	503.018	386.676	410.075	480.273	476.629	380.035	278.337	178.813	382.368	385.506	378.152	199.681	345.676	134.085	613.134	238.251	452.205
AHY39762	116.329	256.983	249.196	211.968	218.13	24.0868	135.46	289.406	202.673	11.1181	105.556	97.6042	226.965	260.807	171.59	201.484	104.672	207.068	311.372	313.655	333.531	98.4994	141.812	315.899	81.2804	290.122	9.43565	319.063	3.32724	220.092	251.382	82.1461	246.044	98.829	224.314	232.465	196.294	3.16741	83.9959	12.2395	90.8219	189.18	160.126	13.8348	5.37349	167.193	235.744	92.7683	6.71879
AHY39763	21.1074	104.126	67.8895	110.848	119.555	0.820167	39.0673	11.4084	123.91	7.79422	67.9831	37.9854	18.4931	99.7545	31.6549	49.9989	1.89876	27.4227	168.504	176.799	12.4566	33.2244	27.9031	8.86612	14.8465	169.974	6.57181	55.0112	1.55502	99.6882	14.0627	13.6392	123.374	30.7285	8.87494	68.0934	177.526	0.793028	23.1864	13.177	31.1026	119.152	3.64712	11.0843	1.61444	30.1551	109.319	13.2391	1.89247
AHY39764	157.13	91.2893	91.8424	88.3383	168.985	22.2809	108.605	39.4245	171.471	91.3812	49.1625	123.998	99.6363	86.6232	216.741	35.9175	30.0966	48.6693	154.533	154.361	98.1033	118.165	187.286	95.2002	54.4263	151.872	92.3812	100.509	42.9114	104.537	65.1924	57.6826	149.962	75.1265	74.0314	114.03	362.026	21.8336	199.043	119.145	73.9925	192.364	61.3449	118.496	29.5728	195.093	91.5139	57.2774	34.5488
AHY39765	1199.66	966.324	1869.94	949.876	2157.21	2208.05	1297.37	1133.31	2111.67	4192.63	1326.91	4062.77	1677.87	1011.95	1363.17	1222.23	1356.41	1256.47	1427.4	1467.57	741.511	4085.15	1230.67	690.61	2108.61	1415.88	4140.67	2571.37	2590.72	1201.55	709.306	2014	1916.77	2100.45	972.924	1750.73	5540.18	1769.61	6955.05	3445.58	2075.93	2145.52	1533.9	3488.04	2748.99	1000.89	963.425	2038.53	2796.09
AHY39766	1355.59	1235.74	2201.98	1275.88	2488.65	2084.31	1873.96	1542.26	2461.35	4801.56	1201.19	6081.21	1342.3	1237.11	1620.62	1311.58	1519.51	1760.65	1529.54	1453.15	799.035	6028.88	1671.79	811.152	2102.47	1549.44	4831.83	2483.18	3070.77	1483.83	859.135	2110.27	2234.59	3729.99	1148.88	2239.22	5980.28	2889.86	8499.08	3791.5	3751.31	2516.64	1776.7	3883.02	4278.11	1505.4	1227.3	2190.81	3573.7
AHY39767	451.901	750.786	568.258	784.859	675.294	758.906	517.92	1294.89	653.762	5054.21	762.404	6170.35	308.141	774.82	495.153	1193.47	765.743	1858.63	654.512	667.825	206.761	6198.52	521.875	540.388	511.737	643.273	5041.39	2355.85	574.786	726.053	458.431	535.624	621.106	2828.84	772.612	524.497	11818.8	335.256	19888.7	3312.08	2840.43	835.607	1528.49	3263.84	760.955	469.548	763.893	532.769	1243.24
AHY39768	91.3045	105.599	169.641	104.171	87.3101	97.219	136.757	117.027	87.2015	51.9182	80.2079	87.5433	193.211	103.541	126.347	53.2193	123.052	88.4826	194.325	196.684	123.326	84.7019	113.927	94.4467	226.259	201.042	48.1514	94.8376	115.715	128.717	101.136	217.521	95.258	98.5074	133.659	194.551	210.977	56.9397	109.994	56.955	93.3102	97.7666	197.222	54.2136	92.0905	105.669	96.5877	228.067	124.402
AHY39769	95.089	34.9511	37.5669	21.8854	20.9762	9.87355	37.2431	100.415	22.4356	14.913	6.47319	36.2277	45.3042	37.6327	135.315	18.6509	45.076	41.2041	75.3498	75.9554	51.156	36.8411	123.546	55.1773	18.4713	73.3814	13.8685	42.2063	7.83464	28.0756	50.4572	18.9002	27.1672	54.3477	67.5966	38.0975	158.745	3.09886	42.5789	17.4545	56.7828	21.5851	63.455	19.1943	5.81411	104.397	22.0141	16.3369	8.23065
AHY39770	440.226	1932.77	1090.73	1797.37	245.295	2526.11	1366.83	1948.24	241.876	930.237	2234.09	741.149	497.912	1948.8	447.972	2990.31	2100.64	3829.95	923.139	938.085	700.834	739.55	412.193	750.908	644.375	925.351	926.914	1269.22	1785.62	1658.34	1267.13	649.857	344.029	1466.66	1163.04	1063.81	993.239	2186.69	1376.21	836.748	1464.02	155.523	1386.47	845.64	1591.94	421.173	1778.19	642.72	1646.25
AHY39771	236.58	690.92	556.145	570.638	86.279	526.03	746.837	672.826	78.5002	192.704	904.642	267.69	346.462	733.428	281.138	999.038	672.913	1921.69	541.395	538.202	400.582	275.164	259.571	428.56	265.817	507.559	199.418	897.603	290	419.454	730.275	277.188	130.865	558.333	633.958	556.401	498.444	359.95	569.986	237.564	563.509	56.8242	563.854	230.473	157.617	289.637	570.609	287.816	251.556
AHY39772	260.898	114.394	1462.22	99.5206	20.1999	1954.99	2094.53	941.613	19.4244	885.902	3620.13	736.755	516.1	118.684	340.561	2386.09	1498.24	4295.11	1043.84	1046.61	757.688	738.394	292.305	778.475	746.551	1072.15	905.095	1906.41	1296.33	80.9418	999.621	759.242	24.3579	1707.7	854.929	1317.2	1076.38	2161.06	1643.19	1216.77	1735.4	11.0358	1049.99	1223.96	1291.31	342.233	100.161	726.563	1203.91
AHY39773	190.855	1222.1	1324.61	1130.59	298.37	987.569	1524.04	700.037	290.109	579.461	2678.71	549.26	567.646	1226.98	235.358	2222.37	845.763	3596.87	1020.1	1047.35	737.747	555.741	223.142	815.875	1117.83	1063.61	574.579	1568.52	855.054	948.996	998.919	1196.35	382.217	1088.19	854.093	1204.23	1268.6	1449.71	1713.28	750.756	1128.44	221.994	973.63	740.291	1038.05	242.313	1126.2	1126.31	807.586
AHY39774	795.076	2510.22	3040	2390.96	853.942	1543.36	2918.7	1121.89	831.312	1471.46	4834.75	1356.16	409.592	2521.55	1001.1	3731.26	1249.77	7670.48	2234.92	2234.71	623.777	1319.06	972.855	1332.54	4082.77	2204.03	1495.89	3229.59	2492.35	1968.32	1361.25	4063.87	973.956	2090.44	1220.36	2854.23	1739.26	2076.04	2399.33	1801.28	2168.47	581.172	1127.47	1744.87	2520.86	1046.45	2318.85	4027.01	2074.13
AHY39775	343.622	570.944	1625.82	544.043	159.567	980.399	1907.08	795.419	156.705	543.202	3757.19	676.919	391.639	559.038	346.818	2661.11	796.777	4681.89	1318.34	1321.38	569.451	668.73	320.258	1140.39	1931.56	1295.11	544.789	2463.52	1377.4	451.142	1166.14	1896.33	202.64	1194.65	1074.99	1582.2	802.416	1171.18	1223.96	704.349	1189.32	118.398	863.678	691.18	1547.09	423.301	556.393	1917.79	1250.23
AHY39776	329.89	595.79	1398.35	562.74	142.152	748.325	1840.26	755.738	142.193	93.8759	4652.39	151.078	437.785	622.057	369.17	2473.66	677.879	4486.09	1299.63	1333.05	612.823	158.352	340.176	1228.33	1562.75	1298.01	96.8384	1786.06	1324.76	507.569	1350.84	1658.94	180.11	271.764	1294.21	1410.87	937.382	1003.61	1580.33	131.107	271.483	98.7597	851.339	128.543	1211.55	416.86	580.252	1605.62	1097.63
AHY39777	502.471	2680.96	1115.72	2635.7	661.174	1270.11	1335.73	930.24	640.062	406.858	4333.89	775.942	520.908	2670.03	556.179	2988.55	933.472	2655.29	1116.24	1083.9	746.829	766.828	552.341	1350.26	1015.21	1107.97	402.056	2364.41	2073.29	2287.62	1609.02	1053.56	812.052	1506.61	1560.77	1086.96	938.987	1392.99	1289.34	598.086	1471.62	483.761	1007.09	586.863	2073.98	578.144	2634.23	1004.41	1804.54
AHY39778	1662.66	644.991	350.924	683.833	707	731.782	189.468	886.216	698.926	351.107	215.171	528.455	986.764	653.675	1625.04	282.24	975.971	509.109	558.073	666.42	697.541	615.499	1622.15	580.166	824.41	509.879	401.489	690.651	580.811	750.287	818.978	826.505	686.004	451.703	1215.8	452.543	79.1351	273.901	41.7925	341.947	435.65	654.916	1124.37	317.914	219.338	2042.38	701.319	816.237	431.183
AHY39779	240.487	223.549	274.931	223.747	245.343	64.8053	183.387	184.873	233.94	155.834	104.389	273.305	428.983	236.765	328.227	97.9427	123.003	156.945	278.963	290.687	244.312	252.174	324.568	175.003	435.958	299.741	152.427	268.346	18.8434	263.606	183.869	450.172	236.327	248.203	203.672	358.512	237.8	8.10906	83.3941	151.832	230.817	223.785	220.18	133.627	4.45539	273.731	214.472	418.11	20.8173
AHY39780	295.721	146.346	140.252	131.393	110.795	50.1652	104.11	94.589	119.508	73.5494	67.1904	104.066	237.361	145.895	403.197	74.047	80.2072	86.0417	260.668	249.477	164.191	97.2448	366.373	130.93	311.601	260.606	69.6152	142.817	50.2145	144.39	116.159	312.066	124.535	98.7265	123.815	216.708	275.238	24.9169	54.6378	83.3998	98.0093	107.262	123.568	81.821	25.8875	346.068	122.621	320.682	39.926
AHY39781	205.732	145.98	161.794	145.011	103.878	39.5502	130.559	84.7377	114.681	68.998	96.1452	132.696	226.411	144.694	269.439	79.0681	56.0152	59.6236	225.059	225.524	146.571	125.719	246.59	147.71	242.651	228.067	81.8032	110.848	65.3565	137.734	120.629	245.925	105.032	139.958	129.721	196.79	214.349	45.1902	49.5006	92.4325	144.489	95.2009	103.063	91.2719	45.4659	249.125	144.661	238.737	46.7582
AHY39782	154.389	155.262	134.88	163.829	98.1974	70.9178	154.464	132.754	95.2258	86.7405	176.127	140.957	252.004	150.569	226.621	171.43	100.264	157.339	240.858	232.904	186.926	138.378	208.689	178.22	196.297	237.944	85.9823	168.808	91.4134	167.449	162.612	209.667	114.46	160.781	153.903	159.573	265.22	67.745	103.443	114.353	160.143	89.1812	149.119	123.833	68.1691	188.9	162.582	197.374	76.1667
AHY39783	181.503	99.6282	183.723	56.2114	41.7251	1.98411	196.761	127.892	41.1733	32.0542	13.9911	67.486	189.873	92.6552	244.685	23.6349	35.1395	57.2304	227.131	225.782	156.296	69.3048	212.743	147.778	128.391	208.364	34.4462	116.479	7.30871	69.1853	141.251	135.89	56.8393	93.7148	139.152	220.073	87.0661	3.26138	38.9743	50.9145	80.8363	25.0192	129.767	45.5848	4.56466	226.659	64.7989	158.755	4.15087
AHY39784	101.796	209.975	228.339	213.67	163.103	123.673	240.501	154.911	138.783	114.204	167.304	139.434	284.654	206.486	170.234	127.437	153.519	144.121	289.722	291.584	214.562	137.159	159.938	197.113	297.955	277.712	102.754	168.183	174.134	208.615	178.752	291.061	153.314	164.095	168.372	276.777	143.154	131.115	58.3183	188.052	176.007	128.247	168.093	189.896	141.464	142.629	207.78	292.313	136.009
AHY39785	108.232	138.962	196.186	147.845	106.487	55.8052	184.776	115.447	110.212	45.3791	116.706	118.085	218.393	142.529	169.956	99.4415	75.6665	78.5711	228.513	227.349	158.565	112.115	158.319	155.848	157.233	224.17	42.5321	114.961	74.9547	155.061	139.106	153.425	111.335	138.251	130.204	228.711	191.986	44.661	48.1825	83.6181	138.781	106.401	105.276	79.5558	48.0298	146.748	151.088	150.755	69.1985
AHY39786	718.818	1697.86	650.809	1772.56	940.243	2205.71	276.914	1427.91	931.487	6438.92	1484.37	7855.67	640.683	1684.87	770.426	3768.2	2218.8	8443.71	779.318	746.736	437.004	7784.06	902.053	825.969	1050.09	795.643	6313.75	7649.79	3304.44	1020.83	1203.8	1040.2	998.974	2763.48	960.984	611.076	15135.6	4464.9	20130.8	4836.68	2730.1	951.645	1348.08	4843.75	3597.98	661.784	1738.44	986.51	2825.89
AHY39787	148.081	1192.76	384.314	1157.38	576.889	2441.06	255.531	1318.39	575.314	2565.34	1118.01	3674.47	515.154	1201.17	215.538	2402.04	2400.1	4322.78	423.739	430.768	330.922	3694.15	236.024	742.347	642.85	421.746	2581.72	5332.85	2436.23	642.077	1215.67	669.119	585.908	1742.14	862.048	394.315	4941.11	2132.85	4994.66	2240.52	1755.7	573.992	957.964	2243.46	2275.38	172.381	1154.81	650.345	2439.46
AHY39788	228.208	1604.1	134.374	1659.28	750.434	2065.76	112.282	989.771	822.854	707.142	497.744	1314.12	389.714	1639.35	308.994	1269.44	1608.5	2117.11	184.84	191.548	219.455	1237.05	317.11	540.815	230.733	183.236	684.303	2944.78	2266.12	916.544	960.604	224.556	869.374	651.565	694.5	167.536	1927.86	1857.5	1370.07	719.568	680.198	818.473	529.747	732.312	1669.08	271.726	1662.12	231.743	2294.64
AHY39789	146.102	468.214	168.777	242.076	134.261	46.2601	117.255	907.617	139.896	686.525	69.4056	1075.63	488.298	455.298	147.472	320.471	496.318	413.329	152.338	180.418	264.65	1094.29	186.122	525.905	223.626	188.943	728.199	2155.7	9.06407	146.118	970.616	183.847	172.023	757.209	786.477	223.103	572.665	24.2681	380.163	827.734	738.32	159.573	500.775	873.907	11.3219	178.296	198.991	206.124	21.8782
AHY39790	567.182	2000.05	903.596	2187.92	1274.35	912.785	788.016	886.348	1284.31	406.533	1628.48	675.245	941.87	2011.25	611.013	1089.43	751.015	958.434	1157.99	1200.73	1538.91	682.848	566.532	1454.28	952.704	1181.71	422.063	849.904	1155.39	1683.23	1338.45	942.99	1377.21	606.252	1237.04	878.917	708.509	1332.48	612.094	456.764	625.961	1260.45	707.982	479.631	1216.66	559.611	2129.01	994.346	1063.14
AHY39791	974.185	235.176	292.36	213.992	219.97	1269.61	195.376	575.727	224.832	226.82	489.057	410.961	98.2889	237.701	1015.39	469.703	1037.85	259.673	360.457	362.009	130.448	426.993	1663.31	209.17	292.33	350.833	232.557	207.855	1308.54	133.749	317.927	296.653	192.343	572.971	243.724	328.995	387.528	1018.62	341	273.064	576.186	223.594	100.737	277.592	1359.76	838.796	216.417	298.263	1467.07
AHY39792	123.276	143.854	92.6339	138.453	74.1746	808.928	59.7966	357.454	74.6244	64.2291	322.932	151.598	64.3109	133.416	149.834	419.339	609.308	143.078	170.913	165.319	82.0512	149.955	211.442	130.278	83.5828	163.095	61.6697	92.367	724.214	60.9988	189.698	91.138	56.7254	198.165	151.871	109.376	140.022	718.631	137.205	75.2417	200.891	80.4732	58.409	64.147	981.762	127.951	135.202	94.5327	861.991
AHY39793	145.263	130.196	72.0584	142.428	42.3568	976.564	60.1004	571.538	41.1663	75.3569	260.015	154.444	84.852	135.193	211.652	626.173	772.455	174.711	102.018	104.94	95.417	141	238.451	177.076	93.8447	113.885	78.1118	156.059	1120.8	48.6981	250.276	94.6283	40.161	228.696	215.96	86.5399	243.35	821.393	180.618	78.1261	224.238	58.7804	79.2342	75.954	1144.44	159.448	140.686	96.1567	1254.39
AHY39794	111.669	70.3686	191.651	79.9199	42.7616	35.11	83.887	76.45	46.3386	195.79	97.2056	116.388	93.3679	72.7355	128.062	113.41	37.0128	39.892	313.289	326.489	107.575	117.017	144.765	90.1222	143.349	317.211	196.204	69.2086	32.5575	36.557	42.4455	130.59	44.307	190.774	25.4294	215.067	183.551	29.314	67.1131	192.214	192.329	51.2	83.7858	195.227	30.8149	117.04	77.5703	133.513	34.8861
AHY39795	82.948	35.4835	105.503	18.5147	11.6865	2.15105	63.1476	62.6144	10.0713	80.7943	18.0719	52.4025	53.7424	31.9601	121.668	31.6526	19.9196	28.9833	202.307	205.776	76.7848	49.2284	127.782	71.6035	73.3269	195.39	84.4898	44.9977	2.33049	9.3922	32.0565	71.8625	11.473	112.738	21.5791	119.888	114.106	2.49585	33.5125	73.2979	108.713	12.7644	63.3031	72.8283	1.45551	95.8141	19.0878	69.9928	1.48901
AHY39796	79.1986	97.8567	127.385	84.729	56.0941	51.2693	159.709	151.661	58.4181	26.5137	60.0506	88.9408	163.242	94.99	114.733	65.1439	61.2691	41.6826	285.717	278.427	128.931	96.7	94.6292	100.376	49.1498	278.734	29.4413	81.033	32.6564	117.118	104.128	45.9412	66.2497	142.278	124.768	120.732	303.486	18.3998	57.8041	39.1866	146.523	66.0347	135.723	41.3085	21.9816	96.5683	88.5038	47.02	44.9144
AHY39797	77.4664	172.948	124.515	166.247	103.53	205.169	148.923	275.392	102.831	35.9022	123.483	128.353	303.323	176.75	98.9048	125.445	190.762	112.245	193.616	201.76	207.702	128.332	72.1074	131.502	72.73	194.514	39.5478	130.337	218.626	197.519	156.884	73.2075	115.782	143.821	182.527	111.765	177.485	163.382	69.2429	55.8707	155.908	99.0328	310.246	57.8026	213.095	73.9874	166.549	73.5776	243.921
AHY39798	193.63	1394.71	1089.05	1578.43	421.577	1452.41	1372.49	1363.33	424.332	1053.03	1028.04	679.502	1224.38	1414.31	274.222	1856.34	1388.14	1171.27	1183.72	1178.41	1183.45	670.396	249.604	897.002	2081.45	1202.79	1069.05	852.767	939.126	765.663	890.787	2084.29	452.723	1504.45	538.965	1242.47	788.462	1249.06	1112.87	995.891	1512.55	337.906	2128.92	988.413	837.435	230.264	1591.52	2090.71	891.381
AHY39799	8.09844	29.1496	84.5362	41.3459	46.414	2.61587	93.5107	17.6366	45.7603	49.1922	8.37724	43.6209	44.801	35.0653	12.8106	37.286	6.92943	23.8991	163.261	159.538	24.1017	49.4289	11.4692	16.616	48.7078	158.77	50.3407	59.8212	1.38979	37.8612	23.0834	55.2496	40.9855	159.763	7.326	102.776	206.819	1.98453	41.4137	44.9893	171.035	41.8057	13.1604	42.2172	1.82366	12.3144	35.2574	51.4396	4.03424
AHY39800	28.2777	387.275	449.707	418.828	85.7441	127.946	220.166	236.849	94.9062	62.7484	181.855	163.106	55.7326	393.899	32.009	172.09	191.025	2781.35	488.698	500.077	166.336	158.706	29.3056	467.543	46.2199	497.886	55.248	7159.65	117.086	235.003	130.398	41.8744	114.45	224.953	97.651	383.869	273.938	97.3158	143.369	96.0204	207.362	117.856	60.0625	92.3077	128.05	30.6267	408.602	45.8232	180.58
AHY39801	178.994	187.609	149.151	173.267	183.577	76.3078	153.713	140.925	185.093	29.8636	92.2013	113.778	231.093	187.646	192.804	134.636	83.5633	141.373	214.855	211.723	166.017	112.644	168.652	138.919	71.6112	204.066	31.0187	205.201	104.06	228.018	155.467	70.5382	191.758	141.435	173.9	145.938	212.047	73.0798	77.3223	39.9684	135.924	169.218	213.518	43.5766	77.9806	163.381	171.605	74.3406	110.207
AHY39802	24.6848	11.6814	41.2879	17.9255	51.7654	11.0968	48.2003	21.0274	51.7805	29.5299	16.2655	30.6618	29.5195	21.2152	19.822	14.1331	10.5578	8.88122	84.3771	77.6788	17.044	38.3507	26.9565	13.8992	38.2367	78.6115	31.0367	21.2736	12.7738	27.4682	12.3579	39.9892	38.2439	43.9522	15.4462	43.3457	144.787	6.88313	21.9501	35.109	43.6547	54.3116	26.1424	32.0689	8.7579	29.3852	20.8393	42.6375	16.152
AHY39803	19.3137	0	108.249	0	5.51995	0	56.2861	17.7341	0	39.8478	2.32151	42.8211	47.9249	0	35.1794	0	14.3336	16.4785	448.113	307.624	25.5548	49.6444	15.63	6.28999	83.794	323.52	41.5037	43.8574	4.47188	0	7.05513	84.9835	0	92.6708	14.888	129.15	65.9558	0	0	93.7656	102.412	0	36.2965	88.3226	4.06242	34.8688	0	106.603	15.2384
AHY39804	0	0	152.729	0	0	0	197.968	0	0	0.103936	58.6148	0	0	0	0	0	0	0	212.341	209.928	0	0	0	0	161.328	213.965	0	0	0	0	0	160.076	0	0	0	167.82	0	0	0	0	0	0	0	0	0	0	0	162.853	0
AHY39805	0	0	350.236	0	0	0	654.419	0	0	0	0	0	0	0	0	0	0	0	221.127	233.767	0	0	0	0	286.542	315.017	0	0	0	0	0	395.677	0	0	0	493.835	0	0	0	0	0	0	0	0	0	0	0	276.284	0
AHY39806	0	4.16002	100.968	6.61582	6.03902	0	92.3684	0	5.03399	0.908227	30.901	0	0	2.08042	0	0	0	0	152.04	165.16	0	0	0	0	105.934	113.981	0	0	0	8.55933	0	84.631	4.65417	0	0	116.675	195.659	0	18.3699	0	0	6.38006	0	0	0	0	6.60966	68.5445	0
AHY39807	6.99986	1.28056	36.1747	0.950374	1.98289	1.30828	32.5754	7.00753	2.97521	4.36137	17.8775	13.1848	12.6044	1.28081	7.18024	1.7316	2.78901	5.54948	79.0853	75.5889	13.8415	12.2605	8.15877	3.17744	30.2261	78.6672	5.47443	7.87728	1.1044	0.752793	4.67273	25.5379	1.7192	21.4301	7.77148	45.6027	130.994	0.860193	13.5232	7.4235	17.5582	3.77077	10.8901	8.87118	0.63845	6.90336	1.08513	28.7208	0.912332
AHY39808	8.3861	1.15573	20.1266	1.05029	10.3861	0.787168	15.75	6.36552	12.3071	8.21851	8.60168	5.66648	11.1974	0.330275	13.8864	0.446515	0.553219	4.29303	60.4243	59.8601	37.9114	6.38692	8.48326	6.09956	15.362	70.6339	7.05828	12.0606	0.258895	2.91177	5.61618	15.4224	8.12753	8.98652	6.5722	22.9408	196.209	0	72.5969	15.714	6.19853	19.852	6.68612	15.3401	0.352785	11.1946	1.04931	14.13	0.588143
AHY39809	322.723	181.221	201.342	167.273	170.267	679.737	256.965	377.941	170.842	244.194	390.096	203.666	250.881	184.375	413.974	247.066	603.699	567.814	245.196	241.108	215.814	196.888	386.567	169.879	428.524	233.381	237.574	378.329	1027.31	181.034	286.528	435.99	174.086	112.644	295.423	227.673	305.156	735.672	338.03	249.564	119.142	166.634	307.304	256.729	1040.21	255.216	168.84	422	1015.04
AHY39810	82.3941	257.535	235.4	265.821	229.898	633.877	280.889	444.853	210.618	293.128	539.267	228.47	400.454	272.124	105.692	413.961	743.076	527.523	291.803	262.212	327.893	214.361	94.9063	284.259	518.702	282.958	286.718	457.521	662.37	263.807	435.135	519.801	217.899	127.3	414.956	245.43	411.902	217.642	425.548	329.33	135.306	201.178	393.887	320.578	325.771	94.6616	268.941	529.014	716.367
AHY39811	53.2574	201.594	162.026	204.387	192.232	394.356	192.693	278.318	194.153	135.095	391.114	171.079	248.387	199.634	65.595	251.861	401.542	377.153	224.505	226.582	207.59	170.099	64.7145	190.085	295.694	226.216	139.024	339.249	539.112	213.762	215.956	307.35	206.161	120.255	191.116	185.298	421.646	531.434	238.813	167.439	118.516	185.256	198.663	167.683	558.454	63.6161	212.986	299.175	513.919
AHY39812	58.4853	190.767	259.873	181.852	182.192	176.945	354.126	335.591	168.881	132.253	172.489	215.817	309.333	198.755	72.9521	142.556	369.015	253.816	393.58	348.896	230.547	230.614	60.7597	210.376	348.275	337.84	139.271	390.842	109.224	188.383	257.442	330.124	187.591	193.038	276.001	272.987	275.188	62.2923	166.34	174.831	202.471	166.304	249.04	164.001	80.1529	68.5881	177.251	352.268	140.829
AHY39813	113.417	288.865	127.934	308.876	257.234	137.356	208.718	213.192	253.096	43.8388	350.831	113.904	429.375	290.374	163.597	328.81	143.654	306.41	164.776	171.282	237.996	113.372	138.259	166.719	97.4796	166.681	41.1737	298.982	136.502	323.762	186.461	97.2782	293.473	146.034	187.745	125.584	421.819	127.021	280.804	65.7793	134.99	211.119	259.861	70.1199	108.4	126.352	316.58	91.3411	141.353
AHY39814	126.924	82.589	87.2972	88.4155	159.987	17.8068	73.2105	55.1093	159.644	27.632	55.0067	72.4729	151.52	82.069	167.342	45.324	26.0559	37.1855	132.936	125.607	114.583	76.8897	144.757	82.2073	37.6868	117.165	28.7803	93.8144	26.6999	120.274	73.9648	38.4933	131.879	100.313	81.6289	97.4228	174.299	9.75663	30.7357	50.23	102.749	176.342	73.763	39.8838	14.9924	167.952	85.3509	42.5996	23.4024
AHY39815	296.419	176.315	290.859	164.606	299.111	70.3089	225.019	148.284	292.803	98.0818	94.9561	155	382.884	178.002	354.814	74.2607	103.767	87.6818	421.731	428.084	220.268	165.123	351.62	160.515	260.241	413.838	101.031	175.42	83.3628	230.358	171.357	255.44	247.982	223.405	194.006	296.428	151.601	12.2504	50.1228	125.759	222.421	312.329	270.769	126.199	49.4082	325.521	165.109	273.362	128.336
AHY39816	1303.53	440.863	359.509	441.445	942.983	365.185	223.018	408.905	947.382	159.487	209.129	288.382	748.087	412.725	1367.34	120.956	585.173	246.124	488.212	495.633	398.984	279.605	1248.96	255.715	377.553	484.749	144.806	278.4	295.557	646.665	331.276	364.93	872.088	279.856	428.408	367.714	461.776	84.0499	433.415	126.689	278.115	1083.77	600.962	133.655	150.933	1067.65	438.214	370.824	449.516
AHY39817	41.1319	21.5134	15.4233	20.0936	15.9871	6.36696	10.5309	13.5373	18.719	4.36137	5.88968	7.14178	23.6716	20.493	49.9027	3.11687	16.7341	8.13924	97.4239	100.274	25.8901	8.54518	38.6006	21.6066	16.3045	98.3648	5.00852	13.7852	4.91961	15.0559	20.5917	14.8237	15.4728	8.53042	28.9968	14.1026	71.648	0.716828	4.47564	4.43194	8.04751	21.2106	23.7805	5.42707	2.18897	40.3526	18.0403	16.8798	6.0442
AHY39818	1860.33	459.851	789.3	446.337	452.956	372.835	732.105	605.24	409.126	279.393	561.17	448.879	757.992	448.485	1721.86	216.862	428.046	410.149	956.957	903.463	524.014	457.779	1893.57	436.737	708.032	960.09	274.258	685.794	450.994	540.658	555.651	684.838	416.339	689.313	657.294	844.267	681.256	301.843	759.693	341.241	664.803	440.721	587.921	319.432	335.102	2305.34	431.187	686.983	461.262
AHY39819	326.309	284.187	178.155	307.882	294.876	201.939	166.863	208.287	303.225	117.41	385.353	158.46	564.503	295.662	466.916	159.468	217.91	270.265	276.341	267.346	307.082	149.639	428.107	263.896	388.954	266.604	120.676	268.036	272.953	369.702	240.746	420.42	332.625	172.339	243.384	215.835	417.634	297.936	226.557	147.015	174.136	261.915	306.051	143.178	223.804	324.874	309.943	395.999	238.674
AHY39820	198.441	170.543	187.212	162.662	158.676	36.5511	176.528	180.369	162.547	77.3417	67.4038	118.997	327.023	163.003	219.31	89.0388	68.672	49.4615	209.222	220.975	211.676	142.962	208.86	176.092	244.421	216.497	78.1601	159.489	39.2357	186.963	130.317	250.746	149.399	159.407	121.172	251.094	399.458	29.1189	138.206	110.812	162.297	187.43	123.613	105.453	28.8428	253.237	152.397	234.479	36.6502
AHY39821	162.566	36.9085	98.6503	27.3624	39.4795	5.6703	80.635	25.3673	40.8343	17.2065	11.9728	35.7158	100.765	35.2505	184.855	7.50502	7.67125	10.4227	134.403	136.09	72.1139	37.3046	153.423	65.9503	64.4153	129.126	15.3974	59.7475	3.69878	37.1951	35.3559	69.3374	40.7338	47.3425	35.856	123.959	110.958	0.62137	37.0234	21.1296	53.9043	45.6246	31.3059	20.3554	1.18592	194.019	33.5098	73.4327	5.18988
AHY39822	140.108	65.1888	106.183	67.9897	111.232	6.34285	71.3492	14.441	103.619	5.4561	47.0205	21.8724	83.697	63.6689	175.225	21.6787	11.3559	22.4778	140.68	143.17	76.8469	24.6248	156.672	75.4648	49.6457	141.888	7.39841	43.5086	9.24234	91.6126	41.338	51.8142	100.549	23.6538	35.0779	114.777	226.231	6.07086	9.48055	8.97561	20.3964	108.185	26.665	8.93497	3.8622	173.875	63.9307	51.8343	5.56399
AHY39823	133.636	136.853	109.066	146.108	196.013	12.7697	81.8111	25.8556	197.552	11.4723	63.9556	33.1718	80.3367	137.327	199.382	44.8409	17.7353	38.5063	161.088	164.52	84.1444	32.6251	168.725	86.396	57.4616	164.735	11.717	65.7076	23.5994	229.281	48.5513	53.7214	208.045	47.299	36.704	111.843	207.814	19.2767	26.5304	16.6635	45.9054	210.394	31.3957	17.6712	18.4862	168.418	147.931	54.3255	16.9808
AHY39824	86.8112	3.25303	15.9293	4.45487	6.55882	0.092318	5.20172	2.78146	4.72373	0.710209	0.386179	2.61669	2.35913	3.1181	119.245	0.733133	0.681247	1.17479	108.242	114.8	2.96051	3.27709	94.9935	2.31687	2.38954	107.504	0.369862	2.08446	0.10627	7.64934	1.67658	1.94188	7.15755	3.19324	2.1228	11.5789	85.3617	0.303495	6.72392	0.234553	3.65058	13.4704	0.784139	0.77328	0.193079	101.092	3.58929	1.46667	0.362127
AHY39825	100.777	23.3235	47.6123	18.6508	37.684	3.36559	40.7447	12.7828	32.72	3.79745	12.3893	14.8393	56.5858	23.5258	123.13	8.55279	4.47046	7.42362	105.361	108.974	40.6259	18.7331	111.443	41.5241	20.7138	116.864	4.6744	29.6369	2.94442	30.4431	25.3047	18.01	41.0426	22.6406	22.572	59.1996	224.52	0.221287	26.073	4.61752	25.1656	38.8016	21.9548	3.70511	0.422339	123.911	18.6334	16.7214	2.46435
AHY39826	86.5724	42.4088	44.4533	45.8619	112.621	2.31076	29.2024	15.9285	108.713	10.3698	12.428	24.7433	75.9508	45.8106	126.79	10.0929	8.09968	24.5046	82.3266	86.9169	52.4422	25.4284	109.59	45.8328	20.4356	73.0612	9.25781	31.305	0.930997	85.3622	29.6907	20.3174	109.923	35.0031	23.3571	54.6481	107.436	0.569747	11.7302	9.6871	36.8272	126.959	30.2262	10.3691	0.966573	102.102	44.3818	18.8563	0.604281
AHY39827	78.0494	36.7292	98.3052	18.7751	44.2209	3.72264	65.6833	23.1118	47.6201	25.011	8.89847	44.0822	69.4121	36.0805	98.0688	5.9126	10.2557	28.4234	208.509	187.571	52.5273	42.0753	97.6543	50.3898	60.1691	206.399	23.4653	28.5784	2.39974	41.3841	33.1274	56.5046	40.7006	66.4248	29.104	117.234	104.334	1.46858	15.1179	24.2128	64.2355	57.1347	32.6316	22.8073	1.40144	103.643	22.6945	55.486	1.947
AHY39828	216.318	456.399	585.535	527.873	258.772	25.1194	773.398	215.007	249.922	44.2854	142.606	69.2215	116.208	521.044	268.833	112.209	81.0972	26.638	811.497	902.478	126.512	57.9595	255.821	73.7177	266.396	1019.37	33.546	35.4484	65.0603	455.297	59.8753	206.068	272.326	93.6281	60.1673	422.293	512.593	36.1287	296.263	39.8881	101.588	350.687	109.348	52.6017	75.5208	389.441	566.447	213.142	61.5834
AHY39829	798.11	218.318	204.451	188.471	59.7803	752.471	342.786	681.438	62.5366	116.122	348.72	184.588	301.394	204.684	908.448	258.869	674.246	442.744	418.758	420.091	281.772	170.55	627.011	188.499	107.604	432.01	106.794	193.976	575.983	162.436	232.134	107.817	91.1586	188.465	282.469	196.067	295.07	546.378	326.592	135.858	177.026	72.8949	442.188	122.207	598.473	593.822	177.807	101.117	617.708
AHY39830	84.5913	113.845	94.1439	119.613	86.107	21.8298	87.4365	37.7886	78.4374	7.83712	40.91	37.1251	81.4072	123.869	107.253	27.7374	16.9681	29.6313	169.828	185.925	79.6982	40.9153	99.7746	79.4567	43.194	160.967	10.7283	46.3324	39.8043	152.842	52.3314	40.555	91.3375	57.2822	61.5742	84.1851	282.817	26.4096	18.6941	12.2019	56.9207	92.8048	108.434	11.9115	40.9079	102.458	121.675	39.5997	39.7322
AHY39831	94.323	168.891	77.2759	172.275	118.894	44.6039	46.1615	88.6425	119.167	18.9201	52.5081	47.7929	132.098	164.245	110.85	25.3012	40.2155	84.6427	118.014	127.374	128.092	47.3812	92.5967	108.601	41.7151	117.87	17.0191	97.4934	62.3474	229.541	92.4248	36.8237	130.008	56.6011	104.749	67.1493	128.55	37.4856	15.1739	18.3195	67.1118	114.785	238.995	19.4633	45.5915	103.578	157.771	30.7572	58.7596
AHY39832	235.07	289.122	298.727	292.474	248.355	49.4071	159.364	91.0262	249.434	54.4936	70.1622	90.0703	216.436	282.938	227.134	44.2989	43.9951	126.196	276.93	284.355	175.901	110.888	220.693	131.178	198.371	285.453	46.3525	166.936	85.6169	320.975	114.813	198.466	268.778	115.537	135.733	304.264	259.607	51.8132	37.5214	57.5903	119.257	231.596	356.334	52.9759	83.1479	222.384	288.346	211.516	80.8099
AHY39833	762.617	2400.48	3360.4	2105.69	698.899	2150.79	11385.6	4283.03	702.389	1953.28	4581.31	2656.74	1547.7	2398.28	641.791	3070.38	2491.43	6051.22	2965.31	2997.71	2301.33	2608.78	590.311	1755.3	2383.6	3001.86	1971.9	3415.81	1778.85	2947.05	2578.3	2331.69	900.869	4633.27	2259.65	3165.77	4231.61	1847.97	5540.68	2727.94	4618.8	679.817	1973.39	2688.38	1813.8	639.402	2083.86	2377.52	2440.17
AHY39834	325.969	1718.42	1194.05	1731.04	602.525	625.599	3566.83	1419.47	594.366	313.423	4441.09	968.17	947.986	1706.68	394.048	1927.69	575.127	1913.78	1157.29	1171.52	1352.96	976.779	326.425	1070.47	404.243	1158.77	309.968	1916.36	855.551	2333.28	1709.39	407.959	803.119	1517.52	1389.88	1175.89	2163	944.167	1917.53	532.341	1517.12	567.732	765.769	539.037	950.742	401.211	1726.03	402.726	817.993
AHY39835	336.313	305.127	295.143	288.885	218.941	179.734	448.346	131.278	225.327	31.4039	292.076	162.236	382.043	295.525	468.925	159.185	256.048	113.714	492.759	495.507	351.291	167.572	380.446	273.061	75.9598	493.031	29.373	235.24	181.018	348.649	464.56	73.0499	251.96	200.206	426.831	287.348	431.671	87.9303	201.136	46.4392	203.838	231.689	215.127	45.4203	70.6578	398.367	287.385	72.8604	137.261
AHY39836	219.459	141.349	193.014	125.17	134.37	18.1703	244.681	57.1009	135.551	20.3371	85.0073	90.5797	229.025	137.101	290.246	70.5541	41.9787	35.7695	251.533	248.494	187.38	101.775	229.214	129.953	31.9029	251.799	17.6965	114.467	26.3477	159.949	159.343	35.3909	141.681	107.404	173.801	188.412	281.946	11.2209	109.343	30.7343	116.084	152.085	77.9355	28.4697	9.23814	265.977	123.18	33.0574	19.1641
AHY39837	64.3266	15.2867	50.2735	14.2903	35.1562	1.79127	47.4012	12.4702	37.7125	5.31118	7.96144	36.8452	42.322	17.2626	75.4839	12.0025	2.89153	8.07312	63.2625	58.774	28.4456	37.5159	57.9936	21.0273	4.82967	64.948	7.62505	30.9659	0.128874	22.6112	21.8569	6.0286	30.1593	39.6592	20.2728	52.6146	54.8297	0.368049	10.3162	11.0933	33.5384	46.5867	8.36816	8.9757	0.468296	86.9675	14.6252	5.98266	1.17107
AHY39838	99.9043	219.743	93.5026	209.586	88.414	92.6065	142.265	152.601	87.0286	74.1796	96.6388	83.493	73.2624	228.924	127.19	99.6162	89.2281	113.718	206.452	198.508	103.853	77.4486	117.584	109.697	91.5703	205.93	77.0854	126.669	100.278	128.664	133.32	91.7861	93.2492	103.508	121.135	99.2294	280.1	81.4968	131.416	104.861	102.085	77.1502	38.9078	106.853	103.417	112.618	212.994	92.2578	109.575
AHY39839	143.052	27.9385	67.0575	26.3577	11.457	23.383	95.7967	53.4454	11.9188	11.9925	38.2583	52.8188	74.3192	27.4705	177.232	44.1822	32.1302	25.9936	163.177	145.198	38.3218	54.0388	129.115	25.1967	21.3341	160.019	7.53757	85.567	39.9112	18.3726	97.2319	21.7094	11.0195	24.2353	149.87	68.7204	122.679	15.6393	10.1438	9.62839	23.9615	12.2008	34.6544	12.3499	26.6445	190.011	22.5713	21.8933	51.8705
AHY39840	221.654	20.0379	84.0361	15.6003	5.58158	31.0223	143.827	186.08	6.15585	26.2161	51.6433	82.7124	136.504	20.3377	276.161	71.7884	52.6477	67.2907	150.156	150.508	58.5542	88.384	201.254	37.1013	33.4573	149.776	26.364	170.281	52.0008	14.9526	129.37	33.1356	7.21349	44.2698	206.272	83.8647	115.264	29.801	41.1539	33.2035	47.2515	5.62462	74.8151	32.7224	45.5015	224.041	15.1942	30.3306	57.4858
AHY39841	168.034	101.505	232.628	99.3261	101.073	287.525	513.438	275.278	101.891	97.038	201.93	189.947	104.729	93.8658	169.374	59.9259	226.97	116.738	228.466	229.288	67.8887	183.883	154.482	48.6027	436.437	222.267	102.849	169.756	410.435	168.381	131.602	438.276	107.328	156.582	194.887	257.576	340.508	332.347	292.562	84.5832	163.559	82.7595	134.317	85.9144	383.878	131.478	99.4062	429.372	425.573
AHY39842	101.313	83.797	126.839	91.1031	100.965	55.3167	187.7	83.4298	101.863	55.9375	175.283	109.364	154.312	83.4771	133.661	111.34	57.6031	103.062	193.781	201.227	73.5055	108.379	131.8	52.0198	220.177	195.524	59.5885	138.874	79.1562	109.337	89.6374	235.092	106.929	108.992	112.879	141.205	351.889	70.4556	129.172	65.8069	104.464	79.6903	138.166	66.4668	55.0499	108.23	84.8395	219.926	70.0308
AHY39843	205.541	69.0077	61.1306	72.6789	56.8333	186.837	76.6681	115.095	60.3892	99.1758	131.601	404.247	154.832	70.6212	233.057	117.723	165.284	99.6848	120.781	124.61	223.056	393.574	227.769	141.997	55.6138	126.534	98.309	161.207	255.204	58.7014	92.3539	56.7001	50.8222	83.6262	138.674	64.6752	263.014	188.284	111.679	107.059	84.7609	86.3496	128.425	105.221	247.298	193.347	76.7259	59.7908	256.811
AHY39844	166.23	35.633	19.0962	40.5798	26.8772	32.7837	20.9839	50.7675	26.5732	33.3688	59.0359	129.786	91.3836	34.9311	207.133	52.6273	42.9653	64.784	139.377	135.215	112.051	119.834	207.829	92.8747	12.3063	134.549	32.88	117.425	62.8972	35.9854	55.0351	13.2195	24.5682	38.9978	68.2023	22.6813	227.776	44.5821	24.5064	38.915	35.1823	28.9352	61.6566	41.0673	54.1091	176.405	38.904	11.5995	58.6464
AHY39845	133.567	22.7878	26.4758	14.1941	10.8431	5.88495	26.5482	37.2566	10.7544	11.9402	14.4536	62.7301	69.6371	19.2785	146.993	14.3799	25.4518	17.282	73.4642	76.436	64.9282	59.4112	143.821	63.8205	14.9721	74.0297	14.2501	48.1862	2.15886	13.731	43.3966	15.3443	10.8777	25.9172	55.5783	33.3243	139.273	1.16931	14.8442	15.6092	28.9049	12.4651	44.658	16.7151	1.28492	136.145	13.2757	15.2244	3.88967
AHY39846	106.398	116.731	108.251	122.196	97.146	24.5167	65.6155	43.8498	99.4829	3.17323	27.6843	36.1704	169.559	116.754	139.182	27.3313	30.2481	24.9327	152.564	154.809	135.965	37.008	127.19	86.0916	43.0398	155.125	3.71824	56.7536	34.8991	124.961	71.984	44.1844	117.791	48.1527	109.519	113.716	218.375	28.985	6.65718	4.51945	47.1718	103.932	155.032	4.44219	21.594	142.308	120.158	44.4568	27.8093
AHY39847	188.872	175.829	171.562	154.452	149.076	27.7223	84.751	84.1982	144.477	6.10369	31.0136	50.4152	310.497	171.477	246.281	47.8112	57.3999	48.7001	236.465	233.788	200.937	52.3519	221.198	140.024	66.9776	242.292	4.48753	123.819	18.1587	189.003	135.698	63.7713	175.77	81.0498	173.674	185.201	153.66	3.52888	13.6484	7.11457	82.545	161.419	265.757	7.26005	7.51594	220.268	158.663	70.3714	20.2598
AHY39848	157.334	98.9056	321.125	85.532	67.8356	33.9718	167.8	123.948	69.9588	11.7969	46.7159	88.4488	210.966	110.358	210.654	40.1098	46.0548	45.8506	344.876	333.719	153.849	95.195	193.956	99.3841	148.589	345.377	15.1227	111.862	61.3993	108.844	116.673	135.934	78.1236	162.999	124.522	316.378	179.359	34.2661	25.5966	17.573	160.596	76.8434	231.498	20.3255	60.7563	173.987	87.3535	149.796	52.2431
AHY39849	867.647	3006.4	4365.89	2525.59	1078.72	6512.98	3021.23	5629.65	1089.99	2754.82	2424.3	1987.08	3845.88	2978.9	955.789	3551.22	6316.47	3374.17	5982.27	5971.59	2688.45	1979.14	848.847	2517.36	8407.57	6172.72	2671.84	2428.14	4626.99	2268.82	3817.8	8283.16	1246.46	2934.65	5038.22	4934.35	1916.27	5374.3	3130.52	2505.91	2979.26	1104.8	10551.6	2439.84	4454.1	820.011	2500.82	8554.54	5138.04
AHY39850	10.6041	49.427	40.8695	48.1106	10.2696	32.048	22.6582	33.5144	8.38029	4.14571	7.50151	5.84022	64.0224	49.5765	8.14205	95.9117	31.4623	74.6267	160.657	155.492	85.8597	6.75155	12.435	355.764	37.743	155.574	3.80999	83.205	22.113	29.8771	37.2184	43.5277	9.99741	26.4286	31.2519	39.9504	186.173	26.7302	24.085	3.86585	27.577	8.56545	173.02	3.75524	16.9059	7.4494	43.0374	45.4623	21.6358
AHY39851	7.96936	18.9612	8.62213	21.2565	6.76859	3.3874	5.45329	7.82842	8.12469	2.0359	4.87092	8.5012	34.9796	20.9859	9.93461	11.769	3.1246	12.1236	190.424	194.814	21.0643	8.26687	8.30506	78.9279	3.0444	194.989	1.41367	30.4743	3.41192	19.1868	15.4757	4.9877	9.32003	9.97449	12.3734	9.75778	181.382	5.04603	4.20544	2.42054	12.0504	8.77169	27.8731	1.52002	5.75624	8.55127	21.8953	5.96256	4.42914
AHY39852	6.8347	31.0085	12.4126	36.3226	14.1578	8.17543	8.50009	11.4296	15.8565	10.264	7.53191	17.7014	41.5735	29.514	9.18417	25.6992	10.0549	20.2292	81.3227	81.4232	23.6686	17.5335	7.19533	78.8715	7.22515	86.3073	10.4631	36.0535	8.13658	28.0782	15.1567	8.38342	14.772	24.4796	17.9504	13.6411	209.594	11.6186	5.96768	12.7657	27.5527	17.4885	28.9338	14.6742	14.1598	7.36588	39.9971	6.88778	9.0194
AHY39853	84.6196	47.0171	61.1469	50.0662	41.3298	111.872	33.5435	70.9868	40.9443	25.9984	20.5574	34.3517	420.443	45.9997	80.5856	39.9788	108.696	23.1338	105.36	105.813	137.409	31.7696	77.9241	115.361	92.5004	100.074	30.2536	44.9937	125.398	43.9337	93.8391	99.422	44.838	63.0477	97.9397	78.61	136.882	146.651	15.6635	24.8704	57.6434	33.7554	287.325	29.7854	139.215	79.532	60.0235	98.1564	120.678
AHY39854	256.018	17.4153	0	15.0216	7.4273	3.21668	0	58.0026	4.57198	7.99095	1.32155	20.261	31.5338	20.3711	385.798	0.798279	15.8247	0	0	0	24.1355	18.2697	282.297	28.8082	0	0	5.63818	0	3.93425	14.2288	31.9474	0	6.60472	41.2443	36.7902	0	0	3.30463	0	12.0036	38.3042	8.69177	37.9095	12.0285	3.78425	214.573	14.0696	0	4.99453
AHY39855	78.2884	3.22193	0	2.62766	1.679	1.01282	0	18.9566	1.43956	0.432874	0.403503	6.37952	12.7923	3.96624	122.43	0.67027	2.90655	2.86414	0	0	15.9624	4.79375	91.6872	23.5053	0	0	0.901726	12.3872	1.16589	2.91393	18.7004	0	1.99642	8.45628	31.2142	0	0	0.277471	0	1.0722	8.49559	2.43266	21.3637	1.61594	3.88352	84.7105	2.88774	0	4.63506
AHY39856	99.5244	57.3324	31.5327	61.8403	71.3798	21.9651	18.8811	42.089	71.7861	31.1186	36.4615	54.5509	101.974	59.2354	127.862	18.5739	29.9329	22.1427	197.679	198.928	61.2077	59.9705	111.49	47.9682	24.469	193.296	32.8644	47.0695	25.2847	83.2058	49.2478	24.2993	79.1983	88.7845	51.4427	31.5532	269.157	20.8384	19.863	37.549	83.1857	79.8683	94.3786	35.6127	16.2346	97.0831	61.1502	26.2406	23.4902
AHY39857	66.0596	9.17012	8.14104	2.62766	3.358	0.675216	4.34806	14.333	2.6392	0.649312	1.91664	3.9872	23.9484	7.43671	68.5109	2.01081	3.52939	3.58018	65.5631	65.8455	18.7384	5.03344	61.4644	14.7592	4.61203	60.2819	1.80345	4.76431	0.971578	3.78811	11.6495	6.39133	4.65831	9.86566	16.4966	10.7136	47.8395	0.277471	4.93653	1.71553	7.88876	2.43266	17.349	2.42391	0.882617	72.7271	3.6753	5.60742	0.441435
AHY39858	106.399	127.274	169.894	86.1216	136.371	18.9196	88.9749	112.959	137.226	148.858	63.4859	120.795	323.532	127.889	142.634	77.8558	51.5445	74.1736	195.47	194.294	105.411	123.168	129.406	128.429	324.331	201.098	138.353	134.952	14.3873	144.988	134.316	319.194	152.111	222.312	147.707	259.391	258.359	13.759	117.49	148.941	218.811	147.997	113.465	147.636	11.9308	132.954	92.0152	318.546	16.8668
AHY39859	75.2712	43.7633	41.3695	37.4509	54.47	5.5579	18.3241	14.6671	54.3236	16.6441	25.2741	34.6481	103.721	43.1012	104.861	26.3011	10.8153	15.1788	94.3267	94.1189	40.8493	33.6751	95.2283	46.9675	53.0442	93.4418	16.014	38.6792	5.34617	64.0049	33.2193	49.6141	53.5764	55.3943	30.0901	65.752	111.241	2.12751	16.5729	17.4094	54.6026	63.5006	25.4472	17.0366	4.1401	97.1947	38.5408	50.4173	7.31693
AHY39860	224.509	501.273	824.964	519.338	377.034	874.749	591.057	351.964	400.864	521.564	541.607	512.001	584.546	507.908	344.153	442.868	764.382	397.008	883.52	873.458	303.951	528.62	285.641	411.505	1436.86	871.564	523.18	343.053	969.49	530.544	451.964	1408.58	401.138	623.357	464.618	911.648	353.806	821.801	246.551	503.856	637.92	333.943	833.722	502.732	897.881	242.957	538.752	1430.1	957.199
AHY39861	137.493	1170.44	551.958	1174.11	762.939	494.015	513.051	394.345	793.014	360.614	488.394	366.671	631.655	1068.75	179.668	663.53	706.417	848.279	654.665	682.927	322.87	388.979	180.024	554.445	1045.23	744.996	378.039	365.972	920.813	1134.94	470.978	994.966	931.174	587.055	447.944	764.465	352.407	667.941	271.578	373.528	505.529	689.233	795.012	371.513	608.277	197.455	1160.24	993.093	852.5
AHY39862	73.9646	302.065	240.05	311.404	208.156	220.335	205.366	117.709	205.321	94.7862	248.885	137.126	278.519	301.751	96.8435	245.344	209.922	192.612	314.655	325.096	147.187	136.182	80.5902	265.091	346.497	301.54	89.9974	227.572	309.617	300.79	228.436	326.14	239.685	180.601	208.988	290.118	270.909	245.96	93.0547	105.988	187.238	186.223	276.688	107.554	259.7	88.7861	316.13	334.406	243.816
AHY39863	159.689	217.112	106.666	234.292	179.447	52.0589	64.468	53.2371	164.645	19.5362	155.491	60.9055	158.793	218.589	229.162	165.601	65.4684	219.581	263.979	248.358	83.6857	62.6857	188.92	177.279	93.821	256.427	19.1742	172.567	114.681	240.09	154.055	106.012	197.016	91.4502	156.277	108.483	293.705	61.8107	49.0963	20.969	85.087	147.618	138.213	21.5049	68.9431	195.34	235.896	91.1281	95.1431
AHY39864	61.2049	208.08	293.205	193.135	160.806	4.67217	239.021	36.9695	147.572	13.978	50.5671	44.9607	56.7239	205.834	57.6952	37.1036	17.8773	96.8904	363.084	360.08	37.1374	50.8614	54.3053	64.722	116.455	352.456	13.1723	158.24	1.19517	190.876	54.2105	146.325	158.949	89.1633	63.6646	342.817	182.717	0.853319	80.4906	21.1033	90.1999	148.69	45.4172	17.3935	2.17148	82.6019	190.533	113.215	3.39391
AHY39865	0	0	0	0	0	0	0	0	0	0	39.7461	0	0	0	0	0	0	0	0	0	0	0	0	0	0	0	0	0	0	0	0	0	0	0	0	0	0	0	0	0	0	0	0	0	0	0	0	0	0
AHY39866	0	0	0	0	0	0	0	0	0	0	9.30525	0	0	0	0	0	0	0	0	0	0	0	0	0	0	0	0	0	0	0	0	0	0	0	0	0	0	0	0	0	0	0	0	0	0	0	0	0	0
AHY39867	58.0418	36.5616	52.635	25.3808	23.87	9.28885	37.5438	29.7729	22.6129	25.087	11.3381	49.7941	53.2038	31.9252	54.5866	16.4797	14.3411	31.8566	91.1897	90.713	53.0595	49.39	58.9414	38.8799	25.4356	88.292	19.5311	50.2023	20.7028	33.775	26.7399	27.188	29.8668	75.1972	31.1488	55.699	84.7897	9.421	29.4436	33.6429	71.5208	28.8375	77.1359	32.8724	8.16358	63.1357	31.5043	31.113	15.3757
AHY39868	59.7844	75.0631	55.2136	78.768	87.5339	20.9129	30.4341	35.3969	86.7528	11.9796	33.996	30.525	93.7184	77.0656	69.441	22.8834	20.7269	29.8165	103.656	106.407	71.4412	30.6865	64.467	54.3967	39.0504	107.722	11.4279	51.2613	34.2256	87.4246	36.7509	36.9917	78.3139	24.9959	39.6133	56.8711	160.966	18.8025	16.3573	16.0288	28.9835	87.9287	81.5106	15.7775	33.2377	57.1074	78.1515	39.6627	37.2204
AHY39869	217.544	707.523	728.207	721.208	376.674	885.233	788.523	1057.31	382.406	355.699	2078.82	565.32	654.666	717.659	214.979	1132.22	850.608	1104.57	793.079	794.202	893.089	564.611	206.319	873.335	614.522	775.623	356.968	812.056	835.1	791.682	1027.6	591.277	410.484	620.853	809.631	742.247	885.887	1291.2	851.388	497.778	613.268	360.719	434.55	484.953	992.854	240.477	734.413	620.93	802.799
AHY39870	90.7329	97.4335	126.439	52.3179	43.4925	10.0314	102.555	165.405	42.1648	21.5468	36.4293	81.817	104.866	101.356	106.37	35.7465	31.7403	84.3756	129.572	127.616	169.131	80.7148	98.6587	173.251	41.1793	115.696	26.6787	234.728	3.94786	74.002	179.066	39.1717	63.5452	128.137	141.867	133.968	192.653	2.67772	81.3707	50.3203	125.651	47.2615	48.6475	48.3227	1.79319	102.843	51.7358	41.3595	2.24213
AHY39871	52.1457	40.4481	66.3963	44.3202	61.9953	8.30428	37.5602	14.923	76.2522	13.5207	41.1184	37.9845	63.884	39.1011	56.7535	23.5527	14.1042	16.2148	125.296	116.364	82.591	35.7484	57.4092	75.8727	18.5756	129.123	10.562	70.6858	10.318	67.5794	64.9936	19.5196	69.1132	48.2666	40.0343	62.7447	196.164	7.36674	17.5284	15.0705	44.7002	85.2442	20.377	17.1926	6.89209	59.2642	45.9189	17.1339	8.27287
AHY39872	101.842	29.4743	65.8618	39.5399	76.2603	13.5198	40.8923	9.72531	73.9534	7.35419	43.5794	28.386	63.1776	33.6916	128.84	30.9085	15.6202	12.1649	115.454	127.366	77.4821	24.4326	121.154	70.315	13.5501	118.548	13.1311	67.066	30.6546	56.5775	47.6186	20.3379	64.0665	30.2968	36.505	66.244	207.335	12.1217	18.9889	10.4091	30.4376	83.396	21.5753	14.217	12.4244	123.691	42.6889	18.9348	9.64237
AHY39873	71.9591	25.3654	39.1813	30.5365	65.8845	1.44898	22.0708	4.57937	66.8543	5.8594	7.32685	17.5515	23.4739	25.5342	90.9334	11.9495	2.33043	12.7654	80.2347	85.9741	32.5361	14.7186	79.1511	31.2213	8.65506	85.586	7.88911	32.0876	4.87561	51.757	19.635	7.31494	64.8859	20.4733	12.4945	38.9079	155.466	2.19855	8.24115	10.0532	20.8356	75.6956	8.61527	8.53598	1.86492	87.3114	28.6014	10.1418	2.62329
AHY39874	39.788	484.573	309.161	351.973	332.812	74.2721	247.708	273.094	340.476	36.402	104.826	147.691	232.975	502.91	47.7885	109.711	153.076	126.88	369.388	355.367	225.32	150.092	39.7754	307.825	154.189	356.728	27.759	216.064	124.89	494.9	306.139	142.899	420.382	202.27	279.298	293.421	123.815	90.4176	72.5919	42.8286	205.64	351.151	133.708	51.5656	112.394	52.3309	347.309	159.623	126.943
AHY39875	98.4094	657.599	1142.04	628.992	368.522	939.123	1194.63	1398.04	392.195	292.148	1433.96	483.368	912.071	636.86	119.333	712.878	1009.66	635.967	1041.67	1036.78	1031.24	477.562	99.5836	906.399	1261.55	1027.37	303.34	743.363	956.18	601.434	866.319	1226.4	388.125	769.827	921.787	1067.67	410.173	1236.11	469.83	364.976	758.363	416.853	876.745	369.581	1359.29	115.381	633.563	1211.66	1137.2
AHY39876	150.443	1258.35	988.221	1310.84	988.251	1245.8	920.59	1093.35	948.284	339.62	1258.2	442.224	988.635	1275.3	207.878	851.375	1270.45	743.68	1029.51	995.334	1037.67	447.471	178.955	917.329	1450.71	1018.87	344.677	777.984	1729.8	1303.53	764.306	1471.27	983.149	526.233	720.632	998.254	636.505	1526.49	578.997	395.524	523.182	986.991	751.018	411.945	1303.81	206.043	1346.23	1490.76	1527.74
AHY39877	239.171	783.264	655.799	773.607	715.453	854.368	359.845	539.559	718.159	345.231	679.224	309.711	864.887	793.31	261.518	495.707	735.295	539.284	738.194	743.807	654.006	323.275	234.845	640.426	1272.36	743.849	346.151	473.015	1005.96	621.49	538.846	1262.04	657.688	356.95	485.082	711.172	367.229	1140.76	275.295	371.744	361.416	720.734	477.59	379.248	966.164	263.272	777.668	1267.08	841.315
AHY39878	216.95	132.965	227.982	83.9419	93.5424	20.6084	430.195	175.925	90.8034	78.8306	40.1618	164.783	155.367	140.221	273.337	81.8296	42.5251	113.156	253.769	261.745	119.091	171.671	237.806	92.1324	52.6838	251.457	74.1557	195.822	36.1116	126.092	105.731	51.1519	117.954	246.898	113.533	220.071	524.162	21.266	530.846	131.481	247.634	91.7784	122.435	136.316	26.1004	230.286	82.0832	50.7647	34.2815
AHY39879	99.0893	70.4637	73.0759	65.5357	65.918	11.6121	109.77	77.9733	65.3681	22.3698	24.0652	55.7568	114.22	71.9898	139.391	45.4266	32.503	70.6087	136.477	135.807	87.8631	56.4496	109.723	78.4016	25.993	134.112	21.9244	115.596	18.5689	84.031	74.4336	23.2464	74.7933	80.9863	80.893	74.7712	255.01	9.30859	126.409	31.1742	79.3749	70.5851	90.4204	30.7335	13.2796	113.936	65.9195	22.4716	15.5572
AHY39880	463.429	392.461	493.434	337.478	377.862	378.458	394.049	445.694	382.401	379.338	220.967	384.066	951.439	389.666	633.03	255.78	565.008	282.772	535.885	521.405	484.341	386.855	574.614	421.423	817.943	508.627	371.49	369.345	406.961	299.446	545.195	800.128	352.596	469.726	531.856	592.379	441.462	206.887	297.183	442.758	480.939	464.422	336.845	452.173	234.898	472.415	350.236	811.894	524.313
AHY39881	281.979	179.997	261.988	190.454	235.116	107.118	166.909	170.251	250.898	171.207	112.536	190.728	431.036	175.162	324.319	130.721	136.427	95.8768	316.042	312.179	220.705	208.611	305.563	173.836	248.892	309.157	179.799	192.768	99.9743	179.819	209.26	254.568	208.884	243.074	171.951	312.602	358.002	49.0666	180.433	246.718	241.996	290.991	97.3493	252.975	67.9546	346.014	182.253	251.223	147.448
AHY39882	148.62	282.435	210.225	266.999	230.024	131.979	154.644	200.979	233.839	92.6382	130.71	144.258	326.897	277.41	169.555	180.244	190.082	126.154	232.163	229.901	249.561	140.023	156.947	245.773	149.268	233.036	94.3975	185.085	194.98	220.998	237.218	142.376	211.215	182.474	192.515	228.072	149.447	161.96	57.2763	107.691	181.348	286.72	103.914	118.396	196.769	158.849	260.088	140.165	201.436
AHY39883	124.179	403.37	295.861	405.903	330.963	476.568	209.505	247.203	341.165	117.265	388.413	202.459	466.877	400.973	172.607	376.548	494.986	200.874	370.713	375.314	366.901	206	156.351	422.592	197.013	376.735	120.851	232.622	744.31	356.73	408.566	196.383	307.982	253.671	330.877	309.733	182.943	729.484	58.5757	156.289	274.198	412.204	119.851	156.156	881.804	160.071	407.587	203.096	673.39
AHY39884	197.875	269.76	193.83	281.937	262.555	96.9628	125.804	134.819	280.091	52.2763	143.689	110.296	298.933	283.63	284.011	135.947	158.47	92.0155	304.911	343.017	221.997	118.011	256.574	257.711	133.794	339.024	54.7977	141.628	132.376	250.843	234.95	134.14	273.383	158.359	168.522	200.237	431.442	58.8555	77.0079	81.0113	147.821	353.103	93.2368	92.2585	62.5873	276.599	301.59	121.168	129.516
AHY39885	160.643	118.653	50.4802	75.9254	93.0872	4.5428	28.0987	69.8542	89.3763	19.9266	18.1459	54.5923	166.021	110.952	225.768	21.8356	55.2835	31.4401	95.3076	83.4465	144.305	52.2821	166.421	155.819	22.0042	87.071	22.0318	95.8242	12.9358	82.1333	118.108	25.3476	108.397	68.7281	105.146	51.3054	91.1794	4.32313	11.8734	26.1212	67.3286	117.582	49.1465	30.8992	6.50074	203.486	73.2518	22.7911	6.87775
AHY39886	358.19	273.336	174.813	256.6	298.518	22.4785	170.732	176.814	285.088	63.1857	48.7376	144.309	202.649	272.967	520.997	60.648	91.7996	72.1236	292.451	276.806	163.745	146.903	437.706	171.014	41.4409	283.931	60.4234	84.5909	11.2792	294.007	163.031	45.3431	302.206	200.052	173.674	161.131	447.506	7.57929	362.235	79.0772	183.37	345.746	161.067	89.6602	4.52048	448.204	258.154	43.7034	13.9421
AHY39887	141.34	32.154	51.6358	26.9758	43.2948	1.71391	48.1325	55.9854	45.2022	8.79018	6.48672	31.4869	69.4727	30.4824	171.982	8.31775	7.02643	12.9246	58.3929	65.3467	56.5288	36.2338	162.241	56.4264	8.48914	60.7489	5.08637	48.3733	0.876861	40.4341	37.6974	6.40917	47.0468	41.5666	37.221	50.9359	204.065	0.93908	69.5612	9.67677	39.9343	58.6613	38.4973	9.11505	1.394	165.336	29.6161	6.601	1.245
AHY39888	246.058	1.87974	43.0846	1.99294	5.45756	1.53635	25.1455	21.7417	4.00338	3.28312	1.22414	20.1605	26.8505	1.50409	289.215	4.06691	0.314924	8.68919	237.414	259.839	20.6338	21.8148	316.535	16.3764	2.94567	257.336	3.76151	15.8993	2.35805	3.09408	13.7183	5.17064	3.36484	21.9896	11.2851	37.1461	653.44	1.68358	72.6212	6.18038	24.2396	5.99639	8.9172	4.28962	1.07107	320.51	2.3893	4.43783	1.67402
AHY39889	132.718	82.4044	122.577	98.3796	146.767	24.1481	115.791	38.6689	146.273	20.1375	45.1805	80.1362	87.7343	88.8621	191.576	48.1297	23.8989	29.8093	181.67	185.081	84.0017	75.6083	163.146	80.7949	17.7693	196.59	19.7777	55.11	43.4338	107.225	63.0849	16.0718	137.964	108.347	54.9488	115.674	231.819	25.5837	42.4714	30.9762	106.703	190.739	38.2982	28.9523	35.2646	170.72	92.7135	18.5283	34.2263
AHY39890	10.5159	70.7387	115.977	64.5492	44.5125	102.644	133.284	155.959	44.5255	131.853	202.226	308.121	114.487	74.5281	13.561	1091.52	89.6456	1383.54	164.751	159.806	89.4126	310.894	12.4506	46.9834	37.4481	166.186	124.743	633.153	93.3309	58.35	45.2196	38.0945	50.8631	668.53	51.7262	104.965	255.361	98.6034	163.421	159.243	664.278	41.1658	127.381	158.26	140.944	12.1593	67.1546	39.606	121.014
AHY39891	0.0794551	21.6812	25.6577	17.5885	5.56362	0.0559358	50.4279	0.153209	4.92922	173.849	59.4327	140.842	0.591479	23.9034	0.138147	447.096	0.13759	494.232	90.74	91.623	0.137984	140.184	0.0562629	0.045284	22.8436	91.9023	171.661	129.456	0	16.9941	0.152377	17.7901	5.88039	310.835	0.160776	30.8523	246.478	0.0919444	183.919	197.542	306.583	6.04575	0.237556	196.985	0.0584937	0.136927	17.5721	20.8431	0.0731381
AHY39892	0.720948	0.993577	116.767	1.58012	5.28863	0.338362	169.408	0	3.8474	4.33841	0	14.386	4.17424	2.98132	0.278555	6.71766	0	8.61161	179.342	152.328	0.834678	9.12845	0	0	41.8442	159.996	2.71122	13.3698	1.1685	2.92044	0.307249	44.4121	0.889278	13.3181	0.324185	106.864	233.103	0	14.3759	9.45645	6.48728	9.75237	0.862203	8.90752	0.70767	0.276096	2.63108	40.5613	0
AHY39893	4.64059	0	6.30229	0	0	0	17.8819	2.38618	0	0	0	2.05776	1.15151	0	10.2201	0	0	2.77155	43.8858	62.2796	1.07453	4.63878	5.25767	0	0.939566	32.2792	0	18.4412	0	0	0.593308	2.19901	0	3.1173	0	9.87362	99.4125	0	12.9789	2.4901	7.04653	0	0	0.781851	0	4.26521	0	1.88735	0
AHY39894	66.7502	1.27178	1.16042	0	0	0.216552	1.04586	2.57026	0	0.277658	0.517637	3.069	5.72467	0.636016	74.1625	0	0	0.918572	44.8998	56.5253	7.83484	0.922454	64.2563	9.29163	0.311399	44.9327	0.578393	2.44477	0.249279	0.373816	6.09582	0	0	1.54974	8.71409	0.981719	58.5431	0	2.9872	0.550194	2.07593	0	3.12692	0.518256	0	69.9738	0	1.25105	0
AHY39895	63.4668	2.5822	7.27026	0.130367	0.595005	0.167498	9.84229	3.51731	0.476143	1.82549	0.90086	6.59393	8.04405	2.82869	69.9114	1.66271	0.618016	4.26298	43.0445	39.5456	12.3957	6.89717	59.0515	10.7803	1.44517	43.0294	1.90135	10.4004	0.482032	0.722848	4.715	0.563724	1.2106	8.69055	6.74018	9.99799	36.7506	0.275325	10.3512	2.87256	6.22205	1.20692	3.12997	2.10452	0.175158	59.9321	0.911719	1.08862	0.21901
AHY39896	49.9346	233.081	144.701	225.159	175.94	133.002	258.273	150.562	175.355	17.0819	366.494	124.815	192.373	232.141	60.1843	196.041	117.313	178.558	216.106	219.335	222.778	128.762	52.5884	203.203	66.1665	218.232	19.2869	327.354	187.383	225.532	196.814	62.4525	168.598	165.981	174.41	143.125	270.786	145.931	91.1779	30.0087	160.582	186.548	104.982	28.5347	180.411	68.0575	222.512	62.4137	163.658
AHY39897	78.7053	554.021	453.392	582.333	326.162	1021.89	797.304	835.577	317.8	143.213	689.823	410.007	603.473	558.003	102.695	678.684	990.216	688.314	502.895	510.118	598.43	406.19	88.0015	536.967	314.524	503.037	138.781	726.671	1527.96	579.248	628.071	313.793	358.77	505.233	566.234	381.099	787.604	1450.78	590.154	211.636	508.959	341.15	519.502	212.943	1519.57	101.513	567.595	319.806	1306.18
AHY39898	46.163	264.615	760.818	263.059	144.012	1398.21	1520.61	1252.63	145.933	409.344	1224.63	754.959	625.359	268.55	55.5037	434.805	1068.21	458.885	567.819	552.172	626.487	713.606	49.8638	527.266	626.69	580.629	413.114	528.575	1291.47	284.871	602.008	595.26	144.766	939.232	537.453	657.238	840.373	1584.11	857.326	621.647	1000.89	151.615	685.137	600.589	1742.55	64.1827	261.786	618.295	1449.66
AHY39899	84.5913	473.283	1024.82	415.586	254.953	1769.84	2032.46	1743.54	244.035	727.861	1183.91	945.058	724.852	445.211	111.295	798.442	1522.68	843.774	881.283	856.045	709.714	970.773	101.441	586.049	855.902	871.144	747.366	880.118	2362.81	496.107	706.216	834.493	276.845	1443.84	671.933	923.284	1395.3	2362.02	1550.44	1043.01	1402.74	234.057	910.223	993.57	2774.07	118.895	468.602	842.222	2342.45
AHY39900	78.9027	543.772	838.126	523.877	316.343	1684.58	1677.44	1446.69	316.541	536.869	1452.35	826.576	629.779	567.622	114.169	804.5	1364.88	1129.34	655.673	661.216	601.09	829.682	93.4677	522.279	689.45	650.584	534.914	789.946	1949.59	682.982	596.114	681.829	343.919	1108.53	631.743	722.169	1728.48	2323.22	2247.97	763.488	1116.7	322.496	858.014	778.981	2718.77	93.1314	528.81	680.792	2107.33
AHY39901	0	0	0	0	0	0	0	0	0	0	0	0	0	0	0	0	0	0	0	0	0	0	0	0	0	0	0	0	0	0	0	0	0	0	0	0	17.9508	0	0	0	0	0	0	0	0	0	0	0	0
AHY39902	2710.29	398.536	449.591	369.033	278.003	178.905	412.869	145.639	217.958	58.7596	271.23	172.085	210.457	364.966	3294.64	76.9868	204.859	108.412	854.455	855.551	173.922	156.422	3413.75	182.651	166.017	855.852	70.617	114.42	188.697	351.427	209.67	172.032	287.213	178.699	238.115	356.916	174.375	137.621	26.2593	62.6958	162.633	214.323	300.177	99.1305	139.163	2739.87	354.984	148.924	157.87
AHY39903	87.3141	138.435	46.6389	95.4018	91.2065	13.7806	36.1966	32.1164	95.8722	11.6244	47.4604	24.5553	79.5701	112.9	99.7147	44.6387	23.1928	61.5311	143.498	130.29	44.7291	23.6866	87.1792	53.4329	14.6015	119.779	6.2959	79.8352	16.2807	115.185	47.0899	23.7998	112.943	32.0083	50.3805	40.5527	170.976	14.9025	108.854	8.29239	36.068	99.9502	61.9136	12.1505	15.1692	84.0389	100.953	18.3317	20.8636
AHY39904	140.671	144.035	99.3146	160.723	149.555	64.0666	80.3474	87.3478	158.949	37.772	107.593	75.8887	169.742	159.394	187.307	162.968	59.0963	90.9906	165.168	171.751	123.469	83.456	177.213	121.909	54.9061	179.448	40.1055	144.495	96.3017	177.739	116.611	53.3032	156.728	111.552	128.93	86.2246	322.451	62.5274	129.329	51.2303	110.186	139.367	140.659	49.7966	88.0822	156.948	165.244	46.0586	93.4925
AHY39905	110.22	87.1628	105.938	73.7949	76.2675	14.2652	93.3689	79.5924	78.4402	30.7614	25.4452	90.3068	123.227	90.4599	143.001	43.7695	34.735	40.3403	129.815	124.352	94.6687	84.8068	122.688	94.4311	29.4231	127.22	29.6344	104.112	14.2648	92.7788	97.6094	27.3392	78.9598	131.564	111.135	95.9167	183.293	4.26335	28.9009	45.3962	131.657	79.9472	87.8157	45.2612	7.3081	130.511	68.1239	26.222	21.8552
AHY39906	220.46	250.608	286.688	225.475	193.519	478.745	947.576	421.01	193.927	248.103	531.992	456.179	137.008	245.483	211.873	847.622	441.832	618.088	275.227	276.322	61.3059	453.477	185.927	66.2646	506.188	271.121	253.129	659.899	619.985	605.941	860.578	505.333	191.481	200.786	1482.79	381.811	437.484	554.432	425.03	175.29	204.535	119.383	118.569	169.627	450.858	188.967	234.591	516.618	501.25
AHY39907	0.585116	76.2029	272.824	83.3567	21.0709	1.64767	209.551	6.76948	21.077	22.1824	1.96927	10.3782	31.216	96.7847	1.35644	3.2712	5.06615	0	386.136	401.088	9.48385	15.2071	2.48596	2.00086	398.048	434.906	22.004	18.6015	1.89668	92.4379	2.99233	417.978	37.8909	29.4787	4.7359	366.01	363.127	2.70835	172.738	23.0243	44.4237	20.7767	11.8959	41.404	3.44604	2.68893	78.1542	380.752	2.15439
AHY39908	2.16234	272.438	340.889	248.436	78.7796	1.92287	244.809	2.77968	75.8419	14.1764	2.96848	23.7186	15.2496	261.432	2.50641	0	1.57661	2.03911	311.884	324.271	5.13865	20.4773	2.57882	2.85394	369.597	321.626	12.6256	6.3316	0.737824	245.904	2.18257	376.021	93.2821	30.771	2.30288	386.946	377.632	1.05357	173.649	14.0456	30.338	60.3286	4.62758	17.4487	1.84323	1.96128	245.713	367.049	0.838073
AHY39909	5.24369	85.9646	165.564	86.0498	51.5904	6.12139	109.079	6.9114	53.6644	13.4806	6.25505	19.8672	28.4939	83.8545	5.34716	3.15424	6.37924	2.18033	171.939	178.161	11.3349	20.9002	6.11018	5.37182	94.0052	179.535	15.2265	5.01163	4.9487	104.459	6.06769	92.4723	54.405	33.608	9.26745	185.006	107.896	5.99112	40.8152	17.2741	35.1641	44.1081	21.5519	17.837	5.76607	6.67261	85.0977	89.6249	7.75953
AHY39910	49.312	72.2227	80.4515	64.0759	45.8693	69.0464	62.9679	69.1603	45.1544	9.9644	50.5753	34.5611	95.7982	66.9071	66.0522	53.5778	66.8014	71.1828	178.067	183.906	85.6716	36.9242	61.5044	76.3627	34.7539	180.213	10.7206	53.5095	109.416	41.5725	66.8075	33.7359	45.5631	35.3967	71.2673	76.2054	208.818	69.6972	20.2153	11.5541	37.0963	42.9214	116.787	11.7009	101.407	53.4833	63.817	36.9411	102.229
AHY39911	15407.5	2422.73	1940.61	2325.46	1694.42	3716.06	1643.48	3039.24	1820.01	1100.19	1575.12	1746.13	2456.39	2222.89	15960.9	1817.12	3712.57	1474.56	3238.24	3177.98	2587.05	1465.17	15015.3	2377.88	1059.87	3204.91	1145.91	1602.1	5680.77	2134.45	3282.46	1007.04	1780.99	1671.63	3823.86	2008.14	1784.39	1848.03	1727.51	1154.32	1634.58	1854.85	2571.45	1200.52	2204.13	14715.9	2289.08	1061.33	5917.54
AHY39912	163.56	1494.17	979.973	1412.82	1332.95	91.4386	839.613	1045.09	1164.87	436.396	463.453	725.268	837.079	1399.98	154.735	369.799	533.143	466.875	1078	1000.7	924.528	714.093	151.586	830.736	421.248	982.339	526.894	965.393	107.207	1335.82	867.21	354.757	1386.28	937.133	801.446	821.383	566.135	61.2342	404.563	696.956	888.733	1458.05	501.959	733.495	70.8297	160.278	1437.84	447.548	106.275
AHY39913	47.5243	29.799	79.5301	13.3285	21.1787	1.2685	56.6692	69.1993	22.0864	45.1339	4.54827	73.9072	82.7163	32.1334	50.387	13.8513	16.3813	40.3557	78.7182	76.732	51.3705	65.7426	45.9331	55.1981	24.1692	64.9057	31.7632	107.406	1.09516	14.7806	50.394	30.4181	26.6709	73.3805	48.918	89.6144	193.623	1.56382	117.238	72.1122	83.2218	27.4209	23.4346	60.7162	1.65814	56.929	13.8093	32.5194	0.829306
AHY39914	96.2124	28.4421	49.4248	33.4342	85.4409	6.18251	41.5818	20.7389	90.6081	15.3844	15.7911	40.3122	46.247	28.246	109.184	22.9123	8.39238	20.0088	97.8965	97.6466	39.427	43.6981	101.295	33.5532	17.2539	101.876	14.3725	60.4915	9.70005	53.2829	27.4463	16.3763	79.0173	40.5305	27.2041	53.7029	175.872	4.36611	38.7884	25.5399	40.3897	111.124	16.4543	21.153	7.61461	110.5	29.6283	16.1389	9.52099
AHY39915	110.677	83.0883	198.591	80.2988	57.7199	27.9471	119.059	80.6554	59.178	75.2416	41.6577	100.689	98.283	85.1522	127.662	37.9963	32.7352	66.6656	176.181	170.435	64.3548	98.8013	108.171	48.072	136.237	173.355	75.0678	95.1539	39.8305	114.864	56.279	127.329	66.1219	135.98	59.2597	195.742	200.868	28.8545	58.5001	62.2303	122.336	65.7551	79.3957	68.1727	28.8938	110.505	85.0533	127.04	40.2706
AHY39916	167.583	241.765	286.949	263.471	485.924	194.55	273.04	176.439	471.169	107.065	312.912	252.34	308.674	239.905	186.69	286.85	182.493	210.904	302.41	305.617	207.267	253.121	158.223	165.075	259.333	299.429	107.234	335.912	300.431	407.609	212.056	272.722	438.692	237.421	199.262	311.401	423.433	275.368	260.962	134.027	246.724	500.57	288.118	137.96	346.294	149.065	262.687	256.214	302.176
AHY39917	201.543	354.54	274.556	333.181	231.977	639.39	170.336	931.008	226.012	2504.92	876.786	4302.57	97.5102	365.741	267.805	577.224	466.646	1940.57	417.663	422.574	30.1641	4258.94	317.448	328.889	102.886	413.808	2512.65	1268.1	800.934	198.085	289.197	104.585	217.525	1517.66	445.435	211.43	15482.6	671.76	22149.4	1529.57	1503.47	327.134	746.654	1510.97	1394.96	206.935	339.236	99.8335	1391.2
AHY39918	506.604	435.906	674.255	395.204	100.924	1185.84	1356.7	1024.09	97.979	186.163	695.689	357.318	291.684	435.993	562.428	923.394	1175.94	1040.93	929.395	939.449	348.605	361.731	455.079	366.747	159.055	910.91	184.274	425.538	1414.56	275.316	638.837	161.384	115.868	669.971	714.034	586.986	545.447	1190.91	673.301	263.673	677.612	91.3014	445.263	257.131	1906.41	429.077	402.61	155.721	1609.04
AHY39919	135.228	624.271	692.498	627.612	170.229	1347.08	1439.12	1086.19	174.297	185.838	952.482	499.177	295.159	644.142	185.679	1314.84	1100.1	924.313	841.393	830.34	383.422	495.137	158.544	388.571	118.878	848.419	175.092	599.486	1567.2	409.257	680.884	124.135	185.644	902.65	665.049	573.362	726.927	1260.16	923.598	259.151	911.607	159.656	408.462	254.988	1843.89	163.155	627.266	127.122	1947.48
AHY39920	64.2971	28.5873	0	20.5489	13.4241	5.69407	0	51.8703	13.7311	4.40237	11.8012	17.3954	56.1702	27.9353	75.0722	13.7181	19.5405	28.3144	0	0	43.2085	20.6821	63.0869	34.271	0.0306667	0.030102	5.21188	36.3551	4.56614	26.1008	34.8186	0	14.7129	27.8785	47.3218	0	0	1.57746	0	4.93069	28.3148	14.4831	48.7996	5.07829	3.09989	69.3979	20.6956	0	4.23847
AHY39921	598.018	218.383	335.176	119.19	464.967	8.7951	353.976	327.575	447.822	66.998	25.5064	222.814	264.416	235.901	777.292	60.6011	86.2181	127.283	355.423	364.541	196.965	227.728	603.905	153.295	69.188	340.665	45.9457	259.913	22.9286	304.539	211.874	62.9007	558.843	310.081	281.795	291.612	202.195	11.9057	156.15	67.0372	323.301	400.746	282.559	72.7415	19.4766	474.501	132.355	65.7547	15.2205
AHY39922	120.465	28.4217	19.4292	24.2342	27.6516	5.326	19.4568	17.6739	28.5332	7.22286	5.63105	12.7414	42.2388	29.3298	124.371	4.06691	14.3605	21.723	51.5954	43.2565	34.867	10.9074	123.729	27.9436	4.56578	51.7564	6.70232	36.4238	3.65497	35.0073	19.2521	4.73976	26.9187	11.6056	18.0562	19.9661	115.974	2.52536	14.1852	13.5318	14.8506	35.2403	17.1384	18.5066	1.49949	129.876	22.778	4.14198	3.34804
AHY39923	236.151	124.774	79.2375	105.444	122.808	13.1141	76.3025	115.395	116.093	42.235	36.4074	51.7076	110.828	112.061	226.633	22.5508	49.5297	83.2221	137.205	137.947	102.569	49.2646	225.489	97.8915	43.2098	133.364	38.1984	103.17	18.0676	133.509	107.643	49.7833	121.31	57.394	117.929	89.2553	163.246	5.94068	53.7289	44.7313	59.0219	162.761	54.9053	47.0773	10.1503	214.016	94.1051	50.11	16.472
AHY39924	655.969	285.609	455.879	260.985	333.007	130.467	345.559	363.779	344.11	196.391	91.3577	256.344	404.759	284.029	777.539	125.086	256.781	222.96	433.337	418.343	342.34	257.138	745.25	333.252	315.665	427.682	194.682	390.416	90.5566	237.874	330.269	310.811	310.978	272.395	357.354	484.11	485.391	35.9675	448.052	211.795	270.216	412.242	306.791	215.856	41.7153	705.384	264.3	315.945	103.321
AHY39925	459.653	436.288	400.042	442.034	327.454	215.536	439.634	300.292	331.553	58.8499	301.98	212.391	390.63	428.196	592.238	223.68	246.113	221.031	475.575	495.835	368.567	228.146	528.374	462.945	259.219	472.024	62.3214	329.187	244.868	344.659	409.978	264.241	336.988	249.445	355.543	418.475	400.709	164.464	166.647	65.8699	253.366	359.668	241.362	65.1869	212.406	520.986	436.745	262.479	246.5
AHY39926	599.206	964.27	960.001	960.767	801.592	725.922	1248.74	657.621	791.69	260.92	1278.37	694.555	955.708	969.211	845.081	990.768	782.353	916.31	936.687	959.326	943.635	684.81	762.196	974.574	599.204	919.535	259.47	1027.93	907.701	940.756	889.438	597.315	890.508	976.813	813.251	933.94	775.317	836.38	732.458	351.742	970.125	724.044	815.429	335.392	910.091	709.059	962.451	594.281	839.765
AHY39927	273.275	518.162	230.591	501.712	388.687	475.003	146.858	1062.9	382.66	3736.38	829.737	5564.94	163.38	541.649	339.42	1169.49	390.481	2026.39	318.307	310.084	68.8188	5549.07	380.064	499.373	124.965	327.046	3747.57	1840.25	714.181	268.277	367.21	132.943	368.712	2077.77	515.3	202.02	5993.16	531.615	8450.72	2686.85	2030.62	505.884	967.03	2655.85	1481.65	284.852	532.153	123.729	1269.6
AHY39928	94.4082	744.998	306.837	776.732	609.853	414.497	240.743	1004.38	600.584	3458.83	856.829	5629.38	287.424	753.968	125.634	1060.69	346.303	2317.19	277.324	271.771	101.629	5545.59	180.37	509.711	110.276	268.99	3456.46	2195.45	506.419	425.381	357.35	123.564	574.081	2207.45	492.77	269.242	5304.59	633.428	4323.27	2796.29	2141.59	726.872	833.546	2778.5	1254.24	120.458	779.786	114.082	952.75
AHY39929	143.796	195.464	3612.8	213.938	146.508	14888.7	8293.92	4055.13	144.977	1495.49	16827.6	5375.12	100.127	199.116	83.0094	1434.65	12233	660.484	1932.84	1929.16	166.48	5365.17	1465.26	1254.34	1167.92	1944.36	1478.11	883.104	13408.5	160.571	4484.27	1151.97	130.158	5813.45	432.521	2973.05	902.684	14855.4	1049.93	1655.19	5832.8	156.481	156.973	1653.63	11585.4	83.5819	211.347	1168.32	13172.5
AHY39930	284.053	595.114	358.18	617.421	629.536	250.153	274.453	220.651	608.277	51.4917	336.844	240.058	657.939	586.054	322.509	269.002	302.802	272.437	515.789	518.432	622.163	237.069	287.096	627.615	176.863	522.136	55.0707	340.24	346.179	568.359	485.42	177.713	576.542	207.281	446.58	423.396	223.07	213.034	110.201	67.4443	209.278	626.629	358.014	62.7556	203.519	304.362	622.097	178.052	277.11
AHY39931	337.534	332.338	385.291	335.611	311.809	208.175	408.923	205.26	301.709	83.7195	423.553	212.492	451.495	336.916	415.694	290.784	233.673	155.319	558.577	542.208	472.262	220.329	343.063	468.076	292.357	545.394	81.7273	283.296	299.767	331.951	363.882	292.572	292.068	232.723	341.743	447.688	188.608	289.154	66.2633	81.6461	226.134	316.886	280.783	80.8899	295.615	381.102	363.572	292.157	253.782
AHY39932	243.194	437.221	224.703	439.466	421.543	145.756	211.545	156.21	385.651	29.0391	122.479	90.7485	450.126	420.514	334.503	121.093	201.327	213.065	301.228	298.25	421.507	102.844	261.865	400.654	160.26	308.287	32.6416	256.954	113.577	435.086	320.092	168.484	417.256	95.216	303.145	256.854	178.79	37.5965	74.733	33.0442	93.2403	435.452	239.798	33.541	32.5947	293.126	431.036	153.836	110.244
AHY39933	370.097	320.287	258.957	280.851	265.272	50.6047	284.402	167.327	261.3	51.1475	184.034	139.99	281.011	314.158	518.312	155.68	95.8807	159.058	339.161	332.266	313.862	133.513	458.908	282.163	130.624	336.392	47.6413	202.015	60.3518	348.239	246.11	136.845	278.728	185.154	218.289	274.709	300.381	45.3376	71.0639	62.2587	182.6	280.252	160.702	64.5092	61.2619	454.681	285.198	131.195	61.1005
AHY39934	318.695	96.2884	84.7746	85.7441	140.802	8.48537	104.189	60.533	136.754	10.6954	40.8241	39.4059	130.281	89.9715	386.691	44.5431	25.1174	65.8862	141.328	137.93	132.569	38.1876	350.802	115.384	30.4013	151.44	11.3319	84.4304	17.88	132.325	88.5437	31.7041	139.288	45.9728	85.2944	107.797	142.468	11.111	20.4739	16.8086	48.0822	142.751	56.5596	19.1027	6.16626	378.819	93.4926	37.389	14.1037
AHY39935	668.209	883.585	878.784	882.588	1092.34	283.565	725.038	609.435	1100.15	485.151	281.29	343.765	654.727	917.496	823.318	317.8	590.437	418.943	926.582	934.649	818.616	359.217	780.318	687.277	600.074	935.787	477.956	431.965	157.315	817.596	539.43	559.538	1093.09	379.757	577.715	820.311	800.582	80.8117	734.043	749.453	371.353	1201.12	357.682	742.541	103.129	741.43	879.718	572.692	142.914
AHY39936	87.7347	42.7021	48.1956	41.4598	118.701	3.5565	49.8758	20.8536	107.727	10.3362	11.0517	20.9081	34.543	35.6308	114.317	16.9462	5.92936	17.0975	85.8575	86.2273	57.7085	16.7209	95.3152	69.1018	8.86464	84.0019	9.39361	46.3971	3.73009	64.2581	32.2948	10.1076	114.658	30.0711	25.9726	58.1627	112.869	1.94866	17.7924	20.7829	28.0326	131.123	14.1645	18.8199	1.5703	107.956	36.8735	8.67514	3.82354
AHY39937	133.897	65.6837	86.0681	81.5652	138.022	68.2685	119.595	162.756	133.395	29.4698	74.3169	101.685	240.026	65.8976	222.667	80.3985	88.506	100.977	187.377	194.604	205.755	95.1871	190.04	175.44	20.6569	183.261	32.1561	177.621	45.6712	116.429	167.214	22.7919	140.05	126.791	173.679	92.8262	203.153	40.9285	30.5729	34.9333	122.626	132.097	280.985	37.8168	27.3258	186.206	76.1702	18.1786	49.9088
AHY39938	975.949	476.484	297.604	502.589	522.878	150.921	210.718	245.509	523.977	163.133	313.991	259.029	503.752	469.348	1151.95	295.667	164.501	202.949	376.992	377.25	433.686	262.86	1139.46	351.728	294.435	364.436	159.16	337.31	223.137	473.604	363.696	298.029	554.223	258.189	309.596	356.272	477.244	188.135	295.169	219.027	259.947	471.453	218.455	212.524	193.242	1079.61	504.191	285.247	213.17
AHY39939	20908	7248.63	6155.73	7343.67	7055.34	2429.59	3972.1	3652.54	6963.53	1893.3	5692.02	4449.86	4570.77	7437.12	26388.4	5160.77	2170.03	2271.3	6216.82	6388.87	5409.55	4380.93	27304.1	4915.41	3093.48	6329.39	1845.97	4793.42	3722.7	7744.67	4433.8	3018.71	6899.98	4796.98	4488.35	6052.56	1683.57	3260.82	1118.03	1591.16	4759.92	7448.81	2652.72	1622.99	4943.26	26471.2	7479.9	2953.71	3821.39
AHY39940	396.873	919.873	2282.97	832.932	858.961	248.916	1439.34	944.604	907.348	373.434	1590.72	1031.91	1335.45	897.676	388.928	1021.99	297.81	201.116	1579.91	1643.82	1666.66	954.528	400.254	1283.12	961.809	1826.05	339.202	745.551	243.652	1125.36	765.728	918.949	976.848	1240.09	788.467	1924.24	257.636	33.4005	225.173	365.687	1258.02	1034.06	606.953	387.01	111.557	457.344	890.092	909.769	363.106
AHY39941	182.488	261.069	286.566	213.821	387.831	9.33521	146.707	246.764	385.417	76.0913	39.1833	211.75	267.347	263.732	204.389	65.3091	31.4369	196.106	222.635	219.683	267.384	234.175	186.678	289.525	72.8728	212.083	67.0834	501.859	10.4902	334.187	254.708	78.7323	388.758	345.965	201.881	342.594	218.582	11.6912	119.943	84.9896	323.869	434.023	92.5077	81.3859	7.90266	226.344	196.684	71.9076	21.2154
AHY39942	160.216	157.464	158.285	177.439	583.601	19.9219	82.7114	48.0019	573.552	77.2065	85.6633	265.118	211.979	146.717	218.757	73.1561	22.8438	214.757	190.717	185.169	162.457	265.221	207.314	138.241	54.064	199.588	80.2149	288.324	26.3812	365.874	86.7778	60.2424	530.671	223.324	58.1226	181.534	267.418	19.6972	62.2352	70.5955	229.927	645.43	42.7489	81.1951	15.9771	224.404	161.201	59.06	30.3574
AHY39943	1151.57	2393.94	1484.75	2442.53	3681.42	898.963	616.265	1794.37	3775.91	1746.17	2502.88	1440.51	1549.22	2343.7	1939.81	1544.76	1199.44	459.867	1779.1	1724.16	1943.04	1465.81	1538.23	2017.49	1632.77	1740.84	1716.88	1464.93	1207.11	1570.85	1610.39	1739.58	3298.12	758.688	1433.96	1630.3	1295.27	1253.73	1158.01	1917.15	773.136	4127.11	856.469	2005.62	1541.54	1283.1	2455.17	1609.44	1298.36
AHY39944	3115.93	1945.6	4917.22	1848.2	3524.91	13587.4	7852.25	15239.6	3510.91	8214.22	6411.42	6653.63	8224.84	1880.76	3327.32	11864.5	12632	12237.9	4890.52	4730.13	6223.85	6751.01	2673.59	4512.94	6534.81	4819.19	8198.72	8789.52	7499.65	2662.35	13868.1	6550.35	3416.48	11939.8	8928.9	5619.62	10564.3	8188.98	9913.66	9789.61	12043.8	3608.29	10932.5	9832.58	6338.14	2838.28	1907.89	6468.2	8312.59
AHY39945	445.4	569.071	1706.03	597.969	1216.34	5069.57	2425.39	4421.43	1224.71	2303.65	5048.37	3130.07	3585.55	565.773	533.374	4103.43	4673.03	1957.72	1666.91	1660.75	2526.41	3154.24	484.654	1905.97	2669.77	1663.1	2301.35	2900.44	3631.55	986.307	6221.5	2748.08	1165.28	5101.6	3796.77	2128.61	2154.2	5461.11	1535.14	2833.12	5102.33	1240.75	3486.83	2852.36	3407.93	561.322	598.135	2692.57	3355.93
AHY39946	262.99	79.0008	387.545	28.8201	57.5474	25.4572	378.161	1027.95	61.676	298.217	224.737	568.508	2296.28	85.8136	288.642	204.463	1004.76	400.034	547.429	546.393	1416.77	561.101	256.643	1265.6	773.743	538.179	308.292	1192.06	7.32614	50.936	3977.07	784.241	82.1123	797.743	2506.13	670.592	786.598	27.5798	392.349	466.719	810.464	80.2524	1145.04	480.475	8.47043	290.344	23.3945	745.375	6.80854
AHY39947	172.23	244.824	188.732	252.22	167.333	240.716	133.954	196.722	167.572	95.5816	207.585	91.5462	573.739	247.815	232.08	130.76	266.453	113.715	289.838	293.405	294.494	93.3294	194.376	211.839	887.606	289.488	100.594	119.402	234.472	144.941	219.997	893.622	180.092	114.755	139.518	335.728	330.152	291.551	229.768	102.196	116.382	149.128	410.891	97.0892	194.492	180.958	257.941	885.283	197.011
AHY39948	158.64	182.562	62.8874	183.497	243.432	692.965	131.576	530.316	253.929	214.961	239.825	348.15	342.557	176.7	177.125	223.98	556.727	130.378	87.7188	102.694	164.997	347.16	140.352	154.106	147.914	91.2063	204.303	229.69	630.636	239.664	427.056	144	244.179	268.914	424.326	119.284	519.904	290.219	402.404	159.734	256.561	314.278	273.828	165.507	573.989	219.879	174.907	151.588	1164.34
AHY39949	1633.88	1890.76	637.453	1752.82	1214.56	20382	1054.75	6048.6	1227.43	5244.91	5461.49	3736.68	2474.91	1913.36	1697.38	3621.79	16556.5	4681.3	699.16	701.566	1597.88	3722.35	1597.36	1645.13	3245.16	714.705	5227.19	2071.62	16988.9	1970.61	3431.32	3151.07	1206.58	3513.69	3940.58	737.091	3806.82	16772.6	6189.02	4100.36	3601.39	1229.05	7529.63	4078.63	18319.5	1467.34	1730.86	3249.03	21382.8
AHY39950	392.846	141.965	312.077	151.381	79.98	96.4132	649.115	413.924	71.2902	137.196	23.1462	221.149	232.53	155.087	519.587	126.134	144.624	247.035	306.373	324.037	154.89	220.383	447.608	115.05	96.568	315.441	143.269	125.834	35.6048	226.557	154.6	86.5132	87.1493	394.178	168.462	303.178	919.44	30.6881	1213.26	171.329	391.67	61.7411	368.516	172.72	33.5102	379.941	149.074	94.9783	51.7371
AHY39951	60.636	34.0876	83.2043	31.9336	22.5166	26.7794	104.812	108.117	23.2216	33.2335	11.2315	61.8996	143.967	32.4708	81.5096	52.1909	36.7128	15.111	92.5526	89.1683	89.09	60.0019	65.7337	51.6138	20.3141	95.7121	35.2707	58.94	26.5844	19.0846	45.9569	16.8472	23.568	60.9515	53.1978	76.6653	119.922	19.5862	79.4391	42.7581	61.6765	19.0306	91.9236	50.1247	16.4427	90.914	29.8024	19.8708	24.4141
AHY39952	51.2726	104.417	168.865	99.1336	46.4976	102.079	210.477	241.603	48.6897	122.532	71.6723	129.608	273.229	95.322	72.4277	126.588	165.887	60.139	247.298	251.285	170.647	125.901	62.1298	109.194	56.2029	245.011	122.506	82.6254	38.9924	55.6944	110.647	50.7462	52.6697	145.52	109.33	157.383	492.027	14.7385	406.241	165.406	138.758	48.7323	280.424	161.765	18.4323	63.9092	94.5123	55.4527	59.5214
AHY39953	13308.8	2962.45	6.53307	3112.39	3282.78	2121.35	0	1352.42	3240.42	773.779	754.063	1257.47	794.992	2757.15	14051.4	2130.01	1799.33	2378.88	0	0	606.505	1298.33	16181	286.23	0	0	789.653	2030.17	3403.29	4451.12	536.925	0	3132.1	901.575	1074.64	9.21166	3.98059	1923.84	0	309.754	876.548	2701.33	2480.14	284.479	1370.54	11311	3156.89	0	3108.5
AHY39954	178.706	457.739	815.365	454.094	305.556	1146.15	1022.96	947.266	320.677	254.533	721.4	556.505	538.768	460.418	232.172	472.423	832.453	676.645	690.391	661.055	476.116	558.121	207.212	385.996	320.632	663.976	251.87	902.931	1270.67	564.418	449.955	312.924	302.561	793.38	482.99	695.194	555.501	1287.13	512.183	307.605	779.907	315.138	916.448	288.958	1294.18	191.29	460.181	312.171	1275.08
AHY39955	304.881	343.481	640.109	311.863	277.265	420.386	564.545	599.698	276.523	334.251	285.896	468.887	509.544	335.751	328.674	269.514	461.693	592.215	524.301	530.665	368.378	475.446	287.076	287.961	554.389	524.01	314.874	559.728	277.859	417.007	308.436	533.404	301.081	673.349	379.09	619.505	494.362	103.477	571.106	393.721	693.023	292.372	690.852	391.663	112.275	276.926	303.164	540.221	434.787
AHY39956	2.92007	15.2223	8.81263	15.5825	6.85799	4.82644	3.30944	5.14099	7.62222	9.05335	17.893	8.86682	15.9094	13.6503	3.53187	15.9703	4.17719	15.5442	168.482	176.417	11.024	9.51825	3.68595	10.3472	11.4388	157.698	8.71341	11.604	3.39525	15.8916	4.30149	10.5283	5.16788	10.9804	2.82591	7.56356	324.272	7.19888	10.11	10.2188	10.1746	6.76226	10.8562	9.51867	4.67329	3.13604	18.904	12.7797	3.50597
AHY39957	2.53153	9.57784	8.21665	9.31713	3.63127	4.77489	6.38778	6.56995	5.4485	11.2098	6.75179	9.84877	23.4083	9.87602	4.53993	5.87482	6.94788	5.99068	71.1931	76.3322	10.2857	10.8861	4.05872	11.2157	14.4095	72.9038	11.496	5.69434	1.9354	9.17126	4.51904	11.317	5.3909	16.2033	4.31709	9.14645	146.151	2.98473	9.27701	13.3277	16.601	4.72475	15.766	14.083	1.40655	4.11572	8.68092	11.5586	2.98977
AHY39958	2.1249	6.77201	2.67202	6.59768	4.95968	3.24115	2.60893	5.00785	3.36648	5.7541	5.51266	13.1521	20.4318	6.59029	2.46301	0.494986	2.91304	1.58635	72.4442	70.3797	7.99533	10.6204	2.00622	6.45893	3.76444	71.9669	5.99322	5.62941	1.435	6.4557	2.71673	2.20263	3.60392	16.2069	3.34422	3.20243	246.081	2.45891	4.81489	6.33446	15.6847	6.51228	9.10607	4.62424	1.17324	2.54299	7.75475	2.70066	2.11896
AHY39959	3.44316	2.25686	8.74389	1.84059	1.51211	0.591209	12.3731	5.93754	1.68061	6.97394	1.20122	18.0608	14.3787	2.77823	4.18571	0	1.7451	4.01248	135.53	142.876	4.27799	13.5994	3.68693	3.15893	1.70031	147.372	5.84258	2.00235	1.36112	2.24523	2.36213	2.88513	2.17533	25.6679	2.15247	10.5421	139.445	0.38872	5.74138	7.21002	23.2368	1.704	7.03034	5.80107	0.865543	3.56987	2.39054	2.73239	0.773027
AHY39960	5.83707	5.93752	3.35544	5.48282	4.26335	2.34815	2.94018	2.26297	5.19168	3.01075	2.26076	7.60061	10.5757	4.21456	5.79931	1.55397	2.40664	2.21343	132.383	119.754	3.75437	4.26033	3.4116	2.0066	2.81385	130.552	4.00694	0	3.90437	7.65647	1.06612	2.30499	3.25712	8.55782	1.8748	4.33691	263.054	1.71545	8.70966	4.30874	6.56544	3.05496	5.54026	4.05863	1.63702	4.47076	5.88347	3.39139	2.04686
AHY39961	2.38189	5.34597	6.26422	5.07129	4.2207	6.41989	5.399	5.94887	4.35812	7.98574	3.2066	12.2217	19.5888	5.48775	2.52425	4.18516	8.83856	4.06448	52.7459	55.0808	5.90922	10.8844	2.60225	6.67123	8.5428	49.7719	7.29389	5.40879	4.85322	4.63135	3.91539	8.46521	4.28113	13.1431	5.41647	8.25339	211.362	4.72508	4.59976	8.27725	11.9412	5.00564	12.4523	9.28733	4.70945	4.37845	5.06657	6.64272	4.63562
AHY39962	9.29805	5.31112	17.7228	9.38494	10.7696	2.92837	21.3531	7.70629	11.2624	11.0432	6.07341	13.5625	25.6526	10.1184	11.6284	9.57572	2.11858	10.2295	131.545	137.668	5.52405	16.3875	9.87606	6.55434	10.1559	135.43	9.66179	9.72352	3.37093	10.4074	5.63104	12.3195	8.14902	22.6004	4.45607	20.564	106.747	3.11462	8.64929	12.9108	27.0402	10.8606	11.1198	13.6042	2.88215	8.99572	8.30464	11.693	2.47755
AHY39963	268.381	1020.71	1358.59	1018.84	508.897	967.348	2165.43	894.746	509.432	518.179	1040.12	482.543	377.225	1022.91	285.992	792.631	1098.36	697.834	1374.12	1407.77	641.464	495.591	248.007	790.627	903.616	1370.41	532.807	661.339	1343.18	944.036	1236.23	883.295	514.447	591.587	1319.24	1188.32	300.068	907.432	357.842	566.64	606.893	499.56	526.234	568.104	862.031	236.723	1010.27	908.553	1373.73
AHY39964	1.18309	2.44573	3.12421	0.648253	2.36694	10.4111	8.04511	4.18238	0.591908	4.27166	1.24432	3.27885	7.70628	2.44621	2.39986	1.65358	8.70712	3.53297	54.7262	58.0153	3.76675	5.91317	1.25664	1.01143	10.7792	49.3766	2.78074	4.70148	13.4227	0.718876	3.02522	9.81097	1.0945	6.45726	3.19197	3.77584	549.861	18.4823	10.3403	10.5806	8.98239	0.750183	6.72076	8.47149	6.96783	3.0583	1.2953	11.4278	9.80131
AHY39965	11.5269	0	0	0	0	2.59676	0	3.55628	0	2.49714	3.97649	6.64476	12.0132	0	22.8475	3.86661	3.99218	7.57281	0	0	6.27229	7.37437	15.8349	3.54757	0	0	2.16743	6.41294	1.49461	0	5.1581	0	0	6.38813	6.84189	0	0	1.86744	0	5.77291	5.25095	0	11.1662	2.7189	0.848598	19.4674	0	0	1.69768
AHY39966	0	0	0	0	0	0	0	0	0	0	0	0	0	0	0	0	0	0	0	0	0	0	0	0	0	0	0	0	0	0	0	0	0	0	0	0	0	0	0	0	0	0	0	0	0	0	0	0	0
AHY39967	0	0	0	0	0	0	0	0	0	2.98814	0	5.50474	7.18767	0	0	0	0	0	0	0	44.0754	4.9637	1.17207	4.71679	0	0	3.11232	13.1552	0	0	2.11622	0	0	4.16956	1.11643	0	0	0	0	2.96058	1.39632	0	3.95903	12.5492	0	0.950827	0	0	0
AHY39968	0.581955	0	0	0	0	1.22908	0	2.2443	0	8.40478	0.734485	8.38677	3.61015	0	1.34911	1.62676	1.00776	1.73784	0	0	23.5815	8.72592	1.64835	1.65837	0	0	9.30118	4.62524	0	0	1.8601	0	0	6.84121	0.785053	0	0	0	0	30.7067	5.89115	0	2.78391	33.8267	0	0.668601	0	0	0
AHY39969	17.0927	0	0.334967	0	0	2976.4	0	716.534	0	153.084	201.158	19.1945	816.188	0	22.1282	97.4213	2132.28	99.433	0	0	332.044	21.9677	21.0632	276.309	0	0	153.185	187.012	497.402	0	652.62	0	0	30.7552	14.224	0	0	4135.44	0	98.8647	31.2727	0	554.446	100.419	200.19	21.0402	0	0	162.854
AHY39970	0.655431	0	1.33304	0	0	2352.43	0.0645937	357.939	0	307.952	150.746	5.62317	2231.89	0	0.891848	84.757	2612.31	28.7631	0	0.176514	1079.77	6.43781	1.33181	910.035	0.346182	0.113269	310.997	77.0058	35.2871	0	886.694	0.0337593	0	7.08282	2.42186	0.242528	0	3281.15	0	287.475	8.41389	0	546.751	286.488	3.86015	0.753016	0	0.173848	3.61993
AHY39971	111.383	69.2454	274.783	76.7978	127.855	290.774	69.5479	96.739	116.266	2110.44	195.838	1798.3	107.108	72.6377	114.06	427.828	458.07	1208.47	150.233	152.379	275.775	1759.48	129.46	221.951	244.813	153.889	2135.15	1720	601.171	64.2043	126.738	263.688	94.5604	416.031	130.295	232.351	356.049	439.303	332.027	2109.48	403.874	131.698	113.665	2097.91	744.34	94.9063	76.13	246.623	966.956
AHY39972	42.7047	91.6628	332.078	76.7422	55.9756	595.286	84.9301	308.768	47.8061	3183.02	454.034	1848.3	423.26	84.5765	51.3963	1138.86	869.273	2778.19	131.86	153.374	654.292	1863.88	49.3566	569.77	273.634	144.703	3108.25	2717.86	900.587	54.084	202.287	309.359	49.3455	141.51	167.748	288.946	129.073	910.717	91.5226	2263.99	134.991	49.7994	265.338	2245.87	1402.81	47.1831	82.0448	282.151	1346.46
AHY39973	49.9697	286.948	889.883	303.947	214.426	2187.44	469.107	847.475	218.803	4590.88	874.731	2985.97	615.542	298.515	58.8532	3118.88	2800.14	5268.33	362.037	359.611	960.915	2988.84	65.9377	800.575	488.206	363.664	4548.31	3102.25	3134.87	207.632	297.057	503.385	190.685	262.992	229.398	743.889	720.798	3782.29	493.45	3169.14	258.623	188.6	416.589	3159.63	6515.92	59.3688	303.734	490.277	5151.24
AHY39974	99.3649	32.5469	18.8287	39.8046	27.8388	69.9062	13.7714	90.1943	27.5855	374.805	112.189	368.624	148.246	33.3638	129.942	201.243	102.494	325.402	99.2524	99.5451	183.564	369.355	99.5512	129.868	8.20068	97.5047	389.766	382.663	122.401	33.344	90.4565	6.88792	29.493	117.281	88.5685	14.1777	257.676	120.049	76.7898	348.795	115.952	30.3223	86.5663	353.423	190.933	91.7926	33.1873	6.111	178.119
AHY39975	127.989	70.0368	57.9399	70.1292	46.6933	60.4224	34.1308	137.431	39.9269	450.563	97.5547	355.547	161.131	63.8239	185.007	145.214	84.7431	105.668	142.399	165.552	193.505	371.024	150.873	148.465	24.3893	159.352	465.748	302.177	28.0657	72.2798	116.952	26.7572	51.5408	185.861	131.016	36.0421	145.364	3.48488	82.1793	444.387	169.577	38.1911	141.361	417.957	10.5309	163.912	62.6454	17.6065	60.9859
AHY39976	167.702	519.73	1091.87	477.032	136.422	897.34	1725.46	440.709	133.023	206.07	795.407	268.2	219.416	517.426	241.167	662.341	577.928	527.114	1477.67	1494.91	271.049	281.407	174.927	304.145	390.836	1490.37	199.727	322.088	695.286	361.785	386.788	385.452	130.064	319.432	376.848	950.832	310.924	855.541	352.354	228.959	311.376	130.487	382.09	229.679	754.634	198.976	481.322	405.962	631.253
AHY39977	77.6876	123.926	117.229	133.802	61.9251	143.49	127.841	115.437	67.8193	14.7979	139.586	71.8813	179.872	121.927	108.484	111.489	127.326	98.6421	240.955	241.993	156.656	82.1823	105.518	145.451	62.9167	231.471	13.1124	88.484	229.025	116.86	96.9789	57.3942	68.814	102.113	97.0432	109.328	261.975	200.751	24.6172	18.1626	104.239	87.5054	141.046	20.4063	222.466	93.19	128.32	54.2357	184.24
AHY39978	56.5981	299.858	221.119	310.551	146.516	195.049	203.636	183.035	154.866	45.6759	224.055	128.042	285.667	295.899	83.5515	167.789	200.811	152.093	268.679	267.456	264.852	124.283	72.2705	232.709	162.417	264.314	48.751	178.308	222.017	264.233	149.188	156.93	162.138	168.964	151.634	217.993	222.052	207.006	61.1443	59.2199	165.303	175.722	249.828	55.6158	211.293	70.8537	306.15	155.558	206.574
AHY39979	110.385	61.4858	70.3251	62.2046	28.2859	105.579	51.988	120.83	30.4948	37.9079	132.179	74.4197	214.981	67.1281	171.286	101.293	142.637	114.464	99.5801	109.091	183.937	77.26	151.212	153.579	95.843	102.924	38.1047	143.583	109.823	49.8906	109.931	92.245	30.3254	94.271	111.822	70.7481	63.3105	96.4683	13.7504	46.2687	96.7412	32.5395	219.624	50.6408	90.2072	138.07	59.8534	87.5306	101.994
AHY39980	85.9876	163.993	115.218	170.143	102.878	78.386	61.6509	92.1444	108.861	44.4984	58.8812	57.1624	236.218	188.922	108.537	44.3507	103.52	74.4526	200.077	189.824	171.387	53.8098	97.3015	137.898	211.096	183.278	40.7539	91.1964	70.2574	126.015	80.0529	188.629	111.918	66.6118	90.3895	140.756	141.967	39.9982	26.193	52.9561	65.7264	117.85	209.736	59.9063	26.9063	94.7213	169.674	207.41	60.7652
AHY39981	234.106	267.794	297.452	251.242	207.644	179.668	149.669	163.788	198.017	193.661	208.381	196.627	323.128	286.665	274.723	123.412	227.678	71.7014	390.923	374.615	245.255	189.302	238.033	169.291	458.697	382.52	201.709	138.508	218.433	223.079	145.817	465.439	202.781	194.786	171.095	366.261	367.28	152.37	246.863	219.583	214.64	217.078	391.361	225.106	161.369	240.041	276.025	457.554	197.491
AHY39982	87.4566	81.7074	180.708	81.7794	88.5171	25.1259	296.519	42.4675	87.9527	21.2998	30.2782	40.5464	88.5624	91.1768	90.4319	16.4905	26.816	34.3521	168.277	157.43	60.2736	43.3427	101.718	48.2473	100.33	164.431	23.5715	57.4354	48.5241	100.725	43.7455	101.51	83.4996	43.8386	46.7537	168.82	122.987	35.4981	14.5513	27.6981	40.5588	102.493	63.1432	23.1085	38.6523	95.903	85.2555	110.066	49.9583
AHY39983	196.065	139.341	108.714	131.967	192.646	25.4821	68.8978	102.606	192.702	50.6846	44.3171	116.521	204.394	134.091	207.36	46.0507	45.0015	72.0604	147.16	150.429	118.064	122.232	206.035	75.9063	107.58	143.181	43.6288	126.322	50.3931	181.027	82.3215	108.851	194.476	125.666	108.77	130.579	91.5193	29.5352	38.0353	52.2921	130.361	193.324	162.748	49.2566	46.4622	170.475	125.493	121.734	45.9201
AHY39984	109.673	245.199	424.527	224.625	190.165	805.337	236.306	478.29	188.977	200.413	218.468	437.961	221.856	244.507	109.485	186.923	635.414	354.874	407.182	412.355	198.182	469.952	115.616	285.992	304.8	390.206	211.018	673.133	438.571	228.605	199.501	289.005	193.047	509.096	246.246	387.868	188.296	208.943	78.0702	264.364	526.704	212.804	323.216	267.377	246.827	109.469	218.35	303.59	556.624
AHY39985	72.8786	420.108	656.967	394.693	400.921	727.782	375.356	671.306	414.912	397.216	211.11	646.619	260.379	409.653	89.318	292.533	744.611	596.911	590.948	582.849	266.723	621.259	88.5558	331.901	395.29	598.282	393.727	1033.39	528.756	485.619	235.654	376.447	401.13	726.374	248.829	603.828	439.639	351.021	538.04	590.496	742.453	464.766	385.714	587.138	311.355	92.1103	400.043	386.004	720.667
AHY39986	185.272	739.484	2316.81	713.433	1026.95	2626.66	1086.7	1772.95	1028.94	3453.7	989.598	4084.27	687.624	747.761	231.138	1700.51	1963.73	2987.99	1823.62	1841.34	772.475	4079.81	255.093	874.297	864.714	1820.38	3460.45	3181.6	2786.31	1101.75	497.805	811.614	942.121	3952.52	576.645	1902.86	2230.19	2761.01	3064.04	5159.14	3968.68	1151.87	1221.05	5168.65	3293.32	195.002	689.399	846.795	3181.95
AHY39987	133.709	131.57	260.891	123.939	141.379	94.7147	198.856	217.4	145.651	31.7574	148.267	178.439	238.207	135.031	190.864	128.316	97.7932	93.7896	255.174	242.555	190.377	164.524	167.762	195.353	127.639	249.376	31.2316	154.213	122.734	164.416	161.683	128.616	144.579	280.334	163.567	282.721	205.607	85.4444	57.4229	36.596	268.644	178.47	143.654	40.9589	106.494	159.081	122.336	137.562	113.835
AHY39988	345.26	334.664	429.356	345.083	339.268	254.075	277.545	357.246	331.673	74.5608	375.064	258.837	502.06	324.861	437.235	322.077	255.429	277.155	403.695	399.137	350.373	253.012	357.991	386.37	334.485	392.884	74.4182	327.199	354.686	380.744	353.358	336.291	357.919	331.547	360.315	410.46	180.052	263.438	68.9116	94.9795	340.582	395.98	267.104	94.2689	288.144	396.284	352.891	334.601	337.948
AHY39989	360.47	295.995	272.055	305.072	256.034	207.693	240.446	254.209	262.491	49.033	209.655	177.839	344.867	300.711	434.939	219.916	212.153	240.925	277.634	280.027	258.998	173.689	408.72	251.667	297.712	283.278	51.3222	259.82	280.971	331.804	258.018	294.553	272.02	219.975	281.625	296.488	205.148	212.94	99.5798	51.0137	221.524	287.319	243.884	49.3298	242.242	412.372	297.659	294.163	264.751
AHY39990	412.156	542.984	423.957	437.152	309.445	469.529	373.483	535.979	313.735	93.9844	213.446	232.159	405.282	536.314	446.122	150.292	799.557	475.397	635.434	623.415	418.419	221.925	415.817	392.299	673.983	628.474	98.9996	350.189	339.533	486.689	487.551	653.481	337.375	256.56	554.05	475.434	359.834	202.583	261.469	84.2044	253.107	346.572	547.721	88.5959	167.303	370.094	441.77	675.066	359.23
AHY39991	85.2419	67.5459	31.8799	69.424	100.112	8.56395	14.5861	24.2122	98.3188	8.85869	22.3252	23.9743	63.1057	65.6759	101.905	20.2058	11.5504	29.307	128.368	130.316	50.3139	22.6753	101.038	44.6131	23.1424	129.173	8.17706	34.096	15.4303	75.2733	41.174	23.3225	94.978	25.7586	38.9248	33.8225	170.199	11.6288	13.8566	11.9304	27.316	93.5312	19.7842	12.525	11.2486	97.6971	71.7399	21.2719	13.9024
AHY39992	410.385	1675.37	1606.76	1614.96	761.421	1153.54	3121.8	2989.1	792.651	553.318	1043.42	1459.51	2197.47	1676.11	523.001	2018.37	1273.91	2582.68	1350.28	1374.55	1685.7	1496.95	439.554	968.511	427.915	1338.07	533.92	1895.26	968.095	1722.35	1308.79	414.396	875.076	2443.01	1110.43	1407.58	1161.07	813.018	1177.31	885.74	2416.5	623.216	1335.66	876.493	961.783	443.531	1575.62	428.374	1414.31
AHY39993	4442.6	8708.64	7542.49	8465.66	5626.7	13230.4	8948.81	5962.08	5726.9	11552.1	10961.5	7887.27	29978.8	8810.17	5455.22	18841.9	10761.4	10767.8	8023.3	7943.67	20329.1	7802.92	4575.33	10501.9	7775.03	7922.24	11619.2	6621.69	3404.78	7189.99	2681.83	7962.3	6209.05	16335.2	2489.52	7834.26	3869.93	17610.7	3883.48	11544.4	16296.3	4791.11	40377.8	11659.7	4508.61	4063.01	8419.45	7746.51	4006.86
AHY39994	188.429	2139.91	613.857	2186.24	745.509	614.877	1032.22	3101	750.495	469.755	2810.26	1759.72	436.636	2142.32	167.327	1317.25	674.957	1977.05	445.81	447.471	531.823	1748.03	188.874	637.132	1033.88	467.218	465.661	1401.76	2101.36	1245.07	981.834	1044.92	801.433	1089.49	1228.66	576.227	405.665	824.793	499.998	486.914	1091.2	649.752	808.971	491.463	2861.85	200.926	2182.79	1026.84	2398.15
AHY39995	141.331	1399.22	346.349	1469.12	439.327	183.889	643.181	1739.18	424.152	114.214	1781.9	935.864	192.6	1396.83	135.959	639.66	216.189	943.739	328.33	332	236.642	956.663	130.811	421.254	374.627	327.264	109.062	946.447	903.062	730.458	622.715	394.511	508.47	441.501	803.882	312.538	284.356	262.961	172.839	162.19	451.093	372.066	295.877	153.947	1282.18	145.942	1484.28	369.803	1047.15
AHY39996	95.5242	529.78	166.094	525.335	155.519	25.1774	280.367	871.959	154.082	39.1397	419.099	299.505	66.5579	533.908	85.8083	153.325	53.1066	418.891	266.671	269.35	105.659	288.406	96.7059	200.343	164.141	289.645	38.153	374.816	160.83	230.595	268.069	171.776	162.684	170.845	386.834	162.24	197.631	28.3049	48.5869	55.3508	162.729	132.068	109.032	58.8501	121.958	121.136	519.165	171.454	143.28
AHY39997	158.159	1602.37	276.13	1636.41	527.81	232.307	628.975	1728.06	509.287	185.635	1630.84	823.627	176.998	1634.74	183.132	655.943	217.315	1101.86	356.332	368.534	309.105	828.971	157.901	405.773	358.687	368.974	170.474	909.977	1226.6	704	588.305	344.918	580.944	448.37	842.407	292.54	349.362	359.097	127.275	256.36	455.797	473.428	309.731	244.848	1602.36	189.941	1646.93	356.868	1304.59
AHY39998	222.39	179.355	117.874	188.343	150.564	22.9708	168.2	194.261	151.36	27.2811	27.8971	123.017	64.4558	172.706	269.193	28.582	30.3347	64.6592	139.263	145.141	59.1891	124.604	231.796	45.7628	37.1417	146.727	27.8493	135.64	18.4	234.079	66.0362	32.42	164.422	107.447	93.5101	111.975	256.105	5.04603	98.1853	32.9463	115.557	152.551	100.972	30.9072	13.9478	257.056	178.455	34.7052	30.7272
AHY39999	382.199	96.9731	262.255	37.9228	42.3091	20.031	383.483	240.221	34.6266	57.614	31.3817	187.55	161.722	93.8123	545.968	38.6937	49.272	151.564	344.653	306.443	138	192.178	471.031	97.7374	127.674	316.363	57.8393	232.253	10.5944	37.3816	146.496	108.411	59.7595	165.952	200.735	270.791	156.61	8.00901	104.851	65.3355	180.346	34.1333	191.754	73.2036	11.3227	367.098	54.7264	100.866	20.5283
AHY40000	500.792	0	16.2513	0	0	0	12.2058	13.8444	0	0	0	11.939	0	0	411.952	0	0	0	55.3526	66.7092	0	0	289.794	0	10.9026	96.3162	0	0	0	0	6.88466	0	0	9.04316	21.7924	22.9144	1079.3	0	907.811	0	0	0	25.7596	0	0	482.555	0	0	0
AHY40001	1830.98	896.52	485.259	1020	1073.79	491.046	349.062	446.871	1076.37	169.667	161.013	381.6	598.479	880.31	1912.32	170.923	654.915	277.272	675.093	661.636	547.979	493.503	1664.56	468.525	222.382	625.604	168.202	332.981	1011.22	971.499	524.07	245.481	1112.48	437.367	830.962	457.751	974.453	605.366	797.886	220.761	420.296	1010.93	668.967	219.393	250.082	1977.4	976.899	244.078	773.39
AHY40002	400.7	291.305	237.035	320.927	345.141	92.6072	197.393	179.729	352.228	57.7112	54.1045	142.161	283.563	303.518	542.401	88.3338	121.533	171.174	302.544	317.124	222.915	167.49	479.274	211.932	93.7385	307.073	51.473	262.834	210.824	371.519	229.961	92.9363	340.609	149.024	284.273	262.294	378.038	30.6147	193.831	65.3942	144.137	376.981	254.655	72.7415	46.257	390.281	316.203	99.0056	167.087
AHY40003	77.3535	72.8067	87.6654	86.1142	195.481	8.18892	56.6876	33.4782	194.763	29.0491	16.3665	108.891	106.395	76.696	88.5383	38.2963	12.5334	16.982	95.6558	97.669	60.6766	114.079	76.6938	45.1543	21.3269	97.7355	26.6109	73.9595	15.5014	130.836	29.4133	22.0482	170.383	117.859	35.0446	92.9471	139.923	6.43114	38.6076	37.9125	116.444	188.163	35.3962	36.1472	8.7537	93.1767	80.6569	21.2888	15.3471
AHY40004	166.652	112.347	164.016	101.962	181.844	47.2193	98.6275	102.251	183.618	47.193	66.9269	134.793	121.626	117.704	215.696	105.766	53.3096	75.496	195.703	195.836	122.853	139.252	200.577	132.227	67.0304	198.584	49.9626	162.659	76.2372	152.154	89.8227	67.0312	178.356	154.087	98.2539	156.615	263.751	34.2309	138.89	55.3709	165.83	196.076	71.4738	64.4715	43.5545	167.951	119.755	69.9467	64.2739
AHY40005	97.4992	132.809	123.135	132.647	114.339	44.2008	114.719	80.2583	114.372	38.2364	66.8393	67.5946	163.911	127.114	113.83	46.9709	55.5819	73.0136	164.038	181.26	103.327	67.7903	89.7735	87.5094	93.2014	170.772	40.0145	113.156	73.6305	127.167	96.6749	93.5709	107.884	76.2078	99.0175	128.021	194.41	35.7453	58.5882	52.0113	82.5037	136.278	120.573	46.4493	62.7405	89.3004	125.363	96.883	89.3771
AHY40006	59.188	17.6834	19.4273	3.78755	5.53173	0.121658	19.7813	25.9914	4.32293	5.30358	1.52674	22.4141	21.2263	13.2205	57.3886	1.93227	6.28432	14.4494	58.2653	57.2674	18.5067	21.2475	47.357	22.7514	4.89841	59.4157	6.17386	20.602	1.82058	4.41019	21.6524	3.58266	6.87442	19.7346	29.4899	18.9358	135.927	0.199975	38.4644	8.50018	18.5143	7.88956	24.0771	6.25983	0.890551	53.9039	3.78402	3.33847	1.11351
AHY40007	44.9792	58.0123	41.2579	61.7933	42.7635	38.035	40.2762	57.8206	40.5454	29.2369	33.4872	137.667	44.5794	62.9043	46.3602	45.0877	41.7832	85.3679	107.973	113.04	33.1729	131.346	51.9075	58.1461	23.6299	106.201	31.3149	82.8572	42.1892	34.7407	48.4533	22.2151	38.4567	58.0289	59.2614	44.0837	291.894	24.4313	104.781	28.1463	52.6568	53.3827	95.8218	32.6987	50.1041	50.8474	57.5722	25.2	51.1806
AHY40008	572.139	0	0	0	0	0	0	0	0	4.07343	36.6364	24.2988	0	0	555.505	0	0	0	2.67072	0.87545	0	19.3329	579.169	0	0	0.874608	5.4549	0	0	0	0	0	0	8.6818	0	0	131.415	0	73.4762	2.3062	9.78919	0	0	4.92393	0	458.819	0	0	0
AHY40009	8.66886	35.9856	1.65377	34.935	31.8274	0.39373	2.80464	2.60621	27.9811	18.9977	72.5647	97.6501	5.29098	39.0282	13.0465	1.17254	0.484246	3.75779	5.43421	5.8787	1.69971	97.1372	12.772	1.91251	0.292989	6.17523	16.1687	7.22319	1.01978	23.7883	1.16196	0.511112	29.3624	50.2493	1.50893	1.10003	272.918	0.485395	172.991	11.379	50.7187	40.2507	1.92297	12.0141	1.02934	16.867	40.1072	0.147862	0.64352
AHY40010	92.7256	101.411	79.7093	95.9024	79.0412	61.2388	52.0237	67.7917	82.3075	38.9828	63.2041	113.329	121.294	101.341	82.6535	33.303	69.401	61.4748	137.863	146.505	67.0386	110.86	84.6104	64.0059	90.8099	138.755	38.7086	74.845	86.1119	90.5948	66.3038	87.7958	83.391	62.3029	83.4893	87.508	194.146	57.0717	22.1524	30.0838	64.7356	84.6528	103.665	32.6914	80.8068	82.1756	93.7991	85.685	91.2804
AHY40011	64.9896	165.533	169.319	150.591	150.485	61.8273	98.8318	52.8624	137.502	48.8699	105.974	49.4811	228.053	149.329	76.169	32.9256	83.0189	39.4933	233.232	227.624	138.402	54.5328	68.1883	104.936	320.693	220.331	50.5122	50.092	94.4486	146.154	129.325	309.921	146.818	64.2008	141.193	220.714	144.014	34.4341	25.847	54.5177	60.3155	138.63	215.622	62.8422	43.9652	65.0506	136.198	319.995	108.232
AHY40012	3342.89	0	629.282	0	8.92316	69.0783	363.952	212.14	8.92577	261.687	150.111	281.83	639.144	0	3130.35	37.4031	270.324	13.319	783.989	824.202	371.79	209.546	2744.55	264.367	1241.67	775.605	339.653	124.069	18.0723	0	336.442	1310.38	0	194.747	321.895	782.903	293.203	10.3225	32.9181	271.239	240.802	5.65624	541.405	247.98	9.85053	2508.31	0	1310.6	24.6334
AHY40013	84.1346	212.781	183.586	185.661	105.521	76.6032	155.782	246.882	108.623	10.5029	124.637	66.3371	123.026	215.335	109.231	71.4849	180.456	81.7114	203.33	204.47	154.03	69.4032	86.4675	179.78	151.576	200.497	12.3819	108.229	56.6799	189.416	147.62	153.142	109.062	73.9748	172.919	192.885	145.128	44.2409	47.8306	10.406	71.9456	113.183	124.627	10.1251	40.4767	94.7515	181.708	146.909	62.4979
AHY40014	83.8724	143.435	143.59	161.766	93.0516	165.542	92.2908	108.994	99.4876	9.08484	117.147	43.9533	117.304	146.302	105.879	84.4028	153.426	72.8612	236.072	236.774	116.347	40.5479	88.3304	120.808	158.39	228.512	9.17564	73.9318	254.823	118.604	115.031	154.099	104.396	50.963	109.029	158.985	157.031	247.052	23.3391	12.2741	48.627	84.7047	89.7277	7.70777	266.068	99.8639	139.577	145.128	212.522
AHY40015	142.76	106.658	58.6848	97.9514	85.3916	40.2921	35.5548	67.1996	84.1843	5.26564	32.3679	17.8917	118.015	107.014	150.6	22.4672	80.3656	59.6159	153.777	158.521	97.8926	18.077	138.382	97.7841	82.2179	153.485	6.03291	51.0002	44.8582	93.5777	82.8288	82.2385	86.3473	18.9947	90.7608	68.3342	176.548	30.9774	15.3838	6.31845	19.4657	84.2544	83.602	6.98912	30.5393	153.851	97.9312	83.4345	40.8103
AHY40016	154.833	42.6295	53.0293	30.9785	33.6925	4.83914	44.6975	53.9015	31.553	13.8053	9.61532	35.8146	93.1724	39.1736	181.363	14.6513	16.9621	11.2897	153.328	154.698	65.9535	39.1657	176.749	44.4161	28.0085	157.272	13.652	29.706	3.1334	34.3535	51.6316	28.2976	36.3263	38.3828	52.3912	48.9032	215.154	1.49144	59.4769	28.816	41.1707	34.215	45.9841	26.3471	2.27719	195.112	30.009	26.5585	3.16367
AHY40017	111.009	149.527	111.4	141.083	95.9307	91.0153	75.7739	147.819	95.5967	59.6965	69.2339	86.6542	240.099	146.284	156.096	84.2158	111.077	94.2887	222.174	221.823	136.481	86.7288	135.624	108.54	243.715	230.327	64.2186	96.7123	74.1972	160.851	119.545	249.458	100.687	111.901	127.782	132.147	238.107	57.9999	101.038	61.5731	118.755	86.1651	177.661	63.9436	53.35	130.239	140.852	247.542	89.7748
AHY40018	92.635	74.4514	31.3554	67.5493	28.9467	13.1558	27.3433	39.3952	28.6064	7.48993	39.5142	21.2573	93.6932	76.6288	134.855	29.0426	23.9685	39.1464	176.109	177.516	63.2913	22.0258	116.329	51.8617	46.9418	167.403	6.49006	37.962	10.7364	62.7909	51.1721	47.5393	36.3821	32.0856	50.042	38.3511	193.773	7.74619	33.4512	10.3518	28.0583	22.9029	61.6259	9.45716	7.39203	119.485	70.9218	46.1546	13.158
AHY40019	59.2139	320.126	555.855	315.808	289.026	186.134	516.162	257.888	298.755	106.672	274.603	204.561	367.178	330.284	82.6388	186.17	206.704	170.844	549.482	556.501	280.669	202.225	73.0449	246.795	411.879	532.922	106.397	244.264	254.439	354.625	281.457	415.626	280.499	307.471	306.175	551.228	218.517	149.502	166.651	140.619	303.514	285.926	339.63	146.693	242.938	69.2526	326.342	408.336	273.914
AHY40020	148.444	186.702	215.582	172.487	122.437	31.1241	320.006	212.86	120.63	29.8377	89.9407	123.661	240.741	183.459	193.95	78.6707	83.1159	144.553	279.722	271.313	186.79	115.804	161.821	150.716	135.512	267.66	30.5003	163.895	49.0146	184.811	174.807	135.484	144.097	191.115	190.793	217.963	230.434	27.0012	116.796	53.2673	187.601	110.187	180.038	50.9511	28.479	173.309	167.397	133.816	40.1307
AHY40021	151.467	670.713	989.534	650.93	342.837	469.309	1940.04	1004.78	336.918	288.896	1115.52	825.192	702.611	640.868	217.583	1179.23	459.009	1185.13	723.309	728.972	572.243	860.957	174.972	444.727	431.586	692.934	286.835	848.315	602.359	826.438	602.947	422.096	404.675	1632.8	581.355	863.107	830.106	684.502	936.414	640.053	1640	299.473	664.346	625.248	851.296	176.853	636.814	421.556	699.394
AHY40022	238.116	649.871	452.005	690.632	447.095	333.307	613.238	684.371	447.411	173.787	844.278	559.569	661.326	661.495	362.994	880.062	313.506	958.413	430.293	426.216	542.024	527.911	299.303	463.42	193.78	412.463	184.493	802.651	414.014	840.41	617.282	208.107	522.853	1017.29	615.81	416.935	700.312	437.226	494.003	328.625	1013.89	356.255	628.487	337.803	508.022	270.162	701.959	203.295	439.222
AHY40023	77.4761	48.8803	114.632	13.2316	13.0845	4.95842	79.8245	97.6551	13.0884	36.3291	8.04272	65.8099	106.736	60.3323	110.214	30.9389	73.18	60.0935	356.828	366.675	76.8839	61.3533	107.586	78.5635	60.0971	333.945	53.9203	87.9661	15.4926	11.0049	88.1201	56.0234	14.8933	97.1607	90.9414	88.8441	191.959	11.6434	89.1134	70.1882	100.159	17.8642	78.216	87.3043	19.9999	112.709	14.3209	62.4062	10.1881
AHY40024	12.1728	66.5447	74.9026	64.0305	48.7067	55.0357	65.6074	99.4523	49.2623	39.3116	97.756	52.1782	73.8358	76.0662	16.1478	43.1011	94.3884	66.2387	152.1	130.693	73.7536	55.4322	20.4957	75.8518	71.7469	138.432	34.333	72.0225	49.5427	76.5947	76.7783	79.1533	45.5453	67.0063	87.5788	71.6557	285.02	12.8341	136.39	52.0126	64.123	48.7129	82.8177	44.8916	26.6852	13.9852	75.225	72.886	66.4831
AHY40025	163.28	184.167	158.413	171.096	169.094	54.5374	85.0971	161.635	166.56	61.3204	100.113	101.514	306.213	172.499	163.013	114.384	106.804	90.1624	256.661	262.278	235.147	105.237	141.079	163.702	141.365	253.047	58.4529	130.245	38.4727	147.009	206.09	149.427	174.39	148.446	207.268	157.854	203.451	28.7326	103.626	76.9205	147.125	159.457	287.087	80.6547	25.4448	174.811	155.931	145.215	42.0544
AHY40026	79.9328	112.809	86.2506	124.465	182.698	17.9071	57.3214	57.5077	168.25	12.9485	38.2628	47.5433	169.447	110.691	108.422	57.0484	20.9995	39.3043	143.808	145.802	93.1415	38.5834	87.3366	61.0227	44.9133	152.685	15.155	59.9439	18.4562	132.633	80.452	40.1198	171.836	51.9065	76.3081	82.4393	128.015	13.8618	33.1464	16.7968	60.5064	160.164	106.206	16.6938	10.4517	86.7367	119.815	43.6062	17.0162
AHY40027	94.2261	263.352	377.242	233.826	246.175	93.399	323.939	270.869	243.496	161.46	110.547	229.656	274.798	254.878	146.379	186.917	138.29	234.637	347.412	345.704	212.585	227.384	109.393	172.404	184.043	344.653	163.167	298.85	80.564	291.632	180.677	189.633	245.224	515.379	205.051	341.904	365.979	68.8602	369.394	234.365	517.999	215.821	310.965	228.455	74.5583	93.7363	228.074	183.136	96.9796
AHY40028	138.245	250.969	322.891	263.139	245.778	185.918	276.354	256.609	248.745	110.051	134.402	216.251	282.662	249.95	187.189	320.013	154.945	221.533	385.534	362.235	234.338	213.38	151.009	193.148	123.424	376.184	105.299	303.016	235.619	306.873	215.19	136.6	250.241	455.999	240.014	310.846	330.966	184.127	171.056	158.933	448.183	220.917	299.647	181.912	237.169	170.936	266.287	127.326	222.742
AHY40029	0	0.680318	0	0.309123	0.940575	0	0	0	0.94085	0	115.943	0	0	0.291623	0	0	0	0	0	0	0	0	0	0	0	0	0	0	0	0.799868	0	0	0.521917	0	0	0	0	0	0	0	0	0.476972	0	0	0	0	0.514726	0	0
AHY40030	0	0	0	0	0	0	0	0	0	0	288.466	0	0	0	0	0	0	0	0	0	0	0	0	0	0	0	0	0	0	0	0	0	0	0	0	0	0	0	0	0	0	0	0	0	0	0	0	0	0
AHY40031	0	0	0	0	0	0	0	0	0	0	275.855	0	0	0	0	0	0	0	0	0	0	0	0	0	0	0	0	0	0	0	0	0	0	0	0	0	0	0	0	0	0	0	0	0	0	0	0	0	0
AHY40032	0	0	0	0	0	0	0	0	0	0	221.319	0	0	0	0	0	0	1.8267	0	0	0	0	0	0	0	0	0	2.43088	0	0	0	0	0	0	0	0	1952.44	0	2094.36	0	0	0	0	0	0	0	0	0	0
AHY40033	0	2.65108	0	2.3994	2.06506	0	0	0	1.62749	0	341.213	0	0	2.00487	0	390.834	0	753.405	0	0	0	0	0	0	0	0	0	713.473	0	2.81285	0	0	2.31491	0	0	0	943.069	0	1009.19	0	0	1.26934	0	0	0	0	2.39717	0	0
AHY40034	0	0	0	0	0	0	0	0	0	0	0	0	0	0	0	63.298	0	0	0	0	0	0	0	0	0	0	0	224.962	0	0	0	0	0	0	0	0	1098.22	0	883.999	0	0	0	0	0	0	0	0	0	0
AHY40035	0	0.886269	0	0.3611	1.16052	0	0	0	0.232171	0	141.816	0	0	0.239877	0	70.6976	0	51.2737	0	0	0	0	0	0	0	0	0	135.543	0	0.563946	0	0	1.71723	0	0	0	0	0	0	0	0	0.294253	0	0	0	0	0.594466	0	0
AHY40036	0	0.388167	0	0.498384	0.287957	0	0	0	0.288041	0	129.241	0	0	0.892803	0	0	0	0	0	0	0	0	0	0	0	0	0	0	0	0.699655	0	0	0.266308	0	0	0	0	0	0	0	0	1.09519	0	0	0	0	1.15348	0	0
AHY40037	0	0.496789	0	0	1.44235	0	0	0	0	0	160.144	0	0	1.98755	0	0	0	0	0	0	0	0	0	0	0	0	0	0	0	1.16817	0	0	1.33392	0	0	0	0	0	0	0	0	0.609523	0	0	0	0	2.10486	0	0
AHY40038	0	0	0	0	0	0	0	0	0	0	0	0	0	0	0	0	0	0	0	0	0	0	0	0	0	0	0	0	0	0	0	0	0	0	0	0	0	0	0	0	0	0	0	0	0	0	0	0	0
AHY40039	0	0	0	0	0	0	0	0	0	0	57.0927	0	0	0	0	1195	0	1208.71	0	0	0	0	0	0	0	0	0	806.395	0	0	0	0	0	0	0	0	0	0	0	0	0	0	0	0	0	0	0	0	0
AHY40040	0	0	0	0	0	0	0	0	0	0	108.807	0	0	0	0	177.835	0	556.78	0	0	0	0	0	0	0	0	0	298.512	0	0	0	0	0	0	0	0	0	0	0	0	0	0	0	0	0	0	0	0	0
AHY40041	27.4183	23.8946	35.3822	13.7525	19.1606	4.18489	46.7858	139.035	21.4794	107.912	31.1104	410.037	31.5501	27.655	32.772	14.7706	22.0176	61.1442	69.9214	62.9656	16.8233	394.165	30.0024	37.2676	22.0654	66.1699	113.328	124.676	15.5226	16.4548	40.5342	19.1705	16.8035	219.893	84.8688	47.781	1344.59	3.82161	1549.23	76.4955	219.254	26.3853	78.0038	68.9762	14.8307	30.5552	17.717	26.1914	23.1036
AHY40042	1.71138	22.6742	88.78	21.9938	25.1251	0.87622	93.5058	1.49999	20.0821	17.059	14.2279	105.035	5.98388	20.5878	1.62303	1.3047	1.61649	1.39379	132.929	136.084	2.3416	95.3336	1.98302	1.59606	33.2214	128.557	15.7971	5.56433	1.00864	18.3397	0.795651	35.2796	21.0137	55.3906	0.419754	82.3593	64.2979	0.900178	12.6913	12.8007	53.2857	33.1468	2.51185	11.2713	1.48897	2.05556	21.292	33.0551	1.14569
AHY40043	266.801	997.635	1104.69	1017.08	863.826	398.311	606.888	253.57	868.975	348.626	381.192	310.06	426.998	1034.22	311.436	301.477	316.809	296.769	1371.55	1386.4	408.474	309.689	283.887	283.306	1115.81	1390.77	352.319	314.893	193.714	987.442	125.615	1123.69	892.91	514.752	135.205	1052.23	450.455	342.608	509.965	392.879	517.304	847.365	586.491	374.354	201.75	245.977	1019.43	1127.58	213.277
AHY40044	163.401	217.579	250.811	238.826	289.131	245.338	152.294	154.666	281.578	133.442	124.218	92.63	516.235	223.851	162.393	72.4304	219.304	94.7705	317.553	293.208	382.772	96.175	197.844	340.455	167.145	303.583	138.42	172.411	145.847	241.655	461.222	160.261	262.191	134.928	126.945	275.01	238.416	251.958	104.474	107.421	128.438	315.096	209.468	115.061	114.452	188.421	219.251	174.003	151.242
AHY40045	97.5261	143.058	112.753	134.519	125.27	87.9231	184.303	140.86	118.996	53.3678	123.751	113.607	204.136	142.272	113.958	124.032	95.5575	115.35	143.892	148.116	140.943	113.473	98.3256	100.191	79.5761	144.807	54.421	162.899	83.5059	149.859	126.921	83.7165	123.665	165.957	112.192	104.35	149.1	48.6089	89.6784	83.8959	167.299	129.821	111.92	87.7538	71.7974	115.863	139.819	83.474	103.871
AHY40046	145.947	26.5586	44.3951	30.9738	24.4179	6.15027	57.951	43.1051	22.8824	7.42188	13.4042	23.6422	76.0329	25.767	155.321	12.2104	16.4632	18.4153	68.4084	77.722	52.5057	25.1712	143.011	45.3975	20.2892	67.9173	5.55616	46.9699	3.53988	32.7869	52.398	22.0688	19.492	39.9148	55.2863	51.1166	124.973	0.594676	39.2257	8.2726	42.268	27.6977	45.9402	6.49366	1.13497	162.068	22.2241	23.7744	5.67649
AHY40047	163.554	91.8657	208.259	87.608	93.7183	43.8632	285.054	99.382	97.413	25.4323	103.114	94.2104	144.944	94.0153	203.253	71.716	63.6655	58.1436	246.532	261.782	133.264	89.0724	177.939	94.3897	70.9592	255.848	28.8581	138.364	44.9233	114.133	121.686	67.0277	94.5132	153.106	116.033	180.086	327.285	20.4107	89.2473	35.0309	133.334	108.646	96.0188	38.0146	29.5113	182.773	84.0153	76.1608	44.7014
AHY40048	89.9664	2.50285	10.8212	1.22473	1.67692	0.524519	11.1885	6.82416	0.559138	0.84066	1.09707	11.3568	5.08419	1.54052	99.9636	2.08271	1.12893	6.67474	97.0743	87.1086	5.7147	7.63392	100.901	5.4141	1.69707	92.5454	1.57607	2.2206	0.754738	1.35815	4.64382	1.4343	2.0678	11.4175	3.39216	10.3041	94.6188	1.72435	9.47841	2.16555	12.8848	1.88973	5.01211	2.03985	1.37126	99.4023	0.611794	0.946942	0.685828
AHY40049	82.7966	84.6379	65.514	78.7498	86.5994	13.6556	24.6396	43.5111	83.4985	38.4256	37.1876	56.7166	118.877	75.3682	114.607	27.293	29.6447	27.6016	133.685	132.514	102.64	55.0461	99.2823	87.7735	57.3283	127.939	34.5147	93.1201	10.8664	81.6338	61.3339	60.3013	77.8006	80.7822	69.2807	70.0776	108.801	3.16358	31.2012	41.7967	81.9264	111.439	70.7611	35.8612	4.31276	107.912	73.688	57.9762	9.22716
AHY40050	74.3769	27.8202	23.7178	23.6414	30.829	2.025	6.28716	9.11213	32.0715	6.49105	11.064	16.8548	29.3153	30.587	82.5203	12.061	3.73581	17.1794	104.333	102.873	34.4915	17.0466	84.0926	30.4457	8.31982	98.4076	7.72662	31.8427	3.49657	30.9611	16.5492	10.4663	29.2715	21.7378	15.3827	23.1691	97.9469	1.90206	26.0981	11.9436	21.6655	42.9923	10.0744	9.86565	3.78144	85.3327	26.0939	8.14732	3.21514
AHY40051	74.9805	168.294	88.7671	179.477	129.49	74.8952	71.3073	92.6984	140.163	55.4494	142.139	106.979	218.56	164.482	86.1722	124.777	74.4451	90.4516	144.426	140.33	145.378	102.945	73.3764	119.388	92.313	141.939	58.553	138.529	87.8506	159.767	84.586	89.3931	145.81	124.313	85.8075	91.2427	212.287	77.85	134.338	70.2406	129.374	138.824	181.631	66.2528	82.6234	80.8937	185.477	90.2316	80.123
AHY40052	376.315	62.1101	39.2924	55.9729	57.1038	2.82021	26.1061	122.95	58.1227	65.9922	4.21332	52.181	164.329	72.9939	388.889	13.9977	26.8813	65.7954	56.6211	80.1279	95.9478	52.0579	317.71	61.0744	19.7702	59.2136	56.965	103.476	4.86964	73.633	53.4585	17.7966	56.98	86.6174	69.2398	37.2901	313.992	1.73839	363.938	58.2181	94.6238	74.2995	119.773	56.9479	0.737293	335.98	59.7585	16.8018	4.14846
AHY40053	327.923	101.582	513.832	34.6369	98.3095	24.3372	203.176	287.59	98.3383	146.662	8.93399	337.794	371.316	96.4964	303.395	15.1856	153.509	290.53	450.796	415.01	163.525	316.441	302.847	90.9138	444.458	438.236	152.292	257.093	20.8114	108.629	116.18	416.268	149.856	649.399	170.218	470.22	395.716	20.5736	288.717	191.684	627.838	90.1871	445.624	190.958	30.5402	257.312	34.064	453.935	22.2752
AHY40054	143.282	70.8381	22.4658	59.463	62.7713	2.07889	22.5907	29.9732	65.8676	15.3267	12.0609	40.2381	30.9895	72.3786	168.934	13.0699	12.7841	52.1749	53.3738	58.3036	49.0034	41.203	154.128	80.2236	17.3138	53.7969	16.0793	85.078	2.09395	73.1184	50.4183	15.5238	63.8573	71.1849	60.8326	29.0589	154.192	0.711912	60.3653	20.3572	69.1285	58.9824	18.7615	22.3886	1.17756	167.867	59.4076	17.1393	3.39779
AHY40055	99.1749	288.532	159.39	311.211	83.4906	194.149	234.655	153.816	78.8129	12.4087	272.409	87.4716	79.9713	284.674	143.044	194.295	160.14	194.157	193.291	195.789	128.746	83.2913	122.524	228.81	55.8794	197.378	13.8475	268.686	280.955	180.357	195.666	50.4769	85.519	113.017	186.061	158.258	208.934	188.135	56.315	24.7766	112.181	84.1436	93.6519	25.2291	335.831	123.248	304.164	54.4124	309.25
AHY40056	182.693	418.464	384.182	416.899	92.2549	494.512	474.119	379.278	92.8684	32.4522	296.502	136.462	102.303	409.861	235.43	454.977	543.232	373.43	473.002	447.405	215.584	142.777	214.873	397.224	263.87	446.181	29.7594	417.741	876.594	200.409	414.941	261.219	114.964	170.959	446.907	357.737	181.714	540.847	84.8559	43.686	171.754	99.3645	202.948	40.9855	1112.79	186.21	412.874	273.766	873.213
AHY40057	112.165	292.005	266.651	227.342	54.7799	166.162	267.617	273.204	54.7959	20.3705	192.627	109.481	56.9623	311.113	135.592	147.003	256.886	391.055	337.965	332.794	119.132	109.482	111.129	231.456	163.38	336.069	22.8715	334.04	198.824	110.204	260.869	152.806	70.4856	131.865	278.46	254.948	112.644	47.5578	42.1022	31.8477	132.041	48.0492	108.142	30.5223	131.387	136.12	214.437	156.727	246.898
AHY40058	236.966	1248.73	1283.45	1139.37	244.013	2747.01	1686.21	1450.18	249.085	373.863	2843.73	648.598	185.771	1261.16	279.083	2138.45	1957.37	2442.47	1225.65	1223.07	360.08	651.768	250.917	531.227	585.61	1214.26	374.009	1006.91	3384.38	780.221	626.859	588.309	313.177	824.088	677.989	1058.71	680.591	3471.39	1182.01	396.904	827.416	184.855	510.937	407.199	4689.24	250.912	1153.07	589.199	3503.56
AHY40059	72.2689	122.233	87.3057	118.911	139.92	18.7991	112.89	110.338	142.93	45.5294	31.0276	105.254	96.2375	116.999	69.7659	33.1757	41.1037	39.2382	118.511	112.895	68.4567	91.9428	55.5264	72.4722	27.891	124.673	58.1809	85.9039	25.7621	182.861	101.61	29.1239	119.99	99.6554	136.086	88.3805	170.692	9.31932	64.7069	66.7164	100.119	122.557	92.7649	67.4855	11.5456	82.7854	112.303	31.8918	29.6526
AHY40060	67.9587	13.779	35.4217	11.433	8.84178	8.46679	42.3695	44.146	9.27934	6.14734	7.25423	20.561	47.7312	13.0328	80.3678	11.3414	16.059	23.3661	60.6219	59.9855	39.8428	24.6236	67.1043	40.6313	17.896	57.3069	7.08395	28.791	8.57212	12.8546	33.7172	17.0801	10.4559	23.1175	34.9893	37.3045	42.5653	3.85659	13.8464	9.97827	26.7699	10.658	31.4524	9.39905	5.22704	73.8318	13.9606	20.7736	8.80315
AHY40061	70.0948	265.083	230.792	257.492	168.307	253.377	258.131	255.685	161.719	48.2447	218.363	113.411	315.026	278.257	92.0419	191.66	295.059	189.7	275.622	271.871	298.949	118.394	78.5396	290.55	271.312	269.675	44.613	191.613	255.076	258.648	243.941	263.057	172.705	126.819	236.652	239.381	154.665	216.473	72.6165	51.9636	121.652	190.079	259.037	50.774	253.084	76.6475	260.464	255.898	290.966
AHY40062	70.9786	908.323	759.936	1007.47	682.963	927.986	988.3	686.493	744.039	366.106	162.101	449.626	943.533	1118.16	94.0259	226.754	760.882	645.964	757.404	879.303	817.841	500.035	71.8009	793.649	1293.37	853.088	241.503	644.711	399.903	961.145	790.8	1241.26	762.944	442.74	793.354	848.581	217.53	54.757	91.9046	314.365	387.772	762.967	962.034	307.506	9.95304	85.4296	910.32	1250.92	1076.48
AHY40063	66.9541	269.216	287.204	274.986	196.829	333.89	266.582	232.527	209.6	116.345	262.124	141.219	313.82	284.133	78.9643	166.832	318.734	158.254	261.549	269.406	250.355	140.708	70.0805	222.382	492.653	270.613	112.064	175.386	474.443	292.551	240.456	486.9	190.692	151.184	246.493	317.103	190.44	345.896	93.1876	105.553	144.412	208.828	286.101	106.609	511.614	76.4426	275.279	495.999	608.462
AHY40064	176.19	253.705	357.632	236.367	347.714	20.4357	244.868	163.433	370.244	122.387	29.2165	107.945	282.423	274.268	208.485	22.597	107.534	94.3652	345.225	345.954	170.164	122.679	169.125	132.353	238.438	346.507	142.328	141.638	9.82653	363.482	138.822	230.926	344.688	121.873	144.987	386.21	149.661	3.40163	92.3482	130.788	137.318	348.09	227.629	143.626	6.49221	150.498	242.583	230.888	4.73525
AHY40065	400.449	84.139	152.836	73.1736	87.8077	8.71488	129.245	121.28	93.8391	30.1361	28.2491	49.9025	66.5551	86.0948	569.393	10.4861	32.4799	23.5244	186.633	180.078	74.9174	49.1226	462.73	52.8079	105.192	191.599	34.2098	47.7029	4.25599	82.513	57.553	111.766	77.3889	72.1324	82.4852	175.991	148.306	0.868186	59.8897	37.5742	55.0628	92.7665	83.2201	40.7652	3.86629	361.161	72.6947	97.2612	4.14364
AHY40066	72.9941	225.525	155.742	187.515	112.224	78.0238	176.057	213.951	119.202	29.2835	130.452	125.205	283.111	231.887	99.082	110.721	135.351	102.961	235.219	240.75	234.747	120.214	83.2348	204.16	45.0623	236.231	29.7202	166.697	62.4246	174.203	239.846	42.4099	133.311	162.748	267.672	147.04	123.819	26.7154	32.7357	44.3972	158.859	128.018	196.427	39.6591	34.2141	86.8958	187.423	47.3307	77.0177
AHY40067	77.1776	105.916	379.716	100.922	35.0329	251.117	480.71	600.272	31.1495	76.1036	497.125	359.481	579.353	118.005	99.9825	456.857	297.616	92.9621	441.332	471.353	491.813	366.937	90.0121	408.072	143.128	444.678	58.535	273.191	451.997	83.5439	398.009	132.918	55.1985	430.217	387.577	338.076	183.061	189.125	54.9202	88.1618	431.122	39.4787	332.741	74.3027	478.41	88.6684	110.769	120.015	562.364
AHY40068	221.555	347.638	346.91	314.583	205.378	287.765	461.264	620.208	199.644	120.922	296.078	290.814	455.216	343.446	218.984	413.431	291.039	326.482	374.982	377.61	369.561	291.073	200.216	277.378	157.275	366.491	124.009	374.794	352.57	365.672	331.948	149.458	234.244	359.547	321.449	315.203	392.424	265.069	409.211	187.389	366.02	204.115	329.401	184.283	406.699	207.073	335.028	157.963	413.663
AHY40069	165.562	151.298	235.004	149.962	328.437	15.2241	229.013	104.397	343.308	38.7252	57.228	132.755	224.093	153.252	200.396	72.4753	25.67	96.8666	201.02	207.647	130.702	135.396	180.217	108.208	56.7311	201.257	42.1927	186.658	21.4822	262.095	116.614	61.0166	327.193	202.183	114.416	220.039	310.747	11.705	131.424	59.5795	201.26	340.596	147.04	62.4873	16.5194	170.242	148.677	60.5258	26.2203
AHY40070	110.612	186.515	277.287	193.044	257.432	12.2125	397.672	141.847	259.834	59.7288	109.998	136.004	322.845	191.729	152.674	102.983	64.7257	184.248	275.201	278.232	221.545	130.681	116.76	207.115	135.06	288.959	58.8481	271.483	5.21747	264.931	238.711	139.301	268.521	230.81	249.577	270.163	124.883	2.69037	87.6013	76.6112	241.236	274.654	270.451	80.7515	3.42315	127.595	187.186	135.106	6.74948
AHY40071	119.333	109.938	352.314	129.351	262.098	39.2655	473.36	54.1912	290.728	31.6123	56.2062	132.289	167.369	99.2318	138.322	83.3945	28.077	19.3671	205.333	214.252	72.0826	125.77	145.122	45.8341	87.9779	215.25	19.5117	77.3181	19.972	141.867	62.1889	62.2334	207.594	194.959	59.4926	275.98	334.518	19.5129	88.6785	31.3206	183.829	277.996	52.7422	40.4294	22.9178	156.474	156.213	72.5367	40.5952
AHY40072	59.318	26.1187	23.8211	18.6872	17.6772	2.25834	23.7912	12.8415	17.1192	2.6416	9.32856	20.4012	48.8078	23.2729	64.8426	5.19153	5.74995	11.5962	95.0488	94.9934	21.2412	18.9024	61.531	22.3564	7.06467	92.8338	3.01593	35.7834	2.28039	23.6639	26.2631	7.90057	19.1076	18.9971	29.9884	23.29	202.111	0.455877	14.822	5.28479	21.4592	21.34	26.4511	5.26248	0.787204	72.1585	21.4425	7.72503	3.05647
AHY40073	78.9228	47.3702	100.12	32.6866	28.639	7.74024	124.238	49.4681	27.1225	70.355	31.142	179.689	113.114	47.6047	115.203	23.431	15.1749	53.3124	174.115	167.898	45.6864	184.118	110.539	50.6265	56.7539	167.018	67.5474	117.233	7.05745	41.0101	68.9629	53.1965	29.205	111.334	64.2469	116.734	267.282	1.63761	130.452	70.2901	106.066	31.4758	71.0174	69.5112	5.60984	95.7387	35.3974	50.804	13.0266
AHY40074	87.8942	2.91884	12.251	0.773653	1.0593	0.994007	16.8024	14.0667	3.17884	7.00973	0.891014	10.9567	1.53283	1.45971	102.494	0.986725	0	6.32459	38.8247	25.8731	0.817345	15.5255	101.232	2.81652	7.86155	30.1656	8.29662	0	3.14664	5.5766	2.93347	4.80898	1.63277	6.52078	2.85708	10.5146	22.3935	1.22542	7.81568	7.57644	7.14664	1.7906	1.6886	7.434	1.55919	93.8836	1.93233	7.89595	0.974775
AHY40075	175.875	408.595	497.298	454.816	321.443	247.051	1124.24	393.538	314.136	152.818	260.35	313.408	187.618	420.571	179.092	291.762	266.844	208.607	534.757	528.576	159.85	313.001	138.506	201.878	435.127	543.896	132.898	385.378	491.518	606.238	398.232	467.332	284.352	495.484	432.378	537.698	412.567	363.293	432.254	156.553	463.816	404.388	186.253	144.696	510.041	193.09	414.802	434.524	589.317
AHY40076	89.151	347.08	783.155	335.635	245.118	677.629	2081.1	532.5	254.801	529.524	494.185	395.32	264.544	342.287	91.3329	363.603	556.445	509.141	723.871	728.331	198.726	386.271	72.7645	257.358	1949.56	710.499	510.045	406.364	1105.68	418.041	547.52	1910.12	231.688	533.588	614.751	821.536	384.858	786.759	378.175	500.211	549.996	270.656	328.47	499.664	1156.99	91.2739	332.255	1960.53	1175.78
AHY40077	512.296	283.056	377.799	220.919	192.985	366.248	1087.51	755.155	208.225	114.79	130.104	174.62	351.42	286.847	369.771	100.99	487.983	295.607	308.98	328.214	222.939	187.07	383.739	308.446	766.585	295.099	125.674	310.109	551.007	341.577	660.062	754.555	181.819	234.195	773.936	445.837	399.597	363.72	403.332	99.5149	206.026	211.672	370.28	101.651	225.542	432.919	230.207	709.696	726.97
AHY40078	317.933	383.49	463.633	384.803	224.67	147.855	503.838	427.12	226.559	165.805	461.225	458.121	432.682	383.566	446.278	555.139	172.38	200.319	557.088	566.156	349.102	450.181	361.477	381.092	171.868	558.778	162.729	649.651	223.488	236.712	378.954	169.73	224.328	546.304	375.153	421.309	498.432	153.335	291.973	190.642	525.09	245.34	244.339	196.18	214.243	365.935	400.222	161.842	197.747
AHY40079	159.256	385.373	215.945	427.821	256.316	121.735	234.274	276.159	255.562	94.3397	371.195	222.909	333.528	389.388	231.25	512.543	146.136	222.082	345.456	333.606	293.012	221.531	181.677	370.236	69.0827	357.486	97.0143	464.695	191.274	306.155	360.425	74.4652	240.877	270.788	365.321	210.566	426.096	157.168	225.124	139.389	273.025	263.194	183.427	145.251	197.294	194.861	450.091	71.5743	176.554
AHY40080	81.9773	173.977	96.1751	166.426	131.093	67.5992	114.407	117.538	131.916	37.4781	76.7913	90.9394	203.488	171.351	97.2915	69.4503	79.8452	82.8815	155.074	163.483	166.82	87.8185	81.3873	164.434	125.531	159.807	34.8268	105.402	59.7674	161.3	169.913	126.349	123.722	100.269	173.768	126.797	120.44	34.4486	31.3438	45.5397	90.9163	135.256	148.698	49.7784	36.0044	83.5751	163.208	120.846	67.2699
AHY40081	75.2512	369.077	254.053	382.717	287.664	298.086	242.42	219.175	270.438	112.428	265.167	194.818	388.796	365.889	85.8097	179.774	278.771	220.31	294.454	289.209	262.721	185.944	76.5965	252.167	577.913	287.983	111.934	202.595	383.049	342.176	274.71	585.514	270.085	178.069	257.661	296.403	357.631	383.057	183.173	119.308	180.614	270.485	315.135	121.384	383.41	70.5554	374.228	580.545	326.063
AHY40082	186.067	818.155	216.494	766.884	154.052	2033.89	55.7036	603.839	150.35	131.405	560.061	149.966	95.826	805.251	181.763	35.3291	1290.05	88.0631	448.929	497.254	59.071	138.502	229.703	273.185	69.1847	479.561	125.863	96.7279	1868.24	335.622	230.111	59.335	192.27	45.9869	213.116	164.829	2841.11	1886.1	4689.93	77.4457	46.9905	119.318	648.536	80.8366	2529.4	155.689	749.257	61.8724	2469.37
AHY40083	158.457	21.4636	52.7871	17.8549	14.0612	4.4981	52.8622	32.8543	13.7456	0	9.9457	0	29.133	22.6238	181.357	0	11.0644	0	242.518	258.404	23.4866	0	145.912	26.5832	8.24699	250.631	0	0	4.91901	29.5059	23.7922	11.5432	16.8461	0	24.8882	52.5089	436.184	4.2514	152.329	0	0	15.1929	40.9764	0	6.82051	166.818	20.6364	8.6079	7.20475
AHY40084	68.4587	15.1197	15.8927	4.80905	6.14569	0.411919	22.8783	11.4705	6.44022	1.05631	1.96927	7.13506	26.3158	11.4932	70.5349	3.27121	4.05293	3.49457	58.0408	57.9888	24.5565	4.09423	73.5431	19.6752	5.92335	59.3055	0.275051	5.81297	0.948345	11.0215	14.4006	6.0652	5.413	6.14142	14.2077	21.1639	165.559	0.67709	25.2288	1.56985	8.63795	10.3884	14.8699	0.492906	0.646133	77.6431	6.4061	8.32898	1.0772
AHY40085	60.9245	14.2434	24.9425	11.3072	14.0561	2.62838	21.3877	12.8713	13.7886	2.63478	6.31135	10.7611	66.3667	12.7724	68.573	3.98485	7.11179	7.70303	69.569	73.0222	41.2209	11.2641	67.8243	27.6622	11.2013	70.6921	2.68045	13.4879	2.75056	12.4566	20.2219	13.2689	14.067	14.307	26.602	28.814	96.3645	1.64961	5.9857	3.82464	13.8581	13.2573	36.451	4.86069	0.649664	66.7199	11.4454	11.4574	2.18699
AHY40086	86.0298	76.4572	76.1644	68.119	89.6636	35.4459	32.2656	39.0745	97.5268	11.334	39.5924	42.0344	167.895	76.3439	90.5683	17.3759	43.1642	25.9873	120.125	109.348	107.445	45.2351	90.6736	71.3503	67.2061	112.418	11.6881	44.4632	28.2094	77.3531	72.4001	68.4842	77.4021	38.5199	71.108	93.1084	195.057	13.6669	20.9587	10.6735	40.0623	102.479	102.737	11.939	15.0098	87.9835	66.5583	62.444	31.4701
AHY40087	39.677	27.5803	132.348	21.1046	16.4793	116.14	165.89	45.9414	19.5024	34.9765	199.391	151.503	18.4296	27.1061	34.0221	116.748	111.097	766.334	189.138	188.037	11.2825	154.471	39.7611	7.40549	117.915	184.222	36.6482	847.371	105.111	53.5749	27.8855	114.486	17.8162	52.4399	51.4895	131.072	295.251	63.9033	127.085	36.314	47.2293	11.1816	30.2516	37.3334	85.0668	29.8565	22.8632	118.903	130.712
AHY40088	29.4162	10.69	52.4474	10.0331	5.59679	70.78	82.4338	47.2953	6.95562	39.4843	133.169	79.1282	41.7555	8.76399	24.2707	100.001	82.7946	345.296	106.834	106.069	15.6052	75.9269	25.4521	11.3057	36.0438	108.162	43.0379	784.252	86.9729	16.2772	48.3392	34.0448	6.11711	42.8518	74.2184	49.7817	155.338	81.4215	25.8828	35.3294	41.1917	4.08525	40.6543	37.2777	92.4897	24.0565	11.5088	34.4777	79.5938
AHY40089	45.4463	199.451	37.2225	169.649	80.9542	207.704	32.8222	885.369	75.1416	141.493	44.8196	182.124	478.062	197.481	65.495	193.614	319.212	207.56	72.1968	64.7301	436.258	192.161	54.7249	268.016	25.0947	68.3432	150.115	201.845	91.7775	129.654	408.127	28.5027	94.2033	285.05	500.781	49.1229	134.849	10.1243	178.706	262.118	278.762	81.057	786.334	254.273	24.6902	61.4267	167.097	25.2045	163.753
AHY40090	105.556	970.442	468.318	964.289	595.636	468.308	237.9	556.687	597.014	593.397	149.291	1038.81	458.933	1012.92	165.228	292.545	366.62	102.377	385.794	362.619	193.235	1100.85	96.6795	105.923	1483.84	375.335	609.574	260.525	584.413	1319.32	261.453	1507.35	663.253	1412.08	230.428	598.264	548.846	572.115	816.323	547.581	1378.57	353.156	418.276	554.809	893.546	133.365	945.612	1501.34	683.195
AHY40091	0	0	0	0	0	0	0	0	0	0	0	0	0	0	0	0	0	0	0	0	0	0	0	0	0	0	0	0	0	0	0	0	0	0	0	0	0	0	0	0	0	0	0	0	0	0	0	0	0
AHY40092	58.5989	242.275	3831.72	185.513	78.1566	4400.34	1962.86	1849.74	182.419	5841.85	0	6727.05	1631.79	161.548	45.282	2002.05	2920.2	2177.63	2409.42	2594.56	557.819	6755.77	55.3259	282.022	11165.7	2290.35	6292.74	2639.14	4432.2	284.848	1015.58	12163.9	156.608	7993	1203.31	4474.58	1759.97	4400.11	1031.9	4751.49	7975.23	16.5141	3192.54	4464.7	6653.1	52.3627	156.827	12300.2	5370.03
AHY40093	0	0	0	0	0	0	0	0	0	15.4698	0	0	0	0	0	0	0	0	0	53.0783	0	0	0	0	17.3496	51.0904	0	0	0	0	0	0	0	0	0	0	47.2716	0	6.65729	15.3271	0	0	0	0	0	0	0	0	0
AHY40094	1015.96	59.4864	84.037	69.865	71.2182	28.4661	61.2899	84.9844	66.2747	24.8549	30.5782	54.7251	96.0267	54.6255	921.711	21.4965	34.1511	66.6705	141.523	145.462	99.6587	54.0578	902.363	101.936	44.4497	138.781	28.4532	56.1903	41.8146	71.7485	80.4001	36.4407	64.2575	40.2017	89.0149	84.449	94.5383	8.32478	26.4993	32.1686	48.3407	75.8168	71.7946	25.7038	16.8015	924.976	62.4669	38.5907	38.5904
AHY40095	434.155	164.085	105.256	155.516	158.8	10.1598	35.4382	120.588	91.4568	36.9091	59.7024	79.9928	135.783	159.145	791.797	53.7889	56.2299	35.9135	131.041	161.403	160.122	72.1306	565.466	169.986	36.5244	167.308	24.8748	114.7	3.89844	198.766	119.933	34.1935	142.411	86.8464	155.747	102.353	92.8815	0	28.9641	19.3599	71.0175	128.113	122.254	28.3672	3.54148	497.414	150.104	36.6842	4.42812
AHY40096	286.928	56.8214	49.3316	47.4433	61.0869	3.7539	40.8643	50.0226	61.4859	15.1271	12.712	23.3634	96.3225	60.114	326.918	8.51749	12.8614	26.5389	103.491	92.1404	71.6563	24.8744	292.808	76.338	30.9746	98.2776	14.6815	50.9568	3.70391	66.1892	56.6498	30.0808	69.7664	33.5808	60.7143	55.7813	229.897	1.17533	56.4679	26.796	34.915	66.9786	61.1893	22.7806	1.40199	276.846	52.4031	34.5956	2.45418
AHY40097	198.705	161.177	190.536	167.301	295.455	43.8035	90.2164	78.8998	289.872	50.1639	157.151	94.5862	200.904	157.829	287.13	81.0253	51.1846	46.0448	210.752	219.759	173.153	97.7618	254.867	144.425	112.906	222.736	49.6361	124.497	74.973	188.109	109.122	111.503	280.803	100.924	93.1972	200.55	220.339	62.9228	72.4244	71.9693	102.129	343.406	72.0667	71.0503	69.3917	243.501	173.885	112.569	64.7975
AHY40098	705.641	413.103	396.185	391.79	494.791	151.229	120.866	398.875	527.457	160.898	187.582	193.663	551.629	466.736	638.09	136.28	276.574	136.486	349.232	383.241	363.352	192.903	577.525	354.266	352.16	371.916	161.855	365.274	48.1509	367.821	370.415	351.644	468.398	220.461	388.777	431.663	258.904	5.28897	224.096	194.384	225.341	572.538	277.553	208.341	13.0852	799.908	379.193	370.74	74.3266
AHY40099	17137.1	172.914	1103.05	237.529	376.888	97.2896	291.816	431.039	393.01	1124	73.4393	322.527	446.7	184.98	16941.8	44.7304	207.823	43.4405	1078.13	1064.76	376.415	325.727	19367.7	437.755	1260.59	1120.28	1094.12	184.986	34.1874	249.263	436.139	1239.08	403.73	489.818	566.148	1239.6	5045.64	38.7174	5908.98	1379.03	436.872	516.547	210.506	1373.73	32.128	22344.3	192.713	1235.04	45.5277
AHY40100	162.558	192.401	140.443	199.451	256.715	78.2743	122.157	108.264	258.308	37.1409	63.5864	76.326	148.525	194.812	237.139	78.4741	101.272	85.6681	213.543	213.702	153.897	76.8127	196.409	178.497	85.5488	211.44	34.7542	174.587	143.011	213.959	140.713	83.9683	246.666	68.825	141.807	154.688	238.308	85.7912	87.6851	52.6318	68.8338	298.429	71.9502	54.2373	120.955	188.103	198.458	86.5898	130.376
AHY40101	97.8861	309.625	137.505	307.879	155.619	539.407	93.8002	504.475	159.808	1299.59	284.285	1971.02	87.8581	308.927	138.25	439.852	496.267	1359.57	253.772	254.595	29.1587	1973.67	153.66	238.12	58.6867	258.498	1288.05	1458.05	562.353	130.581	193.906	55.7921	151.775	697.598	239.56	118.66	1477.39	485.48	1585.4	808.428	692.926	212.378	414.82	794.617	934.323	121.945	305.068	59.21	878.12
AHY40102	50.0102	37.5644	34.8729	36.8992	45.4895	14.7388	43.9347	15.8524	48.3001	12.4489	20.7256	21.9004	38.3076	33.9753	76.2941	23.444	22.4303	33.393	120.758	116.468	35.1711	21.9214	66.2503	49.9943	18.7414	122.354	11.9734	27.4032	22.6049	38.3522	30.8178	20.1286	38.9661	18.5707	26.273	43.0246	197.286	14.5936	15.1066	15.0565	19.5479	55.7005	20.5801	14.3918	12.8516	64.4864	34.4162	18.7603	14.2391
AHY40103	48.798	4.28395	18.0179	4.86636	9.67387	3.1262	19.3483	7.35758	10.6641	7.21504	4.11002	14.2214	17.6917	5.20297	64.7984	6.06868	4.18666	9.42988	60.0511	60.3097	20.5647	14.5992	51.7093	26.1524	4.49545	54.5209	7.60764	22.7447	3.43873	5.87621	14.9507	4.90998	8.12495	12.2635	15.0426	22.2559	86.5559	1.7129	7.74317	8.38402	12.4037	11.8888	8.08411	8.97803	1.6709	62.6959	3.88946	5.11713	2.54341
AHY40104	175.298	144.857	216.904	146.206	191.949	22.0519	353.43	90.2276	186.665	88.8027	82.8749	187.256	141.348	136.97	224.035	108.965	53.2384	148.971	250.197	238.579	128.406	189.494	190.919	167.285	80.3329	252.7	89.0027	195.476	15.4188	193.997	176.509	85.2116	169.576	247.436	142.105	237.214	183.359	4.56452	92.925	104.169	253.284	221.866	61.0479	109.068	4.78287	244.05	148.356	78.3252	12.8149
AHY40105	187.689	417.403	338.701	462.814	424.018	161.82	537.494	200.903	426.32	185.59	451.33	322.202	237.543	416.441	269.273	407.86	192.963	519.507	341.674	348.924	247.985	329.075	232.342	313.046	221.127	344.43	187.456	526.994	252.105	548.376	321.956	224.926	383.151	356.777	267.924	383.379	410.666	174.778	216.743	210.573	366.763	477.521	123.736	204.505	139.004	231.128	464.085	219.644	178.956
AHY40106	158.522	523.786	286.544	569.976	454.551	207.777	384.145	279.899	450.226	62.6645	343.604	307.018	201.515	518.517	191.492	374.632	161.684	379.148	265.604	245.669	198.358	314.324	162.199	237.611	128.533	254.914	81.324	631.425	501.825	577.932	302.587	127.543	415.569	331.057	238.135	329.384	362.152	377.62	267.509	72.3789	354.205	477.395	91.9049	73.8068	325.782	192.361	540.18	125.698	373.854
AHY40107	917.83	1055.2	1151.56	1038.68	620.129	1019.5	1606.45	1475.8	621.774	487.222	1565.39	1121.91	977.679	1061.84	1113.3	1344.88	1293.58	1860.42	1085.18	1093.71	855.835	1135.78	946.272	912.935	1011.49	1080	499.561	2183.35	1152.59	1162.59	1678.65	1033.64	635.554	1134.38	1779.27	1299.17	1123.44	823.003	1263.4	489.399	1121.82	593.53	920.926	504.736	698.632	1008.69	1048.52	1014.87	984.356
AHY40108	251.945	216.077	176.658	237.822	213.017	46.7888	139.696	100.693	221.732	19.283	135.951	86.6463	218.454	221.904	301.959	97.1575	62.3896	61.7685	280.767	290.553	199.923	96.9424	270.849	190.65	61.2745	288.095	18.331	92.3045	57.4324	248.69	152.171	65.1773	222.726	134.82	160.902	178.204	122.602	16.2843	29.3075	21.9861	131.728	237.589	115.17	22.995	24.4642	274.361	233.331	61.715	58.3688
AHY40109	164.263	281.577	245.555	289.75	225.884	83.3166	228.446	146.603	227.435	11.8796	150.658	109.258	272.185	285.418	208.867	153.518	106.84	115.539	325.801	330.575	270.828	109.697	192.973	245.778	99.6734	325.864	13.4896	141.17	117.159	257.101	192.998	104.801	235.266	139.009	175.336	261.491	174.226	96.0722	31.3656	17.8762	129.722	245.333	138.637	18.7558	97.544	202.931	288.83	104.134	97.7358
AHY40110	182.386	440.038	382.502	404.351	277.534	110.994	372.202	356.851	280.558	62.4371	141.128	154.992	420.011	442.118	234.537	214.621	248.389	229.427	484.585	473.532	381.216	156.183	217.864	334.834	324.145	486.284	62.3618	247.27	103.727	373.34	288.068	320.118	290.259	208.524	289.478	408.772	252.151	91.7807	152.863	96.556	212.574	286.315	295.962	94.4541	86.427	201.734	404.252	326.595	89.3459
AHY40111	382.85	925.423	849.329	974.021	735.831	366.651	723.345	519.082	753.413	204.519	477.975	378.493	736.684	919.86	479.76	498.048	375.922	457.955	853.987	868.304	583.117	395.509	441.383	489.178	812.481	850.74	204.732	534.524	379.868	893.109	420.397	815.935	784.751	477.285	400.767	858.572	494.68	362.613	357.162	251.381	476.872	763.142	497.347	259.976	395.097	400.516	968.067	835.062	366.203
AHY40112	314.926	655.689	1843.47	649.961	564.919	775.177	1999.04	814.232	579.276	348.569	897.186	781.136	715.869	668.483	283.586	738.862	742.39	525.566	1585.81	1581.32	613.896	785.559	317.727	500.064	1285.69	1534.27	336.386	589.234	712.088	709.019	791.679	1236.09	533.78	1067.5	1004.03	1746.81	482.186	193.964	419.71	379.947	1092.04	629.524	1457.56	400.795	454.197	260.714	689.588	1266.4	1074.1
AHY40113	164.975	264.254	1162.39	271.263	163.721	1254.98	2356.48	1325.23	168.995	516.287	1114.26	967.026	707.663	264.907	210.566	1097.54	1251.27	782.519	1300.88	1318.16	649.768	991.493	190.693	520.649	429.789	1300.23	532.012	660.78	1121.99	266.961	721.258	446.571	180.138	1405.49	743.594	1024.63	722.117	1026.23	638.809	834.893	1437.48	156.038	900.422	858.3	1201.06	173.534	255.761	447.013	1549.04
AHY40114	0	0	0	0	0	11.2284	72.3054	0	0	0	0	0	9.89432	0	0	44.5846	0	0	49.1851	32.9313	9.23282	0	0	0	32.2927	0	0	0	0	0	0	0	0	0	0	16.9677	43.993	0	0	0	0	0	0	0	0	0	0	0	0
AHY40115	186.976	71.6688	93.6002	54.5532	56.1204	74.2633	32.2395	78.0873	65.4271	31.7396	48.0358	41.8273	194.359	80.8732	238.938	30.3712	107.243	39.5239	162.855	163.149	122.358	48.3795	213.601	98.7386	181.183	163.516	25.6297	59.6614	84.8464	43.9319	70.718	174.698	68.166	37.3218	80.3455	101.294	153.655	92.3526	40.0559	37.2769	42.6613	62.3794	147.656	32.4504	76.9321	196.09	60.1257	187.198	68.9169
AHY40116	159.359	112.12	148.052	113.753	79.6543	220.658	107.514	167.123	78.2548	69.4931	147.502	125.43	322.85	128.313	214.62	145.365	219.149	70.366	178.949	173.009	194.023	117.976	208.427	165.208	176.44	183.283	64.9328	89.6032	245.94	82.6979	128.298	181.929	80.0552	161.7	148.797	157.97	205.723	242.117	71.6476	91.0155	164.679	90.1634	227.023	91.5504	238.226	176.201	107.642	174.527	235.414
AHY40117	452.298	314.183	2717.73	320.357	131.647	1739.77	3418.61	2796.24	140.181	698.809	1356.33	837.428	120.671	312.754	383.038	1582.84	2114.81	1368.15	2740.79	2714.55	315.447	838.296	600.571	636.632	892.46	2685.62	721.303	711.596	1279.95	238.558	1577.74	882.538	133.375	1459.69	1188.91	2512.34	606.132	1339.78	613.228	683.175	1459.02	192.848	62.3977	682.356	1870.59	383.608	317.177	895.243	1826.51
AHY40118	245.34	47.1598	75.1901	50.4384	113.701	4.78989	29.9374	32.6703	132.957	21.6759	25.5932	41.706	94.0988	39.3077	289.946	17.9004	9.35639	13.1468	102.44	108.253	90.1245	51.6094	252.231	89.1884	13.7756	98.6307	23.7055	87.4755	7.1355	95.33	53.9844	18.7284	139.587	64.5246	54.2606	78.3429	145.903	3.24198	34.2029	37.225	58.7473	185.766	39.0096	33.7155	3.24107	263.476	47.7624	8.95265	6.99978
AHY40119	292.312	90.0978	100.197	98.518	203.228	24.9117	41.6532	78.5957	193.855	94.8371	73.8027	64.5218	134.677	90.6807	391.085	31.6992	27.9179	28.9676	171.34	160.371	125.041	67.7403	350.9	114.466	44.5364	174.05	88.5022	86.87	22.3655	101.613	75.2869	42.8918	190.351	84.0919	94.55	109.883	301.857	6.4822	30.1449	157.011	84.8286	260.938	75.1619	158.716	7.04078	404.9	94.6867	47.0928	36.5973
AHY40120	584.468	458.836	439.098	499.947	663.18	329.15	104.005	460.5	651.481	689.369	279.202	296.307	988.099	475.358	845.995	137.534	425.162	222.45	512.57	519.486	701.149	304.761	793.483	646.838	559.639	512.527	714.898	371.815	267.567	353.373	478.056	564.773	630.07	307.76	483.246	477.249	478.728	261.004	462.766	879.78	324.347	797.116	608.903	899.846	211.018	746.593	503.265	570.8	225.429
AHY40121	290.132	0.40912	17.9183	0.867515	0	2.78651	13.9064	41.7231	0.396056	1.7864	0.499558	5.70424	11.7861	0	229.398	0	1.71355	29.5496	32.5496	32.2811	10.9981	6.33057	200.12	16.9191	5.20906	31.0721	2.23277	22.0209	6.09451	1.44304	11.3863	6.79914	0.366173	7.64426	23.4939	23.1594	76.4229	0.916063	39.3607	4.95579	6.34418	0.50196	22.9583	3.00093	2.91393	177.579	0.866708	8.85391	2.18608
AHY40122	1021.57	314.204	146.654	293.621	101.361	1017.2	596.284	993.527	91.6414	317.485	280.982	329.428	135.087	330.383	1030.24	513.387	944.828	1304.91	236.36	284.652	189.224	318.476	915.18	214.62	299.845	300.132	288.542	811.144	1291.74	342.777	436.299	292.886	95.5431	193.893	578.31	204.192	529.642	357.406	475.356	204.767	175.068	95.1408	188.473	210.116	763.54	723.677	293.347	286.297	1656.04
AHY40123	180.566	71.4124	62.681	23.2248	13.568	16.4119	166.213	324.474	9.33071	39.7904	44.9366	75.1812	82.0385	74.0558	232.635	78.1999	117.072	144.295	99.7759	104.144	135.441	95.7561	198.394	164.27	45.4839	103.613	38.2559	346.984	8.93087	32.9664	246.844	38.9155	16.8613	48.0481	321.918	91.537	120.03	1.96196	31.7772	34.4954	48.2715	14.5134	79.8386	22.8522	8.11313	201.12	25.9876	36.6325	8.58365
AHY40124	174.876	73.7772	155.278	81.1534	159.759	55.0651	182.352	171.469	166.948	61.4759	89.2102	123.307	164.202	75.9441	209.252	138.837	65.4067	68.3854	111.28	112.373	127.916	117.43	196.909	109.668	46.6668	116.144	60.6753	197.371	95.6833	118.547	138.598	35.2328	136.467	220.011	156.87	157.88	118.674	43.0196	55.5685	101.337	218.023	187.827	96.211	109.235	43.1327	209.284	71.6351	32.0537	87.6041
AHY40125	163.182	1043.28	1299.79	1062.51	1192.03	775.987	1369.52	532.173	1216.2	203.094	684.826	475.868	1368.72	1036.18	239.527	1237.29	740.42	452.668	1489.53	1487.54	967.645	464.868	162.587	573.071	348.58	1467.54	201.571	496.191	288.751	1235.56	275.688	357.701	1130.4	819.418	243.854	1105.96	768.588	853.254	689.237	339.26	807.162	1260.94	1541.94	338.197	288.43	182.184	1050.26	340.58	280.483
AHY40126	21031.4	40078	25151.3	38151.5	14133.4	31096	47086.3	29778.3	14317.8	6231.44	35332.9	12584.1	9305.31	40191.6	18645.7	41270.2	27025.4	13847.5	26685.8	26370.9	23028.2	12701.3	17096.4	31071.2	6950.86	26639.7	6350.96	14179.7	47358.6	30086.8	46100.7	6684.27	15408.4	25520.9	45354.7	21156	19658.3	46536.1	26309.5	8516.2	25647	15888	23010.5	8465.15	44233.8	19848.6	38538.2	6979.05	33920.2
AHY40127	112.537	193.549	261.635	163.688	63.7343	111.927	487.248	375.091	62.5662	67.0865	66.6925	186.402	285.463	197.879	163.399	167.973	242.057	298.283	323.743	326.769	206.038	179.542	143.375	125.987	64.9669	323.828	69.193	192.709	51.4729	180.399	129.224	57.4098	84.4216	340.196	139.324	231.731	313.132	69.5356	265.564	128.87	354.283	62.9189	299.865	128.105	39.5325	115.364	163.896	61.4996	61.7417
AHY40128	267.902	549.675	388.39	595.947	502.914	253.466	183.877	190.218	495.045	290.185	183.49	204.838	717.27	549.784	407.753	456.326	284.421	107.665	424.658	428.555	904.982	182.203	374.089	546.816	507.942	391.606	260.344	214.912	76.291	348.083	82.2684	500.679	495.68	277.512	82.4123	378.228	268.183	289.152	125.851	323.782	261.905	504.855	522.209	325.657	99.9032	344.897	593.199	490.817	102.79
AHY40129	199.416	41.9226	418.22	37.0393	13.524	9.5178	306.45	99.9326	13.528	207.46	173.476	74.9377	62.9022	34.9424	242.9	699.158	23.4118	40.3727	465.56	516.416	74.3492	121.63	272.843	69.348	109.492	369.448	146.173	0	16.4344	24.6447	112.354	88.0897	0	300.836	113.988	438.673	124.303	0	47.2652	314.365	245.209	8.57266	68.7167	216.393	0	372.784	37.0049	96.2247	74.6692
AHY40130	107.38	363.334	476.719	344.942	74.0866	100.991	404.96	188.064	74.1646	412.445	537.647	251.927	57.92	352.934	164.194	937.307	59.6435	406.707	665.746	661.991	82.6841	255.969	135.934	128.589	165.564	668.962	414.346	180.482	82.3677	172.487	102.93	174.946	77.2115	558.241	74.4395	453.466	686.899	82.1881	706.362	582.686	562.498	68.8019	31.8355	572.757	293.627	156.764	343.019	166.632	213.849
AHY40131	776.828	1275.54	1337.9	1302.16	882.34	865.866	1058.26	848.757	873.314	883.397	980.651	948.434	855.085	1273.51	928.945	765.758	728.906	666.31	1276.7	1281.59	765.604	941.93	941.742	751.762	1710.44	1288.91	869.844	746.224	1172.89	1192.2	838.501	1746.34	848.16	1134.29	777.731	1358.11	718.358	1092.97	742.991	942.028	1105.02	869.629	795.255	946.029	1285.49	831.996	1303.69	1724.66	1204.68
AHY40132	277.094	237.527	455.484	194.76	38.7798	147.147	992.021	255.182	40.1933	286.06	152.779	360.122	107.353	233.47	367.34	545.107	159.339	288.722	566.066	593.819	135.46	355.075	355.052	248.367	85.3476	563.921	298.826	490.015	153.299	121.47	421.9	89.0861	36.0804	838.52	423.26	398.26	401.848	38.3753	346.178	361.117	811.093	43.5366	78.7616	336.81	150.781	299.166	199.181	84.0589	263.771
AHY40133	379.731	584.123	2001.85	489.604	76.5923	312.338	4539.31	847.13	71.559	1790.99	989.42	1211.38	112.237	592.275	462.116	1653.06	308.257	879.192	1862.39	1834.1	250.865	1189.84	409.116	395.405	331.1	1822.95	1784.12	1048.74	260.011	300.402	782.777	339.001	81.0816	3501.19	754.225	1765.15	968.239	219.035	1293.35	2331.15	3471.23	93.158	151.648	2368.21	462.249	541.539	479.574	355.668	446.317
AHY40134	274.898	2637.41	6325.69	2182.57	398.159	3197.01	12109.8	3170.07	381.218	8034.52	6465.24	4150.55	255.081	2534.48	358.698	8856.56	1964.14	9004.21	6332.3	6316.53	828.107	4177.35	315.049	1141.02	1299.62	6252.13	8068.58	4015.46	2090.19	1195.76	2521.25	1314.72	359.997	9981.37	2612.73	5203.51	4391.24	1606.95	7786.58	10181.1	9916.94	379.755	738.073	10219.3	3417	356.064	2196.16	1290.42	4793.4
AHY40135	1058.74	656.976	1322.51	614.397	114.198	904.511	2301.3	1419.76	111.793	1568.09	772.891	847.837	158.653	668.866	1385.55	1884.64	479.63	1689.39	1026.08	1027.99	262.343	875.374	973.235	373.484	263.22	1048.23	1562.59	628.029	1171.92	551.237	586.171	257.251	110.499	1344.94	601.354	1143.83	1571.91	812.621	2534.97	1517.83	1317.09	121.849	143.332	1550.2	1904.91	1026.4	601.148	274.079	1983.72
AHY40136	162.04	185.593	192.473	166.975	200.059	144.392	111.677	217.333	213.994	115.299	55.5034	143.22	329.524	188.46	210.032	95.8963	195.44	106.258	222.087	210.046	198.27	159.97	205.709	184.495	179.925	231.191	117.345	179.836	182.037	177.626	184.891	187.747	195.991	216.351	206.529	225.379	255.937	101.568	155.658	129.575	209.968	269.132	271.696	132.66	82.8861	170.023	171.814	191.659	161.755
AHY40137	754.992	499.2	436.266	497.778	519.723	608.899	291.677	479.147	500.811	357.329	292.625	412.697	523.046	535.254	822.019	289.961	635.24	297.117	469.719	443.644	353.628	427.758	700.474	313.349	445.755	438.749	375.874	430.239	887.672	550.906	372.151	438.159	508.627	515.747	445.495	435.293	714.45	591.077	788.721	415.157	566.106	699.157	579.943	426.214	631.178	620.54	501.95	424.029	808.406
AHY40138	889.672	429.757	856.478	467.979	679.069	191.544	645.314	345.418	669.352	487.121	310.42	514.354	563.085	447.074	847.702	297.174	215.687	258.276	609.834	627.807	325.955	501.625	806.382	272.14	1182.93	638.762	485.342	356.231	425.652	591.771	305.531	1191.91	608.013	690.306	356.706	986.717	760.617	380.009	587.59	603.889	693.895	688.95	277.983	571.491	419.509	740.594	455.214	1201.84	433.312
AHY40139	189.211	584.639	431.001	478.092	556.964	191.179	367.874	431.721	540.245	357.536	290.35	251.17	857.775	577.279	226.303	163.951	543.304	323.899	556.646	566.509	567.88	258.608	205.383	480.804	873.544	514.155	344.446	475.727	46.2283	541.893	582.948	912.31	590.905	246.243	712.084	575.234	309.885	12.0866	119.22	442.618	235.188	561.416	481.873	392.559	10.6467	169.383	442.461	923.113	30.3223
AHY40140	109.507	529.06	475.077	523.84	388.936	212.221	328.75	223.613	397.976	183.254	264.771	206.305	349.205	534.571	154.743	157.354	207.475	149.727	454.373	466.81	291.67	215.547	145.502	229.836	737.081	441.685	182.772	217.585	270.717	580.162	263.497	744.849	417.747	253.125	264.327	528.165	295.261	107.855	107.778	231.081	255.08	433.786	174.924	229.328	132.929	163.272	527.731	741.245	298.439
AHY40141	183.674	455.747	475.335	440.506	290.887	158.251	433.499	201.339	301.528	125.504	267.776	166.131	239.127	460.312	233.281	174.673	178.471	163.981	449.069	432.014	198.086	193.878	218.557	176.679	552.068	441.639	133.009	241.866	129.118	531.889	218.403	538.21	295.294	293.238	226.428	524.899	282.781	81.0739	187.038	149.506	300.99	346.136	131.667	143.334	85.0342	188.955	443.946	545.407	177.786
AHY40142	73.2924	396.365	391.496	377.486	244.443	253.934	358.359	280.939	243.913	85.1588	422.062	185.836	343.267	402.307	102.085	246.189	304.426	386.672	347.55	344.169	259.586	182.172	91.6903	240.101	570.521	347.16	84.5778	309.352	288.76	431.559	255.302	575.926	265.969	294.076	226.661	434.735	211.56	349.891	152.097	91.4428	291.674	247.896	176.949	94.8929	354.61	98.1237	377.981	559.476	289.081
AHY40143	91.0068	395.569	439.986	389.276	278.224	265.401	409.601	246.594	294.018	48.8586	618.691	208.896	371.207	394.786	127.964	232.115	271.721	192.9	477.281	479.459	296.463	205.726	124.842	282.391	429.696	482.781	57.2641	245.355	336.554	429.516	291.341	416.874	299.128	266.41	276.668	467.248	224.167	233.063	138.355	66.8136	260.222	310.783	185.949	65.4405	293.302	124.101	403.761	430.488	313.184
AHY40144	211.913	385.253	310.717	394.204	247.682	347.406	447.569	487.142	249.392	43.5834	382.621	349.583	456.797	402.908	279.519	337.808	434.988	224.29	374.721	376.992	407.992	357.581	299.279	341.418	85.1481	355.916	40.0943	345.448	259.532	354.162	545.359	88.0625	249.923	496.293	411.355	304.037	288.723	194.663	152.095	88.3144	491.773	246.429	350.598	86.4051	195.604	255.896	388.361	85.6132	328.108
AHY40145	260.391	431.455	352.664	414.652	192.459	795.827	582.155	924.284	190.715	103.89	807.477	501.08	683.847	422.805	343.134	937.629	859.89	1065.2	364.498	365.584	612.22	499.931	392.262	543.052	130.613	387.267	99.674	688.08	657.401	397.831	864.999	141.493	227.211	749.23	679.416	317.632	576.434	833.069	498.688	178.013	749.083	175.132	692.061	181.653	783.777	309.048	420.605	135.56	759.182
AHY40146	246.357	566.412	582.762	566.181	318.244	1113.6	1133.98	946.445	323.384	160.187	706.359	507.816	654.946	568.124	315.294	831.234	999.83	775.938	681.43	683.463	557.244	507.379	342.277	486.203	202.526	689.205	157.423	535.261	1248.5	638.242	826.874	209.597	361.008	707.29	721.139	512.005	758.438	1297.98	832.915	264.254	719.087	334.553	733.006	268.232	1228.39	255.765	572.28	201.361	1321.2
AHY40147	151.216	42.6803	76.3216	44.5274	7.92158	23.6273	68.1674	60.9584	8.96156	6.63753	55.4069	34.4882	16.4338	42.2989	177.682	41.6377	30.5283	16.0468	216.298	219.371	15.2805	33.0775	307.081	26.274	37.4115	207.595	8.33149	11.6137	17.5718	10.4256	48.6949	42.0488	7.84932	50.0297	38.725	77.2252	196.282	12.873	32.9219	9.02134	49.5465	17.9334	8.79417	9.60951	12.3539	157.592	43.0409	43.2307	18.6576
AHY40148	292.658	115.493	246.62	102.3	16.5905	75.326	161.652	260.716	16.0263	55.0917	142.379	120.086	58.0866	114.732	335.215	74.443	218.355	49.8099	548.374	538.506	62.158	125.146	609.957	102.518	354.504	528.32	54.1734	43.3108	63.2853	30.4054	241.428	366.573	16.5706	168.707	184.676	287.948	331.507	60.3183	84.4883	59.0756	174.608	36.5371	27.9953	54.1294	62.0258	279.394	94.6298	356.826	74.9372
AHY40149	797.08	6136.33	7268.3	6773.01	19892.2	15205.7	4629.69	7080.57	19867.2	15623.1	8940.56	6965.79	5873.51	6470.66	798.227	7349.66	10573.5	3518.13	7364.99	7268.89	6003.89	6853.84	857.113	8019.29	10025.5	7523.16	15339.7	7294.59	14974.8	11935.9	8304.08	9758.83	19130.2	3509.52	6212.94	7259	1794.12	17028.9	2055.79	12665.5	3626.39	30682.9	2276.68	12308.6	22303.5	939.611	6890.47	10059.2	15070.6
AHY40150	36.2395	13.5784	29.393	15.5544	32.3239	15.0948	15.0597	18.1491	35.9595	45.6598	6.98774	31.9718	29.9749	10.459	42.7935	10.1302	28.3705	10.371	173.22	171.005	35.2258	28.9803	70.3555	21.0844	85.7548	172.252	42.4466	18.0015	11.1354	12.111	10.2319	83.4483	23.6077	23.9634	10.4903	35.6613	73.7188	16.2502	10.9684	46.859	26.495	51.7026	29.6156	46.9374	7.78139	49.1815	12.5642	83.0595	11.8144
AHY40151	95.8526	57.4872	48.4338	56.499	97.6542	41.9675	32.3637	82.584	96.3175	20.351	33.2934	54.309	139.541	58.439	129.782	49.0385	51.8124	41.3274	100.216	98.669	87.0899	49.2634	119.346	59.3972	42.6224	97.653	22.3268	69.1972	45.9143	50.1786	70.1529	41.6226	82.4082	74.6346	71.0178	60.4811	156.021	32.2552	30.9933	28.0658	72.6521	116.552	103.133	27.8324	39.773	112.139	55.486	40.2655	50.1192
AHY40152	731.744	3.05716	75.4274	4.53777	7.10082	6.24668	52.2932	208.358	7.1029	36.8431	1.24432	35.4116	112.292	2.44621	860.863	6.61431	6.1462	79.4918	167.827	155.115	74.6501	42.5748	694.085	50.9084	62.8786	172.818	32.8127	91.6789	13.9021	2.15663	64.6641	59.5666	5.47248	37.7502	103.739	93.7668	101.161	14.3752	79.2756	46.0258	50.9002	13.5033	161.298	37.8725	13.9357	522.289	1.2953	72.7772	8.71227
AHY40153	94.6395	45.3085	40.2688	35.9775	62.7461	8.52188	26.399	24.874	69.7383	35.5941	16.821	70.1462	73.842	39.4395	121.497	26.6601	12.3866	23.0034	105.767	108.305	40.0266	63.8018	107.536	42.2306	26.5511	114.273	36.2111	43.0021	15.6065	54.8306	41.0363	25.9648	62.4404	99.1801	32.2881	56.5841	208.933	12.0977	44.9555	31.0011	102.117	78.1519	32.5728	28.2745	15.1227	104.41	38.1529	25.5484	14.1816
AHY40154	180.897	114.596	92.9259	121.614	127.802	15.7306	79.1235	73.185	127.411	11.5806	30.7652	58.0751	106.383	119.371	260.367	48.4152	40.9157	50.4439	183.092	178.031	95.6191	57.39	236.506	101.88	47.1892	178.8	13.7706	99.4175	10.7435	153.702	98.554	46.4194	128.48	74.8709	85.165	92.5825	249.381	5.3199	40.741	17.4019	73.0544	118.636	50.0574	13.96	6.21794	233.564	115.063	49.1349	11.4159
AHY40155	180.277	373	254.7	376.753	329.306	400.308	251.131	381.783	329.853	211.804	177.875	271.06	374.431	373.167	209.302	329.913	438.512	398.714	250.463	257.82	339.384	279.721	205.423	299.148	262.624	250.178	212.263	403.669	413.715	397.05	336.027	269.254	315.925	309.976	297.276	265.009	348.666	421.19	224.747	245.262	305.564	314.655	247.626	251.137	409.096	204.841	378.227	266.384	403.167
AHY40156	193.341	153.145	260.405	86.4949	207.427	114.055	370.368	522.221	210.605	187.486	66.4107	217.21	229.57	152.818	230.927	146.121	228.697	147.828	232.012	257.671	194.783	225.275	199.538	122.325	170.669	253.525	202.763	166.457	26.9318	231.802	150.262	171.014	260.687	326.144	250.308	254.847	539.489	8.41247	279.702	207.428	325.324	165.069	404.483	207.927	14.5266	156.702	97.0267	174.935	39.832
AHY40157	130.359	67.059	76.6831	60.752	48.4229	67.1673	69.4316	78.8821	49.643	25.9268	38.364	62.7924	91.584	60.4274	169.145	56.1476	57.0435	56.9823	185.205	179.367	76.2754	57.4239	146.357	58.3834	48.1913	177.639	24.5493	78.2236	88.5499	62.4886	55.4699	46.1628	54.8167	68.3072	56.4952	72.4384	212.93	52.995	82.9393	37.3639	69.3025	46.3602	96.3265	40.948	64.324	139.383	62.8945	45.7472	83.0165
AHY40158	79.4063	35.1822	49.2343	26.4816	28.8756	20.2556	50.1923	58.623	27.0965	14.8529	12.5397	38.6715	69.7043	34.6059	101.196	13.6677	32.8093	17.6895	86.6984	86.3923	47.8986	37.2204	83.5602	36.4943	29.5081	88.1088	14.9397	38.1128	21.1071	46.5066	43.1576	31.4122	28.2705	49.188	52.0055	53.1157	173.722	6.20203	44.5966	18.9204	44.2608	31.1224	80.2333	17.5845	10.3141	73.2424	28.5158	30.2109	30.9856
AHY40159	37.1845	53.4108	57.8796	39.3616	39.4947	20.2687	30.2918	113.986	39.2248	11.9359	39.099	43.0409	158.068	51.1915	56.9067	49.809	37.1895	34.4464	147.397	143.675	134.037	43.4041	48.677	55.32	23.165	144.445	12.2556	74.5357	6.38398	29.4038	44.8434	25.1641	41.5575	48.4295	37.9533	58.6637	137.916	2.06194	31.7299	18.1161	47.7844	39.9609	68.0229	18.0125	3.93533	52.6334	35.6286	20.2151	10.6181
AHY40160	237.447	173.855	161.254	196.228	338.267	38.7961	144.104	61.3964	330.854	70.0736	147.976	142.724	170.339	180.826	306.705	128.596	48.5449	64.3954	246.295	252.962	261.311	133.327	252.462	242.617	138.42	243.965	68.3302	137.745	46.6012	237.795	215.968	131.043	324.806	149.954	110.973	144.612	294.387	45.2867	75.5132	91.7125	148.36	317.632	66.4792	90.6948	45.6269	261.88	187.476	143.411	40.4348
AHY40161	131.335	51.1988	40.6737	29.624	62.3667	3.41014	43.3879	16.4712	58.6324	9.16795	20.6416	46.5968	54.9618	41.8395	146.799	14.4142	7.30586	37.3295	134.922	138.891	157.661	51.8574	135.654	161.815	10.282	132.602	9.25513	88.7959	2.53259	54.499	154.729	8.8854	71.4107	61.7985	78.6249	49.7034	161.983	1.08492	22.7617	14.5334	59.8449	62.8172	26.4426	16.5857	1.38042	145.503	35.9262	12.2336	3.3082
AHY40162	142.627	113.423	78.8312	128.281	134.24	10.6052	143.006	47.4357	134.141	45.1595	60.7592	131.454	83.3347	127.734	164.041	62.9718	22.8556	79.2401	124.165	117.138	339.454	129.724	130.649	338.227	21.8259	113.3	45.347	141.696	12.432	224.05	351.54	25.6231	145.371	214.922	177.302	82.188	212.648	3.67837	64.9054	74.7776	224.548	149.328	52.3948	72.5325	6.6134	142.427	111.668	23.7482	17.4287
AHY40163	600.35	2645.74	2444.11	2286.65	1163.66	990.769	4438.13	3357.34	1152.59	653.496	661.934	1894.94	1418.67	2643.91	897.608	1443.55	1027.37	1593.88	2550.53	2572.82	1479.63	1958.13	627.334	965.637	442.886	2554.43	666.071	1528.24	863.235	2784.69	1756.76	466.665	1376.24	3191.26	1975.13	2139.26	4244.86	827.221	5523.53	994.661	3188.77	1140.86	1746.66	1024.93	554.477	562.375	2318.99	478.22	1287.07
AHY40164	16.2296	66.104	114.206	64.8021	81.6559	10.1812	85.2301	14.4596	72.0326	44.0938	3.38009	83.7233	27.1139	60.8012	10.9892	7.18689	8.34782	17.2746	196.56	190.772	10.9762	77.4219	11.8337	7.87603	280.12	200.872	45.624	48.5305	17.1891	72.2524	12.5321	276.215	77.3008	19.1598	13.4396	167.185	187.63	8.55357	37.9508	30.4659	18.7066	92.109	5.76518	29.2389	18.6909	21.5998	70.0196	280.692	21.5954
AHY40165	179.136	20.9613	183.609	14.8157	20.286	180.838	114.919	191.175	13.528	146.442	0	202.332	188.707	27.9539	266.407	56.6885	380.441	80.7455	465.56	397.78	203.482	148.659	248.91	184.928	472.184	436.62	82.6193	214.904	21.9125	32.8596	250.636	600.611	6.25364	96.4945	442.272	366.76	776.892	7.82243	89.2788	163.228	74.133	8.57266	129.349	119.586	14.9296	205.808	0	556.729	68.4467
AHY40166	211.434	126.936	141.457	118.431	138.817	282.423	134.544	203.125	136.4	145.216	28.5881	123.888	222.203	121.46	180.546	92.6884	323.602	172.363	233.961	234.546	177.963	125.215	179.72	179.18	426.013	233.897	132.393	245.639	200.703	133.82	295.445	448.339	131.41	39.5293	432.667	259.552	103.691	72.477	26.2374	107.267	42.4757	142.763	165.718	95.5226	76.2454	197.059	124.595	427.044	192.929
AHY40167	65.8156	133.804	103.516	143.63	90.0964	16.079	77.6558	38.957	91.4148	3.49674	187.726	26.572	48.5138	131.494	111.556	134.007	27.6717	161.232	159.698	158.469	122.403	26.5419	96.2382	159.011	13.399	159.03	4.62844	106.478	24.657	145.449	86.1071	14.5804	92.9542	30.021	49.21	100.453	202.795	22.414	27.5879	4.25843	31.3179	101.121	24.8052	5.09903	20.4386	96.8945	144.91	12.7191	18.3495
AHY40168	56.9364	110.892	97.9866	98.1809	72.8641	20.0083	65.0618	45.0038	77.0288	11.0432	58.0419	47.3645	75.3114	106.827	78.4317	84.7083	28.6823	79.8129	159.618	162.443	135.541	43.6499	62.9082	156.189	17.5298	153.928	13.2717	100.975	24.71	111.164	94.4522	17.7266	80.4455	56.5801	64.6193	99.7166	108.071	15.682	51.7642	10.773	57.4782	84.9752	40.8551	13.3188	14.8264	76.8745	107.569	16.841	14.9
AHY40169	70.7815	131.992	110.158	136.736	78.2257	21.4264	83.4727	32.4415	76.5688	5.52383	166.113	23.0536	49.6541	130.058	107.467	128.071	28.2278	134.875	204.748	203.114	132.451	24.8478	88.7761	169.912	29.8789	213.642	3.7677	80.7033	31.7743	137.877	84.9219	29.8968	79.9098	29.9217	56.5086	106.526	237.506	28.7648	31.8073	5.8119	29.6039	94.1585	28.7887	6.79754	28.5061	94.1371	137.972	31.7717	24.626
AHY40170	140.818	92.5697	81.5889	103.678	143.245	14.4879	42.8681	18.0653	134.898	7.05202	36.7957	26.7218	36.1718	86.8752	175.483	23.9696	16.2512	19.0624	132.508	133.079	79.5302	25.2382	154.699	88.4016	13.0209	137.468	7.70337	33.6967	26.0199	117.868	53.7191	10.9483	123.573	28.7205	49.2256	79.0588	108.403	15.9865	18.9489	10.31	29.5774	181.843	14.015	10.755	17.2546	182.691	113.491	11.2373	18.768
AHY40171	221.661	424.302	237.138	465.649	375.893	95.8415	120.64	168.869	391.467	31.035	162.617	80.0801	243.56	419.001	297.892	131.545	179.669	114.081	278.635	275.532	299.148	82.1034	253.547	347.673	46.5843	268.664	39.3447	137.321	107.371	404.957	267.747	51.6342	371.408	103.379	214.807	219.462	207.312	67.3159	66.0363	56.2174	98.2928	493.061	62.0934	53.1003	71.3331	289.876	466.166	43.0804	104.856
AHY40172	140.292	528.623	392.745	569.09	400.344	119.833	224.516	202.386	402.393	111.402	235.369	154.71	295.179	528.648	206.884	164.077	214.453	159.827	455.694	463.158	403.532	155.485	183.7	447.169	138.231	445.735	119.226	231.718	127.179	474.349	385.986	130.791	395.181	190.077	297.189	371.701	189.025	75.6088	70.8313	138.071	189.592	497.945	95.1812	145.346	89.8345	168.5	544.123	135.537	122.705
AHY40173	178.492	122.994	377.824	124.192	82.8974	22.4387	195.067	135.667	83.6304	170.066	11.0253	126.417	64.1514	141.325	205.661	41.5788	42.3158	14.8059	215.512	246.421	107.014	122.488	227.204	119.086	107.556	220.3	183.126	104.144	7.46198	115.342	101.425	103.209	73.3889	212.92	87.9052	353.397	327.239	4.91781	283.391	193.201	224.067	130.246	34.7301	220.173	5.21441	238.024	131.055	113.788	21.5156
AHY40174	317.097	1619.65	1873.36	1566.03	1204.85	115.466	913.224	1180.71	1185	1436.45	544.58	824.262	731.013	1652.15	327.581	587.795	488.663	469.691	1383.36	1301.61	1034.17	776.879	268.614	968.814	679.482	1322.24	1462.93	1383.78	44.9871	1306.31	1173.23	663.122	1133.72	981	1092.1	1664.32	780.674	36.0127	1031.8	1612.75	987.688	1356.8	302.274	1525.51	39.0103	486.067	1616.14	660.22	84.3916
AHY40175	0	0	0	0	0	38.7143	0	35.3463	0	0	0	0	11.3715	0	0	102.482	31.743	0	18.8428	0	31.8337	0	0	10.4473	37.1138	54.6455	0	0	118.841	0	46.8726	10.8579	0	15.3921	24.7281	0	176.963	0	7.12053	16.3936	15.4636	0	21.9223	0	26.9898	0	0	0	67.4937
AHY40176	449.229	73.263	107.824	65.9188	70.1364	3.77617	29.5274	98.7507	61.3394	34.9296	5.80269	59.4627	137.616	64.9596	537.363	9.63901	23.5531	84.6655	170.138	170.475	100.248	60.5121	553.187	76.2084	102.784	168.659	34.5801	89.8301	13.0406	66.1162	67.3542	98.9476	60.9646	62.7343	86.3139	129.207	155.7	10.6407	49.8575	36.6633	64.6419	61.7072	150.062	30.6619	8.17976	485.301	57.468	110.635	6.70085
AHY40177	68.4045	43.9694	103.617	42.8764	56.7373	2.21833	35.1172	60.2541	49.6597	19.6731	7.95393	37.2605	110.607	49.9505	68.4837	14.6805	8.18494	13.3305	145.219	139.609	65.9707	41.4729	70.8439	51.0334	85.5967	138.294	18.5156	48.001	0.851197	47.2284	35.7548	78.392	55.1439	35.2787	40.7366	112.858	82.3273	0	31.6206	22.0748	38.1009	53.6143	52.2873	19.6874	0.193315	78.8908	40.2491	85.7043	0.483425
AHY40178	89.8627	164.677	226.575	148.548	174.354	63.1099	115.621	160.721	174.623	56.8191	108.53	102.145	193.227	168.862	116.427	71.5973	63.805	89.1255	283.253	294.333	150.027	105.124	114.431	117.771	171.395	281.261	59.1803	128.954	51.6274	173.041	101.987	170.614	172.29	109.357	101.02	244.424	173.026	51.2405	71.4579	69.3981	106.386	188.697	102.343	72.3181	48.8977	105.923	149.479	173.359	56.3443
AHY40179	791.252	46.1562	214.15	26.1438	41.6097	18.9483	103.299	237.48	38.5615	171.17	8.49248	240.057	160.898	67.0346	698.413	23.9393	75.2095	105.949	220.079	226.711	56.6569	273.329	677.463	68.6811	200.64	235.24	167.931	298.998	16.8547	57.2405	121.615	198.198	52.6291	209.568	173.704	265.51	675.466	15.5731	364.268	142.238	205.381	48.8727	124.366	127.282	19.3644	669.408	30.1378	199.652	27.5909
AHY40180	4.33214	10.1164	15.1322	8.43985	12.0375	0.112955	12.1836	3.40325	10.7567	11.007	1.21502	20.0992	6.76836	11.2796	5.11445	2.69107	1.25031	10.0618	34.9653	30.3123	3.71521	20.0484	4.77187	1.18879	3.24857	29.9742	11.6153	13.3898	0.130026	11.5042	2.87193	5.41723	9.64821	30.9872	3.24668	15.8743	324.839	0	55.3455	14.3493	34.515	10.3773	5.18093	14.3273	0	4.7928	7.20233	4.40476	0.443079
AHY40181	0.952758	0	16.5334	0	0	0	16.197	1.22477	0	4.30001	0.80165	21.1239	4.1373	0	1.65654	0	0.824932	2.84513	58.762	52.13	3.30916	21.9049	0	1.08601	9.6451	41.6569	8.06167	0	0	0	1.82718	7.90087	0	17.6003	1.28526	14.19	0	0	0	7.66863	9.64481	0	7.4063	5.61826	0	1.09461	0	10.656	1.75402
AHY40182	0	0	0	0	0	0	0	0	0	0	0	0	0	0	0	0	0	0	0	0	0	0	0	0	0	0	0	0	0	0	0	0	0	0	0	0	0	0	0	0	0	0	0	0	0	0	0	0	0
AHY40183	0	0	0	0	0	0	0	0	0	0	0	0	0	0	0	0	0	0	0	0	0	0	0	0	0	0	0	0	0	0	0	0	0	0	0	0	113.115	0	7.35233	0	0	0	0	0	0	0	0	0	0
AHY40184	74.4249	79.0635	113.385	77.3767	45.6554	36.1612	147.07	61.5332	46.7826	13.9239	33.8528	36.14	79.514	86.3131	65.7143	49.3436	41.1699	49.3885	165.758	160.561	68.4904	34.9724	67.7906	62.4474	54.5753	159.289	11.8113	59.404	28.4812	82.1345	65.6723	52.4677	53.8453	53.8137	77.5515	103.03	280.874	4.96866	69.2483	20.3377	53.2589	44.1666	100.513	19.8269	14.8684	67.418	76.6083	52.227	34.693
AHY40185	191.524	842.511	337.53	831.774	915.414	530.551	162.797	526.097	955.938	1163.09	392.621	1855.58	118.988	842.093	176.68	840.287	348.093	2544.93	421.705	407.435	69.3749	1843.69	204.634	198.289	130.501	427.086	1162.42	5041.7	738.85	630.076	328.181	123.683	876.211	596.651	283.399	274.279	3456.56	563.582	4137.5	939.528	605.4	951.421	298.679	922.461	989.486	160.636	864.5	138.85	921.128
AHY40186	350.016	0	40.6282	0	0	30.3273	24.4116	34.6111	0	58.3275	0	143.268	40.0859	0	324.568	0	55.9489	32.1606	99.6346	66.7092	37.4059	118.421	244.037	49.1041	21.8051	74.9126	10.1252	128.393	61.0936	0	20.654	31.8962	0	54.259	36.3207	34.3716	807.002	37.3878	619.152	77.0526	109.022	0	6.43991	81.6523	31.7141	309.33	0	32.8508	69.3944
AHY40187	78.8646	111.281	190.112	100.41	106.386	60.1276	134.627	101.17	107.727	43.1256	64.2916	103.026	171.334	104.198	96.1548	63.1174	64.8838	64.4954	253.629	218.912	126.539	101.405	83.883	90.2679	115.284	257.864	51.0709	78.0246	92.8167	124.87	111.289	124.829	100.507	115.132	139.937	159.791	59.7225	65.5111	19.8299	61.1651	115.943	102.089	155.563	58.7173	71.0681	71.9965	109.632	117.785	92.4752
AHY40188	120.541	204.569	422.621	200.018	129.94	374.573	523.991	488.793	130.481	164.752	331.572	437.245	162.85	202.737	123.568	346.516	323.996	448.898	445.053	437.933	293.673	435.809	115.067	272.965	85.4601	436.329	165.639	360.661	494.621	243.33	316.139	81.6511	139.439	627.827	349.649	332.041	447.425	393.897	463.077	279.943	637.196	125.049	447.576	258.607	578.961	118.027	206.332	78.3658	485.878
AHY40189	196.541	135.467	200.015	136.652	50.4086	41.1118	153.191	90.8365	55.1474	52.4348	46.0704	91.0201	76.4017	146.954	288.367	107.585	44.6093	66.8132	313.332	306.523	85.493	93.5645	258.506	93.5313	50.8064	309.219	54.6137	80.3465	37.4275	93.9172	58.6544	51.9168	56.3984	130.216	65.9717	182.992	688.419	36.5797	673.837	60.0283	124.675	47.3766	95.9223	56.2844	53.4942	249.976	130.57	54.8898	53.7551
AHY40190	321.725	1167.14	1362.15	1249.58	323.255	640.989	1179.06	508.685	328.056	532.597	1138.34	535.865	366.968	1166.33	386.156	5909.63	462.597	1042.74	1380.16	1398.24	518.609	530.039	337.295	573.298	217.809	1402.12	526.622	804.944	582.695	775.828	347.125	226.234	405.7	745.638	351.645	1139.26	8685.97	630.309	13146.7	528.134	746.128	287.124	489.111	520.681	751.168	433.015	1251.17	224.739	630.945
AHY40191	181.737	329.729	146.655	297.905	257.299	110.477	44.6955	231.216	268.382	206.825	181.271	112.475	213.648	327.98	245.923	158.327	276.207	147.82	275.348	277.138	350.768	109.023	213.627	283.322	326.732	283.504	214.98	148.812	97.8692	178.903	182.607	312.063	272.815	101.8	192.594	174.54	126.422	110.366	64.4131	232.337	101.879	290.281	192.784	245.566	102.175	214.644	310.183	326.853	86.7143
AHY40192	86.4074	143.31	143.725	125.383	168.896	8.25053	109.41	49.5375	171.33	17.0334	17.3819	45.1417	60.873	144.57	113.626	23.8762	19.0906	32.6245	135.579	131.447	74.7411	43.4847	102.82	74.1525	58.1144	127.905	19.4221	76.5682	2.73655	107.662	41.5228	53.6526	187.438	81.8953	38.7203	150.035	128.389	0.459722	27.0832	17.9422	90.3192	199.258	28.0317	18.574	0.584937	105.662	127.441	56.551	2.55983
AHY40193	29.9374	46.3572	1151.62	46.0539	41.6996	34.9936	1717.72	73.7013	41.2597	29.2663	1206.19	58.1096	98.1143	43.213	41.0519	182.844	37.1696	272.921	1091.47	1092.67	63.1073	56.8024	70.3165	39.2754	332.687	1108.89	27.6148	128.844	23.3454	48.6	76.6955	348.166	37.7285	138.116	76.5797	1066.74	460.393	26.1458	438.921	35.4624	137.996	31.9485	187.594	33.8797	25.1999	36.8607	46.2584	341.724	33.4847
AHY40194	357.916	4.58056	598.502	3.14238	1.56459	58.3588	427.209	109.077	1.56505	11.7652	74.5748	13.5822	22.6399	2.96448	311.982	75.0556	69.9694	78.6235	587.106	567.836	12.0722	13.029	644.962	20.2056	126.407	581.021	14.7049	33.1494	29.3642	0.950379	18.8307	131.557	1.44696	38.9625	19.6928	533.567	387.075	70.2862	225.913	11.4235	37.1644	0.330589	34.1374	8.5644	39.1497	263.106	1.14162	122.454	34.0738
AHY40195	2243.15	5.70369	358.054	0	0	19.4239	137.588	617.145	0	99.6195	0	324.217	95.8498	5.70482	2772.77	0	291.449	16.4785	510.508	541.191	95.8303	325.447	3442.5	172.975	631.248	564.789	98.5714	43.8574	26.8313	6.70597	239.874	604.691	0	264.112	361.034	581.173	722.977	6.38559	25.7223	74.0255	269.995	0	197.981	37.1885	28.437	1829.03	6.04154	656.453	20.3179
AHY40196	158.214	21.4253	30.0023	21.5566	20.1004	0.297812	25.8898	21.3444	16.9316	9.5462	5.51705	23.9169	40.1514	19.4616	180.692	4.73008	10.9883	18.3173	53.2687	55.0267	40.8954	27.4864	144.235	36.8882	13.9181	48.3418	6.96003	35.3027	1.19987	23.6481	40.0233	12.0276	17.8065	39.251	43.7987	34.8777	106.959	0.244764	12.2422	7.56651	37.4707	21.1908	26.0547	8.19638	0.467145	169.255	18.9892	15.9146	0.973498
AHY40197	221.73	178.55	106.733	170.505	139.894	36.2272	154.609	68.6156	145.487	16.4851	100.35	93.3996	189.722	177.125	288.356	110.565	52.0689	98.2278	191.881	193.853	160.684	93.0956	231.924	136.004	31.3588	195.416	15.8421	168.407	30.9905	182.704	150.161	31.3776	165.687	143.694	143.193	102.726	310.92	17.2807	87.1299	25.8983	143.936	123.481	118.921	23.2049	18.7191	246.745	170.125	34.779	33.1579
AHY40198	139.067	261.899	289.955	251.872	169.688	109.857	449.999	220.577	163.034	58.7953	264.087	204.247	299.766	268.396	183.036	251.009	169.354	262.035	365.101	362.543	266.851	198.589	145.554	230.272	119.54	351.646	54.8523	343.895	119.221	256.243	276.604	125.228	176.644	378.093	261.849	256.588	374.341	104.664	226.996	91.0411	377.731	152.346	279.212	90.6948	98.7141	156.886	255.305	125.456	110.494
AHY40199	129.157	476.266	497.08	483.203	334.114	363.703	817.059	431.964	371.714	146.6	497.916	328.315	495.324	487.757	177.606	555.681	373.506	471.826	509.906	489.342	471.567	323.594	153.253	373.394	213.144	500.956	143.71	648.323	405.27	510.392	439.486	200.455	354.546	621.704	402.494	440.545	535.807	337.186	388.805	275.707	634.204	334.11	448.228	260.941	241.564	157.252	467.466	205.483	330.791
AHY40200	99.833	867.28	764.48	902.677	735.822	452.554	1248.06	592.795	742.453	291.81	899.403	579.89	621.256	868.84	124.447	865.756	429.678	583.776	731.148	735.221	569.017	564.78	110.131	444.391	323.799	717.02	286.553	651.234	568.923	1004.1	547.921	323.891	751.132	886.988	513.652	640.248	752.334	583.236	554.386	557.033	896.395	662.621	692.463	537.26	614.642	118.98	912.449	313.996	534.492
AHY40201	329.431	827.446	972.167	882.686	697.21	502.262	1635.03	771.595	695.63	525.64	972.218	867.683	503.844	822.79	541.616	981.829	486.274	1060.75	874.775	905.868	495.405	863.014	387.008	340.645	347.378	902.197	512.928	807.164	481.585	1010.68	431.442	336.647	728.787	1313.65	483.067	835.295	1200.94	458.503	1458.99	857.969	1300.32	625.444	832.401	860.965	508.469	340.584	875.708	349.456	524.925
AHY40202	442.097	93.4511	52.2831	79.5238	58.9054	121.227	36.403	107.813	52.9709	56.6438	78.3248	93.9635	188.371	82.7084	429.19	69.834	171.499	114.568	227.451	227.817	160.283	94.5388	430.461	136.619	118.323	207.463	60.1161	80.3668	95.2012	94.3317	104.566	130.89	67.6834	103.887	131.193	64.8604	258.402	74.3378	92.8837	74.7397	101.359	43.751	217.853	71.1528	68.9685	400.459	82.0547	122.167	90.6154
AHY40203	45.7854	49.8948	93.8112	50.6554	43.8978	18.5363	135.943	41.1811	37.7631	55.1921	20.9235	88.5397	103.448	56.2563	52.0534	33.5299	47.3686	22.7147	103.752	116.582	80.7823	95.337	44.1259	73.1982	66.9338	112.797	46.2086	49.9916	13.751	40.175	40.5836	78.1545	47.905	132.655	44.2019	91.1914	203.351	2.03127	82.9597	128.466	134.505	44.5217	75.2241	113.368	4.73831	58.4844	47.4051	76.1506	15.3501
AHY40204	1198.24	4777.03	5921.72	4993.1	1767.48	3227.08	12529.6	6425.18	1752.73	2751.97	4415.85	5443.52	6574.67	4832.44	1215.89	4828.09	3935.07	3912.16	7444.97	7520.13	3963.15	5491.19	972.725	3032.39	4092.06	7508.23	2758.35	3365.48	2433.37	4087.73	4100.9	4056.98	2168.81	9843.63	3918.81	5896.05	2841.48	2572.31	3563.38	4361.61	9721.1	1429.95	7388.82	4305.09	2365.9	1076.84	4986.88	4133.97	3366.56
AHY40205	3.59271	14.235	33.7929	10.7614	8.62525	5.90157	34.0672	17.0112	9.22692	14.8095	14.1573	28.9414	37.2199	10.895	5.55251	16.7381	10.4727	13.9472	137.628	135.501	20.5893	25.618	4.07046	12.0126	13.2145	132.568	14.8619	17.6083	3.97904	14.9901	15.7705	13.265	10.1926	64.4577	15.6705	29.9394	2357.44	10.1164	2313.21	20.2421	60.1102	6.37864	40.6031	19.168	6.17145	4.81556	11.407	12.2982	5.29132
AHY40206	20.0979	39.5918	48.2858	35.5846	20.8138	25.7452	80.5708	81.4587	20.9777	22.6232	8.68728	52.2485	65.9077	41.3922	27.0414	35.6911	37.1232	56.4861	104.349	96.3367	44.6204	52.7856	25.0028	31.174	50.5852	90.6924	19.4138	63.267	7.40903	32.9483	39.3998	47.6184	22.3114	75.5774	43.5917	49.9723	164.566	1.45926	24.4312	23.6833	69.9448	21.3895	54.3865	20.9806	3.01718	23.8146	34.8612	43.434	18.1373
AHY40207	173.838	531.615	296.026	566.314	547.121	305.986	200.269	228.814	550.635	315.283	210.654	380.277	290.867	538.519	243.682	247.249	312.083	629.717	361.495	367.977	232.422	386.657	232.863	271.012	110.425	357.847	322.142	653.281	324.802	465.132	219.865	109.099	522.985	204.351	225.94	273.098	477.77	202.991	404.034	269.537	200.678	600.91	243.826	272.736	259.324	208.497	564.446	101.994	319.916
AHY40208	176.236	70.525	91.5772	66.5058	69.282	16.6552	73.4436	95.8653	70.3315	44.8763	14.2804	86.6619	62.5338	72.6658	221.169	32.5871	27.3121	45.051	181.51	174.859	56.5667	77.4587	176.994	55.1066	44.0818	175.465	47.3859	94.0147	19.4501	98.335	55.8919	47.93	74.5408	129.557	86.0308	92.2837	245.731	3.17413	48.4801	51.2083	119.168	70.8755	77.7044	51.1241	6.31043	213.899	71.6994	43.2288	17.9899
AHY40209	365.377	36.514	52.0376	42.3998	47.1169	11.8427	35.08	54.927	43.7642	20.9545	26.3267	43.2644	47.1689	43.1298	432.679	26.3332	20.6826	69.3234	196.782	204.924	33.4984	40.3574	371.175	30.2964	45.6394	222.992	23.0905	69.5232	29.1735	63.7823	47.5314	48.8249	42.0184	57.9136	59.4555	51.5403	228.595	12.4585	25.7459	29.186	63.2915	42.6666	57.94	33.4437	19.0717	331.454	39.4135	41.392	30.6597
AHY40210	206.681	54.6194	636.049	61.6971	105.226	18.0791	361.015	70.1516	97.8441	150.228	41.969	551.31	76.5915	49.5246	214.952	52.4594	27.3666	42.7684	352.312	357.908	145.515	571.174	231.157	100.484	204.481	344.994	147.185	84.3895	60.433	77.421	52.7228	192.191	74.9278	174.583	97.2673	571.094	693.128	22.2881	625.009	293.71	194.142	83.2978	66.1497	264.18	45.8103	194.899	45.9594	213.912	56.37
AHY40211	223.253	96.7795	92.9652	92.9151	49.653	42.8886	100.155	86.6462	52.7956	17.6191	83.4974	56.3786	126.622	98.1387	331.779	111.045	65.4898	116.578	173.292	177.502	128.971	57.6207	292.473	121.894	37.8994	173.506	17.5627	127.26	58.2681	94.2349	111.766	39.1118	60.874	78.4292	116.229	90.1184	209.714	46.5869	47.8629	26.6622	83.1033	53.6657	98.3448	25.4999	54.1117	292.759	85.3155	40.7786	57.2013
AHY40212	368.475	156.237	99.9926	164.749	104.829	85.6634	112.159	106.035	102.095	36.9507	174.887	114.472	183.539	153.094	464.769	206.546	67.2547	152.804	171.157	176.966	158.235	115.804	390.167	141.851	41.8553	171.66	35.7922	200.09	139.331	180.458	128.685	44.3126	112.38	167.398	118.383	100.381	162.687	96.3991	66.8258	53.1758	162.91	112.134	129.551	49.0545	137.875	429.156	158.433	40.4777	137.349
AHY40213	299.219	105.51	131.948	112.856	64.376	50.8297	144.078	141.696	67.641	34.5273	89.6343	108.059	146.821	110.523	411.195	121.688	60.0328	100.933	208.386	200.092	117.09	100.455	336.893	105.821	65.1494	207.293	33.6923	147.808	49.2182	104.98	112.906	61.0899	77.6134	162.115	124.269	133.556	305.767	26.7154	140.057	50.9421	155.931	65.0614	118.74	54.7219	36.2136	339.565	113.329	63.9002	62.0169
AHY40214	840.25	286.057	218.571	291.72	197.17	98.6106	243.038	413.016	200.119	69.8519	179.482	223.381	315.547	276.763	998.85	274.614	143.796	283.235	248.197	253.805	245.509	228.425	826.145	188.089	76.4326	253.038	71.2193	311.516	97.9373	336.783	271.039	78.1328	231.275	285.235	289.792	214.634	425.974	44.048	257.073	75.4991	296.946	165.688	265.549	84.7684	53.5484	699.93	306.303	74.5956	134.834
AHY40215	203.634	112.854	124.345	93.5415	85.3861	51.3274	113.592	184.743	86.1281	89.9848	33.6873	94.7255	211.198	116.581	228.821	61.8427	105.315	86.1256	165.082	165.701	160.11	105.202	204.544	113.072	157.5	159.94	79.7456	125.645	50.084	111.243	125.509	167.28	97.1962	117.101	146.745	133.115	207.483	50.4765	130.368	99.2477	116.285	91.6658	135.825	93.6374	40.2889	181.935	92.1796	165.657	47.9845
AHY40216	176.014	78.6078	117.136	75.4165	79.3425	82.0339	44.9468	98.8134	75.0473	78.8603	43.4285	102.799	218.887	83.3263	215.379	60.6467	105.539	59.9112	187.045	179.903	110.398	107.503	182.537	93.8679	103.086	187.538	77.8606	89.9241	96.3222	66.4809	94.6979	99.4915	75.104	126.347	99.2883	114.41	242.853	83.9563	69.1878	88.4601	119.259	90.677	148.913	97.7695	83.295	196.391	78.0281	96.4207	81.2787
AHY40217	31.9768	1.17343	7.28068	1.03675	0	1.73165	4.50328	18.7288	1.13596	1.70791	0.398007	3.77558	11.7377	1.36928	44.7411	0.528913	1.31061	9.60545	47.0681	51.1776	5.69556	4.16104	35.5055	7.6565	4.98019	49.4489	1.95678	8.27097	3.0667	0.919758	6.89447	5.82796	1.2253	5.40186	10.2098	10.8697	73.2391	0.437907	5.4389	1.69216	4.30965	0.959812	8.25937	2.70969	1.95013	32.3901	0.207157	5.77152	1.39335
AHY40218	0	0	0	0	0	0	0	0	0	0	0	0	0	0	0	0	0	0	0	0	0	0	0	0	0	0	0	0	0	0	0	0	0	0	0	0	0	0	0	0	0	0	0	0	0	0	0	0	0
AHY40219	0	0	0	0	0	0	0	0	0	0	0.930683	0	0	0	0	0	0	0	0	0	0	0	0	0	0	0	0	0	0	0	0	0	0	0	0	0	0	0	0	0	0	0	0	0	0	0	0	0	0
AHY40220	166.934	266.31	334.007	239.705	176.105	55.4666	235.934	160.054	173.023	28.2008	100.199	140.896	248.293	271.428	253.798	137.735	96.6596	122.796	442.426	455.069	202.659	144.108	223.903	205.181	67.6459	444.211	26.8432	133.409	46.8293	250.349	168.093	70.0747	187.57	228.483	156.394	328.991	281.783	36.4321	135.742	34.5846	225.649	167.802	115.381	34.3361	52.593	213.288	242.955	67.9011	69.6043
AHY40221	405.951	394.52	195.31	424.451	401.313	51.2404	97.7122	69.7563	384.524	19.7489	150.461	117.189	312.841	411.843	555.541	162.284	62.6451	148.136	299.05	300.562	212.298	110.435	495.305	246.921	48.4642	296.408	20.9769	127.404	47.9248	386.189	156.619	54.0195	390.581	148.244	130.331	192.657	221.673	32.0862	72.0293	23.8288	141.075	350.536	93.1341	23.9055	46.0882	479.583	432.356	48.456	52.243
AHY40222	363.17	285.789	163.595	300.937	227.253	49.4245	106.445	78.6356	238.055	10.3636	101.276	87.8434	252.673	298.105	497.207	136.796	65.024	75.3164	241.072	238.807	193.614	80.9029	417.433	216.583	41.538	223.691	12.9178	118.926	76.8756	252.522	146.311	45.0413	212.954	119.798	135.205	149.375	160.852	41.383	74.4293	13.4663	114.956	229.624	96.2291	12.0504	85.633	435.73	311.578	45.3559	77.2719
AHY40223	277.033	327.848	175.966	306.146	230.651	54.3154	130.161	78.6798	224.663	18.7761	169.664	109.987	258.001	321.136	403.749	158.933	63.0909	65.5047	379.694	381.329	224.916	106.486	362.702	242.853	53.7291	367.048	16.9488	112.219	67.428	265.961	148.124	60.3363	228.821	153.386	136.136	179.177	418.951	49.4546	89.1752	26.3822	149.526	215.032	89.8575	27.9306	62.3677	346.089	305.723	52.0415	80.9991
AHY40224	197.817	427.107	542.539	429.164	281.891	101.854	452.409	179.641	280.739	120.988	244.895	292.904	348.196	420.973	268.447	278.531	137.689	133.114	755.336	722.921	312.863	299.732	257.106	313.304	196.275	746.119	115.575	156.914	85.3728	347.708	191.089	204.927	280.105	400.461	166.458	536.406	381.408	92.2783	170.518	198.637	393.215	281.478	120.731	205.168	98.3357	253.584	415.086	197.134	105.491
AHY40225	147.784	926.891	900.301	927.28	481.971	360.495	858.944	539.77	485.187	413.15	437.47	512.511	591.559	919.133	201.846	582.412	413.39	341.263	932.604	951.627	549.068	511.755	180.172	529.675	384.754	920.684	390.764	300.095	321.983	691.662	356.433	378.428	506.852	730.656	330.485	865.731	535.838	324.795	500.656	644.394	726.177	489.481	255.109	662.042	379.939	184.654	925.64	376.945	422.19
AHY40226	215.675	889.76	1113.74	821.372	392.027	503.11	1184.25	788.51	385.798	759.32	533.196	642.565	802.619	908.022	327.632	757.137	633.207	404.242	1201.18	1198.23	709.744	648.417	291.892	647.992	613.052	1191.27	757.761	309.795	537.758	584.979	461.877	606.14	410.67	833.135	479.734	1053.66	832.798	418.045	1019.48	1054.82	832.353	399.177	446.292	1051.54	593.967	291.692	823.435	615.376	665.832
AHY40227	679.044	509.25	657.064	538.418	340.428	168.607	696.43	333.095	348.288	396.545	201.325	348.948	413.462	513.596	990.145	297.126	225.934	113.07	720.283	756.352	333.531	359.796	910.312	287.299	313.576	711.253	403.588	197.602	238.452	478.991	232.426	302.373	360.414	437.835	246.161	606.642	681.157	137.782	743.736	536.497	417.935	382.409	179.494	529.565	200.498	736.643	518.438	335.821	271.271
AHY40228	859.967	293.646	1251.33	210.358	138.253	156.758	965.935	1964.21	107.561	762.384	258.42	970.355	1486.12	261.953	778.753	386.342	1648.74	985.944	1144.44	1299.98	1266.76	905.684	739.44	1037.13	505.244	1251.29	757.972	1434.09	130.67	307.923	1148.57	341.106	149.169	967.098	1341.35	1331.45	1058.93	204.36	1055.84	624.882	874.434	204.485	945.815	737.377	158.274	1195.31	353.072	460.613	127.221
AHY40229	182.99	689.362	698.89	687.59	227.63	224.918	473.808	384.865	236.441	103.491	686.163	300.313	424.796	706.483	268.02	234.507	279.047	109.602	934.933	910.452	485.428	284.773	213.115	520.164	292.29	930.54	107.791	298.651	113.875	441.357	386.128	283.865	246.088	401.818	535.907	634.771	347.736	50.9664	93.282	100.035	370.07	277.056	444.792	96.8785	79.5163	222.684	704.555	279.353	204.961
AHY40230	177.777	230.042	155.243	227.891	134.329	188.345	122.164	258.189	133.592	104.997	343.424	216.349	225.78	233.562	247.338	257.236	238.918	262.449	252.558	236.3	235	215.369	209.215	247.796	109.906	253.522	113.127	290.702	240.167	184.395	174.414	106.107	139.295	275.003	313.658	153.583	380.495	146.121	87.5575	117.321	281.515	156.038	297.158	116.934	217.13	191.476	222.16	108.809	260.663
AHY40231	223.376	264.834	187.793	252.758	235.993	197.9	92.2598	171.022	229.03	185.286	110.79	323.1	274.296	265.189	262.087	107.775	218.803	153.609	280.634	270.557	196.065	321.883	230.99	180.018	142.487	281.763	183.625	266.476	271.947	173.657	222.944	147.605	220.78	241.7	303.703	189.609	401.059	120.744	238.792	218.843	240.353	267.496	295.858	210.991	163.476	211.105	248.889	145.393	274.215
AHY40232	81.0679	195.96	166.019	178.148	359.129	8.15304	153.616	275.97	361.809	1244.76	28.3308	1791.68	80.8904	217.728	79.3005	214.623	39.3667	374.016	130.95	128.415	78.7102	1844.54	97.1936	103.652	40.8168	134.261	1262.21	1075.55	1.738	165.76	68.0012	28.7098	331.336	1223.84	88.8189	177.048	1008.2	0	1030.19	1399.38	1224.83	478.682	173.897	1451.84	1.57886	87.7172	187.844	30.0924	5.92244
AHY40233	938.897	2844.5	1662.77	2846.46	1550.55	2310.13	1212.48	2827.57	1576.49	8897.67	3547.73	16965.8	1046.9	2793.1	823.946	4726.93	1991.09	6387.4	1744.16	1730.99	812.356	16979.1	1094.96	1693.69	1106.06	1709.36	8771.23	7458.09	2369.72	1651.75	1295.49	1124.35	1574.42	5464.6	1705.71	1554.34	11964.8	2360.43	14884.5	6756.58	5493.44	1729.71	2440.26	6692.53	3995.95	928.074	2787.66	1131.96	3236.92
AHY40234	191.606	744.323	405.706	733.612	628.151	416.925	426.959	382.855	632.526	193.019	392.118	430.559	498.98	755.368	237.419	596.362	452.007	662.371	407.436	412.632	415.319	429.893	238.661	459.89	263.126	413.74	195.661	661.802	583.465	651.605	427.082	275.844	599.887	350.448	373.174	439.973	714.769	535.662	522.952	177.622	345.313	620.626	256.649	183.401	587.512	220.237	742.595	268.491	553.894
AHY40235	38.4098	8.56005	54.0812	4.3813	3.71365	0.603128	39.1621	46.4388	2.57174	35.8304	0.96113	56.0344	31.7109	9.44745	37.2392	9.57935	3.46165	17.9085	86.8909	88.4444	22.3171	55.6653	34.7815	26.6923	19.3695	92.7939	38.6618	34.0452	0.231426	4.51157	21.9068	23.005	4.49121	80.3304	19.6471	67.1406	94.2597	0.330463	57.462	54.9099	88.6538	6.51883	13.8318	55.331	1.47165	49.5421	4.37722	24.1001	1.05148
AHY40236	655.384	834.106	855.277	731.436	453.723	736.348	590.937	1429.45	467.865	707.499	463.596	1246.22	821.37	854.236	695.873	828.628	1166.05	1017.12	953.833	954.453	875.87	1243.42	623.735	1091.13	533.463	934.778	708.077	831.688	481.232	698.181	1069.24	537.051	479.684	1050.77	1186.79	731.63	627.983	350.848	895.208	903.471	1046.69	476.948	1210.62	878.072	323.078	579.629	738.684	552.242	693.048
AHY40237	186.723	276.67	104.511	292.593	253.267	211.016	53.9076	203.527	252.532	93.8964	183.554	92.9856	347.564	283.759	229.398	203.02	222.135	123.128	214.55	211.579	263.135	95.1606	200.943	254.808	314.965	216.241	97.545	149.394	259.614	233.588	224.043	321.45	244.199	95.5497	194.585	145.784	333.597	259.304	98.7158	125.988	91.3903	249.485	136.289	125.713	209.307	203.959	299.549	319.631	218.732
AHY40238	293.218	351.837	236.517	365.788	554.593	89.3175	145.491	133.254	543.843	174.401	111.255	252.233	354.112	346.321	299.862	52.0232	83.7743	111.151	218.971	224.46	197.104	248.145	303.74	157.334	187.491	212.673	173.934	202.387	95.2752	535.501	215.042	186.276	558.533	194.75	219.202	257.169	140.613	14.01	47.8063	155.522	196.077	500.199	194.51	156.019	35.9465	305.262	354.603	197.976	150.771
AHY40239	177.085	221.329	144.624	229.216	266.458	112.711	105.583	137.633	276.871	130.889	156.771	228.351	223.406	233.9	216.66	82.7338	122.455	182.697	203.573	204.45	201.801	244.626	189.465	193.702	135.332	201.53	128.298	212.339	158.559	366.436	188.821	133.19	294.755	200.819	216.78	142.216	226.462	70.5673	52.4689	119.378	193.876	260.219	183.275	117.97	88.9105	211.895	221.826	140.368	156.881
AHY40240	140.22	111.952	111.341	115.931	129.09	30.9732	91.8053	59.8713	127.408	27.8889	73.7481	122.949	133.149	114.659	182.12	45.5857	33.9604	44.5926	140.897	140.676	124.822	126.517	170.511	121.653	49.0627	137.267	26.1395	101.988	48.189	175.205	107.056	48.0038	139.1	119.167	107.857	109.008	158.398	23.4673	35.1152	31.2863	116.854	134.257	84.2689	29.8562	36.2134	173.646	115.029	47.53	49.9202
AHY40241	132.009	124.276	38.3435	78.0079	30.4666	42.3843	29.0996	169.356	31.5386	90.3074	16.389	153.506	69.3143	120.822	151.065	72.7629	124.954	334.191	91.7384	91.0367	40.6942	154.88	146.454	102.838	22.2281	87.4512	93.0613	443.316	20.8074	29.9114	117.385	22.4458	33.582	68.396	121.825	42.3851	360.696	8.19636	395.578	66.3535	65.7264	34.1333	141.779	71.6011	19.0326	132.541	73.2824	19.6248	17.9297
AHY40242	132.252	64.2907	92.1433	49.3668	33.0736	15.7114	143.564	75.1762	35.3577	24.435	13.8227	60.4769	84.2218	58.749	166.111	34.0808	29.7007	46.8983	206.468	203.944	67.7055	52.8803	143.108	59.2399	44.3489	194.868	19.8163	92.7934	8.20564	49.2203	64.2003	47.1246	37.278	65.7625	71.6417	102.883	124.73	3.10864	47.3594	31.2322	70.2519	37.7366	69.444	34.8156	4.56386	171.767	45.4747	40.7611	11.7933
AHY40243	162.739	171.344	280.652	155.078	95.0458	550.778	559.046	459.982	56.6396	54.7439	268.755	177.046	344.878	146.299	206.209	226.044	593.38	169.034	507.049	532.19	370.972	167.728	214.728	324.915	200.561	504.223	58.9195	184.774	312.913	108.097	377.361	228.715	95.381	207.096	529.064	333.351	589.208	77.1995	434.263	112.094	179.067	74.3485	713.221	100.478	92.2734	226.454	157.147	201.439	580.595
AHY40244	206.819	213.459	337.62	217.799	114.95	516.754	576.525	518.246	112.392	179.554	330.274	278.803	326.334	221.713	256.891	470.855	528.282	451.441	400.874	404.383	288.923	285.058	214.464	242.388	346.11	404.681	179.466	317.016	656.772	228.201	323.588	338.238	122.043	330.071	375.84	356.093	437.26	453.48	343.856	233.722	329.858	118.796	632.317	242.992	796.213	188.364	219.108	334.896	803.069
AHY40245	87.747	96.1741	48.6535	101.721	68.412	19.6355	32.243	44.0294	68.432	16.1128	49.4705	34.7538	87.2048	91.695	114.835	36.4884	23.087	21.6554	144.27	150.996	97.262	32.0071	105.309	69.1172	24.5085	155.43	12.0623	38.1283	31.6442	85.0092	45.4308	25.1781	77.7183	47.7771	44.5487	49.6116	284.546	27.499	42.8609	22.6492	47.905	78.6658	31.0881	19.1728	28.9932	102.093	105.169	26.3173	25.7768
AHY40246	81.9785	76.8239	51.3801	77.7545	44.7651	15.0673	33.5181	35.7669	49.5805	9.9522	29.8499	27.8963	58.0169	77.5096	103.969	24.2937	21.1143	16.656	126.135	132.437	75.8383	29.4333	94.9738	65.7215	25.0807	126.961	10.7316	31.9588	10.722	71.2502	41.7089	22.8962	49.5596	40.0817	41.5581	57.405	161.836	6.75459	12.8989	15.1966	42.1282	53.7908	26.9921	15.735	7.9259	96.1214	73.9897	22.5527	11.8206
AHY40247	298.942	8.76407	124.664	8.92507	27.9005	8.01129	77.2567	39.6552	26.4574	9.76838	29.9452	76.5573	72.463	8.99649	263.034	8.73226	17.5809	22.3218	194.157	197.182	76.0788	77.2854	269.631	69.5623	32.7534	198.555	9.75476	72.7098	14.1043	18.7102	62.1197	32.1169	26.2157	97.9898	62.91	126.996	209.409	6.19696	22.8389	12.472	104.375	40.8892	59.8413	11.3721	13.7163	286.669	7.57314	32.1026	17.4584
AHY40248	75.5939	238.069	292.7	224.582	190.158	91.1141	281.78	154.612	180.15	160.429	136.018	188.438	315.529	235.048	84.9469	72.8182	134.758	140.81	293.873	290.543	221.804	194.803	72.8506	173.837	213.306	291.458	148.031	136.278	47.0309	279.904	164.945	210.943	198.741	375.036	156.133	305.716	242.538	30.1445	121.492	168.386	367.877	235.849	366.451	172.362	30.2228	75.7679	235.744	220.442	77.0963
AHY40249	84.4801	27.0161	39.4409	12.4461	10.8941	0.328583	26.9779	26.5997	14.0108	10.2517	2.74901	26.9055	49.4152	30.3992	101.619	6.52351	8.21714	17.19	64.2901	62.9608	35.9346	30.0153	91.1089	37.1528	26.9324	61.5304	13.6031	48.2242	1.76513	11.5332	28.9418	21.5643	18.279	63.4902	37.3581	53.6257	99.1289	0.720142	13.6582	13.7747	55.1231	15.1923	36.9335	14.941	0.916289	90.9809	11.0718	21.3555	0.572844
AHY40250	80.9446	147.645	69.8534	146.97	117.222	27.1887	50.3659	67.6691	109.845	53.0074	78.6789	78.2961	124.386	140.838	101.643	31.0564	40.9973	48.9754	143.57	135.996	98.1542	84.615	90.6593	88.3461	67.4825	138.525	48.9929	94.6072	23.3661	167.482	77.9552	65.6515	118.687	131.493	93.8495	79.0763	250.383	11.632	65.3514	55.5939	143.039	105.335	115.469	53.7038	12.2686	95.4275	136.118	73.6949	27.0278
AHY40251	58.3214	183.078	59.5283	188.996	114.519	86.5177	55.6616	113.993	114.211	35.0957	169.216	87.5907	169.967	179.941	72.9384	117.902	84.4567	144.964	129.834	128.633	117.998	81.4818	58.2841	120.517	31.0741	125.961	33.989	145.925	75.8235	207.237	108.941	32.256	142.931	128.491	113.795	54.4248	173.983	82.4863	74.5001	47.0744	128.608	115.772	179.809	52.0992	65.7841	68.6375	184.961	32.1348	74.1958
AHY40252	47.3115	201.191	154.027	202.897	112.913	253.081	167.193	222.204	117.978	151.319	318.228	164.778	199.67	211.052	66.8223	223.891	214.013	246.409	223.826	211.907	194.947	167.388	62.2552	185.778	105.784	226.366	143.422	232.422	305.216	224.095	172.774	104.263	123.207	268.703	171.493	142.87	216.553	342.5	81.7603	187.237	267.909	121.415	304.068	194.884	370.79	65.3765	206.174	101.702	287.019
AHY40253	72.9667	98.8956	47.9011	110.731	69.233	139.877	50.0636	142.422	75.5165	80.3917	207.356	100.318	144.337	105.386	100.643	141.977	129.761	194.395	140.266	133.3	142.348	98.1448	87.887	125.574	50.8739	132.751	77.6795	166.301	133.19	125.837	119.356	54.6611	84.8744	141.009	133.172	46.8029	142.724	134.311	33.7623	90.526	143.022	72.349	237.407	84.3672	112.174	86.3989	104.166	47.8234	118.198
AHY40254	341.683	373.01	249.106	378.644	322.59	427.031	243.659	498.455	338.05	291.092	119.519	306.428	566.822	412.774	378.251	214.634	305.814	527.365	386.743	435.969	657.824	360.738	337.098	634.534	194.325	312.824	332.064	793.327	516.458	475.881	584.101	204.664	319.647	419.076	668.087	228.715	815.376	71.0816	232.643	329.608	421.024	243.434	890.719	252.261	243.064	366.091	411.918	148.333	402.866
AHY40255	98.9193	146.435	48.5208	162.603	123.629	70.4816	46.1468	102.298	126.78	67.7776	152.506	112.845	146.428	150.054	141.867	134.574	74.4495	195.618	140.705	143.413	131.37	112.408	122.114	117.328	34.0668	138.637	67.3291	199.402	84.2392	196.472	101.283	35.7516	141.145	137.563	95.7192	41.5329	224.177	102.134	44.2863	78.6122	135.172	119.524	177.451	78.5887	76.1733	117.156	164.287	34.4594	73.7478
AHY40256	95.3114	69.3769	48.8187	67.3763	46.7309	26.2724	53.5538	98.1906	50.2369	41.1986	33.3205	59.5263	114.755	70.7785	133.039	39.7766	36.0316	35.2768	157.033	173.231	79.8848	69.2416	119.202	58.2995	17.6666	169.945	35.8431	75.7513	28.9375	83.5259	60.9288	21.9462	60.1072	102.35	70.8065	47.1274	85.5327	23.3014	46.201	45.1406	103.505	57.8819	142.723	48.1745	27.0785	104.413	69.0773	17.744	30.3979
AHY40257	209.865	112.829	40.3725	108.365	89.2826	191.215	34.9314	132.345	88.4521	198.611	172.709	222.803	228.247	107.32	275.635	131.629	146.034	123.998	114.189	108.052	137.903	217.379	211.279	99.5419	24.0514	112.3	185.937	151.401	268.681	127.194	116.987	27.3849	95.837	227.172	132.386	42.5802	264.684	275.671	139.43	187.591	224.798	108.032	251.112	194.732	267.558	239.267	121.387	27.6387	243.913
AHY40258	42.5437	0	0	0	0	26.4053	0	32.7023	0	0	21.77	0	77.4523	0	55.2509	24.7557	35.9338	34.2242	0	0	58.8044	0	46.1106	50.0775	0	0	0	20.7017	18.4346	0	46.5115	0	0	0	52.1205	0	0	10.0471	0	0	0	0	32.8119	0	7.15888	51.671	0	0	22.6976
AHY40259	42.9708	0	0.0786599	0	0	6.77685	0	21.1529	0	1.69391	15.1319	7.78203	44.7552	0	55.6894	11.7544	14.5633	26.9819	0	0.0358764	35.8083	8.44144	47.2724	32.4229	0	0	1.37224	30.5202	8.42062	0	29.48	0.0205847	0	11.2346	30.73	0	70.2614	3.53888	8.36955	2.02016	11.0816	0	20.8428	2.34202	4.2981	48.5701	0	0	7.77334
AHY40260	68.0321	108.29	66.0672	109.643	97.2961	33.4636	60.3103	45.6047	95.7159	8.12658	57.6254	33.9812	140.756	105.929	81.5904	39.8472	34.7535	52.8099	124.881	126.525	105.908	31.3913	72.9728	83.3198	57.8312	125.301	9.77424	97.7483	58.4547	115.596	75.8123	55.296	100.293	37.7536	75.7982	73.8285	142.271	35.9057	13.9056	11.1668	39.1949	110.164	64.9226	11.1506	40.9906	77.3916	106.959	56.7766	55.2979
AHY40261	27.2696	10.9816	6.41286	9.31438	7.79378	1.99455	5.61923	25.9498	4.96113	3.19672	0.595964	5.49639	3.07575	12.4483	29.5561	0	3.06636	4.23026	46.5973	51.9165	2.05009	5.66419	30.0933	4.84419	7.88741	47.1568	5.3273	16.8882	2.29599	12.0506	1.81115	10.9082	9.17361	4.16324	2.38873	7.53513	59.2613	1.63927	16.7833	4.43413	5.37761	7.18596	0.847076	3.58006	4.69297	29.7021	17.0605	14.4035	0.651987
AHY40262	97.9456	151.045	97.2236	151.107	134.301	116.004	83.4212	149.627	131.198	77.2482	151.528	91.7158	193.179	164.062	101.813	110.01	128.142	216.58	149.307	147.113	165.607	97.8093	98.1967	128.76	201.089	144.919	73.1691	196.172	173.382	169.478	123.72	206.37	130.015	122.211	120.808	112.028	195.355	86.3121	91.3042	74.8679	117.563	149.726	109.859	68.5378	138.794	100.464	160.315	198.177	197.03
AHY40263	123.856	67.6461	28.1443	56.1661	51.512	12.0842	22.6849	47.5234	52.3767	6.35094	31.9222	39.2679	94.3683	66.9071	168.206	23.3979	26.1009	28.618	75.9404	86.2236	66.2551	39.6525	132.2	55.5177	13.3858	76.8466	4.79007	58.5712	10.0765	73.2679	64.0933	12.4309	56.2805	62.4918	80.2678	36.0056	0	5.47471	0	7.59422	59.0982	61.1515	73.9529	7.91982	5.80489	147.349	60.2975	11.5942	8.09566
AHY40264	72.6436	400.264	244.953	379.461	284.705	144.243	221.658	269.015	274.164	40.8561	130.473	151.356	358.782	425.184	93.8104	141.103	247.397	178.549	316.688	308.822	298.243	153.609	86.1285	258.709	145.382	323.169	39.5769	293.119	119.249	411.294	292.084	136.369	289.837	266.2	288.711	240.561	131.867	40.9534	101.079	53.4725	255.024	319.365	276.891	55.8604	56.0847	97.7973	386.858	148.291	108.018
AHY40265	75.3881	0	89.382	0	10.7731	15.1636	61.0289	96.9111	0	19.4425	0	71.6338	146.982	11.134	93.6254	0	74.5986	0	99.6346	100.064	130.921	75.3587	76.2615	104.346	43.6103	171.229	10.1252	42.7977	8.72766	0	61.9619	57.4132	9.96321	153.734	79.9056	68.7431	886.217	24.9252	1075.15	28.8947	90.852	0	64.3991	27.2174	39.6426	86.6124	0	87.6022	19.827
AHY40266	76.4919	506.11	428.084	517.378	339.34	538.558	420.713	486.979	344.488	113.313	588.38	285.72	559.978	500.641	101.797	532.581	529.096	511.744	426.588	440.961	423.19	288.325	84.1687	349.736	368.435	431.414	107.329	487.983	663.886	570.937	405.125	375.08	365.724	415.316	367.067	419.2	642.583	833.203	530.981	150.047	431.386	342.363	420.015	156.321	717.297	95.1508	513.432	372.308	593.432
AHY40267	118.539	345.133	201.223	347.048	212.521	244.584	211.826	266.98	212.676	43.9526	350.039	146.443	276.225	333.525	158.056	222.285	246.629	266.488	262.921	258.128	262.473	148.891	128.022	232.724	179.275	262.167	49.7826	336.235	277.572	404.881	266.004	185.392	231.399	230.085	254.754	194.501	340.28	294.911	138.623	55.4688	226.001	227.281	221.364	59.5014	238.459	140.017	333.448	188.907	252.399
AHY40268	0	0	0	0	0	0	0	0	0	0	0	0	0	0	0	0	0	0	0	0	0	0	0	0	0	0	0	0	0	0	0	0	0	0	0	0	0	0	0	0	0	0	0	0	0	0	0	0	0
AHY40269	180.412	434.365	516.34	425.428	281.569	508.333	555.12	467.089	277.688	223.496	416.609	322.549	361.752	434.407	200.547	425.219	489.911	607.767	448.738	459.284	362.325	318.268	184.578	322.409	439.584	455.021	222.285	594.113	648.672	520.986	425.145	443.554	290.182	545.453	437.04	497.405	365.783	571.48	285.871	244.346	545.323	320.198	341.039	240.385	587.199	192.532	429.369	438.166	576.693
AHY40270	79.476	91.1501	125.13	87.0946	63.6494	73.1531	119.824	159.547	63.0629	28.9357	60.866	60.7479	73.4666	92.5438	94.1553	118.352	91.8558	208.794	130.813	129.253	82.5599	55.9864	82.4893	85.9727	41.1466	133.307	31.048	173.057	129.401	95.554	89.2389	42.4186	60.9905	101.677	102.154	119.038	180.51	87.7692	103.518	43.7064	95.2099	69.1871	141.125	42.3922	127.438	77.5502	84.3647	41.6957	126.049
AHY40271	54.3051	55.3952	81.5873	70.6853	46.9687	32.3873	67.1902	67.6751	46.5078	25.2583	46.0914	62.5668	46.7809	63.2513	67.8938	60.9857	37.3691	24.0771	164.784	180.182	67.539	59.2619	63.8101	68.9284	17.2847	155.525	21.4031	82.9284	55.3466	81.8442	60.3345	17.1368	46.9476	85.6227	76.1363	67.6103	167.447	41.1623	56.0067	28.4186	84.8205	52.9292	67.2138	31.1638	30.726	70.2914	72.6965	19.7715	41.911
AHY40272	38.0916	296.657	194.392	300.028	71.1798	13.7806	326.779	42.6758	69.0831	28.8914	68.7745	188.556	90.2538	301.639	46.7589	178.205	19.468	107.43	330.374	345.997	118.367	185.624	36.9006	75.0791	32.6701	339.348	26.3616	215.494	8.36035	251.063	49.3772	27.1067	96.6626	267.873	46.9247	177.57	123.307	2.44884	72.6469	31.9369	268.672	60.0478	47.4529	36.0996	4.47901	44.6747	303.514	33.6199	15.0966
AHY40273	120.084	233.097	178.08	241.898	154.534	80.7263	251.255	220.291	167.965	57.7907	113.903	202.683	264.385	236.107	141.961	178.968	109.213	130.312	296.971	317.652	228.823	218.742	121.346	176.999	65.1358	306.704	65.5826	262.017	85.9571	255.091	236.607	60.3752	172.088	340.477	157.696	156.213	383.936	74.8245	274.557	91.1563	339.642	159.962	182.277	98.2079	36.5811	144.001	272.71	68.3356	59.5199
AHY40274	43.1595	142.9	158.344	156.313	115.049	88.147	278.705	111.344	115.914	55.0118	103.207	128.683	143.285	136.922	62.2589	119.32	68.0651	100.557	254.611	248.975	118.811	128.243	49.3688	88.3906	60.7365	254.025	57.1864	148.894	92.5325	151.441	116.728	58.4336	115.943	246.315	68.2188	144.807	280.987	92.7524	113.856	83.8772	247.56	101.197	82.9538	83.2034	57.0002	53.1954	151.365	56.7828	59.3739
AHY40275	102.746	52.9749	79.0407	42.9186	23.6995	5.90006	113.615	26.7267	28.222	10.62	21.1549	26.6215	63.8883	52.4856	118.441	19.8231	13.6756	19.7328	141.152	143.257	51.0336	24.9716	93.5834	42.1619	16.6421	143.978	10.4552	42.9116	1.82854	43.2854	53.0602	11.5514	37.4242	58.0574	29.0252	71.8409	115.286	0.559512	17.6549	9.65721	57.1036	26.5708	28.8158	9.2324	0.474605	112.581	42.3493	12.9459	1.03849
AHY40276	1569.21	3754.32	3377.15	4194.63	5691.03	2018.89	2503.74	2691.43	5635.52	5215.71	1373.47	1590.89	2241.68	3717.76	1435.11	2062.94	2751.73	1542.84	2379.68	2360.13	2838.99	1583.63	1684.86	3338.11	4020.44	2430.12	5191.56	2538.33	1446.65	3611.5	1783.27	4026.85	5285.99	1893.89	1419.49	3360.52	1989.67	1119.87	2477.47	5569.4	1882.91	6296.55	1296.91	5715.29	783.734	1703.69	4256.57	3999.5	1667.57
AHY40277	357.437	2817.31	2437.12	3165.97	4774.31	1985.56	1527.66	1636.86	4737.23	3288.86	1664.72	1407.65	1696.41	2856.66	402.545	1620.84	1990.59	1338.36	1695.13	1669.4	2034.39	1413.51	475.061	2459.83	2565.93	1699.8	3339.93	2214.96	2214.1	2817.45	1203.83	2560.51	4396.59	1448.75	874.521	2391.14	1936.3	2976.86	2352.36	3678.59	1461.71	5458.99	703.19	3683.5	1779.48	437.867	3088.59	2553.7	1595.83
AHY40278	1087.53	1371.5	5251.67	1446.49	1559.81	3736.5	3269.1	2796.04	1669.61	6752.61	2242.38	2242	2984.82	1391.5	1367.14	2593.96	3377.54	1367.41	4286.2	4263.48	3093.51	2143.01	1601.6	4141.03	6865.56	4272.71	6594.57	3267.15	2877.31	1197.26	2236.45	6809.6	1542.03	2912.87	1973.65	5963.75	1631.41	3725.26	1526.74	6611.21	2900.07	2314.03	1926.03	6401.32	2862.85	1295.29	1283.73	6967.91	2471.54
AHY40279	233.943	307.721	206.227	309.778	221.427	183.338	203.007	208.647	227.925	44.1039	148.009	126.587	409.685	311.003	321.64	205.15	237.561	135.718	307.706	315.005	263.862	128.629	277	238.252	65.6341	318.147	46.4481	150.145	264.909	252.476	272.355	66.2319	231.224	155.805	265.385	194.45	352.475	201.499	125.827	59.9286	151.898	227.785	208.984	58.8245	230.059	276.7	310.734	67.3292	226.246
AHY40280	585.065	544.755	526.635	540.248	441.097	270.424	525.3	534.484	433.069	245.007	150.91	437.794	500.537	558.993	756.538	278.832	430.793	247.748	646.758	633.948	334.932	427.842	612.267	297.78	212.882	640.466	251.356	396.391	378.138	503.236	404.512	208.499	456.071	595.363	457.376	480.583	813.382	227.527	766.466	316.729	604.198	445.786	359.885	325.612	302.914	529.888	510.867	221.371	422.232
AHY40281	2573.45	1462.96	1652.23	1453.47	797.287	949.596	2368.16	2963.62	862.947	1142.25	398.391	1627.16	747.953	1433.53	2387.07	601.902	1419.25	1563.74	1781.13	1771.92	812.478	1662.75	2190.1	1159.41	596.875	1748.69	1059.35	1612.78	139.322	1623.46	1336.12	584.626	895.871	1569.01	1377.07	1488.94	1598.03	67.1844	2088.63	1355.54	1549.2	913.557	1237.33	1385.59	98.7625	2090.77	1446.56	616.681	101.696
AHY40282	118.67	409.838	296.876	404.858	276.817	254.113	438.164	398.967	269.419	107.208	307.705	311.475	244.095	400.523	146.099	201.575	230.158	258.768	386.613	372.013	310.21	294.793	127.585	422.036	87.5189	372.733	112.423	309.036	212.799	393.243	344.894	86.2647	275.813	255.262	301.778	278.921	517.494	116.871	432.174	183.174	268.717	338.387	246.761	172.371	179.039	150.727	389.222	90.3664	329.287
AHY40283	51.7604	4.28002	18.7453	1.13444	4.14215	0.728779	17.5987	21.2921	1.03584	5.60656	0	3.44279	7.06409	2.14044	52.1969	0	0	3.09135	65.9754	67.3283	15.5806	3.10441	58.6432	23.5999	6.28786	59.6633	1.94651	20.569	0	0	5.9559	4.90548	1.91537	3.47699	12.5684	18.7219	130.395	1.19793	24.1274	2.77742	0	2.62564	6.19017	2.61619	0	60.0615	2.26677	7.36794	0
AHY40284	36.0806	0	2.27583	0	0	0	2.10375	3.43014	0.232171	1.0472	0.0976147	1.2861	1.58333	0	37.9219	0	0	1.38578	33.8684	34.0143	6.58148	3.47908	31.3817	7.53773	0.469783	37.3517	0.654432	6.45441	0	0	3.2632	0.274876	0.429307	2.92247	4.69509	1.2342	32.6397	0	1.53223	2.69761	2.93605	0.882758	1.94243	0.977314	0.170817	37.1873	0.254035	0.235919	0
AHY40285	42.1745	2.19056	18.8683	2.32248	6.78399	0.596796	14.8919	12.2597	6.78597	3.4434	1.96152	19.7351	26.2944	3.9438	58.7115	1.18485	2.20198	6.32874	65.7911	64.7617	10.796	16.1006	48.9233	14.2529	1.71637	68.6541	5.18049	13.4751	0	4.6359	14.9028	2.76175	4.31335	27.4052	20.0127	19.3896	74.4343	0	6.58595	6.4442	21.0964	10.7506	8.87096	6.42719	0	53.567	2.32032	4.30971	0
AHY40286	62.5736	26.8519	63.702	7.66473	15.2423	0.703416	66.2461	30.0238	15.9966	9.92096	6.83077	22.9839	66.9428	28.665	82.809	11.8705	11.4629	34.3132	91.9242	96.4462	54.0804	20.9746	70.0454	67.3392	19.9772	87.8696	8.68931	40.6989	1.21459	10.3211	55.091	19.6788	27.0374	33.35	49.1979	77.8618	118.507	0.578119	21.0559	14.9676	33.5051	14.8888	20.9116	14.3091	0.919478	83.513	4.92274	18.2868	0.45987
AHY40287	54.451	104.87	135.694	111.73	182.884	27.5929	153.506	71.4316	177.229	28.4376	138.697	70.1251	200.517	99.5057	74.6168	81.132	35.8694	80.7454	202.977	214.351	118.04	70.176	61.4808	124.133	35.9113	188.822	21.6897	99.5653	49.4538	188.717	111.482	40.8489	177.856	99.5668	103.572	137.494	385.224	42.198	52.8059	35.0527	103.378	179.632	75.2063	29.8833	33.6029	79.5157	113.255	37.8341	39.5038
AHY40288	85.1298	140.46	279.011	151.993	191.713	82.212	284.774	107.518	189.488	26.5901	197.328	75.0312	208.848	145.201	121.134	79.4041	89.5737	128.286	311.458	305.016	166.566	78.5238	111.374	185.478	91.4164	297.948	26.0465	115.669	125.614	218.414	178.449	94.2028	189.141	114.106	180.479	269.546	333.876	93.1341	86.9109	42.183	116.856	161.216	115.964	33.9736	118.63	111.302	149.932	93.9558	113.628
AHY40289	107.22	99.6509	126.838	71.8047	99.3097	10.5613	130.519	37.7193	108.61	19.7149	13.458	42.3106	97.5813	85.5298	124.793	14.1842	37.2487	49.4109	176.208	185.849	92.8453	32.8593	119.666	97.3207	43.1045	185.904	16.8007	59.6163	6.25752	119.843	93.5044	41.6866	106.13	77.0637	110.712	123.218	129.919	2.29767	22.1959	17.9546	84.8664	101.281	53.2964	25.6473	2.92349	129.014	76.5687	45.312	3.6554
AHY40290	148.202	92.7009	166.066	95.3496	124.147	21.9436	186.169	37.8568	127.436	20.5408	53.4187	53.2094	112.578	97.0686	210.352	26.1929	31.9555	42.2576	207.577	201.956	79.37	48.5531	172.919	87.4077	58.4633	205.984	26.2486	75.992	47.7305	164.764	76.5252	62.8651	123.482	92.3285	88.0953	167.427	306.276	19.252	50.1403	31.2965	97.5973	139.928	58.6604	32.5406	22.2432	182.461	97.1452	56.386	32.5646
AHY40291	165.484	87.5045	149.494	89.2407	153.992	15.4465	197.376	76.6298	154.902	40.3912	64.499	161.066	130.624	87.9283	207.95	47.7037	22.3681	52.0177	152.381	151.982	73.7947	155.966	180.066	70.0102	41.717	149.846	41.1455	133.913	21.7641	153.438	82.6991	40.154	153.364	314.722	87.1249	146.158	201.244	7.14382	74.4312	69.2766	312.835	163.96	54.7141	72.0126	13.2581	197.802	84.2929	40.4203	25.6261
AHY40292	266.695	1086.26	1092.27	1099.57	1070.4	331.258	1100.63	553.946	1059.77	201.76	704.919	347.145	537.354	1079.13	373.111	604.958	386.592	873.109	993.769	967.584	427.716	372.572	371.894	414.257	943.286	986.737	185.482	875.216	497.356	1665	556.529	1051.09	1084.47	564.437	557.348	1137.78	864.242	340.236	793.745	264.414	563.834	1154.64	461.102	260.114	392.674	334.971	1113.5	971.307	565.435
AHY40293	392.72	390.589	413.763	381.263	533.431	172.58	285.458	230.009	538.025	124.512	229.361	246.668	446.454	385.923	524.785	206.049	152.405	212.811	349.297	347.487	283.727	250.093	460.991	223.127	342.45	347.997	115.021	467.944	470.444	540.254	228.859	339.691	501.816	300.74	231.262	427.713	422.026	234.835	311.22	149.76	316.458	540.703	239.131	144.416	410.593	418.951	390.117	341.927	434.839
AHY40294	156.848	111.281	106.983	121.416	198.487	89.5808	47.4371	56.1795	192.61	17.1732	20.7633	68.8559	130.59	117.203	176.811	23.1501	126.357	46.1195	141.729	137.718	92.6417	67.5699	168.401	77.5608	36.4809	132.004	18.5182	92.9496	121.893	151.916	87.0671	39.1776	185.428	83.5417	108.171	109.891	226.011	4.79172	33.0827	17.9156	83.1748	223.96	76.7582	19.2326	11.2874	181.294	107.457	37.7785	142.781
AHY40295	188.296	56.9861	63.1409	47.5274	61.7971	4.36173	40.8082	34.4554	61.2761	7.1325	22.9677	33.2468	93.4695	55.9763	234.858	21.3352	12.7503	26.0096	131.159	137.75	82.5943	33.2104	211.033	74.7679	20.8162	138.836	6.07819	55.6649	4.58433	65.3632	61.5912	18.5091	60.3908	39.5083	60.8072	65.6254	175.846	1.35079	23.2299	7.38792	40.3737	66.5016	41.612	8.92576	2.57807	214.164	49.7442	18.077	4.46331
AHY40296	251.153	317.54	164.27	310.736	305.938	52.6206	97.1477	178.508	315.291	24.7593	96.2121	96.5444	224.398	330.718	275.815	162.935	112.217	88.0542	211.821	209.548	201.06	91.511	240.605	197.563	40.6108	197.611	18.0518	159.416	47.236	390.006	188.937	48.3362	327.345	119.48	196.576	140.432	94.4149	23.806	40.8885	25.4508	118.878	340.029	111.739	23.3958	29.7852	234.974	328.841	51.9443	50.8135
AHY40297	197.661	357.934	195.519	352.413	286.111	126.616	165.279	215.725	277.165	50.1801	236.495	134.864	298.943	358.404	247.096	264.934	189.527	202.757	261.219	273.155	288.036	137.19	231.647	276.93	111.286	262.589	52.9913	208.452	145.83	357.613	266.164	111.821	291.03	197.903	233.931	191.438	280.231	142.119	112.472	84.1998	204.482	271.047	147.195	80.7757	164.806	226.952	345.692	113.981	153.339
AHY40298	184.195	770.903	326.494	865.253	633.497	225.222	359.581	351.816	624.205	182.92	450.764	257.383	508.728	784.879	248.778	494.058	324.271	348.118	465.724	464.998	543.488	255.475	236.105	513.74	263.662	474.847	183.451	395.733	187.814	896.384	473.219	279.67	658.411	341.959	388.357	350.714	613.571	118.46	333.863	295.08	354.006	589.583	227.779	283.817	153.699	219.22	856.975	276.711	237.948
AHY40299	139.329	677.991	281.717	736.236	544.791	232.754	325.527	443.136	551.576	162.155	822.423	355.114	538.072	706.152	202.449	648.069	237.832	280.091	327.041	324.348	578.851	351.828	166.043	510.059	211.591	329.773	169.259	551.975	285.986	764.848	497.304	212.909	566.029	373.316	401.287	281.777	621.956	326.426	377.658	241.197	373.08	570.337	260.586	236.384	335.331	158.06	728.897	216.794	281.1
AHY40300	154.199	1780.27	1194.14	1490.53	1337.3	1184.89	1294.21	1851.32	1420.66	1053.09	2055.08	969.195	1542.24	1791.15	300.139	2277.18	1016.45	790.617	1586.55	1446.21	1615.97	825.95	276.064	1424.36	1203.15	1509.13	1102.33	1670.66	1240.18	1493.81	1427.45	1186.51	1438.62	963.756	1391.33	1092.58	550.372	1180.04	528.345	1434.97	886.016	1503.52	1193.45	1378.63	1097.71	194.705	1436.59	1183.27	1164.97
AHY40301	53.2099	22.9078	19.4605	14.9702	16.723	2.08481	4.43897	20.3239	16.3455	8.53669	1.52719	13.1317	43.1424	18.3694	75.4624	2.1363	6.94788	11.1256	91.4218	92.8018	31.0783	11.65	79.7538	34.1916	18.4712	96.7304	8.80163	20.4996	2.16765	11.1448	10.9923	17.4848	17.1448	15.0001	12.3069	22.7645	118.44	1.65818	42.7856	9.82488	15.1504	21.4431	27.6476	8.93267	0.632947	60.2541	14.4333	16.1237	1.84662
AHY40302	274.71	1572.87	572.025	1664.87	2113.45	635.127	385.859	753.288	2147.85	339.06	1798.02	371.445	1191.87	1591.03	261.277	783.74	614.88	964.178	495.236	507.281	1340.87	377.316	299.216	1261.2	1001.22	500.717	340.371	978.705	528.732	1845.2	1092.15	1006.86	2247.97	428.819	918.122	596.541	1242.78	1052.85	1262.12	417.069	434.635	2082.47	849.168	414.397	597.619	302.039	1682.1	997.703	470.387
AHY40303	177.143	192.923	279.667	207.764	186.708	38.4511	251.416	75.3429	189.705	102.964	93.0168	120.165	132.859	210.335	192.059	51.0883	41.3794	47.9898	265.065	268.05	104.398	125.679	183.488	86.5024	272.527	272.727	100.034	109.776	58.6475	220.442	71.241	262.675	178.987	193.857	72.4048	273.541	186.045	36.7069	120.321	114.695	190.505	204.6	83.7854	116.443	56.6025	182.821	197.22	269.768	67.5828
AHY40304	126.1	153.435	224.59	154.284	122.701	73.593	257.317	93.3036	115.545	40.48	193.203	106.012	149.376	151.688	166.36	69.4503	68.7292	83.5247	254.746	262.941	127.268	103.09	156.566	129.755	173.687	256.665	44.072	147.165	127.769	177.929	121.965	169.1	123.162	138.423	111.403	223.915	238.845	106.503	127.951	53.9413	131.685	127.418	102.593	53.4428	150.811	156.723	155.851	180.326	132.184
AHY40305	63.0206	143.576	207.901	122.165	76.5821	30.2575	245.717	77.8776	71.0166	11.5493	115.211	66.0618	90.863	150.694	73.3761	49.0058	50.4341	51.5076	222.79	219.59	89.535	62.2541	71.9314	88.595	115.788	219.023	11.8964	87.3649	26.8675	131.866	86.8996	109.161	80.0456	107.675	93.263	196.58	131.158	13.8246	60.3834	14.5406	104.239	78.4416	85.2594	15.3044	15.9247	77.2765	125.844	120.176	34.0318
AHY40306	91.4448	137.355	218.538	111.071	52.7214	10.148	239.951	58.1969	63.1039	6.50579	55.5269	55.4304	96.1297	136.451	110.956	16.3697	43.2934	28.249	253.75	267.399	120.994	54.035	93.1422	114.504	110.814	269.918	6.77615	46.5427	2.19032	125.361	97.0444	116.069	64.5936	76.0282	92.6707	212.295	167.323	1.04255	18.8981	5.64006	74.1016	61.697	74.0749	7.969	0.994883	93.674	118.859	95.726	6.63445
AHY40307	87.4141	78.1988	43.6224	74.4852	61.6224	5.77432	52.9154	12.203	64.1084	2.0192	31.9249	20.4746	29.8179	72.8775	104.781	13.9493	7.74742	16.9571	94.5134	97.1706	45.9534	20.2969	101.012	47.5972	7.89696	94.1583	2.31881	28.0361	11.2488	80.6482	29.8835	6.59117	61.1285	30.0055	27.7393	47.2903	172.975	5.37632	9.2019	3.79595	28.6933	70.267	21.5736	3.09242	6.84068	106.195	72.7831	7.98983	8.18371
AHY40308	56.8696	37.1534	43.104	37.6782	36.6513	1.71146	49.2006	11.9425	34.4032	3.91856	15.4143	20.2125	17.1278	38.4174	58.2701	5.82486	3.75876	7.25968	85.8573	83.8967	28.2462	18.7467	58.4068	26.2264	5.44948	86.2762	4.40791	19.3216	7.88044	46.2145	12.8767	7.4057	37.9119	25.0792	15.4605	39.7174	189.75	1.80849	13.6255	8.8519	23.5844	42.2813	7.99531	8.33807	5.11348	65.4366	35.5518	6.35612	6.55353
AHY40309	7381.46	713.434	1334.8	745.382	697.155	636.884	1773.4	1005.74	559.899	635.133	720.313	921.174	1037.2	717.039	9402.66	646.267	832.618	270.154	1105.59	1155.32	1051.26	830.635	8178.42	821.144	546.107	1025.49	563.873	1078.52	830.888	969.102	1064.54	434.646	660.241	1108.51	1437.36	1236.89	140.169	271.412	75.4896	857.011	1164.54	781.849	1168.08	745.166	451.405	7177.41	781.372	466.733	922.191
AHY40310	140.017	102.871	104.927	98.2839	114.131	29.4381	154.398	59.3485	106.97	31.084	24.5969	47.6142	149.304	101.522	157.581	33.3215	37.5163	37.2917	152.874	147.282	113.802	57.1198	129.427	91.1231	52.4836	140.074	32.5537	66.1678	39.4071	130.376	66.0418	51.2188	116.578	58.7849	75.2975	111.515	383.592	29.3398	123.551	57.7026	60.1755	130.294	87.6851	55.6282	41.3707	147.386	103.993	53.4828	32.2212
AHY40311	242.027	396.492	551.017	408.757	301.463	95.7857	1042.43	483.578	287.98	158.396	110.202	429.943	511.952	404.897	314.684	266.591	137.624	103.791	352.919	360.128	235.059	420.31	265.326	158.231	96.1168	370.227	166.174	340.247	82.7823	508.404	225.168	97.4144	347.029	786.21	263.881	478.427	746.876	57.8779	779.447	210.005	777.707	309.619	306.935	245.304	62.4087	283.905	427.403	95.6755	121.342
AHY40312	242.505	476.799	570.014	467.548	255.378	146.708	999.396	462.471	275.985	225.15	263.687	400.887	547.858	470.833	384.108	314.36	182.974	428.136	536.633	551.049	325.342	388.656	323.627	258.197	155.391	551.066	221.228	343.115	123.961	503.587	310.559	158.955	299.044	680.25	301.794	542.619	1120.82	89.7379	1055.87	328.652	683.188	273.742	391.844	314.738	90.0492	275.549	443.188	159.594	136.388
AHY40313	174.365	383.433	515.629	459.103	294.992	298.228	908.497	511.472	276.343	158.446	331.329	438.481	570.599	398.027	220.421	363.103	297.89	363.434	427.035	440.955	394.935	415.271	171.531	358.821	124.39	420.952	177.132	558.044	206.739	449.39	411.445	115.758	290.136	669.167	401.763	481.788	646.634	100.209	407.297	222.918	656.483	252.289	404.46	211.949	217.1	188.897	453.551	121.365	325.313
AHY40314	121.266	181.587	209.405	183.602	126.101	36.7779	303.432	131.482	128.09	12.028	84.4645	126.705	202.196	176.839	156.459	80.4199	57.9772	127.201	235.665	238.579	145.075	128.352	128.469	140.927	32.0026	231.084	12.2658	185.89	56.3428	212.616	140.855	30.9114	137.819	228.041	138.879	188.557	283.245	30.6461	82.9918	16.1055	227.972	136.816	128.189	15.6403	41.6613	150.594	186.972	33.2765	53.0153
AHY40315	94.2339	42.133	146.539	40.7288	56.6063	5.90814	158.432	78.6006	69.5789	52.5942	10.8946	93.5663	77.6464	42.3892	121.04	9.38378	9.55011	26.4933	153.802	149.019	50.6631	89.6431	112.911	41.271	25.4876	147.726	47.3406	67.6532	8.7442	66.4376	39.7001	27.5537	58.5616	129.663	31.3759	143.614	155.423	2.49724	33.8106	107.435	137.143	66.8982	26.9555	99.7844	4.06004	130.303	49.0916	28.5247	9.93228
AHY40316	1649.17	349.958	2276.21	366.815	227.435	1645.15	1921.52	2231.95	234.018	993.003	1186.51	1267.67	1464.43	346.15	1900.48	671.968	2520.29	578.759	2432.48	2444.07	1777.14	1271.21	1788.37	1577.24	2209.46	2415.29	981.2	1008.61	1475.85	418.17	1423.35	2205.46	258.812	1354.45	1541.87	2330.99	686.822	1239.45	494.106	1273.49	1365.16	249.915	1822.94	1276.54	1489.65	1551.64	361.18	2175.48	1655.85
AHY40317	44.0434	64.998	173.167	72.3981	48.9526	20.6708	191.623	116.853	50.9257	17.0066	40.1463	74.0514	103.673	76.6471	53.3205	86.1815	37.9225	66.4921	296.541	323.331	140.934	83.8944	50.9397	101.941	40.6234	306.602	20.0137	147.798	37.8734	81.4748	93.5378	38.4077	53.8741	122.042	88.4612	151.757	465.121	31.1462	94.4769	31.9487	112.908	51.8206	141.485	31.3309	29.7221	48.2114	73.4023	38.0645	22.5232
AHY40318	904.424	527.373	533.289	510.767	336.466	258.92	560.826	454.738	323.182	145.469	361.502	473.694	326.887	555.131	1145.22	689.758	300.496	537.165	727.937	679.987	415.742	485.291	1019.48	343.386	172.623	722.963	130.138	608.535	453.58	594.042	318.47	173.49	365.609	518.266	365.793	488.726	673.842	448.04	564.97	220.077	530.265	362.11	471.437	214.625	391.864	848.936	543.237	172.699	384.098
AHY40319	98.3154	40.3137	57.2268	41.7566	36.6777	12.4002	65.7957	38.9318	37.7675	31.1496	20.416	74.7184	65.8958	37.7203	110.834	25.1211	12.2941	10.1978	115.472	111.516	71.6866	71.6866	109.963	51.0137	16.7396	111.448	33.7959	40.7122	17.6243	39.9714	37.6865	16.9276	31.7587	89.0434	36.4905	55.4505	149.966	10.8154	28.9743	42.4356	89.7606	45.815	43.635	46.3315	12.8349	132.983	45.6534	16.4474	18.8608
AHY40320	391.746	212.063	852.91	229.731	453.948	152.158	838.467	325.498	465.667	253.952	233.217	660.254	515.652	203.915	574.281	293.002	157.766	178.342	654.406	678.405	334.661	685.72	552.353	315.25	238.749	665.916	245.79	435.1	215.65	324.62	272.438	229.577	401.215	1006.36	231.142	757.221	611.938	173.713	275.228	343.17	1017.21	551.8	285.57	347.036	238.375	525.571	223.512	243.925	227.374
AHY40321	275.963	490.538	717.883	495.018	913.23	68.1956	886.447	408.92	938.95	228.919	206.036	512.152	699.917	455.04	366.783	383.551	222.031	475.728	651.069	684.909	550.938	519.092	342.244	469.205	231.766	663.598	232.151	704.549	21.2393	677.909	363.008	244.888	877.376	730.549	306.068	727.933	571.472	11.8935	375.788	311.831	718.989	994.183	271.954	310.613	13.6197	341.848	491.181	247.933	24.8347
AHY40322	256.184	664.932	865.358	767.325	956.443	524.101	1389.83	828.124	968.555	621.25	720.134	879.238	929.614	676.201	383.814	1073.32	501.09	1297.65	694.494	687.898	746.33	860.277	341.156	626.442	358.055	690.742	614.064	981.388	591.268	905.993	525.538	376.284	919.13	1032.06	470.614	807.863	1224.97	621.49	1112.54	786.715	1038.26	975.361	476.744	778.337	718.664	308.552	768.915	362.014	682.659
AHY40323	347.113	343.474	301.943	333.523	556.29	128.977	214.992	282.573	566.609	192.558	180.473	334.254	479.902	340.101	418.161	228.853	160.357	170.937	312.335	305.606	475.366	325.188	398.62	423.544	174.181	297.633	203.063	435.109	101.542	286.342	259.552	181.26	537.712	240.047	236.596	307.843	450.256	43.3254	288.996	222.331	245.233	642.993	161.79	236.339	49.6134	439.61	329.933	187.633	148.423
AHY40324	2309.45	4097.88	2654.19	4424.94	4365.57	2157.37	1859.82	2291.07	4367.4	1990.69	2138.82	1712.12	2488.02	4208.85	3397.38	2350.21	2447.2	2048.32	2553.36	2602.74	2995.02	1742.99	2870.25	2938.31	3233.73	2624.93	1980.55	2776.52	3668.45	4031.62	2735.21	3180.35	4459.37	1639.35	2573.05	2657.31	4376.55	3239.2	5048.46	1998.14	1631.05	4647.06	2116.5	1942.46	3377.9	2172.25	4309.63	3274.97	3127.33
AHY40325	158.549	169.403	248.13	132.412	98.0884	45.3668	410.997	148.455	94.7071	33.8383	211.347	139.27	216.123	159.667	210.531	92.234	73.5009	52.2727	350.318	350.867	175.579	139.054	185.6	122.984	58.4937	357.891	34.8076	164.362	54.7338	155.308	167.653	57.8071	106.478	200.054	191.313	234.177	196.12	23.1243	38.7519	43.2238	206.996	76.2229	232.131	43.8467	37.1776	181.888	125.335	62.3723	53.6149
[truncated: 587 more rows]
[truncated: 170 more columns]
