# Supplementary material for: LSTrAP-Crowd: prediction of novel components of bacterial ribosomes with crowd-sourced analysis of RNA sequencing data
Source: BMC Biol. 2020 Sep 3;18:114. doi: 10.1186/s12915-020-00846-9 (PMC7470450; doi:10.1186/s12915-020-00846-9)
Supplement: Supplementary file 4 — Additional file 4 : Table S3. Clostridioides difficile expression matrix. Genes are found in rows, while samples are found in columns. [file 12915_2020_846_MOESM4_ESM.txt]

geneID	SRR6048591	SRR7460520	SRR7253367	SRR7873738	SRR9988656	SRR7460505	SRR9951168	SRR7879063	SRR6904628	SRR960431	SRR6230165	SRR6904643	SRR7460510	SRR7460514	SRR9951164	SRR2032049	SRR9951172	SRR9951175	SRR6908408	SRR960449	SRR960454	SRR7460509	SRR7460512	SRR6903957	SRR7460513	SRR9951173	SRR7460528	SRR2032046	SRR960436	SRR6230148	SRR960451	SRR7460532	SRR7460498	SRR7460502	SRR6904400	SRR7879064	ERR2991466	SRR9988654	SRR7879058	SRR7460519	SRR2032047	SRR6908140	SRR7460504	SRR6911327	SRR6908143	SRR960439	SRR7460500	SRR6903429	SRR7292783
CCL18761	5.17292	9.94541	2784.65	11.7043	22.7496	5.92892	21.9077	13.1093	62.0916	1.40357	563.3	65.7218	12.7757	8.17869	11.1896	51.5595	14.8545	13.9761	39.6489	0	2.59261	6.67311	14.6918	2.6806	15.668	28.3993	336.345	217.293	31.4292	675.91	0.904054	461.519	12.3183	9.94588	103.845	20.7332	0	20.0475	14.4958	13.6951	251.982	44.8373	12.4194	19.4077	1266.91	1.19934	6.06651	2.67938	13.0647
CCL18762	3.45183	13.905	1467.39	11.1574	10.8433	6.27986	12.3235	26.2752	16.4151	2.22997	316.368	19.8157	11.324	12.9942	5.37896	20.6158	5.2845	5.37854	12.9079	1.04382	8.55856	10.9555	11.7748	2.17677	10.6314	21.5414	362.534	144.732	27.9008	359.105	1.43635	370.486	7.63276	5.79402	25.6031	26.9953	1.109	8.10756	20.1519	12.076	160.239	57.1214	6.54262	10.0694	1222.24	2.62005	7.32517	1.70278	13.1238
CCL18763	7.98359	11.5792	547.404	11.2359	13.1994	8.2942	11.4227	16.9967	15.1104	1.1401	90.3729	15.1662	9.4217	14.9477	8.50655	72.2449	7.47577	11.8571	22.0307	0.205255	3.6269	11.7444	9.28197	5.20161	9.0149	19.3477	190.287	157.183	17.0729	132.726	0.856743	288.446	11.0066	9.1561	18.9028	21.5651	1.88996	14.3104	15.8223	10.0119	228.716	23.2688	8.76071	17.3657	242.446	2.19196	7.39161	4.78813	9.5853
CCL18764	4.36171	1.05482	28.0794	23.8681	17.6654	5.29261	4.89829	5.69523	1.47973	3.50574	3.76917	1.32677	0.508124	0.542148	3.26364	17.3623	3.69896	4.17518	0.561122	2.71353	1.12281	1.41551	0.7012	11.1827	0.701055	10.0564	5.25707	16.2108	2.4688	2.06689	3.49979	7.72878	5.09531	5.43256	1.60501	6.31536	8.05098	19.5228	5.26091	0.435753	17.412	5.41595	5.61546	7.79132	3.06351	3.26751	3.57097	10.0385	10.2248
CCL18765	6.12613	7.59874	109.543	159.545	228.239	32.2131	17.3605	33.1303	16.95	12.1716	21.5048	11.4124	4.8806	5.2074	40.6644	146.578	54.5888	31.6791	3.717	10.7634	7.31821	5.52343	6.67276	71.9111	4.98794	46.809	26.0364	115.552	16.6592	11.6444	29.6442	25.4082	33.4117	27.99	12.8469	28.5913	45.554	169.649	28.9	8.37093	95.5334	28.5481	33.0865	58.3286	16.5518	37.7993	29.6645	67.3006	109.48
CCL18766	0	0	0	0	0	0	150.767	0	38.4058	0	19.3046	50.7113	0	0	170.466	102.111	98.6715	131.805	45.4207	4.28947	0	0	0	232.576	0	256.595	0	10.9131	13.338	22.6196	5.11554	0	0	0	45.6686	0	0	0	0	0	54.0084	0	0	133.84	0	0	0	168.288	0
CCL18767	15.872	55.8075	274.703	322.946	230.429	164.435	195.545	268.225	78.174	243.728	58.7838	75.5583	57.4332	46.9111	155.605	205.232	172.324	141.139	52.9502	78.4751	54.7047	52.5711	55.0963	308.494	57.2503	328.95	80.74	126.616	246.46	39.5037	120.577	74.818	152.207	152.584	97.6052	313.675	283.633	266.751	304.655	51.6739	134.558	303.998	165.868	188.478	112.779	118.976	159.475	264.076	215.46
CCL18768	26.8898	86.4484	368.227	489.336	342.996	238.86	280.886	753.255	89.5277	443.551	74.0968	89.0878	77.9219	77.8845	180.389	240.144	217.805	165.715	69.6484	460.33	258.276	69.7585	78.3345	376.379	78.2481	593	137.777	136.573	331.476	48.157	382.494	117.521	217.765	237.567	108.988	783.387	997.816	396.303	775.9	83.3979	115.496	676.675	240.233	172.614	267.653	291.625	217.356	324.083	318.834
CCL18769	0	0	0	0	0	0	5.80316	0	29.5656	0	22.2916	34.1588	0	0	11.2481	33.6888	18.9899	0	19.0723	0	0	0	0	105.09	0	17.9575	0	12.6017	0	6.52989	0	0	0	0	52.735	0	0	0	0	0	12.473	0	0	17.8325	0	0	0	110.294	801.326
CCL18770	10.2834	54.3698	212.933	408.649	331.11	153.149	218.246	381.72	62.3278	111.221	48.5633	64.9542	53.0966	47.7976	122.866	160.389	145.509	118.68	58.5639	89.7911	54.0845	56.5021	54.7169	325.077	55.066	352.218	50.3429	111.648	162.815	31.364	115.071	62.9147	141.486	164.216	82.4504	436.458	391.229	353.075	391.102	51.9921	96.1016	486.933	149.613	165.611	182.984	85.6823	133.663	275.051	208.752
CCL18771	10.7937	56.2029	343.236	211.957	173.77	129.081	132.426	483.291	39.5036	180.204	63.8948	40.257	51.0788	53.7739	88.584	149.607	101.597	88.6003	24.5844	149.691	101.337	55.1156	48.2187	214.312	51.6141	298.527	46.9412	115.278	145.12	57.7793	184.904	68.2573	132.13	143.324	55.8719	474.821	563.621	184.593	462.708	55.8122	134.432	217.648	132.553	105.984	73.5061	164.227	121.835	189.473	284.697
CCL18772	24.6745	118.598	259.233	384.881	327.266	264.476	358.92	831.741	41.9679	51.328	113.009	36.6134	112.257	102.948	257.746	297.173	283.678	240.735	7.7351	14.0619	10.3055	79.5759	112.905	201.266	112.882	1028.72	46.9107	288.762	124.93	94.015	11.9786	147.129	259.513	271.47	44.914	826.147	1858.97	289.774	918.321	157.868	278.227	122.118	303.993	109.69	54.2181	30.9875	299.015	152.301	552.821
CCL18773	19.0257	135.005	471.228	807.075	678.064	292.505	313.362	651.069	164.781	298.251	82.2881	156.914	148.608	132.421	232.079	361.745	259.615	216.912	123.305	217.022	159.845	147.319	150.36	553.562	153.417	498.633	158.996	268.573	434.318	74.8889	214.884	103.119	260.018	291.317	219.19	702.918	756.846	668.36	703.8	137.513	266.001	1021.5	300.86	531.998	395.283	180.359	264.028	508.797	457.824
CCL18774	3.31465	145.055	468.11	493.816	504.254	323.524	325.2	781.621	52.9258	325.827	54.1313	60.9584	123.871	147.237	172.815	359.482	189.775	183.8	45.7572	205.979	129.209	135.404	122.383	372.566	135.803	552.631	106.679	153.005	401.519	39.3369	213.51	127.587	302.761	323.81	91.3645	781.838	1152.25	511.051	739.138	141.66	170.956	627.811	312.335	287.717	207.851	178.676	284.879	337.364	152.577
CCL18775	16.5172	91.7982	344.423	369.438	385.726	206.015	242.956	271.998	36.5585	105.412	28.8863	39.9782	89.9392	79.7337	157.973	318.538	175.331	161.461	41.4449	63.9028	48.0384	99.6728	86.0256	321.549	86.4894	335.224	66.3403	191.99	190.482	19.5304	93.8769	72.0042	200.464	220.878	60.6724	308.755	336.813	378.74	287.885	83.7825	190.713	414.727	205.379	258.461	125.62	77.7162	195.006	271.145	150.964
CCL18776	19.8037	196.718	158.522	488.816	632.463	422.434	561.025	936.182	86.6142	497.035	105.213	76.2441	144.798	221.785	598.63	945.814	547.048	585.585	37.249	19.3475	11.0282	255.469	168.736	590.08	143.708	1284.5	33.8853	338.41	2534.28	117.967	34.6103	154.987	330.112	437.877	128.742	788.9	1258.18	662.828	867.108	229.379	383.676	31.7875	456.688	490.491	30.7166	496.453	359.982	561.602	891.418
CCL18777	25.7256	451.027	1158.32	1565.73	2572.52	967.049	1177.84	1317.77	500.958	3214.11	378.044	419.608	474.424	369.211	1851.1	1907.07	1784.04	1671.43	250.794	3676.16	4938.37	418.779	445.345	1916.33	442.643	1377.76	555.991	1059.05	7278.84	507.356	7644.24	313.298	818.268	975.701	524.656	1449.64	1176.74	2642.45	1277.66	442.699	1087.23	2087.5	907.873	1542.01	674.769	6240.58	795.183	2541.01	1257.91
CCL17660	1113.14	40.6048	0	0	0	106.5	230.284	19.0245	11.0173	24.6871	0	12.8614	46.546	37.1898	353.335	0	371.065	333.532	5.71863	0	0	45.8383	37.9041	83.8541	41.8753	267.224	54.6341	0	48.3473	0	0	87.2876	108.69	96.4168	20.5361	18.9337	0	0	61.9265	38.9542	0	39.0412	99.6021	122.781	24.9178	0	109.168	76.9119	81.5882
CCL17661	55.4681	19.0015	0	0	0	41.2735	40.2424	35.0799	24.8937	7.38895	0	23.4999	18.8552	17.3089	29.07	0	36.4205	32.4812	28.0774	0	0	18.4378	19.0588	41.5105	18.7238	38.6951	28.2543	0	23.003	0	0	42.635	34.4881	40.4021	28.8237	38.7282	0	0	24.886	19.2921	0	25.663	42.1056	89.8209	10.8604	0	34.7717	39.398	25.3081
CCL17662	5.47922	87.7858	43.8592	28.1758	1227.78	104.666	42.3334	296.404	1206.19	8.92008	26.0986	1137.81	55.197	43.3148	47.1049	309.471	167.603	125.009	1736.55	14.7208	19.8331	47.1216	51.8725	63.0961	58.7766	349.327	375.011	316.64	6.24191	21.171	9.57586	416.561	110.906	133.441	1604.32	262.46	24.6449	1045.64	100.762	54.3976	778.464	39.5768	69.2355	769.275	8.49858	76.2211	115.663	66.6937	6.69596
CCL17663	132.515	101.909	61.8761	13.6286	1937.97	123.755	73.3113	370.266	1165.58	4.79404	19.4213	1257.38	48.8042	98.9369	45.3242	355.882	132.358	59.6709	1425.91	8.63083	4.91962	37.9878	50.1814	35.6061	37.6282	207.3	435.846	266.243	11.7414	0	7.71972	513.602	136.742	79.2661	1858.47	364.878	19.8679	1779.29	96.7029	64.3184	464.566	191.433	89.3045	2904.02	23.9794	8.961	103.604	44.6145	8.99675
CCL17664	1117.28	38.7651	14.9108	14.3562	3321.03	54.9315	25.7118	34.0452	3901.22	3.37803	2.97197	4148.61	26.2157	37.943	43.3323	224.209	121.859	47.9447	5771.01	3.79329	6.44282	28.9304	26.2715	19.4233	25.6709	141.226	195.381	171.877	11.7713	2.22707	4.74359	201.618	60.5668	52.3071	4633.29	40.5073	4.94933	2741.02	17.4548	40.2019	186.559	90.0274	54.1075	4598.62	16.0433	5.92241	58.3283	14.0045	3.07365
CCL17665	0	0	0	0	0	0	9.66548	0	2330.84	4.58239	0	2235.1	0	0	0	168.332	5.27144	0	4602.08	8.24979	4.70242	0	0	4.86203	0	7.47729	0	20.9888	51.3051	0	14.7578	0	0	0	2700.86	0	0	0	0	0	41.5491	0	0	1965.22	0	4.8945	0	13.1215	0
CCL17666	38.4736	34.0565	61.3529	70.7288	192.868	67.6757	33.5098	119.649	20.5078	33.9269	33.3035	22.3342	31.5689	31.0481	43.0118	81.6879	45.4832	36.6702	28.0416	19.7334	33.3427	32.0535	30.9599	64.5875	30.1948	52.805	104.643	81.1347	67.2958	15.4077	56.5228	92.212	58.4062	74.1266	27.8251	119.296	22.172	166.047	85.7026	34.2177	75.7218	115.791	65.023	63.9965	60.7936	47.0394	73.0374	56.919	78.5579
CCL17667	15.9275	20.6906	35.7501	42.2803	83.3888	45.3641	27.6543	59.8956	14.1205	6.59924	9.54239	14.8123	20.8434	20.7017	34.9187	42.3698	35.2033	31.596	18.3697	4.15301	5.5735	21.7498	23.637	38.3558	21.527	51.6496	21.4832	41.9962	19.2071	6.86109	13.6672	56.5503	43.3101	47.4528	15.5595	62.8071	12.3434	90.4919	41.8433	24.0754	38.258	24.8748	48.9553	38.9251	11.3507	9.85574	41.1441	32.7765	23.41
CCL17668	20.0958	23.0927	64.2513	48.2247	67.2387	43.6827	27.1	56.6233	17.6232	6.76874	9.73281	18.7863	18.09	17.3471	32.0929	42.7841	29.1996	31.481	24.5472	4.34406	5.917	20.8582	19.7539	38.8349	19.021	52.5653	40.9723	40.189	17.5426	6.02437	9.68848	49.067	45.1041	44.7073	18.8003	61.1931	17.4024	76.0901	45.0062	20.9448	40.205	50.609	45.9702	37.7787	21.4963	10.0413	43.342	29.5516	31.8976
CCL18694	0	0	0	0	0	0	0	0	0	4.04042	0	3.58318	0	0	0	0	0	0	0	0	0	0	0	0	0	0	0	0	0	0	0	0	0	0	0	0	0	0	0	0	0	0	0	4.36472	0	0	0	0	12.132
CCL18695	14.9988	10.4132	13.7569	8.99834	11.779	13.1319	0	21.6245	11.6925	1.86525	2.28982	9.62424	6.90495	4.94043	0	57.6184	0	0	5.73045	1.22111	2.26213	9.40558	7.0998	9.89539	5.91527	0	14.6142	32.6204	2.13583	2.41473	2.36645	17.4678	18.6026	14.0185	16.251	16.8007	32.326	9.17416	16.4182	9.09994	46.5093	6.52033	11.8454	8.24302	12.6014	8.69367	15.3911	8.09254	24.4394
CCL18041	49.1819	79.3122	174.327	135.546	261.868	71.2296	20.9724	306.739	37.3346	86.4343	112.833	47.879	50.9763	60.9878	41.3635	60.3412	46.5551	39.8539	29.6263	118.552	143.654	53.9075	53.1548	75.7917	49.7969	55.647	104.137	123.643	95.2108	97.3968	85.2046	118.958	94.1532	70.8694	67.7069	274.017	200.25	228.769	257.709	84.6772	80.0713	99.0661	71.0824	49.748	86.7542	98.2838	88.213	68.4312	157.919
CCL18042	63.2305	57.4599	141.263	168.252	310.376	66.8901	48.0583	156.197	31.4591	52.4676	90.0963	37.1918	47.8357	52.8948	65.0382	156.446	73.9322	60.0583	21.0803	75.8285	80.0178	43.8769	45.3973	110.665	44.0157	83.3919	76.707	282.312	77.2407	67.0033	55.3504	85.2806	66.124	74.6157	43.846	147.826	105.711	253.416	126.123	55.8001	240.334	42.6915	66.1591	59.7186	33.7292	53.4234	58.067	98.3397	172.124
CCL18043	36.5968	8.05841	83.3765	83.1905	69.7632	57.8391	34.3708	38.232	75.0144	4.68485	34.0384	62.591	8.84325	7.1709	55.4299	135.775	54.0687	54.8751	59.9661	3.57539	5.59141	10.4912	8.70609	76.29	9.82933	54.8408	172.551	91.5467	22.9479	27.0121	11.5345	276.551	52.0656	61.1025	86.8687	42.3807	71.1192	65.3497	39.1971	9.192	89.4579	44.8854	60.3541	95.4962	43.9555	7.5603	54.5838	74.7052	27.9045
CCL18044	12.6318	5.1308	365.11	8.23392	18.443	13.481	9.72389	45.7807	49.0219	2.02747	44.3272	47.8617	4.79866	3.98494	16.0846	8.12757	14.4938	15.2215	40.7839	1.7816	10.9478	6.50274	5.33368	16.134	5.38871	18.9834	26.6874	4.31157	9.86363	20.1074	8.34334	30.0354	11.439	13.4547	67.175	48.0894	5.2015	19.6401	31.9387	4.00364	18.1645	9.42389	11.3529	21.5891	4.69119	4.53737	12.936	13.5924	12.9728
CCL18045	34.6559	11.1556	251.995	14.4034	28.0861	20.203	0	81.286	48.467	8.00775	55.1402	48.4732	10.0277	10.4248	0	13.0125	0	0	45.819	9.52729	23.6832	10.7173	10.6867	17.1978	11.8079	0	31.7702	10.6691	16.6152	32.0243	14.75	44.4961	18.2764	21.3994	50.1821	82.0665	15.0362	29.2236	56.8857	10.2643	34.1137	14.9863	19.6961	27.3661	9.02023	13.8502	18.187	16.3521	14.3106
CCL18046	59.8391	9.81246	27.8265	46.1165	65.2753	27.6566	13.7701	34.5688	94.9826	28.3179	22.841	73.2345	9.03736	10.7043	25.0438	70.5955	26.5778	21.106	70.4919	38.0835	37.9342	8.06193	9.76222	34.7688	9.61232	37.2151	25.8422	42.426	32.0374	15.0921	55.8391	37.0316	28.834	27.0356	69.5137	36.0451	67.6387	55.5954	29.3475	8.89312	80.046	16.3008	28.9224	31.2319	12.359	51.2564	27.8505	30.954	66.4446
CCL20469	13.3393	18.2185	69.5798	24.7391	17.4023	10.1647	8.00967	5.96807	82.3581	5.93339	2.80432	73.6669	20.6081	16.4227	7.64118	18.345	8.53198	9.84697	30.7456	7.63765	22.2242	23.0378	21.3926	6.61024	20.9052	12.3927	6.73507	16.5779	23.417	2.32359	14.1405	5.62319	8.33183	9.67029	98.6593	8.76467	10.0818	16.6927	5.84064	18.9603	20.847	7.02011	9.80941	6.98648	28.8304	11.2808	9.2323	5.097	4.18673
CCL20470	25.4174	17.3071	107.093	21.4436	10.3963	11.0004	11.1372	9.48394	39.0819	2.47843	3.27407	32.826	21.6818	18.3141	10.2428	26.2246	13.5118	9.12052	7.70341	0.727498	1.65871	23.0545	19.9898	5.08786	23.1182	14.5942	4.07725	21.9637	14.8547	1.27877	2.6028	8.43636	15.6045	10.0539	31.1883	8.15301	14.7371	10.2609	6.95565	15.5086	32.1207	1.59368	10.5385	6.05316	8.16195	3.51048	10.0137	3.80558	10.5966
CCL20471	70.3952	88.8604	76.2295	122.545	100.515	69.8556	33.2244	51.3865	80.562	53.0842	19.3167	77.728	111.607	96.7643	43.608	107.828	49.557	46.1072	39.8368	35.8011	36.2316	108.763	109.823	65.009	110.858	42.3654	25.7239	86.3496	81.6984	11.7748	60.1823	37.1371	66.4001	80.6618	100.323	56.9	73.6747	85.3551	50.9708	88.1418	86.0304	29.5935	69.698	50.2883	82.481	56.9648	63.6142	61.1648	113.338
CCL18496	11.9543	49.7529	7.14924	5.79397	5.32348	13.8239	8.02112	1.74108	9.41508	1.2676	84.9326	8.29886	39.4723	48.5184	7.69735	7.41839	7.67703	9.77598	3.7798	1.04037	2.18076	44.0182	41.8002	4.07442	43.1788	15.3305	13.7931	5.3791	2.50451	84.2832	4.00232	7.98838	14.5607	12.8571	12.5057	3.55958	4.94428	4.51827	2.22604	47.9275	20.3671	2.20554	15.9736	3.10115	3.30342	3.06627	14.0193	2.63333	1.95905
CCL18497	0	37.0932	7.2392	7.44091	0	23.0344	14.4923	0	5.27388	0	31.8108	15.6683	70.5334	47.6623	4.01286	0	6.77478	8.68772	1.70105	0	0	15.5553	68.4947	6.24861	50.219	19.2194	12.3795	0	2.74736	32.6143	0	0	8.61439	13.9106	3.76273	0	0	4.24833	3.16785	28.7316	17.7994	5.80655	13.7132	4.24127	0	0	8.4848	3.74746	0
CCL18498	14.3237	55.8421	2.21805	6.66418	2.67828	16.7211	10.003	3.24102	5.46915	2.22083	63.978	5.3751	50.4257	60.8852	6.85692	4.53228	9.74008	6.75704	2.64605	2.66548	2.13657	59.3925	51.3359	5.98907	51.1638	13.7403	23.1471	2.96686	3.17285	64.7886	4.02317	12.9639	14.6182	14.3164	7.00595	4.33408	3.8349	3.10397	4.03177	55.7534	12.4805	7.66378	12.605	4.64821	9.12477	2.9157	15.9981	5.3877	4.23719
CCL18499	4.39698	53.8212	1.97979	0.678318	2.07184	13.9988	5.09577	3.4286	6.94446	0.775473	49.701	6.82424	51.5104	54.1668	5.60916	2.55649	8.64631	8.97575	1.65406	0.107393	0.367286	40.1777	46.8301	4.81019	46.6817	8.85762	9.40438	1.91257	1.83664	48.3489	0.576335	12.2898	14.9206	12.5401	6.51724	2.68647	0.494428	1.67822	1.92522	52.6748	4.05652	1.05866	14.4457	5.86399	1.19349	0.446003	15.4696	3.53008	0.447783
CCL18500	0	0	0	0	0	0	0	0	0	0	0	0	0	0	0	0	0	0	0	0	0	0	0	0	0	0	0	0	0	0	0	0	0	0	0	0	0	0	0	0	0	0	0	0	0	0	0	0	0
CCL18501	17.1658	183.139	186.822	240.215	52.5971	50.4406	44.6515	144.755	47.8291	42.033	70.113	43.5059	279.462	246.931	53.5748	163.849	56.2587	46.8429	54.2533	100.623	134.809	295.859	274.226	112.204	277.943	69.2724	93.0908	216.481	100.501	74.5267	136.558	84.9472	42.2174	49.0557	58.5774	139.679	131.32	61.0561	111.139	188.023	173.771	228.331	48.1819	39.0143	287.311	131.466	43.5624	102.942	83.1658
CCL18502	51.1057	692.639	198.86	290.054	110.99	171.144	189.572	100.548	651.697	45.1946	260.764	596.646	792.854	685.812	246.711	400.901	273.541	211.376	545.154	104.942	127.014	793.563	778.897	195.625	821.733	240.513	199.72	470.468	200.534	255.365	145	198.923	205.085	230.486	573.903	111.946	166.015	94.4723	100.281	617.621	500.59	337.239	203.299	222.473	400.743	155.79	177.582	204.904	118.741
CCL18503	1.1063	7.49502	7.7486	9.1023	8.93631	5.43421	9.81376	9.85887	1.53605	10.163	2.37418	1.55919	6.72793	9.99501	9.73002	6.82606	8.48476	11.007	0.891794	7.68153	7.21685	11.2132	7.78031	2.63893	8.27733	20.0121	8.29292	8.64215	17.4041	1.01776	9.39102	4.94748	5.26889	4.65929	0.904133	9.34713	3.5543	8.44494	6.02034	9.10047	33.1465	9.51297	4.99259	2.59412	6.37347	15.7561	5.00428	3.9293	3.54088
CCL18504	1.35956	19.362	15.4173	9.94312	4.27079	6.15606	46.642	12.4418	4.22108	5.04149	4.09583	4.32556	17.9668	21.6944	30.3724	7.27737	32.5342	38.5008	35.3036	6.12467	4.45851	14.9401	20.4031	4.13145	19.8746	57.1837	38.3406	9.4807	10.4401	4.08579	4.97211	47.965	5.57575	4.93755	9.11333	13.8075	1.69865	4.43512	7.54026	20.9963	100.622	10.9113	4.19941	2.96659	16.5185	11.9518	6.55481	4.49905	3.93829
CCL18505	0.355825	16.0765	20.1158	8.96583	2.23551	3.96499	30.2917	13.4394	4.27969	3.91012	3.12898	5.43689	14.6272	14.2989	14.7031	1.92106	11.9394	16.717	19.0325	1.99887	1.43659	12.623	13.643	3.58533	14.5944	43.9533	55.5058	5.74876	3.58063	1.77586	1.55466	60.6676	4.02482	2.9646	6.84703	10.4353	0.80023	2.71619	8.25732	18.8406	24.6205	6.85374	4.159	1.30369	24.8357	5.62016	2.92104	3.96254	11.9581
CCL18506	0.161146	14.0451	29.0231	6.46356	1.68736	2.1548	25.2236	10.5236	18.9511	2.27364	9.21083	21.094	10.7875	13.1637	13.2281	2.54311	14.6872	20.3178	35.1218	1.49562	3.94848	10.394	11.086	3.10827	12.4056	51.9399	96.3219	5.30712	7.28189	5.08495	1.31427	76.7502	2.87804	2.89177	20.6167	11.0272	0.543612	2.74408	8.04361	14.612	19.7233	6.20784	2.64712	2.03103	52.1138	2.80211	2.83474	2.71269	4.98891
CCL18507	0.562599	3.90595	23.4552	3.76097	0.589099	0.41794	15.5624	2.10207	15.6294	0.508834	7.79882	16.0645	2.98613	3.70626	6.39688	2.10283	8.429	11.5972	21.8474	0.183213	1.54038	3.42719	2.84064	1.13376	2.63296	33.7097	65.941	4.42818	3.38259	3.62302	0.355058	61.3274	0.781506	1.02161	18.1651	2.56657	0.527189	0.660707	1.64223	4.22013	13.6103	1.80609	1.00711	0.714577	24.797	0.679365	0.659785	1.09277	0.840317
CCL18508	1.07726	9.66528	19.094	6.01442	1.45029	3.6257	15.5012	1.05001	13.0502	0.960393	7.10474	14.442	5.85118	9.32711	9.68799	1.27825	9.55898	14.5988	17.2229	1.5035	4.285	4.30137	5.68206	0.664566	5.97221	36.8613	77.0658	1.91257	4.96729	3.86508	1.16548	60.2201	2.56529	2.36712	14.8467	0.977876	0.692199	2.43987	1.41504	7.84301	12.9674	0.988081	2.91692	0.76683	48.5752	1.56101	3.24861	0.637692	0.501517
CCL18509	1.50423	10.8265	21.1872	4.16511	2.18088	3.31552	16.2906	1.52257	17.0097	0.753496	11.6589	19.9632	6.88109	9.75703	11.6804	1.44163	9.93206	20.911	23.75	1.0174	2.57744	7.9609	6.60917	0.932724	7.30143	36.3219	69.6254	4.74547	5.27266	5.21603	0.842594	54.5926	3.85758	2.818	18.7754	1.64016	1.69146	2.71776	1.57058	9.19013	19.5709	2.22875	3.14355	0.644395	39.3943	1.14016	3.12106	0.629301	0.18854
CCL18510	3.1626	25.914	19.6647	9.06084	8.51546	8.91816	21.9784	1.65139	40.5631	3.12597	27.0657	41.5832	20.261	27.68	27.7527	3.00212	26.3003	45.368	49.5005	4.63463	8.68008	21.856	18.8199	3.38177	17.9607	58.7091	90.3189	6.17637	10.8085	11.7107	3.61898	65.1608	10.7588	7.96279	34.5992	3.42291	6.09643	9.15261	2.86841	27.3613	19.7293	6.88937	8.56343	1.92018	75.3324	3.27342	8.2126	2.39866	2.85266
CCL18511	4.45995	7.77702	4.87766	3.62684	1.41187	3.76447	6.3515	0.960412	4.88916	0.844271	3.11624	5.61545	8.22407	9.42926	3.94065	2.67064	3.4964	7.47275	6.24281	0.962643	1.18406	7.80497	8.47732	2.92625	8.80281	13.0875	10.4708	3.41587	2.40253	1.43606	0.996973	8.58113	3.08737	2.79189	5.4751	1.4702	1.39956	2.25343	1.22617	8.10053	11.993	1.9978	3.73523	1.85447	9.49164	0.931835	3.04092	2.63243	0.591511
CCL18512	26.3133	189.804	62.2661	95.8041	116.244	94.7816	44.5734	37.8162	26.1811	7.71285	27.0235	24.7257	204.971	213.328	93.8525	87.7423	94.9611	82.2207	7.49619	5.06638	2.78091	210.604	209.896	32.9553	217.367	91.5843	14.7888	54.9005	11.159	17.9965	6.65747	46.1683	90.7886	88.9978	17.7303	33.609	53.3458	108.833	29.8545	189.922	75.7218	3.69952	95.1373	21.2801	3.27699	9.90809	95.9549	20.4439	59.5404
CCL18513	141.708	774.832	209.166	314.223	317.288	232.301	102.527	325.717	272.039	158.98	112.129	232.16	956.111	876.599	208.34	180.311	222.569	186.907	186.909	224.604	340.002	969.126	971.609	253.457	965.858	175.317	121.523	197.346	133.574	75.0768	301.816	143.264	205.822	225.762	266.308	318.324	316.999	349.069	280.753	736.033	172.46	180.274	217.479	220.199	180.437	280.345	207.44	252.604	214.936
CCL18514	188.75	335.457	83.2124	180.286	193.799	201.175	76.7595	16.4902	110.644	21.0164	34.5043	97.8005	467.777	386.727	161.782	118.851	167.455	112.59	43.0358	9.75779	16.3454	480.316	472.91	105.978	466.123	81.2211	18.8337	112.221	23.8399	21.9212	12.9431	80.2175	153.869	184.719	92.5453	14.1476	11.0018	189.827	14.4583	332.689	88.5092	19.6307	196.522	125.704	14.5432	25.8741	148.208	102.305	37.6968
CCL18515	144.486	879.216	101.106	171.056	223.046	438.264	50.5185	99.2838	180.729	60.3811	26.2997	192.225	977.707	866.756	103.652	152.811	104.191	92.4672	129.875	27.4033	29.7525	990.877	974.004	129.068	970.724	79.2943	120.565	123.559	52.9256	24.5331	70.842	131.413	428.148	437.396	166.838	111.157	169.001	202.964	102.829	888.503	152.158	27.5917	446.747	122.352	14.2318	79.3044	423.614	126.576	40.5945
CCL18516	42.4679	62.8542	17.9936	32.2951	23.6102	34.4403	19.9901	19.753	7.02488	22.8955	9.22463	7.15651	63.1139	57.9584	37.4419	35.044	36.5282	33.9275	3.61014	16.2851	8.12706	54.1296	60.1546	18.8368	63.2845	34.7261	11.1246	32.2343	19.0681	4.14235	19.5421	17.7857	31.7882	36.7037	5.79139	23.5299	28.9324	24.4494	18.958	61.7095	46.1137	5.55102	35.5711	11.434	4.07665	21.7289	30.9855	19.2741	25.0195
CCL18238	13.2466	1.49811	5.45765	2.40417	2.44774	0.496162	66.6695	1.13925	9.46664	0.211424	45.395	7.4999	0.253216	0	98.9706	4.53049	94.3676	96.8419	1.09922	0	0.216962	0	0.73769	1.12163	0.245846	143.171	14.6661	3.87355	3.5507	24.0862	0	10.4541	0	0.998785	8.10494	0	0.876201	1.83019	0.341179	0	14.8568	0	0	1.59875	0.6043	0.451649	0	0	0.317416
CCL18239	2.47883	1.05906	23.1492	22.0947	25.0907	1.57839	12.7679	0.402688	0.200769	1.34517	15.4401	0.198823	0.805532	0	8.93668	33.629	13.1532	10.666	0.194269	28.6572	26.4577	1.77651	0.26075	0.951503	1.30348	23.7788	5.18398	9.24194	5.02023	5.58711	34.6574	7.39038	0.983813	1.05911	0.429725	0	29.732	31.5369	0.723574	1.64065	13.7214	1.32628	2.61022	1.21094	1.2816	31.8488	0.969013	1.06995	0
CCL18240	9.84923	0.789002	54.2022	29.7556	33.5178	1.1759	16.0297	0	1.04701	1.00215	12.6306	1.03686	0.20004	1.62211	9.38925	35.7909	11.9127	11.8269	0.289461	39.0909	29.3094	2.647	0.194258	1.77218	0.582654	23.7112	6.67084	10.7104	4.44134	7.13553	46.7984	3.44115	0.732941	0.39452	0.800363	0.60177	27.688	35.0618	0.808594	0.407429	18.5518	1.97616	1.55569	0.902153	3.34178	34.4315	0	1.59423	1.25379
CCL17136	103.129	20.2374	103.589	167.319	168.259	117.59	72.6333	151.17	13.1119	52.602	61.0735	12.2153	26.6288	16.3264	159.074	118.528	162.446	119.637	12.6874	98.2154	42.85	19.7665	23.084	98.2752	23.962	177.152	104.189	85.693	44.3223	41.4437	267.21	86.2521	96.6149	103.497	18.5019	154.35	115.966	185.191	128.29	21.4297	72.7716	144.042	109.353	118.803	172.049	138.435	94.2239	86.958	136.777
CCL19836	0.839423	40.8847	25.7573	26.7627	21.0951	33.3173	22.8995	7.36369	2.44756	1.67025	1.74287	2.08719	38.3714	25.8062	62.5432	17.4306	59.1268	71.986	0.263147	1.23013	0.467455	38.5018	39.2932	18.2856	34.253	33.6961	10.8521	8.34575	3.18756	1.62171	0.326007	16.8929	32.316	31.5616	1.52797	8.47948	35.5539	21.0305	12.7415	38.3354	21.1677	1.57195	33.7655	15.4186	0.867995	3.00039	29.861	16.2322	9.57441
CCL19837	169.814	51.4212	49.0624	107.845	61.3455	41.9676	52.2984	51.828	17.3298	28.2215	4.89982	16.7277	51.4932	51.8794	49.6247	38.8763	52.6729	54.6738	13.1755	18.9752	10.5795	47.2352	51.2775	65.7233	50.2958	67.5246	16.8284	51.9691	12.6953	2.28966	21.1146	13.1713	41.1963	40.3363	18.1324	53.2774	41.4126	61.5732	53.9527	49.1022	71.544	46.2524	41.9097	31.8553	39.5911	21.3466	41.6968	60.3334	34.6306
CCL19838	85.5187	2325.79	194.402	1436.99	1787.97	1536.6	365.382	1201.08	171.042	733.584	91.3741	170.446	2119.12	2337.2	185.84	776.636	207.393	145.754	93.6765	427.139	33.0949	2154.71	2119.56	773.154	2126.28	225.467	230.753	792.748	47.14	85.603	442.429	162.232	1570.99	1530.75	206.762	1245.69	838.438	1530.17	1144.11	2296.94	544.208	988.081	1554.44	837.605	992.754	348.511	1576.66	672.006	672.36
CCL19839	49.9904	1648.4	105.057	808.301	1085.86	926.919	217.584	680.978	86.481	445.941	31.298	92.5331	1428.67	1652.16	85.6035	470.045	97.2568	70.7126	47.2039	335.037	20.0455	1453.24	1454.51	406.739	1446.3	178.352	128.074	572.514	21.0103	36.5163	292.541	118.654	978.153	950.062	111.483	678.395	585.777	974.57	641.492	1641.39	366.171	703.212	932.187	423.218	760.072	225.194	962.869	368.705	1213.06
CCL19840	130.566	2448.29	141.678	132.066	363.186	1034.95	218.016	136.073	222.536	61.1516	26.8435	239.853	2208.06	2476.42	122.857	120.521	160.119	121.687	69.0294	78.4351	66.6177	2223.45	2206.99	107.918	2200.37	282.826	380.384	164.784	54.1706	36.1727	105.104	358.386	1115.78	1036	226.989	131.118	318.276	327.364	113.537	2446.56	140.819	260.577	1036	120.194	181.499	132.645	1120.67	94.1499	127.395
CCL19841	121.166	864.676	247.186	267.605	428.581	351.84	157.652	228.92	98.5445	154.906	34.9926	103.334	738.935	838.659	101.437	253.221	128.009	86.0101	72.9763	176.294	197.992	730.195	717.372	166.977	724.91	185.386	97.6401	261.704	188.422	30.5943	194.207	113.313	366.857	342.889	115.894	224.83	174.967	387.117	195.712	868.824	208.784	242.067	347.465	208.043	223.205	191.016	343.433	150.8	181.419
CCL19842	125.827	889.8	322.891	218.098	310.076	363.649	98.551	267.755	111.62	132.884	37.5581	114.061	739.709	851.07	57.1552	210.376	63.9903	42.3319	85.4357	190.752	205.982	812.757	724.832	171.128	728.104	115.74	161.783	252.088	154.257	27.9414	179.936	112.178	390.687	366.712	128.481	260.59	136	311.462	219.187	924.343	178.13	306.871	348.831	213.814	275.502	196.006	367.636	153.664	264.014
CCL19843	92.8718	529.318	109.261	175.753	279.688	205.698	94.2403	167.284	47.278	67.282	16.769	50.5873	453.352	519.25	51.5852	127.936	64.4505	41.9806	32.061	50.8901	63.4553	456.32	449.455	109.374	450.121	126.614	51.9776	191.922	67.4331	13.056	82.0901	60.2949	224.662	206.094	50.5273	160.777	91.9421	254.988	128.32	534.529	140.168	189.346	210.272	90.8821	123.397	80.5133	204.961	103.001	133.829
CCL19844	111.719	753.324	163.751	249.78	394.568	266.229	94.9446	170.897	46.9373	79.4319	18.2765	51.2474	666.174	697.58	68.6999	141.674	89.8598	65.2811	31.4498	70.3609	72.5654	630.62	668.732	130.479	660.165	127.297	50.0806	208.96	79.81	12.0309	91.6383	78.9532	263.369	267.124	50.2322	159.894	81.0892	341.387	138.406	749.447	170.173	113.352	273.013	101.961	79.2523	91.3935	280.659	120.861	135.919
CCL19845	64.0678	648.361	116.011	130.799	231.045	219.35	69.0919	109.166	25.6743	40.6049	12	28.4166	528.573	637.504	54.2306	87.1689	64.5442	41.7672	16.8618	45.4844	34.2135	498.047	532.381	74.5346	525.256	100.867	41.8589	107.549	39.0348	10.3146	51.3193	74.3021	221.163	210.972	31.2064	94.1799	77.9564	206.209	83.6332	656.791	116.45	56.4069	218.552	54.935	37.4502	63.6702	232.975	68.7841	77.4186
CCL19846	61.7296	596.821	98.928	95.3183	151.961	183.393	25.7337	191.65	9.90189	72.6885	14.4905	15.6812	498.145	559.808	22.6505	38.276	26.3522	18.8924	9.90475	63.5836	56.7823	483.188	483.855	54.0068	487.498	49.7884	53.4491	80.2424	42.8985	6.58852	84.4933	62.8634	202.889	201.007	17.0357	155.149	98.6094	143.474	146.736	593.845	64.4058	157.32	187.074	30.895	127.084	88.4033	205.08	57.8465	142.82
CCL19847	19.5865	196.699	36.8269	54.0125	84.5156	44.9529	17.923	64.7208	25.1554	23.8273	28.3117	23.5132	131.845	173.27	21.9659	34.8612	22.6403	22.0978	21.5578	14.7195	25.3504	143.919	130.072	24.7857	129.23	37.4507	47.0175	70.3504	36.4526	24.7415	31.0334	37.5398	61.2493	45.3836	21.6602	50.1825	10.8912	66.0995	38.6391	195.167	53.4818	80.6702	44.8757	13.7531	64.5989	47.9687	60.5802	30.5468	62.4266
CCL17658	14.8332	15.1597	13.6701	11.2408	23.3796	27.142	13.538	9.16938	10.1106	3.85524	7.32278	11.0083	10.8836	15.5319	13.9429	15.9517	15.7172	14.0852	6.46103	3.83263	4.82572	12.7566	11.4313	7.9113	11.8723	29.4836	24.7571	10.527	4.38753	4.52475	6.41265	33.866	27.7932	27.8691	11.3888	9.76874	11.6756	22.0499	10.6309	15.3981	16.1335	9.46101	29.1014	16.6129	6.11504	7.51163	28.6568	6.95517	9.7314
CCL17659	24.5473	29.6179	27.6697	14.9606	35.1441	42.0672	25.8859	19.8648	8.26563	3.37133	5.05226	9.71688	20.4349	25.9537	18.5736	15.1659	24.7831	20.3559	3.18853	4.75567	3.56512	20.1986	19.9399	11.9745	20.4138	42.6675	27.8285	17.1366	4.11408	3.26893	5.73773	42.1832	48.2613	38.4566	10.8751	17.2569	23.0875	31.4972	17.7476	26.8778	25.8619	8.26948	39.5863	20.1638	7.10955	9.72699	44.9586	8.28018	7.62305
CCL17610	65.696	29.8362	49.43	56.1275	63.1031	72.1352	11.694	43.9919	72.7125	18.6675	64.9159	77.7957	31.0147	30.3293	23.4552	99.6817	28.9825	23.6817	114.143	19.3938	25.4219	38.9265	29.4652	61.9517	29.9488	32.2928	133.8	46.9302	30.0542	45.0551	35.9362	106.704	58.2041	72.9365	86.8965	46.1441	25.0122	47.9924	36.8058	32.0123	78.9033	72.0303	72.2284	89.3814	63.5861	21.0633	61.2717	70.0657	27.183
CCL20603	27.7588	59.134	45.0057	59.7411	50.3278	80.3575	27.8751	24.6766	120.97	13.1109	24.7678	119.859	69.2415	59.94	40.6291	59.5625	44.0438	40.1225	55.5959	22.4112	15.4582	83.444	73.3234	51.0564	66.0909	50.8669	37.2353	54.4623	20.2034	12.745	24.032	24.713	55.0853	73.468	166.623	25.0005	45.9539	56.5963	24.6461	59.2005	51.8512	34.4487	75.0239	46.1812	54.0187	18.5478	63.6008	55.7148	23.453
CCL20604	0.211176	0.744342	2.64123	5.64684	2.65347	1.14296	1.23879	0.617501	0.35918	0.687581	0.116062	0.177849	1.88717	1.66941	1.05415	1.40322	0.988715	1.64826	0.0993006	0.722091	0.676192	2.04314	1.59938	2.00624	1.69899	4.72157	2.04756	3.4774	0.320761	0.237987	1.4455	0.708298	0.628594	0.609036	0.411851	1.0838	2.84953	1.79801	0.970868	2.23632	8.05274	1.18637	0.800526	0.402332	1.22829	0.887416	0.619138	1.66806	0.301082
CCL20605	3.81162	5.86256	19.4506	14.5044	23.947	4.85409	20.6145	12.8174	4.26028	13.5482	0.837947	3.7604	6.1932	6.0264	11.3104	18.0458	13.8008	17.278	2.86773	8.00623	2.75938	6.55603	7.93873	9.43697	7.33579	70.5403	2.17397	8.76347	4.19745	0.24546	6.99453	4.68763	2.723	5.12998	4.65846	12.4825	19.2873	18.3529	9.17909	5.55012	20.3956	14.6836	7.94702	8.7143	7.09445	13.1454	4.47006	7.7984	10.2477
CCL17777	1.26057	18.3113	9.66996	2.16074	3.51985	4.81598	0	9.21509	1.02098	1.25411	1.38561	1.81994	26.2169	23.252	0	14.3094	0	0	0.790338	0.513138	1.98894	19.8751	22.5419	4.95967	21.8744	0	4.55347	17.2327	4.30811	0.811778	0.611959	6.10716	2.0012	5.38594	1.63897	12.3229	0.944982	2.22058	9.19902	20.58	25.0683	6.40735	5.04404	2.8327	7.82084	0.852429	1.9711	3.15581	1.5405
CCL20402	56.2434	41.0111	43.7579	30.2885	277.885	25.3792	460.366	23.7412	38.8728	82.401	3.04245	44.4369	45.6567	44.0536	383.369	40.1866	444.48	313.719	37.1979	132.151	11.3753	41.4189	45.2804	46.8543	45.6901	412.636	13.8292	22.0152	22.1142	3.35102	90.168	11.6355	24.2556	25.1187	26.0262	27.7615	31.622	265.635	40.0904	42.7947	27.3742	25.2352	27.5603	28.8494	13.9098	62.7613	21.6834	33.4329	114.194
CCL20403	41.642	24.0762	23.5504	18.6205	196.216	13.2577	392.841	20.0737	19.1365	22.3519	2.32181	23.5254	24.1225	33.9927	224.313	44.3626	243.707	189.143	16.6015	25.3162	2.1425	31.1412	31.567	35.9647	21.8495	366.128	13.4243	25.0321	21.3129	1.45742	24.7862	8.09682	19.4014	16.8251	19.0675	20.1327	40.2086	171.429	30.3223	26.9622	24.7766	5.44897	16.8724	19.6351	1.75514	25.3172	14.8629	24.1479	55.4987
CCL20404	38.8389	10.0287	22.2604	6.59274	103.25	1.20051	294.249	12.4963	4.85596	42.7154	0.138161	6.44211	9.25148	7.70066	174.374	17.8524	180.312	142.912	3.8122	52.9102	4.72466	8.91791	8.38911	27.0847	9.27964	206.681	4.94654	3.28036	21.4782	0.424951	29.1609	2.95106	2.02036	1.69166	4.55949	11.0586	12.2963	122.997	20.7205	9.60859	8.11719	3.93417	2.02502	8.12352	1.02352	23.714	0.663321	24.2186	46.7724
CCL19923	52.3564	716.248	102.31	98.8964	117.109	340.971	60.8181	52.5478	166.168	53.9051	10.7313	169.671	570.262	684.017	129.491	102.26	156.422	111.499	71.7255	84.3224	55.5336	574.817	582.53	65.6264	583.472	119.517	80.7892	75.6974	28.1982	14.6049	66.9654	98.0908	353.046	333.889	169.643	47.0014	108.712	115.82	48.5156	710.47	84.0113	47.9479	333.327	69.7792	88.4441	85.2946	344.999	57.9628	54.9557
CCL19924	11.6147	201.185	41.173	21.5014	20.5012	46.2754	17.2827	26.3614	64.2639	10.5347	39.5164	58.0515	189.796	190.193	25.2159	32.249	24.2376	17.4335	39.4791	3.72835	13.7674	178.369	188.08	24.3614	195.893	35.4084	30.2833	15.8779	62.1245	31.0937	18.2687	34.8752	48.9944	45.726	67.3944	31.7916	22.016	21.0447	18.5984	204.044	16.9404	29.5625	46.9642	45.521	33.1991	18.3691	49.4249	20.4543	21.2232
CCL19925	1.1295	10.134	45.2062	6.96988	2.95676	3.95564	11.9588	7.43125	111.013	1.3791	3.93156	87.6508	10.0938	8.18494	5.16839	5.15989	4.23061	9.15498	32.0001	3.17251	3.6167	2.42844	9.62381	0.812924	11.4036	17.2527	6.76425	3.5093	1.07227	1.81843	5.59297	3.15702	4.03454	2.53361	115.869	11.3177	1.27009	3.9794	3.46187	7.84955	12.5045	3.62598	2.49767	3.64172	55.6234	5.89215	0.662307	1.60886	1.38032
CCL19926	103.879	825.106	2557.37	109.661	117.836	155.825	84.8902	376.677	910.191	38.0653	999.305	921.504	837.892	796.389	192.205	86.1674	197.844	192.632	1578.73	24.2304	535.204	852.594	846.889	159.535	832.797	155.13	227.586	130.379	1032.28	341.513	47.4676	220.602	148.061	154.197	754.664	432.253	18.0775	111.101	203.231	821.042	203.925	212.283	147.582	202.219	492.849	41.6137	135.52	142.805	89.7804
CCL19927	157.747	588.3	283.512	471.372	674.242	254.278	167.71	304.767	199.86	135.958	48.8736	204.94	557.905	546.451	130.137	308.981	158.315	102.918	215.401	118.297	107.131	587.47	554.8	289.225	562.788	144.524	82.6944	441.615	124.396	43.3766	160.095	86.8855	255.888	270.589	211.908	285.577	130.241	606.555	255.021	587.4	311.448	258.257	257.223	162.412	189.674	148.724	250.678	228.256	325.277
CCL19928	129.575	609.25	405.009	398.579	560.543	285.283	144.953	305.63	95.4508	129.69	38.5833	113.553	590.199	592.107	82.0728	261.583	107.464	65.2217	129.82	117.22	87.6348	589.578	595.746	268.841	589.385	126.349	99.6914	384.824	90.0829	24.2641	141.448	83.3753	274.998	293.789	99.9626	280.411	154.067	583.051	251.277	609.265	275.199	331.455	272.802	130.576	254.865	136.198	287.618	203.575	335.992
CCL19929	503.136	1323.97	455.72	599.43	881.537	771.247	287.135	482.085	2229.76	65.0721	460.482	1956.59	1461.8	1311.75	414.449	456.326	445.588	371.94	2196.23	81.3452	325.165	1439.78	1488.04	593.525	1520.74	247.021	793.519	511.639	469.131	394.127	171.22	518.758	671.933	775.357	1757.65	601.422	96.8278	712.059	391.054	1345.69	730.08	601.416	737.379	1432.18	444.835	121.272	683.524	644.88	157.992
CCL19930	266.979	1065.59	694.826	479.444	673.539	539.063	256.901	737.53	1821.42	393.351	441.969	1628.68	1045.15	1017	364.059	497.508	376.938	297.331	1891.57	493.279	878.951	1035	983.073	553.553	1054.01	352.159	377.131	380.792	1443.49	346.085	815.93	428.401	527.056	539.027	1504.31	730.234	149.328	604.329	488.182	1056.56	501.973	1003.62	565.464	1255.3	1298.09	607.363	572.662	619.418	385.433
CCL19931	224.406	866.751	637.515	284.531	461.619	418.29	94.9631	488.325	1198.42	102.549	148.076	1103.15	824.525	822.048	95.1652	210.597	114.723	94.4593	1073.9	83.5624	607.496	825.842	817.182	243.448	815.797	158.523	426.954	275.298	554.771	134.716	132.749	467.91	413.779	428.336	1043.26	525.215	155.618	421.165	362.56	865.075	319.863	581.721	419.095	629.042	666.166	141.27	430.589	221.563	235.331
CCL19932	147.613	859.851	384.645	251.301	394.307	408.366	104.881	461.024	1163.62	63.1456	172.383	1047.29	778.933	796.156	81.6986	164.346	101.952	73.5408	791.367	58.4522	256.925	795.45	769.699	186.802	767.161	141.694	242.185	169.009	379.493	95.5652	110.876	470.173	404.613	394.117	1068.81	458.696	110.187	385.436	325.363	861.214	235.665	290.627	410.353	361.229	330.525	92.2954	407.366	186.915	94.2903
CCL19933	154.479	712.802	295.555	158.395	248.516	346.66	88.5439	242.283	479.884	52.5843	124.866	413.168	659.297	643.908	76.7237	148.14	76.2717	66.751	334.476	8.11773	71.2972	624.007	687.66	145.952	654.877	96.7887	246.435	177.149	244.42	64.3615	48.2689	350.133	333.864	357.318	390.504	248.716	76.3261	229.521	169.303	711.374	249.911	104.068	346.925	256.582	72.2449	58.4722	339.821	128.751	49.961
CCL19934	68.3223	446.09	259.911	93.2253	149.456	237.765	70.0729	116.375	218.607	26.4303	133.346	211.279	464.929	455.438	56.6544	75.2901	60.8092	50.1586	207.712	9.58272	34.28	392.687	440.817	114.315	437.951	83.8591	148.155	72.2993	132.547	49.6612	23.6445	191.343	236.796	222.405	242.22	142.507	49.4428	147.762	93.0031	446.829	137.298	83.6068	210.275	127.491	56.1335	25.878	229.267	114.75	77.7075
CCL19935	1350.75	2256.27	1232.45	1605.42	1615.83	2368.08	401.279	384.726	620.263	2175.85	111.919	557.932	2603.37	2325.86	333.888	1571.69	360.318	219.715	173.946	1685.39	323.633	2618.4	2598.85	1484.08	2615.21	294.186	527.178	1975.72	246.293	278.455	2780.1	339.288	2056.99	2289.43	733.949	428.516	247.57	1519.91	453.34	2336.77	1332.16	2456.25	2284.51	733.692	2035.09	2521.22	2016.74	1279.58	1859.16
CCL19936	1475.43	3145.59	1110.74	1923.22	2090.66	2761.21	519.584	1548.62	556.246	970.141	149.359	505.699	2815.52	3057.18	293.924	1624.27	352.214	211.711	167.263	670.589	217.546	2978.09	2815.8	1806.76	2823.24	568.647	1759.36	1902.33	191.968	361.086	1229.55	899.417	2893.77	2758.34	709.298	1538.59	2528.03	1880.81	1627.64	3135.98	1334.25	5392.48	2780.01	1136.71	5523.68	1070.2	2931.84	1498.47	1309.81
CCL19937	972.974	2538.61	1152.88	1418.51	1542.05	1865.07	453.846	1136.57	366.498	713	90.4179	357.848	2101.66	2458.21	176.237	1155.08	211.467	141.64	100.588	489.299	120.736	2162.75	2104.73	1258.04	2093.96	509.814	609.05	1679.46	93.4331	214.066	892.934	460.304	2030.89	1853.32	516.328	1131.33	2400.51	1478.17	1294.07	2560.21	1319.45	2387.96	1870.26	570.691	2231.41	955.234	2079.11	1034.09	1599.32
CCL19938	1074.24	2156.08	798.637	1402.14	1603.72	1561.14	416.871	809.408	353.722	479.812	81.1555	332.323	1835.46	2118.81	171.29	1090.04	215.097	139.503	93.409	417.658	100.29	1892.48	1834.07	1286.59	1833.19	431.218	632.136	1806.67	73.138	181.672	762.262	412.304	1689.92	1555.99	439.831	836.478	1477.72	1521.91	975.976	2134.82	1485.75	2618.34	1566.37	643.102	2504.14	638.277	1661.07	1024.59	897.077
CCL19939	270.712	1676.23	990.11	792.557	809.895	1098.41	268.845	611.763	135.176	181.85	54.7293	130.365	1348.17	1553.39	104.888	687.232	119.16	88.4033	27.6949	95.4958	26.6732	1280.78	1350.4	540.948	1358.85	314.955	199.326	849.467	41.3618	115.498	236.041	375.65	1225.93	1092.38	144.85	593.619	1324.95	818.966	700.782	1649.68	856.507	1022.25	1120.59	326.543	888.757	311.251	1246.19	427.823	292.961
CCL19940	664.576	2503.17	1067.48	1167.1	1200.76	1545.06	367.146	1337.27	235.015	1008.29	109.379	233.926	1895.63	2289.39	147.647	1207.28	167.978	131.149	69.9935	998.04	218.406	1873.26	1886.58	1016.36	1890.22	443.906	717.459	1395.21	150.729	202.452	1424.48	527.106	1691.4	1512.11	304.941	1193.28	2289.58	1260.89	1575.18	2480	1135.32	1503.93	1513.81	605.861	1369.28	1572.08	1728.73	874.214	1734.01
CCL19941	684.298	2209.24	1544.04	2280.64	2363.51	1567.35	491.524	116.965	1063.65	426.236	343.023	1083.41	3285.31	2239.62	435.65	1795.75	493.425	320.939	388.463	158.414	70.6912	3164.26	3399.41	2445.68	3327.99	373.221	571.298	1119.12	96.4083	634.187	429.263	192.929	1256.39	1507.64	1246.11	151.241	86.9841	2485.43	178.904	2142.48	686.82	913.731	1457.43	2235.38	572.225	681.178	1253.77	2301.3	4664.46
CCL19942	573.971	2968.27	676.798	1386.31	1320.48	2144.67	471.358	712.891	382.8	245.784	100.293	407.543	2460.97	2650.83	245.409	1387.98	255.174	215.618	158.002	267.123	119.777	2548.65	2455.26	1140.64	2428.42	406.335	576.187	1480.92	79.7353	149.088	661.653	494.274	2146.1	2161.13	479.522	729.378	1080.43	1371.41	841.62	2971.98	1002.34	1168.71	2199.03	924.261	979.136	512.71	2154.33	932.593	373.957
CCL19943	573.665	3439.29	1178.79	873.539	803.659	2309.27	491.346	1016.82	203.992	775.244	133.169	225.809	2549.66	2990.54	406.262	1657.37	398.998	378.436	89.7638	1158.33	563.432	2549.85	2533.01	976.016	2547.56	506.522	683.145	981.107	285.976	186.823	2233.29	621.603	2464.71	2230.72	278.254	953.869	2101.63	953.26	1289.16	3460.11	760.44	1564.11	2256.16	970.486	1672.41	1705.82	2424.56	829.508	1119.61
CCL19944	61.3055	5095.22	720.758	543.809	806.427	3008.22	930.867	261.426	44.688	19.7529	261.124	48.8647	3674.38	4654.54	762.938	1880.87	764.216	782.16	5.40516	10.2942	12.8023	3319.91	3547.62	660.74	3538.42	1189.18	345.288	1340.45	53.8343	124.607	74.7759	942.438	3312.09	3054.82	38.8578	286.542	1507.98	983.198	474.78	5054.24	1406.9	230.633	2992.12	905.195	157.49	131.032	3388.08	554.702	362.11
CCL19945	1282.67	2988.63	847.877	451.38	699.591	1935.24	663.916	216.403	35.0464	475.078	171.378	39.045	2381.74	2748.08	546.855	752.186	516.126	495.467	14.897	1656.74	1324.01	2560.61	2392.71	501.548	2350.61	468.681	996.88	525.916	215.563	126.389	2391.12	583.411	2100.69	1928.36	51.0357	229.881	936.062	947.363	621.839	2978.15	428.668	228.209	1975.53	915.742	145.816	1619.05	2030.42	475.467	455.352
CCL19946	99.7694	49.6163	14.7744	26.6783	29.4602	22.9971	19.8133	22.9499	3.68478	10.7199	3.87488	2.68878	50.0587	54.1578	13.3361	19.3912	14.8854	12.1	2.90869	10.6731	5.22256	40.327	44.33	12.4081	49.1054	34.1009	11.9498	31.6178	6.21325	2.24873	12.8448	7.13885	19.7193	20.3334	3.47645	19.994	20.4182	29.5262	19.4831	51.9026	37.9222	20.4983	22.062	7.66172	20.5815	19.7774	21.7627	12.7642	7.80318
CCL19947	506.458	708.088	354.698	783.513	883.857	397.242	416.793	327.427	117.229	259.722	51.7032	116.368	669.277	677.069	330.812	486.386	367.697	278.607	98.4571	277.118	116.679	676.796	669.944	540.534	673.139	333.88	133.27	713.197	117.474	47.0919	243.288	110.5	354.396	385.549	132.663	337.047	531.917	821.718	371.466	732.994	590.665	652.225	400.292	349.307	451.7	192.309	364.14	488.848	235.631
CCL19948	348.504	725.012	485.958	746.756	786.176	358.018	345.088	317.955	81.7351	148.087	35.8745	87.0077	729.911	675.026	205.394	436.818	251.447	181.594	68.1488	188.825	80.9764	695.098	719.062	479.185	710.655	329.626	78.2365	564.132	71.967	32.1505	144.008	97.0024	329.535	351.962	108.144	331.21	721.086	772.447	340.416	711.557	471.025	577.288	344.824	256.297	366.13	130.64	335.946	436.844	526.987
CCL19949	282.528	346.721	125.15	262.319	298.404	139.609	107.795	149.165	21.5719	89.3018	18.3313	24.9036	318.789	331.53	59.3077	145.852	80.3774	64.7886	16.7219	54.9884	31.0022	310.047	318.553	145.163	307.19	128.127	28.5354	167.331	40.6044	12.6349	90.0092	41.1293	124.396	146.491	29.0809	154.638	418.077	284.561	145.397	330.164	200.316	125.577	142.243	66.5652	62.385	82.4484	140.931	142.274	163.642
CCL19950	302.581	274.459	126.185	254.706	305.033	113.275	85.7686	162.133	23.1552	55.0814	9.35642	24.6471	248.718	262.958	46.7237	102.497	54.9926	48.9931	16.9384	54.3907	15.0546	244.456	247.831	117.173	246.07	104.532	29.6988	134.389	19.9355	6.06341	45.3766	27.274	112.786	105.602	29.1581	152.778	164.588	277.442	149.289	274.578	123.98	265.053	115.82	45.5363	221.716	57.8822	110.42	104.927	83.7411
CCL19951	229.628	165.33	80.506	188.353	206.477	63.7557	46.9246	83.0297	23.7703	17.1183	6.73834	21.4502	180.7	157.499	27.13	79.771	26.3097	30.3646	13.8725	10.2936	2.84481	151.571	178.702	83.2408	173.668	60.8413	10.3435	87.6131	7.75949	3.37202	13.9872	12.5652	67.5157	71.7011	29.3577	85.8958	52.8484	181.481	79.4055	184.104	82.477	66.8287	67.6176	35.4872	56.4557	19.9869	71.2928	68.8628	38.4982
CCL19952	525.444	459.006	264.013	486.447	596.639	202.23	137.828	400.257	29.6382	162.82	23.4923	33.9349	425.305	427.816	116.661	267.575	146.657	102.213	29.8486	154.968	70.8163	441.065	428.849	267.586	431.945	259.324	76.7062	303.537	67.6431	13.2292	154.748	57.5379	198.216	200.449	44.7316	388.788	353.453	548.036	338.813	453.629	313.117	344.117	200.12	166.221	273.649	167.607	199.235	256.255	333.109
CCL19953	241.117	154.766	80.9243	124.671	218.163	74.5342	64.2812	121.755	6.94939	36.3343	8.1891	8.4772	141.505	154.724	35.2983	81.0211	44.813	29.7946	3.87433	20.0312	15.7161	144.567	138.192	64.9979	140.853	116.48	14.368	102.984	30.8556	3.17135	31.1162	27.9527	83.4425	68.1002	9.30884	114.799	74.7575	173.835	104.164	158.584	131.173	57.7647	77.1861	38.0292	35.9884	47.2626	78.6331	57.2451	53.7009
CCL19954	144.196	117.726	83.3063	83.6235	141.899	52.3376	34.1148	80.6337	10.4593	15.573	7.13963	8.99395	108.396	119.966	21.7138	65.4756	26.2085	19.9951	3.16533	14.1047	7.79315	102.071	110.909	47.734	104.403	56.9397	12.0232	98.1876	17.2878	3.02305	15.2215	21.3896	56.5261	54.4948	8.79823	74.1173	44.4203	111.611	67.3247	115.253	135.645	35.5425	56.9673	25.9612	22.6678	27.3121	54.8447	39.959	48.9971
CCL19955	0	0	0	0	0	0	211.073	0	0	4.76521	6.43485	0	0	0	146.113	72.9366	115.117	158.166	0	8.57893	0	0	0	60.6721	0	567.62	0	65.4785	0	0	0	0	0	0	0	0	0	0	0	0	108.017	0	0	61.7721	0	10.1796	0	81.8699	7.15412
CCL19956	1324	463.665	8556.73	357.164	212.122	313.267	993.757	56.4158	576.611	25309.9	4122.15	530.98	886.37	419.428	674.16	11574.1	406.487	1085.96	523.923	37423.4	9498.36	668.88	803.671	9431.24	785.243	839.249	247.591	10412.2	7862.95	1449.01	15967.7	72.8	327.347	287.486	778.885	60.1181	122.033	199.672	44.35	488.436	9126.67	284.521	338.26	7034.15	140.274	11645.5	313.938	14605.7	12071.8
CCL19957	1052.54	1028.82	347.067	462.876	398.606	443.591	252.283	495.144	82.7543	202.015	42.5151	75.5204	998.534	967.433	171.695	178.274	207.887	149.749	52.1488	243.91	130.54	974.499	991.095	240.944	990.945	517.849	220.199	166.865	155.579	24.4235	245.612	194.545	416.896	444.494	124.307	505.729	338.685	417.279	361.029	1011.98	231.03	281.933	449.819	176.461	418.984	191.329	393.186	230.688	205.113
CCL17874	1.1953	0.191505	3.58797	3.22695	2.1903	1.61734	0.256529	1.96603	0.834994	0.48648	1.53285	0.64714	0.679749	0	0.0414353	1.36512	0.046636	0.0897062	0.28103	0.109478	0.332816	0	0.282901	0.817265	0.329982	0.529208	6.7322	1.11412	0.680839	0.673527	0.391684	12.8625	1.60108	1.05333	0.505083	1.60667	2.35213	1.49147	1.96261	0.593343	4.31908	1.07921	1.13278	2.97798	0.115873	0.34641	1.75222	0.851288	0.0608637
CCL17875	3.39505	0.916113	3.57582	3.30791	4.8647	2.38935	3.83491	3.6575	1.08543	1.64843	2.68431	1.37589	0.812936	0.706287	1.53617	2.81993	1.72898	2.52115	0.504142	1.04743	1.94038	0.38418	1.01499	1.44037	0.507391	7.99035	16.9179	1.55448	3.86764	1.43838	1.66552	19.7779	3.19132	3.20655	2.1374	3.05689	4.82229	2.72801	5.0855	0.946134	7.58317	4.30224	2.93526	2.67111	3.88015	2.64106	3.56242	0.647873	1.3102
CCL17876	0.214114	0.823307	2.7851	1.10104	2.01779	1.22703	2.0219	1.04349	3.0695	0.348574	1.49057	3.29735	0.626213	0	1.18757	1.95627	1.13613	1.41408	1.35921	0.0522955	0.0596174	1.38104	0.472977	0.369845	0.540433	4.64506	5.73967	2.26182	1.05698	0.689423	0.3742	10.0541	1.78455	1.09779	3.06226	1.56983	1.20382	2.51452	1.21875	0.566858	4.87253	0.68736	1.35277	1.19241	0.166051	0.744632	2.00881	0.665418	1.04664
CCL17877	2.10254	2.09602	4.67503	6.48714	8.56169	6.24768	2.67401	5.92035	3.63289	1.83822	2.91029	4.1036	1.51833	1.539	3.10977	6.5974	3.20841	4.48838	1.97734	2.6247	2.40676	0.502277	1.62189	3.63178	1.76897	8.58482	13.8573	5.08082	4.52428	1.42921	3.67454	21.6786	8.06652	6.73753	4.61689	4.79589	6.30466	6.72168	6.13734	1.54622	11.2074	3.56234	6.34674	2.67051	3.07998	4.73931	8.21914	2.72259	4.85339
CCL17878	1.43039	1.17859	3.16912	5.67423	5.6701	4.2287	4.73632	3.03737	1.71295	0.693049	1.49741	1.62259	1.72649	1.61538	2.80509	2.71561	2.58313	4.07929	0.840759	1.09799	1.13793	0.878672	1.74107	2.11779	1.57953	9.81604	8.09999	3.17439	1.43551	0.197387	1.22016	15.7636	6.44745	4.45267	1.96604	3.34594	8.5017	4.67951	2.95254	1.42008	8.79755	2.45995	5.61598	1.9765	1.90167	1.51012	5.63153	1.74638	5.0776
CCL17879	2.16337	1.38643	7.08423	7.07936	9.67889	5.51009	4.78363	2.77957	2.5327	1.17398	1.58532	2.6028	1.66168	1.55473	5.72681	14.0484	5.95451	7.26191	1.10976	1.15284	0.602364	2.53706	2.29635	3.96333	1.24101	8.96864	8.63721	3.66626	2.31514	0.886559	1.203	16.711	6.32249	5.79806	1.94337	3.9413	6.85565	6.00512	5.08062	1.17152	9.0721	1.5784	7.08261	4.89987	0.610092	1.42493	4.61287	3.10697	4.00572
CCL17880	49.5092	0	0	0	0	0	0	0	0	0	0	0	0	0	0	0	0	0	0	0	0	0	0	0	0	0	0	0	0	0	0	0	0	0	0	0	0	0	0	0	0	0	6.256	0	0	0	0	0	0
CCL17881	19.5468	2.05664	50.7927	36.9057	36.9636	22.1062	25.212	99.9534	62.8064	88.5786	3.09994	57.0028	2.37015	2.30631	52.8322	55.4916	61.1024	46.5052	49.1124	35.5566	58.406	2.509	3.31436	148.493	2.11707	49.7292	133.284	36.8011	106.907	4.50903	12.6618	93.6123	21.1893	28.7944	51.9667	104.668	42.6473	26.7242	106.791	3.08951	43.9617	57.8332	25.9896	165.38	31.6757	12.0062	23.2655	152.699	79.8624
CCL17882	13.7816	55.9367	50.5618	173.865	177.017	228.16	156.169	75.6722	55.3643	45.3709	226.221	54.8277	61.2064	50.8421	355.95	240.386	301.976	312.496	78.1978	107.489	37.8615	27.6552	51.8989	160.289	53.6274	319.322	186.553	180.409	49.542	105.613	196.699	211.605	228.634	230.824	50.8887	84.4274	195.262	145.124	84.48	58.986	214.168	321.495	229.871	168.851	288.576	101.715	211.187	181.79	113.403
CCL17883	119.225	9.26143	41.9892	60.8802	64.3118	27.7828	24.494	24.6503	83.2611	9.652	15.3759	70.4839	11.9211	10.2526	55.8769	51.9377	53.1747	43.8001	32.0825	6.51628	6.2679	10.1578	10.3488	36.8036	11.1358	57.5845	17.9115	24.3496	7.59834	11.5436	23.0707	21.4392	18.8612	24.4015	63.8845	27.4396	37.8131	64.2962	22.5116	9.93281	50.937	14.9439	25.8111	24.0303	14.4405	17.5582	20.8589	41.7451	12.5662
CCL17884	11.5735	0.32248	3.02093	7.59027	10.538	1.92246	3.07183	1.96187	55.8351	2.36657	1.41351	50.1681	0.926618	1.10498	3.58173	6.26932	3.82186	4.4814	15.5378	1.35192	1.82142	0	1.27035	2.60756	0.582125	8.31736	10.619	3.64795	2.42035	0.378056	5.37424	6.18844	0.998557	1.71998	40.6506	2.7055	9.24189	9.06117	2.35014	0.777113	10.2132	11.0385	1.80155	2.35986	10.7967	7.04855	1.77036	1.52038	0.341633
CCL17885	6.85439	0.337902	1.84648	1.35567	2.76048	1.0072	1.65966	0.770884	43.2384	0.929903	0.0965941	40.5991	0.428352	0	0.731107	2.62766	0.987445	1.66197	14.69	0.0643895	0.660643	0	0.166388	0.683065	0.582238	5.7193	5.56342	1.47436	1.30142	0.339545	0.998267	4.42117	0.627787	1.01376	35.8535	0.90201	1.18578	2.16722	0.923448	0.523463	9.08012	1.90422	0.499686	0.386361	10.0182	0.993241	0	0.955855	0.644347
CCL17886	1.79077	18.9361	16.1263	55.7126	60.4726	25.6561	7.046	8.50916	17.84	2.06504	4.42893	14.3275	18.04	15.3363	8.93918	44.9942	10.8996	14.246	5.36819	0.765416	0.249309	15.4007	15.5407	29.3859	16.3849	16.4516	4.85152	22.2553	6.12012	3.74796	0.782418	3.50371	21.855	30.4139	10.0118	8.09654	72.4921	43.3754	9.4091	17.7787	34.1436	3.95232	26.0224	28.344	2.43039	3.11391	25.7264	23.3047	3.64739
CCL17887	2.98824	19.9166	23.9198	60.2364	66.9605	32.3468	8.89302	14.5632	14.5216	19.2971	1.9708	12.5114	19.2272	20.4732	11.4362	50.137	9.70029	9.50886	5.90164	7.44449	1.83049	19.2743	17.1626	42.8419	19.0447	18.5223	10.9079	21.5396	19.2904	3.07898	16.0155	8.68639	29.1753	27.1951	13.0545	16.3588	94.7573	45.6214	21.7195	23.3382	45.2125	20.1453	23.4109	28.9039	8.80636	28.0592	21.0266	32.0394	9.00782
CCL17888	13.4256	18.1233	31.7256	33.1972	40.0802	19.2801	12.8332	6.54297	7.98185	16.3537	2.93054	6.87346	12.9957	11.6671	9.34766	38.4363	9.1835	11.2335	4.96987	14.5815	5.16984	17.1963	14.2426	26.7265	14.9606	26.0527	4.88766	11.5375	12.5826	2.85127	18.6376	5.42919	15.9853	18.3072	10.102	7.81882	36.2963	30.3594	7.25421	13.8015	28.1102	6.18983	19.3108	22.4387	3.10142	31.3755	15.4098	26.1143	18.036
CCL19748	18.4978	17.543	7.79664	18.188	24.5484	10.139	176.519	121.388	3.42445	2.66578	2.50746	3.63582	20.5655	15.98	67.609	28.5336	64.928	76.3588	3.18615	4.2035	5.58442	17.0445	21.1471	8.62192	20.5655	85.1075	8.88853	19.073	13.4567	1.41812	5.01301	12.348	10.0845	9.901	4.05247	129.13	12.0382	16.9491	6.82358	18.5664	44.6329	7.01499	10.3598	8.14271	8.82804	14.8848	9.05869	6.8086	3.17416
CCL19749	18.7629	17.7896	13.6303	31.9853	53.8265	8.67402	261.099	186.39	7.49426	7.3226	6.30967	6.55576	16.7048	16.9322	126.806	64.0457	102.047	149.379	5.19701	10.6092	15.816	27.0779	15.9787	10.8032	17.6783	144.635	9.38213	29.8664	29.3779	3.55866	14.7486	10.345	10.711	8.89523	6.21576	182.541	11.8498	33.0523	8.55298	18.7128	128.996	6.60096	10.0681	14.3139	10.1659	54.824	11.1527	11.9817	1.88461
CCL19750	68.6344	357.225	105.145	233.498	557.885	322.339	86.3274	112.914	99.1656	26.8818	47.7379	91.2065	409.279	387.773	86.7279	174.083	104.512	92.6011	55.9777	43.2344	23.6451	390.172	412.562	118.889	411.253	232.111	118.322	194.57	57.7208	50.3171	80.701	130.276	328.958	319.344	90.044	128.22	134.734	448.099	105.86	349.298	209.517	188.747	322.897	97.8587	134.122	108.389	318.097	104.039	119.337
CCL19751	49.1375	246.451	63.1469	163.025	393.246	201.47	58.4427	79.3323	60.0178	32.7942	27.5037	55.5322	264.618	267.555	49.0828	118.701	63.3603	44.4393	37.2686	49.6362	27.277	256.021	264.294	80.2507	260.002	107.505	84.3429	113.162	56.331	28.4192	67.6969	92.8632	198.994	200.842	59.2248	85.1432	96.5413	308.405	72.6001	242.608	152.494	103.481	197.551	62.616	75.0712	89.2681	202.373	64.9553	49.6141
CCL19752	36.1174	183.988	17.9373	52.0577	186.885	141.008	27.3089	42.3986	13.5801	10.6581	14.1993	16.6202	191.559	201.113	22.0063	35.9113	28.4713	20.181	11.7768	7.27602	4.6979	195.549	189.1	47.4351	180.411	68.048	53.9802	28.668	17.3189	12.1387	18.9671	59.2437	161.655	145.643	17.1384	52.4455	50.3956	153.099	37.1688	190.541	68.1009	46.5477	139.746	24.8044	30.0546	25.6715	154.895	41.3066	52.5143
CCL19753	135.227	1499.25	108.244	180.798	389.391	762.034	92.8699	326.22	32.8574	333.89	128.823	26.0312	1661.08	1496.61	153.756	292.031	173.055	164.409	28.6144	226.242	103.544	2064.25	1642.94	225.796	1757.79	260.438	859.969	121.842	562.283	63.1354	285.568	385.527	845.297	784.329	21.0984	465.983	1163.25	436.723	387.821	1449.93	153.866	10.8528	867.181	168.454	0	346.834	959.449	269.664	110.171
CCL19754	93.0293	248.371	43.967	107.891	162.076	105.113	50.5228	74.0842	14.3321	16.1117	24.8029	11.2402	283.659	233.667	58.7342	152.896	69.6895	47.6545	13.9612	7.83171	5.18058	248.528	275.335	86.8423	285.269	57.8385	25.9654	133.818	41.9405	13.129	25.9443	39.8332	102.753	110.872	16.1617	83.7834	51.6367	151.791	60.4929	254.414	131.235	24.7814	100.545	102.689	10.1313	34.3035	93.7792	117.081	35.4771
CCL19755	0	1672.98	337.188	370.991	1555.59	640.716	1081.12	555.156	1424.29	177.721	24.347	1603.5	1213.87	1344.52	1179.38	3173.58	2160.01	1109.96	2176.08	161.137	387.22	1112.32	1243.19	429.057	1247.42	2271.63	963.732	772.729	775.011	35.1505	149.311	769.45	604.689	620.552	926.907	524.31	1216.87	1641.56	650.478	1542.46	761.922	1653.22	698.712	997.49	611.037	180.197	701.351	340.494	148.876
CCL19756	63.6707	392.289	98.4509	325.241	1380.89	212.039	282.929	112.106	1088.32	26.143	15.3548	1205.63	340.893	369.428	277.048	859.788	473.426	264.612	1411.72	30.2075	52.3614	343.898	348.465	260.27	348.126	348.473	252.517	503.264	195.241	19.2313	18.3612	242.613	203.865	207.01	807.817	132.782	119.353	1373.02	155.428	404.306	418.116	519.873	205.23	1060.72	165.505	26.7806	207.654	209.877	27.8875
CCL19071	217.407	20.6339	71.6417	134.504	168.087	77.222	61.3345	92.6533	55.6568	59.7379	17.4708	48.5504	23.9152	17.9785	63.6083	85.5772	77.1432	53.8045	36.8766	63.6973	52.6367	19.4487	22.0143	111.539	22.7354	84.9191	87.4463	120.232	51.9325	16.6367	58.1008	55.1955	78.8619	75.2683	50.3541	100.645	135.854	158.539	115.197	21.2086	130.321	85.0266	83.0153	62.0609	58.1438	55.0534	76.5966	98.1156	90.935
CCL19072	128.286	19.4095	81.7961	96.9905	93.8498	62.558	40.3031	56.5204	5.08548	44.8963	8.84145	4.68069	21.6844	22.3851	28.475	44.3807	35.6612	26.8322	4.16824	39.7524	17.0029	25.4112	22.6117	84.9226	20.0433	47.4223	44.8	80.1748	30.4816	4.99487	32.992	50.1031	68.3101	63.9122	7.29931	55.4832	96.9079	93.9801	70.8328	19.2307	76.3275	107.108	73.4286	28.0028	77.1474	26.332	63.8172	72.7606	110.534
CCL19073	2.45209	24.8159	193.112	862.378	257.829	48.4023	189.424	290.791	24.5026	281.877	8.16088	18.8811	28.1883	24.7691	221.262	479.475	254.422	176.146	6.10151	369.748	295.804	26.5798	27.8894	968.799	26.5297	207.222	104.309	248.3	357.906	7.66519	284.952	87.2709	37.5898	45.7709	53.2158	270.222	1266.18	236.555	325.406	24.8853	252.301	357.267	48.4136	119.129	72.5802	243.662	40.8586	749.169	212.135
CCL19074	10.2362	43.7636	510.145	2328.04	2060.72	31.9646	784.089	226.061	104.735	544.562	4.72673	74.9388	46.7976	38.0585	527.073	4458.43	653.671	298.324	21.7591	423.616	892.881	53.362	48.3212	1327.8	47.1609	386.525	52.1447	4088.97	859.301	11.3778	563.072	34.9602	26.7131	31.0943	160.218	234.128	1506.12	2209.12	297.651	46.6826	3297.69	686.93	31.7162	294.566	452.059	677.478	24.8312	1051.72	821.391
CCL19075	165.747	29.1588	67.7146	78.2524	80.6717	67.9248	58.8079	44.3482	4.87738	41.445	57.5076	4.6461	30.1303	29.4699	66.907	107.023	63.8479	50.1586	4.53969	142.459	103.798	31.2379	29.8024	33.6823	31.485	76.1763	15.7012	131.385	101.124	13.296	130.135	16.0302	64.6445	65.4266	5.31918	41.1147	38.2644	77.1194	46.875	32.0123	180.368	112.924	72.2284	33.8447	136.844	122.055	60.9816	31.637	2.25838
CCL19076	125.749	43.6694	70.816	262.041	256.45	120.106	70.5542	55.8293	20.5563	33.4943	20.8661	21.9412	44.501	43.8055	134.471	171.709	122.066	109.296	10.2163	1.68842	1.28321	49.5428	44.7729	137.32	42.6864	124.32	32.1056	97.5716	37.0007	9.32749	29.6283	37.9078	115.232	124.474	22.5985	59.5334	101.054	234.66	61.2571	36.1675	130.792	3.43451	118.133	107.679	4.59527	74.5088	108.48	162.663	51.3585
CCL19077	327.712	92.7494	159.79	167.664	320.504	258.454	165.179	286.993	181.486	338.973	659.49	186.932	91.8989	78.9034	254.193	725.399	289.213	248.693	268.305	484.715	708.21	85.8378	104.466	279.202	104.97	289.447	715.389	380.398	532.515	755.779	1084.9	524.477	283.236	266.534	192.063	302.473	256.269	287.18	202.487	113.405	437.903	161.544	294.283	497.828	199.966	794.991	341.403	364.473	163.311
CCL19078	9.49852	5.61901	20.1047	16.9076	38.8274	5.81554	5.90652	0.979236	2.52987	1.88337	3.61411	2.94488	2.37437	3.36936	6.12948	24.1236	6.32866	6.5254	2.40502	6.3352	16.3771	1.96365	2.70924	2.31382	2.42052	13.1014	2.60458	20.9985	3.6069	1.70566	12.8226	4.08445	8.04712	7.7265	2.89746	1.6071	9.65381	38.7204	0.959756	3.62696	27.9744	1.3194	9.23258	3.26595	1.69993	12.9698	9.21137	2.08149	2.08345
CCL19079	203.322	86.4712	527.745	727.085	679.165	271.933	242.952	306.623	148.168	149.521	76.0584	125.504	101.336	88.6099	256.047	283.86	302.842	285.26	95.0322	188.344	172.316	103.413	101.949	569.817	104.577	279.005	132.883	429.626	140.942	84.7314	193.941	117.079	238.47	263.212	119.983	336.81	482.547	695.077	301.916	87.1267	407.361	656.102	271.526	328.151	289.187	138.918	236.564	465.9	170.633
CCL19080	596.492	148.448	611.441	528.8	755.463	587.118	150.45	261.704	306.511	57.3672	117.093	278.958	166.721	135.093	169.987	478.662	190.739	154.801	186.962	57.2151	69.1852	164.13	160.957	665.67	158.09	194.342	310.545	572.956	148.352	111.335	54.2817	298.303	565.411	616.602	310.317	293.569	284.875	759.4	306.561	147.616	787.138	477.222	605.017	780.733	387.432	59.2141	583.237	555.315	665.386
CCL19081	223.999	78.3626	517.931	404.017	510.168	266.698	116.553	285.181	178.264	144.546	81.4583	163.516	81.7201	74.335	100.916	302.946	141.928	103.258	123.428	94.2054	152.654	81.1686	82.7997	457.867	85.4295	181.911	105.389	222.079	221.888	62.1303	131.164	222.766	258.465	267.628	176.053	283.457	307.068	479.938	307.734	81.347	192.336	220.172	272.975	472.87	180.874	109.715	250.887	357.629	126.618
CCL19082	616.506	145.492	473.068	766.861	1219.12	563.641	210.388	198.95	693.831	228.876	294.57	574.843	198.312	175.627	235.663	705.826	294.496	227.591	686.549	30.5223	125.264	228.379	170.233	736.922	187.94	236.068	261.344	650.996	667.522	230.699	160.768	346.963	545.575	575.32	663.462	220.914	163.943	1070.12	213.397	153.016	531.621	203.932	621.109	1001.19	62.9952	228.771	495.844	692.595	761.046
CCL19083	572.96	179.043	690.321	587.319	871.165	559.006	173.847	534.004	532.249	301.801	429.407	488.806	175.728	154.1	187.916	670.981	260.572	178.682	623.789	343.144	785.935	163.91	157.947	725.365	158.512	352.627	430.769	588.777	662.065	348.543	644.529	519.878	506.857	527.139	555.329	534.186	653.862	809.675	564.772	168.3	487.532	742.201	565.433	820.82	706.548	429.81	541.436	664.058	622.074
CCL19084	497.084	123.028	415.33	519.49	736.291	469.277	111.399	370.912	265.743	216.472	135.685	253.976	126.033	111.239	95.2082	501.193	135.485	103.354	299.472	247.691	457.022	121.887	131.835	518.064	128.66	208.123	390.925	425.905	328.735	124.958	361.868	360.708	431.653	458.298	268.011	369.268	427.631	734.068	357.102	127.543	389.982	484.277	469.628	486.877	416.638	256.884	457.688	511.918	470.395
CCL19085	1.69037	33.0406	251.73	177.615	224.199	105.302	49.58	128.651	45.8645	4.28073	59.9739	47.4536	33.691	24.4986	40.0806	199.137	50.1236	45.1627	19.6728	2.54597	3.60842	29.6803	30.5835	106.979	30.3993	68.6033	119.871	118.168	28.778	43.8147	2.87215	84.0994	120.088	115.738	51.6481	138.806	109.295	216.215	144.696	33.191	141.567	19.8973	112.138	94.1377	15.0757	4.08241	102.753	84.1987	72.6453
CCL19086	12.5747	3.46711	346.006	24.5118	48.9936	24.3001	123.682	22.233	141.259	11.5053	50.7347	95.418	2.99348	1.54119	143.545	53.9231	134.453	222.588	47.7852	7.49962	340.032	6.28741	2.58396	61.3737	2.67569	104.032	1266.95	30.4375	760.063	26.8359	24.7448	818.682	16.539	25.208	116.613	21.0834	19.2369	71.0045	24.5843	3.2904	41.8178	33.4445	25.5894	46.5434	27.215	17.5011	17.3191	60.5504	2.79944
CCL19087	82.3607	144.707	522.985	560.649	808.139	351.992	76.7022	1078.3	171.162	113.467	285.472	204.812	145.959	155.06	158.585	62.0452	190.646	160.39	202.173	99.2281	321.083	150.08	143.049	297.456	139.562	278.902	111.914	215.755	206.642	187.177	453.328	91.1294	362.606	355.852	181.711	1040.9	99.9112	689.496	781.338	143.111	149.349	396.428	354.635	104.921	325.885	165.295	389.222	278.777	344.603
CCL19088	12.1354	177.763	1101.49	408.3	580.893	461.424	91.7759	1116.94	126.792	149.583	1075.4	124.312	188.165	216.994	264.426	118.076	257.031	296.646	85.1885	138.883	425.266	175.184	189.838	246.052	195.268	624.787	87.0129	263.929	325.866	451.592	455.986	135.677	551.13	485.539	138.849	960.073	247.576	473.358	753	201.948	242.042	314.445	412.932	92.9898	268.896	259.252	518.442	254.57	466.8
CCL19089	4.55464	3.36797	11.4283	15.0617	7.48394	7.85274	5.07296	18.3382	1.07263	6.88253	3.41466	0.994794	2.43646	3.50825	2.99259	9.54501	3.19322	4.6488	0.939061	5.83599	3.29728	2.71178	2.54294	8.27082	2.54241	11.882	5.15555	6.57479	4.92255	1.15067	4.36779	6.26731	9.4277	8.84695	1.16615	15.3097	8.98244	8.10563	10.9837	3.57109	15.9891	6.57971	7.88027	5.83293	2.28238	4.81288	8.71063	7.62182	10.8752
CCL19090	30.8512	1.73	49.0047	5.94923	13.2246	4.9725	22.374	3.66487	758.383	3.0606	1.13039	699.647	1.22186	1.77835	8.95678	2.00195	8.60644	9.11674	342.344	2.04862	1.61065	0.621848	1.30824	3.35839	1.42964	25.5255	3.90413	3.6544	4.28337	0.403558	8.48079	1.18567	4.24727	4.01626	845.213	4.75949	4.11959	9.171	5.40329	1.02097	12.0372	4.71988	4.6293	1.21512	382.815	8.8572	3.95724	3.52054	3.29894
CCL19091	664.613	40.7475	253.876	247.07	312.944	108.376	167.954	161.95	177.01	111.892	63.351	165.515	32.5035	39.5154	90.5759	96.9038	100.493	104.304	129.887	82.9212	76.9526	37.3997	35.1132	139.831	35.0586	195.526	114.438	137.537	85.0742	43.8426	112.038	82.9899	114.628	107.16	198.131	164.699	89.539	282.918	165.461	38.609	130.415	255.505	109.618	100.786	495.54	98.9139	119.059	123.461	173.668
CCL19092	625.935	47.7953	409.537	240.455	308.961	121.359	130.334	165.578	140.728	77.7308	45.9769	133.88	37.7961	34.3138	54.6612	113.321	56.9031	55.705	93.2399	31.877	32.9616	44.5408	40.6262	165.204	38.5635	147.146	96.0452	189.05	58.8882	37.3548	63.4461	67.8303	120.512	127.081	170.616	175.034	70.5511	277.874	169.883	43.2893	158.906	248.683	120.603	96.8947	485.43	56.0077	115.923	135.51	117.181
CCL19093	707.34	42.5655	299.496	206.276	273.729	119.851	128.135	179.842	68.562	130.182	43.4684	65.1374	34.8251	39.0054	47.8059	113.874	58.4775	45.8462	41.2489	101.443	70.8413	34.0563	34.4391	123.376	35.2936	156.899	81.3722	162.169	81.5963	27.5418	111.019	84.0287	124.476	118.741	87.0954	186.191	117.68	249.078	178.89	41.2129	183.627	164.037	119.886	77.9358	330.747	103.052	126.831	109.234	149.165
CCL19094	418.048	25.8346	77.9457	129.197	159.375	94.0029	66.3447	59.0447	13.1042	61.6958	20.3192	15.5202	21.2078	20.5275	38.4936	93.4816	46.4877	40.6876	8.60699	47.2337	21.3264	21.0823	21.3512	88.4206	23.0312	95.3656	41.0752	87.5381	37.2353	7.50739	53.7278	52.6221	85.7476	91.6823	17.8771	59.7509	67.6272	150.343	59.9648	25.1669	142.062	36.6377	91.414	53.3947	25.94	49.8892	87.013	83.7182	90.5837
CCL19095	0	0	50.6744	7.44091	7.57579	4.60687	43.4769	0	130.089	7.8523	0	71.3777	0	0	8.02572	6.00939	6.77478	8.68772	47.6293	14.1367	12.087	0	2.28316	0	2.28268	57.6583	0	13.4873	8.24209	0	23.1814	0	0	0	101.594	0	0	4.24833	0	0	22.2493	0	0	2.12064	5.61094	20.9678	8.4848	1.87373	2.94721
CCL19096	6.20609	1.82739	6.88101	4.48516	5.26899	4.16532	5.13571	0.89919	104.538	1.22879	0.245828	88.9949	1.52619	2.43095	1.39548	3.76159	0.890023	1.66164	37.1094	1.55675	1.77471	3.24564	1.53501	1.59351	1.7993	8.31736	5.453	3.23104	0.891707	0.378056	2.05198	2.06281	2.39654	3.11746	98.5733	1.55771	5.6583	5.02304	1.02819	1.33219	11.1416	1.88462	4.02699	2.11404	28.3577	2.57637	2.9506	1.39006	0.956571
CCL19097	3.18691	0.859948	2.18178	0.517518	2.98576	1.70885	3.07183	0.245234	67.0836	0.273065	0.368742	58.3209	0.436055	0.220995	1.30245	1.11455	1.62298	1.56094	27.2504	0.368705	0.513733	0	0.688109	1.59351	0.687966	6.23802	1.722	1.87609	0.38216	0.27004	0.635137	0.937642	1.99711	2.36497	71.7055	0.49191	0.94305	2.1668	0.587534	0.888129	5.57081	1.07693	1.27168	1.52407	11.5772	0.923604	0.786828	1.47694	0.409959
CCL19098	18.9582	23.5761	81.2966	51.878	66.1706	45.6278	23.4759	60.9904	51.5485	35.977	22.6167	43.6359	20.4258	23.6402	17.6816	49.0209	17.9988	13.1779	16.5027	28.9123	23.0314	18.6818	18.767	43.5653	19.6888	33.2246	31.9237	61.0058	27.4678	16.4962	27.5448	55.5126	45.8172	46.4311	55.2845	61.4456	27.155	59.3712	52.7204	24.498	75.5829	35.0492	47.84	32.0508	43.7578	32.4753	47.2454	34.2518	26.9835
CCL19099	37.134	28.9088	74.3111	59.2087	79.0711	59.5093	30.4519	67.288	52.2597	19.6102	15.6148	47.1955	25.2683	25.6122	22.8079	69.1391	29.4823	21.7714	26.3093	10.4697	12.9071	21.4332	24.5379	49.5779	25.6336	52.6326	38.8054	83.007	34.9212	11.716	25.9882	68.2657	64.9854	59.2579	67.8526	67.6077	34.4698	70.0973	51.2873	33.3201	66.9846	33.2027	57.1574	36.4514	35.5632	35.608	56.701	42.2761	65.2784
CCL19100	12.7512	22.9656	62.0334	49.7434	59.8532	40.3167	27.1145	76.822	57.9595	20.043	11.5996	50.0973	20.2184	21.435	24.9973	43.2777	27.929	18.8095	26.3617	14.3906	15.7933	22.2159	22.2703	37.8486	22.127	44.7748	23.1975	49.8634	23.7094	7.57442	26.2552	37.1152	44.5	39.0293	62.1996	64.3679	29.4185	52.5411	54.5801	19.4984	52.1939	32.2891	41.3925	24.487	53.8777	27.0151	45.8931	31.3722	53.1966
CCL19101	14.9798	21.9001	78.6897	39.4783	37.743	31.8939	24.3797	36.9585	26.616	26.5462	13.207	24.7811	18.2546	21.587	19.473	36.9379	22.5016	16.8634	19.701	14.1775	13.5556	16.1034	19.2043	29.9181	17.871	39.7932	21.0925	44.5054	21.6867	8.13939	22.6346	33.4956	45.1469	32.4016	40.9007	33.1774	16.8444	37.9329	27.0556	23.5472	57.0073	11.6466	40.5189	14.5442	19.9672	20.757	36.7819	21.9434	50.7237
CCL19102	0	32.7518	155.3	35.0401	21.8016	32.5414	16.7906	68.262	17.9366	18.4887	7.62875	15.9409	11.6868	14.9632	9.44851	20.4381	12.4068	11.3643	8.45546	14.3313	14.7568	12.2087	15.5302	18.5271	16.1241	28.4928	35.6257	29.4042	16.5314	7.31355	26.4639	21.162	18.0294	25.4748	26.5787	59.2111	31.926	17.783	58.8424	18.7917	30.2682	10.6337	31.0928	7.21234	33.7622	14.811	19.978	16.1766	17.734
CCL19103	26.1219	4.39097	148.467	8.80831	17.4875	7.22584	15.8076	1.14784	675.757	1.85906	3.3734	503.825	4.10518	3.38527	10.985	8.89214	10.9603	9.96285	219.336	5.17725	2.92125	4.60348	4.18922	4.56142	3.37771	21.8034	4.88483	9.71252	4.79705	1.72356	8.2324	3.11199	5.60859	9.05681	792.234	1.67449	5.05606	15.0871	2.0625	3.968	27.5232	6.0144	7.30498	4.8324	233.966	8.00479	8.78852	2.32896	2.00607
CCL19104	2.34953	2.40917	70.0567	6.041	13.5311	2.69291	9.47983	0.114505	75.757	0.19125	1.37739	58.797	1.90878	2.4765	5.99452	5.2691	6.60024	5.85419	25.9631	1.20509	0.981298	1.51546	1.63118	1.48809	2.00148	13.7311	2.1441	4.37993	1.42751	0.983481	1.77935	2.10146	3.63673	4.21624	98.7318	0.574208	2.37778	11.7268	1.13162	3.26565	14.5952	2.45135	4.00798	2.8924	50.1085	2.51941	2.20432	1.58206	1.33993
CCL19105	1.33201	0.487791	31.9867	5.28396	8.16924	1.93863	5.55404	0.370946	23.1641	0.258153	0.906372	14.9268	1.05122	0	2.05806	4.2674	2.37577	2.28494	5.72659	0.836566	0.423864	0.818238	0.780636	0.164344	0.780474	7.58231	0.868246	2.71957	0.578064	0.306351	1.66279	0.850979	2.49223	1.46344	28.7487	0.279028	5.3493	7.26276	0.416586	0.62972	11.9376	0.305435	0.841563	1.00394	14.167	2.42648	2.45473	0.197123	0.620113
CCL19106	56.4088	15.1788	1097.23	4378.84	4494.04	21.5655	1009.49	37.0821	12.1215	21.2351	128.201	10.9578	19.4835	16.2814	1143.4	1216.47	1288.59	900.377	9.87289	1852.63	441.148	21.8943	18.6676	18.15	18.3027	1286.47	7.89642	1134.03	62.7835	120.657	1893.59	4.09356	20.5714	18.9194	12.5261	43.2312	3392.8	4548.1	33.2155	12.8742	1137.02	25.253	18.6509	13.046	16.1499	1466.67	20.7986	16.4461	14.2625
CCL19107	411.963	69.2222	549.091	521.351	798.546	250.908	144.985	403.787	275.824	288.804	217.81	256.767	67.0822	74.0234	181.716	328.783	225.775	184.295	187.999	230.932	422.941	63.561	68.0106	436.928	69.9347	225.966	374.017	479.931	350.146	153.375	254.604	242.812	270.472	265.911	392.128	311.769	275.153	695.87	426.767	71.9989	374.516	1136.81	260.036	396.76	1299	221.277	271.056	403.164	352.626
CCL19108	23.0345	30.542	152.593	177.267	211.253	162.856	54.0951	28.6454	12.5448	6.46548	58.7878	12.041	37.9431	24.07	36.5657	221.013	60.4932	46.2583	4.29523	5.04399	3.09626	39.278	32.5853	77.2897	33.8315	35.5184	15.856	247.276	11.4615	18.4143	3.70176	82.5875	156.991	155.263	15.6974	23.6826	27.688	246.727	39.2994	29.44	239.867	4.4623	156.573	47.2612	1.84799	2.53215	188.163	54.101	118.746
CCL19109	80.6975	18.7305	85.1439	53.7335	70.4155	34.5854	30.9373	27.9834	10.8723	26.5977	7.77096	13.0074	17.9028	17.3797	18.5059	41.2476	24.5423	21.9735	13.8041	16.4879	20.0207	21.6876	20.4053	21.7427	18.6058	66.4178	15.6371	42.1086	28.6791	3.58109	17.9304	22.8446	41.8823	38.9547	25.5578	20.354	23.8489	62.4205	21.404	20.5426	46.133	44.6297	37.2581	21.8336	83.0431	28.4842	35.4891	24.4493	68.8005
CCL19110	49.2462	19.8829	63.0717	53.6866	49.5032	32.4549	34.314	30.3602	12.3846	37.8812	6.31532	10.6649	14.963	15.2478	22.6025	43.7671	33.4324	27.8671	11.1732	49.3748	58.0018	12.7056	15.2299	20.9117	16.4697	75.6577	22.3298	53.0929	41.5148	2.37851	49.3445	24.2257	36.0607	37.2427	21.0656	23.9504	26.3036	49.3034	22.1016	15.6453	51.4908	40.1161	32.9806	15.3005	69.509	41.3177	35.5182	17.9191	58.4769
CCL19111	0.908601	0.145572	39.3198	4.6723	5.47054	0.144638	6.5	1.66053	0.662315	0.0616328	0.166456	0.765212	0.516709	0.598563	6.61436	4.15076	5.81384	5.4552	0.747686	0	0.0632473	0	0.430092	0.196182	0.143334	17.499	0.906892	4.23447	0.431282	0.21942	0	0.761878	0.811374	1.60137	2.5399	1.44336	2.55424	3.60128	2.08862	0.300686	7.82365	7.65671	1.0046	0.199739	12.6836	0.329154	0.266389	0.411794	0.277592
CCL19112	743.243	49.5813	414.857	365.694	379.846	155.948	163.778	218.406	253.546	142.426	28.9174	235.354	40.981	47.0221	99.5386	244.408	119.583	95.8848	136.678	104.309	78.764	45.0608	40.8547	185.837	38.5791	194.12	103.963	341.509	65.2603	24.217	153.246	87.7024	146.588	153.203	370.222	221.917	195.674	365.541	231.566	47.4013	262.374	241.542	148.986	154.665	489.843	111.483	145.506	159.919	124.013
CCL19113	582.156	34.0321	335.063	304.593	290.473	106.656	121.264	155.924	159.78	77.0608	14.5686	156.387	25.3699	33.9389	63.0468	183.782	75.4542	63.8454	81.4964	62.9145	50.758	29.8213	25.5954	138.085	26.2986	156.448	73.0824	320.54	53.2218	8.88964	96.0008	72.0721	115.446	98.63	238.735	149.603	137.4	284.826	165.478	32.7867	226.109	229.633	101.404	101.366	511.512	72.8919	108.597	108.586	73.7746
CCL19114	648.989	24.4134	260.96	273.813	233.762	86.2532	99.387	149.612	55.1235	123.197	17.1548	52.9505	19.226	20.7495	56.216	206.11	70.5455	52.835	24.3178	120.981	85.3297	19.2176	17.4614	130.868	18.4314	134.363	58.7488	305.945	55.1152	10.6557	149.766	72.8084	91.3484	87.4968	82.2637	133.045	108.167	242.62	160.321	25.0726	249.744	132.37	88.4067	91.5409	190.134	121.134	93.593	107.173	76.9397
CCL19115	0	0	0	0	0	0	0	0	0	0	0	0	0	0	0	0	0	0	0	0	0	0	0	0	0	0	0	0	0	0	0	0	0	0	0	0	0	0	0	0	0	0	0	0	0	0	0	3.35308	0
CCL19116	557.857	22.2355	237.575	316.713	227.358	79.7171	83.0422	133.404	44.0949	86.4191	27.5343	45.3603	18.9129	20.2237	68.2854	186.325	71.9653	65.2782	20.1119	83.2195	65.5327	18.5634	19.1736	177.586	20.1281	102.504	61.7383	288.524	45.5366	15.4449	106.93	56.4884	85.6684	89.2537	63.1559	143.878	112.19	231.148	138.966	23.3875	213.299	159.376	84.0476	149.968	192.075	94.0198	82.8795	165.303	86.6907
CCL19117	227.894	16.9216	113.646	119.076	98.5236	51.4395	36.0396	67.0984	14.7918	36.1627	16.8537	13.1105	12.8366	16.2901	34.9563	106.35	38.4935	30.4794	6.52828	21.3944	19.1968	10.3627	12.0688	54.3266	11.7027	69.1677	29.283	109.969	20.9285	4.58833	35.4946	39.478	53.3955	51.1701	19.4812	63.762	96.2599	96.718	72.6244	16.1585	108.395	34.73	49.3849	28.2547	36.4041	33.6761	52.7151	44.8012	75.1635
CCL19118	43.8266	7.08817	68.8906	6.82508	9.40982	19.5434	26.467	1.61708	68.3954	2.5321	1.92494	61.2453	5.70581	5.73794	18.7871	21.3017	23.9933	26.6661	31.5303	3.64688	5.44708	5.20185	5.51908	4.3782	5.86689	41.2256	26.8892	6.35733	5.87996	2.89357	9.34274	13.2159	20.9882	18.8289	96.7805	2.23003	8.6282	15.0186	5.35733	5.71911	17.8144	14.7019	18.9548	58.4551	323.215	8.85496	19.1321	3.47311	2.08379
CCL19119	0.826278	0.529532	66.9674	6.79836	8.65198	1.57839	5.20175	1.20806	21.2815	0.448389	3.33023	21.8705	0.537021	1.08866	2.97889	7.54937	1.80534	6.20117	6.60516	2.21993	2.0706	0	0.26075	0.475752	0.521391	17.1939	0.942542	3.59409	1.88259	2.12842	1.44406	0.923798	0	0.529557	26.2132	1.21162	1.85825	3.39629	0.723574	0	7.1148	3.97885	3.13226	0	124.316	3.35251	0.969013	0.213991	0.673177
CCL19120	116.266	14.2384	40.4494	87.9636	74.1652	27.6558	34.1784	30.6108	8.52383	45.1896	2.99914	8.76278	12.1598	12.3254	27.6107	24.1427	32.7968	24.8232	3.88829	41.3716	14.1399	15.0847	13.2844	36.8382	12.5438	58.872	11.7191	29.48	10.0226	3.28108	81.1126	9.71179	30.6304	27.0864	11.5548	26.9449	53.7229	61.7967	33.4994	13.4888	37.0903	39.6841	29.1296	14.0525	39.3837	50.6398	30.3655	31.7115	50.4919
CCL19121	46.0559	9.64656	24.5025	47.5978	35.9926	22.4595	14.722	15.4381	2.34731	16.3367	2.71645	2.5408	8.24984	7.40012	9.09642	13.249	10.2381	9.10486	0.792321	14.157	5.50482	6.27938	9.28754	12.8062	8.43502	27.6521	4.22854	24.1514	5.0334	1.6638	28.0081	10.8007	23.5397	20.158	3.62208	12.0793	28.7995	32.7163	16.4276	9.36789	35.5118	13.523	20.4397	4.93879	16.2036	29.625	25.2934	12.1604	25.991
CCL19122	82.8211	23.9634	70.2489	58.4309	73.3983	36.2472	38.9351	33.1281	114.587	16.4753	4.86675	90.4585	20.7113	22.5007	32.4093	64.7119	39.6823	26.6386	25.482	15.8392	13.6126	20.1585	20.324	50.6749	19.9324	46.4038	11.3955	73.1041	18.48	7.25988	22.8885	18.9684	35.8829	33.4788	112.646	31.3706	75.0562	74.2586	32.4024	25.8568	58.6277	22.9328	33.709	41.746	26.4884	21.5764	33.7722	45.2108	43.877
CCL19123	42	25.5113	66.6156	51.2649	61.618	32.4742	32.8858	26.3732	51.951	14.3075	3.67809	41.6466	21.2227	23.7159	21.5352	43.894	32.1614	18.1851	10.6344	17.6418	15.614	19.3501	21.3375	37.4034	22.2432	38.6718	11.1219	53.4157	11.7425	3.78957	17.3759	17.2864	31.5982	31.9461	51.0672	27.184	89.9145	71.0051	29.1003	26.5764	45.135	15.8352	34.8463	30.1	21.3867	19.6292	31.9347	35.0223	31.8677
CCL19124	412.211	25.2762	154.429	321.267	253.527	53.9773	182.773	94.5725	40.4296	79.518	15.9564	33.9085	25.2776	19.6674	106.492	162.319	115.797	109.397	21.8303	83.0853	38.7414	20.9051	24.9359	271.878	26.0974	137.575	18.6679	184.577	44.2548	14.0224	73.7161	16.9952	49.0801	53.1	39.9914	105.36	231.144	296.246	137.914	23.6572	169.637	92.1036	55.548	147.074	54.059	45.3246	49.3054	252.239	73.805
CCL19125	69.0416	34.9193	58.5449	79.3425	70.8689	105.78	29.7449	45.6995	20.3983	17.77	22.2621	17.7235	33.4522	29.0748	49.073	65.1101	59.738	54.0976	14.786	11.0974	27.4767	34.0892	33.3441	76.1328	34.5131	61.3711	48.8937	39.924	75.754	11.4106	15.4231	82.151	95.6592	105.294	22.184	51.5307	62.7337	66.4562	39.1669	34.1449	48.6861	15.4788	108.435	67.2475	8.80925	14.8996	95.3302	64.3514	57.5262
CCL19126	39.5028	136.191	93.0767	103.231	92.9909	178.008	150.793	1872.34	40.4418	396.551	1.36478	45.1445	129.803	136.252	78.7511	126.685	101.883	111.642	62.2941	64.114	12.1454	132.35	131.929	447.39	130.077	126.159	39.4704	105.008	33.1649	0.978421	36.6888	36.4937	182.652	182.811	61.837	1988.14	147.809	145.851	1533.58	135.658	87.5985	628.013	181.084	691.411	739.814	55.7362	175.421	387.312	65.9239
CCL19127	7.65312	61.9473	57.7647	38.4992	93.5501	101.276	56.3204	138.731	9.09565	5.8233	2.8041	9.56795	58.5524	53.4857	58.0887	82.3605	67.1452	72.4696	6.02392	0.446985	0.138973	49.3629	59.4326	93.0152	58.6329	102.682	7.30661	28.947	10.2978	2.24994	2.66533	8.37036	90.9243	100.123	8.39299	172.155	41.9061	84.6016	129.666	57.921	65.3868	24.0344	95.8641	168.629	17.1605	14.4168	91.8977	61.4856	12.4024
CCL19130	25.236	151.216	220.221	545.224	499.803	325.741	166.917	247.381	8.97875	116.648	5.41578	10.7134	157.279	146.061	227.002	374.902	246.041	201.732	7.16237	70.1778	12.2464	149.596	150.685	251.062	153.668	122.903	58.8074	213.939	48.8044	2.55379	55.3926	145.103	321.292	341.494	20.2024	286.347	413.901	620.783	221.545	158.796	244.239	63.3645	345.418	156.655	47.9494	158.132	331.256	243.219	189.152
CCL19131	39.1913	65.2082	7.28166	27.7409	27.1951	189.394	302.225	407.867	20.5703	272.113	0.856199	19.2624	66.0871	61.9286	225.668	28.1159	275.207	250.956	19.3079	5.70741	2.6026	66.3185	67.2952	658.626	67.1337	387.619	62.1845	28.5018	72.3321	1.05339	11.4739	55.5361	166.303	190.157	21.1115	445.975	118.845	29.0894	461.273	65.1356	30.0177	83.9118	186.911	126.673	33.2418	10.2358	168.342	544.027	150.727
CCL19132	27.2351	46.1357	43.3465	270.274	296.353	124.74	241.278	306.911	10.5649	472.899	4.78522	10.0409	49.2208	40.9199	130.078	144.989	179.016	147.645	11.8705	273.391	97.4297	47.9405	45.6872	533.624	48.5922	330.224	38.1528	117.575	91.0827	3.3334	252.835	36.1476	107.523	121.673	15.7795	328.21	711.362	315.543	361.514	44.2743	118.53	97.402	124.878	64.2361	38.9082	166.816	120.848	457.521	231.1
CCL19133	27.4995	34.1327	33.3664	257.79	314.426	92.5829	137.664	185.932	4.72335	207.548	1.73721	4.06911	36.0021	30.8179	81.4341	121.031	112.818	93.797	3.12128	131.165	35.2921	31.6009	36.1585	468	33.8573	182.558	8.0225	101.84	43.3901	1.17043	88.4321	5.65426	83.5496	94.0973	5.91796	193.818	419.051	344.108	243.512	35.2512	121.894	65.4492	89.4671	45.3045	17.4045	71.7727	83.2194	412.658	220.242
CCL17407	1240.98	783.573	2173.81	3017.95	2010.12	1117.5	2566.71	1945.72	976.952	1098.16	474.809	834.589	775.735	780.267	2444.13	1872.22	2386.39	2445.48	871.404	1717.83	529.884	736.775	725.49	3725.41	779.399	3119.11	309.306	2123.2	672.118	399.582	974.419	254.799	978.452	1059.74	907.108	1870.13	1784.53	2014.16	2351.91	740.987	1852.9	2596.72	1079.39	2155.63	1613.92	554.903	1028.11	4523.17	1349.18
CCL17408	3804.77	491.106	1284.33	4413.52	2692.1	736.808	2100.75	3488.18	1459.81	11495.2	536.288	1385.73	598.907	525.024	1788.34	2434.63	1661.18	1721.9	1225.17	9395.78	3196.32	617.848	613.034	6059.17	612.907	2037.39	174.829	4445.17	2291.59	437.975	2440.82	235.61	857.677	847.198	1356.04	3107.02	3442.51	2810.1	3664.03	555.384	2535.71	2072.62	861.807	3135.61	1684.84	3769.94	786.359	6600.85	3942.63
CCL17409	415.563	52.2683	168.653	217.69	180.155	62.8137	97.5772	234.891	17.7411	101.69	12.0956	18.6906	50.7358	47.0769	79.9176	69.3559	89.9483	75.5502	8.5834	71.4279	17.6266	35.0706	43.1413	116.841	50.9746	175.046	9.30351	144.559	22.8593	8.25351	41.9696	12.158	69.8259	64.2184	24.0361	201.792	115.294	153.707	205.082	47.8119	175.33	98.1847	74.1038	26.0685	88.5519	49.187	70.5973	111.445	88.1214
CCL17410	339.62	39.3707	82.7856	167.637	156.409	42.4303	93.9231	131.832	17.3348	48.3935	7.17032	13.4712	31.8777	28.395	71.8577	51.0269	81.8046	68.7868	7.74615	56.1466	15.726	36.7491	34.6304	95.0628	32.8256	156.945	7.62947	111.445	19.2836	7.09884	31.748	6.64688	51.6156	44.1354	22.2878	128.83	78.5514	122.766	124.299	37.8737	129.656	56.6606	48.8305	21.2015	51.678	39.0545	43.5763	90.5215	30.8781
CCL17411	3908.1	296.914	2745.77	2861.43	2909.91	993.329	2156.68	2487.26	245.024	2450.65	881.415	253.953	281.109	258.256	2552.17	2088.92	2272.06	2661.05	134.828	3256.45	737.02	287.339	277.585	2634.01	276.25	2274.65	489.226	1751.01	602.841	585.5	3773.41	530.661	969.218	966.055	373.854	2345.32	2967.35	3326.4	2732.55	346.315	1514.44	3780.71	990.217	1589.69	3030.84	2522.74	994.532	3658.97	3464.75
CCL17412	1133.97	28.8246	56.2989	124.624	175.457	61.5468	111.242	81.6625	33.7718	86.4797	14.2825	30.0066	29.003	24.8661	66.5245	101.381	71.2956	62.6926	20.4033	133.074	34.9185	30.7173	26.9958	84.2926	28.2701	98.162	30.482	102.588	44.3397	9.99565	84.2575	23.0724	63.0035	62.3997	40.1787	87.1618	145.382	164.367	114.609	26.2669	217.944	126.27	59.7313	45.1852	126.668	125.085	58.746	74.2299	38.6556
CCL17413	31.6229	0.937571	1777.65	3.24072	2.71027	1.14652	18.0337	3.23586	317.795	0.427486	6.84476	286.173	0.694839	1.33446	12.8581	2.61725	12.0132	14.4593	236.57	1.07196	38.7295	1.20978	0.781295	2.23547	0.852145	15.7945	9.43533	1.74823	19.8713	2.89886	1.4423	6.92004	1.07194	0.937616	176.08	3.24538	0.885812	2.31283	2.06953	0.819327	8.51351	5.78036	1.70642	1.88017	25.2226	1.36981	1.05582	2.06929	0.412582
CCL20617	32.2171	163.7	765.601	1472.1	1581.91	741.442	466.88	161.497	2520.09	294.713	75.8851	1770	332.03	215.27	815.277	1366.65	830.333	906.013	679.558	156.813	286.094	356.232	360.558	1821.2	353.223	220.581	798.007	1999.08	1087.94	72.615	136.405	1798.4	553.473	702.762	2129.41	212.025	100.919	1632.32	224.19	189.626	2188.15	18.4688	702.968	3832.89	5.35399	211.747	531.653	2152.66	759.774
CCL20618	8.77605	44.994	15.3043	18.3095	26.5181	31.9322	0	32.3831	2.55888	11.5659	3.85865	3.01676	61.5195	56.4929	0	22.0764	0	0	1.47384	6.36919	5.0268	50.6757	59.2666	23.1718	59.017	0	9.58187	10.1276	17.6149	0.888107	13.3656	8.69047	34.9304	42.425	5.47702	35.9101	19.7368	25.3244	24.1535	43.8131	15.2677	16.3003	37.7041	18.0063	5.2504	14.8971	27.6415	18.9619	26.3526
CCL20619	6.84926	46.6378	19.5317	19.7238	24.3844	32.2733	0	33.6303	2.8292	4.9248	3.01148	2.88418	55.4771	47.3772	0	14.3647	0	0	0.966213	2.42567	1.14426	64.7944	58.0344	26.4224	54.8889	0	8.30132	7.34171	10.1435	1.54377	3.29181	9.3806	32.8243	33.3614	3.69569	39.9227	15.5961	24.8348	26.6907	46.1262	13.691	10.7191	30.6161	19.4735	5.71018	4.61511	29.9208	22.1285	14.0201
CCL20620	15.3894	35.5485	18.9518	24.002	29.5724	35.1048	3.48429	41.8685	10.766	9.59017	3.9037	7.93517	58.7481	47.0143	3.70505	14.6085	3.80058	4.31526	5.12919	7.97183	3.29616	57.4486	56.7832	38.2186	57.9453	3.81858	14.2754	10.2984	13.1005	3.43054	8.52187	10.3991	34.2308	31.2148	15.4795	45.2981	17.4951	29.2943	28.5081	39.9594	15.706	23.209	36.4348	61.9115	6.68881	9.70425	34.3108	30.0889	20.0469
CCL20621	6.13023	33.2298	29.1355	19.4395	26.2108	28.9503	0	18.1744	5.7719	0.346525	5.24093	4.42525	51.0477	35.3363	0	20.7914	0	0	0.900813	0.249543	0.142241	43.3844	50.2976	16.3246	48.4336	0	4.22482	12.2214	2.13386	3.20754	0.6696	11.4229	29.8042	31.9217	4.38373	21.5988	16.3715	23.9975	15.6574	38.3761	12.5679	3.07494	30.8233	30.7705	0.990451	1.18441	31.1532	11.1795	14.879
CCL20622	13.2515	121.724	123.752	263.487	434.77	87.1911	21.4878	64.5812	24.6854	2.39702	67.9747	20.1947	159.331	180.414	13.4748	576.016	28.9533	37.1286	8.30827	4.31541	6.14952	132.957	160.302	111.905	168.63	19.5566	12.5967	620.32	13.4187	54.0465	37.312	44.4463	126.224	73.6042	43.6476	77.7254	4.96697	404.62	48.3515	128.637	608.554	7.0901	97.6768	186.437	0	34.5638	72.5227	83.5091	21.5922
CCL19235	4.41715	14.154	0	0	0	11.2505	137.775	2.15271	26.832	0	0	29.7606	1.43542	11.6396	279.295	0	370.878	270.508	50.8882	0	0	18.9939	8.36356	6.35824	12.5427	252.28	15.1161	8.23433	0	1.42228	0	0	0	5.66186	49.3908	4.31808	0	0	0	11.6942	21.7341	14.1802	5.58153	19.4206	27.405	0	15.5406	8.00773	0
CCL19236	0	0	0	0	0	0	0	0	0	0	0	0	0	0	0	0	0	0	0	0	0	0	0	0	0	0	0	0	0	0	0	0	0	0	0	0	0	0	0	0	0	0	0	0	0	0	0	0	0
CCL19237	0.379206	0.162013	0	0	0	0.0804862	0	0.123204	0.245705	0.10289	0.0926272	0.273739	0.164304	0	0	0.104989	0	0	0.326907	0.0617452	0.0351951	0.271766	0.199444	0.0363896	0.0398805	0	0.793032	0.0785449	0	0	0.0736362	0.14132	0	0	0.591644	0.308917	0	0	0.0553453	0.167322	2.02132	0.507228	0.0798609	0.222296	0.882254	0.0732654	0	0.0327357	0.0514904
CCL18449	10.9308	10.3234	39.2586	55.9729	32.0479	26.8882	11.5238	12.4487	3.41082	0.374635	6.02865	3.43313	10.7311	9.55072	16.3694	17.8715	17.7775	16.3725	0.595154	0.393438	0.448524	8.41102	10.312	11.9912	11.1448	27.6108	5.05317	14.0851	1.136	4.92744	0.603266	20.1966	29.3176	32.7415	2.06449	12.3166	26.006	38.2406	12.1919	9.74784	19.4612	0.92344	25.7343	13.8611	0.892331	1.2338	29.2814	6.16833	12.7957
CCL18450	33.4029	11.1351	43.4986	58.2041	38.1694	26.3269	17.473	31.1062	3.13621	7.58155	6.39224	3.41297	12.8597	10.839	13.8262	15.3743	17.2439	15.6267	1.95086	8.38355	11.4925	11.4358	11.7495	22.4789	11.1877	39.594	8.81787	13.2205	7.97136	2.80873	12.9933	19.9809	24.5721	23.6803	4.42597	32.7923	32.3771	44.4332	28.1021	12.298	17.5346	14.7415	26.3912	20.2049	13.8599	11.6947	25.949	16.2545	25.9136
CCL18451	28.6643	11.4435	38.5547	52.4359	35.1809	19.5984	9.816	27.4811	1.31304	12.6862	7.1452	1.69607	11.6054	11.1442	11.9239	22.2473	12.5405	11.6378	0.718129	11.4197	14.1961	9.5979	12.3821	21.9831	10.6746	23.9254	8.97843	22.1916	13.7398	3.0261	21.0101	23.6415	17.6241	21.6835	3.54359	23.3128	30.3828	35.5943	23.9698	11.1965	29.4795	13.011	22.5634	14.3931	7.83515	20.5638	18.1856	18.5588	35.4124
CCL18452	19.8422	1.1014	10.943	30.3694	8.17986	6.96389	5.94618	3.42642	2.27776	2.162	2.63329	1.80455	2.38627	2.26436	6.62923	10.9008	6.09582	6.84773	0.918342	0.534237	1.6531	1.34365	1.87356	8.99581	2.61258	17.4316	6.5942	7.66969	7.71272	0.955831	1.13772	8.38452	5.20872	6.70884	2.03138	3.8947	10.014	8.99068	3.8309	2.58521	10.4742	3.13477	5.13299	13.6926	1.0905	3.80348	5.68004	6.75727	4.83696
CCL18453	50.9584	3.65763	15.0924	36.8957	12.3792	8.82576	5.71613	5.96031	6.93384	2.43348	2.68864	6.27807	3.84184	3.22273	6.44415	14.5601	5.59879	7.95475	2.30035	1.59311	2.2702	0.87649	2.57296	11.971	3.47277	16.9662	10.2306	13.426	5.41815	1.57517	2.37489	10.0272	9.22243	8.88323	10.1768	6.57563	6.41774	13.4052	6.06892	4.58695	18.3036	3.59897	9.52989	18.1626	1.26463	4.01698	8.12751	12.8805	4.81589
CCL18454	162.338	19.5505	158.072	159.115	161.999	71.4561	92.284	33.4516	87.6259	37.5437	117.364	73.144	14.8703	12.9194	72.5155	107.689	70.3948	70.6472	43.8034	19.9579	121.042	16.3973	14.4404	90.6475	18.2187	53.5437	25.4778	83.2729	275.127	29.4683	24.7535	102.321	62.2675	69.1283	141.657	40.473	45.3298	166.336	41.9801	14.4223	63.6599	6.99526	79.8496	85.2654	4.22475	46.4159	66.4417	87.471	239.219
CCL18455	192.182	19.515	87.4711	188.397	218.081	53.2742	101.308	76.4091	24.1807	77.1581	11.1136	23.9893	22.2697	22.4551	55.8413	109.041	60.7855	50.7515	20.3716	58.0731	21.7527	21.9088	22.1338	105.181	21.9976	102.474	46.8356	164.447	29.44	8.61529	49.3998	33.8452	44.4873	53.2392	25.3513	82.6341	128.456	226.535	85.6082	19.6812	137.919	69.3474	52.2579	58.2338	33.598	40.3778	44.7964	83.8167	89.3311
CCL18456	98.0999	13.8311	82.4518	126.115	146.377	39.0406	57.126	47.8091	6.07826	53.7674	5.21185	7.08158	19.4462	20.6802	23.9407	66.8151	24.496	20.0256	6.4581	31.8669	11.3356	22.1462	19.5032	73.0051	18.1064	64.7152	21.5414	134.718	18.2533	6.31743	25.5741	21.3872	33.873	42.124	8.29061	57.5397	113.62	166.186	55.6244	12.0119	110.113	64.5599	33.469	23.2906	37.6592	26.8668	37.39	56.0203	52.7492
CCL18457	55.9236	8.42494	70.9891	60.3052	71.4492	18.6019	36.0063	22.1697	2.28162	38.8404	3.28764	2.15908	10.8496	7.69813	19.444	53.903	18.693	16.9134	0.981225	15.9523	6.33309	11.2161	10.0092	35.1431	9.48048	32.8898	9.99733	79.2257	14.0253	1.07503	12.9464	14.9311	21.3671	22.3338	2.22474	24.9887	105.12	84.5453	25.2172	9.94403	70.5881	12.8953	20.3031	10.0919	8.09148	17.9611	18.8432	28.48	85.2578
CCL18458	139.569	59.3595	20.9533	102.834	44.337	48.2084	30.6534	43.4583	52.6441	39.524	2.90893	48.3407	78.7075	67.0066	53.352	226.309	54.6253	57.96	43.7709	46.2852	7.84916	75.6992	76.4325	67.8727	77.1427	62.9648	19.622	212.635	16.0351	3.44551	56.7405	24.3132	40.0035	45.5726	39.6441	43.7548	30.6638	43.8484	40.6564	56.507	197.655	69.9044	45.5076	108.933	107.437	47.118	44.3944	63.054	31.9658
CCL18117	112.933	390.348	699.294	34.2729	395.467	671.945	521.961	14.8873	774.518	45.4609	80.2134	823.809	289.382	339.667	393.411	153.389	503.899	415.858	159.53	247.116	421.541	298.534	293.432	58.6283	289.575	789.552	1785.84	90.5953	68.5446	132.189	385.841	1948.78	747.82	694.118	1101.25	15.6098	843.13	493.273	389.301	414.168	209.231	457.266	700.938	870.815	87.9416	492.951	738.198	45.3097	42.0444
CCL18118	82.0016	287.66	321.642	33.9201	264.925	516.822	468.398	9.13769	329.884	9.19403	29.466	374.629	214.282	274.121	275.084	95.8801	320.751	249.558	47.7478	25.656	63.1507	186.018	206.306	30.1107	208.473	571.888	707.347	42.252	30.7956	49.8978	68.2343	1347.67	593.346	510.921	437.042	9.27498	589.576	317.954	206.525	277.201	93.2281	139.419	510.951	457.466	35.0383	105.339	586.009	21.8804	36.1644
CCL18119	647.52	322.018	156.05	181.716	600.378	578.977	423.305	20.1303	307.114	51.758	17.7209	339.81	267.984	320.463	259.729	228.556	294.876	262.275	51.1354	66.6699	52.7095	277.079	267.332	106.417	267.214	549.185	1820.19	153.13	63.8048	19.6194	128.408	1167.95	613.059	575.11	415.056	22.3186	587.989	536.827	116.998	320.078	165.855	463.582	575.428	265.693	163.158	166.808	626.148	80.2755	57.6163
CCL18120	247.5	23.2929	25.2839	67.0478	152.474	40.6295	20.9663	46.0547	27.3913	66.6847	5.32689	24.2383	25.4972	25.0841	18.8473	93.6342	21.3209	13.4743	24.2529	14.8236	19.9512	30.0175	26.8357	77.0323	28.8688	37.0371	20.9934	55.9968	47.5834	4.49547	65.5712	18.4474	33.5216	39.1192	29.1641	48.5025	38.0158	111.521	70.2247	22.2234	113.618	49.0799	39.7306	30.1	54.4958	67.1137	41.5422	70.672	89.1167
CCL18121	131.477	22.8035	33.289	52.5141	133.758	40.6695	17.3605	37.2835	35.1885	36.4462	5.73646	31.6795	27.0575	20.8623	22.104	79.5024	24.4896	16.5568	31.6651	7.38712	6.83619	21.0383	25.5455	72.3211	25.4841	34.7373	16.2357	44.5529	34.7254	3.03615	26.9474	17.9019	32.8341	39.7941	39.1854	38.6107	29.8086	104.678	57.5675	21.078	93.9956	24.1309	38.4426	31.9665	25.1117	40.5786	32.966	70.7267	67.038
CCL18122	2828.64	58.9336	85.4766	85.2743	136.281	72.634	17.2555	47.0208	88.889	41.7221	637.424	116.806	57.8076	55.6151	45.8488	202.432	54.7404	47.217	85.5388	50.1983	57.6464	51.8596	61.3698	123.546	60.2472	218.479	20.9225	94.9258	26.9056	47.8938	189.257	46.6311	77.1832	71.8187	134.592	42.0011	118.663	130.421	61.1671	57.8716	85.6119	43.5562	80.0069	44.4817	40.5301	107.186	77.79	109.319	70.8264
CCL18123	6294.32	142.108	150.503	295.55	399.802	211.212	37.1885	147.574	244.934	57.1743	343.155	271.654	165.222	162.211	75.0338	244.248	86.7302	60.5406	161.698	60.8642	51.7906	169.872	160.182	255.548	163.724	179.652	143.171	190.288	37.5105	35.9201	224.955	93.436	203.72	206.69	279.806	154.55	226.515	358.827	167.712	147.218	194.473	534.687	206.112	170.646	734.172	115.614	198.337	221.302	59.2589
CCL18124	1221.57	31.1316	39.6028	45.9653	57.0951	82.8392	18.4029	38.2431	16.0086	7.79094	14.1237	17.0602	30.022	31.3538	24.7071	65.1374	28.4681	29.8889	21.3397	8.08189	7.15992	30.339	30.1628	31.7066	30.5599	36.6147	35.5584	71.7977	10.1381	3.46708	24.4323	44.1412	79.8507	86.8133	17.5926	40.2301	41.1339	51.592	32.3136	30.6873	73.4235	42.6564	82.2577	36.8932	41.105	13.0524	76.1124	25.4542	28.4607
CCL18125	1631.28	59.9457	63.0371	74.6857	97.9448	186.032	42.8678	66.3286	37.2179	31.3172	19.8235	33.617	58.1367	59.5617	66.2182	90.6755	74.6795	72.4742	35.1085	36.3541	35.753	61.005	56.3046	69.8486	55.6101	71.4358	91.4772	106.835	33.6022	7.04572	80.6168	89.7924	159.472	163.664	42.0816	69.6972	70.8422	85.706	60.5393	58.0905	103.822	85.1062	170.457	93.0345	69.1853	49.3391	168.353	54.9885	61.1224
CCL18126	130.749	13.2194	31.5281	33.91	41.1574	28.8546	27.7471	22.1638	12.0369	4.58327	4.70138	9.73157	14.3037	12.1979	59.9074	46.4081	53.5357	54.6096	3.58963	0.15868	0.497467	14.3175	12.3013	18.3296	13.3749	52.7106	6.94783	36.1319	13.1371	1.72583	0.709647	17.6143	26.8809	29.1466	8.40487	23.0229	22.8298	37.6721	17.2813	13.7601	47.9505	3.38919	28.1173	24.1368	1.88944	4.61302	26.8575	15.774	27.5239
CCL18127	109.52	29.4303	38.9966	156.449	77.0324	48.9599	13.5301	51.8286	45.5509	15.5753	32.5452	48.7807	31.3683	32.0441	14.1598	31.9953	15.4184	13.2871	53.9144	11.2163	100.316	33.7777	33.7509	41.8799	33.1243	48.9572	15.5947	55.1007	22.6584	8.51205	50.9532	17.3957	45.3254	47.536	60.533	48.5108	28.0277	81.6948	61.9095	27.9951	50.5431	104.87	48.4841	32.3225	27.648	29.6387	55.0958	40.3741	98.6419
CCL18128	107.335	25.8749	47.9376	121.063	83.9582	42.3651	21.1543	53.9727	26.6675	15.8539	17.6583	27.7431	24.4853	29.0331	21.8419	22.6719	25.5152	19.7598	32.0881	8.40291	43.2657	24.7583	24.63	36.7941	25.6117	61.3692	9.0004	27.0321	12.8484	3.61629	24.4317	11.6029	46.8879	42.7321	35.1198	49.2673	24.2989	80.8072	58.7616	26.1583	27.2808	82.9486	44.1916	32.2525	23.925	16.9337	43.6817	31.4796	79.1655
CCL18129	77.6234	31.2063	46.7337	116.74	83.939	51.6765	16.9989	52.3592	23.3146	17.5863	20.0666	22.3978	23.7896	28.5142	14.4532	21.7359	18.3352	14.0212	25.104	13.6191	60.1361	23.7399	23.4155	34.3627	23.2017	52.6507	14.6736	46.0388	16.4781	4.83524	32.8054	19.9988	57.8465	56.1881	30.3205	47.4939	34.8893	83.1849	52.5042	29.0133	37.5553	63.5385	58.1116	25.3088	15.0712	34.2723	58.7891	28.1671	67.3787
CCL18130	44.2881	23.2952	53.9291	110.72	75.5404	50.9026	14.6659	61.6294	11.201	32.6492	10.8181	9.4839	18.3295	20.7351	11.0462	20.3594	12.8238	10.0759	10.118	31.3625	146.737	16.7683	20.0411	18.6439	18.9824	45.1359	25.5776	37.2129	24.2216	4.21531	63.8112	24.9133	64.008	53.5548	12.7841	42.8182	43.0667	84.5592	49.9426	26.1787	32.0361	96.9079	51.739	14.5732	27.4341	61.7947	63.045	17.8539	88.1058
CCL18131	40.7095	23.006	35.1786	114.059	74.1452	58.5202	20.0155	37.5754	14.7175	9.97463	9.62757	16.4152	18.6811	19.5043	15.4634	27.6654	19.06	13.9615	15.0241	2.1995	17.827	18.5661	16.8565	39.7763	17.1644	58.2224	13.4388	39.3245	15.7398	3.09826	17.9304	18.2057	56.9902	53.2879	20.8832	38.4698	29.4081	67.7288	43.1574	19.4325	35.8123	18.6131	51.2068	36.5923	2.77445	16.4458	57.5795	37.4436	60.2021
CCL18132	46.7476	22.4691	29.6374	117.708	67.5166	57.2234	31.0785	56.4653	13.9536	14.6523	8.85947	13.9153	22.5905	20.7077	22.2961	44.8537	25.5348	18.2678	17.0076	6.74235	56.7219	20.7948	19.712	59.3432	19.8986	73.6889	11.4925	55.9684	16.6038	4.08746	20.3074	18.2477	62.6179	59.6623	20.33	56.8283	41.6905	72.0557	59.641	19.6046	42.1365	45.9272	59.8342	55.6352	12.9702	17.8109	62.1484	55.4197	44.1597
CCL18133	45.5711	22.3747	34.1982	118.682	54.6444	49.3762	17.5624	42.4481	4.37556	12.7637	9.82982	4.15629	18.7501	18.8842	15.8993	38.1566	18.5831	12.6874	6.8261	11.0406	70.8113	18.1734	19.8318	51.8427	19.1319	48.4881	10.4805	31.5145	16.4675	2.01168	18.091	14.7918	48.571	52.2886	8.50535	39.6988	33.8868	65.3868	43.9296	20.6755	35.2615	25.9556	55.7262	47.9353	9.12043	15.6567	51.2882	41.0217	144.616
CCL18134	37.4532	17.8479	39.0124	88.6929	46.4575	64.9407	23.0836	46.7086	3.22013	10.996	7.81147	4.89892	20.0977	21.763	25.0877	42.1163	24.1	22.1984	3.97388	6.05151	39.5744	16.5179	20.4259	45.9494	18.3007	68.6245	10.7356	41.4141	11.8883	2.16453	8.44771	13.9579	59.4585	65.2404	7.4917	42.5276	37.3636	48.9468	43.8146	22.2465	37.4474	30.6752	60.0676	49.8225	10.2778	9.85243	56.5368	40.291	104.763
CCL18135	17.9443	115.06	56.7447	37.4036	83.7995	269.886	161.103	12.4865	80.8603	2.31726	6.99671	98.0637	91.0238	114.167	140.483	45.8295	153.562	174.05	10.4684	3.0234	2.2978	92.4283	91.3302	33.344	91.4929	174.954	151.221	17.7095	7.76146	5.19083	3.24229	394.807	286.778	276.687	77.7281	13.2736	74.669	98.4371	40.0831	112.543	34.9984	26.6466	272.215	179.952	9.60004	7.14718	296.531	26.2184	14.1894
CCL18136	29.344	145.328	42.6343	52.618	106.467	331.872	125.486	34.0663	194.579	20.6061	9.12217	221.823	119.975	139.875	65.4709	55.3446	87.3915	91.4218	26.989	16.1351	10.4142	116.373	119.194	60.0209	119.121	147.134	298.026	27.3038	24.5518	9.63203	13.5405	481.697	365.633	333.74	189.725	35.1327	105.657	108.115	50.9272	144.103	38.8544	53.9341	332.727	151.096	17.4215	17.8787	363.654	48.5406	42.735
CCL18137	62.9057	144.122	52.1521	86.1844	130.091	343.759	111.219	53.4311	342.216	28.1626	28.7285	339.115	123.675	141.194	105.107	83.5991	119.001	143.992	59.5297	32.1551	16.5145	118.342	117.477	90.8725	122.769	144.626	401.839	36.7157	28.5795	29.442	23.7545	470.458	359.248	341.389	314.946	53.149	140.208	117.673	70.9241	142.451	53.7514	79.5153	337.681	167.195	39.8993	26.5649	357.269	81.2824	74.953
CCL18138	0	2.15182	4.47952	0	4.6878	2.13801	0	0	0.815852	0	4.92103	0.807944	0.36371	0	0	1.85927	0	0	0	0	0	2.40636	0.353197	0.322214	0	0	3.83015	3.4774	0.425008	2.88304	0	1.25133	5.33048	4.30385	0.873123	1.09413	7.55126	1.97161	0.980114	2.22234	4.13028	0	2.12139	0	0	0	5.25029	0.28986	0.911849
CCL17928	0	0	0	0	0	0	336.859	0	0	0	36.7083	0	0	0	1194.71	0	1031.95	1067.69	0	0	0	0	0	0	0	2040.41	0	0	0	8.06475	0	0	0	0	0	0	0	0	0	0	0	0	0	0	0	0	0	0	0
CCL17929	10.0433	55.0349	73.1669	84.3743	109.063	138.105	10.6562	145.354	14.9984	15.6768	17.5311	16.3465	57.9402	51.2948	16.0543	4.21786	19.6191	20.5629	8.56975	2.89399	1.91666	56.2881	57.7612	130.144	58.3544	35.373	36.944	6.38107	7.67041	8.17545	11.2086	38.228	123.478	140.089	18.8683	155.103	14.8464	123.248	145.463	50.5645	13.7424	50.8078	139.812	44.6198	8.31398	6.76977	124.4	99.5115	60.4946
CCL17930	24.5951	67.8846	129.899	140.273	250.513	174.228	18.4348	349.242	32.631	34.3908	39.682	34.9712	78.3813	68.8613	24.1053	7.66077	27.0436	31.6731	24.7734	10.7514	3.69648	76.6157	77.1742	200.712	77.6431	62.9847	79.3056	16.0647	11.5683	22.7682	31.017	64.8389	178.368	180.915	36.5205	349.04	51.6989	289.17	341.06	64.7447	19.9403	128.417	175.17	75.9816	34.6804	19.9664	178.635	160.762	97.6278
CCL17931	16.6568	94.2162	144.926	110.978	192.613	213.507	26.1117	388.591	38.361	67.3995	28.9231	35.201	85.1937	88.7388	19.6823	9.02291	30.9685	34.1327	21.6245	31.8387	7.86424	96.5376	93.0155	215.371	86.8269	61.2418	104.916	15.7506	15.6753	16.7895	93.4491	82.5875	214.709	229.75	41.0539	390.442	57.0046	231.336	348.171	86.2791	15.1444	124.963	221.457	75.5686	32.5753	64.4344	216.574	161.299	192.936
CCL20273	43.5456	368.37	15.4479	32.9781	31.0887	141.915	163.463	70.4186	36.8401	58.1096	13.4893	29.4341	357.757	345.284	95.1824	157.828	109.353	86.5149	20.9417	26.3958	25.7927	332.79	355.037	100.632	354.214	181.578	63.4458	84.8663	153.632	6.50075	44.2783	86.3053	139.989	146.391	32.5292	64.4339	38.2824	29.5213	57.0263	370.223	141.461	30.1825	148.316	77.2777	26.4027	37.6306	153.668	84.9914	48.7003
CCL20274	43.8024	212.904	12.986	17.7972	28.8784	82.9847	72.6265	29.6928	19.7533	4.40183	7.99157	17.9136	219.429	210.185	40.7913	75.9087	49.0056	40.6386	7.03522	3.12586	5.62132	219.356	221.506	60.9234	216.853	73.3429	23.3379	64.0696	25.2578	5.16563	6.09056	42.3216	83.0595	83.0629	19.4993	32.2471	21.8909	23.9211	25.1773	212.126	99.8906	26.1849	84.1621	50.51	18.313	13.5825	85.1922	53.0321	42.148
CCL20275	363.036	373.912	302.514	511.198	445.494	207.491	102.472	304.755	122.976	159.086	61.0848	112.535	383.824	388.217	128.298	256.173	145.332	95.9969	142.141	168.705	51.8194	388.292	383.484	253.059	383.115	111.506	271.716	370.821	98.2074	82.1284	89.6353	303.77	204.65	206.268	137.695	273.068	309.909	404.244	289.225	364.218	372.469	596.163	202.327	160.723	525.271	120.009	209.106	222.598	283.196
CCL20276	857.017	857.771	356.619	608.956	482.552	590.239	274.164	153.62	22.2322	953.147	54.4122	23.1695	856.827	756.773	430.437	1096.61	434.222	370.453	15.3178	1417.03	814.984	823.968	868.04	243.691	848.967	489.727	291.533	514.086	733.462	14.8078	1135.69	312.783	574.375	578.118	36.0008	151.496	757.379	499.577	124.173	860.833	664.996	88.4275	598.365	225.924	89.1637	1038.2	540.453	316.737	539.765
CCL20277	614.294	228.75	103.926	168.151	288.199	126.933	80.9874	82.0159	58.5818	49.1673	8.80873	63.8813	207.047	213.275	96.2829	115.904	104.763	86.503	37.8372	24.4906	21.0349	197.191	205.112	78.8427	206.23	141.366	22.7884	140.14	48.7327	6.63911	56.7443	34.9137	128.558	123.209	57.9331	83.7208	140.845	230.592	90.4307	233.245	323.041	45.1812	111.352	32.2242	33.5074	82.8655	132.343	70.8817	59.6313
CCL20278	374.206	916.696	515.44	440.669	617.433	358.96	195.851	457.504	161.578	221.088	86.6576	164.495	789.633	833.464	322.559	231.43	326.386	244.853	107.596	183.189	115.695	767.978	785.468	207.997	792.716	339.602	134.895	635.677	135.947	55.2899	182.607	143.985	434.943	358.702	159.651	409.758	408.033	495.583	433.378	904.921	723.342	523.293	395.575	96.8627	413.326	276.053	434.099	210.606	626.236
CCL20279	1199.84	1159.5	503.807	593.627	903.688	500.467	389.727	979.16	244.166	418.937	142.978	275.191	1063.96	1101.09	495.452	347.326	523.522	418.623	173.821	403.957	319.719	1121.51	1089.98	372.113	1077.45	533.394	225.192	666.585	302.54	98.3632	413.16	150.69	518.359	503.726	285.496	941.222	728.449	680.017	879.573	1163.36	663.557	963.44	496.967	250.893	861.22	521.59	532.884	379.514	439.359
CCL20280	44.1715	1514.48	402.195	935.832	758.536	641.277	319.789	8.61083	16.0992	244.496	171.555	15.9432	1751.21	1588.81	1103.71	513.644	1286.35	962.691	5.19267	417.516	62.7251	1548	1688.05	115.72	1729.5	2204.03	229.26	236.051	860.474	71.1138	349.961	350.632	746.823	707.733	19.5266	17.2723	104.306	523.931	23.2087	1537.79	820.461	0	739.553	38.8411	0	428.848	600.902	137.275	167.34
CCL20281	27.1416	327.51	78.6586	145.606	178.97	157.955	53.2474	55.4125	104.627	40.5371	15.589	94.1398	303.696	288.822	101.241	117.797	106.087	78.3222	66.0558	19.4394	17.5655	303.34	307.804	114.989	302.996	91.0458	53.3444	140.166	47.0759	13.3058	104.769	47.1577	144.405	151.931	63.8383	57.0098	68.8762	151.405	59.9553	327.481	117.982	29.2401	160.204	54.1471	21.9973	81.3878	143.809	99.5167	58.9668
CCL18937	11.1062	26.2633	110.696	14.3443	111.245	171.918	274.129	56.392	69.5357	33.5685	9.77897	69.1932	23.9489	25.7495	294.176	127.217	348.701	203.042	22.6104	24.1611	1.51024	20.7317	23.6642	183.885	22.3826	266.596	122.614	30.1196	2.35389	7.92837	46.9952	80.6624	156.839	176.899	84.6482	66.4892	126.822	101.159	53.4916	28.4346	34.4719	57.6265	169.984	39.72	118.448	32.1621	166.798	120.626	34.9659
CCL18938	223.832	53.1611	199.85	132.974	194.585	317.41	569.338	162.912	189.021	93.0897	27.6769	165.11	53.7122	44.7758	709.8	580.84	703.277	525.865	58.5823	169.78	14.3658	53.4714	50.6485	422.52	48.8835	461.03	336.295	298.14	22.0556	23.1286	144.433	212.945	278.462	325.912	205.303	179.021	318.22	167.715	161.786	53.1651	234.861	147.53	316.799	149.551	196.829	99.1168	285.505	317.966	62.9885
CCL18798	1.5351	51.1573	0	0	0	118.861	0	10.7732	103.694	6.83094	0	107.934	61.5586	51.778	0	0	0	0	126.901	0	0	63.3695	62.6859	98.6408	60.7355	0	200.852	0	13.9903	0	0	129.751	92.8514	121.209	87.022	18.7584	0	0	14.6528	46.5343	0	129.116	120.459	88.2805	142.386	0	94.695	91.2011	0.625333
CCL18799	3.93759	15.6455	332.526	146.193	84.1105	36.4388	160.563	14.7762	37.5686	3.49007	132.635	39.4469	17.2743	15.0451	281.332	220.218	269.693	523.691	11.2637	19.3627	9.35574	17.214	18.0176	33.6298	16.4816	255.225	21.2604	163.119	9.96821	93.4415	7.83739	67.5023	35.475	37.6855	16.3827	19.1181	112.907	110.982	18.85	17.0269	183.088	5.26695	40.6337	22.0056	0.814324	7.83596	38.9434	18.6957	33.2028
CCL18800	195.865	118.799	1145.78	571.226	317.892	259.233	458.991	225.002	346.907	322.092	775.062	364.416	126.389	92.1651	800.802	855.262	842.797	1221.12	562.64	569.962	379.223	106.782	115.672	424.315	114.986	495.531	716.557	625.062	197.098	516.47	389.171	450.477	212.386	282.44	301.955	273.874	272.947	440.326	237.065	121.303	790.346	44.3513	277.107	280.898	38.5173	242.464	249.389	374.825	518.329
CCL18801	0	1.96549	0.876775	1.80241	0.917541	3.90573	4.51346	0.42705	1.17103	0.118879	0.321064	1.26511	2.42042	2.30905	97.568	5.4587	124.72	241.22	0	0.10701	0.121993	4.70996	1.38262	2.52267	1.38233	237.432	2.24902	2.99477	0.49912	0.564297	0	1.95937	4.69499	2.24638	0.797515	1.07076	2.46334	1.02907	1.15102	1.73991	9.70101	0.35163	3.87538	0.642102	0	0.380928	3.59673	2.1559	5.35427
CCL20647	0	0	0	0	0	0	7.93792	0	0	0	0	0	0	0	7.69293	0	0	0	0	0	0	0	0	0	0	12.2817	0	0	0	0	0	0	0	0	0	0	0	0	0	0	0	0	0	0	0	0	0	0	0
CCL20648	11.0804	57.2816	77.115	10.8893	9.28185	55.0323	41.0782	72.0006	33.8035	22.1141	22.1939	34.0091	72.4946	62.2889	83.5131	6.3401	74.3199	112.429	32.246	4.51049	4.25072	66.7044	68.3012	39.4132	69.9185	80.6724	38.7611	6.73224	39.3643	3.96418	6.38323	24.2257	48.0809	48.4471	36.3685	74.2584	9.13703	10.1209	53.3672	63.396	18.4761	48.8112	53.3602	57.0161	23.6789	4.63843	54.5767	34.7542	27.9846
CCL20649	7.76919	111.197	33.686	109.201	119.315	184.689	43.7227	78.2507	144.099	16.8641	18.9775	109.052	163.264	197.902	69.6645	34.4165	58.2	80.8528	161.962	29.7284	12.2583	116.927	188.783	79.7742	175.671	66.5018	169.862	75.6339	53.1038	19.1789	75.4331	112.92	114.089	184.231	121.89	51.8987	23.2966	50.182	71.4368	113.127	100.347	108.078	183.254	160.923	96.4036	51.7868	127.558	137.492	35.8679
CCL20650	3.46726	45.5519	164.791	240.701	38.1211	80.5837	177.103	49.0034	16.007	24.4601	10.7984	9.1774	78.8714	68.5243	275.003	489.584	288.957	182.151	6.92921	400.56	217.219	85.7286	80.9684	158.212	88.0622	109.76	59.327	577.412	49.3737	10.0478	500.424	38.7648	45.4115	94.4413	17.1307	55.0792	380.137	73.2941	61.4849	51.6343	581.114	40.3491	75.5764	48.2734	32.2675	558.698	77.258	222.693	63.5582
CCL17042	26.232	402.458	21.5227	4869.27	172.496	2765.04	314.218	1043.79	9.17834	29.5141	30.8205	8.92105	526.186	362.209	499.483	688.655	393.396	426.078	5.1807	28.9167	92.0788	511.352	503.582	1258.55	512.195	696.84	171.16	304.707	31.278	10.2483	20.8849	108.513	2451.19	2776.32	7.63983	1101.14	685.71	184.222	1272.46	408.124	261.369	735.587	2739.36	1032.04	3.66185	38.0623	2519.52	995.397	757.618
CCL17043	11.4029	40.649	141.371	60.1946	100.371	122.639	40.4304	116.528	46.7334	11.4573	49.0916	54.7477	44.2347	43.7804	37.4285	15.4647	38.3446	34.8463	40.5707	15.2961	41.3493	48.8411	40.8758	46.7536	42.638	44.5691	175.091	20.0391	29.3631	33.7329	35.0045	183.262	126.541	126.349	67.5733	126.102	37.5651	123.19	103.678	42.0401	26.8478	84.0798	120.166	79.4835	35.1657	23.8299	135.816	40.4902	52.9459
CCL17044	414.025	211.249	337.771	162.359	300.454	769.711	547.912	429.923	3903.13	118.264	134.783	3326.68	201.17	227.618	612.641	114.217	600.593	517.724	2260.37	119.552	171.262	193.188	192.065	206.944	192.808	752.128	649.246	72.4925	121.59	159.686	152.553	952.976	818.057	777.904	3597.24	414.687	330.469	319.777	427.772	239.857	106.865	219.928	784.118	369.446	136.674	123.73	831.366	191.05	115.066
CCL17045	1184.24	379.842	396.822	196.148	408.865	1014.94	513.858	309.446	4449.31	98.6732	254.375	4023.02	384.835	391.225	779.949	151.877	819.086	694.26	2827.99	144.727	305.64	375.905	379.781	304.143	376.025	888.519	1375.72	111.902	230.878	353.821	230.019	1284.1	1104.53	1021.64	4301.35	351.305	425.313	448.298	369.37	381.006	289.714	447.618	1008.25	1224.11	237.286	165.987	1107.05	285.98	175.976
CCL20140	1014.15	460.89	193.305	681.377	489.663	206.151	173.599	343.174	95.7212	236.315	46.1018	90.5031	390.876	414.224	198.378	201.895	232.259	222.872	64.7905	186.207	261.169	403.965	383.567	243.037	388.863	403.892	58.8272	172.359	86.9884	24.2357	127.173	58.919	214.441	211.471	99.5942	338.227	318.373	444.953	321.758	462.101	265.338	267.443	227.365	206.693	150.002	179.611	214.126	199.841	182.357
CCL20141	107.446	25.8219	47.035	50.6478	138.29	22.0927	50.2829	12.0001	1.35975	0.303682	11.0723	2.42383	30.1879	53.0871	20.796	103.189	33.1879	28.5592	0.263147	1.09345	1.24655	31.2827	39.2049	4.51099	35.6655	65.4101	0.638358	86.2394	0.425008	5.76609	1.30403	7.50796	34.6481	34.4308	0.873123	10.9413	27.688	97.2661	16.6619	30.372	225.788	3.59302	24.7496	4.59278	0.867995	2.27056	40.6897	4.63776	10.9422
CCL20142	1360.81	1347.31	337.183	455.046	1017.28	676.89	405.706	427.862	226.901	187.718	114.969	227.035	1053.03	1299.84	284.714	403.518	369.76	265.581	177.596	296.282	298.6	1060.44	1057.93	279.878	1043.45	562.16	409.012	461.86	286.629	105.56	361.147	334.37	767.707	674.734	242.914	432.582	576.424	806.156	412.025	1340.98	684.042	607.014	676.037	402.728	479.848	332.332	761.013	254.371	149.834
CCL20143	317.353	1786.73	532.992	307.721	610.675	762.385	187.66	318.887	72.1049	169.154	131.195	77.5433	1215.23	1728.09	130.722	204.112	145.751	109.699	36.0962	213.365	158.972	1235.97	1218.02	129.348	1209.26	296.43	230.521	311.497	153.663	128.244	259.312	484.228	965.379	755.404	101.783	259.648	519.563	610.021	297.88	1782.3	482.688	271.23	754.912	174.967	192.481	324.534	956.608	134.144	426.989
CCL20144	428.23	933.316	242.807	225.391	522.908	423.788	130.367	177.796	31.7134	55.6688	31.2702	33.6164	673.299	907.422	88.9117	148.208	110.449	80.5031	13.8284	101.478	80.2794	672.214	676.595	116.001	672.518	186.288	135.903	197.433	61.5623	20.748	112.634	216.662	515.507	431.38	41.4977	171.35	236.103	492.28	172.404	917.714	257.606	197.451	429.677	120.555	175.436	146.992	508.395	93.843	117.421
CCL20145	504.643	1365.45	306.992	224.507	533.516	674.826	274.59	160.45	43.4906	38.3408	58.3209	41.6621	1104.55	1293.83	260.845	366.138	299.11	249.497	14.2821	60.1398	53.1385	1069.62	1087.03	154.118	1072.71	367.824	145.071	319.03	84.2504	35.8241	121.113	332.13	767.751	673.807	43.3336	163.621	325.461	545.245	194.077	1364.73	367.52	82.5139	672.353	237.226	59.3283	122.433	737.915	99.4396	102.421
CCL20146	188.71	2474.36	998.622	311.359	685.783	1058.96	347.68	642.792	133.39	241.228	418.926	120.684	2107.97	2284.24	446.654	621.94	480.666	413.213	94.9054	272.355	255.695	1950.53	2075.38	327.126	2087.37	717.098	602.62	344.262	464.444	235.577	420.042	784.13	1040.54	1095.6	141.966	585.492	949.788	691.518	611.527	2512.03	469.227	201.666	1026.5	319.747	175.307	609.782	1117.19	299.506	194.441
CCL19815	13.396	7911.28	42.1261	70.1983	84.1618	503.668	52.2062	46.0107	25.2646	26.1355	14.4911	26.6315	8864.69	8158.44	156.561	36.2942	267.005	101.972	48.8935	49.0778	28.1522	8950.42	8892.91	28.1895	8787.01	81.7626	104.238	50.7375	18.773	13.0428	76.4597	66.6834	464.449	505.926	24.9647	53.3174	50.57	75.1017	40.2202	7898	59.0473	36.6051	485.448	35.3382	23.7462	76.2596	463.073	27.4241	27.8043
CCL19816	9.97061	5650.53	34.7005	36.1133	49.9317	344.49	72.6929	20.9157	10.2173	7.29264	7.30646	13.8735	6961.12	6484.43	226.857	30.6059	373.591	145.884	16.7154	14.3997	10.5013	6617.5	6925.31	15.1009	6868.62	133.584	23.4889	38.5207	11.6877	7.8167	46.3413	37.8042	348.921	355.346	10.5964	20.3415	30.2228	40.219	13.0969	5732.41	34.1281	8.34998	339.348	13.85	4.03434	34.2983	355.365	13.2478	14.8336
CCL19817	8.90235	44.7987	12.0454	18.6236	25.105	15.7818	11.8977	16.3682	2.63012	6.61512	2.77996	2.48292	46.057	46.384	14.0274	15.0407	16.7985	11.358	2.06928	6.02881	2.8731	50.0254	46.0027	6.93143	43.7908	19.5281	7.21234	10.0579	5.10918	1.17264	12.4938	8.7089	11.5632	15.1714	3.10412	15.9714	16.3807	24.8301	11.1179	46.1998	15.4928	7.38828	13.8056	5.98964	2.27519	10.9357	14.7112	5.47566	3.70883
CCL19818	4.97701	88.3011	15.9881	21.0134	34.5601	42.6995	7.34583	11.8724	3.24605	1.77686	5.95061	2.14306	95.1681	75.2381	9.08051	22.8452	10.3838	6.76271	1.4781	6.01398	1.89634	96.8689	94.236	11.3872	90.4974	10.5538	20.6176	12.0451	5.07297	4.72328	7.93516	19.0361	31.189	41.2987	2.86087	16.0045	15.6113	28.4555	11.9282	87.7273	17.8832	5.88644	36.4098	18.9644	1.62518	6.07324	39.9357	6.64828	8.74987
CCL19819	79.2555	1280.16	216.347	255.613	505.184	444.148	84.2218	350.44	163.876	150.009	68.51	158.399	1274.88	1075.66	146.387	499.155	187.097	119.886	176.752	271.193	239.746	1369.82	1279.56	296.286	1252.1	116.001	423.072	472.165	243.689	78.6643	392.228	263.678	378.381	449.506	188.485	370.841	210.255	427.203	241.231	1286.97	424.752	529.858	464.762	594.744	318.663	417.571	405.174	298.918	223.175
CCL19820	134.934	2055.82	115.303	118.516	185.637	644.081	46.7855	373.443	226.394	183.327	75.7839	206.424	1763.24	1670.12	82.2156	211.882	80.2378	86.0405	210.496	17.8014	16.1802	1634.79	1781.27	266.819	1818.5	166.578	621.863	80.7869	90.8838	50.7416	96.9677	317.136	626.225	675.418	272.764	427.979	86.3864	193.744	305.756	2056.05	86.0199	66.399	649.656	329.394	19.0959	155.566	604.098	255.077	89.8718
CCL19821	57.4113	880.371	118.4	87.2559	130.584	316.417	9.12695	174.406	85.5588	36.2608	42.5385	88.0296	952.524	778.695	10.1721	89.2785	9.05946	13.8836	86.7634	23.2925	9.50249	902.448	943.613	140.58	946.033	30.0785	103.692	48.5574	25.3133	25.5721	48.0312	128.731	281.404	321.135	118.188	180.843	76.393	122.86	135.045	907.532	51.3966	89.3368	321.617	178.467	31.1669	59.4363	266.323	124.069	82.8932
CCL19822	3.61961	1357.01	56.1366	50.2556	60.6418	414.861	2.58942	98.7854	47.0529	102.631	35.145	45.7259	1120.96	1127.87	4.51711	121.761	4.51917	14.1258	42.1256	22.5436	5.54311	1190.68	1126.83	117.751	1164.28	21.6345	98.0619	33.7379	46.7325	19.8131	69.0576	196.27	402.959	434.961	67.7687	133.576	34.5963	88.2045	81.62	1354.77	55.6558	92.9592	407.064	129.434	44.9138	141.091	371.427	119.989	91.417
CCL19823	0	0	0	0	0	0	13.1678	0	0	0	0	0	0	0	0	0	0	0	0	0	0	0	0	0	0	10.1867	0	0	0	0	0	0	0	0	0	0	0	0	0	0	0	0	0	0	0	0	0	0	0
CCL19824	30.9626	13.1304	7.90603	9.5437	10.1977	4.68021	3.94366	5.37318	1.49573	5.68383	1.34655	1.61388	13.8535	12.3474	2.29317	9.15758	2.26553	2.78571	0.972072	3.09675	1.50934	13.6301	14.149	7.82931	14.4359	5.8983	10.2185	4.90988	3.34932	1.12417	4.52275	8.32039	4.92274	5.65282	1.60073	6.28715	4.75241	9.00957	6.39634	14.5945	11.5278	5.30909	5.16628	7.13643	3.49141	4.04731	5.60292	6.63866	3.10641
CCL19825	25.1012	76.9086	19.375	27.0449	29.788	37.294	22.5062	18.2914	1.7426	26.2051	3.15328	1.38056	74.8112	63.9393	30.8279	31.1743	31.0409	30.4284	1.46136	15.0642	7.65476	80.1809	75.1384	24.5696	75.3491	29.5298	17.0435	21.094	16.2494	0.69277	13.2302	14.9673	29.033	31.5616	2.73522	17.0599	27.688	28.4958	19.9924	78.0049	37.7874	10.936	33.6814	18.9189	7.97207	19.7454	35.3247	19.3165	22.7874
CCL19826	15.4662	165.809	21.4728	20.0137	20.592	37.3054	12.8811	11.8304	6.64492	3.64064	2.81465	5.7179	202.903	178.945	21.222	18.6313	22.0884	25.7379	2.31184	6.27916	4.1638	221.317	205.28	11.6179	199.809	17.9831	11.6253	13.3021	3.77275	2.60541	5.60885	12.482	36.3422	36.5637	8.46973	11.715	18.0824	20.3886	9.5076	168.259	21.2298	5.83642	35.4625	9.48687	3.09792	4.63072	36.396	9.04546	6.30025
CCL19827	0	0	11.7711	0.047226	0	0	67.2524	0	0	0	0	0	0	0	48.5407	0	56.4303	36.9554	0	0	0	0	0	0	0	34.5523	0	0	0	0	0	0	0	0	0	0	0	0	0	0	1.14491e-07	0	0	0	0	0	0	0	0
CCL19828	8.30458	14.1036	13.5028	8.32742	10.6523	5.81672	6.53508	2.73189	2.16919	0.281661	1.44533	2.39795	16.0572	18.3273	8.11825	7.58756	7.19311	8.60091	0.878635	1.36912	0.404654	11.1594	16.4448	2.62987	17.7515	10.295	2.24986	7.48256	0.630704	1.00274	1.81421	1.62483	5.43835	9.18107	3.50918	4.05916	6.06987	7.80221	4.99974	15.1154	11.8754	0.499872	6.42739	1.52134	0.483033	1.02287	7.30436	1.34421	1.18402
CCL19829	8.14598	14.7122	5.37206	4.95053	9.11125	5.06906	4.2382	2.25566	1.4395	0.401864	2.44202	1.24735	20.1544	15.8552	2.77249	3.38303	3.17826	2.61214	0.87056	0.180872	0.206196	22.6886	17.6439	1.33246	19.8599	7.86888	2.95661	2.64596	2.03876	0.834565	1.2403	2.27685	3.9678	3.67823	2.40711	2.53377	1.66544	5.54423	2.10761	14.9493	8.31231	1.48584	3.39211	1.62795	0.143578	1.1804	4.99369	2.20555	0.678744
CCL19830	10.6587	14.2555	2.9367	3.81288	3.88199	4.03279	4.24352	1.43038	1.23862	0.964008	1.47158	0.780573	20.5813	13.8398	2.91305	2.95103	3.71262	3.61706	1.3438	0.867764	0.473124	15.9418	19.0602	1.95673	18.7151	8.89096	1.8502	2.39971	1.23183	0.646605	2.29473	1.38164	1.65532	3.36604	2.12895	0.755044	3.12662	4.71669	1.96146	15.5406	8.64577	0.74385	3.02549	0.724439	1.19799	2.73086	3.80432	1.44021	0.755107
CCL19831	58.1468	121.161	57.5306	66.1495	67.0083	83.2543	36.6244	61.4253	43.1749	40.985	18.5675	39.2389	125.408	104.645	72.8798	101.99	76.9575	74.6006	39.1422	26.3806	43.6867	113.143	125.371	79.9583	122.834	57.1691	85.2267	43.3986	116.877	14.8526	32.8803	109.681	68.266	81.9228	46.4591	68.3541	56.6179	63.1366	52.5551	105.459	61.3366	32.7188	75.1164	136.918	20.9098	25.9835	75.0486	84.8433	77.0801
CCL19832	30.7788	116.982	5.87452	20.3103	18.6293	39.6499	2.9019	46.1275	2.50729	46.7284	2.41192	3.08233	125.632	116.267	5.97004	10.0486	5.77531	5.23407	2.6771	5.60552	5.7959	126.23	128.121	58.953	118.383	7.56186	83.1065	13.7086	70.3291	0.859289	14.4583	69.8175	45.7558	42.1886	4.53385	42.4369	17.405	23.6099	50.6345	116.577	20.6812	85.3862	40.8031	68.7827	20.6964	62.9561	40.6859	61.6958	47.9775
CCL19833	1.47738	67.3808	8.13034	16.2073	19.8528	24.1452	15.9944	10.9201	3.35043	5.27799	2.25547	2.90321	66.0133	75.9146	23.8316	18.6113	25.0551	20.2535	0.52103	0.420979	0	76.763	72.5749	17.2964	67.7433	36.9567	12.9204	11.0164	14.4928	1.82352	2.22337	52.0301	24.92	24.7759	2.24102	10.5911	7.75263	20.3865	12.075	67.7962	21.2021	2.76663	25.6689	13.8571	0	19.4101	24.8339	12.6901	37.9147
CCL19289	50.7787	97.2339	11.143	37.7231	125.063	58.0307	12.6302	19.2201	22.6904	32.5456	5.05376	22.8884	140.377	115.365	12.6087	28.429	20.2824	17.176	25.9194	35.1356	20.5965	140.587	136.416	18.5895	138.902	74.05	14.8597	16.0624	16.8381	7.56649	25.177	11.8798	57.1755	62.272	19.4744	16.7297	48.9422	100.489	19.3705	96.2276	45.2445	18.6956	61.7112	12.6077	27.5742	34.6143	60.0297	16.2466	67.7984
CCL19290	13.1313	3.53354	4.79101	24.1748	31.7538	13.8124	13.328	3.14675	2.96149	8.14948	0.664547	2.49636	4.26721	3.82347	6.80037	20.3676	7.94829	7.55732	1.97864	8.15095	3.53506	4.05551	4.14387	11.2367	5.08149	27.0775	8.15157	13.7047	5.31699	0.513919	6.12825	8.27335	14.512	12.4145	2.62228	3.12055	41.3606	21.5131	3.65305	3.69735	22.7121	16.5942	13.5676	8.59092	10.24	6.55995	11.9965	12.7388	16.2247
CCL19291	0	0	0	0	0	0	48.7208	0	151.69	0	20.7945	81.9378	0	0	20.9854	31.4263	47.2386	11.3582	35.5827	0	0	0	0	16.3387	0	25.1272	0	11.7554	0	12.1827	0	0	0	0	127.903	0	0	0	0	0	23.2707	0	0	0	0	0	0	9.79873	15.4125
CCL19292	13.5127	2.88659	35.3036	24.7062	22.7959	7.64815	13.7483	7.31713	195.539	21.9984	6.05127	162.213	3.90323	0.989089	9.16024	11.2236	7.26384	8.78902	62.3048	22.9191	7.31586	3.22805	2.1321	15.1283	2.60536	15.6213	3.42534	13.5279	12.828	5.07609	21.2104	6.71443	2.68149	8.17907	199.115	8.07252	10.9739	13.665	9.8609	2.98119	32.3203	20.4846	8.06303	14.9625	101.884	25.8899	7.92345	12.0539	10.3973
CCL19293	438.031	398.653	855.824	2181.85	1198.23	745.15	907.079	1506.96	339.136	3032.11	1031.34	315.268	468.726	382.475	1050.16	1207.74	1248.3	1096.71	178.552	5328.7	1284.24	454.169	460.494	1879.62	462.852	1560.09	399.88	876.962	1115.62	880.048	3079.87	297.025	740.655	799.836	391.251	1472.75	1911.92	1191.68	1618.89	384.269	1043.36	978.719	761.468	1199.2	968.864	1636.78	696.077	2646.42	1125.51
CCL19294	241.128	47.3737	98.8375	238.841	207.688	105.136	104.267	112.987	41.8041	95.5645	11.7927	43.1934	62.967	53.2658	74.4173	122.69	88.9032	77.5706	30.7303	87.3018	33.8793	70.0428	64.739	171.342	63.2808	157.733	47.5343	103.331	29.8093	10.0263	88.947	33.0584	96.5831	107.33	57.2587	120.993	194.787	202.895	138.346	49.9653	124.969	209.692	101.012	107.721	128.151	53.0843	97.2782	142.922	98.3314
CCL19295	177.595	42.3367	69.1049	183.091	161.255	78.1204	79.7893	91.3596	28.8723	136.763	7.70161	24.67	49.7661	48.0415	43.184	92.6394	52.4871	39.6633	20.575	94.9245	30.3384	54.4157	45.7556	110.406	48.859	149.281	19.3287	90.3638	41.7012	10.3594	103.584	20.6229	76.1033	73.1305	33.4646	82.4026	212.242	163.225	96.3551	35.2064	122.157	71.61	75.6163	72.4237	29.2759	81.4306	85.0199	104.541	45.0841
CCL19296	149.465	31.77	98.6091	143.155	151.673	63.0371	64.2405	73.1324	15.4094	83.4519	5.29095	16.2273	41.6045	34.9135	30.1793	97.6845	35.5471	26.5461	13.8255	80.9379	25.6167	34.2477	42.1872	82.1586	40.1588	110.467	14.0948	75.8552	29.0568	4.93726	76.7083	16.9769	58.3162	64.9742	19.7042	68.6178	184.81	148.431	79.5232	32.0228	93.3932	149.347	63.0177	48.3912	98.4812	60.0136	60.5814	66.8921	64.3421
CCL19297	65.2317	20.3737	35.4106	53.3622	62.1805	39.4355	32.6124	25.1403	9.98367	22.704	2.63734	9.74257	23.3421	23.5116	21.0013	29.8932	26.118	21.113	9.48418	20.8768	10.1045	24.8257	23.3773	32.8101	24.366	57.3633	14.3689	39.5093	11.161	2.5591	29.2652	10.8977	36.781	35.5597	12.8292	27.0467	30.8581	57.4993	28.6931	20.1481	51.2805	93.994	36.7605	20.7902	75.0113	21.1648	42.5587	26.8747	22.1742
CCL19298	60.034	22.6545	34.1508	59.2353	56.799	48.8989	18.8359	27.4755	1.70306	24.8884	3.46137	1.97986	32.0857	33.3255	10.8175	36.449	14.2678	13.4479	2.43606	22.1059	9.41852	38.6567	29.5234	23.7752	32.3056	28.6034	14.7739	30.6768	10.8777	1.47185	35.5945	10.9026	45.7181	43.5534	3.32824	26.3647	39.75	55.4719	36.6936	31.4648	44.0461	43.7788	48.134	12.2371	43.4857	24.8172	51.8206	20.8355	17.7517
CCL19299	58.1928	20.8033	38.8177	43.5636	41.4516	33.0211	21.5232	21.6079	1.44283	29.2159	4.93158	1.90512	30.2312	27.122	21.298	44.3892	18.9051	20.4403	1.39612	27.8461	13.7781	33.1939	30.7316	23.0212	30.8501	42.5902	20.9981	40.8342	12.4769	1.14719	39.666	11.0648	43.3637	40.5937	1.44117	22.4454	33.831	43.7009	25.6531	26.7252	59.1652	46.0681	36.016	13.4598	52.8054	28.6819	39.9258	22.1449	23.8664
CCL19300	1.42825	2.01369	33.7264	1.4689	2.09374	1.81888	4.65919	1.25291	536.797	1.16259	1.56993	375.154	2.135	1.50544	1.90122	1.89809	3.47725	3.17281	146.947	1.88373	1.27258	1.22831	2.70429	0.657884	2.34323	10.244	1.79214	2.30751	4.66425	2.57534	2.57932	3.513	1.70056	2.74608	626.623	0.698109	2.24844	1.50959	0.750435	1.70156	16.8661	1.14627	2.88759	0.837265	168.141	2.06962	2.00997	1.25763	0.581806
CCL19301	1.96985	3.15601	14.7824	4.05182	2.06263	6.27148	4.2276	0	946.019	0	3.60876	762.419	6.08123	2.59537	4.91655	3.27231	8.30046	7.09612	125.974	0	0	6.3528	3.41895	1.13419	6.52573	16.1345	5.05579	4.89617	1.12202	6.3427	0.286887	3.3035	9.38164	7.57478	752.725	0	3.32256	3.47003	0.43125	3.25943	13.327	0	10.5787	2.5982	14.5129	0	13.8608	0.510154	3.61092
CCL19302	3.56584	5.89346	13.3327	46.3242	40.6788	22.4664	13.7483	4.48174	2.82729	7.43465	1.65035	2.1225	7.50151	7.91271	18.9971	48.6357	20.5614	21.7472	0.573628	1.5585	0.522561	6.8596	7.52159	13.8856	8.34901	27.7528	8.02813	12.7116	5.05993	0.906445	4.20927	10.2815	20.1112	19.1246	2.19612	7.15519	27.8568	39.5624	5.01263	4.22335	18.2379	3.46431	19.6833	11.3869	0.873288	9.19202	15.4067	11.7137	14.3727
CCL19303	11.2375	0.764784	1.9901	3.78426	2.70741	1.64639	14.7124	1.01778	1.71562	0.728542	0.655873	1.74685	0.840234	0.524105	23.8558	2.64322	27.4708	24.1219	1.6367	0.388626	1.96598	1.49669	0.659035	1.91819	0.878531	42.3563	3.74352	3.02797	4.53159	0.864564	1.36144	2.44605	1.6577	1.46591	1.68089	0.777731	1.00643	2.21899	1.13212	1.18477	9.29702	0.798127	1.94775	1.04935	2.00522	1.18166	1.51614	1.51954	0.486123
CCL19304	3.84736	0.53311	2.80916	2.45967	1.63321	1.19179	4.87983	0.25338	0.985362	0.366778	0.190496	0.825686	0.810975	1.09602	2.22043	3.28198	2.33684	2.90303	1.34463	0.584128	1.24497	0.447128	0.525023	0.508902	0.787371	9.66788	5.21901	1.93841	2.64553	0.301332	0.969211	1.86008	1.48569	1.33284	1.48716	0.355776	1.75388	0.854809	0.591876	0.55058	8.56986	0.91798	1.7738	0.670519	1.53219	0.723249	1.34139	0.269296	0.38122
CCL19305	0.533737	0.114018	1.78016	2.19571	0.558878	0.339856	7.63657	0	0.432292	0.193092	0.325935	0.941823	0.289076	0.703225	1.92423	1.18219	1.77702	2.56363	3.43003	0.304175	2.57595	0	0.393008	0.153657	0.392927	12.6031	3.04419	2.98493	2.22945	0.0572859	0.829152	0.596731	0.423665	0.228046	1.24912	0.173922	0.400115	0.522344	0.155798	0.353262	10.5048	0	0.674432	0.104295	0.275952	0.876538	0.417292	0.184304	0.144947
CCL19306	25.5081	17.6817	58.5984	30.5172	26.7096	57.1792	25.3984	28.5414	5.69199	24.012	8.20172	5.13577	21.6534	16.1182	39.6286	37.4015	41.9215	36.2557	4.58977	20.4704	12.5379	22.3848	22.0954	40.1643	20.6947	35.0329	12.0249	22.8052	14.3317	4.86095	30.023	16.0053	49.8958	51.3793	7.51292	25.0631	48.293	32.4017	25.8705	14.6433	40.0221	5.22241	52.4593	27.9992	4.44091	24.5915	55.5554	34.9854	18.237
CCL19307	67.8759	17.122	33.9577	28.5915	57.8414	76.0946	65.6043	29.9123	27.6337	18.9066	35.188	23.9777	30.3874	23.3089	111.339	81.5678	106.269	91.151	31.4078	26.0136	70.7716	24.8399	29.8508	74.317	27.5664	84.56	37.2719	69.0992	107.76	46.5007	52.056	64.9882	63.192	83.5318	38.8681	33.7062	45.064	54.2723	29.2453	19.8338	82.1614	43.7537	77.3283	144.979	45.0797	51.7939	78.7543	73.3065	38.0917
CCL19308	35.8154	29.4083	222.856	75.9717	106.647	106.188	106.331	33.8184	319.542	19.4356	28.2959	337.451	38.9169	30.9675	169.782	138.515	152.315	157.244	753.389	1.91354	17.7633	38.5018	44.856	124.052	45.553	101.584	67.6659	137.009	119.852	51.5344	19.2344	63.8176	79.9572	107.596	281.728	48.1416	31.4636	116.982	37.2443	36.2982	221.658	27.8459	132.234	233.904	19.0959	28.8686	101.068	104.639	120.364
CCL19309	137.113	23.8386	41.5524	88.8404	71.5022	55.299	61.4755	34.7867	26.4195	29.5861	11.3057	23.2605	27.5935	26.4917	49.4555	17.7927	62.1801	61.9388	14.1094	25.8767	9.25905	25.2729	27.3572	27.8739	27.7908	92.3082	16.2316	17.0593	11.7171	7.12159	24.3277	18.2433	52.2082	59.7232	30.9889	39.047	58.0891	51.7217	45.0009	23.1354	32.2959	20.9781	59.0713	14.1896	17.6925	25.5723	55.0505	20.749	24.6348
CCL19310	115.788	23.2211	45.1981	88.526	53.5387	52.8605	42.9258	32.8845	8.02157	19.7284	7.16913	8.44757	29.2276	24.8249	32.6689	17.2551	36.7693	39.5937	4.6382	15.0841	4.43914	30.9884	29.0435	23.5054	29.8504	57.2891	17.0841	13.1591	9.17284	3.6038	14.7759	17.3745	49.7575	51.9146	12.8979	33.729	53.6918	52.6236	41.1789	23.1827	23.7219	19.0637	50.0588	13.5234	16.4232	17.2451	48.348	19.2267	21.3202
CCL19311	0	8.70786	0	0	0	17.3039	182.744	0	6.60307	0	14.9356	13.0781	13.2465	0	195.945	11.2859	220.539	138.686	3.19465	3.31868	0	29.2137	12.8636	0	0	318.84	7.74979	42.2163	0	0	0	30.3827	64.7131	8.70828	10.5999	0	244.464	0	0	8.99322	75.2136	0	17.1694	3.98266	0	3.93787	63.7395	3.51896	5.53501
CCL19312	168.509	101.949	198.528	127.866	324.966	198.9	29.217	68.2719	548.379	4.53197	197.958	564.748	150.709	104.709	54.5387	112.776	58.3989	55.1958	1153.25	9.31049	35.9303	160.731	156.724	149.258	156.819	45.2646	316.141	98.5161	27.2117	128.164	19.2252	243.215	163.589	200.627	535.49	80.3238	86.1841	282.051	47.7725	98.6923	114.328	285.83	195.057	473.305	150.427	14.8342	163.655	146.376	45.8718
CCL19313	9.105	4.82027	25.7465	3.66423	6.21774	5.29345	0	0.964638	31.4536	1.28894	22.7723	42.0079	7.20403	6.25893	0	4.27452	0	0	388.12	0.966878	2.6454	5.95787	5.9964	2.05139	7.49394	0	6.322	5.16578	3.15681	1.91199	2.53678	7.08146	4.2421	2.79082	26.5587	2.32194	2.22572	2.78942	1.03999	6.28829	27.2696	47.3389	3.50155	6.72989	25.7887	1.83564	1.39276	2.2555	0.806297
CCL19314	8.58945	2.33531	42.1909	3.74772	2.45292	3.31474	0	1.01481	23.4637	0.564989	12.3026	31.4409	5.07502	5.82998	0	2.16194	0	0	274.162	0.890019	1.23205	6.15581	4.4355	1.64853	5.00943	0	7.57122	3.88174	0.889553	0.419047	0.985604	3.20107	3.09912	2.33542	20.0345	3.05338	0.585369	3.2096	0.797767	4.13459	19.0505	30.4989	2.79564	5.34044	13.9283	0.528038	1.8315	1.68523	0.424116
CCL19315	1.64322	6.56152	18.3389	3.76998	1.1912	1.93167	0	1.84806	10.5039	0.583044	13.8941	12.1662	4.64159	6.82817	0	0.734926	0	0	74.2079	0.617452	1.61897	5.16355	4.9861	0.545844	5.18447	0	5.04657	3.69161	1.19997	1.0989	0.920452	5.08753	1.20401	1.37717	12.4245	2.65668	0.994947	1.03911	1.43898	4.18305	15.1599	22.1152	1.35763	2.81575	8.03831	0.696022	1.92708	0.785657	1.85366
CCL19316	2.29927	15.5389	35.8685	56.1081	51.2156	44.7868	1.52524	16.6045	15.4906	14.5473	8.04158	13.7309	18.6116	17.3502	2.02885	28.0389	1.89204	2.35308	8.502	5.56472	7.65335	19.7738	18.1066	30.8701	18.1028	4.11821	23.6052	18.6386	16.1922	6.86497	15.7995	42.1818	46.6643	47.6237	12.8819	15.1209	44.893	49.7087	16.6569	14.2496	17.8698	4.5294	48.9289	35.9636	2.67472	17.8704	43.7561	26.2547	20.265
CCL19317	1.35718	0.994019	4.0739	22.1335	15.4291	1.72836	9.3207	0.0944889	0.423986	0.105213	0.710385	0.373224	0.567044	0.5109	7.09738	12.561	7.44354	8.96328	0.0911689	5.0669	3.18507	2.08425	0.856572	0.948881	0.917566	16.3954	0.774072	15.3005	1.39885	0.374569	8.86638	1.73412	0.92339	2.23665	0.352916	0.473834	9.37466	14.4585	0.339567	0.256648	17.5293	0.93362	1.34745	1.25023	0.300723	8.70936	1.36425	1.15488	0.473874
CCL19318	14.4624	55.3727	77.1774	131.577	255.111	168.829	55.4979	62.7113	43.6104	90.9581	83.9688	43.0985	60.6146	67.4249	100.68	212.528	107.182	113.883	43.5064	166.2	101.498	53.4183	62.3733	81.6695	63.5304	141.853	57.3176	136.184	78.857	36.0598	178.224	74.2127	171.314	160.66	50.3361	65.6147	125.096	192.272	56.5042	51.2968	238.113	226.485	171.501	125.975	299.092	427.626	163.518	79.3273	86.2548
CCL19319	12.5039	27.7384	30.9342	60.0594	79.5644	76.9936	16.1995	27.2547	25.374	14.8757	24.7196	20.9621	31.4349	35.1215	29.3033	132.504	34.8683	30.2767	25.2633	22.2504	7.69005	34.2692	31.9139	48.3788	31.5604	58.2802	29.7022	103.484	11.7399	7.47709	30.0174	32.568	67.4044	70.8903	24.261	28.6109	36.0005	68.3389	27.8556	26.1009	121.527	81.1638	71.0999	70.9237	75.9786	30.9813	63.9732	49.4994	29.8335
CCL19320	0.992866	18.1343	30.3	39.8239	44.1844	54.0536	8.38134	25.8873	6.63428	13.3351	21.6453	4.65871	23.2305	16.3519	15.557	105.558	17.9744	17.4363	7.0031	26.4324	9.12291	25.6161	24.439	28.1547	24.7471	51.4313	21.5188	70.0247	12.0648	3.35677	23.859	26.0861	46.1043	51.8603	7.74545	23.0517	50.7985	43.1422	14.9981	15.1143	93.4309	104.386	49.8699	36.3771	130.514	32.659	53.5614	30.7275	12.9424
CCL19321	73.9685	31.0192	154.605	19.9119	52.8913	58.7951	16.0169	52.5609	324.175	1.68372	194.398	378.192	37.0639	27.7982	20.4443	17.2151	17.5483	22.3915	655.461	0.363749	9.74492	35.489	37.4809	31.2274	36.2984	26.5948	75.8114	11.7222	165.655	94.549	1.5183	123.77	54.9706	64.189	252.534	70.2469	10.4667	44.8912	34.9413	33.5143	36.5632	29.2838	63.5135	118.153	18.1911	6.47424	54.2891	23.2385	13.4479
CCL19322	81.8621	31.8079	106.418	47.3994	31.7224	119.54	49.4327	31.6495	48.7874	10.1439	129.955	45.9492	51.0051	39.0664	109.355	271.577	108.494	111.216	36.069	7.5962	10.8583	58.5527	50.2427	31.8249	49.8764	79.6222	74.9987	119.46	23.1307	105.798	13.8468	123.053	106.487	123.623	34.7383	31.5063	36.422	36.9978	27.2354	32.1037	111.699	28.8406	122.887	105.047	9.7479	20.2686	119.626	24.7899	10.5686
CCL18844	721.886	122.785	485.032	621.438	640.363	373.88	337.458	446.567	399.683	141.56	182.442	349.865	122.487	112.28	529.468	439.366	622.46	541.841	247.669	158.962	178.887	119.03	123.876	440.122	119.359	559.324	188.066	418.553	208.928	174.186	332.231	260.997	374.632	374.16	328.029	442.951	278.732	564.987	396.707	122.229	427.779	309.278	377.013	257.626	241.919	245.617	364.513	338.1	209.762
CCL18845	543.518	103.847	378.981	451.361	377.075	343.663	185.528	672.005	196.424	304.28	145.478	207.329	110.199	111.401	301.008	362.571	319.235	310.89	137.281	262.581	287.045	119.115	111.127	377.317	111.218	302.281	327.966	291.61	323.544	81.907	619.601	279.138	360.219	333.369	184.366	619.557	293.574	374.326	563.558	115.997	251.218	534.581	341.565	195.237	465.462	348.88	349.279	315.892	308.138
CCL18846	532.078	260.918	615.325	450.063	861.238	626.566	188.184	544.46	2053.59	228.378	431.89	1880.65	254.903	225.649	301.538	369.299	365.542	292.287	1354.95	380.489	799.047	247.665	258.114	332.59	255.753	338.519	312.163	498.025	513.45	395.143	702.659	527.756	628.442	637.677	1682.74	548.445	587.684	688.925	476.217	255.147	550.67	349.986	641.529	700.642	501.74	482.92	628.637	286.014	352.427
CCL18847	110.269	26.0714	124.044	83.2385	159.181	82.4836	84.9197	106.123	114.196	5.17051	40.7162	112.625	31.1715	24.5432	94.412	76.6503	107.599	90.6298	27.3856	6.38005	8.04835	32.6847	27.0273	59.6067	29.7238	158.311	25.4011	86.6144	12.6837	21.3032	14.1572	38.5409	87.1881	87.2747	79.5073	109.784	80.1747	135.91	109.406	22.9577	92.4464	9.79489	90.9064	48.9516	5.97784	10.6731	90.8984	44.3612	48.6689
CCL18848	0	0	0	0	0	0	0	0	114.281	418.049	166.386	132.686	0	0	4.4977	134.709	0	4.86869	76.2628	415.924	645.757	0	0	219.445	0	7.18051	0	80.623	812.936	99.2201	1110.15	0	0	0	143.39	0	0	0	0	0	89.775	0	0	114.089	0	789.64	0	159.609	39.6395
CCL18849	359.931	79.2317	281.467	292.927	405.16	274.904	214.607	264.859	125.365	102.405	55.1169	121.834	87.9505	78.2428	221.096	158.288	266.671	204.734	73.7275	51.4221	74.8111	89.4196	85.539	214.508	87.3492	315.599	135.187	206.557	127.878	23.2521	127.532	166.332	274.452	288.033	129.457	280.303	208.009	364.56	259.475	75.5284	193.822	151.118	278.259	147.711	172.425	107.521	261.83	174.508	194.327
CCL18850	367.22	70.6129	229.004	203.138	239.095	224.239	109.086	312.52	69.4276	203.698	42.3185	73.273	69.4817	69.3188	86.1182	164.645	114.842	76.9491	48.2297	99.5119	148.908	64.7467	72.3927	170.69	70.1421	239.131	167.516	181.735	222.857	16.9405	247.001	199.636	228.214	229.673	84.8039	308.851	266.92	252.139	282.64	67.4163	181.405	119.281	236.263	107.843	123.78	221.372	229.766	147.036	294.488
CCL18851	304.453	49.7499	200.861	207.706	281.326	171.076	87.6412	219.903	43.1772	213.265	42.8873	45.2396	53.4098	57.5328	81.5725	183.362	107.334	68.274	26.0943	177.901	257.522	53.4616	54.3541	136.361	57.4044	191.182	103.081	219.333	187.695	12.8885	415.491	142.392	158.142	185.405	61.1903	220.55	218.23	265.666	184.822	50.5774	176.062	134.34	177.027	91.0152	194.722	297.746	173.544	124.24	143.538
CCL18852	100.666	16.8098	76.6076	77.5271	87.5926	47.9991	61.6018	43.4168	27.2159	9.10462	20.0871	25.8149	16.5868	14.3219	64.0258	78.1177	69.1115	62.7806	18.7233	8.94594	14.6726	13.7177	14.3923	78.3703	15.1348	85.2675	39.0856	70.4823	10.5885	6.92401	14.5921	48.3478	43.3293	42.8596	32.9362	46.4321	25.7748	95.6035	40.2486	14.5455	74.123	51.585	47.4769	69.471	53.5125	8.62901	42.4003	73.3162	17.0381
CCL18853	178.822	50.1001	295.087	112.176	131.856	115.653	70.46	158.556	37.6491	73.1607	68.6075	34.4682	40.9208	43.7907	59.4576	135.309	59.6146	64.9241	29.8266	62.7695	78.8571	49.3167	41.363	77.221	38.1051	112.126	75.2923	106.755	92.6131	22.9109	70.2218	141.309	122.064	122.106	43.8221	145.294	152.652	137.163	134.868	44.6158	123.516	71.3823	121.557	48.435	91.8491	61.9995	107.601	74.0741	105.452
CCL18854	141.789	14.3605	70.7423	76.422	94.1238	42.4768	34.2719	35.2095	39.0204	25.7875	4.62419	32.8164	12.4711	12.047	22.9285	53.4831	28.7005	24.897	13.05	23.9993	19.148	10.7984	13.2892	37.7051	14.2616	57.2452	12.9274	42.2525	16.9203	2.11478	35.0356	13.1023	44.7738	46.0548	45.4767	37.9568	61.2553	93.6927	39.6403	12.615	52.2765	39.1718	45.2387	21.2138	76.3037	23.7371	43.4961	36.8874	24.2889
CCL18855	35.268	6.13286	29.8016	30.1896	36.3663	20.2659	19.3534	14.3582	34.4605	4.6096	2.24562	30.2973	6.04489	5.38341	9.1246	34.9201	12.1157	10.9747	10.0363	5.1736	3.2334	3.93004	5.56478	12.7844	6.14034	21.1845	4.29289	19.5767	4.08305	0.692434	8.58154	4.68838	18.8196	17.9171	37.271	16.4501	19.708	37.188	18.6906	5.40867	28.5031	11.5636	19.4971	6.52387	30.6035	5.39099	17.5277	11.64	9.28572
CCL18856	0	0	25.0009	3.21219	0	3.9775	6.25621	0	81.9609	0	6.86624	48.8502	0	0	4.3308	2.59421	6.82412	3.75042	6.60896	0.762838	0	0	0.985621	0.89916	0	27.6563	3.56277	7.76313	1.18602	3.017	1.81949	0	3.71877	0	74.7197	1.52662	3.51206	7.33589	2.73508	0	24.9726	0	3.9466	0	33.9108	0.905166	10.9885	0	1.27229
CCL18857	14.1667	155.855	156.262	332.333	1260.89	232.389	69.1088	336.825	477.568	223.585	422.175	407.034	161.896	155.544	217.859	550.521	234.78	241.904	297.312	271.7	647.188	159.545	158.919	227.518	154.842	519.398	497.499	1137.27	427.931	921.537	491.932	614.693	268.678	230.443	684.584	286.376	153.991	989.118	222.419	157.614	954.509	282.347	231.009	215.133	327.508	594.541	269.778	399.125	789.099
CCL18858	8.23514	2.90268	23.8958	5.92867	12.5034	8.91431	8.01218	2.0067	98.3479	0.782056	4.2243	88.0812	3.47896	2.71255	11.5332	15.0482	8.2254	16.1927	34.3675	0.201137	0.114649	3.54114	5.45743	5.92701	3.11788	20.7825	15.7348	4.34965	1.40722	1.32581	0.599679	16.1124	8.82471	8.97236	126.987	3.62269	2.77806	12.5726	4.50721	2.18022	9.6235	7.93108	9.36536	7.36205	3.19329	1.43198	9.17483	3.4124	2.34824
CCL18859	11135.2	2781.47	5895.88	8757.93	6308.39	6476.27	4485.14	6472.21	1345.91	5495.05	2165.07	1322.71	2865.56	2696.67	7610.06	6829.27	7774.54	7221.63	1502.95	9043.8	2759.61	2800.42	2834.11	5705.68	2834.95	6296.5	4559.67	8713.5	2976.79	2218.49	5625.61	4196.8	6112.43	6464.33	1510.3	6348.3	7630.01	7698.99	6559.62	2738.26	6186	9897.75	6398.01	4387.93	9748.65	3346.66	6006.33	5845.03	6150.85
CCL18860	2449.51	8921.58	0	0	0	18907.2	20165.4	0	5590.93	32960.7	9007.48	5478.07	6994.73	8542.98	40109.7	29432.1	42009.6	39794.7	5196.25	53803.9	15264	7530.34	7075.87	32093.9	7221.27	33491.9	14836.9	25221.4	9709.83	7947.82	28045.6	15006.6	18805.6	18554.4	6075.63	0	35520.6	0	0	9866.84	18951.3	23065.8	18984.4	21282.5	31288.5	19192.9	19718.6	33400.9	85424.1
CCL18861	441.433	1410.34	645.11	463.161	530.924	1736.52	581.759	2193.17	733.891	527.008	2206.51	718.787	1262.89	1331.83	1076.17	917.646	1064.86	903.55	969.695	670.44	1541.25	1215.53	1237.12	570.594	1224.08	1063.99	4152.64	1074.56	2258.5	2880.29	955.03	4449.04	1934.58	1704.22	714.85	2020.28	602.942	552.181	1307.94	1394.37	862.331	3776.81	1795.7	1115.58	3484.37	868.298	1855.13	521.691	443.116
CCL18862	414.003	87.2206	121.395	115.109	147.549	243.448	96.0499	117.765	52.0514	34.0731	36.0466	56.9601	64.7403	81.9901	46.9617	64.3306	57.2229	52.2465	23.6569	25.7508	23.6844	68.1001	65.4121	68.1804	67.5173	151.137	112.543	75.529	34.0432	39.0652	35.7304	155.039	253.864	236.425	59.8089	116.032	122.96	135.384	123.298	89.4862	98.5071	102.221	243.324	57.4425	78.2932	41.2594	260.808	63.8562	83.3886
CCL18863	223.367	85.3813	128.906	105.139	130.066	187.445	74.4863	97.715	29.2736	43.7247	26.6629	38.4591	60.3693	85.1606	34.2646	56.9732	45.5647	37.553	18.5048	41.024	35.2594	71.8471	64.3134	60.7603	63.329	118.945	89.9059	77.0492	50.2572	20.9535	55.6483	125.11	225.118	206.559	38.1316	88.3312	105.066	119.153	98.379	85.1236	110.337	68.107	197.378	58.5755	45.6937	63.0776	215.801	60.5238	43.7932
CCL18864	267.928	58.7801	102.135	67.4515	86.5741	149.251	46.895	62.644	27.4783	39.5597	15.5384	30.2575	54.0563	53.4927	26.0287	43.0064	29.8087	28.4717	14.4151	34.4459	28.2387	48.4164	53.4794	64.404	53.1053	73.6482	66.9381	50.5592	28.4625	10.6911	36.9141	70.2012	151.285	145.799	30.1338	61.3821	66.9095	84.0676	67.8686	60.5976	72.4866	82.3181	149.13	53.3342	61.1884	35.7755	150.166	60.1508	59.9945
CCL18865	21.2806	64.2626	65.6068	30.996	24.4996	92.0858	36.8082	62.9055	62.1303	10.1273	18.7582	63.646	58.3285	61.0675	18.3691	24.0611	22.6047	15.1013	28.1341	1.61915	6.98009	57.8507	55.3592	47.2152	55.3302	39.2411	41.0196	24.6816	53.3934	18.5474	4.30005	92.1792	92.9939	93.1853	53.9466	67.1205	26.8736	31.2068	57.0528	65.078	26.2456	23.7408	89.0474	61.2484	9.80717	7.37823	92.5096	36.285	28.4798
CCL18866	37.8184	83.5104	70.7451	30.8622	29.2694	108.625	33.9361	91.6535	69.7674	19.8534	17.0949	73.0477	74.1385	87.74	18.3538	15.3646	21.6198	15.7955	43.2501	3.96582	19.9728	68.9369	74.5252	63.7273	71.0728	36.5816	82.5283	26.6929	70.7898	16.545	5.92691	108.692	111.104	106.83	81.1319	89.9138	20.5695	36.9307	75.2348	82.5741	27.9374	44.7028	107.782	71.3891	19.1278	8.75626	117.868	52.6442	64.2176
CCL18867	34.3158	80.0577	75.147	23.2187	23.9548	107.144	30.4064	108.558	74.3842	32.9966	19.9077	82.7172	74.685	85.2696	14.9427	14.7514	17.9926	12.8317	53.3274	8.85923	36.5011	68.9255	69.8665	51.1288	71.799	39.9817	93.6544	27.122	68.2975	22.3894	8.76793	121.155	126.517	111.122	86.0243	107.627	21.4937	27.4852	88.2402	87.9608	26.66	79.4813	108.499	58.673	49.1404	12.1261	122.496	42.4478	69.0352
CCL18868	4.72408	27.9889	39.0687	13.0883	13.8303	37.3858	15.7528	32.8429	16.7494	5.9904	10.0675	17.3062	23.6226	26.9293	8.28836	8.56835	9.26847	6.74349	10.631	1.81314	7.14055	26.5322	24.5827	18.3185	22.9351	18.4398	19.5756	16.954	16.9504	10.5856	2.6678	47.6425	40.7508	35.3431	17.7496	29.9707	8.23917	15.0019	26.3833	28.6508	20.7538	17.332	37.2172	18.1985	7.8507	4.8058	38.6679	15.5553	22.0714
CCL18869	7.30926	38.2059	52.3373	13.86	16.0246	46.6871	19.6739	55.5477	19.4805	11.0937	19.5837	19.2368	32.0658	30.9976	16.4696	12.3319	16.2553	15.4281	11.761	5.18832	11.9567	33.3944	28.6883	26.2374	30.7722	26.4957	22.6682	20.0128	33.6537	20.2254	3.65927	75.335	52.2169	40.5499	20.5511	45.998	12.0717	16.4971	38.8045	33.8642	23.1801	32.0805	40.5518	26.1775	21.257	5.75915	55.1816	22.6564	37.0322
CCL17389	0	0	0	0	0	0	0	0	0	0	0	0	0	0	0	0	0	0	0	0	0	0	0	0	0	0	0	0	0	0	0	0	0	0	0	0	0	0	0	0	0	0	0	0	0	0	0	0	0
CCL17390	22.5604	1.65236	15.479	37.787	30.3725	4.51481	0	4.71208	1.09635	2.79832	47.4712	2.17144	1.67573	3.39708	0	51.9329	0	0	0.909303	10.0758	6.82011	0	1.6273	2.59795	2.44044	0	5.88225	24.4328	1.95815	27.1889	21.9671	6.48593	3.83739	4.1311	2.51423	3.15063	13.7715	33.3075	1.69339	2.13314	30.923	0.51732	4.88698	3.77865	0	10.0876	3.02373	5.67579	3.15089
CCL17391	31.2737	45.6657	24.9543	114.812	71.7113	76.377	77.71	37.235	20.2957	37.9163	34.8112	20.48	46.3116	40.1615	158.088	67.4059	136.166	131.08	14.0542	23.3018	5.62148	39.1517	42.5994	128.782	46.8372	164.577	13.3214	57.0695	13.3789	9.55993	34.9384	12.8351	79.6572	70.0241	21.3087	29.4113	57.4236	78.801	32.0664	44.8041	66.7131	12.073	79.2851	52.0986	9.82425	32.8121	73.3521	152.246	2844.13
CCL17392	0	5.2844	82.5053	8.48043	8.63414	47.2542	89.6631	36.1672	36.0639	26.8479	3123.96	31.7461	8.03871	10.8642	41.1612	13.6978	18.0162	51.9824	1.93869	14.0977	11.4796	0	15.6127	66.4679	13.0079	116.824	23.515	5.12382	59.4923	2394.85	40.8307	82.9704	39.2714	63.4158	79.3352	56.4255	0	14.5255	28.8833	5.45757	116.645	0	41.6774	14.5014	0	64.5222	38.6806	93.9617	77.2557
CCL17393	0	0	0	0	0	0	0	0	0	0	0	0	0	0	0	0	0	0	0	0	0	0	0	0	0	0	0	0	0	7.84641	0	0	0	0	0	0	0	0	0	0	0	0	0	0	0	0	0	0	0
CCL17394	3.80769	0.813404	184.145	1.95803	31.8964	3.23272	5.62954	10.5155	1386.71	0	0.697569	1398.62	1.44359	1.67227	2.28791	5.79823	2.37699	3.42918	1647.54	1.085	1.76701	1.36443	0.600799	0.365397	0.600674	16.2963	3.2576	7.09819	6.98854	0.613018	3.51214	2.12854	2.26683	4.06722	1004.99	3.72229	1.42721	21.9858	13.3376	0	23.4191	0.50932	3.60856	3.53421	9.84324	5.33365	0.744242	0	17.3204
CCL17395	0	0.481099	3.7557	1.54414	3.93032	0.956019	3.65189	2.561	1.45925	0.407378	0	1.08383	0.487903	0	1.24912	1.24707	3.9834	3.83111	0	0.183353	0	0	0.947602	1.29671	0.236851	10.9682	1.71267	2.3324	0.285067	0.241719	0	3.35722	2.68149	2.40561	1.9521	1.1008	6.75316	3.96726	2.62957	0.993729	6.00233	0	0.948591	1.54026	0	0.435125	0.880383	0.388837	4.28124
CCL17396	0.237675	0.913902	4.04281	3.66659	3.98192	2.27008	1.63228	1.8533	1.0395	0.838349	0.261252	0.800665	0.926828	0.626296	1.97738	3.55342	2.96742	3.28207	0	0	0	1.53301	1.35006	1.71059	2.32462	7.366	0.94891	2.36302	0.722022	0.229586	0.415376	2.12581	3.39586	2.74184	1.4833	1.04555	6.94872	4.32638	2.70572	0.786543	6.57814	0.572247	2.8531	0.905636	3.87079	0.688808	3.06605	1.66194	1.74272
CCL17397	0.557083	0.714029	3.90185	10.8858	6.41656	2.48305	5.57942	2.71495	2.0304	0.906923	0.40823	1.47453	1.08619	0.733985	4.48027	2.31357	3.65153	7.52558	0.392934	0.952441	0.46534	3.59321	0.703198	3.04718	1.23034	14.0587	0.953204	2.76933	0.846171	0.538125	1.29813	1.8685	5.96965	4.28438	5.3599	2.45065	2.5057	6.5423	2.4392	0.368714	7.53791	2.23548	1.40786	2.93914	5.61644	1.61449	2.61326	4.61677	0.907723
CCL17400	675.249	232.525	1411.33	2219.54	2631.8	710.564	576.732	1107.25	403.472	883.697	250.05	385.45	227.455	193.839	1021.52	1315.42	1097.07	710.251	245.115	1161.75	718.925	241.843	230.837	1283.77	226.137	837.213	824.442	1382.16	971.351	245.139	1730.01	511.859	639.026	725.301	437.145	1176.38	2825.1	2275.3	1108.61	222.44	1217.45	1403.96	743.394	1153.05	928.997	1448.38	628.608	1268.9	1197.77
CCL17401	467.072	128.635	775.55	642.458	690.219	247.992	237.974	2130.6	305.082	576.853	464.083	282.99	134.346	124.34	343.951	535.57	346.301	232.252	194.514	856.817	1767.35	119.475	132.126	557.028	132.854	339.564	207.926	554.868	628.5	421.098	1026.15	208.343	249.257	237.326	337.46	1934.56	963.153	742.333	1648.02	123.656	408.367	615.148	227.906	396.807	566.189	826.199	252.81	558.415	967.517
CCL17402	99.0694	20.3415	58.9469	45.5039	51.1126	53.4362	25.3904	124.923	8.93932	58.1977	25.286	10.1256	18.4412	20.2763	24.8735	34.1531	30.3221	22.5941	6.50157	51.6827	39.1006	24.8156	18.5153	29.9747	19.0425	51.8469	28.8009	54.8369	33.237	12.3881	79.6362	32.5296	56.1158	53.7842	12.0054	104.017	55.7004	54.7841	82.6493	22.5996	64.186	62.72	55.9076	13.7437	82.6121	98.3995	61.4755	28.4595	81.4965
CCL17403	141.752	19.906	101.008	75.507	102.599	58.7951	40.4014	73.5556	30.7036	14.0592	22.9168	26.3292	19.9582	20.8344	32.0284	79.2747	41.8214	27.9312	23.6349	11.2073	17.4545	15.4813	18.7575	48.938	18.0409	53.0707	33.7407	100.98	39.1914	14.4111	21.3026	51.1437	61.6948	57.6397	36.1999	76.4634	43.0243	103.796	61.6955	21.7732	104.899	44.8716	56.0191	48.0872	60.7696	29.1743	64.9061	44.7189	35.8884
CCL17404	74.4342	22.0761	127.959	75.6849	108.133	53.9131	42.0535	69.6191	18.6208	14.1045	18.9255	18.7405	18.8477	19.8172	27.7028	58.7475	37.1112	22.7304	11.4888	10.0084	13.1461	18.0621	19.1017	42.8892	18.6463	68.1842	17.9524	78.6227	26.9556	9.79234	21.7024	41.8352	57.5695	55.8394	24.7931	69.8957	62.2484	110.959	61.9376	21.027	101.714	33.7702	55.0471	36.9571	40.2288	29.9604	55.843	37.319	55.7407
CCL17405	176.367	30.335	238.86	122.056	198.376	68.2502	53.366	136.637	64.4463	53.6888	28.0162	66.6691	24.626	25.486	38.7498	87.6106	44.7499	31.2204	54.0132	55.5265	75.1816	25.1979	23.9861	62.0425	24.2324	98.236	55.7472	126.632	65.4167	21.6894	105.196	46.8149	69.7716	68.6946	86.7232	123.524	95.4493	183.003	129.385	25.5302	150.044	165.106	65.3476	52.5617	218.667	91.0143	68.722	60.4393	148.74
CCL17406	129.633	249.696	571.008	584.684	633.198	395.196	246.196	265.767	109.1	428.37	52.5392	115.187	249.462	227.095	190.396	501.674	197.791	222.406	77.6437	220.925	92.1527	242.901	232.424	260.405	234.433	920.551	63.1974	509.868	207.629	48.2698	210.946	96.3521	342.326	382.452	164.216	243.186	913.703	544.744	177.891	247.333	644.526	136.006	400.361	105.923	141.534	307.06	383.889	328.786	512.432
CCL20313	40.2424	110.659	61.1753	88.0564	77.1487	94.1331	57.236	102.891	52.7785	31.3637	12.3821	48.9338	133.645	112.021	74.6106	86.7868	79.1297	62.1241	37.2285	34.4739	44.7203	134.532	135.246	109.321	132.656	79.9386	144.73	38.8821	66.0226	9.65092	29.8087	95.0571	82.1804	97.2716	60.1475	110.256	87.4145	69.3474	90.1924	108.121	48.1799	82.7074	95.2124	117.919	34.543	24.6751	82.6245	91.0458	38.4285
CCL20314	18.6658	0	37.3533	0	0	0	8.01195	0	24.9448	194.987	10.2587	17.9658	3.03286	12.2966	0	85.271	2.91308	14.0086	10.9715	150.446	194.898	0	8.83559	96.726	5.88917	20.6604	0	57.9937	443.001	6.01019	209.322	0	0	0	31.5496	0	0	0	0	6.17712	17.2205	0	0	57.4465	0	183.925	0	74.9285	53.2253
CCL20315	18.9157	45.1671	35.47	56.8731	61.2784	51.6577	29.0688	43.2477	3.7223	8.51599	4.72314	3.61879	52.1046	48.4293	26.1899	78.0913	30.2205	20.821	2.77821	10.6887	17.6212	52.9199	54.2538	52.3585	53.9626	36.4354	45.4188	34.7397	25.7166	2.46634	17.4407	42.8185	46.6012	51.9641	4.80946	49.7213	49.0001	57.8942	39.2845	44.4833	39.6993	24.3272	52.4957	56.0594	15.9374	11.6814	47.0504	43.0974	19.8628
CCL20316	114.587	64.6057	22.0993	66.5708	64.8007	31.0511	25.9063	18.97	9.40476	34.9477	8.01234	7.73503	73.3363	67.1316	28.5028	51.5839	31.3294	24.0923	4.21596	41.8201	17.2313	75.6957	78.1174	31.6033	77.5492	33.4989	13.4701	45.9288	17.106	4.43594	38.0265	17.1141	32.5462	31.6737	9.55318	19.1326	39.0976	63.5608	16.6602	58.7624	60.5236	12.9872	37.1652	22.4977	11.7017	31.6876	31.5437	33.5836	20.221
CCL20317	111.053	65.839	42.8657	58.1765	70.5546	34.4296	26.7796	16.0136	10.2073	3.7242	10.5154	12.1101	76.9074	54.2529	35.7576	33.8562	39.3368	31.9645	4.20501	2.64128	1.38973	79.5888	80.7222	30.6538	84.7736	42.7228	16.3687	34.1161	8.37094	8.30336	6.29987	12.5555	42.5898	38.9189	12.1136	18.5004	28.9975	50.5558	18.7579	61.6649	46.3028	6.34241	35.2132	17.6773	2.58053	9.40223	31.7057	30.0534	31.0059
CCL18972	274.508	33.3417	376.237	651.069	636.588	111.521	360.687	430.958	55.7376	278.921	6.51904	49.2724	27.954	27.3142	309.972	350.058	354.803	363.796	29.301	186.569	38.0398	28.3485	27.7977	339.114	29.9221	567.169	12.3224	387.4	44.6698	7.05881	267.105	15.8959	112.731	119.221	58.9893	469.186	499.902	683	576.38	31.3852	449.396	188.692	118.483	227.669	81.4963	210.675	105.539	289.018	180.74
CCL18973	171.273	18.0786	325.609	449.281	441.812	60.3027	318.512	269.167	30.6	142.422	3.76527	30.2064	20.3642	19.1148	216.423	241.172	240.506	254.781	14.9705	134.847	25.9204	20.3615	19.5848	225.017	18.1821	600.217	6.20597	211.228	21.7304	4.41186	220.389	4.95615	59.259	64.957	26.932	299.112	377.254	500.722	361.11	16.0038	239.682	109.158	65.6903	123.083	58.4441	120.472	59.0765	161.563	88.1553
CCL18974	161.129	16.4604	234.038	331.429	349.808	47.4286	222.405	182.338	16.2263	103.56	2.94874	16.8518	16.3037	16.018	148.537	187.452	167.341	175.542	9.94394	114.341	21.4071	13.6216	17.3455	222.372	14.1544	370.718	4.29715	187.905	23.6681	3.03241	181.199	4.40314	38.329	44.8842	21.4617	201.12	191.967	376.544	232.719	17.9065	237.065	104.855	52.9021	125.122	50.1964	113.542	46.7889	175.787	66.3341
CCL18975	316.86	63.1056	898.385	695.644	551.142	137.897	344.529	627.808	95.5936	704.508	10.7443	88.5993	55.4329	53.97	473.6	351.796	513.989	524.824	47.2688	536.632	89.8143	61.3299	51.8502	463.262	56.1594	936.342	26.9424	335.648	73.5276	11.9771	457.915	16.2011	133.41	138.795	98.2688	598.814	708.622	603.933	788.61	63.2856	380.153	848.889	143.53	433.635	361.388	470.854	129.396	450.699	476.743
CCL18976	22.2607	20.2346	4.31836	10.9799	8.32474	76.8025	0	22.8046	27.9276	16.7641	1.16519	31.155	18.8968	16.1612	0	6.79215	0	0	30.0143	9.70892	3.92133	23.9304	20.286	33.5471	17.5585	0	68.4056	3.38757	22.7717	0.29256	24.9438	59.9344	73.0236	79.6319	30.7741	24.6481	9.45069	10.5371	19.4938	17.5901	16.0664	20.7825	73.9096	32.5574	23.7818	11.7179	65.7981	31.1198	38.4928
CCL18977	25.8763	20.0039	2.90261	4.53491	5.83214	70.1182	0	24.9955	34.172	7.084	0.297612	33.5895	18.2129	17.276	0	3.66246	0	0	31.9199	3.656	1.71239	17.7132	18.6386	36.3455	18.232	0	58.4389	2.66786	14.3205	0.373627	8.07798	55.6551	66.7315	69.7568	33.0103	26.7138	6.52403	5.51902	21.6946	17.8178	7.92188	22.0712	70.8198	43.2965	27.177	4.0691	63.5502	32.7561	22.9251
CCL18978	8.29987	3.54606	8.30469	7.11342	1.44847	8.80822	0	1.34832	11.428	5.25469	2.53423	9.98578	2.69716	0	0	1.14898	0	0	6.82995	2.36504	0.770334	2.97414	5.2384	2.78768	3.49154	0	5.52284	2.57873	1.57587	0.890824	9.26736	1.54658	4.94115	2.65967	11.8705	3.38071	4.66649	4.06135	0	2.7467	5.95561	0	6.99183	4.46006	0	4.009	4.86681	2.14951	32.6829
CCL18979	2.93302	4.53871	0.858944	4.63511	3.52062	5.73945	0	2.92855	2.24229	5.08548	0.393168	2.08285	3.64978	3.48739	0	2.02024	0	0	0.706413	2.63832	0.916258	3.38373	3.67973	1.40044	4.0401	0	3.06011	2.48934	1.38541	0.43765	8.75162	4.71883	5.7068	4.58478	2.54851	3.14697	3.78075	2.64638	2.72507	4.35601	8.62374	1.03344	4.79091	0.985501	1.10958	4.76843	5.78874	1.11161	13.3174
CCL18980	186.561	84.9509	182.135	309.946	282.347	242.876	135.084	161.412	34.9615	115.073	71.2619	35.4405	72.6527	85.0859	142.226	252.512	154.184	154.411	32.1426	162.986	94.5329	83.6322	69.1226	129.923	73.9935	216.529	159.609	166.616	74.2852	44.2627	175.894	167.624	261.251	252.686	33.8804	161.149	315.524	244.818	135.592	78.9862	163.754	216.408	245.761	96.8569	194.181	165.049	248.463	132.918	207.837
CCL18981	176.232	49.8734	156.971	177.437	189.707	176.189	60.6805	139.867	30.6149	38.7677	47.5233	28.7329	47.3674	67.8138	63.7178	143.984	60.2768	54.8822	19.6524	42.4398	23.1591	36.2966	48.857	94.2394	48.8468	103.183	36.1665	103.368	35.8059	27.3118	75.4397	82.4034	172.572	175.489	27.7316	128.404	226.412	152.805	108.894	60.7737	88.3843	118.966	169.877	64.9309	97.7148	54.5347	192.671	98.3197	106.509
CCL18982	122.078	61.1698	146.025	172.857	168.023	174.183	72.4393	120.507	21.2595	27.5873	28.0033	23.1338	46.3015	51.0326	53.1322	148.219	62.3916	57.7224	10.245	27.367	11.1699	58.7396	45.0723	91.6951	42.9898	107.026	43.9857	125.284	20.749	17.8166	34.3498	61.8633	172.941	181.745	21.4929	108.183	115.496	145.803	98.273	60.1988	116.773	54.6775	170.645	52.406	35.1343	36.7827	180.884	82.488	117.772
CCL18983	175.813	46.8232	79.9855	91.6665	91.5279	120.748	65.6542	92.7397	12.5153	40.617	14.7538	14.6055	40.932	44.0809	31.0988	72.2737	36.3436	39.4004	8.1615	40.4539	24.6514	40.0888	40.1036	63.1207	38.7602	93.121	75.0465	68.532	21.6179	6.74891	49.9586	71.8538	132.26	125.306	18.5003	90.4594	90.484	92.8697	80.1935	49.3204	73.3224	96.0487	127.538	53.2183	78.0963	47.3118	139.343	56.2005	56.3196
CCL18984	514.529	172.379	346.458	470.989	702.919	352.31	203.091	302.12	253.228	141.688	135.266	244.254	190.073	162.211	220.474	366.719	263.837	201.932	255.928	157.3	215.857	196.373	184.687	327.258	183.842	292.535	312.756	378.013	266.561	119.063	267.157	311.204	321.885	352.31	267.26	307.34	326.795	614.61	258.974	166.017	375.779	358.649	347.366	353.944	314.785	194.13	325.336	317.059	291.4
CCL18985	144.985	195.693	230.165	247.408	332.464	334.72	153.9	316.581	190.509	214.935	113.664	184.179	184.774	172.882	178.351	312.161	199.472	158.291	230.426	318.108	436.394	188.076	178.922	266.293	170.963	325.257	548.82	264.74	330.025	75.8933	440.475	381.243	347.182	331.189	206.62	281.09	508.22	324.364	219.881	201.57	194.784	210.617	331.608	289.639	152.642	373.469	342.909	234.52	539.13
CCL17827	49.6575	40.1092	166.699	10.5768	23.6907	64.7355	46.0765	18.6159	201.763	3.34847	43.4946	205.534	30.937	39.8752	38.543	29.0427	35.6766	34.5774	67.8403	18.7309	53.4245	36.0093	29.4865	8.54366	31.4272	65.4361	137.087	15.1545	66.9464	83.1627	24.3922	193.493	79.7664	63.0855	246.718	24.99	56.4993	29.331	26.8888	35.3948	28.9152	24.2893	66.6459	41.9426	34.8648	25.6319	80.6339	6.69653	11.8497
CCL17828	1158.28	703.947	926.357	103.119	792.385	1704.83	1749.62	95.6973	3610.97	84.5362	1706.72	3858.17	635.756	771.769	937.293	320.411	892.789	1184.73	863.855	438.018	474.293	649.553	640.495	135.332	636	1476.8	4604.47	179.337	253.593	3812.52	169.928	5956.3	1947.43	1696.42	4403	97.449	1747.91	1112.21	1057.93	706.862	254.494	1369.68	1713.29	1842.2	684.726	268.42	1954.83	95.6401	109.396
CCL17829	118.22	75.4493	114.615	123.85	250.397	124.058	0	77.2968	75.9462	54.5902	55.5124	78.5082	65.6196	72.2369	0	145.766	0	0	11.3943	52.0096	24.1255	72.0952	70.3656	106.894	66.6442	0	186.368	124.868	30.9504	84.6428	69.1551	232.055	135.514	130.67	120.229	78.242	145.871	256.113	113.385	75.8158	146.626	82.7002	132.527	127.772	41.3808	60.0819	131.753	87.7302	57.7293
CCL17830	161.459	65.5273	94.0866	114.414	235.569	111.86	0	72.8396	88.4128	63.2005	51.3216	80.5262	58.995	63.7502	0	123.925	0	0	11.652	72.1168	35.4057	60.5669	62.3108	100.661	63.4089	0	177.929	101.787	41.1052	94.2334	85.2074	205.302	124.227	114.428	123.208	74.9662	158.238	237.171	96.1062	63.7039	106.363	85.829	112.886	114.375	52.2912	69.0549	112.876	85.6899	31.6104
CCL17831	6.82458	0.34989	2.59485	3.64978	6.43143	2.34659	0	1.79602	0.464306	0.629584	0.500105	0.591179	0.620968	0.899172	0	7.1423	0	0	0.417184	0.166685	0.570067	0	0.387655	4.08661	0.861277	0	3.42534	42.6617	0.984776	0.263693	1.27222	2.28901	1.30012	1.57458	0.922813	2.80203	2.30221	4.24778	2.92839	0.813051	21.1551	1.97178	1.81095	1.1602	1.7995	1.14715	1.6007	3.60558	1.89042
CCL17832	5.4673	0.908391	5.87569	3.12383	6.57294	3.09448	0	2.46712	0.393613	1.97793	0.445159	0.487247	0.789633	1.33397	0	8.74589	0	0	0.428479	0.642942	1.35316	0.870723	1.15021	4.13896	1.34164	0	4.38871	43.6619	1.53786	0.326002	2.00537	3.39587	2.89319	2.98486	0.684521	3.26618	2.96006	5.46949	4.07844	1.07218	16.4396	2.60021	2.43077	2.49279	1.72742	1.87791	3.32461	3.40872	0.907349
CCL17833	9.77308	3.25362	7.30232	11.1608	14.3534	10.4659	0	8.62893	2.31298	4.32198	1.25562	2.07678	2.82531	3.01009	0	16.0769	0	0	1.23842	6.68048	5.38938	4.22974	3.3044	10.7792	3.02339	0	9.41084	40.1836	3.56657	1.12387	7.28307	6.52754	10.2007	9.84266	2.0958	7.94088	9.70506	12.5953	8.47496	3.52825	19.2427	4.32922	10.8257	10.212	3.39592	6.06932	10.8659	9.95983	4.65325
CCL17834	60.3907	14.2095	12.8441	81.6125	76.6767	45.3271	34.1447	30.569	36.4362	36.1755	13.148	29.063	18.0131	15.3754	44.337	59.1264	37.3353	42.1262	17.9713	22.9443	19.6582	17.563	21.1751	83.5694	17.0286	58.3834	28.121	37.7075	41.7656	2.06664	59.6547	21.8537	36.126	44.6873	35.4284	30.8015	32.1495	66.4679	28.7415	12.9373	40.9113	16.8582	45.3436	57.9772	15.3853	47.4328	35.2404	91.0449	50.0328
CCL17835	3.89298	0.779646	1.94762	3.75354	6.3693	1.23942	2.71536	1.77867	328.765	0.792213	0.178298	324.993	0.474404	0.320574	2.63155	4.04188	1.36701	4.38249	260.973	1.12911	0.541977	0	0.614256	3.43228	0.460596	4.20124	3.46934	1.36072	2.6794	0.470061	1.91352	2.44825	1.7382	1.09156	246.942	2.85424	3.83035	6.42916	2.45029	0.966235	6.73415	2.148	0.922346	1.49765	9.24603	1.76286	0.570683	2.64655	0.396456
CCL17836	9.54952	5.88456	12.3481	8.91473	16.0759	11.4129	3.48937	17.8283	22.5073	3.24881	2.82607	20.7514	6.06328	6.00063	3.17796	11.5317	3.53098	3.55035	10.0344	2.51181	3.57936	5.52774	5.26213	7.46513	5.33057	8.48848	11.9406	7.39465	7.83831	1.18263	6.26922	15.6864	11.1953	11.8638	27.7739	18.0603	7.51672	16.5203	14.7631	4.91054	13.8703	5.6007	11.6027	10.1411	7.34896	4.2365	10.6823	5.32678	4.93737
CCL17837	24.6629	20.1393	64.0811	49.6045	108.401	48.2519	17.7004	39.9357	25.7584	5.36962	15.3401	24.9105	22.7186	20.047	41.1478	28.2494	35.8517	48.5422	24.4101	5.07642	8.88844	25.4437	21.9992	44.7768	24.3792	37.0287	50.3674	15.2017	23.4888	5.12334	6.77822	37.2467	40.4953	48.3749	22.705	45.2056	31.4229	98.2779	40.1902	20.8651	17.0038	37.4321	48.1284	86.5717	15.9647	4.69781	40.0027	35.0782	19.607
CCL17838	62.2057	55.4378	441.852	259.57	481.055	95.7226	39.6801	332.845	130.837	253.614	100.547	161.064	46.2199	60.6155	53.1009	174.649	64.8221	45.5179	125.306	263.507	380.057	47.3673	41.2032	108.662	46.7146	109.877	317.465	407.88	377.575	83.0392	468.456	392.653	95.6681	104.236	258.728	292.017	186.894	388.286	247.685	49.3204	303.684	591.028	99.0729	121.173	521.117	515.016	99.1682	103.961	635.343
CCL17839	92.9845	63.3278	485.94	319.214	639.823	140.696	56.4608	418.424	300.012	142.323	121.202	309.187	52.3264	57.6275	68.7347	329.384	81.2046	60.5933	260.21	127.718	219.573	50.1537	52.8587	172.834	54.2788	129.242	461.785	726.574	243.105	127.688	233.567	474.154	136.558	131.23	372.716	376.581	190.901	498.437	333.368	57.6834	648.816	807.366	128.754	331.802	800.269	261.311	139.823	168.737	352.909
CCL17840	85.4095	36.0634	329.261	334.029	320.641	74.2101	34.7396	311.696	57.8857	164.855	40.5043	72.3776	37.5018	27.8505	36.2816	155.169	41.3703	27.955	85.2265	125.931	155.891	39.3058	36.9587	120.228	35.0584	100.923	248.293	321.276	271.719	35.043	250.776	263.795	80.6065	80.1855	95.5236	286.923	179.875	305.943	254.273	36.8671	286.724	485.558	80.1306	109.514	533.887	287.512	78.3888	104.309	353.738
CCL19423	6.33682	40.0303	17.9346	41.3375	1000.41	39.8885	42.9495	7.14711	42.0564	6.681	1.65844	40.1675	37.3016	47.2319	33.9921	58.1978	65.5537	35.8176	25.0299	7.87124	6.09983	34.6445	34.2238	25.2274	37.3584	79.1173	20.5495	52.2018	8.66267	1.8655	6.01196	29.351	39.0183	35.5068	53.2006	9.55752	12.826	926.724	11.8118	41.3421	58.3503	17.0008	38.2059	427.886	5.89726	5.82428	37.582	20.6312	11.2104
CCL19424	4.84872	44.4489	12.6562	62.6593	1646.53	40.8076	49.7684	9.04117	36.9322	8.40845	1.00415	37.1322	47.2013	52.774	35.6043	78.0955	69.1573	40.6928	19.727	6.17875	4.75459	38.0733	47.3671	26.8861	46.027	84.5627	33.5466	74.4067	9.28614	1.15396	4.54401	29.4619	44.1773	43.5053	47.5284	8.96472	14.2233	1510.96	15.7842	47.1613	75.9811	15.2273	42.6216	518.429	5.06826	6.35402	43.0182	22.7123	8.84524
CCL19425	7.14126	59.3125	21.1504	60.5188	1130.02	38.742	42.5866	18.376	23.7373	13.641	1.36061	18.4896	56.4383	53.4429	33.3505	110.089	63.0363	34.6437	13.5664	16.0466	15.5891	51.5888	56.8803	29.4403	51.1005	92.5758	27.3709	79.1652	16.4876	1.19569	8.9028	28.7428	42.8541	38.4451	28.969	14.9395	21.5208	1009.91	18.2606	58.0421	108.224	15.5892	38.0801	333.985	4.20907	14.239	35.5095	24.4128	16.0578
CCL18707	501.084	4.11206	8.6271	41.6566	17.0066	1.91515	12.9674	7.62221	2.77709	5.00531	19.1017	2.41243	4.10506	2.11349	9.73123	41.6367	10.0138	12.5805	1.98003	5.92583	10.217	2.58664	3.85986	6.63844	3.47948	39.6828	8.46292	14.2041	21.0151	2.71166	24.2382	5.60447	1.6712	2.18464	3.33702	8.82073	8.79341	10.8321	7.63819	3.0524	38.8475	30.4149	2.91375	23.6852	7.6197	29.0556	2.11636	6.0238	2.20537
CCL18708	166.922	1.99579	7.06299	33.3097	14.348	2.11517	15.2683	5.96969	3.58168	0.619654	8.67197	2.59777	3.03603	4.92376	7.77279	19.4862	7.77634	12.4028	2.92878	0.304249	1.04054	1.7855	2.94827	4.54251	3.79921	42.4669	5.68386	10.1918	7.64728	2.94138	2.84226	3.946	1.97758	1.99589	3.4012	6.08873	3.96876	9.14322	5.36336	1.64895	16.6	12.6634	2.09874	21.2987	3.05921	2.70761	1.21739	2.74218	1.8606
CCL18709	138.474	2.38129	8.923	34.3936	10.116	1.4196	14.3188	3.86321	0.662093	1.74754	5.99039	0.95371	2.41497	2.61104	8.10632	18.5178	7.3454	10.6341	0.873626	3.08565	5.10407	1.06519	2.81421	4.35021	3.28256	44.528	3.81473	5.54144	7.14904	1.19643	9.81302	3.32344	0.884838	1.58761	1.09506	6.29618	1.94986	8.14562	5.53163	2.29537	15.9976	9.54283	2.0346	9.94728	2.49745	6.46121	1.16204	4.23417	0.706362
CCL18710	179.707	3.25667	10.1693	42.9983	10.6421	2.35328	11.0383	8.33027	4.93899	2.19357	10.6638	4.89112	4.50372	3.65202	6.59793	22.4472	5.69572	10.4706	4.34464	1.91816	4.05186	3.47636	3.42595	5.38635	4.37264	27.9189	4.34754	9.7602	9.20984	3.57	10.8995	3.09897	1.92517	2.81271	3.96427	9.5967	4.935	8.40924	7.18076	2.4461	20.5997	12.9767	2.62687	11.5096	2.14963	12.0496	1.08355	4.90532	1.22321
CCL18711	21.0646	0.655317	3.68333	1.05166	2.99801	1.69288	2.45791	0.398674	17.0444	0.38843	0.674394	14.0249	0.46521	1.07781	1.53132	4.92613	1.53202	2.33296	4.42366	0.24975	0.341661	0.439701	0.83899	0.176629	0.193573	9.96001	1.16643	1.65205	1.00957	0.1317	0.893542	1.60053	2.43502	1.44177	11.5933	0.899656	0.459933	1.20087	0.805908	0.406075	8.17594	0.164133	2.06736	0.47955	0.793019	0.829774	1.67887	0.370751	0.0833084
CCL18712	33.5121	3.35097	3.32938	10.2664	6.96835	6.05355	8.43344	5.79155	4.96651	3.54686	1.91585	4.97556	2.54878	2.50518	4.28432	12.437	4.00601	5.6366	2.45874	1.45125	0.860309	2.55502	2.10009	10.1951	2.62457	16.5209	5.28679	5.90754	4.69314	1.0714	3.32301	6.90887	2.82989	5.94065	5.80958	7.43499	4.54339	7.25715	7.18057	3.46079	15.2028	4.38723	5.40587	8.15073	2.58053	4.6839	6.68955	6.89397	4.64726
CCL17568	5.75719	7.66297	20.8266	20.0405	33.3879	11.2796	21.9237	6.47487	47.8848	5.0468	13.4679	45.6091	6.62004	4.66793	37.95	40.4624	40.778	27.6528	37.4842	8.32872	24.5386	9.52158	6.28894	11.7295	4.33148	26.8621	45.4658	16.7866	24.5526	13.5467	11.8676	20.3003	12.1278	10.5016	53.7798	6.49392	21.9113	26.5245	6.98067	4.98295	22.88	17.0604	12.3112	25.8314	89.6408	6.54566	10.3873	12.5015	15.6949
CCL17569	4.56453	3.65655	4.18658	5.47684	7.96588	6.21658	2.32206	0.926887	16.5747	0.378429	0.882677	15.3462	2.96661	3.67521	2.10975	4.31786	2.33497	2.2457	10.3741	0.588392	0.45895	2.72605	2.96089	1.35058	3.56033	8.36432	15.9096	2.99393	1.49256	0.48991	0.849432	6.52081	5.28382	4.55059	19.7494	0.805665	3.56436	5.88167	1.49894	2.43366	9.51396	4.37564	6.24839	2.78729	26.8444	1.06563	5.65041	1.21496	0.723093
CCL17570	17.9582	6.88152	23.3407	20.3734	23.4566	13.321	13.8271	19.7596	7.4674	10.1973	9.22539	6.68225	7.39999	7.5617	10.8333	17.684	12.5975	11.2822	5.65864	6.82791	12.114	8.35894	8.58827	16.2027	9.11219	20.4099	8.76422	23.8136	27.1366	5.78234	24.1589	20.2847	13.4464	12.6958	7.22132	20.9941	18.7362	24.2424	15.645	8.20985	26.5311	8.91501	11.9309	22.737	7.03533	21.3008	11.9414	17.2608	14.329
CCL17571	157.089	59.325	135.038	340.109	535.893	168.893	123.796	103.444	68.6899	80.5948	30.1491	65.4742	66.6464	61.1883	314.977	276.748	340.794	223.157	44.7016	99.2688	103.448	56.2906	59.9004	153.439	57.1345	250.739	94.7517	183.413	143.448	17.8639	311.762	136.949	163.659	187.772	74.4034	118.069	353.635	411.426	95.1207	63.5383	210.487	79.2966	177.23	170.655	94.7543	292.849	170.701	187.837	254.059
CCL17572	34.9343	64.9979	65.399	89.2421	176.999	116.424	53.2078	34.4625	65.0317	4.81582	27.7676	53.6904	63.6284	51.9668	148.447	112.088	138.587	143.692	23.9783	0.412859	0.39222	56.332	62.5894	79.8087	67.643	131.843	22.978	47.9674	31.0246	13.607	12.3092	45.672	109.354	109.599	51.4283	37.4557	61.1416	139.622	32.3191	63.7715	72.4295	12.6619	112.85	91.6604	6.77314	19.8405	101.431	69.4603	26.2809
CCL17573	12.9352	6.21728	6.24024	7.1268	10.884	14.1197	7.53513	4.84056	21.9448	1.37882	1.5234	18.564	6.5304	5.78237	11.082	9.78469	12.6171	12.4121	8.36342	0.112833	0.0643152	5.46285	7.14346	6.84931	6.55896	19.124	9.09031	4.73657	3.15766	1.04125	1.68203	6.45619	10.4509	14.9518	20.5421	4.29029	4.67527	13.0208	5.36029	7.03255	10.655	2.40995	13.5722	6.29645	2.5079	2.07521	10.8355	5.02496	1.97596
CCL20646	0	0	0	0	0	0	43.3555	0	0	0	428.247	0	0	0	48.0199	0	20.2676	32.488	0	0	0	0	0	0	0	67.0802	0	0	0	83.6312	0	0	0	0	0	0	0	0	0	0	0	0	0	0	0	0	0	0	0
CCL20488	14.0787	12.3204	0	0	0	49.2742	0	37.1927	5.44974	7.50822	0	5.30346	14.1038	11.5134	0	0	0	0	1.91757	0	0	17.9528	14.6153	46.5965	14.4285	0	18.164	0	5.75169	0	0	19.214	43.5834	46.0481	5.22634	37.7767	0	0	35.5832	13.0454	0	19.9486	47.051	38.8751	9.26181	0	46.116	37.995	12.4193
CCL20489	55.4187	554.047	0	0	0	472.856	0	0	88.8732	673.648	0	69.3426	788.798	832.393	0	0	0	0	75.5723	0	0	571.925	692.547	631.795	730.87	0	252.866	0	837.563	0	0	173.486	461.893	525.66	112.405	0	0	0	0	557.532	0	195.699	686.267	428.833	146.128	0	545.933	700.398	288.961
CCL20490	20.7843	1520.52	734.272	233.49	257.811	421.463	26.9926	239.985	2633.47	57.2617	26962.5	2568.32	1975.33	1638.85	46.1117	169.978	52.3983	40.7961	6277.5	301.85	10431.1	1942.14	2010.06	185.49	2008.13	36.1005	345.601	118.223	1235.48	15837.6	613.783	432.572	336.939	409.863	3581.22	225.843	61.1251	249.72	101.505	1561.88	101.283	70.5723	369.703	1362.27	40.917	316.003	339.37	215.31	38.4253
CCL20491	337.528	356.379	553.646	89.629	88.3567	121.553	15.042	3.3708	497.453	0	6500.8	494.296	534.487	484.807	31.0735	70.0877	34.1101	26.5771	193.19	0	13.866	478.837	518.602	38.6292	539.443	26.3354	19.7244	51.5746	8.40462	3812.28	0.402929	184.042	98.823	115.252	277.338	7.43757	26.4434	71.4797	3.63411	368.058	85.0802	6.66118	112.743	218.543	3.21839	1.2027	95.714	16.4796	2.254
CCL19193	59.7922	269.136	787.525	247.671	630.523	1153.04	169.279	272.01	537.032	377.483	317.793	522.028	353.532	268.438	615.483	111.645	708.825	475.873	452.207	184.559	38.4749	350.993	360.994	424.475	358.914	650.036	518.187	118.338	87.5574	42.9011	1019.8	456.89	1065.08	1152.25	486.278	295.304	964.843	405.694	240.362	276.865	134.576	389.848	1161.34	747.804	273.842	878.635	1044.77	414.774	1356.11
CCL19194	36.7259	21.2629	66.1869	42.4926	25.7829	47.8333	38.8725	44.2376	21.2444	6.62438	11.0098	20.8879	24.0727	20.8949	71.1789	68.9819	73.0133	74.2938	16.0921	5.0966	7.26272	17.0485	21.1379	48.8399	24.2279	48.7804	18.0904	43.3083	22.9	3.69543	7.53685	22.1633	39.5043	50.6858	20.7823	42.6339	39.6548	25.3636	29.7855	15.1923	41.1978	14.57	46.0115	34.3736	10.8426	7.0151	40.3783	55.0144	13.5155
CCL19195	78.3462	18.3622	55.5461	55.7126	41.7214	46.1809	75.8406	26.4002	68.2052	7.28836	12.1385	59.1415	21.6771	20.645	133.964	58.0091	146.725	122.569	47.5769	15.9644	27.798	12.5131	21.1918	89.0599	25.0012	89.3938	32.1732	30.6011	23.4605	10.0907	17.6044	24.526	38.9125	47.6293	66.2409	29.1038	28.1914	46.0042	20.9744	16.5935	35.7957	29.4628	43.2765	85.032	25.6927	14.9208	39.3771	95.5378	9.48323
CCL19196	313.385	83.4647	136.931	268.935	270.614	239.716	160.136	163.638	106.926	396.581	212.685	107.236	102.004	85.1271	252.543	206.632	272.49	222.365	122.602	692.602	661.378	110.474	103.23	241.514	102.566	266.461	217.332	218.444	529.908	113.192	831.467	232.064	199.287	241.277	120.121	167.352	235.691	205.525	179.539	91.2506	205.888	220.889	234.961	417.525	177.15	494.216	229.7	237.817	246.406
CCL19197	196.984	59.798	97.2527	143.946	164.196	187.319	115.332	149.054	22.0423	64.7001	43.2101	29.9364	65.2763	70.0066	130.82	142.087	145.217	144.334	14.9301	106.352	86.2412	39.0084	62.1626	139.162	65.4207	199.099	242.441	115.157	77.7541	30.4616	181.946	170.97	168.19	183.555	25.6116	153.293	220.046	167.414	154.342	58.3266	129.922	153.932	188.32	120.793	131.661	110.045	174.779	131.566	414.411
CCL19198	48.5184	33.4257	74.0335	68.6115	74.3005	87.2756	88.5089	46.1087	5.45241	37.0252	33.3321	9.63165	35.8693	31.9627	79.5542	107.801	92.0002	85.2059	5.41849	42.5126	41.879	27.3827	40.3828	109.124	37.8869	121.1	40.1254	74.2415	69.09	15.0366	84.0874	80.689	88.8194	94.4516	8.9893	53.3589	71.6068	77.2781	57.3584	28.5	133.166	49.1607	83.5321	88.171	41.3901	57.1236	79.6595	108.69	102.527
CCL17258	195.053	148.568	95.9832	430.805	457.029	419.427	223.261	532.175	331.757	756.115	194.485	268.142	138.2	126.389	425.203	479.392	485.557	377.244	355.599	1679.5	2031.73	103.123	146.819	505.38	123.08	460.104	706.705	394.409	1089.77	208.491	2061.62	480.834	422.602	414.986	285.616	409.488	519.563	400.866	420.72	167.193	392.349	225.831	408.088	613.422	154.988	1692.61	442.494	619.43	414.863
CCL17259	179.017	133.794	168.377	111.445	168.653	400.162	196.369	87.7237	70.9426	48.8175	16.2478	70.5113	119.358	126.68	116.158	105.391	185.309	129.701	18.8477	104.724	33.4356	113.669	122.453	64.6337	119.738	204.316	114.352	57.1478	23.6245	12.5101	49.6847	129.49	433.616	403.24	90.6936	86.3391	469.516	193.389	126.726	136.497	84.8971	94.9268	400.367	109.195	32.6105	64.3528	436.994	50.4804	38.3316
CCL17260	28.3825	31.9111	586.664	200.876	317.659	122.703	16.4929	733.292	89.2598	55.4948	20.0233	105.528	30.0566	32.803	12.6697	53.9732	13.8714	12.93	96.4676	38.8568	28.5609	29.9761	31.0342	159.084	30.7528	30.4233	16.8981	79.5969	11.6286	3.96819	80.424	16.2837	127.616	127.092	144.858	652.15	27.9959	213.661	384.975	36.4173	81.3875	134.275	123.952	120.883	18.4394	52.9973	137.083	117.286	131.439
CCL17261	39.9328	52.4094	546.873	406.494	680.108	198.868	20.2618	1081.94	174.28	128.358	22.5314	191.286	53.8554	52.2772	23.21	84.9868	26.0833	21.3328	222.15	91.7989	66.926	57.6031	54.795	379.962	54.8641	46.8829	30.198	123.118	19.4271	7.59973	163.919	18.4003	193.982	193.54	268.292	1116.3	65.5617	491.813	692.346	53.4513	109.698	318.746	190.391	378.063	49.9659	99.7199	180.142	309.694	423.353
CCL17262	5.29091	10.8243	2.23976	2.30217	481.139	13.9942	15.0237	4.66119	327.923	1.15951	0.223683	284.886	6.34839	8.31162	30.023	16.2263	76.602	41.785	193.006	1.19286	2.71974	8.75041	5.20163	3.22214	6.03521	119.108	20.3114	3.91997	2.16368	0.393142	1.18548	34.3546	18.899	18.65	261.09	5.76903	0.457652	141.239	2.40573	9.5628	17.6475	2.77643	14.914	270.318	2.20944	2.77186	16.7055	2.37158	1.49212
CCL17263	12.5557	13.6343	8.02634	13.6304	379.44	29.0922	32.6352	6.289	229.571	1.32484	12.0122	207.96	10.9937	13.3261	52.4231	30.1275	95.2537	57.2707	130.217	0.596287	0.971105	13.4974	11.5564	8.33374	10.7838	103.303	13.1288	15.604	3.84073	7.63639	2.53972	38.6032	30.7295	30.1758	209.137	10.2284	7.45143	131.273	7.33003	12.6961	26.5991	3.35891	27.1034	190.142	1.89336	2.52693	27.4041	8.49052	6.53535
CCL17264	7.64989	8.11983	9.80711	10.3262	116.399	13.3954	13.9552	4.42722	35.2005	0.778369	4.64233	30.9477	4.81651	7.24436	22.2093	14.6936	41.9351	22.2471	20.5152	2.9778	1.53095	6.16776	5.50713	5.43696	6.03396	43.0775	11.3169	8.17019	2.08791	1.77041	4.17796	16.3037	19.64	16.5469	34.5632	5.60873	9.67735	48.85	3.97755	6.48722	16.0265	2.68604	17.5204	45.8259	1.66857	3.74123	15.9802	4.76721	5.16124
CCL17265	3.79265	2.24361	9.92501	3.9006	44.9062	7.8022	5.34294	0.142181	2.41018	0.0791587	1.60342	2.24642	3.03379	1.15316	8.73794	4.60411	13.9324	11.0351	1.57763	0.285023	0.0812323	0.627251	2.20957	1.00787	2.11707	18.6	0.665586	5.98244	0.110784	0.46969	0.169956	6.19733	5.90521	9.16184	1.97246	0	13.4503	24.8398	0.12774	2.31713	11.125	0	7.92591	2.73639	0	0.0845504	7.86921	0.604447	7.4871
CCL17266	4.59074	3.74442	12.3187	13.5204	120.393	18.0704	12.4201	4.678	8.72086	0.113237	4.5874	8.98781	5.49263	7.4232	29.9183	25.3049	44.0294	30.0057	0.735919	0.50966	0.34861	4.03779	5.26802	1.80221	4.93775	40.096	3.33244	12.8369	0.237717	3.96418	1.51953	15.1644	17.3918	16.8507	2.17048	4.89575	17.8329	43.8655	3.47193	5.52446	21.1764	0	17.139	11.3151	0.16183	0.9676	18.109	1.13488	2.80509
CCL17267	0.752233	0.642772	1.50534	3.09457	6.30132	1.27729	2.87006	0.488802	2.68074	0	0.551236	2.47375	0.407414	0.330368	1.39074	0.624804	0.939179	1.88182	0.589534	0.183727	0.139633	0	0.237383	0.216559	0.791112	7.327	1.71616	3.58363	0.190431	0.484422	0.219109	2.2427	1.7913	1.44631	2.15169	0.36768	0	2.20852	0	1.16171	10.7954	0.201238	1.10894	0.734952	0.194459	0.0726686	2.05841	0.779257	0.919277
CCL17268	37.0366	34.0788	15.9225	9.20233	24.253	38.9804	10.2093	38.0316	26.6672	6.91455	4.02541	29.8426	33.1438	33.5016	4.64869	14.4405	5.17913	5.61015	27.7878	4.64742	9.7605	35.3096	34.4554	16.2381	32.2684	13.1883	27.7454	7.84733	12.2576	4.72274	9.05593	25.4525	40.1196	38.0365	37.3601	37.8113	10.2524	20.5837	29.6559	32.7592	44.5484	34.5874	40.1087	13.3124	35.2668	8.14048	40.1137	13.097	8.69696
CCL17269	34.8011	45.7263	20.1229	11.331	24.1715	52.8934	13.2113	40.2276	36.7983	3.22662	3.97271	37.9986	40.5764	41.4743	7.46872	13.654	8.24238	9.23974	29.7685	2.47735	3.84676	36.0954	39.4035	15.5065	36.8021	16.2596	21.3451	8.91083	7.83609	4.27952	4.4826	35.7801	60.1761	52.2291	36.6075	41.8845	17.5016	22.4887	36.3714	46.9932	34.5265	12.9124	57.7859	15.7364	12.0706	5.06822	63.3726	11.8209	5.98401
CCL17270	81.6119	52.9727	24.079	60.6195	102.255	89.0533	37.9247	50.9919	71.6085	17.6015	27.0912	77.1247	56.3287	51.9258	52.9067	106.026	59.9826	53.9203	82.2464	37.7365	21.5585	44.9915	55.581	90.9683	53.5888	61.7659	101.848	82.5709	32.8448	33.9146	37.8926	69.0179	83.8833	86.9509	73.7331	57.4494	45.493	94.0006	40.7733	56.5553	110.258	57.6614	93.8702	118.992	31.3757	38.9147	88.3476	84.1826	45.1791
CCL17271	7.48922	8.42851	39.1128	22.3557	27.3513	19.075	8.10186	25.015	29.2044	14.5218	6.2243	20.3944	6.05463	4.81337	7.64918	35.0474	8.95134	9.43167	9.92071	10.3951	12.0031	4.71276	6.34078	9.25528	5.53262	17.0642	15.2107	32.1221	16.3004	6.11684	10.3752	42.4783	21.0965	22.0088	13.9173	22.5887	11.7078	22.3098	23.0341	8.46292	40.4449	10.1154	21.3503	10.8151	7.79135	14.0286	27.2057	10.029	29.6892
CCL17272	31.8022	14.9325	59.2305	60.3952	42.2022	33.5829	13.6055	49.7958	11.1319	26.9119	13.0367	10.3042	11.102	14.3127	16.1545	25.4995	16.5113	17.1561	7.21803	25.0326	17.9291	11.5087	11.6257	26.9226	10.1828	20.2838	24.1547	41.2841	35.7507	11.2538	13.0236	44.8845	44.0514	40.5619	17.7676	43.0165	31.1578	45.1134	40.4642	15.7345	43.9612	35.1261	37.6986	37.1936	39.4372	17.8401	42.6502	28.4189	39.5057
CCL17273	194.355	82.0931	207.727	399.773	434.77	284.074	408.268	38.7487	514.101	292.436	718.589	532.501	134.929	52.3784	893.009	737.447	834.131	861.913	705.165	257.846	336.994	113.963	129.635	483.226	112.885	731.417	191.47	581.893	704.482	512.02	284.343	108.647	199.854	246.291	522.623	56.135	14.9009	420.182	34.8131	76.0126	1021.5	17.7253	284.658	910.177	17.1281	437.809	207.208	671.505	759.326
CCL20537	37.2209	97.6161	75.0581	62.4263	58.1614	79.4874	32.1167	67.2563	14.192	17.557	46.5781	17.4992	98.8106	104.117	38.1128	75.6246	26.4528	41.9441	10.9053	33.007	20.4086	92.3372	103.364	52.4234	113.64	43.3532	77.078	63.693	31.5297	29.8697	42.199	74.2648	72.9532	77.436	21.4423	50.1008	37.9905	52.1178	51.399	108.774	60.2252	60.6636	81.4024	48.8421	26.6454	34.0207	72.5272	45.9731	39.4215
CCL20538	60.8292	80.5343	53.9398	42.3314	27.8425	64.9414	21.9927	50.4146	9.02748	17.1966	14.1468	9.37821	82.1468	81.1053	17.5764	52.9451	16.3717	20.1197	8.99214	15.3019	12.8804	96.3257	82.0713	40.1623	83.6632	22.0936	62.5326	79.4451	21.1624	8.79627	29.3889	63.5289	67.2224	61.8626	10.4189	52.6994	16.3834	36.1462	38.7551	77.6285	67.6567	53.789	67.4286	32.4562	33.3331	24.8073	64.5024	36.3183	14.6894
CCL20539	79.88	71.2974	43.7881	40.9412	33.1258	57.2424	23.537	53.8334	37.8576	11.5165	56.5076	35.3973	74.2762	70.5113	22.1526	51.6772	23.6164	27.3829	26.9627	12.4916	11.3777	82.7541	76.1227	50.0915	70.6172	27.0791	87.6614	39.9714	30.1328	48.8096	22.5762	55.4121	55.873	58.122	32.6315	48.8374	13.6365	34.0564	37.3996	73.2849	43.9413	149.164	62.6273	61.6632	86.0746	17.3435	66.1626	47.2466	18.6861
CCL18424	7.38692	26.8261	21.5577	10.7627	10.9577	11.3671	14.4443	15.9001	1.19658	1.16917	7.66861	1.9256	35.6072	34.8753	24.412	23.0084	28.821	29.5672	0.723653	0.451049	0.1714	34.411	29.9158	6.73427	30.8807	24.5288	10.884	9.56284	7.48015	5.35165	0	17.2057	9.52823	9.46848	1.7608	18.9557	20.0738	13.3741	18.8672	28.9275	16.2802	5.92848	11.6677	4.6912	1.43219	0.713605	10.1068	3.66673	4.76441
CCL18425	105.979	52.5646	39.786	11.2931	42.8554	26.8021	24.8038	18.9731	4.97229	7.62898	14.0815	5.12426	63.5263	55.6777	45.9542	30.4015	47.5677	47.1477	3.98987	5.97335	8.9406	66.5327	60.5351	17.3386	64.4594	45.3746	19.7373	10.8551	23.565	9.42833	13.1328	34.7835	23.9691	27.8297	5.01849	20.4114	17.5856	33.8016	20.834	51.314	31.1073	11.4831	28.0655	13.6054	6.70937	28.9299	21.2672	12.1937	3.18531
CCL18426	304.319	2725.11	3468.78	1065.83	1020.55	2409.09	5703.89	1122.35	1054.19	12095.6	3833.27	923.251	3020.24	2362.39	8509.03	3791.51	8855.64	9749.16	926.278	8120.77	4514.95	3121.14	3174.32	3382.45	3169.77	9600.78	1897.54	2782.85	5059.65	2417.91	7058.98	1452.9	2286.66	2495.94	932.499	1222.13	5627.77	1079.41	1123.59	2517.73	2810.09	194.729	2390.37	3355.79	251.955	6755.27	2334.24	4500.86	1358.6
CCL18427	1047.02	1787.69	686.864	4710.07	4540.53	1358.57	967.076	3428.65	1075.83	2018.06	472.47	1128.42	2102.93	2257.81	556.693	2809.74	624.255	462.47	269.441	1418.81	367.435	2088.09	2108.48	2405.28	2082.3	554.295	1141.25	2640.41	332.876	438.236	1282.12	916.4	1351.09	1324.87	981.267	3826.74	2754.33	4182.13	3481.65	1793.47	1808.48	4096.15	1358.86	5608.75	5208.79	832.581	1362.33	2177.37	2103.71
CCL18428	769.056	1863.68	311.569	2494.61	3707.11	1500.17	810.977	1618.21	354.647	468.07	165.863	406.084	1697.37	1983.13	213.584	1380.28	266.692	188.618	128.847	266.82	69.665	1704.28	1677.5	1084.19	1684.78	442.523	908.641	1935.11	84.5302	181.271	386.404	720.216	1475.55	1506.1	401.381	1817.22	1379.62	3232.4	1530.35	1858.66	1456.88	1600.48	1525.89	2755.88	2076.57	283.195	1507.79	931.298	945.4
CCL18429	368.217	1646.77	397.363	1817.74	2674.56	1485.59	739.313	1935.21	240.25	870.859	178.038	288.093	1446.09	1607.52	223.901	1276.84	272.874	211.921	149.67	406.027	162.217	1398.3	1434.73	870.349	1438.07	460.771	673.204	1792.13	129.873	201.628	536.07	590.741	1515.1	1476.88	329.309	1955.25	1558.65	2343.86	1681.68	1648.7	1343.68	1259.85	1487.9	2355.07	1705.67	521.717	1511.38	758.502	453.205
CCL18430	156.469	286.524	146.622	1689.44	2418.69	763.478	348.37	1494.63	62.5405	1048.13	61.419	61.1967	248.975	262.865	75.4608	1063.34	80.7984	65.0831	45.6392	526.523	80.1347	254.945	249.556	751.339	248.382	134.425	53.9934	1208.27	142.907	52.3162	707.751	41.1293	715.858	760.198	77.6129	1539.13	1047.26	2122.33	1225.56	277.652	755.106	1162.08	763.899	1692.81	1874.21	494.975	734.713	680.215	785.943
CCL18431	136.203	1330.28	403.669	8035.25	9768.34	4841.79	1309.91	3897.43	348.547	4130.57	222.759	299.395	1196.29	1116.23	480.868	6623.62	491.11	323.996	288.424	2584.08	127.078	1230.25	1171.94	4547.77	1192.72	278.741	243.468	4750.54	134.185	263.969	3322.51	171.164	4332.23	4809.15	435.896	4489.54	4351.7	8264.3	3766.31	1326.44	3508.1	2852.24	4874.65	9967	4135.36	1871.69	4361.11	4362.36	2876.87
CCL18432	80.6824	1306.45	272.835	3614.34	5676.31	4291.57	788.614	1980.6	104.628	1653.1	70.1824	96.1722	1073.08	1047.48	181.901	5516.81	231.548	149.54	100.644	1171.19	55.6218	1049.48	1073.7	2079.42	1052.6	186.413	172.14	4246.64	51.5735	59.6552	1231.54	181.579	4008.94	4317.6	165.9	2070.48	3369.43	5029.5	1613.85	1309.71	3218.54	718.157	4313.17	2507.77	1816.66	784.316	4013.63	1995.26	2080.44
CCL18433	12.333	79.725	73.3971	41.1403	27.8491	61.7315	30.6882	91.4119	15.2439	24.2972	27.4272	13.4188	66.32	73.6165	20.8485	48.8138	23.2644	22.5682	9.90926	45.0787	55.063	64.5609	65.6214	33.8998	66.1492	43.0654	79.7002	62.4417	50.2532	18.6469	29.5821	106.592	62.6958	57.4597	17.8199	90.5276	41.7249	27.8968	51.5115	77.156	57.7807	72.4707	57.593	24.5184	61.6292	27.6926	63.2618	31.829	38.269
CCL18434	3.54289	2.57102	4.58758	5.14408	2.78233	2.05688	9.72068	1.95516	3.82319	1.44194	2.86349	3.81121	2.65818	2.88313	3.07761	1.55791	3.83793	4.28555	1.42097	1.73064	2.88689	2.24037	2.66355	1.15495	2.61368	13.3791	4.69516	12.0112	2.96768	2.51641	1.41137	2.79602	1.98511	2.50436	5.90704	2.11371	2.40204	1.92739	1.96189	2.79321	16.1826	3.72151	2.40299	1.11481	19.4353	1.49486	1.95525	1.05248	1.23098
CCL18435	4.02473	4.56338	14.0431	4.45768	2.48536	3.81125	8.85918	5.6832	2.70811	1.70805	5.93645	1.78791	3.756	5.16681	3.17673	3.25722	3.15671	4.27522	1.21317	2.31889	3.47685	3.77192	3.81027	2.37676	4.26531	14.2097	7.00428	19.8792	4.11471	3.5887	1.86368	4.84587	4.6692	3.63765	3.78378	5.39726	2.78504	2.54508	4.56373	4.84953	20.7553	4.88657	3.52084	2.02663	26.8911	2.54218	3.75178	2.21829	2.01784
CCL18436	3.64886	7.18849	16.497	16.9567	5.66035	5.16313	18.8718	10.4062	5.28677	6.34365	13.518	4.19492	6.93883	8.54677	7.57061	10.4392	7.50845	8.27621	2.51015	5.74332	5.83249	5.81119	6.90886	11.9831	7.88811	14.7191	12.4869	61.9748	6.97928	9.18159	3.14914	5.28826	7.24091	4.50385	7.415	9.77628	11.5493	6.18969	9.76349	6.97683	54.8588	24.6207	5.03763	2.37669	67.6007	2.62412	3.64523	9.06489	4.07379
CCL18437	9.06829	6.29014	13.13	11.6306	6.47924	4.95904	17.0044	12.1665	5.31411	4.63154	12.3523	4.23576	5.92841	7.30932	6.36108	11.2539	6.39358	6.34131	1.806	3.98674	3.71317	6.88128	7.1374	11.1798	7.27056	15.9652	7.24099	79.3533	4.86145	5.77108	2.39279	4.89037	3.42971	4.92295	9.37687	10.1686	11.0368	5.82599	9.90306	7.13177	57.7428	14.2133	5.19013	2.34529	45.3403	2.50442	6.25576	8.86911	6.0408
CCL18438	9.15194	7.12197	15.5891	12.6619	7.52952	5.48061	15.1832	9.5576	7.01537	3.22225	11.1776	5.71519	5.59405	8.32586	4.41136	12.8503	5.40713	4.74252	1.86997	3.08682	2.94262	3.98221	6.18876	10.2253	6.4281	15.9666	4.66058	78.7369	5.4198	6.03398	2.12626	5.60328	4.28089	5.02751	12.2675	8.99992	11.6387	8.3808	9.54093	4.90357	59.6393	13.6408	4.612	3.67248	39.2902	1.83138	5.49422	9.19856	3.72809
CCL18439	14.2227	18.5715	23.8369	17.8273	14.8927	13.641	20.5275	18.8016	22.9813	10.733	41.1685	21.2399	22.0983	21.55	13.0408	17.6462	13.4845	12.9156	9.96917	12.3971	8.26681	20.0675	23.0024	11.388	22.605	28.4939	11.4075	126.878	12.6582	18.49	9.65782	9.73957	12.3833	13.6159	29.0327	18.0314	21.2907	17.2249	16.7362	18.9447	107.159	21.6878	11.9625	7.45172	57.7013	8.60448	13.2394	11.6718	12.6013
CCL18440	19.4393	51.0775	28.2033	24.9907	36.9781	19.3921	37.2697	14.5264	90.1373	20.3946	46.6527	81.0779	65.908	64.4574	22.4623	25.0267	24.9782	21.7863	42.5051	14.8767	9.65253	57.816	64.5142	19.1208	62.5587	54.0781	11.8264	194.881	10.4574	22.4289	11.0414	7.96897	18.1306	18.6878	112.893	16.3111	24.4091	30.2487	18.2998	48.0337	150.248	29.9024	16.9898	11.1107	100.253	16.0561	22.0374	16.8653	11.2181
CCL17757	115.489	5.79533	88.7382	279.347	131.082	25.1831	43.6478	69.9297	111.346	54.187	3.15367	98.0758	6.72702	5.31132	32.3298	108.956	39.0402	31.4969	60.4283	59.7939	8.28181	8.66716	7.80472	130.169	6.9781	50.36	40.8267	95.933	14.3149	1.22784	41.0654	37.3958	22.4423	25.6263	120.012	70.4017	172.866	127.503	78.5219	7.35536	78.0671	139.118	24.3679	87.0218	65.9062	29.1757	19.2936	126.212	40.8315
CCL17758	74.6448	12.9222	44.0369	47.4574	47.9115	15.5553	10.8741	34.5829	5.37049	25.0932	10.4427	5.87827	17.7044	12.0061	9.0868	103.548	10.6509	10.1273	3.78351	20.5044	56.8454	19.1751	19.0893	27.2943	17.7396	45.2377	8.62537	83.3699	33.7932	3.18383	63.2506	11.055	11.7732	16.1536	7.10873	34.5899	30.5222	59.8831	32.3438	14.6289	75.9602	36.2556	14.087	27.7323	24.6593	51.7504	13.4151	25.6081	55.9171
CCL17759	135.135	38.7215	85.8083	78.8448	80.1039	47.6773	20.8684	63.2459	9.98468	57.2027	22.0191	11.1776	35.6272	35.5237	18.738	134.233	20.0759	23.8429	6.22456	74.183	72.3136	36.3177	36.8527	48.6764	34.7953	59.3983	12.4135	101.129	42.7419	9.20444	90.9294	17.6143	47.1867	51.9434	13.2197	61.0503	99.3552	103.67	62.9381	39.6679	105.99	39.2364	47.4095	44.465	41.4416	79.8805	50.4769	47.0277	89.1218
CCL17760	173.402	28.6152	95.8602	65.9848	68.0887	37.8166	22.3289	23.2396	8.11064	11.9976	16.3601	7.61478	30.5696	18.2773	9.49744	180.755	10.9601	12.6233	3.46538	21.176	28.2448	24.2331	24.7611	40.6851	25.1663	48.1747	9.6428	152.736	14.8154	7.39795	27.4007	15.9941	33.5501	31.3949	9.69454	27.9696	95.543	87.82	28.8512	33.8568	161.575	10.0896	30.9495	37.865	10.4221	21.9861	36.6041	31.8846	104.542
CCL17761	53.2093	26.2217	58.7479	66.4233	73.1989	33.5305	20.7915	25.0375	8.51518	4.53033	12.0337	8.87414	24.7442	23.4492	11.3979	137.311	12.3703	14.2108	2.58833	7.03573	8.53169	24.4581	24.8396	28.471	21.5926	49.9593	6.17428	94.4027	9.89364	6.85314	13.2006	13.9492	36.9201	32.5729	7.82471	28.7881	49.9291	96.318	28.9214	25.1379	99.8715	13.2529	36.0521	36.5164	8.96454	15.6334	37.6557	21.7633	44.1723
CCL17762	90.1815	81.1667	121.639	42.2823	74.5251	129.342	10.6892	31.7776	30.9887	5.93733	16.3593	33.2945	63.0648	71.9318	7.90738	119.884	7.45104	6.83442	9.09439	4.04891	6.33903	60.3535	59.0099	48.4882	56.5569	17.9085	26.4741	94.77	22.662	8.25575	9.97922	50.1654	132.903	136.701	38.222	34.2479	86.7424	104.869	50.6158	76.9507	90.4039	13.6593	132.248	113.83	7.02811	22.5484	153.196	40.8718	45.1095
CCL17763	514.199	129.179	143.553	100.401	182.301	225.617	24.8816	95.3458	60.7895	43.3782	23.5322	73.1343	102.428	121.853	15.7835	131.313	15.4823	14.0598	30.0612	104.786	141.797	103.246	99.0936	84.7117	102.066	42.3468	95.1287	114.815	63.2601	13.4897	113.857	112.459	254.353	230.506	78.0065	99.1037	189.549	252.501	135.242	129.749	96.5057	77.397	226.986	225.553	56.3988	101.657	244.964	83.8826	143.854
CCL17764	383.779	104.827	170.667	77.591	134.639	180.876	30.9749	51.6878	45.6423	11.9261	25.6395	45.9366	84.6352	107.756	18.921	103.894	20.9546	23.1076	12.7507	11.5366	16.1962	84.6287	87.0195	56.5963	78.9291	44.0521	32.5529	94.4394	28.5654	12.7445	17.6438	92.1714	209.077	178.13	44.4678	53.2294	119.752	176.173	65.7791	106.525	96.7033	35.6271	191.491	135.884	33.7485	28.8357	196.443	51.0833	85.6943
CCL20657	0.644583	5.37017	9.67437	10.6069	8.77429	2.46262	18.8139	1.25655	9.39725	1.39916	0.47235	5.4286	6.49346	1.69854	27.8862	10.7078	30.1791	21.8658	4.69806	0.472302	0.53843	5.54345	4.06824	2.96909	2.84718	16.8377	2.20584	10.8145	7.83262	1.03774	1.31427	2.16198	3.83739	3.30488	13.2416	0.630125	18.1204	11.3548	3.95125	2.13314	21.8047	2.06928	4.88698	1.70039	17.4962	28.9552	3.02373	4.17338	0.262574
CCL17548	29.4134	7.53999	0	6.0501	6.15977	7.49157	23.567	8.60079	7.14686	27.1345	17.2433	4.24655	3.82332	0	27.7338	29.3169	49.5764	22.9576	5.53239	43.1038	24.5694	0	5.56921	25.4033	9.28009	52.0902	3.35521	18.2772	20.1046	11.365	13.708	32.8848	21.0127	3.77017	7.64855	14.3768	0	17.2713	20.6059	7.78708	28.945	0	3.71668	18.9669	0	22.1633	6.89887	24.3761	16.7744
CCL17549	0	18.85	41.2026	18.1503	18.4793	29.9663	42.0838	45.8709	28.5874	3.1923	34.4866	12.7397	15.2933	7.75071	37.5222	53.7476	20.1978	37.0853	11.0648	7.18397	8.1898	25.2957	24.1332	32.1775	18.5602	65.1127	107.367	51.1761	13.4031	32.2007	10.281	92.0775	35.0212	30.1614	9.17827	48.8812	33.0745	34.5426	18.0302	7.78708	25.3268	18.8849	26.0168	43.1065	4.56218	11.9341	34.4944	27.4231	19.1707
CCL17550	39.3969	10.257	51.1226	62.6766	62.5235	39.5887	89.8366	132.901	114.722	112.575	184.047	97.0206	12.6025	11.3547	175.152	139.584	175.424	142.846	114.771	115.318	208.422	11.9115	12.2383	63.4439	15.149	143.357	121.831	71.53	147.265	87.0139	125.513	97.0404	42.5106	44.9753	126.137	127.575	65.0667	75.907	101.074	12.2229	91.2447	18.2795	40.8369	169.785	12.4123	86.703	41.871	73.3346	50.1517
CCL17551	12.76	3.25044	15.1713	103.064	16.9389	8.2609	7.42489	9.49704	20.4576	4.82388	2.26917	20.2722	2.88003	3.09509	3.84957	16.8511	5.23261	3.9908	18.8665	9.02358	17.5414	3.09926	3.35277	8.96078	3.23416	21.8885	8.76981	9.32232	7.25795	2.2348	7.77555	6.02872	7.31034	8.41734	23.8651	8.68991	17.6502	14.8911	6.84932	2.2262	13.3646	18.5104	7.38716	18.9663	17.4728	9.93353	6.8873	8.42052	6.08954
CCL17552	7.51577	1.60553	12.8917	66.2544	10.493	5.24143	3.37962	1.56978	2.78275	0.971075	1.31132	3.10025	1.97714	1.41463	2.58055	17.2415	3.68641	3.11573	1.43048	3.32168	6.77628	0.769476	1.92	5.46077	2.25835	17.1131	2.04126	8.0061	3.80531	1.15238	5.21233	2.00067	2.13064	3.66995	3.53649	3.1488	10.061	8.40609	2.50727	0.710632	14.0878	0.861698	3.16565	7.55291	1.66534	4.25259	4.19718	4.81976	7.87265
CCL17553	29.282	6.41514	27.5205	22.9955	37.8123	18.6453	17.3473	43.0854	22.9815	14.0118	13.0255	22.6237	6.29306	6.28628	19.1728	20.9026	25.2002	20.7262	16.9366	18.1882	46.6271	5.02849	5.66833	14.7861	5.37199	37.2778	34.3093	41.3324	39.7525	14.5193	31.3373	39.7458	18.8248	18.4069	28.6574	40.7429	20.8291	29.0598	30.5169	7.55416	35.7319	39.6434	18.6777	18.1253	36.494	26.7873	20.5164	13.9071	35.5559
CCL17554	85.6952	12.6314	162.915	165.986	200.401	56.0214	64.9835	36.056	24.5702	79.9084	41.3416	17.5961	10.4894	9.03261	121.599	161.338	107.081	117.909	16.9916	169.047	331.347	13.5114	11.5383	103.288	11.9865	126.849	65.8205	85.2002	228.548	33.6634	311.764	64.1922	52.7173	51.6263	27.9291	39.3733	88.0105	193.562	52.7806	9.07499	105.589	75.6535	57.3909	110.184	50.7304	138.747	49.5793	123.396	33.6284
CCL17555	26.367	1.46358	15.1647	19.0036	48.2614	12.1622	13.5454	190.12	2.32052	44.3898	26.6245	2.84756	1.48428	0.820627	10.2486	38.8	15.1639	14.0232	1.17151	8.31613	320.891	1.7855	0.982757	49.6687	1.31007	56.4387	4.85497	98.9504	67.17	12.0998	137.759	9.0526	14.0903	12.6406	6.37051	176.167	12.6067	50.3487	142.356	1.78637	78.2756	38.6568	11.6742	18.256	16.1011	61.9741	13.8783	43.3372	61.3999
CCL17556	23.6112	1.38963	19.5267	20.1947	70.0074	6.4433	13.3061	167.262	9.39587	23.6319	17.8761	9.21784	1.21355	1.26975	10.2562	35.3206	13.4235	17.0691	5.83454	4.38397	181.698	1.55401	0.950384	58.2286	0.950186	88.8562	5.90887	107.194	56.9977	4.88735	93.8978	4.57922	8.60596	7.48893	17.7928	169.343	5.28293	66.775	117.834	0.797317	69.3499	32.0014	6.54547	23.0217	9.15556	39.9745	6.07482	46.6414	38.5216
CCL17557	28.7352	1.11127	24.0425	24.4577	91.8224	9.46401	12.2632	206.078	20.5249	20.6345	14.4314	17.1668	1.44898	2.28466	8.93069	47.7349	16.3918	17.2525	7.57142	3.69067	109.324	0.532595	1.25076	72.242	1.48497	92.3462	4.52117	146.54	32.4529	4.14764	58.4452	3.04649	9.43827	7.46175	37.4254	191.912	8.07798	91.6382	155.862	1.4756	126.457	33.9963	8.45143	25.4128	12.4873	29.219	7.26272	55.8782	36.1253
CCL17558	43.7466	2.60331	22.1987	26.6736	90.7964	9.94842	12.6971	292.16	34.2423	76.6449	18.3758	31.6171	1.87855	2.26436	10.5288	46.3283	17.3609	23.7325	18.477	18.2404	736.237	2.01548	1.92286	71.7416	2.31681	106.181	8.82198	150.287	104.478	7.2442	239.102	9.95662	15.4401	9.81293	53.7096	269.498	12.298	87.8884	218.567	1.34431	99.3608	65.8302	12.1415	32.5141	26.4144	105.954	9.71103	61.0582	77.4551
CCL17559	55.8703	13.7218	86.3647	143.135	117.354	34.9362	28.9116	43.0438	4.38964	28.8663	17.2838	4.6691	12.3938	15.8684	62.162	118.932	60.6704	53.3294	2.75303	71.1709	8.1974	15.1052	15.3084	67.3234	13.4053	71.6904	11.6396	78.9974	21.978	11.7417	40.4409	12.7173	30.2736	33.0196	5.65474	44.9692	117.373	118.064	49.0723	11.2929	93.6234	57.1905	36.3558	82.2724	24.3888	37.5225	32.957	66.5418	28.3466
CCL17560	11.4757	1.45271	15.168	11.5109	4.59879	1.44338	4.6622	1.93327	7.81428	1.42231	0.155729	7.32945	1.38118	0.559991	1.72874	1.29443	1.41507	2.04146	4.43019	0.830469	2.64299	0.609206	1.29655	5.05753	1.02808	13.7369	1.6969	2.20088	8.82296	0.273707	2.72361	0.950374	1.34949	1.54358	7.40497	2.21595	1.91171	2.32933	1.73691	1.12524	9.06221	4.32072	0.716083	1.9102	2.4172	3.36684	0.498445	3.41228	2.07763
CCL17561	19.3248	2.46051	17.031	18.2953	5.22626	1.87427	2.71	3.30564	5.28636	1.42371	1.17228	5.3275	3.03596	3.54098	1.31318	1.70078	1.478	1.95936	4.48334	0.8127	1.78171	1.65093	3.31168	7.07396	3.18986	8.49923	2.40877	1.98812	5.19995	0.288454	2.38575	1.28775	1.52379	1.9685	5.22482	1.81407	2.15862	3.30651	2.3535	3.13407	6.84802	5.03284	1.85971	3.30102	2.58053	2.93008	2.25129	6.36366	2.3981
CCL17562	25.622	4.19859	28.6874	23.5493	11.6825	6.07158	4.43624	3.47737	5.89465	2.34081	1.02197	6.39942	5.0379	4.44413	2.71631	6.68082	2.42959	3.1935	7.45767	0.96642	1.64356	5.29958	4.23725	8.73949	4.3387	12.7512	4.06962	5.07868	9.85267	0.918989	2.1917	3.48103	6.87373	6.19425	6.59519	3.10714	5.32461	9.59836	3.60701	5.40949	12.4474	7.18415	6.18833	5.85591	3.87351	3.75977	5.40105	7.27399	6.07739
CCL20343	0	0	0	0	0	0	0	0	0	0	0	0	0	0	0	0	0	0	0	0	0	0	0	0	0	0	0	0	0	0	0	0	0	0	0	0	0	0	0	0	0	0	0	0	0	0	0	0	0
CCL19563	2.98824	5.74516	15.5479	4.91726	8.76118	2.66386	4.78855	0.582529	13.5051	1.45944	3.50365	12.6552	5.24378	3.93715	5.13798	11.4173	4.10397	3.94707	13.0679	2.77344	1.99689	7.70971	9.24142	2.40878	10.9366	8.46732	11.9305	2.97098	1.13473	1.92436	1.56673	5.34547	2.13478	3.06423	11.1895	1.46061	0.672038	1.75467	2.09345	5.14231	9.18953	0.479651	3.39835	2.62763	0.926985	1.90526	6.30799	3.09559	1.21727
CCL19564	5.85078	13.8813	9.34178	9.60208	5.34428	9.67039	7.12437	5.58144	5.35377	1.41861	1.50517	5.51156	15.1294	11.9731	7.49137	9.30573	9.947	7.28716	5.82435	1.67224	1.66374	11.7763	14.3779	5.16063	16.4565	9.53484	7.59704	9.12772	2.83625	2.0843	0.543895	5.9846	6.81805	9.49401	5.63248	5.53701	2.79959	5.55533	4.74201	10.5462	12.3268	2.19795	9.8312	5.98395	2.12391	0.757619	7.88339	4.83588	1.72412
CCL19565	2.71179	16.3362	4.88406	13.3871	6.81487	13.4685	8.69111	9.25117	7.37981	2.50169	3.37824	7.04727	18.6822	18.5792	10.9798	16.2174	16.2515	7.97793	6.24828	8.47786	9.51384	20.9894	17.1153	4.68416	18.6518	21.3711	12.9921	12.8066	7.41424	2.96877	7.89886	7.27644	6.45763	9.73265	5.92339	7.9529	11.5875	9.55406	9.4989	18.6664	18.6803	8.70556	9.93722	7.78952	5.8886	3.77236	5.08838	8.56811	5.74424
CCL19566	0	0	0	0	0	0	0	0	0	0	0	0	0	0	0	0	0	0	0	0	0	0	0	0	0	0	0	0	0	0	0	0	0	0	0	0	0	0	0	0	0	0	0	0	0	0	0	0	0
CCL19567	19.4393	114.699	33.0883	40.2149	32.0532	61.036	31.6495	21.561	29.1545	16.1872	14.327	28.2805	143.114	132.183	43.4994	51.2226	44.0074	51.5816	32.8862	21.9385	15.5535	134.992	139.824	31.8413	145.998	51.3428	59.5144	27.9075	31.2238	6.11535	36.7069	62.203	56.1345	69.1663	31.3754	27.7404	39.4466	37.655	19.8602	117.127	40.6781	13.9873	65.9262	32.877	6.41151	23.5062	58.4344	77.1943	29.2172
CCL19568	18.887	72.1758	35.6962	32.3743	34.426	40.9784	30.8263	33.4094	53.5403	14.8045	27.1682	51.3381	80.6981	72.8105	52.96	52.2919	47.1617	41.3689	45.8862	18.452	20.6459	106.782	95.1425	30.2075	84.3083	61.0122	63.0378	26.0805	17.5316	19.1452	50.1236	47.7068	35.8142	54.6948	48.3856	28.3789	24.3843	36.1462	25.1154	70.3741	52.0587	12.9124	46.8475	25.6293	15.7324	45.0058	37.7364	65.2185	20.8015
CCL19569	10.1191	32.2896	13.289	13.4425	24.2818	26.7129	10.376	10.5823	24.0239	3.48922	4.71178	21.8634	39.2545	32.2199	15.0836	14.3584	14.8711	12.2142	18.0418	2.31703	3.99151	43.0591	36.8559	17.0542	40.1074	21.2807	24.7692	15.9817	5.52365	3.05459	15.7812	28.5191	22.0886	25.2655	25.9844	10.5104	12.3268	21.2916	8.95361	32.3711	18.9304	7.27525	27.3045	8.65078	11.1175	11.6083	24.2286	30.3013	8.41586
CCL19570	41.5727	48.4058	17.1399	28.9504	22.762	35.7842	36.5773	17.136	8.3975	20.4942	2.31236	9.01514	50.9786	50.6826	33.1704	23.7136	40.3041	45.1687	5.44065	11.7931	3.37501	52.9831	50.7696	33.4536	53.4455	49.6297	13.4839	19.9193	6.27657	3.38681	8.63694	12.9918	39.5991	34.4764	10.1332	18.5085	23.6553	24.7641	25.2645	47.9367	30.6214	26.1291	36.4555	12.6257	17.9461	9.02894	36.1838	27.2148	14.2824
CCL19571	29.2488	27.6835	15.1669	25.1775	21.908	25.7385	26.0254	14.8094	6.12125	16.8183	2.45103	5.99342	35.8454	32.6297	19.7554	18.2649	24.5451	26.2345	4.5678	10.9851	3.34874	39.6285	35.0114	28.2933	36.1268	37.5257	11.3244	15.9196	6.56675	2.38309	7.71111	13.4463	22.4543	22.8958	7.30967	14.2616	20.5659	22.1474	18.2907	31.3697	20.4843	23.5312	23.0656	10.5338	15.2326	9.01288	22.5337	22.8537	13.77
CCL19572	19.882	8.20856	8.22521	15.7291	14.0124	5.35608	8.42457	2.14287	0.510963	3.52723	0.49032	0.552012	6.6473	7.05264	7.05121	14.4497	8.65228	9.12496	0.404527	1.12062	0.479069	9.86459	8.56667	5.99898	9.04743	15.4045	2.50783	7.12758	1.74227	0.800224	1.83759	0.641208	4.78005	6.24861	0.24856	2.52295	15.2628	13.1339	2.17634	8.2245	14.3448	2.91514	5.19368	2.24137	1.92738	2.27157	3.58715	5.39662	5.60702
CCL19573	6.33527	19.0822	3.80337	3.47498	1.87954	36.5075	0	4.06521	4.00229	1.8622	11.9931	4.14135	27.6214	28.2408	0	3.33265	0	0	1.09231	1.41839	3.73376	23.6096	26.6897	3.43492	26.3843	0	15.8385	5.77379	4.00951	16.5911	1.93759	13.6938	39.4757	36.7452	3.95377	2.94176	2.7308	1.73601	3.55985	21.8041	9.48145	2.96594	37.2912	2.53779	1.96527	1.56063	42.7205	2.21497	2.45167
CCL19574	2.60286	4.00339	4.42744	3.21233	0.545093	5.30358	0	2.66387	0.695688	0.423742	10.872	1.19	3.80627	2.40058	0	2.16194	0	0	0.611969	0.190718	0.724736	1.11924	5.74972	0.374667	4.43458	0	5.78976	5.49914	1.97678	15.7562	0.379078	6.11113	4.02885	5.83856	0.947575	2.16281	1.75611	0.917028	2.16537	3.44549	16.6492	1.88007	3.45343	1.06809	0.403719	0.75434	3.66299	1.01114	1.69646
CCL19575	2.92062	3.92341	5.67604	3.63915	2.23483	2.96837	0	4.35222	1.59672	0.670538	6.02969	1.28391	3.61387	3.77406	0	5.92471	0	0	1.00361	0.76821	1.42312	3.26045	3.59803	1.05102	3.61501	0	5.47788	6.87547	1.51429	8.02964	0.965232	6.15388	2.87559	3.34766	1.62117	4.69446	2.90522	2.47351	2.5576	3.71742	11.1579	1.21707	3.37113	1.79443	1.30674	1.07431	4.14969	0.887299	2.37946
CCL19576	2.95477	1.70424	8.08106	3.14016	2.16576	2.00687	0	7.34406	0.885471	0.6681	10.1767	0.829489	1.72835	2.4656	0	5.15389	0	0	0.648393	0.505175	0.767872	2.54112	2.3311	1.55951	1.83342	0	6.90959	10.7104	1.49603	9.38719	0.659839	5.2856	1.52452	2.20931	1.15252	7.4138	1.21827	2.25552	3.92438	1.82528	16.3559	1.26474	2.42688	1.06815	1.06937	1.45575	1.96361	1.27538	3.5708
CCL19577	11.436	19.2384	13.2305	15.4369	13.6586	11.4916	1.53396	4.26709	7.20729	3.44231	7.26727	8.12635	26.1301	23.7783	3.46878	7.56929	2.00785	3.32577	6.67988	5.58628	6.76645	22.6666	27.4612	8.59081	27.23	2.53159	9.98766	6.99517	13.0957	5.35079	5.30886	14.1841	13.6163	13.5133	5.90108	3.93028	6.42972	15.9484	5.86788	17.6217	14.9465	1.43408	14.2247	6.86108	0.831461	3.72856	13.621	8.00586	13.2476
CCL19578	13.2435	19.175	7.85255	11.6026	5.64964	13.1176	15.7202	2.6295	9.0578	2.79484	4.67269	6.96356	22.3153	16.8027	28.4296	11.8149	33.5289	28.7131	10.2638	6.82863	8.331	22.1462	23.6825	10.4495	20.273	34.7464	12.3094	7.61979	8.94042	2.84284	7.00072	13.1614	18.1045	14.7749	13.0099	4.31548	6.61864	8.06449	2.57719	13.3104	7.54201	5.90486	15.185	5.46324	2.66277	7.24977	12.0798	12.1949	9.99037
CCL19579	2.30526	3.92424	8.00102	4.07494	1.28236	2.24768	7.42119	0.94793	5.9339	0.39093	4.408	5.00966	4.63522	3.13221	6.29313	2.45327	7.62265	6.70409	3.52299	0.24633	1.82533	3.87215	4.16024	0.91253	4.22757	13.9062	6.98496	1.92488	7.03042	1.6933	0.755406	10.1483	1.45816	2.21615	5.33887	0.950719	0.89107	1.69204	0.410054	2.95619	6.20307	0.751612	2.04816	0.739037	1.67606	0.334046	2.87245	0.951501	2.02485
CCL19580	4.42548	7.90397	2.90364	2.90993	5.54553	4.34236	9.03068	1.87391	7.10405	0.472433	1.78099	8.5365	7.33206	9.74984	6.15655	2.16933	6.54432	7.81866	11.3601	1.13405	1.99984	7.17513	7.18882	0.731009	7.30178	12.7518	10.055	3.56141	8.95348	1.82208	0.950935	10.4634	4.14628	4.55662	8.58374	2.26949	1.38685	3.74881	1.42945	7.05858	16.599	2.67836	4.58365	0.935645	6.92043	1.32461	4.59439	0.713974	0.620616
CCL19581	4.70735	3.36486	2.5362	4.46892	7.39363	0.922277	7.97856	2.91179	7.08272	0.1965	1.39309	8.66956	2.8241	2.624	3.31385	1.35344	4.86002	6.30477	11.3656	1.32661	2.26853	1.16779	2.34253	0.573351	2.17067	11.7033	10.1199	3.15011	11.069	1.16594	0.685574	7.8944	0.862283	1.16035	7.06203	2.12389	1.22153	3.29568	2.45749	3.47513	15.2557	1.88898	1.48706	1.69817	5.75685	1.73154	0.849311	0.656448	0.442515
CCL19582	0	0	0	0	0	0	703.931	0	0	0	113.852	0	0	0	721.702	172.063	691.048	785.118	0	0	0	0	0	0	0	917.164	0	40.2263	0	87.5461	3.77124	0	0	0	0	0	14.5588	0	0	0	23.8894	0	0	0	0	0	0	0	0
CCL19583	16.4377	396.792	0	208.501	109.009	261.666	72.1235	112.153	102.513	35.6803	20.0758	121.296	484.309	382.614	208.173	31.8573	333.495	430.95	217.713	44.1624	6.10249	482.996	447.833	135.657	452.926	191.645	265.633	34.0473	31.2096	15.8782	27.1316	165.399	195.716	214.208	85.4878	174.08	92.4184	170.52	110.358	362.65	26.9598	70.3588	225.016	210.386	80.7365	22.2312	147.792	120.616	51.3357
CCL19584	1.1295	45.6029	9.04124	10.4548	10.053	24.453	17.1302	9.90833	9.6056	0.153234	11.7947	11.8227	47.8996	40.9247	59.8281	20.1705	72.6255	119.523	7.30292	2.62077	0.628991	55.8541	45.624	12.3565	52.7418	49.2576	5.15372	12.6335	2.35899	7.81926	1.48049	16.4165	20.1727	28.9556	5.2868	9.93748	13.971	6.63233	9.64378	39.2478	14.5886	3.62598	19.6245	21.8503	1.31394	2.29139	24.5054	9.65313	7.13166
CCL19585	0	0	0	0	0	0	9.34005	0	1.25224	0	0	1.92905	0	0	37.4776	0	39.3217	78.5593	1.75023	0	0	1.23116	0	1.64853	0.180668	21.8034	0	0	0	0	0	0	0	0	1.63795	0	0	0	0	0.379004	0	0	0.361788	2.68548	0	0	0	1.92791	1.86611
CCL19586	13.9969	47.7795	1.14327	0	0	47.6545	8.50098	55.4065	5.622	22.5542	2.93054	5.84244	54.489	44.7867	7.52566	1.66083	11.0559	10.719	5.30567	0.976749	1.59072	52.203	55.7986	41.9401	57.4994	11.7617	24.4383	1.42	18.657	1.10372	3.07854	23.6329	39.453	46.1341	7.2794	51.7997	2.24844	0	51.0296	46.6984	2.9867	23.6131	47.8257	29.4717	24.1468	2.98025	45.2243	38.4687	11.1707
CCL19587	18.5318	56.6966	2.74107	0.994393	1.68736	60.0265	14.8483	65.7335	8.53583	38.6518	3.48358	8.87963	64.2538	57.3257	21.6297	4.14928	23.7912	22.9784	7.12287	11.8863	11.4865	69.6396	63.2103	41.5209	62.6887	21.9032	40.6243	3.40457	17.501	1.29718	10.8897	37.2941	60.0551	64.755	8.92551	66.0844	2.53686	1.51398	67.1006	58.7679	4.26183	25.6073	60.171	27.348	28.8688	8.45305	61.2304	36.8926	14.9011
CCL18696	0	19.5033	0	0	0	32.5904	0	35.7304	10.0835	54.0482	0	10.6515	9.88959	14.5807	0	0	0	0	7.48042	0	0	14.8707	16.1517	9.95599	17.8942	0	24.4583	0	26.2644	0	0	27.8384	29.6469	37.2354	9.35251	29.7503	0	0	23.6217	21.058	0	34.4161	39.329	10.9474	31.1111	0	22.7118	17.1961	22.54
CCL19429	9.11101	40.573	39.7377	30.5136	60.6657	47.8989	27.7428	15.0286	54.6069	4.62726	36.1218	45.5893	56.8616	45.8622	68.8037	135.247	72.8456	67.1854	64.7031	12.8953	14.5706	54.7482	56.029	30.6684	52.332	53.5775	43.0377	68.0831	24.4844	42.1242	30.9614	54.5882	36.4384	42.3716	42.7063	13.36	41.7684	51.7158	12.2747	40.6656	62.3591	20.8116	44.132	77.7187	17.7552	25.1861	41.3697	30.0695	28.7397
CCL19430	18.2576	77.4772	219.095	362.73	249.82	74.6231	41.7253	112.726	19.6333	31.9322	28.0239	20.8678	115.013	98.8217	57.4063	223.475	75.2004	53.0313	17.7505	60.6822	24.0098	107.949	115.621	145.929	115.285	59.3148	24.8371	138.287	15.084	31.4195	28.6024	25.9293	73.5878	76.8484	29.3199	110.164	249.83	244.693	81.3455	85.405	103.188	49.107	78.7198	89.8176	33.5805	47.1923	70.166	129.04	79.0969
CCL19431	9.67654	67.07	159.979	296.109	181.447	64.459	31.0552	74.1481	24.1993	16.965	6.27278	24.5737	101.254	80.2227	28.7757	141.828	36.6623	26.278	20.3008	25.3067	9.94825	97.6221	94.0051	131.317	96.0053	34.076	18.595	98.2417	10.9104	8.053	19.0362	24.3002	59.557	65.7374	35.1502	67.9629	158.695	162.592	53.5152	63.356	83.8708	40.264	65.5572	75.1394	27.3623	29.9421	60.756	112.502	57.914
CCL19432	7.66169	67.3022	225.887	298.208	169.581	54.5054	34.852	121.482	30.7491	50.9318	2.17803	28.2578	91.6494	75.1878	36.7803	128.263	48.7772	35.4917	22.0202	48.9765	11.1815	86.9079	91.3348	112.263	85.6477	66.8488	32.096	89.1437	16.0518	5.82718	22.7785	27.7655	50.9598	52.5744	39.7777	110.411	201.124	149.627	83.2308	62.251	74.0156	85.7679	54.4158	57.3816	70.5851	50.9937	49.2637	102.907	121.021
CCL19433	33.6574	9.99024	6.20366	17.6721	19.4763	5.30143	5.67736	7.51085	4.6486	3.74905	3.05057	3.11165	9.44075	9.80266	3.97922	20.0105	5.41863	5.69009	3.66512	50.9674	147.281	8.75985	9.33558	5.15078	7.71283	12.3134	3.94037	20.364	6.92855	80.1963	76.7783	3.56493	6.9603	6.35773	4.69853	6.06099	8.96373	19.2433	6.82554	8.79343	25.2769	3.41208	7.05097	4.36149	3.29713	10.5244	8.93304	4.77122	2.30914
CCL19434	29.9044	4.14674	4.37454	11.5109	10.8039	2.89522	5.45465	3.83526	2.63452	0.996455	2.94749	3.36643	5.85345	4.83867	2.86139	9.29633	3.05678	2.62493	3.08375	25.7559	83.8984	7.51988	5.84983	4.68217	4.91063	7.20068	2.59333	24.7764	4.31649	82.7749	39.5284	1.56416	2.08222	2.24159	1.86448	4.35941	6.48937	10.8849	5.58971	1.7362	21.5119	5.61409	2.43077	1.99909	5.56059	1.16569	2.25598	3.98557	1.56724
CCL19437	66.3173	3.15194	3.33367	8.97432	5.98057	2.2225	5.58414	3.94333	2.62138	0.473524	1.97645	2.32874	3.35119	2.50841	2.15592	10.8058	2.37699	2.33375	3.28255	14.88	60.2551	4.77551	3.35446	4.38476	4.35489	8.21841	4.70542	13.2105	3.0123	60.9442	27.635	2.83806	2.26683	2.54201	2.92916	3.10191	3.03283	8.94339	5.14055	2.62519	18.345	2.29194	2.60618	3.02268	2.58385	1.19547	1.48848	3.04054	0.775541
CCL17700	3.26855	24.7872	10.9015	25.7721	20.8203	25.8421	8.41779	6.37173	12.9718	1.69981	8.58277	9.11023	25.4034	16.867	12.8413	21.9451	12.4976	12.5104	5.82765	5.78779	4.92965	21.6679	24.927	12.3895	25.953	14.7124	11.4961	17.4331	6.6196	6.31463	4.20492	18.5761	26.5934	24.0902	6.4454	8.25436	8.8822	18.0731	6.32087	27.7629	18.4279	2.40462	24.953	17.7237	1.6899	5.05207	23.9573	12.4858	14.868
CCL17701	37.2064	156.059	32.4176	142.742	62.8157	131.299	59.8731	33.2091	14.3732	9.18779	10.0711	11.543	156.432	139.903	77.2124	87.5023	74.6379	71.0943	9.70605	7.32603	4.27773	156.618	149.866	95.2883	157.155	50.9917	35.4077	47.6031	10.7154	8.44661	9.31529	37.3911	115.727	135.235	14.0777	35.6056	67.1045	64.744	34.5952	155.916	50.524	39.842	133.118	68.9864	12.8062	8.17799	117.051	88.1292	24.0541
CCL17702	33.2376	139.26	60.6238	122.485	77.1984	109.202	42.6047	33.7262	8.63424	23.3737	5.60252	7.70413	127.186	123.81	42.5042	92.8386	50.8191	37.196	4.89468	21.496	10.6338	132.273	127.021	57.2469	126.655	56.034	26.2862	56.4291	14.5841	4.94656	19.07	28.8133	100.005	107.429	9.29634	33.4745	104.133	80.5965	36.4928	137.742	61.1955	29.6136	101.143	43.9135	17.1473	19.3901	97.5742	48.6914	33.6002
CCL17703	780.676	2129.4	739.689	1367.43	1476.58	1198.66	621.802	848.578	1059.9	786.864	992.408	880.001	2100.79	1915.13	1221.19	1686.58	1178.34	1046.69	840.572	1685.86	1536.91	2161.51	2117.69	1412.11	2089.05	834.581	1483.18	1612.9	792.073	1008.4	1418.24	1013.31	1100.09	1201.38	736.481	857.175	1070.52	1379.72	749.471	2140.41	1506.23	1065.03	1203.33	2325.56	604.997	1003.73	1077.22	1742.12	421.667
CCL17704	64.1535	455.578	47.4938	37.3756	20.968	58.7951	28.6509	52.7715	17.2099	12.6778	80.1644	16.7754	405.745	399.175	49.0544	20.0207	47.4563	36.8477	31.8233	9.32892	22.7157	399.442	409.464	21.6718	420.26	43.5082	19.2469	54.151	31.5428	58.8658	23.0071	30.2655	52.5421	48.7208	34.4252	55.8268	8.33975	28.9605	39.2931	427.555	50.1771	35.4161	51.5439	18.3691	36.5238	21.4941	46.9679	22.2808	27.3417
CCL17705	0	132.758	0	0	0	164.882	514.981	0	72.356	129.98	61.6701	49.8467	227.198	204.703	1019.72	1236.7	1159.83	1115.49	33.4847	218.195	227.115	139.183	265.575	164.003	265.52	533.102	221.535	1166.56	299.905	50.0263	248.902	173.703	154.157	124.467	43.7677	0	0	0	0	188.525	1130.77	51.9548	106.341	113.848	20.0818	146.338	60.735	167.654	991.532
CCL17708	1018.9	12111.7	1998.77	185.654	924.657	10958	1761.34	63.5942	1977.42	141.152	780.237	2314.91	11115.4	12910.8	962.772	436.66	979.904	877.38	522.662	706.016	1133.35	11347.1	11121.4	132.304	11111.3	1330.13	15852.8	385.164	875.008	3004.73	467.538	14955.6	12377.1	10943.9	2415.98	71.5905	3981.1	1663.45	1162.13	12079.3	366.915	1296.34	11010.9	1004.52	919.81	915.849	12411.2	97.9754	169.685
CCL17709	896.126	10967.4	1090.65	137.649	644.573	10020.7	1390.42	77.7706	2232.75	111.389	553.73	2622.76	10778.6	12273.7	760.062	339.915	820.379	691.79	332.729	518.104	641.884	10626.7	10716	109.912	10747	1043.07	19372.7	346.795	654.187	2754.35	195.673	15229.3	11770	10020	2405.77	97.2896	4789.92	1180.61	860.246	10952.9	299.721	1346.82	10110.6	682.87	921.527	457.254	11691.5	86.4328	162.512
CCL17710	881.928	9877.8	798.918	160.245	562.434	8775.65	1688.09	40.9731	1845.97	60.1485	663.39	2075.45	9504.92	10548.1	1232.23	342.789	1360.79	1100.86	131.947	240.325	198.544	9321.66	9441.37	102.124	9415.87	1279.89	8001.52	290.532	577.974	3359.42	74.9659	12842.3	9721.59	8762.72	1953.26	50.2841	2956.52	999.576	331.566	9814.92	324.543	599.577	8822.33	506.469	427.893	241.571	9679.97	77.6334	116.159
CCL17711	50.0429	420.11	150.091	298.945	351.55	187.78	62.6232	269.244	120.838	40.9034	30.4683	119.247	488.268	440.216	127.008	1450.76	122.511	115.735	117.775	39.6777	66.9656	464.362	487.001	253.122	494.088	154.817	69.8644	916.872	79.6042	44.9328	203.598	64.8564	165.412	191.396	117.861	270.888	75.0291	316.069	154.797	420.282	778.962	601.041	187.029	514.692	1097.77	149.612	149.638	218.485	212.168
CCL17712	4.91675	12.0997	8.46172	5.86576	3.29494	7.51376	15.3639	2.77957	1.48139	1.2807	0.576479	1.27774	11.7596	10.1058	11.29	4.90062	10.6199	11.6309	0.924797	1.87337	2.46422	10.9939	9.43363	1.81181	10.1763	21.9427	5.38423	5.01056	3.95815	0.569931	1.94771	5.27716	6.79083	5.79806	1.99451	2.49936	1.54805	4.7348	1.29168	12.4962	13.3057	2.36761	6.58559	0.979975	4.72822	1.76691	6.22738	1.47708	5.12733
CCL17713	1878.81	4944.83	3186.93	786.18	714.648	737.796	1635.37	2306.17	10066.7	287.496	1192.8	10819.8	5397.12	4676.29	1997.94	2479.34	2297.83	1416.77	12130.7	495.773	7173.42	5532.4	5452.71	1092.6	5429.04	1753.67	5112.26	4787.55	13206	5651.47	457.956	5335.17	620.836	737.054	9841	2568.43	333.19	841.085	1339.73	4963.07	4368.51	4660	750.653	2246.47	12866.2	520.156	610.143	823.441	744.661
CCL20195	0	0	0	0	0	0	0	0	0	0	0	0	0	0	0	0	0	0	0	0	0	0	0	0	0	0	0	0	0	0	0	0	0	0	0	0	0	0	0	0	0	0	0	0	0	0	0	0	0
CCL20196	0	0	0	0	0	0	0	0	0	0	0	0	0	0	0	0	0	0	0	0	0	0	4.69922	0	0	0	0	9.25321	0	0	0	0	0	0	0	0	0	0	0	0	0	0	0	0	0	0	0	0	0
CCL20197	0	0	0	0	0	0	0	0	0	0	0	0	0	0	0	0	0	0	0	0	0	0	0	0	0	0	0	0	0	0	0	0	0	0	0	0	0	0	0	0	0	0	0	0	0	0	0	0	0
CCL20198	0	192.521	0	2.66344	13.5586	408.953	0	11.359	1.88776	0	0.948876	3.11576	411.527	136.484	0.718191	148.421	0.808333	0.777431	3.65329	0	0	428.732	438.043	2.98221	424.879	0	552.421	122.302	1.96681	0.833865	0	57.9075	61.6695	368.463	0.673424	8.86075	0	28.8927	10.2053	203.972	95.5683	18.7058	389.414	1.51814	6.02522	0	60.7418	0	1.05494
CCL20199	0	0	0	0	0	0	6.7787	0	0	0	0	0	0	0	0	0	0	0	0	0	0	0	0	0	0	10.4881	0	0	0	0	0	0	0	0	0	0	0	0	0	0	0	0	0	0	0	0	0	0	0
CCL20200	0	0	0	0	0	0	0	0	0	0	0	0	0	0	0	0	0	0	0	0	0	0	0	0	0	0	0	0	0	0	0	0	0	0	0	0	0	0	0	0	0	0	0	0	0	0	0	0	0
CCL20413	2.07207	5.86495	7.25645	11.3656	6.87062	3.84821	7.80693	4.12345	1.76215	2.29571	1.01227	1.24648	7.51905	8.87267	10.5349	8.17503	11.6416	13.7365	1.94869	2.27738	1.82699	7.42496	7.57417	4.07625	7.24572	15.9015	4.53028	8.26186	2.62277	0.277993	2.01183	7.14291	3.49509	4.75859	1.66134	3.88239	5.63079	7.09743	3.32661	7.20001	13.8062	2.77161	4.25469	4.25138	1.0713	2.65225	4.45501	4.60605	6.47118
CCL20414	6.17636	42.4847	4.53196	19.9034	20.2642	20.7127	18.0274	6.62213	1.60078	9.16123	4.2243	2.08066	35.8601	32.5506	26.8346	14.3642	35.0865	31.5202	2.12982	30.2711	22.0126	37.1819	31.9649	11.854	33.5172	38.4658	8.9242	14.3283	6.41066	5.30326	30.3438	11.9692	19.6105	21.3753	2.56973	5.6353	13.8903	14.2651	4.86779	29.433	22.0328	4.95693	23.9337	13.7586	3.51262	28.6397	23.1785	14.6093	13.5862
CCL20415	20.269	72.1648	75.114	81.0673	110.049	75.5255	34.1559	60.7322	15.3221	52.5517	11.5524	11.0189	85.871	65.2799	20.4024	134.683	19.214	22.0852	10.237	16.8685	21.3205	82.3152	83.389	189.969	83.6085	43.8726	33.397	80.2345	62.7147	5.80125	30.8316	57.912	75.9756	84.6775	15.6168	52.4714	22.7919	100.504	96.6369	71.0517	62.3319	104.833	87.2704	115.74	43.6644	27.6304	81.8757	176.337	200.607
CCL20416	23.6321	54.2286	61.0214	44.6892	60.2665	48.2982	19.851	31.5792	5.55689	10.2387	5.16734	6.78706	52.2706	44.6958	12.3675	74.716	17.251	10.7559	3.31581	1.39644	2.97164	48.3508	55.5711	149.236	51.2303	20.9258	40.4359	64.897	11.5792	2.08641	6.99453	39.2056	42.6603	50.8112	11.3984	32.7899	18.8587	59.0873	53.5725	49.4465	47.3554	8.56541	54.1842	88.3719	1.77361	9.27908	42.4656	123.491	66.2996
CCL20417	34.7469	86.5978	52.7944	82.9423	94.7769	72.3843	33.1432	105.367	4.79467	112.32	6.28703	4.7482	73.0461	77.4316	18.5584	42.4003	24.369	14.2942	3.63087	55.9489	61.1546	72.8616	68.2273	138.193	77.6872	44.2525	48.444	74.9033	62.226	3.17687	59.1016	55.1543	78.1463	74.2302	8.36616	97.709	54.0253	90.1766	154.018	89.1517	59.3637	57.1503	78.5976	90.5296	20.2935	59.6743	73.4491	129.983	209.693
CCL20418	22.6994	80.6262	51.5845	59.3529	91.8516	61.7349	22.239	72.5631	7.66561	22.8615	6.90739	6.11008	75.2652	83.1329	11.7366	48.2538	17.8931	10.8567	5.69877	4.51049	8.67713	65.3478	78.5532	149.527	76.9589	24.5288	43.4482	57.138	28.0506	5.20299	9.6376	55.4885	64.5904	75.4519	10.8049	65.2544	28.5532	79.5216	110.508	79.194	64.8368	25.3196	63.1999	110.175	7.75771	14.9411	72.6426	137.004	80.3994
CCL20419	35.5918	104.509	56.1706	77.3693	140.434	83.8533	38.841	104.39	9.15913	60.5767	9.30642	9.65428	107.827	101.675	22.1187	73.2346	26.1068	20.3007	8.63439	23.234	26.7573	102.958	106.038	142.799	104.076	50.927	44.7522	70.471	56.396	6.61566	41.0915	49.9215	89.9562	84.2956	14.5979	100.664	58.5777	113.331	150.385	109.219	79.0054	53.2343	86.5748	111.625	29.4845	43.6509	88.7926	121.044	94.1744
CCL20420	35.5848	88.3892	69.0829	77.5702	114.524	67.9237	43.306	97.8745	9.02406	51.0508	9.32162	10.1964	91.899	90.2128	20.2361	61.8994	26.5039	16.6991	8.40496	23.9361	36.2844	100.428	89.9913	139.372	89.9468	62.8748	43.1114	59.8297	49.4224	4.2671	28.9984	40.242	67.4987	69.6767	14.5076	97.4027	54.0881	118.406	137.004	88.3079	58.0617	70.1176	65.3803	120.415	39.3972	30.0141	69.5532	115.208	84.2748
CCL16952	4.43215	6.15422	11.0868	9.1166	11.6023	10.8183	4.79128	4.80004	15.2564	3.07326	1.8946	11.4351	8.32168	4.86632	4.30198	7.36269	3.91966	4.87858	9.37855	3.24755	1.64544	8.4704	8.31426	5.03298	7.06954	11.5558	6.8815	3.51912	1.87004	0.872121	8.31971	4.40467	7.62258	11.2044	17.4799	3.49026	4.15319	12.4343	3.77344	5.70401	8.78372	2.56901	10.7343	4.54685	5.34685	4.42435	6.93038	5.48415	1.30394
CCL16953	52.3507	47.2036	98.3668	5.47797	43.3433	86.824	14.632	2.15082	150.017	0.454209	13.215	176.722	48.0196	54.3376	16.375	40.0696	18.2878	22.614	167.988	1.33809	2.07629	51.6966	46.9678	4.60021	46.6219	39.4158	356.131	8.51081	2.13818	13.0833	3.76782	457.005	96.5779	84.2683	133.242	2.30592	17.9681	81.9433	7.86272	52.578	47.174	3.54195	85.1879	63.0727	8.02547	5.68944	96.7312	3.38946	2.60367
CCL16954	108.758	59.6927	37.7103	29.7168	67.6519	117.247	23.3669	17.8427	107.841	9.78776	17.1626	91.1626	53.5385	64.7897	29.5638	58.1359	36.1313	35.6659	44.0521	26.4756	22.1371	54.4062	51.8211	19.9434	51.6405	57.2894	541.385	17.8432	20.2406	15.2558	35.8608	640.876	130.348	110.535	129.878	19.0356	96.4639	107.596	28.6819	57.729	76.2737	44.3628	112.935	66.2806	106.475	46.4988	110.497	21.7987	20.6163
CCL16955	172.653	15.0564	98.586	201.261	184.695	26.9623	96.9086	69.4976	13.0323	147.555	4.23735	13.388	16.9265	14.1574	54.598	95.755	67.2775	49.9438	8.79945	177.973	27.0031	18.2079	16.897	96.6307	16.52	108.009	12.5689	162.455	25.3119	3.69443	125.221	15.475	29.1658	28.3634	19.3697	71.1263	171.207	206.611	81.1385	15.7909	139.906	45.6768	27.7884	32.7498	47.1748	95.508	29.4746	99.545	87.209
CCL16956	24.6779	7.2047	62.2794	105.187	82.4019	19.9039	41.9779	27.5281	4.66374	0.743986	7.53499	4.55256	9.62332	6.50288	25.1698	64.2254	30.5542	29.4684	0.773616	5.69252	1.06886	3.53719	8.39335	19.8136	8.47812	40.1833	4.06616	71.7319	1.8742	5.38564	9.10497	5.5181	16.3238	15.9917	1.99645	27.207	36.6912	87.9101	35.0571	6.89635	68.3014	1.54044	16.4577	11.6536	0.212649	11.5226	13.5057	8.5215	28.4826
CCL16957	0	128.385	150.832	159.114	207.69	143.979	183.328	53.1657	62.1708	16.6835	124.273	45.3409	134.713	78.3997	322.337	308.077	374.557	257.228	37.7737	176.339	193.296	127.935	148.971	147.323	137.675	172.121	62.2205	187.342	30.8808	61.9498	622.229	59.8744	141.698	150.001	64.472	67.8645	332.324	142.091	51.2396	98.4594	193.969	28.6536	174.189	130.227	12.3059	435.149	141.893	183.385	22.6234
CCL16958	81.6987	43.5587	164.287	106.197	160.995	70.3735	42.8605	129.402	144.279	41.2251	42.906	120	45.576	40.0668	38.2965	104.333	49.1596	34.268	89.2661	39.9362	38.7664	44.6452	45.6194	63.4063	45.5383	67.1182	50.8686	161.467	102.766	66.8248	54.1383	52.2674	70.7947	65.1594	202.09	117.747	67.7526	144.252	96.0376	38.227	133.787	74.6752	69.1099	72.3053	168.695	72.9061	68.2658	55.3646	105.157
CCL16959	105.638	100.478	386.277	136.4	236.298	104.743	106.426	277.455	410.498	46.5857	155.011	334.653	110.92	95.8363	145.267	237.61	160.371	136.185	242.024	76.7756	469.829	111.627	106.416	149.099	111.017	126.997	262.846	620.007	549.787	198.126	99.2723	179.313	109.559	112.508	533.085	245.105	41.9077	198.766	177.924	96.1158	595.024	313.133	105.553	277.765	706.229	113.447	110.925	147.574	138.938
CCL16960	95.4772	200.954	378.611	223.264	396.741	126.71	138.907	506.208	497.803	136.347	434.34	445.095	220.453	221.798	305.891	207.024	321.698	266.708	436.555	128.748	1132.64	224.725	244.686	176.205	230.525	269.872	415.011	803.747	2104.55	590.583	230.534	328.665	133.425	125.602	580.181	376.045	82.4988	363.527	294.834	198.892	660.788	635.195	127.63	337	930.632	296.073	132.597	188.575	239.09
CCL16961	13.8022	21.7595	44.745	26.6866	33.2403	45.876	17.1411	53.8121	3.75609	46.737	14.5645	3.78611	24.3098	30.9146	24.2674	25.9088	22.1435	25.4404	3.24508	39.4415	37.4313	31.4554	24.0427	16.1324	25.5183	24.4432	44.0839	70.8422	57.6525	12.9769	34.9764	40.4296	47.9863	41.9288	6.81924	41.962	34.4548	27.0691	35.7764	21.3763	56.8762	36.7761	43.7756	19.4185	51.165	44.4803	49.8542	19.5168	54.4247
CCL16962	1.37559	0.440783	0.688195	1.41474	4.32116	1.31386	12.5962	0.335198	26.9064	0.18662	0	35.0861	1.34105	0	2.86112	0.571283	3.64959	5.57482	4.04276	0.335977	0.574525	0	1.08524	1.38606	0.868014	11.8761	0.784574	2.56434	0.783535	0.221463	0.20034	2.30691	0.818928	2.64483	30.9414	0.336184	0	1.61547	0	0.455228	11.8447	0.552	2.17275	0.201598	0.533405	0.398662	1.61322	0.712505	1.40088
CCL16963	4.58408	0.419682	3.9315	2.69403	0.685716	0.833974	3.37309	0.319151	33.4152	0	0	32.1459	0.425618	0	1.27127	0.543934	1.22643	1.57272	7.23653	0.159946	0	0	0.826631	0.377059	0	4.63901	0.747015	1.22079	0	0	0	0	0	0.839404	34.7392	0	1.47276	1.53814	0	0.433435	4.43053	0	0.413747	0.383895	4.57083	0.379577	0	0.169599	0
CCL16964	105.212	125.645	335.944	168.22	441.827	159.32	57.8734	219.104	45.2747	108.491	101.719	45.6336	153.28	129.885	52.961	231.14	71.4748	48.5709	59.0875	210.597	353.57	143.042	153.314	118.548	150.981	106.962	146.364	477.97	187.507	60.8506	388.031	181.139	157.905	153.7	57.4192	183.664	267.435	439.076	183.204	128.446	380.784	279.927	156.965	129.897	212.043	362.248	172.897	103.782	241.664
CCL16965	168.959	132.51	549.967	602.961	991.479	208.698	161.003	439.005	97.1506	303.21	113.25	94.6737	172.933	154.427	209.116	217.67	220.021	188.696	91.5609	323.266	257.33	174.773	178.598	303.821	164.247	246.177	186.398	422.307	180.274	98.2296	396.327	180.181	209.05	199.759	120.193	332.879	328.163	952.428	380.758	140.762	286.464	585.642	200.657	242.075	424.068	334.751	234.172	267.99	438.177
CCL16966	47.1993	26.5285	51.5062	103.212	108.122	93.5665	0	49.2808	16.5903	20.6398	29.2148	17.8262	36.9305	31.5969	0	114.82	0	0	11.0972	24.9961	44.9128	37.7674	37.4538	72.646	39.6147	0	76.7534	57.6143	47.0409	21.0505	44.8483	60.4549	81.4783	93.5884	23.8321	53.0095	85.709	93.729	44.8104	25.6792	66.7028	88.5105	94.8662	78.6194	101.995	34.4407	86.3431	64.1252	29.6181
CCL16967	5.29149	0.339113	0.529457	2.53964	2.0316	0.224623	0	0.0859606	0.385718	0	1.22791	0.424421	0.114636	0	0	2.05105	0	0	0.331761	0.215401	0.785788	0	0.111323	0.101557	0.0556499	0	2.91742	1.42484	0.736762	1.7606	0.0513765	1.5776	0	0	0.733857	0.172427	0	0.828566	0.0772296	0.116742	6.83448	0.566235	0.445756	0.0516993	0.54716	0.255589	0	0.0913599	0.0718505
CCL16968	3.00846	0.593235	0.347332	2.38006	1.57508	1.62092	0	0.338349	1.43388	0.125583	1.1023	1.50351	1.05284	0.914722	0	1.92217	0	0	0.97938	0.282612	1.12763	0.248778	0.584236	0.566297	0.912679	0	3.16779	2.58844	0.790899	1.37852	0.707779	1.29366	1.10217	1.03821	1.95577	0.113115	0.910788	0.951215	0.151991	0.612675	9.18055	1.39297	2.12007	0.780057	1.25631	0.301807	0.949887	0.479468	0.18854
CCL16969	3.58829	1.66523	1.48567	4.70846	3.36862	2.67877	0	0.964832	3.9385	0.94004	2.04013	3.09644	1.60836	2.60841	0	2.46656	0	0	2.47279	1.2995	1.92933	1.59618	1.87425	1.17551	1.56155	0	6.3515	3.92124	1.83245	2.35062	1.22539	2.35174	3.53579	4.44083	3.34624	0.96767	3.47839	2.54295	1.30025	1.55601	14.3072	3.57497	4.37782	1.48697	3.83837	1.21923	4.06304	1.40997	1.00807
CCL16970	0.206569	1.19145	0	5.73612	0.648899	0.920729	7.38885	0.100672	0.200769	0.448389	0.227061	0.149117	2.75223	5.17114	2.80703	0.343153	2.12773	3.22461	0.145702	0	0.287584	1.33238	2.54231	0.178407	3.12834	12.9869	2.82763	3.20901	0.862853	0.532105	0.240677	1.8476	0.491907	0.529557	0.376009	0.908713	0	0	0.452234	1.23049	10.9263	0.331571	1.04409	0	0.320401	0.239465	0.242253	0.106995	0.58903
CCL16971	0.646841	1.93451	0.323608	4.32413	1.35462	2.33396	3.91787	0.683018	1.44072	0.175508	0.671507	1.47864	5.0448	3.1249	1.55466	1.34317	1.54789	2.00653	0.836447	0.210647	0.330193	4.86751	4.7629	0.496581	4.65987	4.53441	3.19738	1.94271	0.777818	0.763678	0.282616	1.80796	2.43886	2.14188	2.01843	0.632332	0.484903	1.20276	0.188814	2.28332	7.09477	0.519132	2.31583	0.66358	0.418036	0.156218	2.65503	0.530479	0.834397
CCL16972	0.595336	1.60242	0.833954	5.26561	2.61819	1.4405	4.94038	1.0445	2.95095	0.452292	0.654393	2.86505	6.1908	6.1182	1.55194	2.67022	1.48658	2.75226	1.73565	0.348974	0.596751	7.16789	7.06394	1.23401	6.61168	8.59272	3.59925	3.99531	0.452137	1.15015	0.277453	2.12992	1.13414	0.686785	3.68446	1.04757	0.937213	1.95763	1.19908	2.67942	8.12874	0.955591	1.05317	0.628192	2.21616	0.34507	0.698176	0.462542	0.776041
CCL16973	0.782513	3.17607	1.17445	5.09697	2.18499	1.66088	4.92623	1.39832	3.89777	0.5308	1.09907	3.6717	8.01009	6.7015	1.80841	4.22471	1.83185	2.77975	2.51439	0.955612	0.980467	6.72966	8.76632	0.826014	8.06499	7.67968	2.38032	2.35019	0.742864	1.3018	0.759763	1.89555	1.86341	1.58811	5.12097	0.892455	1.17322	2.06768	1.14208	3.19383	9.78607	2.72141	2.05997	0.879217	5.25946	0.49136	1.52948	0.94573	0.903155
CCL16974	1.23942	3.8391	2.27358	3.82408	2.59559	2.36759	7.27063	1.00672	3.41307	0.448389	0.908244	3.08176	9.66638	8.7093	2.69246	3.08838	2.51459	2.1084	3.15688	0.857699	1.09282	9.32667	9.84329	0.773097	10.0368	11.615	2.94544	3.72245	1.96103	1.72934	1.26355	2.77139	3.19739	1.85345	4.56583	1.11065	1.62597	1.81944	0.814021	6.01573	11.3074	3.81306	3.00175	0.847661	4.80601	0.718395	3.87605	1.12345	1.68294
CCL16975	3.88471	8.13898	3.88697	8.14421	3.91124	7.42075	7.99516	3.05828	6.60735	2.75672	1.69708	5.86021	14.032	11.8115	5.80095	7.57019	5.92277	7.71474	4.56674	3.64926	3.45296	17.9893	14.2393	1.8496	14.6135	15.8762	6.22089	6.12764	3.63114	3.07898	6.3975	3.84206	6.93803	7.66058	8.19789	2.26394	3.5282	5.43947	2.61681	7.51568	14.1519	5.15625	6.8911	2.27728	7.99525	4.54664	7.00888	2.66995	2.92146
CCL16976	8.46549	2.41121	9.62071	10.1038	9.84916	5.19074	9.65985	5.75556	1.47287	4.93418	1.26368	2.03701	2.68305	4.131	8.4922	14.4101	10.2105	9.38093	0.909174	7.98971	4.77243	1.34822	3.1332	3.76098	3.09958	18.0923	3.45732	18.9633	3.65118	0.841296	8.94998	1.86955	4.85309	4.35379	1.92957	4.95515	9.51921	10.0031	4.07272	2.14436	31.4329	6.12308	3.96186	2.757	12.482	9.32897	3.92212	4.14121	7.10979
CCL16977	53.1251	617.691	266.624	821.292	617.2	1144.22	1163.31	1195.9	790.073	165.423	1039.37	686.439	743.438	659.953	1772.61	1430.93	1454.48	1397.35	365.197	29.864	5.16548	708.888	691.879	1080.3	734.836	891.548	1024.43	719.964	155.623	1143.1	20.6323	2378.63	1123.51	1187.34	595.119	1240.22	322.394	600.621	810.809	699.885	650.896	336.353	1150.78	3814.75	163.492	59.1413	1091.77	1257.26	373.733
CCL16978	9.0972	65.5882	48.85	33.0583	40.3255	57.2504	22.8648	78.4735	6.2629	37.8069	15.1106	5.87385	68.7824	78.3086	12.4882	15.7419	14.5288	13.1086	6.27404	53.8074	45.5519	80.1923	69.0431	22.305	68.8374	35.511	43.7574	21.9521	29.9966	17.4776	22.3468	51.1934	66.2535	55.9713	8.12191	68.8478	52.8526	39.6184	61.2088	70.7481	28.722	46.3619	53.2613	12.2213	28.5733	22.7615	66.5015	22.1464	58.4897
CCL16979	25.0476	207.861	184.356	78.5914	74.6815	174.358	71.9178	170.898	37.8574	94.3403	82.4414	38.1034	213.836	198.568	65.9308	69.466	83.6142	72.0063	44.4173	86.3732	82.7449	236.404	207.12	93.4975	209.756	124.617	155.451	88.6376	118.167	78.4635	44.5169	250.61	207.751	179.03	46.5866	177.418	59.6723	93.4815	123.427	192.194	67.6274	341.399	190.438	89.9664	197.873	55.3659	215.579	74.9838	152.53
CCL16980	0	8.66621	169.132	0	0	0	48.2739	0	40.0444	0	32.2056	43.9276	4.44072	0	12.5848	78.6237	22.7677	11.492	3.17937	0	0	0	0	25.3047	2.13324	25.2347	0	63.0215	0	43.5416	0	0	0	0	5.27459	3.30485	0	0	0	0	64.044	0	0	61.436	0	0	0	12.2574	156.993
CCL16981	77.7121	177.822	174.74	108.468	127.201	169.702	61.7045	241.979	66.8431	48.1959	66.0736	71.1847	206.145	180.494	53.588	117.392	63.8886	57.9666	75.0257	28.2101	46.5059	202.121	200.838	146.097	201.381	92.2096	154.686	99.2766	170.79	51.6031	34.3062	203.764	178.533	176.325	79.7587	238.69	68.0196	125.112	190.043	171.026	95.8383	171.401	180.973	213.638	109.443	37.3302	173.677	107.21	79.7499
CCL16982	1080.16	531.46	1104.61	769.87	920.036	867.506	1687.88	1344.07	2485.03	634.064	3107.87	2218.35	648.999	537.897	2507.4	1867.69	2542.05	2012.35	3706.2	1066.63	3386.28	636.778	643.618	928.051	651.913	2104.23	749.227	1821.63	1361.07	4430.54	2645.92	1200.51	850.488	902.558	2806.25	1428.07	940.999	836.136	989.638	535.808	1519.44	720.087	900.025	1497.06	730.958	1888.02	825.434	1079.26	1369.94
CCL16983	406.044	341.395	640.809	614.835	716.467	792.227	1662.25	436.157	2065.26	8.99365	1492.08	1675.78	528.183	391.489	2925.44	1225.15	3156.27	2212.56	773.196	4.91527	14.1735	554.852	521.135	683.651	536.341	2286.73	216.735	1172.55	71.0254	2373.17	12.0685	674.994	737.169	751.105	1545.62	475.051	517.818	669.4	331.213	355.717	1204.27	52.2543	761.39	1418.12	23.8699	15.0955	739.962	688.891	445.096
CCL20221	0	0	0	0	0	0	19.331	0	4.10359	0	0	20.3191	0	0	0	56.1106	0	0	0	0	0	0	0	0	0	7.47729	0	209.888	0	0	0	0	0	0	0	0	0	0	0	0	135.034	0	0	0	0	4.8945	0	0	0
CCL20222	0	0	0	0	0	0	0	0	0	0	0	4.87983	0	0	0	134.755	0	0	0	0	0	0	0	0	0	0	0	239.432	0	0	0	0	0	0	0	0	0	0	0	0	199.569	0	0	0	0	0	0	0	0
CCL20223	0	0	0	0	0	0	0	0	0	0	0	0	0	0	0	30.2986	0	5.47531	0	0	0	0	0	0	0	0	0	68.0012	0	0	0	0	0	0	0	0	0	0	0	0	89.7428	0	0	0	0	0	0	0	0
CCL20224	0	0	0	0	0	0	0	0	0	0	0	0	0	0	0	78.5657	0	0	0	0	0	0	0	0	0	0	0	152.82	0	0	0	0	0	0	0	0	0	0	0	0	279.248	0	0	0	0	0	0	0	0
CCL20225	0	0	0	0	0	0	0	0	0	0	0	0	0	0	0	0	0	0	0	0	0	0	0	0	0	0	0	0	0	0	0	0	0	0	0	0	0	0	0	0	0	0	0	0	0	0	0	0	0
CCL20226	0	0	0	0	0	0	0	0	0	0	0	0	0	0	0	0	0	0	0	0	0	0	0	0	0	0	0	0	0	0	0	0	0	0	0	0	0	0	0	0	0	0	0	0	0	0	0	0	0
CCL17923	789.697	396.755	866.708	745.246	1157.47	721.221	551.35	926.15	2199.79	968.983	2799.69	1799.91	460.093	351.07	1481.31	864.094	1546.18	1343.46	2274.34	1366.68	1817.82	510.493	453.455	832.416	462.516	1421.89	692.162	893.442	1399.86	2869.22	1670.09	967.454	703.623	712.39	1782.52	1001.09	652.645	935.154	699.241	410.339	916.774	1799.72	716.173	2408.23	2077.36	1221.03	716.758	1128.71	770.903
CCL17924	111.006	59.7572	117.936	73.8959	112.43	102.04	20.445	80.2629	34.5244	20.3716	36.0876	35.4524	40.6639	64.8843	17.3512	64.3733	19.655	17.813	16.1339	20.9011	36.6403	37.3183	38.4695	46.8319	42.0275	37.5304	81.7307	73.7436	60.2397	23.5252	27.8656	124.107	115.829	102.705	35.7933	77.7368	133.447	98.128	67.6921	59.8453	79.694	79.6944	104.563	53.4784	64.4878	34.9784	120.24	49.1336	80.0782
CCL17925	99.4954	37.7394	80.29	55.7392	90.291	80.3508	36.48	71.5906	16.9031	9.61326	11.4997	16.7003	31.1758	35.3837	30.8227	66.6502	36.3577	28.0228	5.89573	1.89666	3.64873	34.4353	30.3258	44.8051	30.6257	43.4062	49.4581	74.6932	33.5427	5.88637	5.60767	90.0758	86.2963	78.904	19.7724	69.4289	73.8588	77.5172	66.0192	41.9743	85.672	28.6946	76.5579	49.6955	16.6869	13.3625	83.4802	41.5631	40.9912
CCL17926	145.747	37.4196	78.8034	55.396	96.2119	96.8391	42.6128	72.3535	11.6579	30.8259	13.9309	13.2875	37.2134	37.5708	44.8123	50.002	47.8938	42.9376	4.78888	33.3864	45.2446	36.007	33.1382	53.6865	33.7025	62.1235	108.943	108.566	45.204	8.01581	28.7414	97.1618	101.857	83.2553	13.6532	64.1593	72.2737	72.2924	58.4645	41.0425	123.048	99.1713	80.0723	51.6085	58.2706	32.4008	107.226	53.5708	81.6808
CCL17927	125.229	48.7624	70.317	53.7997	65.8405	81.4216	45.3605	145.752	10.5279	104.803	40.6566	11.8244	37.4324	41.0748	73.8538	49.5937	73.0628	63.9247	5.96315	137.96	143.741	36.3536	36.3505	51.8723	32.1752	87.7281	89.8085	80.7711	92.8999	19.2254	103.119	105.154	94.3701	89.0633	13.6027	121.129	140.222	67.9486	113.134	38.8194	84.1714	119.163	80.789	48.4762	82.7762	107.5	96.0487	58.5691	96.6442
CCL17108	0.718772	37.7063	9.34947	6.23065	3.44059	13.5995	0	0.650547	1.42213	0.668657	1.91875	1.5813	21.7225	24.0813	0	52.5371	0	0	1.59337	1.00317	2.08711	25.1675	21.8723	0.916387	21.7706	0	3.22107	86.0735	1.48168	3.96749	1.49545	1.03321	13.5707	13.6881	3.25752	0.602272	14.7792	5.18527	0.584472	32.5535	68.9643	0.494452	14.2075	0.933002	1.43339	0.803475	13.487	0.771187	1.00387
CCL17109	0	0	0	0	0	0	0	0	0	0	0	0	0	0	0	0	0	0	0	0	0	0	0	0	0	0	0	0	0	0	0	0	0	0	0	0	0	0	0	0	0	0	0	0	0	0	0	0	0
CCL20606	7.68598	15.8517	18.1774	13.3662	27.8022	12.3686	0	21.385	5.70448	9.55511	2.25291	5.81732	15.1676	16.0185	0	14.0447	0	0	3.38417	9.18139	3.61866	18.0272	18.5218	15.5694	17.9889	0	12.5136	10.2467	3.39621	2.11483	10.1762	6.71824	11.6472	13.5238	6.68635	19.1938	21.2138	23.8786	13.5836	14.5213	15.9007	18.0569	13.4203	14.0494	10.4041	12.8789	13.1108	13.9699	17.4193
CCL20607	6.51787	39.4501	41.3039	26.0687	51.5658	40.5802	0	30.3532	16.717	10.0215	14.3289	14.638	38.596	30.5338	0	29.4748	0	0	12.6001	4.95269	6.25106	54.497	33.5953	27.3123	39.5291	0	22.718	36.4513	10.1752	9.09431	16.8757	25.1001	37.9405	34.8106	18.2671	34.3363	31.7597	40.8239	22.1967	33.553	35.6338	26.1551	38.8922	32.9021	20.7808	23.7169	41.6162	28.8837	21.8307
CCL20608	9.66014	25.8171	32.9047	23.4637	46.4867	30.101	19.1148	33.456	7.9406	11.1536	4.59378	7.71526	27.7185	21.6642	10.8869	21.3397	12.2534	13.0806	5.60559	12.9014	9.04214	25.1885	27.8253	20.2365	27.625	38.4926	17.2325	15.4538	7.64873	4.69878	12.9913	15.6259	22.2697	27.926	8.55146	28.1295	20.3384	34.1548	23.6684	24.0784	24.9035	35.6303	28.3089	20.7842	28.8511	13.6407	21.6936	16.7674	15.8242
CCL20609	0	0	0	0	0	0	0	0	0	0	7.9305	0	0	0	0	0	0	0	0	0	0	0	0	0	0	0	0	0	0	20.9078	0	0	0	0	0	0	0	0	0	0	0	0	0	0	0	0	0	0	0
CCL20610	7.29441	20.2951	20.2938	12.9913	23.8455	18.239	20.8224	21.5898	4.36614	5.69623	4.30235	5.86499	19.079	21.0968	14.7524	9.30976	16.9928	18.6931	3.26271	4.82335	2.47688	19.8907	17.9099	20.0778	19.0289	52.6179	7.81343	12.7136	6.08032	2.74972	4.50851	6.36513	19.7004	17.3315	5.41286	20.7837	15.6045	18.3865	13.6324	20.607	18.3833	11.2801	22.1438	18.0431	8.55452	5.20767	17.109	17.1403	10.1463
CCL17009	23.3309	90.4017	291.267	155.967	158.042	102.163	34.6651	128.66	293.782	17.2381	141.049	322.762	129.589	109.717	34.6902	214.209	47.2788	29.7935	495.882	23.977	39.2771	130.806	128.052	75.3304	130.177	62.1364	62.5423	233.188	194.228	159.376	31.4697	69.0236	103.851	107.084	282.064	122.196	63.5693	139.948	69.8581	89.3256	196.038	129.199	108.853	95.1601	125.821	46.3427	109.445	64.234	132.105
CCL17010	147.688	270.7	278.022	342.663	310.741	219.935	101.724	224.587	560.294	46.3293	191.38	597.738	354.463	278.929	155.687	392.501	169.878	110.877	992.642	70.6658	75.9985	361.422	360.76	348.739	355.477	177.864	157.185	368.889	208.298	247.062	80.8612	109.328	195.801	218.541	525.438	215.762	126.254	263.05	143.566	273.399	280.953	695.702	214.803	373.345	579.034	87.3564	198.175	280.761	129.306
CCL17011	15.7648	16.5979	25.5388	22.004	21.2237	35.8507	14.6613	28.171	3.32891	13.1379	3.50699	3.07084	16.8937	19.7818	13.8445	15.9001	13.2389	11.1553	2.91226	7.28829	3.55342	18.9648	17.1753	12.5349	18.4152	19.9421	9.20559	22.1578	7.19793	1.57117	8.69188	18.045	40.2224	36.5653	4.39224	25.6853	15.6167	22.8118	22.5979	14.1606	24.8173	10.3929	36.8765	12.1571	4.51199	11.6396	38.5168	10.3528	21.1768
CCL17012	19.5892	19.0974	36.7066	49.9396	50.8448	43.9971	28.3675	35.8151	9.17342	5.83057	5.22	7.51328	22.3767	18.1451	27.9529	29.4847	34.0553	23.8077	6.08511	5.56743	3.27263	23.2282	23.9779	24.1303	22.5495	30.3292	12.4594	45.9606	7.66409	3.40224	5.94799	17.3882	43.6796	46.338	9.2308	36.4428	16.821	47.6837	29.9422	17.3658	44.3962	14.1018	43.9554	31.5623	7.73411	5.84922	44.2756	18.9401	23.6008
CCL17013	416.902	46.5118	1012.69	322.258	325.323	259.131	282.267	376.638	1416.86	157.404	270.96	1293.71	62.3006	57.4178	908.113	613.42	1035.85	690.581	1059.9	393.58	272.348	64.1265	58.9834	232.076	59.2326	579.344	317.074	897.028	430.763	201.357	540.229	353.47	238.724	256.04	1548.33	364.544	844.8	301.916	300.076	44.1976	689.751	172.216	262.248	288.398	158.062	501.685	255.342	212.078	212.014
CCL17014	3.17717	3.0542	1.58951	8.9859	4.99024	2.52882	36.1392	1.1613	0.385995	0.646548	2.0372	0.955633	4.12987	6.27912	13.2165	11.2156	23.3048	18.8372	0	0.775998	0.221161	3.41548	3.50918	5.71669	4.51087	23.21	1.35908	9.87132	5.73076	1.79028	0.46272	1.77608	0.94573	2.03623	0	0.776477	7.14528	5.59683	1.39113	4.20572	12.7017	1.91241	0.501835	2.79376	0	1.38117	2.79451	5.96551	1.6178
CCL17015	57.2947	54.8586	31.9058	39.6343	67.1355	74.919	18.3469	29.1692	49.9267	22.1158	36.9873	47.0629	68.4903	59.9865	27.3331	191.206	26.1332	31.5329	36.6437	20.5325	20.511	75.8904	66.6721	29.6508	63.9682	40.5416	40.4588	34.013	35.0308	26.0253	60.7945	77.2113	76.7456	71.254	60.26	28.7549	54.4555	48.7623	26.2812	57.1078	91.8729	19.4332	77.3535	48.6813	11.3729	70.9652	80.7904	27.1593	25.701
CCL17016	2.0867	13.3729	22.9671	16.6322	25.1274	6.31134	4.92623	4.06783	0.507027	3.9633	2.48484	0.62764	25.2593	20.62	4.48485	16.0322	6.51323	7.9869	0.122653	1.78381	1.30729	26.9186	19.5905	9.31143	22.8782	21.48	4.4631	8.42826	5.74482	0.83987	5.16639	1.16649	8.69591	7.6898	1.08524	7.39463	11.1456	16.2352	4.56833	13.8112	35.9357	6.69885	9.22867	8.10409	3.64117	11.7926	12.8476	6.75521	12.9629
CCL17017	1.01292	8.55687	8.66086	8.23926	8.00292	4.16301	3.92616	4.62232	0.894976	1.34919	0.843483	0.841986	10.0245	8.25005	2.83459	5.35391	3.70772	3.56597	0.259801	1.12453	0.717906	9.89902	9.96718	3.07513	9.50027	9.00999	2.1008	3.94816	1.11895	0.237199	1.7166	1.85312	5.37234	3.65897	0.454956	5.98619	4.76308	8.92165	4.39475	6.76509	10.4776	3.99075	4.47973	5.18215	1.35685	3.25579	4.96755	2.50403	5.88916
CCL17018	9.68915	26.795	116.337	45.6003	39.1486	18.3075	18.8356	86.4848	9.59621	16.9454	16.3228	11.0744	26.4211	34.2738	29.6157	9.88481	32.7082	31.0152	8.93888	13.1443	15.3952	28.5305	26.9536	43.5691	27.1473	40.9396	16.5787	25.5882	15.1971	8.98639	12.3013	15.7781	21.4428	18.8992	14.3778	81.0253	13.9742	50.2151	70.6915	23.7696	31.2215	143.098	19.8953	24.9115	76.1222	16.2682	20.3791	37.4487	50.452
CCL17019	49.349	89.6071	909.373	177.638	163.633	133.547	156.513	40.0839	108.917	122.741	337.521	109.84	121.611	75.8564	275.993	150.294	296.514	312.339	171.139	121.535	167.178	141.468	150.54	174.036	159.592	265.828	121.968	163.547	176.463	260.859	93.4329	55.1734	122.412	102.79	135.811	34.1715	27.7458	207.671	34.212	78.9342	164.407	488.472	122.117	171.165	258.333	146.595	120.57	230.049	333.368
CCL18607	64.7705	38.05	126.016	78.7737	65.3992	98.3602	39.1281	70.6477	11.9908	8.71738	8.66403	17.5026	49.4463	48.4261	70.3525	100.552	61.7737	62.3442	4.47185	1.63219	1.28818	39.2353	42.1772	69.4811	49.8723	53.9394	57.1723	61.6494	29.8659	2.56555	0.973258	113.508	87.8305	100.648	12.3647	76.8858	16.7631	77.5747	56.7198	39.8073	76.3541	12.7894	87.5278	68.0287	4.18595	3.12854	85.002	65.3002	36.8547
CCL18608	46.3035	4.7146	23.3817	20.0277	20.1641	15.2929	15.2932	30.6857	7.09748	20.4305	23.4664	6.82043	4.00784	6.27176	27.9022	22.8242	26.4066	29.814	5.23981	11.1507	13.6759	5.58242	4.98449	26.5982	4.71039	36.786	30.6053	22.4533	34.7551	11.0078	17.4577	36.2863	16.2303	17.3339	9.45244	28.1319	22.6272	23.7587	27.6637	6.01477	31.4066	22.9221	14.764	36.4666	16.6124	21.5712	16.4937	21.742	23.7978
CCL18609	0	0	0	0	0	0	0	0	5.09573	0	0	2.52317	0	0	0	0	0	6.29569	0	0	0	0	0	0	0	9.28511	0	0	0	0	0	0	0	0	0	0	0	0	0	0	6.44932	0	0	3.0735	0	0	0	0	0
CCL18610	0	0	0	0	0	0	0	0	0	0	0	0	0	0	0	0	0	0	0	0	0	0	0	0	0	0	0	0	0	0	0	0	0	0	0	0	0	0	0	0	0	0	0	0	0	0	0	0	0
CCL18611	0.274199	0	0	0	0	0	9.10174	0	0	0	0	0	0	0	7.68021	0	9.84238	8.97222	0.064468	0	0	0	0	0.157878	0.0865114	20.3951	1.25112	0	0.104122	0	0	0.306561	0	0	0.0713018	0.134024	0	0	0	0	0	0.220063	0	0.08037	0.425298	0	0	0.142025	0
CCL18612	0	0	0	0	0	0	4.64093	0	0	0	0	0	0	0	0	0	0	0	0	0	0	0	0	0	0	0	0	0	0	0	0	0	0	0	0	0	0	0	0	0	0	0	0	0	0	0	0	0	0
CCL18613	0.984923	0	0	0	0	0.156787	0.42276	0.120001	0.119658	0.13362	0	0.177748	0.0800162	0.324421	0.273142	0	0.0768561	0	0.115785	0	0	0	0	0.141774	0	1.19918	1.26395	0	0.467509	0	0	0	0	0.157808	0.256116	0.120354	0	0	0.107813	0	0	0	0	0.216517	0.190959	0	0	0.0637692	0
CCL18614	108.237	91.0531	0	0	0	271.591	38.5694	95.5458	679.103	71.2429	0	552.689	93.6682	83.4116	78.1561	0	83.2304	73.0421	842.662	0	0	104.751	96.2085	206.614	92.2306	59.0292	183.868	0	369.244	0	0	246.588	227.177	263.45	528.998	100.39	0	0	63.87	80.1341	0	79.1401	245.334	286.124	52.7173	0	229.918	270.49	109.811
CCL18615	17.4976	3.91799	0	0	0	10.3361	41.6245	10.4795	4.45645	10.6965	0	3.65235	3.15132	2.49982	59.5159	0	67.5123	50.8186	5.40262	0	0	4.98579	2.92718	10.5602	2.92657	60.4819	6.49289	0	7.92524	0	0	4.00682	10.7933	9.05234	6.30423	13.9108	0	0	9.87666	3.76732	0	18.6111	10.5222	9.08332	28.9381	0	8.40585	10.3188	7.5571
CCL18616	23.5069	3.35976	0	0	0	11.6298	8.66233	9.4781	10.6427	5.36866	0	11.8417	5.22083	3.56507	9.19227	0	8.60408	7.51364	10.7753	0	0	5.45398	4.21605	14.2163	3.84168	12.7286	10.4172	0	4.5595	0	0	6.80667	12.2828	11.4888	14.6	10.0019	0	0	10.959	4.25338	0	19.9516	13.4627	14.375	23.6076	0	11.8997	11.9129	5.58006
CCL18617	73.0096	14.679	0	0	0	31.904	24.9885	16.0465	53.9153	15.1486	0	61.6599	9.30411	11.3169	19.8502	0	17.4265	27.5041	39.7164	0	0	30.7787	10.8422	43.6857	12.6466	45.0007	30.2104	0	21.7444	0	0	22.4072	20.454	30.2768	57.7	23.0909	0	0	17.5507	9.475	0	47.1057	31.6562	77.2067	66.6129	0	30.2194	38.5577	9.9136
CCL18618	1.17814	1.51005	0	0	0	4.50106	0	2.87084	0.71566	0.799162	0	0.850468	1.53141	1.55225	0	0	0	0	0.276996	0	0	1.26651	2.7884	4.918	2.41611	0	11.0873	0	2.68426	0	0	2.63437	3.50689	8.68322	1.99133	3.16721	0	0	2.32132	1.55954	0	1.89106	5.21044	9.49635	0.45684	0	3.45414	3.50883	0.959841
CCL18619	0	0	0	0	0	2.27564	0	0	0	0	0	0	1.16137	0	0	0	0	0	0.840262	0	0	0	0	0	0	0	0	0	0	0	0	7.9913	4.25523	0	3.71733	1.74684	0	0	0	0	0	0	0	2.09505	2.77162	0	4.19121	1.85112	1.45583
CCL18620	4.11242	0	0	0	0	2.61858	0	2.00419	0	0	0	0	1.33639	0	0	0	0	0	0	0	0	0	0	0	0	0	0	0	0	0	0	0	0	2.63563	0	2.01009	0	0	0	0	0	3.30048	2.59823	1.20538	0	0	0	1.06504	0
CCL18621	0	0	0	0	0	0	0	0	0	0	0	0	0	0	0	0	0	0	0	0	0	0	0	0	0	0	0	0	0	0	0	0	0	0	0	0	0	0	0	0	0	0	0	0	0	0	0	0	0
CCL18622	6.76135	0	0	0	0	0	0	0	3.28574	1.83456	0	6.50779	0	0	0	0	0	0	0	0	0	0	2.13369	3.89303	0	0	3.85636	0	0	0	0	0	8.05044	0	7.03279	3.30485	0	0	0	8.9502	0	0	0	0	10.4872	0	0	0	0
CCL18623	56.3948	39.7046	0	0	0	85.4742	0	83.6136	58.6712	94.827	0	56.7646	39.2337	37.6747	0	0	0	0	45.7536	0	0	46.109	41.6089	98.5558	39.3448	0	148.593	0	235.564	0	0	114.557	63.3639	78.3949	58.2458	84.636	0	0	61.5575	48.8915	0	82.2338	77.7845	131.074	72.0716	0	79.1777	96.0652	71.183
CCL18624	97.0172	25.8153	138.23	204.225	298.82	49.3121	75.0059	51.0142	34.8084	20.2431	69.743	27.1673	30.6053	26.163	123.197	121.816	124.758	132.763	25.8781	58.6848	76.9326	33.5449	27.5722	60.0253	27.2979	121.576	67.1453	121.629	75.5124	32.974	168.149	87.8523	47.6243	56.1782	33.9324	54.6307	103.67	226.705	48.1927	29.1021	177.964	33.0119	53.5888	75.6644	35.1998	193.528	44.9117	54.5124	28.5425
CCL18625	220.177	50.7972	216.082	246.634	314.505	106.783	49.0385	178.571	147.032	128.393	32.6724	138.013	46.4475	56.0847	93.7271	275.994	92.3762	68.0794	86.9678	172.98	222.539	50.0997	45.9735	155.772	48.5111	108.773	58.4987	303.731	162.757	24.6358	324.832	69.1307	101.585	102.305	160.836	164.119	196.622	242.734	152.159	51.3688	232.131	149.022	104.679	212.322	143.86	241.998	107.588	169.022	256.588
CCL19065	10.5592	27.3559	33.4943	92.8851	140.912	218.014	84.6035	33.8324	22.6543	1.82874	6.33837	18.5965	31.0282	30.1925	166.601	177.835	158.481	196.193	3.59186	0.76821	0.437883	34.7781	30.9112	52.2598	28.9909	180.733	60.7372	55.283	10.7493	4.48503	0.654395	230.08	225.767	223.465	12.502	41.7286	128.84	137.725	43.8726	30.4828	112.201	5.95012	224.979	62.5581	2.43926	0.91154	222.107	49.6888	39.3526
CCL19066	0	0	0	0	0	0	70.3745	0	78.1431	0	0	100.146	0	0	36.7244	0	35.429	39.7536	0	0	0	0	0	87.1396	0	100.509	0	0	0	0	0	0	0	0	14.758	0	0	0	0	0	11.6354	0	0	77.6295	0	0	0	44.0943	30.8251
CCL19067	26.3413	45.0164	0	0	0	1028.73	32.6632	17.1166	153.61	126.267	19.3029	162.685	77.0396	34.7059	7.30503	204.204	16.4438	13.1793	138.315	6.43363	39.1168	37.756	72.042	219.917	58.1757	54.4245	2333.7	65.4728	706.853	33.9264	0	1158.37	1055.9	945.39	168.959	12.8752	0	5.15579	19.2226	92.9833	64.8044	21.1406	937.524	234.199	0	0	1009.12	177.369	196.721
CCL19068	6.47976	32.7021	6.48352	0.833023	0.848122	454.889	10.4299	76.9743	34.2443	24.6142	7.12255	33.9124	40.5345	33.0824	6.06482	80.7313	5.81477	6.07878	15.4252	1.58263	11.2763	41.7947	24.0267	55.2639	36.2881	27.6128	475.829	37.2447	107.65	14.8657	3.77482	513.455	431.085	481.211	40.8606	83.5351	3.64315	2.37804	82.278	29.485	34.3737	78.6564	460.566	63.8629	33.2922	1.40843	452.146	43.4218	68.2987
CCL19069	5.72624	54.1287	32.945	5.88922	2.99798	786.662	18.0245	132.558	45.2193	1.94213	12.5886	48.9146	53.0334	66.0153	12.7041	122.473	15.6392	20.6281	5.04869	3.84611	44.6433	61.5575	59.6322	46.5706	54.6515	38.6626	600.941	64.0481	28.8113	35.032	22.934	904.293	782.364	750.498	23.8245	124.551	24.1462	2.5218	122.855	76.7475	52.8286	4.59568	738.945	87.6968	2.22043	10.7869	812.565	15.2006	23.9093
CCL19070	0	9.96684	0	0	0	59.417	17.8013	0	98.2506	4.21979	11.3966	101.041	10.1078	0	21.5649	0	4.85431	9.33747	21.9392	0	0	0	0	107.455	0	0	0	0	35.434	40.0611	0	17.3877	18.5173	39.8693	40.4414	0	0	0	0	0	0	0	39.3036	150.43	0	0	54.7162	48.3327	50.6821
CCL19538	1.02978	6.9661	0	0	0	4.07996	8.70928	33.2902	3.28059	14.9329	0	3.63425	9.25837	9.64822	2.82407	0	3.57138	4.05312	2.71706	0	0	9.10213	9.06298	9.15734	7.4366	14.5896	3.00194	0	1.17312	0	0	2.1747	4.49573	3.15323	5.23657	29.9766	0	0	31.0612	8.40606	0	15.7946	3.90368	6.70746	23.16	0	3.75718	8.41564	6.10583
CCL19807	12.5177	101.74	64.8352	33.1694	26.5231	35.4459	0	23.182	5.40323	10.8686	5.98941	5.35086	73.077	100.12	0	14.0668	0	0	4.98594	23.1279	17.7961	69.6579	75.5656	6.02031	72.6227	0	22.9305	23.7927	6.8225	4.12541	22.1342	32.1064	46.291	36.998	8.61635	15.7641	22.0245	27.7582	17.023	100.98	30.5242	20.9199	35.7288	4.74817	31.4077	20.2302	43.5221	5.9879	18.5969
CCL19808	47.3294	337.982	182.662	83.4454	77.8781	137.769	0	6.59031	121.573	82.5552	76.7981	141.544	470.2	445.421	0	196.559	0	0	170.096	156.883	250.388	465.184	514.219	46.7163	505.579	0	173.536	319.309	241.345	80.552	128.013	105.831	177.11	90.9995	144.172	16.5242	45.6177	103.225	23.6837	371.433	191.293	32.5585	132.427	116.927	26.2181	107.773	95.152	71.7936	57.8396
CCL19809	23.5481	52.4908	140.474	95.9517	62.5812	23.3062	0	30.2497	45.556	24.6197	3.09483	37.6621	49.8229	50.4168	0	84.8266	0	0	31.9852	36.5715	320.814	53.1051	49.9175	36.6962	50.9974	0	55.1828	82.3875	451.764	3.173	43.1299	76.6925	22.7044	23.4579	59.37	34.5298	51.0875	62.2225	32.7248	48.8745	89.0242	67.892	23.9337	58.6306	36.0281	278.284	24.314	34.1384	62.2986
CCL19685	3780.48	14998.6	9551.32	5676.6	10184.4	9066.65	7130.07	5365.79	19066.9	2388.36	9871.66	17030.8	17335.7	16256.1	3343.99	6553.03	3391.79	3365.82	13422.7	2633.68	6635.29	17929.6	17264.4	5996.25	17234.8	5012.37	35376.4	6560.08	8932.44	13539	1840.27	27103	8412.66	9059.95	18590.7	4927.41	2019.67	10549.1	6766.62	14871.4	5074.17	12222.8	9050.81	3758.16	13494.4	2105.9	8375.41	4868.42	2737.72
CCL19686	119.851	412.561	99.3748	110.361	115.96	186.875	105.149	91.7383	110.536	34.1976	91.3207	100.389	404.436	414.299	92.3497	120.528	116.035	74.1501	125.339	38.4635	34.4714	397.327	404.784	72.0495	407.411	156.945	190.714	132.078	99.6353	80.1966	44.7447	294.695	179.732	184.348	118.854	107.42	77.8664	124.305	79.8625	429.89	116.991	93.9814	182.112	103.574	117.467	55.3754	172.091	69.6878	59.636
CCL19687	467.602	2422.61	2007.71	5116.43	5249.9	663.115	1846.33	1027.84	2032.63	874.265	141.339	1973.37	3371.5	2708.78	1614.93	5901.14	1709.68	1667.98	1666.51	969.59	927.397	3472	3401.44	4351.81	3385.37	753.758	514.492	4263.66	992.943	142.613	816.031	354.703	562.19	642.287	1789.82	1287.77	1688.09	5685.08	1346.32	2439.54	2949.3	4177.49	662.771	4556.52	2706.21	650.577	565.037	3874.72	470.034
CCL19688	20.6759	87.9346	62.0636	117.92	123.01	49.0708	38.1883	66.4127	6.62231	72.165	13.4295	6.78426	105.059	99.0599	15.6379	125.678	19.0674	14.3886	5.74503	88.603	56.2611	76.7832	96.3878	57.0884	93.6991	55.3406	22.5131	86.4305	41.7546	12.7096	107.309	19.9639	36.9268	51.1973	8.79788	73.958	141.61	129.685	67.4857	100.769	93.6406	36.2045	43.9393	32.7805	20.4078	78.9868	39.6777	46.4882	84.607
CCL19689	28.4293	62.1866	58.3022	86.5072	89.0593	28.2755	26.6915	35.4965	4.28167	22.95	8.35041	3.84442	57.7216	64.0794	11.4026	66.3517	13.9338	8.74602	3.31444	31.3324	26.5605	57.0822	60.4277	40.9224	59.6739	32.3514	15.2767	82.7806	22.7509	4.53914	44.5523	19.7012	29.9331	28.7608	5.55977	40.9984	63.6717	98.2293	40.1211	67.3346	76.1553	28.8504	30.1341	24.5165	10.5683	44.9408	24.7986	34.1968	51.2045
CCL19690	42.2444	69.7623	87.4127	131.325	151.31	39.0274	20.7665	57.7187	12.0486	30.7488	12.4763	11.2405	71.8901	68.5575	11.4793	68.1436	11.6247	11.2762	7.63057	31.1095	28.2062	78.9295	73.9424	62.7996	74.2964	23.6501	22.0308	83.5116	18.0215	8.05171	42.1217	19.6297	34.2081	38.3949	13.005	57.8885	41.7593	166.079	55.4904	72.0484	79.3868	70.7114	36.8417	43.5404	39.8588	37.4072	35.4406	53.3798	62.5487
CCL19691	6.76135	0	0	0	0	0	0	0	1.64287	7.33824	0	1.62695	0	0	0	0	0	0	3.17937	0	0	0	0	3.89303	0	0	0	0	2.5675	0	0	0	0	0	0	0	0	0	0	0	0	0	0	5.94542	0	0	0	0	2.75427
CCL19692	0	0	0	0	0	0	0	0	0	0	0	0	0	0	0	0	0	0	0	0	0	0	0	0	0	0	0	0	0	0	0	0	0	0	0	0	0	0	0	0	0	0	0	0	0	0	0	0	0
CCL19693	0	0	0	0	0	0	0	0	0	0	0	0	0	0	0	0	0	0	0	0	0	0	0	0	0	0	0	0	0	0	0	0	0	0	0	0	0	0	0	0	0	0	0	0	0	0	0	0	0
CCL19694	0	0	0	0	0	0	0	0	0	0	0	0	0	0	0	0	0	0	0	0	0	0	0	0	0	0	0	0	0	0	0	0	0	0	0	0	0	0	0	0	0	0	0	0	0	0	0	0	0
CCL19695	0	0	0	0	0	0	0	0	0	0	0	0	0	0	0	0	0	0	0	0	0	0	0	0	0	0	0	0	0	0	0	0	0	0	0	0	0	0	0	0	0	0	0	0	0	0	0	0	0
CCL19696	0	0	0	0	0	0	0	0	0	0	0	0	0	0	0	0	0	0	0	0	0	0	0	0	0	0	0	0	0	0	0	0	0	0	0	0	0	0	0	0	0	0	0	0	0	0	0	0	0
CCL19697	0	0	0	0	0	0	0	0	0	0	0	0	0	0	0	0	0	0	0	0	0	0	0	0	0	0	0	0	0	0	0	0	0	0	0	0	0	0	0	0	0	0	0	0	0	0	0	0	0
CCL19698	0	0	0	0	0	0	0	0	0	0	0	0	0	0	0	0	0	0	0	0	0	0	0	0	0	0	0	0	0	0	0	0	0	0	0	0	0	0	0	0	0	0	0	0	0	0	0	0	0
CCL19699	0	0	0	0	0	0	0	0	0	0	0	0	0	0	0	0	0	0	0	0	0	0	0	0	0	0	0	0	0	0	0	0	0	0	0	0	0	0	0	0	0	0	0	0	0	0	0	0	0
CCL19700	0	0	0	0	0	0	0	0	0	0	0	0	0	0	0	0	0	0	0	0	0	0	0	0	0	0	0	0	0	0	0	0	0	0	0	0	0	0	0	0	0	0	0	0	0	0	0	0	0
CCL19701	0	0	0	0	0	0	0	0	0	0	0	0	0	0	0	0	0	0	0	0	0	0	0	0	0	0	0	0	0	0	0	0	0	0	0	0	0	0	0	0	0	0	0	0	0	0	0	0	0
CCL19702	0	0	0	0	0	0	0	0	0	0	0	0	0	0	0	0	0	0	0	0	0	0	0	0	0	0	0	0	0	0	0	0	0	0	0	0	0	0	0	0	0	0	0	0	0	0	0	0	0
CCL19703	0	0	0	0	0	0	0	0	0	0	0	0	0	0	0	0	0	0	0	0	0	0	0	0	0	0	0	0	0	0	0	0	0	0	0	0	0	0	0	0	0	0	0	0	0	0	0	0	0
CCL19704	0	0	0	0	0	0	0	0	0	0	0	0	0	0	0	0	0	0	0	0	0	0	0	0	0	0	0	0	0	0	0	0	0	0	0	0	0	0	0	0	0	0	0	0	0	0	0	0	0
CCL19705	0	0	0	0	0	0	0	0	0	0	0	0	0	0	0	0	0	0	0	0	0	0	0	0	0	0	0	0	0	0	0	0	0	0	0	0	0	0	0	0	0	0	0	0	0	0	0	0	0
CCL19706	0	0	0	0	0	0	0	0	0	0	0	0	0	0	0	0	0	0	0	0	0	0	0	0	0	0	0	0	0	0	0	0	0	0	0	0	0	0	0	0	0	0	0	0	0	0	0	0	0
CCL19707	0	0	0	0	0	0	0	0	0	0	0	0	0	0	0	0	0	0	0	0	0	0	0	0	0	0	0	0	0	0	0	0	0	0	0	0	0	0	0	0	0	0	0	0	0	0	0	0	0
CCL19708	0	0	0	0	0	0	0	0	0	0	0	0	0	0	0	0	0	0	0	0	0	0	0	0	0	0	0	0	0	0	0	0	0	0	0	0	0	0	0	0	0	0	0	0	0	0	0	0	0
CCL18519	200.244	0	0	6.10202	0	0	2.12225	0.722883	0.36041	0	0	1.07075	0.482016	0	0	4.92808	0	0	1.04623	0	0	0	0	0.854044	0	0	0	3.68681	1.12651	0.955207	0	0	0	0	0.38571	0.72501	0	0.870976	0	0	10.0352	0	0	0	0	0	0	0.384144	0.604225
CCL18520	482.502	85.0113	247.434	261.738	157.094	192.678	174.513	188.883	82.2265	92.453	26.2427	82.2963	67.3458	75.6611	176.238	182.166	182.153	199.553	18.0851	111.947	29.6779	69.7058	70.5482	141.591	71.5364	351.537	73.12	159.062	33.3131	32.3412	62.5867	149.018	223.541	205.069	72.4046	189.853	308.571	162.129	200.223	84.7116	127.463	89.9647	200.151	97.6375	56.8604	58.157	224.651	113.38	66.8114
CCL18521	1649.65	176.201	537.104	598.608	359.325	366.373	374.713	435.227	123.119	224.86	43.1738	135.522	145.253	167.355	286.518	327.765	343.487	338.699	39.0449	229.844	90.8804	158.524	145.839	328.514	147.04	598.575	477.125	265.619	123.419	33.0595	190.21	294.809	371.667	354.332	142.035	465.361	566.673	369.824	461.422	172.397	247.932	236.144	354.529	239.609	187.396	133.335	382.776	267.866	180.209
CCL18522	1487.5	480.975	2591.1	375.504	184.076	830.919	1129.92	253.727	1200.94	1401.6	235.349	946.884	263.663	436.512	890.661	1448.92	960.242	1063.58	244.812	589.551	295.571	305.277	277.379	990.776	236.79	2900.74	258.376	1571.34	916.599	182.875	876.398	1194.38	941.902	745.33	963.493	304.046	3170.43	210.421	281.244	456.46	2208.19	461.246	815.919	1093.96	319.861	864.147	880.156	796.734	594.922
CCL18523	1484.59	224.393	916.181	1090.55	1010.13	362.707	413.732	377.719	857.273	428.868	175.663	770.323	189.788	237.216	269.147	572.255	340.5	302.158	440.481	552.985	741.938	176.958	189.605	440.033	195.625	714.075	405.864	619.267	685.246	231.778	471.185	338.939	369.941	360.013	853.958	411.349	785.135	1042.3	441.161	204.282	582.151	711.198	359.455	584.113	869.156	430.847	366.387	411.302	549.573
CCL18524	1380.3	197.406	797.307	808.012	756.417	294.518	366.225	565.024	218.684	441.989	25.2292	242.149	163.116	217.991	168.284	219.474	212.418	174.569	53.0298	424.366	100.875	181.523	173.834	329.008	158.982	621.245	358.591	406.402	85.6484	18.8025	331.819	269.579	356.91	312.653	242.64	574.654	802.458	798.502	691.513	195.824	309.472	716.651	296.842	259.093	640.052	279.307	324.148	289.986	383.968
CCL18525	3000.7	443.966	2080.36	2146.14	2097.17	825.716	655.288	1368.82	345.339	781.62	69.0877	425.464	407.207	456.146	428.388	983.442	450.896	483.421	129.71	850.266	166.64	410.229	396.145	1150.85	393.339	911.506	684.762	1820.61	156.645	50.428	543.596	766.995	887.342	836.294	422.699	1273.93	1719.92	2056.12	1657.26	443.772	1759.97	1658.4	839.92	857.463	1144.95	399.589	924.415	1038.02	812.696
CCL18526	2489.56	739.517	2900.99	2884.46	3014.6	1392.06	1780.04	1773.33	660.967	1487.79	89.9561	750.51	665.144	724.121	1679.89	1795.4	1847.61	1978.7	407.775	1862	470.335	679.482	664.326	1781.12	655.59	2627.73	1082.2	2093.2	360.572	72.7409	1303.38	934.656	1518.25	1397.75	910.393	1752.73	3238.15	3040.07	2091.56	731.948	2682.02	2900.16	1417.79	978.74	2011.37	908.357	1492.89	1495.05	1399.09
CCL18527	19.8533	1.44037	7.49616	3.08201	15.5587	3.81632	6.00268	1.1562	80.3082	2.43931	0.366	74.4822	1.17671	2.30319	2.59706	5.18558	3.07892	4.94785	32.3809	1.76882	1.28637	2.14767	1.49733	1.86923	1.49702	17.1928	3.77447	2.7932	4.40957	0.241228	3.09145	1.9544	3.27073	2.6408	67.7954	2.31919	2.94852	11.3644	2.02285	1.57021	13.9002	1.50317	4.10222	2.04952	6.48796	5.42803	3.95369	1.84323	1.119
CCL18528	8.58945	0.366978	4.15398	3.38633	13.1913	1.18502	4.01458	2.30234	8.80045	1.70909	0.36717	8.7496	0.697815	0.188617	1.62773	3.92392	2.01077	2.83639	7.13556	0.524475	0.956652	0.923372	0.406587	2.10188	0.722672	15.9088	0.979805	2.13496	3.96839	0.276571	1.79304	0.800267	0.681805	0.917488	12.4708	2.23914	3.70246	10.9279	1.94313	0.284253	12.5029	1.83829	0.723577	0.839212	3.88579	3.73398	1.84676	1.66838	1.28295
CCL18529	11.5938	0.353813	3.86685	4.5424	17.0537	1.23039	5.2924	1.07624	6.43901	0.224697	0.202285	6.84156	0.717634	0.363701	1.99038	4.12707	2.06788	2.8175	10.1247	0.134843	0.076861	1.18699	0.522668	1.74833	0.78384	16.8658	1.1021	2.05837	1.3627	0.0888831	0.160811	1.85174	0.986019	1.59223	5.45539	0.944482	2.48323	12.3189	0.60433	0.913518	11.0357	0.443086	1.22083	1.21366	0.428159	0.560004	0.971185	1.4298	0.224895
CCL18530	12.4564	0	16.2317	3.87307	25.1762	0.922277	4.55918	3.95297	26.2544	1.1004	0.21228	45.8659	0.753093	0.763344	1.60672	5.53405	3.16466	3.9133	37.3235	0.424516	0.0806589	1.24565	0.63991	5.92115	0.639777	22.4446	1.15655	7.02025	1.54003	0.18655	0.759406	0.323873	2.75931	1.2996	29.9807	2.26549	1.95444	15.4791	5.07353	0.383463	14.4317	2.55739	1.46418	1.18872	0.449315	1.51116	2.37807	5.40163	0.944031
CCL18531	160.007	22.1216	151.609	555.513	745.626	59.3446	136.99	49.9069	9.17357	49.8148	3.18823	8.21945	25.5893	21.3186	309.139	224.41	359.545	279.33	3.28011	59.7534	10.8727	26.1298	26.2113	238.416	26.4327	333.1	9.06453	147.509	22.7201	2.50077	37.3061	16.1605	61.5636	64.2939	7.42393	57.0486	416.209	776.003	69.6184	23.4652	197.929	24.9906	63.6997	105.244	11.7676	48.8103	58.9507	224.272	84.5724
CCL18532	235.889	31.4148	115.532	137.11	94.2011	79.9271	75.9736	121.106	11.0157	30.4835	26.5258	9.57942	34.6215	27.8129	135.785	148.506	137.793	121.807	12.8242	49.4821	70.1774	33.5063	31.6536	118.485	31.4235	130.532	49.2101	66.9949	54.1751	11.9062	31.0739	85.0585	72.1976	85.3507	10.7575	114.537	167.275	101.742	96.5847	32.0692	56.0289	71.5193	86.5565	124.993	33.0717	30.3426	77.5913	100.937	55.0572
CCL18533	198.159	56.9383	158.746	191.724	92.6989	141.634	68.6895	109.408	6.47635	52.9917	47.3766	5.2683	51.6599	48.705	133.139	236.805	140.094	126.165	5.07303	27.2024	22.2202	44.3441	53.1207	172.285	53.9606	95.3897	62.3468	109.529	87.1158	9.55287	17.9766	112.635	125.809	141.336	5.48702	116.244	239.772	102.476	79.0533	54.2889	103.239	60.9911	137.225	134.811	29.5297	27.4959	125.777	142.084	81.6257
CCL17137	797.866	56.1647	121.082	438.697	434.463	605.987	197.055	180.138	540.234	243.423	264.851	554.399	66.1181	54.5013	275.436	300.257	390.233	213.672	1104.8	460.844	666.703	66.9287	65.2248	95.0273	66.7597	904.045	525.046	283.095	294.563	75.2653	1870.85	263.534	552.293	612.36	639.051	170.661	167.61	368.872	102.778	54.4786	306.337	90.0301	605.443	41.5936	163.99	840.477	557.469	83.3793	145.029
CCL18301	0	0	0	0	0	0	0	0	0	0	0	0	0	0	0	0	5.27144	0	0	0	0	0	0	0	0	0	0	10.4944	0	5.43794	0	0	0	0	0	0	0	0	0	0	0	0	0	0	0	0	0	0	0
CCL18302	22.2635	10.3656	29.7019	18.396	36.0642	18.417	63.6536	9.08817	6.8429	0.671197	20.7071	5.99818	10.1412	12.0342	101.32	32.8748	98.238	115.161	4.4739	0.883042	0.635796	11.8644	10.4485	7.23113	12.1274	112.639	12.264	13.9526	2.31226	10.1096	0.665116	30.4225	14.5002	17.3174	5.83881	10.138	17.5457	26.8163	7.49855	7.30476	32.4187	1.52717	17.9133	8.5335	0.59029	1.15809	15.8442	5.51944	11.162
CCL18303	0	0	0	0	0	0	52.958	0	31.1316	11.588	26.0803	23.9787	0	18.7566	51.3236	307.435	146.635	64.1043	16.7354	10.4311	15.8554	0	0	467.215	0	302.538	0	256.537	70.2764	13.7515	20.7332	15.9162	0	0	44.4226	0	16.008	0	0	0	315.209	0	0	179.426	0	33.0061	0	453.484	1617.95
CCL18304	23.8881	51.8151	178.345	342.061	190.486	38.6117	0	764.334	22.994	565.89	12.119	20.7815	48.368	52.0527	0	138.89	0	0	9.28868	337.95	217.704	47.4089	46.9699	564.186	39.1335	0	50.3064	129.027	415.874	10.65	674.13	120.183	32.8182	37.0967	41.0933	614.793	213.859	207.706	484.754	43.1753	113.583	234.485	38.3118	164.273	83.3664	883.486	35.557	616.515	667.317
CCL18305	12.2282	6.58986	18.9091	22.0083	48.3066	14.3338	0	7.31383	8.23833	1.35731	8.75714	8.02473	5.77995	7.32328	0	47.0902	0	0	6.40343	1.90058	1.47025	4.18262	5.70058	27.3627	5.61172	0	3.80421	44.5546	4.2213	8.9485	12.6282	7.1464	9.92696	16.0302	7.66036	7.1995	18.4378	26.2733	7.05771	7.35764	123.069	4.01477	11.2375	20.5275	3.23294	13.9338	12.385	25.7668	7.47181
CCL18306	43.9698	9.66125	79.1916	21.9646	65.7727	29.5975	0	12.245	15.2625	46.017	26.2371	12.0917	9.79789	14.8969	0	78.2599	0	0	15.9499	32.2177	37.4282	10.8041	12.2898	34.7201	16.6473	0	8.59829	28.8837	22.4214	25.484	127.708	7.02275	32.9075	20.9337	15.3539	14.1232	81.9337	51.6374	15.9518	9.97785	156.079	15.1237	30.955	29.0898	2.92284	164.93	29.4659	38.0663	144.826
CCL18307	0	0	0	0	0	0	0	0	10.1867	0	7.68048	0	0	0	0	0	0	0	4.92846	0	0	0	0	48.2778	0	0	0	13.0256	0	13.4991	0	0	0	0	27.2545	0	0	0	0	0	38.6779	0	0	43.009	0	0	0	76.0028	0
CCL18308	197.562	9.6845	57.1463	53.7104	43.9799	21.3672	0	19.4947	10.6915	2.35161	11.4809	9.99965	10.6159	12.0048	0	16.9817	0	0	5.64293	1.68261	1.23755	13.3783	12.4129	30.0694	9.25516	0	7.47824	18.9185	3.71307	6.08223	2.07138	14.659	20.6388	19.2275	9.65058	16.6193	15.993	36.2767	19.1688	12.6494	20.7756	13.7333	19.3759	22.2119	12.4089	2.83381	17.9827	22.5034	17.3811
CCL18309	163.591	5.68601	23.3353	24.4201	24.6858	11.1914	0	6.46539	2.77177	4.72301	2.84837	2.35858	4.99758	5.67793	0	19.4413	0	0	0.735077	4.35467	6.18781	5.81359	5.09312	8.97643	5.09206	0	3.08445	12.4967	4.81307	1.63247	7.62996	5.57386	9.96035	9.26052	2.90042	7.97128	5.89106	24.0644	6.73366	5.03344	14.9676	2.71264	9.18252	7.08348	3.47317	7.07728	11.5942	7.06845	8.63972
CCL18310	3154.74	48.4506	0	0	0	83.1096	0	62.6566	112.358	112.235	0	125.425	55.7661	57.814	0	0	0	0	84.3085	0	0	69.1044	57.1089	114.176	56.3916	0	55.235	0	74.4512	0	0	20.311	81.1975	79.5309	134.09	71.9255	0	0	50.7857	49.9459	0	468.357	76.1952	184.404	748.555	0	75.2233	129.891	93.8138
CCL18311	3244.01	103.363	0	0	0	147.031	0	83.1884	73.1536	159.658	0	80.3358	93.9928	108.022	0	0	0	0	49.9289	0	0	117.323	92.8029	99.0561	101.265	0	38.0227	0	96.6662	0	0	31.2558	160.671	149.539	100.867	89.4771	0	0	64.1461	93.94	0	435.791	156.418	160.891	624.369	0	162.352	114.52	155.054
CCL18312	69.4131	48.5284	82.0813	97.3482	79.2902	52.2348	0	3.07532	7824.29	1.71217	50.8659	6400.1	24.6074	41.5705	0	183.446	0	0	807.097	3.08247	1.75702	13.5672	31.8615	9.08329	27.873	0	61.1846	152.925	9.58488	48.7642	1.83805	211.651	82.6472	52.5749	2643.5	6.16874	7.09573	29.6428	0	41.7656	201.818	5.06441	55.8158	8040.19	0	7.31517	51.8024	8.17123	0
CCL18313	492.462	64.8354	14.9967	4.40415	5586.48	39.5376	0	3.6522	4482.63	16.2668	0.784512	4110.22	41.2257	56.4211	0	47.573	0	0	3196.66	9.93615	17.8852	39.1295	43.9193	14.6397	41.0391	0	202.11	13.3048	19.1069	0.517068	7.32808	312.995	60.5473	34.3061	4125.7	3.66295	0.601912	3615.88	6.09375	69.4401	25.6796	103.963	39.5686	7545.76	24.4926	14.4272	59.6364	13.447	2.39856
CCL18314	1.99647	0.426488	2.82997	1.36886	1.21946	0.74156	0	0.162163	16.8573	0.541702	0.182876	15.613	0.162195	0	0	0.967321	0	0	7.19742	0.690795	0.509568	0	0.0525023	0.383173	0.104983	0	1.89782	2.48117	0.442238	0.21428	1.25997	1.11605	0.198092	0.639762	21.5882	0.325281	0.374162	1.66077	0.291385	0.330348	8.59544	0.934671	0.210228	0.58518	12.2575	1.10898	0.195112	0.387786	0.609953
CCL18139	39.6613	59.8371	57.8731	17.8457	33.7427	81.0242	1.41866	17.3156	1949.87	19.2807	66.9073	1790.4	62.0259	59.8764	2.06231	46.6688	4.90022	3.96875	1032.15	51.8656	33.1297	55.0718	57.3649	21.171	50.5749	7.68239	117.818	49.8038	23.2186	61.4582	66.1861	89.6084	87.5594	85.7882	1655.3	14.1355	138.44	28.6258	16.6422	56.3291	68.607	219.5	79.8727	50.8596	611.325	59.3873	86.2421	24.8229	14.1367
CCL18140	49.0436	37.0859	33.2938	0.743945	9.24064	45.6912	2.98068	10.5054	307.266	2.35523	5.88384	377.531	29.5242	36.0256	1.96591	1.56213	1.71594	2.08464	672.564	0.247344	0.281974	35.7703	30.8622	7.08037	31.3579	9.92809	75.7478	4.94436	3.02151	1.39748	0.463536	52.4057	54.7768	44.4125	282.939	7.84917	0.488037	6.28629	23.3742	35.0456	16.7282	19.5062	42.9597	28.4957	37.3615	0.586984	47.1662	5.58261	4.83248
CCL19848	0	0	0	0	0	0	23.9935	0	15.28	0	0	5.04398	0	0	29.0662	0	19.6286	25.171	0	0	0	0	0	6.03472	0	74.2462	0	0	0	0	0	0	0	0	16.3527	0	0	0	0	0	0	0	0	6.14414	0	0	0	0	0
CCL19849	1.27949	8.01757	0	0	0	11.406	2.23747	5.95848	25.2167	0.347165	0	28.0168	9.93272	11.0513	0.827941	0	1.02061	1.45105	31.9878	0	0	9.78106	10.3186	5.48433	10.3164	3.96539	39.5693	0	0.917743	0	0	16.2123	11.6797	11.8447	37.8925	6.53191	0	0	5.10429	9.97401	0	8.67138	11.0479	14.1261	5.18191	0	10.6703	5.11774	4.45921
CCL17722	0	0	0	0	0	0	252.366	0	152.384	15.9528	2901.04	297.097	0	0	548.94	1383.66	666.777	935.454	368.626	28.7203	32.7414	0	0	186.19	0	963.145	0	1619.7	7.4421	675.217	22.8342	0	0	0	132.503	0	0	0	0	0	3290.7	0	0	178.077	0	17.0394	0	187.797	407.156
CCL17723	243.671	103.117	531.289	390.389	424.652	350.365	144.513	278.972	119.244	179.725	113.265	116.504	105.724	97.487	190.658	391.624	187.727	204.079	100.222	238.713	97.5114	111.646	105.169	345.346	108.531	183.871	195.224	440.534	69.9875	128.188	184.239	192.432	335.121	362.099	107.043	282.415	690.417	433.396	338.168	96.1694	454.555	532.487	360.735	416.277	310.639	185.679	335.083	377.533	268.535
CCL17724	5092.07	73.4708	433.589	448.822	590.591	188.81	745.711	563.635	228.717	190.404	2325.02	247.016	82.4178	77.1866	1112.91	2066.9	1182.66	866.94	323.324	310.649	362.977	79.4487	80.3769	488.84	82.9195	938.454	567.307	1518.41	448.617	1267.03	1055.45	445.384	186.723	208.639	490.342	583.179	678.01	577.281	492.497	69.9132	1145.36	514.004	206.021	677.341	223.95	784.025	193.638	495.542	388.951
CCL17725	1429.58	18.1823	98.0678	108.051	142.238	48.3938	162.127	52.8775	74.7447	45.8152	51.7877	75.8407	14.9751	19.71	202.424	224.943	192.087	233.368	68.7673	46.4908	60.3252	10.7211	15.4104	41.1857	14.2137	219.632	34.3251	132.277	92.196	32.3889	47.731	51.9056	51.5925	47.0559	113.258	52.1926	152.748	109.246	57.5954	15.3639	278.563	41.4	48.0178	93.6425	12.535	82.7224	55.656	40.212	22.7644
CCL17963	3.12329	12.0096	0	0	0	15.91	0	25.8764	61.4707	9.3219	0	49.6018	6.08975	4.11509	0	0	0	0	43.3254	0	0	0	5.91373	64.7395	5.9125	0	14.2511	0	62.8588	0	0	10.4757	26.0314	16.0136	47.9181	22.8993	0	0	31.4534	14.4704	0	12.5332	25.6529	229.781	0	0	21.9769	66.3277	1.27229
CCL17964	8.22484	81.7006	263.348	287.604	1287.53	144.022	344.799	32.0671	2822.84	130.552	366.15	2537.21	100.229	70.4381	421.973	5431.08	655.925	417.274	5736.54	238.049	1062.61	114.943	109.012	447.521	94.7169	313.168	239.245	2404.65	1336.75	170.816	335.4	625.298	176.273	137.053	2256.39	36.1816	0	1103.55	28.8101	103.431	7284.48	79.2116	140.305	1816.51	31.893	423.099	139.862	905.284	48.5812
CCL17965	1.28367	0.523509	2.10177	1.92029	1.34413	0.817373	2.27075	0.0568725	30.3966	0.253308	0.513093	25.918	0.341301	0.461262	1.06797	2.32629	1.56626	1.57645	16.0507	0.37053	0.487394	0.501801	0.515567	0.537532	0.478642	5.83834	0.865262	1.23275	0.576078	0.187876	0.713817	1.17423	0.277892	0.598324	21.9701	0.0570398	0.52489	2.46685	0.153288	0	6.60322	0	0.663564	0.307844	8.32617	0.642583	0.547423	0.63467	0.142611
CCL17966	32.3742	24.1389	30.8357	23.8512	33.4102	32.6062	12.7826	37.927	12.7071	21.8758	9.35266	12.3217	22.4571	18.4563	14.6326	20.2968	14.4287	12.4287	6.87974	11.9367	17.8117	17.4013	19.1066	16.3103	18.7098	28.4601	14.3812	28.0478	20.9227	3.1072	17.8624	28.3645	32.8016	34.215	15.5418	36.4409	20.4772	35.6435	35.1652	24.5179	27.7615	20.3612	31.5661	14.8724	23.5379	17.3214	33.5859	15.8012	29.2921
CCL17967	37.9341	32.0259	38.638	27.333	49.7106	41.0771	24.7	64.9821	10.9282	26.7486	8.32278	13.6645	23.4734	32.0231	29.0402	21.1311	30.4872	27.4806	8.01092	10.4302	17.646	25.8839	22.9383	25.0459	24.3668	47.4686	24.0974	31.1939	27.4295	4.0227	19.5183	34.0305	47.3301	42.3636	19.256	58.1785	19.4122	54.6861	63.0564	34.7292	36.6035	30.6269	46.0679	19.4412	26.248	24.489	43.6878	23.0016	30.165
CCL17968	266.513	209.297	679.79	1087.89	535.002	409.654	494.329	1125.72	84.3447	501.145	133.482	89.7753	192.736	193.359	394.88	685.236	391.216	402.438	68.4016	593.763	469.992	192.206	197.071	675.807	189.123	534.617	255.604	1128.03	389.607	68.0525	757.63	271.536	397.157	421.18	109.716	1141.09	836.304	740.523	1282.66	208.546	995.904	860.449	414.715	248.703	407.466	674.106	412.241	556.692	545.09
CCL17969	237.611	221.969	777.161	1460.33	864.213	447.139	392.147	1658.79	168.316	682.313	229.354	181.205	197.598	199.487	329.535	456.221	317.635	328.517	136.676	621.319	476.966	200.069	194.816	862.989	195.473	395.553	285.416	946.601	363.18	149.671	639.185	270.102	451.607	458.266	210.192	1632.23	855.991	1104.63	1791.78	233.193	645.47	1140.46	464.612	482.401	597.561	592.984	452.071	733.575	820.885
CCL17970	71.8782	19.2114	107.655	125.867	140.34	41.7932	27.4888	104.24	100.799	36.1366	37.2993	101.717	17.5824	16.0062	34.7978	75.5852	41.8162	29.2261	95.7113	50.7164	68.5287	17.7756	16.6659	66.3372	17.5142	85.6596	98.769	90.1676	52.7737	27.2187	67.6097	91.0513	46.0055	42.7141	119.283	96.4921	66.2158	107.662	81.3889	20.2877	110.66	80.1207	43.7427	88.6739	59.582	74.0011	45.3134	60.5793	75.0786
CCL17971	10.0145	286.667	1472.98	144.193	321.576	340.09	1616.25	201.73	5548.77	3.62298	57281.4	3963.2	298.315	215.511	2637.45	260.631	2566.3	3268.87	1552.43	4.8919	15.801	301.438	287.585	494.924	309.643	2230.22	3971.6	331.888	243.38	28380.4	29.17	4792.06	282.196	382.954	3439.19	288.8	26.2756	354.785	165.163	324.783	3944.05	32.149	358.539	2108.54	7.7665	18.3813	305.355	358.776	42.1543
CCL17386	0	0	0	0	0	0	0	0	668.884	215.372	117.571	1158.19	0	0	0	224.442	0	0	1655.8	12.3747	51.7266	0	0	549.409	0	0	0	157.416	102.61	70.6932	24.5964	0	0	0	1668.83	0	0	0	0	0	498.589	0	0	6474.83	0	24.4725	0	2073.19	34.3982
CCL17041	100.704	615.498	18.0893	9115.98	249.694	4351.89	642.948	2696.74	20.5481	530.385	55.073	22.8297	698.539	541.161	1187.66	1170.03	901.38	944.158	35.726	732.37	1782.02	705.438	697.397	2943.4	690.464	1111.47	397.626	762.799	117.558	39.2089	301.683	170.053	3915.54	4349.39	21.7186	2869.8	1373.31	323.21	3070.89	608.671	760.71	4206.18	4314.11	4015.68	7.87937	296.917	3954.23	2642.2	2315.32
CCL20453	65.2798	79.2672	50.9937	85.9834	112.126	37.1914	45.5532	56.3725	0.695688	47.8546	1.04906	1.10231	83.1796	61.8664	24.9321	58.0264	22.8781	21.3159	0.269266	26.4336	23.2785	81.2567	84.3895	59.8418	80.2166	54.7619	3.26602	29.5336	22.1795	0.921903	37.1952	7.04235	40.2265	41.1035	0.744524	67.7341	75.337	95.8294	61.1774	84.8968	137.356	37.6849	40.8821	18.9662	42.6327	70.1988	36.2636	56.0576	31.9571
CCL20454	273.116	545.151	130.655	904.038	384.83	120.924	78.4693	125.531	110.84	72.5342	43.3374	104.992	845.986	826.757	36.3393	228.147	46.8554	31.849	121.336	72.8914	1182.28	853.54	845.436	78.2322	843.194	119.959	34.4038	431.52	778.931	30.5928	88.5151	42.405	115.711	116.684	164.628	127.353	99.6013	333.98	121.468	549.027	387.907	132.488	115.847	59.6264	121.882	125.262	116.158	69.9528	65.2918
CCL20455	61.8424	90.6212	801.142	31.1059	50.2245	26.8713	17.8594	65.6884	515.897	13.3234	207.112	486.084	89.2435	85.5122	12.5519	45.2189	14.9048	9.84861	685.923	11.1241	287.239	92.8745	87.6296	24.6875	91.5856	37.0216	224.256	104.539	569.524	322.428	53.5218	267.017	22.2848	27.0919	662.867	82.926	10.9632	46.5095	33.9017	93.3554	108.68	335.548	26.123	156.839	778.516	109.144	23.9525	24.1438	29.5692
CCL20456	44.3215	1001.89	188.588	45.583	174.855	470.076	113.889	96.0007	63.9628	40.5719	43.4691	68.5137	501.047	836.417	76.9763	130.892	81.747	73.3804	62.3131	69.9809	67.9368	460.097	495.606	32.8658	489.288	181.563	225.723	86.2394	42.6708	69.3372	125.448	351.372	549.039	460.799	114.088	95.6267	76.016	208.465	108.205	1035.31	212.572	50.6616	481.415	107.077	72.5644	161.924	523.979	32.0005	64.7412
CCL20457	65.3011	1178.17	157.729	91.5424	341.014	645.422	137.945	152.028	159.174	45.7061	45.4143	181.951	668.108	972.716	90.2014	268.432	96.2	80.6605	145.317	68.6732	69.4865	610.777	635.671	52.6863	627.141	244.92	547.047	293.088	65.0722	79.8194	116.063	669.164	734.427	649.892	204.633	135.805	158.551	308.952	167.182	1222.84	506.773	158.894	646.715	145.32	149.993	162.61	752.157	54.0746	70.6529
CCL20458	74.8816	1060.43	153.723	95.6918	346.058	558.518	135.851	87.4977	230.382	36.4345	38.8912	260.854	562.338	862.247	54.9916	220.099	73.7428	50.3214	140.565	67.9573	56.8708	543.803	546.272	51.6438	552.453	213.222	670.438	190.378	55.2305	65.6224	98.9533	684.568	649.986	572.746	258.942	88.701	151.832	289.956	100.317	1031.14	339.329	195.585	570.169	125.931	246.723	126.024	629.558	48.1932	85.9916
CCL20459	228.768	2017.8	218.22	186.073	526.033	970.142	179.659	146.706	820.742	62.6362	76.5998	862.578	1225.45	1780.49	108.546	341.972	137.548	99.9158	400.934	75.6895	51.9611	1221.93	1218.95	108.789	1226.14	291.083	1170.69	286.996	76.9758	162.71	120.53	1137.4	1077.09	983.897	894.456	140.984	186.023	401.256	161.263	1992.33	485.979	626.985	982.146	208.478	741.929	126.697	1085.54	106.528	123.785
CCL20460	104.465	761.605	132.937	142.029	203.191	301.431	75.4672	178.061	34.0899	42.929	31.6726	38.8776	574.039	681.285	52.1584	186.504	62.2371	48.4084	39.5146	43.9661	36.3514	585.043	564.358	114.988	569.761	109.202	419.942	91.673	75.637	25.4383	51.1818	407.08	301.909	300.507	67.3258	179.814	128.189	197.374	143.735	762.083	139.521	282.213	295.382	127.115	271.487	51.6225	311.13	102.655	81.2244
CCL20461	58.1692	652.284	120.927	102.225	120.34	211.986	29.6546	155.506	10.0516	52.0612	20.382	11.5169	482.942	616.103	17.6195	102.142	21.726	17.4623	10.4565	57.9673	40.1375	478.706	481.502	63.2862	488.218	46.5072	329.516	66.1503	93.5555	9.45585	50.5424	312.071	230.137	214.724	22.579	154.859	100.655	126.595	113.685	664.408	82.495	155.464	219.795	46.4319	140.482	51.72	224.522	61.2828	53.66
CCL20462	230.429	1392.2	286.382	693.015	749.747	474.998	178.273	329.735	95.0522	241.142	70.7353	87.5513	1232.3	1308.91	223.071	320.474	244.421	167.223	55.1786	131.22	72.692	1201.19	1240.83	293.398	1236.28	294.199	219.749	314.037	162.741	41.9867	280.003	359.323	482.792	482.671	116.589	330.705	295.73	708.966	343.292	1401.63	334.156	297.306	484.417	133.43	240.191	251.275	493.416	268.777	381.679
CCL20463	60.7178	263.971	88.5776	268.85	191.58	111.827	88.9385	78.1613	4.71619	41.6085	16.9816	4.50582	241.807	261.225	90.2306	87.1713	105.983	68.0538	3.10085	30.3282	17.5124	240.357	236.722	107.727	243.131	105.464	23.5957	93.3186	25.2535	12.4795	49.6325	39.6454	117.478	116.462	6.47085	81.1279	69.7446	180.311	88.9086	268.38	89.9555	64.757	110.604	35.1926	56.6412	38.9977	111.26	87.5819	114.469
CCL20464	0.752233	16.3907	7.02492	18.3095	27.5683	13.8905	11.4085	2.44401	3.7774	0.136069	2.66431	2.41341	18.3336	14.2058	23.3645	34.3642	24.7317	27.4746	0.530581	0.306211	0	18.8686	17.4872	4.83649	17.5627	26.1996	3.43231	16.6717	0.856942	2.82579	0.146073	5.04608	11.0464	14.6238	1.04324	3.43168	21.4286	23.1159	3.29366	15.7661	19.5859	0.603715	14.5747	7.93748	0.194459	0.50868	15.5851	2.79234	4.28996
CCL17772	19.6306	11.0274	26.0681	23.0557	25.25	19.907	2.18454	14.3505	3.73932	13.4146	5.28349	3.79055	9.72637	10.218	2.41956	14.0909	2.68543	1.81885	4.41599	4.14349	2.09189	14.3292	9.63644	18.0706	9.51974	6.27705	8.98476	12.2736	11.7798	2.06793	8.1181	11.3802	20.632	21.2016	3.81275	12.8528	18.8038	22.0577	12.6277	11.5492	19.9738	3.69558	20.7476	21.2397	3.00723	12.1861	18.6163	15.2833	18.1652
CCL17773	26.6814	19.5419	71.7001	57.6256	61.863	66.9864	7.08963	36.0374	17.1337	38.2658	44.2715	15.4085	20.4376	20.088	13.0017	54.7706	12.849	9.95489	13.9802	24.9497	8.17202	27.0436	21.7714	69.241	19.3617	11.9817	36.3054	20.3691	46.4614	20.005	60.0641	71.5929	61.2675	70.8426	20.2197	40.0559	68.577	66.2494	39.0528	18.4163	40.5569	21.7194	66.466	87.5898	7.39005	50.5931	55.8757	66.0396	27.793
CCL17774	2.67195	0.13172	6.99225	1.69108	0.645649	0.392622	6.17555	0.300503	3.2961	0.167304	0.37654	2.91795	0.400749	0	1.93798	0.170717	3.07938	4.68929	1.11145	0.301201	0.286144	0	0.0648609	0.473369	0	14.6508	2.81346	2.04348	0.0780483	0.19854	0.598678	1.83834	0.489443	0.395179	4.16883	0.602774	0.462236	0.844819	0.179988	0.272073	6.82634	1.4846	0.649286	0.120488	7.65111	0.595664	0.24104	0.319378	0.251177
CCL17775	71.2939	132.842	315.509	97.2256	257.5	345.372	158.355	49.133	200.473	12.2712	98.5043	222.109	102.878	111.313	165.052	58.4341	219.197	160.753	142.515	30.4535	72.4078	97.9119	104.761	69.8924	104.937	264.894	131.124	34.153	35.3017	76.1488	78.3083	232.804	320.101	335.141	233.494	48.817	98.5324	314.988	74.9462	136.364	55.246	37.5571	353.8	165.057	25.0877	78.1871	333.333	65.5586	104.269
CCL17776	307.194	190.366	325.537	116.428	385.581	456.278	260.471	125.642	592.59	35.7496	132.976	615.86	155.241	170.567	256.235	57.0889	345.11	246.956	322.098	82.5616	164.646	152.377	152.455	111.808	149.497	413.393	369.002	49.6061	97.3852	136.641	107.79	396.186	501.401	474.847	541.361	122.989	190.767	383.108	142.94	190.308	77.9159	211.995	478.077	326.727	141.774	130.475	510.035	100.314	128.302
CCL20746	135.844	10.2971	50.7363	82.4099	83.2482	24.7139	23.1085	56.6445	12.0165	81.1911	3.44055	13.6072	11.2565	12.0971	37.7885	22.7051	41.359	35.7061	10.6463	31.8537	29.6319	8.52423	12.8408	46.2568	14.7474	50.351	12.0206	28.1374	57.5274	1.61255	14.9521	10.0318	24.8455	23.8049	15.7359	56.0972	32.6155	67.0236	60.4847	11.3251	42.9946	140.843	26.4995	43.9761	114.575	41.7278	22.7587	41.0717	36.8062
CCL20747	205.571	12.8104	42.9563	118.209	123.92	37.6058	46.54	81.4766	26.1063	59.6606	5.40981	24.5414	18.6754	16.1612	70.3642	39.2436	80.0466	66.8944	20.6148	20.8603	21.7571	14.6513	14.8382	68.6636	15.6951	93.2275	14.7694	55.6127	45.4571	3.58386	12.902	17.5232	33.5368	34.0656	29.829	90.4875	40.6124	96.8344	102.74	13.0798	113.443	158.603	31.286	69.3093	128.069	32.1254	34.897	57.5335	20.8194
CCL20748	2.89683	5.56943	16.6665	20.855	11.3748	13.373	22.1742	0.352944	1.75968	0.786	5.30699	1.56836	10.355	7.63344	22.2932	49.3252	21.0224	25.2191	1.1919	0.707527	0.806589	7.78529	9.59865	2.08491	9.13967	49.0576	4.13055	29.7011	1.65003	5.5965	1.26568	8.9065	14.6588	13.9242	1.31824	0.707964	18.7301	19.5615	1.26838	7.18992	28.0616	0.581224	13.2691	0.849085	0	1.04942	16.9862	1.50045	16.2255
CCL20749	112.677	49.3908	47.5373	47.5575	55.3658	75.0391	37.1562	56.6724	51.9594	20.0112	20.839	49.4604	71.0128	54.4987	34.9814	72.5217	44.6399	34.6747	57.4106	20.6343	22.7628	64.6019	64.4655	53.1653	68.4534	56.6248	43.4002	72.6836	54.1599	16.5855	16.8506	67.1869	76.7787	78.779	42.1364	59.3663	49.9129	48.9205	42.3732	49.5243	87.242	39.0691	76.9832	43.3491	26.0261	20.4695	71.2762	47.65	42.7203
CCL20750	71.9731	67.3341	43.1655	47.2307	69.5802	101.073	47.1517	46.6482	44.8243	15.8706	25.383	44.3166	80.3271	77.0658	50.5809	56.7828	62.6577	58.8263	47.3506	26.9365	33.2992	82.3739	78.5268	47.9883	79.3612	67.967	42.3152	57.9918	39.2041	23.6507	26.6644	63.11	95.8959	99.6403	37.273	45.7013	48.3146	57.1751	37.8734	70.8072	67.5906	26.1417	99.6279	63.4025	15.2443	35.8189	100.93	40.8609	27.9014
CCL20147	5444.69	8633.64	5432.52	17796	17235.9	9178.38	11912.7	9360.94	1564.08	10265.3	926.57	1494.52	9942.36	8127.78	11619.4	7593.49	11982.3	10171.5	1056.71	10613.3	2250.01	10206.9	9869	11528.2	10058	5962.87	858.848	6511.8	1505.9	569.984	10546.8	496.922	7682.59	8715.09	1981.75	9386.6	5906.98	16203.6	11349.4	8736.51	6973.21	13905.6	9041.71	4218.25	11169.9	5666.57	8043.32	11002.7	2350.59
CCL20148	8698.94	3185.43	3779.65	6389.99	6377.45	3298.84	4627.67	5454.2	643.924	3655.16	472.694	641.825	3187.76	3063.44	3793.75	3152.72	4054.32	3298.59	455.902	4077.91	759.535	3193.22	3204.28	5190.97	3167.57	4528.82	321.045	4038.76	548.927	265.903	4192.68	237.381	3281.46	3282.21	806.332	4583.65	9761.77	6229.7	5576.56	3164.48	2845.98	6428.39	3267.28	1687.48	6660.1	2660.75	3205.18	4737.56	2319.3
CCL20149	7555.93	4195.36	5438.5	10122.9	9671.46	4623.09	8334.68	6399.56	1114.65	13564	1369.02	1030.16	4854.8	4180.82	7720.24	6784.68	8199.76	6485.6	760.17	10361.3	1943.61	4764.42	4940.29	8834.85	4874.21	8275.43	397.603	7181.43	1663.1	759.609	7162.93	359.587	4472.61	4516.1	1344.16	5573.69	17742.1	9560.31	6214.49	4124.05	5591.85	5530.58	4500.64	3002.71	4470.66	7336.04	4365.62	8405.27	3255.98
CCL20150	2715.2	4088.66	2582.98	1957.78	3303.08	1580.2	1880.57	2120.28	10516.4	1167.17	2261.8	10453.7	4142.24	3826.74	1474.09	4616.03	1835.73	1244.09	15904.2	1423.41	18961.7	4235.2	4160.94	2043.58	4159.46	1795.55	3222.77	5994.58	24966.3	10206.7	1930.52	2842.98	1429.45	1585.04	9623.79	2299.69	1539.21	3491.62	1999.5	4067.68	5229.43	3073.64	1581.72	2119.72	4817.6	1275.44	1443.83	1698.25	1033.84
CCL20151	29.7055	2620.79	326.951	10.1837	10.3683	1664.52	5689.58	0	748.25	3871.5	602.254	795.798	2979.63	2635.33	2369.8	2952.59	3582.08	2214.52	607.624	6065.46	6244.72	3342.39	2996.62	2197.83	2899.15	5585.17	592.994	3137.98	3549.49	526.068	3804.25	686.371	1674.14	1776.89	1027.36	0	1402.93	23.2571	0	2785.32	2101.08	1048.99	1845.52	2153.51	614.333	3239.86	1567.66	1889.96	1702.16
CCL20152	104.104	1114.77	954.527	274.481	436.031	727.964	735.539	244.452	316.42	152.018	111.657	309.254	1065.34	1049.92	317.575	1235.72	408.244	267.629	178.01	233	235.582	1094.71	1011.25	890.393	981.78	569.856	255.857	1300.84	304.754	96.9045	329.696	399.961	633.283	675.689	346.507	238.695	1034.4	484.587	247.801	1123.74	1135.06	126.085	693.608	836.632	83.6715	178.829	719.206	724.516	525.08
CCL20153	137.743	1177.84	833.951	723.047	962.073	645.194	540.136	638.916	139.206	111.46	88.4324	145.777	1148.85	1085.69	266.212	1097.27	334.819	234.836	59.2536	63.6381	50.2321	1072.56	1123.62	542.093	1143.77	511.084	330.587	987.15	355.376	73.2	87.788	448.371	669.081	671.465	154.05	681.609	665.813	1100.31	638.603	1167.63	901.164	207.155	663.671	531.913	83.4264	128.06	654.012	459.88	387.062
CCL20154	36.7996	88.1317	137.487	185.415	216.468	112.574	58.0297	110.184	52.2001	101.711	30.7602	52.3441	85.9406	85.257	58.7042	184.142	64.5971	48.9183	26.2473	124.128	157.268	83.4748	86.2976	110.283	84.1848	85.3002	102.248	231.746	202.901	27.2492	125.939	214.899	116.574	116.048	56.596	110.013	156.156	193.485	88.8419	94.1481	199.687	54.6425	117.174	104.729	22.5171	105.149	111.125	105.855	253.142
CCL20155	889.239	768.492	540.127	769.457	1122.96	694.937	969.34	369.393	3519.84	165.519	1573.57	2976.06	776.072	689.718	1561.33	1657.04	1552	1046.32	3081.27	251.726	334.344	782.866	772.293	1043.37	785.836	809.818	1069.87	1311.5	359.747	1690.3	829.27	741.9	608.127	680.835	3555.9	423.952	306.991	1046.99	340.167	766.226	1044.24	169.048	673.651	1535.62	58.2501	357.37	627.702	1112.58	139.68
CCL20543	24.5366	219.452	32.3379	8.89338	17.7696	132.354	93.4106	8.37583	3.83453	1.81836	4.31688	3.92741	183.742	250.223	79.4965	8.97802	79.454	150.724	2.38888	2.45523	1.08348	172.903	186.481	6.16138	183.339	195.445	143.891	3.15683	5.41802	3.68923	3.36884	122.177	135.52	131.622	10.1749	7.87214	15.0716	27.9268	11.6426	215.626	7.84475	6.50624	129.891	33.1397	2.59865	5.51337	146.158	4.64692	1.45303
CCL20544	0	0	0	0	0	0	0	0	0	0	0	0	0	0	0	0	0	0	0	0	0	0	0	0	0	0	0	0	0	0	0	0	0	0	0	0	0	0	0	0	0	0	0	0	0	0	0	0	0
CCL18878	5.9463	10.9993	110.341	132.04	79.6695	14.1986	67.4436	109.529	30.637	74.2537	2.12921	27.6085	10.6278	10.5054	99.6922	63.1967	119.038	76.3521	21.797	85.1926	26.1522	9.87903	9.68093	86.7218	11.0434	129.241	34.9941	45.4314	39.1045	2.39331	59.7155	28.7077	12.2291	15.6769	29.0626	118.901	177.951	83.5608	178.11	9.74967	46.8793	32.2129	14.686	74.2717	19.7038	53.07	15.6903	70.1041	48.0597
CCL18879	0.432743	0.277329	85.5164	50.2917	30.3595	4.8221	31.5151	4.11251	1.78751	0.528374	0.951342	1.40574	1.26563	0.57016	56.3445	34.8653	65.3074	51.8985	0.661335	0.898398	0.240984	1.39561	0.819368	2.11789	1.29706	70.5065	1.97453	10.8905	1.72543	0.627024	0.693267	5.08008	3.86436	4.43748	0.731439	6.55707	29.9264	29.603	10.0423	1.14567	12.9086	2.25748	3.96441	2.85391	2.01363	1.06602	5.58247	1.56901	7.66818
CCL18880	33.3197	45.0571	67.7266	130.607	128.256	125.697	55.9783	88.1369	28.5143	11.7415	28.1022	28.364	49.5079	43.0721	75.8113	89.9885	83.5933	74.4212	34.4151	6.5514	6.18499	52.2641	49.3334	104.249	49.0917	67.6368	59.2233	53.9751	18.1831	15.1145	27.0406	65.3672	121.138	122.217	28.4997	96.0271	40.177	124.097	84.002	43.6209	48.0108	41.0369	122.999	64.1565	24.459	18.4323	118.701	80.5934	28.4264
CCL18881	16.5379	42.7153	70.0344	95.6947	91.8319	97.1144	33.1745	129.282	11.7304	53.0763	28.0327	13.2648	44.1337	43.579	39.285	40.6541	41.713	35.3542	16.103	38.3116	23.6286	47.4089	45.0194	64.4908	44.7993	57.171	46.2095	47.2303	29.5603	16.7281	89.1898	76.5737	105.217	92.7149	16.8978	108.759	84.3412	91.6161	105.399	46.1053	40.3781	55.1019	100.582	30.3574	45.0839	87.9177	106.573	56.8472	132.014
CCL18882	0	0	0	0	0	0	143.344	0	0	0	24126.6	0	0	0	208.38	0	117.267	150.379	0	0	0	0	0	0	0	133.071	0	0	0	2677.5	0	0	0	0	0	0	0	0	0	0	0	0	0	0	0	0	0	0	0
CCL18883	90.7912	42.8339	249.982	360.786	864.914	63.7972	104.695	89.3731	92.1532	80.9617	48.8371	88.3781	35.3628	33.7656	88.1782	286.776	95.829	103.454	93.2271	71.2745	33.5987	39.5942	30.9269	200.538	35.5525	152.635	300.269	389.396	53.4017	27.4507	65.5698	200.566	57.6539	62.2318	98.4882	83.719	155.528	665.831	90.1633	36.9073	839.038	1205.95	61.2675	122.262	1024.41	148.917	62.0726	194.743	151.767
CCL18884	193.147	316.654	953.746	912.059	2590.88	414.121	457.008	102.608	450.224	397.274	168.948	417.925	279.547	280.844	335.65	1463.01	366.779	406.638	445.391	464.36	150.362	279.468	281.952	621.97	281.893	965.219	1778.05	1383.68	217.169	83.2262	493.418	979.882	399.851	403.181	473.597	118.31	1142.36	1722.52	149.493	311.514	2165.58	2702.87	406.753	520.043	2606.95	470.4	391.384	621.218	294.523
CCL18885	92.7742	233.148	1035.7	513.079	1388.73	256.172	291.608	55.4507	93.359	207.554	82.4156	87.7507	192.171	180.277	215.617	1286.97	241.496	324.836	110.571	322.717	84.644	180.648	183.487	424.566	181.7	663.788	734.974	1287.67	115.991	33.7238	278.049	477.194	250.103	255.597	112.354	61.603	701.713	1004.38	70.768	230.362	2529.32	1362.47	249.943	235.928	1171.32	247.31	250.104	450.767	504.725
CCL18886	56.6841	128.297	327.098	231.03	1064.6	175.311	188.38	24.4094	99.363	43.2922	65.7137	81.4046	107.744	106.296	194.376	1780.76	206.697	314.489	99.1079	30.0333	16.9104	109.942	103.21	299.262	106.501	446.093	335.36	946.919	97.4879	22.7904	61.1512	284.848	161.765	179.817	98.5002	26.5336	428.809	709.363	29.0214	123.469	2466.81	318.93	176.034	159.86	184.214	148.936	171.29	305.409	66.8282
CCL18887	34.4017	11.1446	19.2913	25.4016	32.9873	25.9974	19.3639	6.50977	3.18436	5.60739	1.98537	2.63802	7.90334	9.46367	19.0458	21.8754	23.757	19.8224	1.65914	5.90934	2.73679	9.21166	9.18602	13.1689	8.42871	33.8097	8.3372	13.4682	4.6416	0.568051	10.2407	11.8344	25.8067	26.7321	3.27682	6.59052	52.9954	31.4476	7.44867	10.4255	30.8467	5.15784	28.4228	7.35019	4.20227	12.0517	31.6253	11.0307	6.92986
CCL18888	104.234	15.4262	29.4986	49.5122	106.138	44.8566	28.5948	19.9643	96.2364	10.9053	9.02189	91.3448	13.5274	14.6935	32.7648	52.4597	40.2891	41.1024	58.5153	7.38938	6.64079	12.8195	14.5302	30.1349	13.7956	38.0337	21.2862	35.6098	15.8492	6.0796	10.903	17.7767	40.2296	42.4596	104.772	21.2643	52.6444	89.474	23.8348	15.7125	81.698	23.4835	43.2524	28.8042	30.6562	15.0721	40.5308	26.1368	5.26255
CCL18889	48.4247	6.16516	28.2281	27.4583	62.137	15.6925	15.8674	10.5356	16.9665	7.00947	5.62383	15.2675	6.04161	6.12384	15.9473	34.4756	20.2768	17.8792	10.5721	4.64645	4.72516	5.57752	5.18477	15.3101	4.91087	28.7617	7.1514	23.4411	7.75762	2.88874	5.76166	7.25088	14.9291	15.7947	14.9251	12.68	23.9444	52.1089	12.3525	5.86641	55.0462	5.29174	16.4583	10.2334	6.53854	8.0821	16.2256	10.5535	7.22114
CCL18890	417.305	37.7562	179.836	422.879	501.218	89.516	157.625	139.453	71.0727	108.987	12.4914	63.7842	42.174	35.8337	255.868	243.018	275.285	219.155	37.7002	79.413	38.9943	39.6967	40.9067	344.841	39.9072	252.801	27.3974	218.273	35.5505	6.66042	69.4232	22.3557	80.3635	90.8844	75.763	144.02	235.098	422.103	161.316	34.4806	182.59	216.677	93.564	142.436	214.249	59.4153	82.0296	303.449	129.514
CCL18891	0	2.96309	11.5657	9.51035	19.3655	1.47203	7.93835	1.12665	225.811	0.62726	0	153.532	0.751249	0	4.48779	9.60086	6.49422	9.02193	1.08707	0	0	0	1.45907	0.665538	0	17.4	7.91123	7.18262	0	1.48874	0	0	0	4.44484	110.01	0	0	4.07239	0	1.53009	27.0153	0	1.46059	0	3.58572	0	0	1.19742	1.88344
CCL18892	2.8492	1.34544	22.9569	5.86058	8.63617	1.81422	5.87882	0.730822	255.604	2.4006	0.60439	192.217	1.31573	1.77819	5.19834	10.7117	5.61677	6.43743	58.4564	2.16093	1.0856	0.967235	0.899125	3.92857	0.898939	18.1916	2.73693	4.7523	3.01803	0.675988	3.49436	2.51485	1.78548	1.92214	296.436	1.31935	3.54109	7.22043	0.722252	0.694763	20.5675	1.68491	1.23167	1.75815	90.2461	3.25946	2.11035	2.5632	2.44344
CCL18893	0.326133	0.418014	13.0529	3.01874	2.04897	0.622995	3.07971	0.238412	133.169	0.79641	0.298738	110.847	0.529908	0.214849	1.221	1.21899	1.01796	2.30076	35.0421	0.199139	0.635656	0.350596	0.61751	0.18778	0.308691	10.5407	3.81324	2.33055	2.10534	0.315035	0.379982	1.64081	0.388313	0.73156	184.709	0.398523	1.83364	1.43627	0.071399	0.323785	11.1326	2.22482	0.412103	0.430166	113.058	1.27598	0.191236	0.33785	0.531408
CCL18894	24.2823	10.2379	16.4107	30.45	38.5851	11.7997	1.82855	11.834	7.55628	15.3154	5.07286	5.27913	12.3208	9.82244	1.0042	21.2304	1.39618	1.27886	5.25838	16.9078	9.78582	10.0751	10.6204	29.4954	9.81171	5.09248	20.4098	17.7359	25.6402	5.96685	32.5725	18.0988	12.427	13.2417	8.25288	11.9729	23.9515	29.8925	13.3367	11.5603	34.1927	56.071	12.6501	24.5985	29.7341	32.7789	9.99189	28.7403	4.59868
CCL18895	16.7711	12.9465	24.4086	35.673	34.7231	16.2612	0	9.10224	5.92735	14.6858	5.16734	4.3107	14.616	14.0616	0	23.4279	0	0	3.85351	22.6223	13.4785	13.9316	13.1109	23.7022	14.5513	0	23.0441	17.2901	16.5003	5.89105	44.4097	17.0459	14.0688	15.6342	7.53283	10.4332	20.5731	31.3342	8.67841	15.8935	40.5569	45.2743	17.8206	20.4451	32.2206	28.9419	19.6683	21.9145	12.5767
CCL18691	0	19.2537	0	0	0	10.6278	21.015	16.2686	4.05553	61.5906	0	8.03243	16.2717	13.1946	36.1041	0	43.7615	46.0969	13.3424	0	0	21.5313	22.1219	40.3627	25.277	69.4633	79.9651	0	51.9719	0	0	29.8571	27.8222	25.6729	7.81239	19.5797	0	0	20.4626	26.5129	0	10.7163	27.4177	31.3101	12.9442	0	23.4888	38.9034	20.3972
CCL18692	1.25628	0	0	0	0	2.3998	1.07847	0	3.05251	4.0904	0	2.11604	2.85772	3.31042	1.04518	0	1.17637	1.88566	0.886106	0	0	0	2.37867	5.06335	3.17091	3.33725	2.8661	0	2.38525	0	0	4.21365	0	0.805142	2.28675	0	0	0	0.550064	1.66297	0	0	2.38116	8.10096	0	0	0	4.88029	3.07051
CCL17020	96.6456	42.6061	20.3258	1267.46	159.854	56.8353	58.8341	36.3003	24.8291	22.3813	20.2993	25.0328	84.417	56.7737	62.8226	56.2428	72.2447	71.146	18.5255	4.96154	7.8844	82.057	88.9703	65.0388	72.8318	55.5986	29.4921	25.6284	28.7518	5.35165	13.8064	19.9587	53.5047	57.9944	22.2501	49.646	23.5348	134.464	48.2461	41.5578	92.0019	30.1365	56.0048	52.3249	27.2116	28.5442	48.3683	81.4651	10.2811
CCL17021	146.069	22.3996	16.7033	743.621	86.3072	20.5949	22.0934	20.3391	2.02811	19.5334	11.4685	1.38081	36.109	31.6173	25.173	38.1307	28.3326	34.7665	1.8398	26.1201	23.0954	35.8915	38.3578	27.9343	34.235	31.1807	5.95079	10.3732	25.3564	2.68758	30.8464	5.24921	14.2861	20.3947	1.4922	23.9688	41.6493	82.7074	22.6132	21.4073	52.6202	11.723	19.4461	20.0309	16.9921	41.5766	23.8599	35.5324	24.4383
CCL17022	142.333	571.726	166.803	366.521	684.818	1530.76	170.651	1075.67	398.38	111.322	94.6841	332.074	647.288	593.057	183.062	377.893	174.048	188.735	297.873	14.9968	197.197	621.776	638.489	364.465	635.399	167.883	1882.11	399.309	805.86	23.6442	25.9399	1698.39	1513.69	1502.08	408.51	1161.69	80.4637	693.933	867.836	553.959	363.234	288.525	1496.66	673.592	96.4488	31.424	1512.72	296.672	312.557
CCL17023	115.172	511.8	97.9621	316.282	634.086	1247.37	136.671	874.761	362.247	141.913	118.626	366.464	600.57	574.449	128.526	218.718	135.765	133.633	416.897	34.4138	487.132	597.709	605.988	336.142	600.033	137.15	1719.05	336.805	644.612	38.4187	26.204	1278	1248.98	1229.26	434.374	907.128	66.4045	618.997	710.837	497.258	290.568	662.139	1238.12	619.234	303.311	22.2689	1263.2	266.122	223.185
CCL17024	154.568	737.631	210.317	372.095	756.832	1723.97	182.605	1547.49	1621.11	330.368	403.647	1645.2	865.722	823.249	230.7	287.671	285.265	247.382	2167.94	118.831	3358.82	881.045	869.2	435.101	855.864	399.185	1938.16	525.356	2487.76	212.59	66.0415	1874.4	1711.98	1718.26	1718.67	1668.4	123.282	735.06	1279.66	741.937	564.155	1350.06	1726.19	1003.25	753.8	65.5527	1702.35	366.3	408.462
CCL17025	287.765	524.729	180.535	294.578	718.617	1549.39	109.354	1071.3	2322.56	172.599	580.859	2479.15	643.854	589.607	164.769	243.222	188.469	192.75	4298.59	81.9196	1009.71	672.152	653.15	367.078	650.008	271.553	1602.05	387.324	1260.18	227.066	54.897	1826.85	1483.25	1533.05	2384.95	1082.6	124.378	593.637	884.793	532.663	417.065	1204.22	1504.99	1199.74	869.013	54.7931	1505.46	318.422	445.907
CCL17026	339.145	605.29	194.193	360.339	860.237	1647.53	137.709	752.258	2897.34	146.606	821.464	2992.4	799.089	669.499	249.434	326.792	272.087	307.562	4625.25	61.9134	846.569	808.647	790.939	457.82	798.533	350.505	1726.96	369.797	1492.96	310.227	53.4547	1879.62	1577.69	1658.15	2884.18	869.904	93.3448	713.911	714.15	603.279	424.285	808.61	1662.15	1878.22	524.241	49.6463	1585.11	422.663	331.767
CCL17027	13.1176	12.2249	22.9942	29.1446	45.9772	35.7059	18.1953	24.4492	18.1264	8.85728	12.0157	15.7339	15.9772	13.655	19.7858	29.4012	29.286	22.5602	11.7597	10.2475	8.00192	15.8239	15.942	17.1092	16.1282	29.7036	23.2732	23.3646	16.9779	3.14362	12.4397	29.8914	35.887	32.5692	15.1545	27.9472	20.2114	39.6006	24.3335	10.9023	29.7775	19.85	36.8519	22.9519	16.3468	11.6226	35.3471	15.2486	14.501
CCL17028	0.856952	1.83063	1.42908	4.11293	1.49553	0.181888	7.76532	0.139212	0	0.620046	0.209325	0.137469	3.71305	0.752718	3.24791	0.711784	3.12061	4.03033	0	0.348839	0.636288	4.29907	2.61415	0.164471	3.15435	17.4528	2.76967	2.66251	0.650825	0.183953	0.416019	1.27746	0.680223	0.366144	0	0.279244	0	1.17412	0	1.13437	8.25736	0.458506	0.541423	0	1.32918	1.0762	0.334995	0	0.814528
CCL17029	0	2.46563	0.962398	6.9245	0	1.83735	9.90844	0	0.233708	1.04391	0.704835	0.231442	6.25126	7.60362	5.86828	2.39671	3.60263	6.06358	0.904567	1.40953	2.1425	2.06797	5.46352	0.276902	4.24852	31.0868	6.03448	2.39071	2.92193	0.309702	2.2413	2.15072	2.29044	1.23287	1.00045	0.470133	1.08156	2.82392	0.421143	3.81965	15.9726	1.54388	0.607691	1.40961	3.72967	1.67251	1.12799	0.498197	1.17543
CCL17030	1.44711	2.28283	1.67071	3.32004	1.86495	1.48848	6.33886	0.81375	1.32533	0.302034	0.407861	1.20534	5.02814	3.66661	1.63613	1.47934	1.70251	2.84043	1.46563	0.27188	0.40293	3.35063	5.1287	0.769118	5.19788	9.16687	3.80937	4.0119	1.77535	0.179213	0.745749	1.36899	1.85555	2.21159	1.85256	0.489686	0.500686	2.02628	0.487399	2.28396	4.86098	1.1614	1.68791	0.750435	3.36682	0.548431	1.69709	0.749547	0.498796
CCL17031	3.75925	9.03438	15.0457	17.3981	17.7134	11.9685	24.7417	3.66415	2.28356	7.65	2.06608	2.03528	14.0486	13.6207	13.0316	26.5407	12.9071	11.8494	4.19829	7.80441	4.97191	14.1443	13.6426	8.65795	16.0119	32.0393	8.04039	21.0236	8.56506	2.11827	23.2685	15.761	10.0709	13.2511	5.86525	6.89049	11.6247	26.4888	4.52648	13.0626	32.9476	6.03408	10.0942	6.88666	8.01736	15.2526	13.2259	7.54521	9.18809
CCL17032	10.3504	6.0048	14.1719	14.4548	22.5886	7.63123	15.8379	3.82304	4.71221	3.7248	0.838317	3.85382	9.16999	7.46456	8.06735	15.7462	9.38597	6.9666	3.97049	5.13584	3.27632	12.6494	9.62696	5.33221	10.2781	16.1113	4.41201	14.3527	4.88196	1.01736	8.98107	2.43621	6.74565	8.09988	5.72295	3.14198	10.7812	19.0647	4.19801	6.20157	17.5567	8.74408	8.53564	5.52469	13.2657	9.09373	6.26085	5.44578	4.48258
CCL17033	57.6165	28.9862	272.476	54.4309	67.6015	39.0773	28.8392	78.3848	114.186	31.8773	103.834	109.241	37.4466	31.6509	24.3579	159.781	28.2352	21.2965	196.534	39.6501	415.07	31.07	41.3391	48.0324	36.2382	41.2137	118.816	222.161	719.722	177.844	101.843	182.968	38.4347	40.1737	136.94	88.3391	26.5906	76.2596	47.7432	25.9612	184.803	159.057	38.8922	202.049	224.726	126.132	33.0144	44.5218	78.8971
CCL17034	51.4818	22.4997	199.746	72.3771	101.714	40.901	39.0594	52.6347	108.565	10.7221	52.9546	99.1781	31.9246	23.0248	45.3199	143.059	47.0277	39.5584	130.48	10.0361	90.3029	30.8027	29.6107	51.7149	29.6543	52.9052	85.4845	215.812	269.386	110.105	31.9629	139.406	38.9902	43.3871	111.355	57.6375	30.8037	96.7904	34.1223	22.8202	216.514	86.9309	41.8763	207.749	110.131	42.5243	43.9426	46.726	37.0686
CCL17035	4.905	2.82909	5.39863	14.1249	13.3537	2.4986	1.82466	1.19523	2.86036	0.53235	0.898595	2.36053	3.0285	1.29251	0.680134	8.963	2.1434	1.61972	0.34597	0.479202	0	5.27291	2.32181	3.24781	4.79742	4.56046	5.87493	10.3629	4.84273	1.42142	0.428615	9.32263	4.08812	3.7723	4.20908	1.19874	6.61864	10.3686	1.50336	5.19431	15.084	0.787315	4.02868	4.02554	1.90198	1.27937	3.45138	2.9217	2.7973
CCL17036	63.4945	87.4271	107.346	75.0017	142.141	169.013	61.5923	66.3206	94.8591	37.792	33.6932	93.1696	125.716	102.741	98.5515	120.166	115.494	99.0966	50.725	37.7211	29.8719	136.152	120.541	99.106	122.163	69.7201	97.8845	111.039	78.4085	24.4033	54.7478	123.712	163.433	178.856	104.978	78.123	49.6186	134.596	60.6906	91.4068	102.24	60.4203	172.488	97.5461	59.4298	32.9957	154.259	84.5749	75.8793
CCL17037	297.562	12.0792	5.21638	230.761	45.9809	3.70263	9.58211	9.67434	5.01824	8.9225	163.173	4.39062	19.157	19.0214	5.67192	55.46	5.5076	7.82519	7.77868	9.94168	15.6884	18.1065	19.236	7.79295	18.4729	36.3981	24.7026	45.3534	22.5379	20.402	59.1645	29.8158	2.62617	4.49778	4.95339	12.055	13.7538	35.322	9.04291	12.8732	66.2257	46.8292	3.54718	80.753	13.0623	45.6754	2.11636	7.16624	7.35122
CCL17038	195.733	10.4532	17.662	63.4246	89.1405	11.382	16.4961	8.49371	2.38882	7.94202	5.89452	2.90332	15.6111	18.2524	8.6751	68.1112	9.76393	10.1285	2.10135	8.89546	6.47028	18.7356	19.179	23.4146	16.7077	20.5767	7.13663	42.4861	10.3514	1.87058	29.5478	4.24679	13.302	14.4633	3.36995	10.703	12.0601	64.6827	12.4249	8.28168	53.0465	24.5675	9.74071	22.0053	19.7544	21.3693	13.626	18.9224	10.5582
CCL17039	265.722	13.839	31.0072	81.4806	106.597	15.5358	14.6056	13.3258	3.4412	11.6423	10.7893	3.47533	21.3711	15.8885	12.6382	67.5519	12.8677	13.2598	2.90121	12.7403	7.3011	20.1992	21.6826	20.265	22.6514	29.1167	9.91709	36.5087	13.5248	3.92806	26.7118	7.68183	19.534	17.4344	4.22971	12.337	24.9129	85.7957	18.2348	15.5918	48.5551	19.6941	17.0984	21.6599	16.8557	31.4539	16.2801	18.5933	18.4499
CCL17040	301.787	29.8898	47.6963	93.1129	193.91	41.9263	23.3558	22.5628	8.49941	45.4084	22.1149	8.41702	37.7792	39.3101	25.8686	98.8415	27.7239	25.6345	7.49858	36.6032	22.1531	42.7649	37.2283	55.4854	38.519	48.5869	22.4937	85.0267	42.8442	8.72341	117.671	31.0566	36.7491	38.0234	12.7523	33.3572	36.6345	152.036	41.5934	29.5074	111.368	30.5507	45.0673	47.9473	29.7875	88.4552	37.0006	41.4766	20.9547
CCL18967	168.827	69.8384	20.6125	42.8751	38.6744	231.765	74.9248	21.5051	18.3042	5.6557	14.6494	17.6281	71.3807	75.6448	60.3751	41.9163	66.7735	66.9287	4.8148	4.8231	3.02071	74.1684	73.3951	35.1277	76.1489	65.518	47.2069	17.8001	8.56329	14.8363	2.98248	75.2283	250.361	230.931	19.3989	27.7648	133.368	37.1483	24.8182	71.9657	24.4409	9.78298	235.125	34.1568	4.1595	4.87513	242.878	26.8967	6.00827
CCL18968	64.0806	58.7871	23.4257	22.7292	24.9376	180.369	45.9145	10.082	4.60979	5.47623	9.16979	5.24501	59.5858	62.2251	26.6985	27.4089	32.4434	31.0819	1.28122	12.6195	5.42299	58.1472	57.1948	15.3976	58.4883	37.8878	35.7428	13.1058	6.97432	7.2785	4.43851	62.392	206.425	189.564	5.22204	12.1834	137.986	25.8356	12.4603	62.7841	16.696	12.9584	181.072	14.0203	3.52178	7.42851	201.899	11.4732	10.7292
CCL18969	44.4397	57.9921	17.0608	13.5318	20.6657	156.189	40.4166	11.7122	7.56836	2.87786	9.44495	9.04569	49.3011	60.8511	18.0953	24.0873	25.06	20.4342	2.17806	9.64074	4.29902	52.5359	51.774	14.649	51.975	34.952	36.2966	15.0169	6.52576	9.29444	5.59225	57.6402	181.916	157.464	10.0547	12.1404	115.492	23.4142	13.697	60.0702	19.9007	12.6069	155.484	17.315	2.70716	8.01541	195.869	11.057	11.4304
CCL18970	88.6571	79.7237	43.4777	24.7473	55.0394	211.343	63.2904	18.6434	28.6232	8.35125	9.05185	32.0137	65.2314	75.7188	24.3599	29.3972	34.9827	28.0173	8.30759	20.1132	28.2143	67.054	63.4197	18.9155	65.0096	48.949	60.9589	20.6499	11.843	7.86067	14.1708	87.1061	238.519	210.286	29.5694	18.1273	145.795	60.598	25.4955	74.1799	21.1216	21.2803	209.221	32.0975	9.51171	21.767	238.013	13.8247	13.2279
CCL18971	16.1365	15.8949	14.3519	16.4421	18.6175	40.2433	28.3892	13.471	6.67995	8.91881	4.05109	6.25568	11.7985	15.7486	10.6489	15.7609	10.8662	12.4692	3.37236	5.32792	7.65476	14.1345	13.815	12.8182	12.7279	24.4097	27.6105	10.677	8.39701	2.74222	3.17699	16.7046	35.7575	40.3138	6.52723	12.9264	60.6514	19.8278	14.1308	16.6136	16.2655	14.9891	41.0634	9.9412	11.0079	8.70356	37.1471	10.2928	16.0071
CCL18442	3.90429	1.50127	10.6779	14.4555	10.3568	1.65737	9.08681	5.58144	4.4271	5.29677	2.00275	3.31946	1.77626	1.37176	5.6303	3.4591	7.47438	6.87609	2.14189	5.91227	4.63831	0.559619	1.23208	5.02054	0.90334	16.2488	10.8372	8.41045	2.86634	2.09523	4.01823	6.69314	1.23965	1.83498	3.45188	4.07117	6.73175	10.2401	4.67264	1.55047	14.2479	8.14697	1.64449	1.83101	15.5432	3.39453	1.8315	4.17938	6.36173
CCL18443	5.36876	1.01655	9.33974	9.59999	5.23835	1.3208	7.82114	3.74631	3.83938	2.11885	1.29651	2.92136	0.634419	0.723437	4.29745	3.74986	4.13225	4.46878	2.1516	2.75666	2.02147	0.787016	0.654587	4.44361	0.692949	13.2084	5.42826	6.44473	1.94602	0.785765	2.11469	4.70643	1.74337	1.5249	3.42673	3.72751	4.32196	5.40939	3.60622	1.17101	10.8067	4.65152	1.00218	1.21598	9.32084	2.56375	1.78869	3.68142	2.858
CCL18444	2.71578	1.45037	9.05786	14.4309	7.58321	2.01748	13.4703	1.98531	5.38902	1.59656	2.48765	4.90113	1.47089	0	5.39756	3.75955	6.9227	8.83211	2.66049	1.65827	0.756177	1.94632	0.999859	5.47289	0.57123	17.8355	2.58159	13.2192	3.26569	1.7489	2.2413	4.04841	1.61678	1.74053	6.82662	2.21239	6.10764	5.04984	2.5764	1.4979	11.6923	7.62856	1.42986	1.7247	7.37158	1.96766	2.12328	5.04058	1.84381
CCL18445	4.73521	0.923581	7.62193	6.45801	3.23364	1.50757	9.83849	1.95654	2.77635	1.59204	1.65955	2.72467	0.669031	1.08502	4.56759	2.73604	5.87988	5.62419	0.871288	1.55881	2.72291	0.221321	1.07199	2.22263	0.682037	14.9488	6.928	6.90827	3.16624	0.994361	2.45868	4.48845	0.490261	1.25349	2.56973	2.61639	4.39859	3.38493	2.34375	0.749451	13.3589	4.54385	1.17067	0.663792	8.1429	2.02864	0.84505	2.26605	2.64177
CCL18446	5.18715	1.35684	2.54212	2.06859	1.6627	1.0785	7.57309	1.03182	1.56904	0.315954	1.08604	1.04438	1.20403	0.976332	3.96326	1.75855	4.75807	4.70329	0.472895	0.465399	1.3264	0.910404	0.868567	0.548567	0.834987	11.1079	5.434	3.09168	2.00993	0.477202	0.616695	3.66898	1.00835	1.01768	1.07357	0.672657	0.35711	1.67833	1.01972	1.19111	8.59439	1.61423	0.869474	0.899826	2.87341	1.22718	0.869028	0.520901	0.64684
CCL18447	9.51978	4.18151	3.31781	3.63027	1.90404	4.29087	6.70319	2.13729	0.753712	0.464361	1.09736	0.772145	4.69252	4.6507	3.38164	1.77688	3.73931	4.59178	0.477825	1.33238	1.51892	4.13953	4.28685	0.800635	5.29839	9.80299	5.97871	2.25985	1.94965	0.516618	1.71359	3.58764	4.4575	3.77039	0.86225	1.82988	1.20278	3.58007	1.21769	3.75217	8.94714	1.54522	4.39269	0.909207	2.65451	2.01496	2.38338	0.609436	1.17645
CCL18448	152.359	83.0233	91.7318	104.363	106.408	125.504	68.4935	121.141	69.5638	47.4494	62.5746	66.2156	78.163	77.8303	106.524	115.376	116.197	104.381	67.7243	60.4612	47.6745	73.877	76.1807	112.729	74.7347	126.496	149.446	111.301	55.6902	39.6418	76.0232	138.627	116.818	126.79	71.9756	123.999	73.0015	105.262	87.5177	77.0341	125.543	138.824	128.871	156.302	119.746	59.1564	129.464	122.843	82.0176
CCL20611	10.0502	30.916	43.7439	28.4248	35.7804	32.3173	22.2884	14.4491	10.8669	1.22712	15.0979	10.2779	35.7623	29.7938	24.1089	32.9735	30.8993	30.774	1.53592	0.122734	0.139918	47.5379	40.7546	29.0781	36.7825	57.8457	50.4433	20.9211	1.71738	9.70821	0.146371	54.4965	30.5143	32.8498	8.75499	14.9828	12.9964	34.8184	11.6614	27.938	34.3066	4.03298	31.1138	31.8147	0	1.3107	33.0018	19.391	4.70812
CCL20612	0	41.487	0	0	0	98.9293	211.179	0	50.3346	0	94.877	46.7313	109.392	85.2929	326.74	408.65	226.308	272.071	18.2644	3.16225	7.20999	27.8367	85.8011	41.0009	57.1888	235.023	14.769	281.584	4.91647	62.5329	0	43.4258	46.247	99.5735	40.401	0	43.6763	0	0	34.2772	302.599	0	32.7202	110.053	0	0	15.1838	57.0024	10.5482
CCL20339	0	1.56625	0	0	0	0	10.4903	0	8.9075	2.65249	0	18.2304	2.3826	0	12.1998	0	8.39118	13.9398	18.3875	0	0	0	3.85622	3.51794	6.16867	27.0511	8.36354	0	5.56831	0	0	5.46481	2.90992	3.13264	13.3459	0	0	0	0	0	0	3.92287	1.5441	7.87979	0	0	2.86614	0	0
CCL20340	0	0	0	0	0	0	0	0	0	0.151154	0	0	0	0	0	0	0	0	0	0	0	0	0	0	0	0	0	0	0	0	0	0	0	0.357032	0	0	0	0	0	0	0	0	0	0	0	0	0	0	0
CCL18697	2.54722	0.108828	0	0	0	0.108129	0	0.0827593	0.206307	0.184303	0	0.0408615	0.0551836	0	0	0	0	0	0	0	0	0	0	0.0977752	0	0	2.22765	0	0.580356	0	0	1.51885	0.202191	0.217666	0.044158	0	0	0	0	0.224788	0	0	0.429156	0.049774	0.263392	0	0	0.0879575	0.138349
CCL20613	18.9855	812.155	128.226	24.4073	94.4288	444.27	421.04	39.3236	292.931	132.647	497.374	280.955	823.641	831.726	929.291	354.81	1037.04	1037.29	176.318	23.1852	18.502	826.586	790.848	192.666	784.694	891.002	219.276	200.556	201.863	484.465	12.4426	429.831	361.683	465.414	273.999	34.7993	352.253	61.3147	47.7987	731.96	312.359	19.0463	434.821	265.719	7.36189	34.3888	445.302	190.529	117.941
CCL20614	6.79257	97.9451	16.1417	22.2676	41.3416	42.1703	13.1201	14.6898	27.1294	10.1367	4.3554	20.0222	109.401	102.92	18.2487	36.6724	19.0815	25.4889	17.0682	3.9402	3.90083	97.6651	109.589	15.1552	102.601	14.097	36.0782	13.4539	15.9598	4.10088	8.90338	48.4134	43.471	41.3566	18.6567	14.733	23.3916	25.427	10.9671	98.6259	18.2777	10.5622	44.2567	19.9096	5.26783	9.84283	45.8042	14.8428	36.8355
CCL20615	15.3158	66.0648	35.9541	33.9267	30.224	32.6327	10.7881	2.87084	17.8915	7.99162	7.77005	14.7414	86.9075	69.8515	32.5091	76.817	45.2311	43.502	14.4038	9.63964	3.4444	98.7875	85.5109	31.7126	80.1033	26.6022	4.70369	41.3627	16.3293	9.29402	13.555	21.075	27.3538	30.58	13.3266	4.60685	13.2478	39.7781	3.61095	77.587	46.375	5.20042	27.9131	39.0214	1.82736	17.9255	31.0872	28.6809	16.3173
CCL20616	9.49274	69.9609	37.993	87.8662	89.4589	69.5116	39.3877	0	34.5982	21.8932	5.21721	57.1047	168.122	75.0429	40.8046	106.443	50.3705	51.2946	79.2315	8.11483	6.60785	173.481	112.336	91.5505	152.746	48.3326	27.0711	67.835	25.2329	4.58484	4.14754	21.2262	45.2104	63.8804	46.9007	2.31995	10.6743	58.5276	0	91.1023	67.1425	22.8556	35.9852	84.8632	0	5.50221	55.6628	84.8163	87.0056
CCL16913	389.225	201.086	230.769	478.579	370.529	418.122	268.138	473.313	43.6844	119.853	33.7617	40.6447	190.797	173.353	412.119	368.901	488.012	493.292	27.087	120.414	85.6847	194.57	193.184	355.542	191.134	399.404	151.777	142.905	122.987	11.2454	99.8409	95.4067	397.004	420.282	60.9161	478.732	450.886	390.611	356.522	206.15	138.744	340.672	433.4	278.195	208.931	81.0365	392.964	307.611	93.7715
CCL16914	204.469	156.149	154.526	414.86	351.817	276.881	200.477	184.032	58.4784	32.0806	45.0101	51.0274	150.339	140.594	349.662	312.973	432.358	331.125	24.9931	20.7973	14.1575	153.048	149.245	261.337	145.45	364.03	47.0191	155.533	46.6994	21.9165	24.9999	67.7618	248.619	277.554	55.9196	183.314	331.31	343.628	164.39	149.959	173.043	78.1324	289.293	211.072	38.0656	35.5231	269.843	219.259	115.272
CCL16915	75.7234	861.379	397.779	545.15	654.144	369.662	621.166	282.93	52.1312	3917.45	41.6175	51.6259	717.715	739.956	374.497	1210.74	342.716	323.931	29.6727	2600.06	1751.75	624.091	724.849	819.312	782.435	645.374	61.1846	960.681	1754.03	32.5095	5889.1	63.4954	375.669	388.246	101.736	256.003	376.074	678.078	309.452	810.252	799.511	227.898	378.75	449.451	264.265	3761.83	347.816	933.154	1421.5
CCL16916	187.157	256.49	242.075	290.382	348.927	129.687	160.437	128.9	22.0852	20.4	13.0852	21.1604	239.089	233.675	83.6999	244.665	95.3368	84.4374	6.21853	9.47678	6.01863	221.401	237.771	162.337	239.966	215.121	20.2924	290.076	24.1657	7.91108	25.0283	29.5706	119.413	124.078	26.6031	138.4	162.293	352.396	136.265	251.3	275.555	54.7377	126.304	89.9595	49.666	27.6648	120.293	139.673	64.5354
CCL16917	328.428	265.425	314.441	333.984	508.618	132.666	170.482	301.764	60.3386	159.022	17.0849	58.7622	240.941	244.126	52.1463	206.441	59.8422	52.1072	31.4277	167.777	83.7978	237.655	239.042	204.274	237.966	231.861	39.6659	309.874	64.7046	11.7319	231.463	36.0482	128.512	127.043	77.0943	292.298	249.159	472.511	284.124	264.793	247.441	319.458	126.931	101.329	354.838	178.213	128.359	174.551	159.731
CCL16918	342.767	297.151	424.298	489.599	671.536	164.246	218.338	360.811	144.538	127.728	25.2678	126.423	270.647	262.609	93.5247	352.86	108.057	95.5492	75.0807	148.015	88.9619	265.65	269.939	263.329	270.354	287.441	51.4984	465.849	66.874	21.1376	185.404	48.4973	160.01	166.91	176.281	370.245	369.09	640.832	369.819	297.014	411.168	345.651	168.242	143.259	376.047	136.571	166.351	221.088	231.805
CCL16919	28.8944	251.998	206.149	175.717	169.694	104.791	45.2957	178.777	39.6826	106.01	83.3144	37.4842	193.917	198.625	38.6718	78.2599	45.0941	40.7303	14.4731	122.734	133.972	197.174	193.465	67.2703	185.102	114.023	51.5897	146.76	85.392	124.184	189.184	148.882	125.647	121.577	53.902	159.039	245.801	151.224	151.268	249.446	164.579	154.261	102.39	61.4937	112.042	216.266	107.55	71.2523	67.0394
CCL16920	59.5042	216.093	381.048	138.715	139.152	92.1971	42.5685	65.7321	29.3986	16.6835	50.8721	44.3864	130.201	162.026	35.7541	88.9636	47.6709	41.6804	13.0576	23.7379	22.6433	115.141	128.941	73.6615	136.424	119.431	58.8267	119.554	30.1276	54.9245	25.9984	133.054	66.1258	86.4415	53.1249	66.895	73.6019	105.986	68.6089	194.293	161.031	1.59187	100.253	51.1608	1.53824	31.6158	109.327	68.8335	464.587
CCL16921	8.27667	175.702	262.937	148.964	149.498	79.0523	64.243	145.715	41.7296	16.5621	34.4955	45.3082	137.843	145.853	72.5891	105.697	106.242	74.2285	12.1622	5.55914	6.33748	126.789	136.797	95.0124	142.971	157.571	36.5849	160.077	54.2154	45.6381	9.04054	98.3185	91.1557	88.1868	56.2272	153.729	177.994	145.192	121.402	175.982	158.443	50.6495	90.2039	71.5658	25.6751	26.0856	101.917	73.6829	36.2441
CCL16922	64.2085	166.106	178.592	199.925	254.128	78.0184	72.6514	191.198	49.2374	103.731	26.7635	43.6573	134.573	149.016	98.3441	99.324	102.965	73.5643	33.7936	202.289	187.474	143.115	137.747	105.991	136.789	197.43	53.4205	145.685	152.779	30.9168	214.307	106.033	92.582	83.0568	66.7863	168.726	182.82	206.154	150.37	158.683	181.153	96.4442	76.668	92.8915	86.7995	222.959	81.5176	90.7719	58.5503
CCL16923	71.7281	133.376	243.375	248.394	253.793	73.0764	87.6768	114.157	68.4654	59.7223	40.5593	54.3547	121.625	134.564	121.667	144.586	131.123	92.4938	43.6457	135.445	106.179	132.58	128.515	116.686	127.542	166.464	65.9451	204.628	72.281	53.775	144.753	76.6029	66.0284	79.3157	80.4539	113.447	123.272	205.185	103.688	147.666	220.186	159.639	79.5431	139.198	157.084	114.425	75.8324	111.236	89.6625
CCL20242	0	0	0	0	0	0	0	0	0	0	0	0	0	0	0	0	0	0	0	0	0	0	0	0	0	0	0	0	0	0	0	0	0	0	0	0	0	0	0	0	0	0	0	0	0	0	0	0	0
CCL20243	1.33098	5.11785	0	0	0	8.47498	0	1.29731	25.8721	0.180567	0	28.3436	4.97398	1.75363	0	0	0	0	35.5177	0	0	7.15405	4.83021	7.66346	5.66907	0	51.6207	0	1.51625	0	0	23.809	8.71605	10.6627	17.1321	4.87921	0	0	2.33108	5.28557	0	17.0911	10.091	22.627	1.03221	0	7.02403	7.92806	0.81327
CCL20244	0	0	0	0	0	0	0	0	0	0	0	0	0	0	0	0	0	0	0	0	0	0	0	0	0	0	0	0	0	0	0	0	0	0	0	0	0	0	0	0	0	0	0	0	0	0	0	0	0
CCL20658	6.33682	16.5342	12.681	9.31025	13.2706	12.1049	12.8227	6.6177	2.63952	9.33375	2.98518	1.85154	24.4167	14.3127	7.28043	7.51909	5.93374	7.88096	4.04394	4.7537	8.31795	18.4901	21.7112	12.9004	24.8485	17.8355	4.38871	5.6252	14.6097	0.874452	10.9428	2.0242	13.4732	9.57291	2.35401	6.41593	13.2332	10.6312	7.72921	12.5824	14.7546	3.26938	11.4389	8.09284	10.5308	15.7413	7.96229	16.7629	12.7223
CCL19408	26.1611	167.657	130.881	37.9844	38.6729	162.661	92.035	30.7491	100.21	9.60358	59.7678	97.7576	211.035	162.205	34.5682	37.0678	51.876	25.8703	38.3522	3.00688	11.5691	138.962	226.788	44.3027	212.175	32.0225	59.6843	57.3749	61.3583	56.9831	4.03419	106.672	188.725	163.72	96.04	44.3789	77.8695	52.41	39.7544	189.448	69.0936	7.41033	171.12	64.9526	1.19345	9.36572	166.034	38.6586	35.7317
CCL19409	25.3473	122.184	99.7152	27.0402	52.0933	120.096	32.6621	40.9722	65.1465	4.74163	12.1715	72.3189	138.903	166.774	12.9236	20.9227	18.7718	15.691	39.1624	2.03799	6.35627	141.151	141.595	24.2938	138.188	33.8761	50.285	21.5225	50.876	14.194	3.39348	69.351	126.156	121.988	69.433	47.0181	58.2439	53.6184	39.0166	128.064	28.8556	30.3247	120.357	42.3158	24.1751	7.20906	131.274	19.6119	19.3039
CCL19410	16.5924	145.891	81.3499	35.1531	53.8592	125.514	34.5653	59.1918	75.5524	21.6997	19.3326	78.1739	164.13	162.211	9.47897	26.4607	16.7799	12.2532	45.4868	2.26943	6.28313	135.561	155.197	25.4123	155.793	33.2046	57.349	22.6827	103.709	21.3703	7.34615	84.962	140.661	138.667	74.9882	58.8794	55.973	54.3654	50.1285	139.69	31.2276	29.8289	128.942	47.6609	23.6768	26.0629	128.038	20.1964	37.4448
CCL19411	19.717	131.971	89.7065	30.5366	51.3108	117.129	19.5151	40.9801	58.7724	9.96013	12.6213	62.5843	140.81	153.195	6.1756	17.3885	8.8513	6.61536	41.8717	11.3169	34.393	133.036	137.051	20.8187	136.255	19.4361	44.1889	22.522	70.9962	13.5376	10.6248	75.3389	125.598	117.037	65.8838	44.5871	40.0386	51.8952	37.9604	128.811	24.1468	31.8345	115.816	37.5989	29.9976	18.2015	128.401	16.7758	19.7961
CCL19412	12.4829	117.488	88.9003	25.4246	53.8212	103.174	23.2532	50.8155	43.5337	7.5045	13.8108	46.5277	113.104	138.024	11.2678	15.8574	12.3	9.91941	20.6018	1.67387	5.9973	113.142	116.401	16.1363	111.589	24.4909	33.2251	19.9242	45.2638	19.7027	4.77669	84.8315	123.274	90.669	47.4171	54.5541	37.9815	51.3089	48.012	111.78	26.7962	19.0544	102.991	27.7641	15.7551	12.2008	97.0207	12.4242	14.7564
CCL19413	11.6482	72.3684	67.9875	22.9612	32.0169	50.3738	17.1752	46.4393	32.4304	9.1743	12.9816	31.3764	76.0732	74.1778	6.05685	9.67503	6.56458	6.55645	26.6259	5.57143	23.6942	62.6097	75.5081	14.2519	71.3579	22.6342	20.5768	18.0953	60.5735	18.0238	8.05808	51.5494	57.9803	49.4576	46.0235	52.3484	23.8313	33.9138	39.6682	80.6292	24.0797	35.7059	49.5736	19.7264	28.7317	13.0343	56.5389	14.4968	50.6789
CCL19414	3.37302	31.5789	55.7606	16.9681	27.1035	25.4931	7.13413	17.0817	15.1265	2.08905	6.50178	14.4506	34.7658	38.4514	1.5048	12.2419	1.73945	1.82704	9.13725	1.41484	6.18633	32.7919	32.7891	6.67072	31.5098	6.3631	9.74456	17.0867	24.0577	10.7427	2.1572	29.3492	27.9382	27.5859	15.1778	18.709	7.8331	21.8298	14.1909	32.3225	21.8732	12.6526	28.0747	9.45676	16.3777	4.93021	30.9576	5.50717	11.0519
CCL19415	4.33987	31.9114	56.4512	21.1424	24.1565	32.4337	7.58197	28.9427	11.1555	9.04847	8.87125	9.94816	31.5463	31.2985	4.18074	16.6955	3.49346	4.66273	9.29069	3.06836	11.5115	29.4657	31.139	7.43064	32.3577	11.4276	12.6369	19.3031	47.6183	10.7379	4.45765	31.4108	35.6272	34.8407	13.7205	25.7901	16.4381	25.2152	20.1023	32.5036	23.0396	26.9477	35.2123	7.49841	29.0513	8.20845	36.4306	7.5127	21.8658
CCL19416	1.96556	8.01599	19.3094	7.53468	8.04546	6.37161	6.59604	6.18292	1.43277	1.50298	1.70224	2.14983	5.74862	8.24002	2.08127	6.8272	2.45404	3.05756	1.38639	0.436428	1.99013	8.06778	6.59745	1.80047	6.70884	11.5504	3.97468	7.66137	14.1135	2.53155	0.624572	14.7834	5.95714	7.21473	2.32326	6.02643	3.41579	8.81358	5.86788	7.45081	11.9792	5.73632	6.435	1.25699	9.5618	1.39821	9.22039	0.971809	2.76598
CCL19417	6.01961	23.3302	5.66459	7.07536	50.5003	20.9445	12.4679	3.35276	3.90039	1.96386	1.3391	3.93156	23.0314	17.4674	13.1761	9.64264	13.9128	12.3699	1.53324	1.8378	1.95544	22.803	22.2074	4.3737	21.728	15.5784	5.55869	5.07643	4.02744	0.9922	3.632	7.45115	17.9182	20.0245	4.84504	3.43268	5.31841	23.1857	3.70253	24.6639	13.2667	1.38032	20.2385	5.04113	1.44497	6.1267	19.1614	3.13649	1.86828
CCL19418	18.647	5.47118	13.038	10.6286	77.631	3.29024	13.372	6.13143	1.4193	5.85197	1.07011	1.35149	7.00871	5.9201	6.91577	10.4499	9.67714	9.1723	1.58464	7.35286	7.50657	8.21149	7.37331	5.36827	5.59972	19.8936	5.50991	6.56136	7.42214	0.651052	11.5173	3.5165	5.88493	4.03159	1.92788	5.16116	6.31568	36.2781	5.70541	5.35308	27.912	5.76981	4.54216	3.68763	7.31777	15.0404	2.8982	4.53832	2.65401
CCL19419	8.25774	6.85566	7.32361	11.002	65.6364	4.66059	10.0427	3.20124	0.820827	5.29591	1.37529	1.17415	9.39214	5.68726	5.98538	11.6913	7.20526	5.91569	0.661878	4.81302	5.69592	7.66661	8.52842	4.97074	8.2898	13.3778	3.96054	8.04678	7.76807	1.20859	11.7532	2.30809	4.02224	4.9315	0.829644	3.66933	4.43176	34.1626	3.36914	6.45924	28.7419	4.97053	4.26866	3.57561	6.69521	13.5433	2.86125	3.88837	4.43414
CCL19420	9.47041	12.2364	15.8951	14.6099	65.8968	8.26731	12.4573	4.39209	1.63305	3.73008	1.39918	1.4702	17.6214	13.6853	11.6915	8.62736	13.2067	12.1057	0.96966	2.83538	3.31742	14.7785	16.6783	7.29978	17.4941	19.2064	3.04923	9.11198	4.98831	0.983669	4.67169	6.48951	6.36549	7.24429	1.94629	4.03171	8.41632	37.7607	3.67847	13.0418	19.4472	2.45181	8.20308	6.53669	2.84306	5.97622	8.24021	5.85474	8.08898
CCL19421	7.97509	8.78444	6.48352	7.68944	60.2819	7.45849	8.05869	5.95146	1.21112	8.79078	0.547888	0.839564	14.4969	11.821	4.56158	7.65912	6.6899	3.8156	0.468763	6.45225	7.00867	18.754	15.8081	6.95955	14.4681	10.8134	6.68079	9.44669	7.85491	0.561727	12.2682	3.9009	7.41843	7.98623	1.55536	7.30894	12.8912	36.2925	4.80137	12.0414	18.7005	3.40028	7.08563	4.74817	5.99163	11.4119	12.86	6.97072	11.2689
CCL20548	11.6941	0	0	0	0	14.8924	60.2336	0	2.84142	0	81.4094	5.62776	19.0008	0	38.9164	777.047	32.8507	52.658	2.74944	2.85618	3.25607	0	3.69031	40.399	22.1373	124.259	6.66976	210.731	22.2031	48.9497	0	0	0	14.9893	6.08177	0	0	0	0	7.7399	165.425	0	22.165	17.1381	0	13.5563	0	39.3711	133.382
CCL20549	122.843	122.889	146.898	478.184	216.189	142.912	287.058	58.5403	8.33902	71.3885	34.0317	6.88183	149.851	120.94	239.905	450.645	242.386	350.211	1.21676	78.1685	19.036	148.747	144.49	197.527	155.374	464.396	45.9844	158.252	76.1254	17.8037	78.6241	54.5102	129.075	153.968	7.15369	62.5734	210.416	191.127	69.5296	118.623	194.498	8.96268	142.318	148.556	0.422475	104.665	132.883	211.059	50.1517
CCL20550	0	0	30.938	308.915	129.506	8.43785	17.7695	25.8325	0	3.65389	16.1844	2.12575	4.34671	5.81982	7.34987	48.049	12.4086	21.2163	0	0	0	9.49695	6.96964	77.5705	16.7237	21.6868	12.5967	24.703	11.7414	2.84455	6.4331	0	5.25931	2.83093	0	30.2266	14.9009	116.717	38.6812	8.77068	27.1676	31.9055	5.58153	49.5224	0	5.2427	0	62.9179	10.7961
CCL20551	4.91675	27.9806	46.0475	48.9487	32.9494	45.7087	17.7276	61.6299	1.72033	51.6016	21.5459	1.08844	35.4704	23.8393	21.4892	45.7391	21.6081	23.1436	0.323679	15.4192	7.44742	30.0219	34.259	199.186	33.197	34.7426	33.2028	20.0422	33.5322	12.5385	32.0227	28.3647	38.6375	47.897	2.71049	54.6015	34.7205	32.5662	128.996	23.9511	27.0953	16.0997	46.9689	100.303	4.42317	45.4838	42.2078	155.043	74.5065
CCL20552	0.531433	18.1641	12.2301	10.0202	6.86308	31.019	4.10595	15.1944	1.85083	15.9575	6.23095	1.74764	23.6019	18.9051	4.02835	6.62113	2.48815	3.24388	1.33277	0.302862	0.591885	19.0432	21.0749	101.435	22.4119	7.60765	19.9039	3.96273	12.7136	2.5097	1.03197	13.8636	31.6377	28.8369	4.05364	14.2	2.58952	6.4491	41.8064	16.1799	8.93408	3.98076	34.5833	61.1647	0.549522	7.85479	28.2533	85.0103	70.7896
CCL19682	86.0718	177.85	69.4581	44.3408	59.8124	103.468	34.8292	170.216	86.2644	66.3032	95.1234	86.5518	189.925	173.284	54.5161	99.6741	54.5086	44.575	152.452	104.922	204.033	185.725	184.337	59.9985	187.49	66.7056	164.94	90.8167	96.457	135.965	129.706	136.602	98.9609	98.3557	87.7465	167.978	27.3029	44.9657	104.61	178.218	97.0694	98.6832	94.5018	152.237	59.0259	99.4627	94.004	44.7432	52.878
CCL19683	14.1461	93.2071	57.0597	65.4693	45.3631	66.5712	44.7175	43.9501	59.2921	15.533	9.47542	47.176	111.189	90.57	59.3973	92.5294	60.5052	40.4757	43.9129	15.3859	27.0178	118.806	118.787	72.0324	112.416	49.0282	143.59	85.4303	126.656	6.90352	15.6448	134.928	57.6352	61.6216	47.2458	51.9661	60.148	57.3667	35.0342	96.993	75.4499	81.0687	66.8919	176.349	68.9098	13.9646	52.6207	68.9211	39.7972
CCL17756	38.5063	11.7511	43.7707	48.762	54.3087	18.3474	11.0937	54.3834	29.66	7.17852	51.444	31.4525	10.1297	7.59284	18.5242	48.3014	19.0505	19.1086	24.3887	2.43118	86.867	16.8957	9.01028	45.9257	10.1655	28.8779	17.0319	98.8024	15.9152	20.327	3.58608	23.722	15.5945	20.4815	29.971	54.5434	8.24748	36.4538	45.8777	7.45508	114.388	41.6255	18.3704	72.3258	4.2661	4.47901	20.275	45.656	30.7312
CCL17563	115.526	167.528	350.998	535.097	875.029	200.816	311.279	223.152	300.58	89.6901	381.577	289.956	221.415	169.988	440.114	808.271	464.295	312.886	273.799	181.655	143.694	215.749	242.158	772.96	207.787	229.234	143.324	1068.94	194.689	247.626	159.163	107.477	177.713	225.903	278.263	217.214	326.187	767.488	198.641	148.46	813.231	678.121	209.379	1445.67	295.594	133.923	174.051	1032.1	341.1
CCL17564	12.8097	9.12141	51.2685	83.6201	93.3326	19.4851	21.0769	14.9134	15.2599	9.70289	2.60748	14.0417	8.84572	9.61075	22.104	43.8889	24.1008	29.4283	11.0012	11.9497	5.64729	7.26777	8.75847	70.3748	9.59864	22.8431	7.10312	15.6985	25.132	1.66129	6.8405	8.35423	15.0401	20.1821	16.7475	15.653	27.6079	85.8733	18.0726	8.94931	26.9184	57.2573	17.6476	178.553	10.9001	9.28099	15.0225	72.3854	20.9448
CCL17565	48.4314	17.9846	85.3704	88.331	78.7943	47.4108	39.9576	44.504	19.9064	29.1373	8.87263	19.7134	18.8273	16.8472	40.7641	95.7744	45.6686	34.2074	16.7611	37.0346	22.5593	21.1663	17.4975	61.4397	18.8149	47.745	30.2692	103.222	35.0202	5.06454	38.7613	36.5622	40.4195	47.5745	24.7759	46.5708	56.4957	81.6612	46.4248	15.8029	106.066	41.2306	45.0406	51.3431	33.9619	36.0738	42.9964	58.1132	71.4477
CCL17566	5.56005	22.3975	302.801	62.9013	54.0609	67.2667	86.5977	1.9355	29.1426	0.646548	19.4989	23.1263	29.1672	18.8374	178.423	91.0441	175.777	156.181	17.7412	0.775998	0.884646	32.4471	29.3268	10.5187	24.5592	110.775	15.403	35.5367	4.8259	9.71865	0.92544	26.6411	53.9066	67.1957	21.4807	3.88239	6.25212	43.3754	3.82561	26.2857	36.151	3.82483	57.7111	13.5032	4.92797	1.15098	47.5066	9.66823	9.70678
CCL17567	175.997	71.8839	151.917	174.208	145.137	210.979	72.3516	109.33	158.607	46.5764	43.8985	147.974	78.2708	66.6805	125.4	110.667	128.179	112.737	74.2595	82.995	67.1796	73.281	75.5522	138.325	75.9275	80.0249	189.451	65.0786	45.1037	33.6557	105.055	109.47	185.695	212.882	177.476	125.402	96.6291	128.331	103.471	67.5403	67.3365	52.2224	204.641	137.624	61.517	75.0722	195.983	121.921	74.9751
CCL20688	3.39044	6.79004	4.87659	7.40974	6.8784	8.63543	13.6433	4.85374	36.814	1.89736	2.01867	31.7152	9.91594	8.65496	16.3368	8.09629	19.9085	20.1016	21.3235	1.29389	2.36007	7.2895	10.5655	6.46646	9.02562	21.8597	21.2713	5.26697	7.96616	0.886995	1.60479	16.8208	7.5691	7.6052	36.588	5.90377	5.00385	6.09695	5.01022	7.57355	15.1183	7.82301	9.90715	13.6643	9.69585	3.00918	8.44926	5.54276	1.64007
CCL20689	3.95234	31.7881	42.1169	77.8415	142.572	51.2138	0	59.8078	37.5493	50.2415	6.95106	35.093	46.173	34.8896	0	76.8178	0	0	25.7867	30.1664	81.5457	44.1875	44.5266	91.8231	46.4502	0	53.3126	41.5055	112.938	6.74484	100.387	41.7577	47.2941	53.447	46.66	57.1826	73.5531	121.029	50.5317	33.3529	45.3358	14.5912	53.0632	45.7014	9.50197	123.42	43.338	72.1626	89.7578
CCL20058	145.973	228.727	59.6393	136.291	230.562	93.1326	31.587	81.9278	40.2493	42.8651	8.05715	40.0333	234.877	220.538	23.27	97.4531	25.3327	21.4979	21.9052	31.6953	12.568	222.709	229.64	81.6742	231.236	73.66	26.4045	134.936	24.3369	5.6365	50.6097	29.1143	88.0218	85.6725	41.4947	83.4416	100.373	190.628	80.321	226.552	128.754	87.7778	94.4199	66.2356	51.1617	60.3755	87.7156	75.1967	55.8092
CCL20059	86.6907	72.831	31.3434	81.9655	134.712	34.0478	20.3042	31.4559	7.71761	17.6315	5.76547	8.48421	59.9884	66.036	13.4147	47.6808	17.4177	23.0939	7.77606	13.8784	36.3084	58.2653	56.7832	27.9354	60.403	80.5047	14.0439	91.6222	21.0241	3.61233	8.61508	11.4026	31.5728	34.7364	11.404	31.1923	37.6818	79.7355	26.4747	70.4925	126.263	47.3577	32.2184	46.976	24.2936	27.9953	31.6105	29.9225	66.3545
CCL20060	130.483	62.7546	24.0191	74.7984	127.172	26.787	14.4185	36.2551	6.98777	39.8538	2.87377	6.11937	59.0853	60.1244	7.97542	44.4178	11.202	13.9131	4.91749	29.8958	65.5159	63.8755	57.6775	25.1115	58.7903	59.5594	13.2847	73.8443	28.9711	2.06627	15.6458	9.56612	24.62	25.4382	7.5401	29.8561	52.3826	80.666	25.8084	54.2714	84.2003	95.9468	28.0805	42.9132	58.9835	43.326	24.8071	25.9755	75.3243
CCL20061	98.0415	337.086	118.395	195	185.259	219.394	74.0879	106.957	40.7988	52.5154	13.1096	36.1325	374.538	312.543	101.412	180.417	113.174	71.719	29.2111	53.1212	123.314	353.135	356.6	147.046	365.503	97.0424	59.9355	204.299	90.2924	14.9677	113.819	57.9562	183.151	225.156	36.5566	114.295	98.5235	192.228	90.5428	338.809	168.771	124.81	212.706	113.048	74.7231	92.9157	175.44	130.822	118.206
CCL20062	56.7431	334.224	135.23	177.55	157.902	181.75	39.9536	99.8052	9.60943	42.9693	4.97716	10.8817	335.822	307.883	40.008	124.968	46.6396	29.4226	11.9666	37.6714	40.9828	325.329	336.262	95.2915	318.507	58.9239	42.6612	136.017	47.4039	4.09706	51.0866	53.4435	163.99	186.24	13.861	101.696	93.3889	166.596	83.8709	331.747	109.564	109.158	178.166	56.0444	87.4784	47.9391	170.194	84.61	138.337
CCL20063	59.5874	347.59	81.4874	140.743	147.295	118.845	59.6279	45.1604	163.065	24.1384	20.9577	142.894	359.374	317.813	79.6774	122.692	89.417	56.496	124.011	28.0866	26.7989	366.369	363.947	82.4036	366.584	61.3286	42.5675	89.4881	33.7822	19.0327	75.3042	37.649	105.925	116.787	152.341	52.3557	87.5487	148.231	43.8152	344.121	81.4505	73.9863	121.317	62.7219	153.175	42.3249	108.112	81.2732	43.9253
CCL20064	99.0337	212.991	76.4064	99.7643	67.2033	66.8302	42.0727	88.3653	26.6806	20.704	16.7378	27.1955	219.43	214.374	46.0293	81.9763	57.0524	34.0808	26.9704	23.8438	23.1151	221.897	217.324	73.777	216.905	67.2428	29.7218	122.762	35.5932	18.3773	42.1853	30.1396	58.2861	66.5063	30.7533	88.4874	38.1138	60.6024	83.8103	212.057	105.518	55.3108	66.4892	29.2755	70.1116	44.1795	59.195	63.2434	48.2908
CCL20065	78.7284	218.136	62.8791	74.2418	31.0667	64.2619	25.8042	80.0386	5.22228	22.6926	8.21728	5.45273	214.92	208.073	22.6106	73.1535	26.3965	16.9717	4.3941	10.0423	10.0173	202.418	210.846	52.3918	205.422	47.8888	15.323	97.1163	35.8394	3.68586	23.4762	29.5142	55.6312	64.5306	6.74309	84.0422	46.7596	30.4533	84.4907	223.274	68.5375	24.7489	58.3015	20.1315	19.5669	29.4515	55.8901	46.8891	61.2859
CCL20066	146.11	621.071	97.3033	257.673	263.347	221.149	56.889	153.853	36.2001	223.826	30.19	45.8778	599.81	555.429	111.063	245.901	124.704	70.3227	26.1304	196.8	101.506	571.628	588.973	243.553	593.234	130.438	36.066	295.89	156.079	29.7699	275.026	43.9181	196.782	201.098	39.7379	146.111	177.225	192.967	184.792	622.399	260.165	116.494	209.14	196.719	119.256	349.167	200.001	245.028	281.396
CCL20067	30.9354	317.929	51.2548	73.8077	87.6042	92.9079	22.7938	140.876	21.8805	44.1435	8.67313	21.3068	327.676	293.398	22.8892	87.3836	31.3914	19.7766	18.9931	25.2061	18.4129	314.247	334.804	67.6059	328.926	38.9821	28.0735	131.526	41.0438	9.83989	34.4745	38.2272	89.1757	92.951	25.0124	127.945	59.4319	83.765	106.551	314.67	107.613	34.8793	92.4235	100.843	26.4195	27.4771	81.9589	63.088	49.8456
CCL20068	56.8225	390.987	74.0618	83.5586	103.862	120.288	36.6563	200.042	17.0162	73.6397	13.6059	13.0732	384.045	382.87	36.7691	96.0495	57.4865	37.2582	10.3128	73.7139	45.7992	342.931	375.619	70.6718	377.664	79.6661	48.0448	173.293	52.1453	9.79009	90.3054	61.2998	116.914	115.8	19.3772	179.069	100.607	91.6094	152.116	389.449	109.597	42.2034	118.881	68.4468	26.0926	65.8713	119.832	63.2528	136.14
CCL20069	25.6688	145.767	13.7931	23.955	27.3757	17.7066	6.73315	84.5566	3.34951	19.2175	6.09587	3.43142	167.215	120.875	2.70242	51.7221	3.63509	4.56636	1.62054	30.3602	22.8313	175.785	161.032	8.68982	160.849	21.6771	5.69346	217.693	9.9278	7.65287	81.483	2.65726	15.5644	14.6231	3.77005	81.2041	12.5611	32.7967	71.8057	128.521	91.0708	8.96521	16.6681	42.2166	4.42376	29.6876	14.2153	6.09377	1.45227
CCL20070	37.8993	70.6569	40.9091	84.5704	69.7485	40.6593	30.1033	29.4405	0.948783	38.6401	1.68319	0.773777	68.5959	62.6448	26.6899	89.8588	26.2401	30.2015	0.432032	23.2817	4.98851	75.558	67.1931	84.7073	66.5994	38.644	6.68132	37.2523	6.97775	1.2573	22.2123	6.16325	37.194	34.0053	1.01539	33.2321	105.638	92.6583	45.056	61.2664	42.2403	13.6414	38.1666	18.7836	5.8784	18.5724	33.9408	70.3722	15.2513
CCL20071	63.5373	122.398	107.906	80.0824	51.5263	65.0678	131.047	18.4688	20.7982	28.2894	9.46401	19.6439	96.436	106.567	129.826	102.103	165.247	106.972	10.1068	43.7004	31.4977	95.6649	98.5869	37.3432	95.6517	133.642	32.26	73.8081	32.6469	11.1094	15.5964	51.6436	68.2432	73.2248	15.9337	20.274	75.6861	43.0654	17.7486	137.141	102.972	27.3878	74.5683	40.2308	13.3057	26.3367	72.302	35.742	9.52344
CCL20072	221.109	194.052	211.748	84.6981	58.7084	103.183	86.7896	30.2435	16.8977	52.1389	11.2164	18.2952	141.11	170.321	116.039	114.006	136.783	88.8014	14.2775	74.6059	51.42	129.846	141.966	45.4539	137.895	111.374	55.8908	127.573	70.8845	11.089	25.5387	97.2822	110.337	110.785	19.8144	33.016	151.535	59.397	40.5754	192.262	140.802	66.6287	101.12	50.1305	31.6114	43.2503	115.311	45.1555	23.0427
CCL20073	145.178	338.119	76.583	40.8992	118.647	225.815	50.5847	15.7966	13.1042	16.7025	27.8441	14.2224	238.278	301.812	120.935	115.381	143.425	86.4284	5.44341	18.6274	20.0978	217.265	232.594	29.4056	233.062	79.1095	64.1606	53.8227	26.0647	29.6437	31.7352	109.629	251.34	215.764	20.9653	17.8401	116.387	116.116	40.4297	341.988	335.89	23.1718	208.228	66.8232	4.85847	84.7012	236.698	29.8389	19.9719
CCL20074	37.3316	32950	3754.01	115.182	78.1801	24668.2	4273.04	0	898.012	11775.2	12563.5	1104.9	32597.1	34344.3	12990.3	8480.59	7090.44	9175.62	412.527	17814.2	33696.5	34031.7	34405.8	2402.03	34616.5	1826.38	11471.2	7371	25857.1	41815.9	15606.7	16674.2	24669.3	23859.8	1504.68	0	13852.9	142.485	4.08643	34159.5	5556.49	891.341	24470.6	664.738	217.138	33858.5	24965.8	4210.5	2760.11
CCL20075	33.0888	33.8487	20.2396	47.386	27.9794	11.449	11.1836	10.7709	4.09581	11.1802	2.6535	3.81575	26.4962	23.1964	9.3148	18.5644	10.8737	8.84616	1.644	11.0094	8.37879	24.9666	25.0211	14.4146	25.922	16.3083	4.27298	26.613	8.6769	1.80921	15.6755	4.88601	13.8263	11.8436	4.64308	10.9246	34.8206	26.2481	13.8319	33.0571	37.1697	7.91667	12.3856	2.92788	8.32782	20.1561	10.2503	13.2583	12.5125
CCL20076	240.066	395.708	221.017	254.472	242.051	180.229	205.99	323.452	79.5503	123.77	115.691	78.9441	363.356	395.036	161.501	224.289	191.071	125.373	61.113	165.615	195.954	383.612	365.389	210.098	366.286	170.651	183.313	229.189	151.177	117.161	180.152	138.795	186.752	180.415	73.8694	322.729	159.042	247.041	269.157	413.096	198.941	355.654	180.776	211.95	211.941	132.945	181.131	180.798	123.67
CCL20077	209.993	404.624	232.196	280.474	251.748	163.887	237.969	246.228	49.4437	89.5632	115.667	55.8396	377.661	389.918	153.9	301.377	179.669	124.615	52.7584	151.257	170.301	383.066	370.337	207.712	375.61	188.722	142.294	233.694	154.366	80.1064	172.2	151.67	177.012	167.038	56.9617	240.254	143.142	270.21	204.335	397.743	210.306	333.71	173.768	202.695	197.084	115.927	157.187	176.388	104.94
CCL20078	86.8199	1539.37	463.309	200.905	250.001	488.328	383.01	0	1680.61	1197.48	1460.65	1566.83	2012.55	1782.57	619.987	2289.58	614.247	479.996	1102.28	1443.71	1369.86	1991.08	1917.85	1657.97	2024.74	205.007	165.06	980.075	651.125	2453.06	1578.44	275.022	439.334	472.961	1531.43	14.1454	24.4066	225.162	0	1556.29	1254.86	11.6131	539.387	1819.51	0	2908.24	347.877	2760	2440.29
CCL20079	41.9404	1975.54	301.876	14.6099	121.831	494.052	248.159	4.94509	250.165	26.6139	227.778	269.714	1236.29	1543.67	514.955	56.7485	490.274	491.839	129.462	438.162	508.926	1218.78	1235.78	13.4374	1218.88	465.118	782.444	54.2244	33.9073	614.449	340.875	637.558	588.769	500.737	319.617	4.29836	409.995	209.727	143.355	2013.42	134.385	81.4352	503.89	157.629	28.8537	352.49	560.872	17.519	15.4313
CCL20080	73.657	166.031	20.071	23.0316	24.1159	60.4847	41.4864	16.6553	4.35824	13.4484	2.83878	5.59292	86.6727	146.829	23.9882	16.3968	23.7856	27.7511	2.52031	19.6751	5.70349	97.6651	86.9139	12.0997	89.8761	34.0208	33.1726	24.072	11.5265	3.2807	6.33747	34.1742	75.0632	62.6471	6.09932	14.2661	34.61	24.7414	19.3319	154.893	28.8526	29.7276	63.6358	19.6607	17.7789	12.7957	73.1872	10.8023	6.4419
CCL20081	33.4447	865.107	113.972	10.967	61.412	374.684	101.39	26.9293	110.472	1.7097	20.246	156.987	559.956	713.344	87.1042	28.987	77.1587	75.5185	98.8043	2.36771	4.31874	499.178	551.724	17.4427	551.304	82.621	248.532	15.662	7.91453	29.8094	8.61224	237.9	428.222	388.928	126.546	31.9838	61.5894	100.754	51.3595	864.905	31.8985	14.3933	388.31	127.296	3.38313	10.395	405.864	12.9296	7.70045
CCL20082	133.399	3037.19	128.185	18.7361	117.531	1089.09	262.333	59.2845	206.689	28.0634	92.5874	219.18	2021.51	2442.06	403.357	54.9127	422.8	394.023	92.3651	131.762	116.83	1904.7	2025.57	30.5372	2015.97	349.947	378.414	33.5955	57.3508	137.28	85.7579	697.756	1225.88	1124.99	209.584	61.1823	182.384	153.557	135.988	3025.48	86.3842	76.6411	1111.26	197.139	34.8648	115.386	1215.37	26.0251	16.1587
CCL20083	42.7094	329.094	296.13	128.063	219.197	58.2206	31.271	129.871	17.7344	27.0395	88.3822	16.2598	282.076	328.912	35.9777	164.548	33.8592	37.1997	9.853	36.4855	57.5614	275.909	286.199	46.3536	276.65	119.581	45.2881	86.4705	106.75	60.2375	81.0665	88.1023	53.7172	56.0296	24.1412	150.736	112.511	269.742	102.896	330.986	117.652	89.7963	55.7413	44.9019	19.127	62.4114	65.3721	35.8832	14.3757
CCL20084	57.723	252.869	209.923	148.83	225.072	37.8474	33.6418	100.329	8.31233	23.6299	73.0256	8.93595	210.534	233.477	32.4636	124.891	32.5064	36.9287	4.81645	42.3197	66.1717	205.034	209.035	53.7463	214.181	104.415	46.0455	77.0671	98.5985	25.4748	92.6502	49.9813	42.5346	41.9097	13.2519	121.587	89.305	275.126	83.5105	253.541	90.3696	66.412	41.2513	35.6424	20.6611	52.6723	42.4864	43.1487	7.48164
CCL20085	74.0426	148.91	12.4922	15.5153	25.6013	45.8216	21.535	48.8455	17.1482	27.0533	3.55793	13.9778	138.845	125.656	31.4017	8.92971	31.1754	30.7124	16.1038	5.80222	5.06958	148.008	142.274	37.6899	141.861	42.6855	31.6482	8.40452	32.1989	2.51251	10.9098	35.09	41.4989	49.6762	16.0974	54.9221	7.60444	28.1024	49.8064	140.477	22.3966	30.1991	51.3816	27.1917	16.8098	11.5081	43.9249	32.8726	17.2352
CCL20086	127.93	567.729	174.802	268.094	383.863	332.844	134.622	142.794	139.546	270.039	38.8093	141.338	604.368	580.877	414.481	270.788	457.487	285.142	124.032	194.531	325.756	692.064	616.418	456.013	591.551	272.542	226.35	274.811	414.229	23.0321	449.763	105.349	283.349	324.873	142.366	167.756	163.962	298.458	125.581	549.915	255.931	284.832	336.776	279.214	179.224	281.455	275.86	577.485	188.559
CCL20087	129.001	717.332	43.6798	59.5263	43.1427	179.899	31.8614	132.67	30.1529	70.1372	8.80623	25.6117	722.696	673.4	29.9259	51.3335	34.6006	22.676	15.5686	16.7721	14.8865	712.897	702.426	218.168	691.757	44.736	67.142	30.1744	69.847	7.26504	17.5732	123.936	188.637	201.818	25.6371	131.382	35.2994	39.7464	128.215	736.294	38.6151	36.2165	193.067	178.274	16.357	14.2152	185.799	263.334	140.265
CCL20088	76.4989	275.385	324.711	97.7305	149.566	123.679	56.7785	74.2724	62.443	185.025	8.9781	155.601	272.094	272.451	65.3021	52.619	77.9754	60.8208	1683.79	177.208	89.361	290.399	272.339	101.857	267.568	77.2643	55.5619	39.3655	102.126	9.62181	144.836	39.4229	88.2375	103.035	66.0494	78.5806	73.2521	99.6652	77.7192	279.267	71.6784	57.0784	104.594	56.0561	40.3239	143.067	97.4234	91.7843	37.0051
CCL20089	75.0119	208.353	16.7815	56.4859	44.1938	76.2811	23.7328	54.1621	3.22433	95.1142	3.91669	3.6809	194.59	181.394	30.6671	27.4019	32.9055	21.4672	2.64328	39.8381	19.3467	201.695	191.932	64.2546	187.589	44.2269	21.5494	24.1648	55.7792	2.5518	49.2818	30.2903	65.3941	71.8168	2.92348	53.3305	54.92	47.1848	61.9761	203.349	24.3715	19.9687	70.9143	25.3899	10.0053	41.6092	70.2462	56.2276	52.8545
CCL20090	159.375	604.181	232.874	666.053	540.381	256.658	259.882	80.9595	23.9726	485.287	42.6377	23.9432	703.704	535.517	439.88	189.11	490.879	224.538	19.2313	1103.52	321.669	743.335	700.395	310.738	711.423	353.931	59.1574	160.341	208.458	26.8804	2152.63	42.4251	203.818	242.116	25.4362	88.2046	209.556	603.097	90.8284	627.887	170.115	34.5151	241.345	101.091	13.7333	1005.4	185.918	413.626	261.751
CCL20091	2.35065	25.7979	11.4661	16.6207	12.3069	11.9742	5.8016	7.58956	2.28465	8.37118	1.18426	1.41406	23.2983	29.8096	4.31877	11.7147	4.21883	3.5283	1.38168	14.712	6.87237	27.7966	22.4394	7.44398	22.5274	8.71614	6.87111	4.38202	7.92199	1.22994	14.1218	4.92766	12.9445	14.5003	2.59784	6.17568	15.529	11.5599	5.40349	25.282	10.1203	2.82983	14.6658	5.59809	1.823	9.11167	13.0944	6.16385	5.26652
CCL20092	0.376116	10.9673	4.01424	4.57738	2.82247	6.30661	2.31399	1.19146	0.639721	0.340173	0.597172	0.784359	10.9798	10.0762	1.66889	3.74883	1.624	1.58073	0.324244	0.0765527	0.139633	7.54745	9.77227	1.49787	9.39446	4.77365	2.50273	2.64877	0.642706	0.302764	0.712104	2.38287	5.3739	6.42802	0.700929	1.19496	1.05733	3.05513	0.905757	10.082	5.93745	0.503096	4.71301	1.81901	0.194459	0.526847	5.14603	1.29876	1.71088
CCL20093	21.7012	249.891	0	0	0	124.601	42.6605	85.1284	18.993	32.0161	0	18.8474	212.689	232.462	41.5657	0	57.1511	37.2951	17.4128	0	0	214.603	214.568	57.9161	214.523	50.4952	63.4073	0	53.7767	0	0	73.6218	126.273	121.483	23.8064	83.4503	0	0	60.3732	258.08	0	36.9728	122.05	73.6101	12.3226	0	127.312	51.8522	43.1578
CCL20094	2.26941	19.9978	13.0567	10.2112	9.50522	10.4766	10.9586	7.4655	6.20348	3.8485	0.93545	5.11946	18.99	17.1928	10.1484	8.48237	9.82837	7.49399	3.4015	7.27498	3.94931	17.6873	19.2468	7.59504	19.1533	11.3036	8.08979	8.28486	3.98568	0.822066	6.69292	3.17156	10.1328	10.1812	8.70441	5.68492	9.56957	7.32918	4.34728	20.0898	12.2132	10.0174	9.14057	3.6585	10.5599	4.85054	6.98627	5.06921	5.20006
CCL20095	1.83009	14.9271	11.6528	9.2398	6.27152	4.97905	2.38041	4.94598	0.808502	1.67025	0.365752	0.800665	11.624	13.3714	0.968915	7.18581	1.09053	1.54828	0.860561	3.45398	1.85297	9.65797	10.2379	4.16701	10.2883	3.3147	4.64966	5.47925	1.95848	0.803551	3.82838	2.4181	7.5275	5.54461	0.951783	4.87921	6.73491	5.66616	3.86085	12.8836	11.1536	5.20745	5.36082	1.56048	2.83858	3.03764	5.85336	3.70551	2.23649
CCL20096	1.22808	8.46062	5.83679	7.57822	3.21483	3.51891	4.39277	4.18956	0.745999	1.41617	0.337477	0.664892	6.08602	9.70837	1.78802	3.82517	1.91661	2.48851	0.577479	0.899848	0.683891	9.90149	7.36341	3.80067	6.87755	7.74808	1.22577	4.38794	1.6322	0.296572	1.34143	1.71628	2.19334	1.77091	0.47902	4.20188	3.10713	3.96617	2.68859	7.11223	6.9868	4.92808	4.26748	2.06978	0.952414	0.533869	1.44023	3.65758	1.876
CCL20097	0.688437	8.75035	4.36263	7.78833	5.16619	4.01831	6.76364	3.24327	0.696985	1.43209	0.294284	0.773056	7.27081	9.52402	3.56382	4.09801	4.1902	3.75445	0.566513	0.952821	0.862591	8.38751	7.56757	4.6245	7.747	12.0904	3.40299	4.56307	1.21997	0.332504	1.67105	2.30906	3.68861	3.52972	0.805584	2.24332	2.06434	4.04244	1.95931	12.5304	8.82127	4.14386	3.11718	1.78245	2.58053	1.56288	3.63312	4.27901	0.981533
CCL20098	1.38331	23.0494	9.68881	9.95878	4.34541	3.52329	7.12514	2.02248	0.336117	3.37801	2.53423	0.332859	13.0363	12.7581	5.75436	5.74489	8.63548	7.47481	0	0.675725	0.770334	20.819	12.2229	6.37183	10.0382	15.9237	3.15591	7.73619	1.05058	0.445412	4.02929	6.1863	6.5882	7.09246	0	3.38071	6.22198	8.1227	4.84548	18.3113	10.2096	0	5.24387	4.46006	2.1456	3.6081	4.86681	3.22427	4.50799
CCL20099	1.5642	10.7762	3.39106	5.96566	2.86628	3.6935	5.18473	2.79515	0.601775	0.919565	0.262681	0.423433	9.00129	8.9306	3.19918	4.76382	3.17352	2.68045	0.337117	0.6049	0.744034	10.9299	9.02906	2.92704	9.02718	8.48357	2.56492	3.07793	1.38595	0.293799	1.23396	1.60308	3.25924	4.34411	0.559279	3.34494	3.29793	2.71718	2.9393	11.4313	9.33995	2.09228	3.5001	1.27992	1.21308	1.24664	2.36944	2.27868	3.8231
CCL20100	0	0	0	0	0	0	18.5637	0	0	0	0	0	0	0	0	0	25.3111	4.86869	0	0	4.51578	0	0	0	0	28.7221	0	0	0	0	0	0	0	0	4.21734	0	0	0	0	0	19.95	0	0	0	0	0	0	0	0
CCL20101	6.47976	79.1445	0	0	0	47.5701	0	26.7494	2.59321	3.20605	0	3.11838	96.6139	80.352	0	0	0	0.114424	0.627316	0	0	85.2284	96.8285	45.2097	97.8907	0	6.95672	0	5.93433	0	0	13.6367	52.1908	54.9641	2.87437	28.8775	0	0	31.042	78.2062	0	1.22363	50.572	21.7857	0	0	47.3826	38.992	12.4215
CCL20102	2.22742	52.8164	0	0	0	27.3346	0	14.2106	2.50928	3.73608	0	1.94899	46.2593	46.9557	0	0	0	0	1.19022	0	0	52.2434	47.7978	18.1298	47.0212	0	2.30985	0	3.84465	0	0	10.414	23.8688	27.9019	2.52746	16.9248	0	0	13.8312	45.1657	0	2.76273	27.3781	7.12226	0.942232	0	24.9345	14.9983	12.5379
CCL20103	2.6854	66.1915	0	0	0	36.4346	0	19.8324	4.41692	11.7142	0	4.52322	65.9193	66.9527	0	0	0	0	2.03983	0	0	56.4042	61.7324	18.7327	65.3694	0	9.07197	0	12.4721	0	0	14.5498	34.6794	34.1564	4.1361	19.8907	0	0	15.8282	60.8409	0	4.97356	36.9346	9.99029	2.40301	0	29.5549	18.4032	18.7648
CCL20104	0	0	0	0	0	0	198.054	0	0	0	0	0	0	0	507.717	0	480.848	154.155	0	0	0	0	0	0	0	405.282	0	0	0	0	0	0	0	0	0	0	0	0	0	0	0	0	0	0	0	0	0	0	0
CCL20105	4.5458	18.9361	14.7824	14.9995	10.3132	11.8193	12.466	5.26158	10.263	4.98505	1.59618	11.4397	16.988	20.2139	7.61645	3.77574	10.1687	6.70948	7.34786	5.82894	3.26979	14.6603	16.1384	7.30681	14.4618	17.9458	5.29346	7.29718	3.74007	1.52469	4.96534	1.6941	11.9526	9.83265	17.2878	6.66576	10.2232	9.56484	7.38101	20.4341	15.8433	7.90465	10.8898	2.44275	44.5081	4.00717	11.1064	6.32787	3.93498
CCL20106	2.74461	11.3074	13.3387	7.66169	6.97945	7.48983	12.0051	2.67518	6.19251	0.851082	0.574643	5.94379	13.5059	9.2987	5.65421	5.21068	6.73103	7.41534	2.39681	1.14917	0.764204	8.42993	13.4867	5.41812	15.8343	10.4156	2.01266	6.8219	0.744442	0.378744	1.94151	1.75345	6.53578	9.80018	11.7251	3.64128	4.40891	4.83484	5.15028	12.4564	11.093	0.629351	6.19303	1.49401	19.7649	0.681788	5.058	4.26482	3.83325
CCL20107	0	10.542	4.11481	16.9179	4.30613	7.85573	0	4.00839	7.99389	1.11583	4.52037	5.9373	9.35472	21.6733	0	0	0	0	5.80132	1.00442	0	26.5253	18.1687	10.6553	15.5699	0	0	12.7771	1.56162	3.97247	2.39572	0	4.89648	13.1781	17.1101	2.01009	4.6243	9.65912	5.40189	13.6093	35.4106	6.60097	0	6.02692	28.7037	3.57548	9.64564	4.26016	1.67522
CCL20108	3.26133	9.09181	10.6055	10.5656	7.8544	8.09893	10.5923	3.57619	8.8357	2.83168	1.01571	9.29938	10.0153	9.66818	5.01966	4.74051	5.54789	5.58056	4.90742	2.46932	1.58914	8.4143	8.9539	4.92923	10.0839	13.9339	4.09225	6.58633	1.91957	1.36515	2.56488	3.64625	7.18379	5.95699	15.9012	4.38375	5.31756	7.37286	4.71234	12.3038	16.3479	5.62748	5.56339	1.81626	30.0982	1.84309	6.31077	3.67412	4.38412
CCL20109	1.55187	5.96724	6.52166	7.3418	1.94997	2.10806	7.5789	1.9664	12.9211	1.51586	0.568607	12.1237	6.99301	8.17869	3.29951	4.29662	4.32719	3.44743	6.39734	1.56667	1.15227	5.78336	6.72558	2.88909	5.77758	10.2146	4.30757	3.92157	1.13931	0.632937	1.74784	1.8507	2.09412	3.31529	18.9397	1.82048	2.32672	3.09824	2.67266	5.47804	11.581	3.32128	2.02632	1.00071	26.2368	1.22932	1.81995	2.11671	2.78152
CCL20112	1.39551	15.005	7.91251	7.65458	7.30624	6.41761	7.23236	5.28971	2.90104	6.01626	0.909007	3.61913	10.783	15.1179	5.16011	4.63646	5.22699	4.60823	1.71344	0.908914	0.647607	11.6681	10.2756	15.8469	11.1052	12.9063	4.77562	7.70808	3.47394	1.14832	0.993625	4.16058	6.83093	7.35377	4.19334	5.30527	3.83586	6.82863	24.4411	15.1888	16.1171	4.97774	7.6413	11.9075	3.84804	2.02218	6.91001	14.2557	14.0854
CCL20113	1.59005	12.9559	8.864	9.57822	8.32474	3.90521	9.10001	7.41703	2.70445	10.1078	0.915506	2.67824	7.23393	12.2705	5.29149	4.90544	5.17573	7.09176	2.67031	2.7185	2.02391	4.39539	8.02839	20.3375	7.45339	15.4876	5.57091	8.32779	4.65784	1.31652	1.98492	5.33314	5.1387	3.4939	3.72124	5.66241	2.29882	6.2689	30.1358	11.1254	16.3458	8.93283	3.73136	11.3851	7.39878	3.09404	6.39334	17.8248	26.3713
CCL20114	1.48657	11.5189	3.51576	6.94948	4.66979	4.99103	11.4855	4.28104	1.01795	10.4505	0.297099	0.845489	6.76317	9.43706	4.04765	1.5715	3.41676	3.89469	0.794351	1.3203	0.714951	4.3584	6.18386	10.8548	6.69423	19.5058	3.77689	5.20655	3.74623	0.609205	1.02347	3.77733	5.47091	4.07079	1.01912	2.97252	0.607859	3.1742	17.8701	9.66023	15.4602	5.31459	3.24458	3.92154	4.19229	1.87997	4.1207	9.13488	37.0495
CCL20115	1.31674	9.61992	1.97626	5.41687	3.58479	4.52754	9.30676	3.59361	1.40774	6.64527	0.675436	1.07726	6.11888	8.32739	3.72466	1.20305	3.12356	4.54576	1.17642	0.289443	0.293305	3.68032	6.77307	12.4337	6.48086	12.7672	3.45464	4.58198	2.90006	0.466375	0.383538	4.56366	5.1737	3.45996	1.26688	3.47546	1.33258	4.56176	15.2782	8.97651	9.88027	2.21922	3.82683	4.09105	1.2254	0.915857	4.32377	9.27552	13.2486
CCL20116	1.51146	2.28952	1.37485	2.40238	1.00714	0.699942	8.76819	0.803578	0.333868	0.447388	0	0.429822	1.74142	0.724155	3.3533	0.798903	2.83064	4.16613	0.484589	0.234921	0.153036	0.590848	2.03798	0.909822	1.9075	14.1746	1.72414	2.47609	0.208709	0.265459	0.400232	1.68985	0.490809	1.32094	0.464496	0.671618	0.463526	1.4523	0.36098	2.45549	7.18343	1.21305	0.954943	0.362472	2.2378	0.159287	0.96685	0.747295	0.503756
CCL20117	5.24608	4.79267	2.0103	4.36223	2.92191	2.98507	3.76894	1.68632	0.786512	1.02971	0.777044	1.10119	4.17129	4.85308	2.50731	1.20524	2.68265	2.71412	1.20718	0.98143	1.08776	6.23953	3.98027	1.96016	3.83858	5.73252	3.62874	3.12114	1.7378	0.790681	1.69063	1.6223	3.72119	2.7899	1.42222	1.85496	0.376536	2.22841	1.85715	4.21096	9.26785	3.58325	2.82083	2.48644	3.20285	1.09984	1.8326	2.0235	0.409216
CCL20118	54.0924	33.2542	29.3885	74.7634	53.5649	22.4427	23.6735	16.2228	11.1213	69.7985	22.6892	8.89328	29.9862	24.1865	36.3148	37.4071	35.2194	37.9142	8.22922	86.3838	35.7793	28.9433	31.1277	50.1001	30.0401	45.7307	4.18803	29.3539	43.312	9.06325	100.952	11.4933	18.9428	27.138	11.2019	14.1171	43.2108	50.8777	19.0762	27.2159	55.2483	9.03613	24.4333	31.7816	8.16226	47.4555	20.093	73.3409	20.0407
CCL20119	21.7262	111.389	83.8499	60.6496	48.7492	40.1849	38.4866	50.9248	5.53043	28.6328	19.7117	4.72998	91.1108	84.5131	58.5304	42.9662	50.6992	41.9282	5.35139	64.4355	62.7987	88.9747	91.0892	22.3383	92.376	55.4245	15.9321	55.2877	73.0729	14.9906	71.4203	16.1936	38.1868	27.8485	3.49738	47.0291	157.054	46.1699	41.2224	102.028	66.8133	29.0612	36.6045	6.67138	48.1409	98.6454	36.399	27.8655	58.1591
CCL20120	11.9847	87.279	42.5158	76.1958	51.3376	24.9749	30.8652	20.7081	6.08881	41.0911	12.3752	4.71897	64.0837	111.968	61.0339	55.2021	51.0107	37.286	4.61089	71.8485	93.4358	58.5619	70.1393	37.3255	65.656	57.885	39.7703	79.8878	79.8489	10.1736	98.6966	15.8354	29.8365	32.1202	5.9496	25.5619	78.4084	56.2985	20.036	96.6292	91.8042	15.7393	28.2227	14.0512	7.60456	110.198	34.4986	32.7311	32.3989
CCL20121	35.9269	1061.64	92.4998	74.3495	62.3928	343.146	51.654	78.5771	63.6616	42.7964	33.5512	69.4755	808.989	1032.14	53.3404	72.7827	56.4797	48.1387	24.3106	71.697	49.4071	847.793	792.381	49.6966	843.639	70.4148	88.2115	65.6126	110.971	38.5133	71.4664	162.628	372.991	333.587	65.9658	82.2347	124.645	83.0976	69.4451	1096.72	61.4397	104.434	336.882	68.4481	106.353	70.5987	370.463	63.4288	44.4404
CCL20122	54.5096	661.328	73.6275	56.5265	74.2748	235.139	26.071	40.557	24.5727	9.77236	11.3721	25.1903	453.453	613.827	39.361	72.6666	38.5088	34.1832	7.55579	21.4943	17.3741	438.062	451.345	35.6483	450.313	34.898	61.9214	58.1003	15.2726	9.55652	18.4954	90.4386	252.526	235.676	24.095	46.7446	63.8394	90.5553	45.8656	659.847	47.8033	29.632	236.05	41.4877	22.7666	24.83	251.836	26.978	14.1183
CCL20123	83.4472	1690.89	155.68	72.7163	108.469	739.307	83.3993	91.5533	51.9385	49.5777	39.3861	61.4253	1202.18	1566.32	165.071	160.816	150.569	132.411	16.7201	82.2781	63.9245	1209.93	1211.47	98.6383	1200.46	108.198	213.354	135.253	48.1558	34.8769	106.984	222.21	812.72	740.696	56.0655	93.0282	151.151	128.775	105.833	1697.33	106.187	68.9512	724.084	123.922	35.8646	84.8821	825.562	90.7034	56.2636
CCL20124	2.62776	18.3997	15.9705	5.20491	6.21643	5.63938	5.59781	0.332018	89.0579	1.18832	0.249618	72.0827	13.0936	17.8239	2.05126	4.9311	2.49099	2.71714	30.1131	1.56887	2.3305	13.1827	13.1144	0.756502	13.3573	8.48866	1.66528	2.90287	5.17402	0.282037	2.94824	2.39384	4.86696	4.36623	96.3725	0.713561	1.86046	4.00037	0.724432	17.0701	12.9894	0.624873	5.04216	1.14106	31.9271	7.72837	4.90788	0.907388	0.713621
CCL20125	24.6231	258.077	77.4932	63.1625	79.7471	149.403	52.1896	60.14	9.63528	19.0719	10.4381	7.47505	249.074	242.939	60.0674	92.9849	71.5387	42.4598	5.28435	12.9371	12.0777	241.616	241.061	61.4491	238.662	52.2267	36.7427	87.0885	29.1921	8.15885	31.1489	40.0133	147.781	146.339	10.535	49.4011	38.1514	97.4266	52.4646	252.511	79.0676	38.3743	150.504	53.4998	14.544	29.374	141.865	44.1565	22.8015
CCL20126	40.9351	370.155	175.937	94.0875	159.276	218.988	72.2349	89.0939	94.7169	17.0811	37.667	69.3231	369.042	337.496	93.785	172.064	98.5384	64.7946	46.2263	3.14333	9.88681	344.043	359.99	91.0639	365.003	79.7031	62.3484	128.725	69.7731	33.9502	25.9246	82.5182	205.297	206.403	179.265	90.1897	53.7021	147.407	85.3403	373.254	145.721	41.0663	219.246	120.075	47.0182	32.265	189.843	63.8495	32.7186
CCL20407	0	0	0	0	0	0	0	0	0	0	0	0	0	0	0	0	0	0	0	0	0	0	0	0	0	0	0	0	0	0	0	0	0	0	0	0	0	0	0	0	0	0	0	0	0	0	0	0	0
CCL20408	0	0	0	0	0	0	0	0	0	0	0	0	0	0	0	0	0	0	0	0	0	0	0	0	0	0	0	0	0	0	0	0	0	0	0	0	0	0	0	0	0	0	0	0	0	0	0	0	0
CCL17122	27.9987	29.9056	0	0	0	95.0834	0	0	2.26771	0	0	2.24573	24.2629	0	0	0	0	0	2.19429	0	0	20.0659	20.6164	0	23.5567	0	53.2306	0	3.54401	0	0	10.4344	66.6737	47.8512	2.4269	0	0	0	0	18.5314	0	0	82.5516	5.4711	0	0	54.7255	0	7.60361
CCL17123	0	0	0	0	0	0	33.4631	0	0	0	0	0	0	0	90.8049	0	116.802	122.869	0	0	0	0	0	0	0	103.549	0	0	0	0	0	0	0	0	0	0	0	0	0	0	0	0	0	0	0	0	0	0	0
CCL19763	23.6056	144.629	123.594	69.4837	61.1545	24.749	96.7224	54.5459	90.7821	28.1596	9.09645	92.4974	180.334	167.037	93.8501	97.1889	103.47	60.7227	52.0552	34.4437	95.9274	182.446	176.855	102.581	186.514	59.2835	31.1054	187.653	78.2788	13.6945	20.0346	27.5292	26.1678	27.7794	63.7115	60.3759	65.9019	74.2042	59.6979	143.442	146.813	102.401	23.7853	58.8114	82.8541	407.817	20.2852	93.5984	35.4792
CCL19764	21.833	384.18	236.614	97.7495	109.735	127.069	217.595	406.323	558.291	71.5184	21.7755	502.513	400.118	380.31	109.002	324.16	114.187	68.6576	333.087	98.7418	173.279	402.232	395.908	289.311	391.585	103.468	360.25	446.612	192.646	37.0307	44.0538	326.964	119.85	123.608	385.192	437.066	201.634	158.038	274.622	385.847	390.502	459.951	121.854	207.691	173.983	1723.91	120.108	251.317	162.652
CCL19765	9.0169	225.255	125.442	44.5843	48.116	77.5102	91.1515	252.34	107.271	52.3188	6.28991	97.4274	231.821	231.207	28.1798	155.406	26.9538	16.3973	54.1823	39.1332	61.3661	215.488	237.925	137.181	228.576	42.2248	246.955	211.622	80.991	8.82171	17.2738	228.376	71.6424	77.7927	77.7367	249.099	130.055	74.227	168.172	233.21	175.546	214.038	79.5374	75.4759	64.2805	867.583	71.9881	123.676	56.7915
CCL19766	28.508	435.518	46.1427	66.9746	74.0417	34.6142	18.6347	47.1967	69.3706	18.2761	9.67728	53.4655	468.562	428.818	29.3759	152.403	34.1534	31.1697	36.7659	42.0842	39.2216	458.493	462.604	72.4158	459.289	68.3057	26.7009	218.48	24.4633	13.5889	36.7156	25.1544	31.1146	34.75	80.3088	46.3793	72.2841	67.1228	45.7683	411.591	221.063	92.4153	35.1399	66.6016	92.8784	28.1878	32.9409	65.1083	18.9563
CCL19767	270.726	4658.88	595.707	1133.74	1570.83	1691.62	243.09	735.488	191.365	388.961	48.3232	183.333	5202.06	4490.32	421.459	926.645	493.422	206.469	164.523	487.441	120.382	5206.38	5192.56	774.584	5189.59	271.69	167.648	1050.1	107.515	49.802	1007.72	179.263	1502.94	1678.72	201.127	779.321	668.985	1605.95	661.113	4679.03	785.769	638.175	1680.58	595.907	391.126	907.568	1500.03	681.1	783.168
CCL19768	458.024	169.111	109.231	317.7	159.746	87.2197	186.35	66.3362	37.1945	213.582	9.96824	34.2237	186.415	174.915	110.116	240.846	138.663	102.064	19.7158	155.228	28.9822	198.062	186.162	228.573	186.449	118.356	64.867	180.611	77.9727	7.069	76.2105	46.5878	78.9321	87.8428	35.6189	69.6033	284.528	143.675	72.7169	172.431	183.533	79.5301	84.6926	48.1232	82.1257	98.3578	84.3075	214.318	59.1299
CCL19769	126.618	89.3941	44.9466	65.1108	51.8959	44.7724	32.2733	42.2905	14.1062	19.3397	6.83379	13.8852	92.5649	95.0651	12.1418	30.3288	14.0484	12.3284	7.74093	19.7187	10.0207	87.3547	88.9499	36.9812	88.7104	37.7217	21.1757	28.3484	16.559	2.73489	18.4915	19.8735	45.9782	44.2222	14.4361	43.9985	47.2625	52.8053	44.3596	84.9052	45.9393	44.4847	48.5738	18.9157	93.578	18.4999	41.3843	29.9797	16.5151
CCL19770	389.003	701.483	341.611	873.568	646.739	419.636	287.169	107.9	99.799	19.9307	130.021	106.549	831.092	721.088	373.275	444.271	372.009	255.296	35.757	3.53764	1.44034	809.67	842.983	449.745	831.057	219.408	46.6162	489.232	71.8943	93.9412	21.0946	195.48	410.2	450.88	111.109	126.422	208.241	691.334	128.197	700.504	814.486	36.5341	429.449	406.045	77.8278	56.9685	406.456	500.776	64.9022
CCL19771	422.426	683.172	440.375	450.371	342.743	382.579	268.339	233.894	82.7577	76.4114	130.466	80.0042	701.219	678.953	342.449	353.929	366.792	224.188	61.7055	47.8958	25.6587	668.882	704.448	413.861	688.718	212.811	153.894	231.341	108.339	76.1978	115.957	214.299	387.976	397.827	96.8104	233.141	507.336	351.938	228.86	689.946	394.025	86.3831	412.211	340.981	89.7621	119.86	406.347	475.405	96.9999
CCL19772	343.373	253.252	382.335	311.342	214.499	161.552	129.919	87.0329	21.0008	77.799	13.8716	19.2083	219.782	238.772	120.049	113.229	172.125	87.5738	15.1803	59.423	21.614	196.238	217.319	164.037	221.256	173.725	31.9712	89.7243	33.7119	5.52812	65.0111	73.1705	162.138	155.081	23.3527	97.9759	281.5	220.755	101.644	260.288	159.205	36.6261	158.628	75.9572	157.843	101.895	164.517	167.974	51.9449
CCL19773	1.59476	64.1831	46.594	3.93636	18.0347	36.9628	13.0515	0.310883	1.31748	0.0865414	1.51923	1.91869	52.7568	53.7901	10.0836	4.76858	14.6345	10.2451	0.14998	0.155803	0.177617	52.8028	50.2254	1.10187	47.196	24.0063	6.91279	2.77471	0.726698	0.821593	0.278711	14.977	35.6976	34.3416	0.99527	0.779494	16.498	29.7785	3.35169	58.4756	10.5932	1.53588	35.668	10.1901	0	0.647051	37.0308	1.07383	1.03941
CCL19774	0.502512	106.596	41.2299	7.2354	29.4662	49.2759	4.45768	1.4694	2.44201	0.818081	1.8412	1.451	80.9959	106.596	1.39358	6.67818	2.66644	2.26279	0.118147	1.35008	0.699592	83.1914	86.4252	2.31468	84.9803	7.78691	15.4769	1.87354	2.67148	1.94164	0.878224	25.8437	56.8403	62.8011	1.56806	2.94744	51.9856	38.3592	11.2213	108.426	16.0716	0.806596	55.2429	20.1788	0.779424	8.73802	61.8784	3.64395	1.63761
CCL19775	0.365328	14.867	20.2875	3.75725	8.60705	7.56021	3.50209	0.445107	0.266302	0.0495623	0.267712	0.439534	14.6024	16.8468	1.67168	1.82065	1.42537	1.42572	0	0.356913	0.305163	16.1019	14.1226	0.15776	15.6181	5.58024	1.87529	2.0431	0	0.117632	0.425648	4.49289	10.8745	9.01426	0.142498	0.624983	9.24301	11.5839	1.27967	18.2557	7.86428	0.293199	9.34799	0.428322	0	0.423505	10.4967	0.331146	1.04173
CCL19776	6.88223	21.5628	9.94677	7.07811	4.00356	2.9215	20.5691	5.59011	8.73283	3.31975	2.24146	7.36015	19.3828	23.1729	6.78613	5.08122	5.72841	10.1006	2.15748	9.71202	4.47131	19.7292	25.0967	12.3282	22.6789	28.1006	3.48916	1.42552	7.84022	1.72356	8.01857	3.41977	2.73146	5.39096	14.317	4.85901	4.29937	8.98042	5.35715	13.6653	12.2284	7.97829	4.3482	10.3103	30.8381	7.75658	5.38073	10.6942	1.86901
CCL19777	4.30279	21.4374	17.7767	6.85201	7.12155	4.86093	9.21462	3.11164	4.65413	1.73239	3.05137	3.27307	23.9507	22.4937	7.27505	6.57136	10.441	6.83345	1.53379	0.678014	0.347824	24.1721	25.3171	4.87498	25.0491	14.9944	1.74163	2.50122	5.11256	1.56422	1.69803	5.89689	5.28841	6.49379	6.85767	4.0706	3.12153	7.00918	3.40333	21.7724	8.87831	1.11396	6.66474	5.93977	3.9828	2.45377	6.34829	4.88873	1.01773
CCL19778	16.3655	58.8838	23.7598	21.6716	19.1524	21.5906	16.7733	14.1791	17.3094	9.20016	7.01528	15.3142	66.4947	55.2446	15.4547	18.2131	15.9254	12.2661	13.0019	6.16551	7.83288	69.4521	70.1761	15.9511	70.0265	26.3781	16.1059	11.8975	14.0131	3.40968	12.3067	16.3836	18.5942	23.2393	29.9006	15.3187	13.3508	24.0556	10.2099	60.3887	18.4206	9.01377	19.1251	17.8706	27.2087	9.8578	19.0671	16.4825	11.8517
CCL19779	10.7279	76.9359	41.9142	25.2188	21.6641	30.4141	14.9106	15.6848	51.2644	25.5042	22.6483	34.2957	87.9016	70.6727	16.0088	26.0953	14.9885	13.2654	32.4293	9.1707	9.53013	82.3755	96.1619	19.1189	89.3725	32.4562	14.1313	11.1104	24.0544	13.1591	16.9632	28.8428	27.9795	26.5196	83.8887	16.48	19.2437	21.7477	11.9667	80.8096	21.3655	5.53489	27.5957	20.7383	7.72552	22.4297	27.5586	23.5496	15.5033
CCL19780	12.8565	3.76142	20.6943	8.76707	17.1203	1.95761	6.75809	0.817259	200.472	0.720425	1.9969	187.634	3.54215	2.57769	4.72805	6.61612	5.01615	4.86633	69.129	0.887421	1.16731	3.9059	3.13107	0.643696	3.57132	11.6318	1.9129	6.77322	1.75117	1.70986	4.07047	1.71862	0.831942	1.52255	186.418	0.887969	4.3999	10.093	1.59088	3.14474	22.0031	0.560772	1.32437	0.327683	41.183	7.20895	1.63885	0.542871	0.512333
CCL19781	56.8306	268.207	15.0305	14.1529	18.8092	66.2198	17.1942	32.7136	22.538	7.92371	20.3223	21.8393	283.334	257.71	13.8377	19.9808	14.3286	14.4745	40.1344	5.10573	10.0617	301.288	290.393	31.1794	288.145	27.3007	77.8285	6.78864	25.0508	13.6988	7.12933	65.417	58.7854	65.1025	23.4372	35.2744	11.3398	13.6319	30.5408	270.808	15.3769	45.6102	69.4884	38.1183	26.4768	6.84988	59.5025	25.0289	9.84205
CCL19782	319.265	725.385	322.732	450.986	665.486	427.843	252.667	225.474	220.339	81.4499	82.5732	191.233	781.756	749.39	175.839	291.923	201.259	173.34	135.269	60.8679	36.1891	826.787	773.365	300.111	768.784	259.608	154.551	249.884	47.5433	84.4669	81.5334	120.315	450.413	452.217	222.706	249.159	202.799	624.375	236.639	736.924	256.867	369.872	449.38	222.72	208.298	78.0128	441.189	278.701	136.49
CCL19783	289.733	784.629	217.355	330.38	492.555	470.76	188.501	285.259	107.43	116.462	41.7757	111.328	777.118	854.734	74.2624	256.665	86.9379	72.962	64.2965	103.918	57.3181	766.101	771.901	205.245	774.073	179.941	167.943	281.594	63.7886	38.1038	165.639	144.322	491.494	477.98	118.476	294.464	364.803	497.131	288.181	811.358	248.955	392.311	469.186	152.445	265.005	122.434	498.571	192.883	175.658
CCL19784	299.551	822.153	643.498	266.143	328.855	458.796	319.54	257.007	96.6984	131.705	80.45	103.214	831.48	817.447	255.853	390.614	237.667	268.718	56.6017	84.2724	46.3981	785.741	848.869	257.36	835.13	331.97	218.371	236.188	140.253	53.7816	171.424	202.07	455.937	466.02	102.875	282.677	340.846	349.95	242.405	791.28	173.372	93.7733	464.778	314.316	82.4039	130.449	467.904	265.942	101.26
CCL19785	0.0195273	291.968	31.7854	7.27863e-05	3.91051e-08	241.89	68.1283	0.00927339	0	1.39394e-05	0	0.00539309	182.706	330.857	3.42928e-08	118.233	3.61833e-06	0	0	0	0	263.011	171.02	0.000870918	156.861	44.6884	13.8596	89.9032	0	1.09655e-06	0	15.6004	290.004	190.335	1.62461e-08	0.00603645	51.7739	0.00109528	0.00857976	350.17	29.9539	1.80686e-06	211.477	0.00557026	0.00234452	0	377.971	0.000311726	0.00867643
CCL19786	226.023	642.953	290.556	324.823	410.254	401.499	278.735	158.117	71.8314	53.3058	33.0437	78.6988	655.208	647.363	252.386	294.968	239.445	253.096	43.9911	59.2259	40.2191	677.439	678.074	214.062	669.787	269.891	170.746	192.071	55.5611	32.6533	81.0956	160.657	403.229	377.732	92.4431	174.678	217.969	431.337	151.56	612.258	177.451	145.96	394.36	266.313	146.266	72.2281	412.084	219.316	29.8776
CCL19787	1761.77	7487.8	1071.21	1629.8	3312.44	4670.45	1078.77	1056.85	2623.61	485.198	213.198	2690.52	7596.06	7897.9	798.264	1162.67	1070.91	721.262	996.468	522.593	477.704	7514.76	7564.33	1277.25	7544.3	1417.01	2006.06	1388.03	328.456	424.53	849.683	2067.57	4896.63	4651.36	2871.14	1082.04	1431.25	2846.96	1074.23	7454.17	1198.66	1689.04	4685.92	1129.61	1535.84	735.312	4925.35	1105.63	735.018
CCL19788	1797.61	6834.27	1271.76	1455.14	2967.71	3983.24	953.31	1210.89	2089.45	957.667	165.362	2210.72	6252.35	7173.41	527.001	1187.64	791.359	483.435	825.94	923.365	924.139	6378.86	6246.16	1080.38	6266.6	1449.42	3309.77	1490.22	599.768	287.352	1584.19	1917.06	4191.43	3945	2416.6	1249.06	2048.62	2744.86	1252.69	6795.62	1200.95	1936.74	3963.78	984.422	2101.29	1482.3	4335.97	975.867	1221.44
CCL19789	2136.53	11008.8	1960.12	1327.99	2701.87	7172.07	1237.62	1262.49	1774.45	593.368	245.946	1980.38	9729.13	11417.2	636.002	1172.7	845.982	599.394	418.362	832.367	699.148	9579.07	9676.89	975.967	9698.41	1358.45	4230.01	1522.04	395.621	427.462	906.409	3831.57	7912.39	7177.07	1996.91	1268.8	2289.86	2661.86	1541.53	11025.6	1346.91	1782.18	7154.6	1097.58	1454.92	868.755	7914.38	876.299	850.366
CCL19790	1504.09	7745.28	737.763	249.049	827.992	5351.22	728.044	130.148	1917.72	147.006	191.549	2140.71	7052.75	8200.58	487.161	375.203	620.641	495.957	400.67	377.643	422.829	7237.4	7122.71	237.55	7065.54	1007.6	2795.09	368.169	113.268	376.015	418.86	2796.44	5950.83	5391.29	1930.76	148.009	959.408	961.329	355.94	7649.18	540.074	616.824	5415.74	886.1	388.938	567.605	5928.19	191.894	132.754
CCL19791	621.246	4694.8	368.919	187.234	505.914	3340.2	274.555	177.812	763.329	157.941	133.917	841.355	4188.13	4848.7	198.627	224.42	243.823	213.02	188.691	324.734	276.831	4107.56	4178.43	111.35	4181.1	404.385	1686.61	263.539	66.0849	241.295	288.974	1756.27	3698.58	3314.58	805.481	168.454	897.994	598.5	345.216	4720.73	347.294	404.675	3333.78	406.29	272.751	361.949	3680.07	108.618	210.89
CCL19792	71.469	113.295	32.4496	36.1968	65.5869	57.6575	28.4387	55.4331	16.317	14.1596	6.54655	18.56	98.9904	120.192	15.052	40.9935	19.3403	13.9659	13.1573	13.0424	7.54686	101.328	101.768	21.0992	100.747	42.4783	38.1477	98.2469	9.03783	5.68793	22.5456	37.7659	61.0918	59.7181	25.5801	50.1914	28.5068	59.8609	41.8615	113.348	74.8094	38.5817	56.4427	12.8653	38.014	22.7447	62.782	21.7046	36.3092
CCL19793	247.395	1836.24	168.633	109.338	260.791	653.527	189.242	55.6221	298.822	58.549	82.9039	318.064	1348.49	1729.74	279.555	103.227	303.737	245.727	102.211	128.61	134.387	1313.84	1323.9	59.2481	1327.19	256.852	355.557	96.1453	55.2166	177.317	163.215	512.824	776.323	649.785	348.785	53.5087	454.232	297.376	127.335	1843.23	108.876	72.3702	669.157	147.075	45.2882	206.704	753.523	56.4013	60.792
CCL19794	98.3824	1902.76	178.731	87.0509	253.8	705.892	284.514	45.0004	153.98	43.844	151.842	192.031	1419.39	1779.97	427.546	131.933	455.819	392.359	87.3553	80.4102	125.183	1279.78	1398.66	51.2665	1377.39	408.083	396.551	115.096	53.0122	320.32	196.434	580.694	850.735	708.727	230.819	45.4014	431.388	312.729	145.114	1929.47	141.302	46.3163	735.827	155.46	28.1323	210.099	837.936	45.9764	62.0179
CCL19795	9.30457	4.5813	11.6942	2.6841	2.01986	3.3236	60.1346	7.3549	64.4335	1.23152	4.65646	61.6793	5.71544	4.9336	114.323	2.26196	112.345	195.627	20.3557	0.665141	3.88612	4.6353	5.65766	2.28668	5.44169	192.06	6.08352	1.4807	5.04134	2.00949	3.23904	5.83568	4.72865	3.78157	46.0006	9.6505	1.40354	2.73179	6.40913	4.73143	6.14149	6.01044	4.44483	2.02881	5.98397	2.30195	3.99215	1.7632	0.416005
CCL18386	204.583	130.408	788.835	451.434	617.221	299.035	202.076	330.181	776.714	155.774	256.803	730.242	128.513	119.372	257.235	481.713	268.597	287.172	1612.69	79.8147	54.2174	113.499	124.74	323.461	123.216	285.077	286.816	274.797	68.2536	98.34	204.524	260.588	283.389	304.377	694.582	364.276	472.01	612.769	318.159	139.155	549.713	399.923	305.252	396.84	273.831	128.269	286.195	293.584	224.566
CCL18387	32.7228	17.2335	108.923	64.9758	80.0627	23.3118	49.0439	57.632	11.8871	69.9746	5.34191	12.2396	16.2138	16.6479	23.6303	30.947	29.2255	26.7466	8.45532	60.5355	22.0114	12.5384	16.5631	25.4634	16.253	68.1355	18.294	31.0037	19.0695	1.87777	32.4635	34.4115	25.46	24.5018	11.7106	46.0829	83.4282	84.0874	53.0551	22.9447	70.1423	46.5438	23.7447	28.0142	23.8699	42.4407	25.457	25.0881	60.446
CCL18388	26.3819	15.2317	79.1916	61.8431	59.7287	20.2794	31.6934	26.2936	4.33126	33.405	3.04794	4.40366	12.5122	10.3339	17.4668	36.7187	17.2852	15.0547	4.07928	26.0645	8.07367	13.7971	13.5006	21.4166	13.4228	50.8254	20.7405	33.5253	11.1913	1.22446	15.992	31.8871	23.2051	21.0208	6.42762	27.9974	73.7633	78.433	27.5775	16.3601	63.1502	49.9763	19.0707	21.1083	23.5934	23.9705	20.0687	24.4366	42.5031
CCL18389	14.9904	0.889518	4.86081	7.42301	10.1736	2.7398	2.85971	4.53217	7.58825	1.12982	2.18682	7.4145	0.541259	1.64588	2.77145	12.5663	2.16618	3.20839	1.86012	1.08482	0.966179	0.298422	0.744621	4.31556	0.744466	4.48604	9.4998	3.01871	1.68662	0.580997	1.09159	12.4145	3.13999	3.11346	5.7027	5.56315	4.21406	8.15021	4.80112	0.826801	19.3786	2.89629	3.42006	5.77703	1.61465	0.965419	2.44165	3.95412	0.395785
CCL18390	79.3173	39.7068	109.024	155.459	200.782	82.4748	34.0837	91.4975	37.5717	126.374	56.0688	31.5525	43.7399	41.8722	69.1001	140.191	65.6861	55.5587	35.7902	164.7	148.274	47.0833	40.5372	97.1044	45.7529	84.3048	112.869	70.5285	146.54	25.6253	185.683	108.385	74.407	73.5981	42.0147	93.7247	206.909	163.716	87.2323	38.1799	137.153	124.743	77.2783	125.793	60.2701	157.504	76.4196	121.867	238.683
CCL18391	210.557	13.4145	68.4622	68.0551	198.91	36.6171	21.6726	113.255	29.4224	24.5194	34.1001	28.6768	16.4933	16.31	34.6733	97.586	39.0955	25.2699	41.3554	15.1999	20.2421	15.4852	15.768	117.961	14.5575	39.8599	41.0148	180.418	18.8884	22.9372	34.353	44.0366	36.0441	37.2161	33.4192	111.993	121.862	214.366	113.381	13.1092	147.083	54.9134	38.3945	59.5058	59.5219	26.7439	39.1972	109.585	44.7881
CCL18392	87.1088	8.64334	56.2079	32.0684	99.8926	19.2241	12.0738	62.1713	11.1541	28.4026	15.7316	12.2071	8.92643	10.5967	8.30406	66.9056	11.2388	8.32041	15.0404	10.0334	14.7456	9.04502	9.76173	41.7841	9.68162	23.7207	21.948	154.851	10.8537	10.2392	17.7322	24.0707	24.3086	20.856	15.219	56.0039	44.6625	101.064	55.8567	7.45247	134.549	38.0337	22.2018	18.714	45.0049	20.691	22.9271	34.8327	28.7805
CCL18393	565.086	9.38194	20.5072	6.02247	30.6582	22.3721	3.35133	29.9653	23.4769	78.6486	36.4746	24.6584	2.85439	7.71532	8.93172	218.873	6.39722	4.39475	34.4195	34.3256	48.9144	12.5901	2.77189	29.5019	3.69508	12.9631	11.6896	283.822	57.8147	7.54203	45.2002	29.4612	24.4029	15.0118	25.8863	21.4667	39.5082	29.2271	24.3578	1.93788	295.331	25.8482	11.0991	8.58193	29.5187	79.7628	20.6021	52.3208	112.113
CCL18394	6.46429	1.12984	24.1082	4.23072	13.5376	0.56129	3.69957	0.429598	17.4204	0.239176	0.645959	24.7461	1.14582	0.387138	3.25945	3.17273	4.0354	3.96934	21.6232	0.287064	0.245442	0.631742	0.741798	1.94559	1.01976	9.23651	0.83794	5.84269	1.89682	0.756885	0.855867	1.97106	1.74926	1.12989	16.8859	1.4362	2.31284	10.8697	1.80116	0.777907	19.8792	0.471638	1.67079	0.77512	0.683624	1.36249	1.37836	0.98926	1.9151
CCL18395	398.281	47.96	133.603	269.677	197.234	107.1	114.861	152.438	175.942	83.1344	57.5431	155.105	47.3065	43.8465	201.356	123.774	213.273	142.152	90.7313	93.6532	94.1902	49.6973	48.2671	181.182	47.4813	209.215	114.071	89.1343	85.7204	39.8002	138.979	83.7606	103.939	105.38	190.297	158.616	245.265	177.41	149.122	47.1446	113.23	64.6002	100.83	62.6342	99.4843	105.473	100.933	144.882	133.96
CCL17856	72.1499	191.84	151.756	68.8355	77.7988	108.304	43.6641	419.255	143.083	198.514	337.477	153.073	174.399	173.942	139.21	90.7841	144.896	110.969	194.394	114.281	231.753	161.064	179.435	152.469	174.457	125.736	164.779	157.775	263.601	281.348	208.905	177.12	102.356	105.468	172.208	397.828	87.3448	60.7544	322.093	207.474	175.425	122.216	109.403	140.475	90.7174	204.116	108.017	155.765	197.98
CCL17857	22.1978	16.7284	24.0616	53.9031	46.9171	27.6144	14.7037	54.5914	11.786	25.9321	15.9653	11.2267	26.3826	18.1438	31.5207	51.3859	29.8315	23.0762	12.4676	4.61842	6.69576	21.2113	22.8959	101.242	22.8911	28.1187	22.5077	27.9701	17.2487	12.8389	10.5367	10.5705	22.2697	28.1894	13.6289	62.789	22.1873	36.9307	99.0832	15.1	53.473	21.6091	25.9714	13.6151	16.418	11.0793	22.6577	77.6621	58.1056
CCL20272	0	0	0.565078	1.74247	2.3654	0	0	0	0	0	0.206924	0	0	0	0	7.50529	0	0	0	0.137935	0	0	0	0	0	0	0	1.75465	0	0.54553	0.164499	0	0	0	0	0	3.17523	0.663233	0	0	4.86286	0	0	0	0	0.818355	0	0	0
CCL19328	2.21096	5.89142	5.70525	2.87227	2.5588	4.22347	3.52966	1.75805	16.2862	1.26295	2.47292	16.0163	7.03356	7.35927	2.19443	3.67284	3.45053	2.6549	11.3815	2.35898	4.60091	4.75359	5.98566	1.30652	6.64527	6.95523	11.482	2.89235	3.35829	2.24812	2.91496	6.2448	7.20471	4.47471	16.915	1.59259	5.23402	2.8015	1.57948	5.7764	9.73361	3.2687	6.17571	2.66041	4.87324	2.66422	5.18577	2.04929	1.04285
CCL19329	1.27486	0.93373	2.55121	2.71595	1.52562	1.97144	3.96077	0.355032	2.12411	0.197663	0.900855	2.12544	1.18367	1.43974	1.16166	1.21017	1.42116	1.58552	1.60574	0.84516	0.912781	1.95784	1.29314	0.314587	1.06303	5.40246	2.0775	1.98047	0.449528	0.32253	0.74268	0.814473	1.73477	1.45902	1.84699	0.400586	0.81917	1.06941	0.358844	0.843788	8.00903	0.51158	1.84105	0.720655	0.847451	0.633377	1.81547	0.330166	0.111283
CCL19330	0.868758	0.397683	1.2418	2.80809	0.649771	0.395129	6.92526	0.362906	1.2967	0.437767	2.00082	1.314	0.725953	1.14463	2.16834	0.206169	1.74321	2.30994	0.554412	0.727498	0.933025	0.800504	0.587475	0.214376	0.783137	11.0445	3.61007	2.08223	0.47128	0.5195	0.39765	2.2201	0.738852	1.43173	1.83954	0.363974	0.976894	0.364377	0.489069	0.985715	8.32023	0.298815	1.41141	0.327394	0.192499	0.71936	1.01883	0.128567	1.06168
CCL19331	1.52165	2.48225	1.38412	3.12992	1.01393	5.02071	2.96882	0.202249	2.5545	0.0750674	0.861641	2.56303	2.87699	2.91615	1.38105	0.804289	1.51122	1.20428	1.13833	0.168932	0.385169	1.78449	2.31364	0.438066	3.01147	5.9408	3.78711	1.71916	0.63035	0.400873	0.604396	3.40248	6.42353	4.96475	1.97843	0.0676146	1.2444	1.38087	0.787395	3.2045	7.82742	0.11102	4.45731	1.78403	0.429121	1.00225	3.24456	0.250778	0.169051
CCL19332	1.47738	0.315601	1.47824	1.77267	0.515658	0.156787	3.24116	0	2.57265	0.06681	0.0902189	2.01447	0.320065	0.324421	1.02428	1.43163	1.07599	1.70011	1.73677	0	0.06856	0.5294	0.621627	0.496209	0.233062	6.97708	0.280877	1.37705	0.280506	0.0792837	0.0717216	1.65175	0.293176	0.946848	2.30505	0	0.830639	0.578339	0	0.162972	3.02887	0	0.155569	0.216517	0.190959	0	0.577532	0.255077	0.501517
CCL19333	0.659379	1.20735	2.16779	4.55326	4.04399	1.55947	2.85722	1.00995	1.35039	0.971224	1.72569	1.38263	1.37748	1.24109	0.888181	1.64304	0.646838	1.10283	1.01876	0.644191	1.70482	1.41767	1.15931	1.32879	1.42654	4.42073	2.25648	2.92665	5.00775	0.636939	1.83831	3.15943	1.23372	1.56963	1.69013	1.38126	0.741453	3.3187	0.907374	0.997531	8.8062	0.302397	2.1425	1.1044	0.219157	2.34774	1.32563	1.73206	1.57324
CCL20633	2.67642	6.04057	1.86294	4.9068	4.75205	5.03853	9.09055	3.17583	0.876514	1.95757	0.724821	0.616013	6.8823	5.51945	4.35658	8.11891	4.5765	5.65912	0.738701	1.27897	0.615615	6.25472	7.16075	4.25456	6.82884	8.60388	3.05302	9.18322	1.63496	0.674436	3.08444	4.4234	3.1867	5.14591	0.907784	2.73015	4.44892	3.00649	3.15897	5.39131	14.3141	6.07044	5.58754	2.86506	5.5952	2.86656	5.73165	3.67667	5.07205
CCL20634	3.83576	8.64334	3.96179	5.472	5.05293	8.35147	0	4.10053	2.19474	2.78655	1.22408	2.44143	9.81103	6.52103	0	10.1746	0	0	1.28003	3.4452	1.5848	6.38472	9.91792	5.02265	10.1501	0	4.65777	14.6854	1.40958	1.39444	6.27114	5.67184	8.25019	9.35746	2.38098	4.1126	4.73061	3.99606	2.49215	7.69816	19.4822	11.1221	8.75564	4.02569	7.00503	5.12792	11.1733	4.48627	3.27624
CCL20635	0.676458	117.917	26.3972	61.2226	55.9574	160.664	55.3615	83.4072	136.424	41.848	75.0998	102.384	117.386	112.3	118.937	71.9189	97.1259	116.157	59.4827	29.7395	27.311	111.988	119.971	76.1451	124.854	97.0369	98.7701	44.5565	100.437	69.4821	23.8415	171.679	153.032	154.34	73.8796	84.9752	81.3904	47.6653	68.7157	119.542	44.9338	28.2309	163.262	126.896	19.9353	21.565	158.663	103.888	68.063
CCL19634	0	0	0	0	0	0	57.4109	0	39.8854	0	13.3655	4.38876	0	0	101.162	60.5973	96.7801	131.407	0	0	0	0	0	78.762	0	104.977	0	45.3342	0	17.6183	0	0	0	0	18.9712	0	0	0	0	0	67.3071	0	0	42.768	0	0	0	103.918	29.719
CCL19635	2.14487	16.4948	35.6255	60.8832	28.7475	36.0556	11.0477	27.596	7.19201	31.6591	1.10023	4.43853	22.3042	21.4774	17.2498	59.503	16.0675	13.6504	2.21887	30.2795	20.3052	20.2906	21.7948	68.2936	23.4144	25.4499	16.3927	30.6544	36.4885	0.828749	43.108	14.8677	29.1133	33.816	7.02758	24.5321	78.6261	31.7381	27.0471	17.3193	44.5888	13.0826	26.2895	35.7089	7.31898	48.9827	24.1477	67.9908	53.8213
CCL19636	8.30397	79.8257	134.386	43.0729	18.5244	51.7259	36.0565	29.7363	4.56175	20.572	41.67	7.21068	95.9725	108.933	31.0388	32.3872	37.5265	30.7811	6.53622	32.0099	28.1478	111.003	101.516	19.8525	100.811	62.341	38.3015	39.0366	16.8632	39.7581	34.5989	56.5115	50.2956	52.7569	9.10677	29.2944	38.9743	20.5641	34.6202	87.2209	40.1925	73.0195	52.9208	12.9106	42.5598	33.2737	56.3136	15.054	30.8852
CCL19637	9.16208	76.3314	131.781	54.1813	20.9861	42.6607	46.8641	30.6979	4.03499	17.0909	22.24	7.57839	83.1796	95.8174	32.2371	45.1845	42.0028	32.6614	6.46239	37.4825	27.7429	71.4074	78.2455	19.2879	81.3006	90.5093	37.2326	49.1041	11.9595	34.6636	34.8601	40.9737	43.6355	54.3153	6.84962	24.6306	55.3759	27.2357	33.3467	65.5677	45.4331	50.553	43.4146	8.55996	20.8723	33.1909	42.9791	14.6817	15.1621
CCL19638	3.73481	52.6571	142.539	45.819	12.2909	34.6528	34.772	25.6123	4.44019	10.1699	21.4062	3.78733	69.6999	69.9456	26.3746	38.0011	34.4312	28.5901	4.171	14.8558	13.7417	74.2766	70.5476	18.4322	68.05	57.8746	34.0826	52.549	6.23008	25.5117	14.22	35.0453	32.5575	32.6558	4.68251	24.0578	30.2978	17.3878	25.6391	55.4421	53.6533	46.139	33.1195	6.49003	23.8957	15.54	29.252	14.9578	14.0186
CCL19639	24.5553	216.569	89.6367	96.4885	116.502	108.317	41.2632	43.0402	58.821	33.2901	29.5662	53.0757	252.486	226.135	71.4085	98.6025	88.1678	62.3524	44.6535	37.7011	86.0773	250.318	244.146	46.7055	246.446	81.6127	50.2257	64.8747	146.362	29.7723	57.3181	71.947	99.9098	105.332	57.8199	44.574	87.12	109.93	37.0745	215.876	72.3367	34.5217	102.179	63.4361	22.1297	52.8088	106.649	47.2787	52.911
CCL19640	0	0	4.69496	4.36619	4.91326	0	5.75445	0	0	0	0.573078	0	0	0	2.04484	9.46505	3.34763	3.48796	0	0.927747	0.933213	0	0	0	0	12.3658	0	6.66448	0	1.72669	4.03516	0	0	0	0	0	2.51252	3.80486	0	0	8.10814	0	0	0	0	3.10826	0	0	0
CCL19641	0	0	5.52287	4.01527	7.18933	0	9.63095	0	0	0	0.813894	0	0	0	12.1898	11.5175	15.7578	15.7616	0	0.608303	0.67473	0	0	0	0	18.8649	0	5.73038	0.0511218	1.0837	1.60776	0	0	0	0	0	6.43378	5.49406	0	0	9.02534	0	0	0	0	1.46311	0	0	0
CCL19642	0	0	6.22605	4.66252	5.93693	0	8.92833	0	0	0	1.43308	0	0	0	9.70796	9.22921	13.9331	12.3819	0	0.108556	0.0495018	0	0	0	0	19.5601	0	3.59038	0.0337552	1.23076	0.181246	0	0	0	0	0	6.99696	6.05481	0	0	8.4196	0	0	0	0	0.515238	0	0	0
CCL19643	0	0	0	0	1.63887	0	0	0	0	0	0	0	0	0	0.394242	0	1.87722	0	0	0	0	0	0	0	0	0	0	0	0	0	0	0	0	0	0	0	0	0	0	0	0	0	0	0	0	0	0	0	0
CCL19644	0	0	0	0	0	0	0	0	0	0	0	0	0	0	0	0	0	0	0	0	0	0	0	0	0	0	0	0	0	0	0	0	0	0	0	0	0	0	0	0	0	0	0	0	0	0	0	0	0
CCL19645	0.583485	0	11.0927	23.7036	19.551	0	20.9544	0	0	0	5.66541	0	0	0	29.4501	31.5018	28.3202	27.6754	0	1.35386	1.29972	0	0.0920656	0	0	35.65	0	13.5965	0.110784	3.66358	4.58883	0.326175	0	0	0	0	11.81	16.617	0	0	23.3266	0	0	0.0855121	0	4.56572	0	0	0
CCL19646	0.676458	2.92624	2.19977	3.47856	1.7708	2.04599	6.29108	1.07144	0.698555	2.01898	0.557672	0.732477	2.19825	3.34225	3.61125	3.7926	3.37829	4.67064	0.715701	3.46961	1.78934	1.0908	2.40155	1.31453	3.09468	15.2743	2.60429	3.99327	2.50451	0.490078	2.41371	0.756296	2.01357	2.16769	0.747592	0.413303	4.75411	3.27699	0.740471	3.02214	9.88127	0.407176	2.24378	1.5862	0.262306	3.67585	2.37994	1.00734	2.20447
CCL19647	16.0289	49.3946	23.8867	12.4515	16.9624	23.1272	9.71021	27.7564	5.55201	7.31023	2.3117	5.16995	51.8664	44.9337	6.38402	18.2708	6.75951	6.29633	4.24971	5.28931	5.17524	52.0601	51.0668	13.6472	54.8222	19.5536	16.4364	5.72181	8.87102	1.53736	13.5596	17.3487	24.9728	25.0263	6.82858	28.2548	15.7231	19.6251	19.1882	48.6432	14.2634	17.7909	25.4254	14.2945	11.9019	9.88373	24.1971	10.2896	6.66837
CCL19648	8.53275	27.0931	15.7449	8.4337	11.6035	9.94913	6.13592	14.1765	3.7023	3.95388	2.41585	3.15978	34.0123	35.26	2.71974	7.68558	3.32052	3.50961	2.78779	3.18021	2.26785	36.6911	33.9034	7.06637	35.5571	10.9655	20.5096	3.82169	4.71296	1.42725	5.58409	11.9557	11.2151	10.9017	5.01397	14.3536	6.54194	12.9489	9.63132	28.8611	10.462	26.1472	11.2021	12.9598	17.1451	4.27135	10.7215	5.75415	2.95674
CCL19649	20.1706	109.062	19.4348	8.29788	10.3257	83.7212	8.37996	60.1461	14.921	10.135	3.28467	15.028	131.046	112.996	4.26784	9.18351	4.29051	6.27944	12.8571	2.00709	1.62248	130.101	124.901	26.5396	127.467	16.8685	69.0263	5.84911	14.4111	2.26112	6.57158	52.1183	70.6256	68.0834	19.4263	61.4185	13.1047	13.3355	40.2989	113.427	14.887	52.162	81.5604	33.1519	32.3286	3.89712	76.2215	19.5409	14.7899
CCL19650	22.9156	121.806	14.3868	8.31807	13.8795	90.4101	9.00037	65.475	13.4288	16.2758	5.10362	14.3258	143.533	123.73	6.23042	11.9427	6.24105	5.80013	13.2582	5.87132	2.00175	145.875	138.746	28.1996	140.489	21.2861	101.869	6.98017	17.0624	3.6893	10.3394	64.3017	87.7389	77.8961	20.6225	60.5064	16.4208	15.8304	47.4139	126.541	17.4105	39.4872	86.0171	34.9008	29.6195	7.22721	89.5806	23.2152	18.7611
CCL19651	7.13882	15.225	7.84556	7.22164	7.10746	9.76193	6.02795	9.18258	1.84833	1.30191	0.857594	1.52066	13.9572	11.7186	3.5376	10.9842	2.99534	4.11046	1.0731	3.71586	2.31358	14.8453	13.8123	5.35696	15.8771	13.0053	32.7067	3.49062	2.57752	0.527553	5.01097	23.1591	9.61462	10.4255	2.52586	9.61001	6.71144	6.59702	6.81515	13.9424	9.21329	8.64101	9.90791	7.95816	6.17168	2.88291	8.50926	4.09165	1.23949
CCL20503	0	0	0	0	0	0	0	0	0	0	0	0	0	0	0	0	0	0	0	0	0	0	0	0	0	0	0	6.51584	0	3.37635	0	0	0	0	0	0	0	0	0	0	12.8986	0	0	0	0	0	0	0	0
CCL20504	0	0	0	0	0	0	0	0	0	0	0	0	0	0	0	0	0	0	0	0	0	0	0	0	0	0	0	0	0	0	0	0	0	0	0	0	0	0	0	0	0	0	0	0	0	0	0	0	0
CCL20505	0	0	0	0	0	0	0	0	0	0	0	0	0	0	0	0	0	0	0	0	0	0	0	0	0	0	0	0	0	0	0	0	0	0	0	0	0	0	0	0	0	0	0	0	0	0	0	0	0
CCL20506	21.3155	56.0545	12.8703	35.529	46.5632	37.2077	39.2263	52.6571	13.7518	20.2424	15.216	12.292	57.4444	55.6842	51.5708	52.5035	55.7494	62.4441	14.6027	37.161	28.2426	54.5203	58.2195	36.1841	60.6424	59.8779	63.9311	51.154	29.3066	12.8984	48.0642	53.0039	37.6316	41.6896	14.3349	44.3693	26.0349	50.9284	38.4585	53.2698	44.7549	36.8687	37.383	46.9658	26.2212	26.414	40.0824	30.8376	12.8748
CCL20507	0	63.9285	0	0	0	21.1727	0	0	16.1588	0	60.9162	8.00107	43.2218	43.8101	0	101.268	0	0	5.21188	0	6.17227	23.8302	31.4794	54.245	41.9638	0	18.965	192.845	4.20886	85.6523	16.1423	24.7838	26.3939	7.10351	8.64654	0	0	0	0	14.6719	170.426	0	28.0109	25.9899	0	16.061	25.9968	17.2229	4.51502
CCL20508	0	0	0	0	0	0	0	0	11.8221	0	17.8271	0	0	0	4.4977	40.4127	0	14.6061	0	0	0	0	0	0	0	14.361	0	30.2336	0	20.8884	0	0	0	0	0	0	0	0	0	0	9.975	0	0	4.75371	0	0	0	0	0
CCL20509	114.846	219.036	41.3687	112.446	155.852	194.229	82.291	35.3734	93.0924	7.22944	97.6249	76.7145	293.492	228.79	111.601	244.965	165.47	112.808	121.401	16.6058	21.489	242.971	297.476	108.711	301.473	146.847	104.281	163.853	21.9799	89.6379	23.2828	94.5032	191.44	168.407	125.908	45.8064	72.3193	138.111	34.9988	195.809	210.213	19.9091	183.432	139.228	5.70027	18.6389	171.32	100.651	45.6605
CCL18249	52.7637	269.189	238.092	63.8417	107.248	249.015	0	30.2523	23.1272	579.113	37.528	20.4136	183.903	207.193	0	147.804	0	0	24.3245	45.4839	9.50622	184.623	183.158	330.012	181.488	0	394.763	93.8605	462.402	29.6481	18.9851	453.422	290.713	257.267	30.4003	23.7674	63.9848	97.8073	357.412	282.119	89.7207	92.9958	251.656	219.549	52.955	77.9569	279.059	330.367	375.084
CCL18250	90.8424	320.197	211.69	101.418	120.779	333.363	0	45.4372	41.9675	209.024	24.5255	36.3836	271.705	296.861	0	112.188	0	0	57.7517	12.9914	5.82427	268.555	271.773	523.222	260.592	0	523.918	126.638	312.051	30.7898	9.40041	622.079	360.778	355.068	65.2723	42.6497	30.2417	127.038	598.726	317.241	116.156	314.651	336.437	426.202	131.632	22.8631	354.649	463.874	525.375
CCL18251	130.545	290.434	230.445	85.1407	135.583	318.981	0	19.1381	40.2299	226.636	20.9992	46.7354	239.704	234.926	0	161.323	0	0	47.1622	6.48059	1.18207	230.471	227.416	513.32	221.342	0	234.266	137.177	378.441	30.4149	6.1829	511.426	280.539	314.936	80.8642	20.7507	34.61	109.062	269.531	278.878	146.221	176.321	295.715	462.898	59.2631	41.2169	311.17	465.9	504.975
CCL18252	123.024	211.315	106.513	43.6425	59.9758	226.367	0	49.6158	36.8179	304.771	16.7826	44.1521	170.804	179.128	0	77.1485	0	0	70.1387	13.0777	10.3449	172.681	168.798	400.155	166.493	0	365.535	85.047	294.579	14.3672	10.1057	348.594	213.377	224.339	68.4571	45.1327	14.3355	57.6414	565.458	211.068	77.962	453.699	231.455	373.593	218.642	27.8686	219.992	380.54	619.922
CCL18253	97.984	122.151	114.993	50.6768	82.05	132.514	0	32.5461	45.1463	157.448	25.1413	49.465	106.306	94.6849	0	207.099	0	0	76.9131	5.27603	8.84519	98.9589	110.807	391.626	101.296	0	157.833	84.925	188.612	17.7752	9.1297	192.736	113.808	127.857	73.6114	29.7434	10.1607	62.7584	327.889	117.463	91.8734	179.939	128.897	359.371	75.8799	19.4768	108.122	370.914	329.897
CCL18254	56.9638	121.883	647.651	83.6255	115.205	117.444	0	31.2316	36.4444	171.388	51.1689	38.1914	120.099	103.803	0	173.231	0	0	59.0804	6.90037	4.15709	115.559	123.441	397.946	122.473	0	111.093	106.19	193.633	30.397	6.48974	140.214	98.4547	120.123	59.2507	27.1695	15.7553	91.4445	260.48	124.053	134.773	157.614	112.904	348.271	73.9253	12.781	95.6267	370.242	894.871
CCL18255	131.682	146.328	167.912	62.4626	100.74	138.255	0	51.6507	63.9921	392.456	79.2735	71.4585	132.587	121.839	0	53.1823	0	0	104.397	18.1063	5.07626	124.676	133.26	576.613	132.713	0	190.112	106.326	456.833	40.5966	6.81388	148.942	114.158	139.226	97.5286	49.0112	26.0578	88.2212	497.13	141.31	81.666	347.9	140.859	646.524	199.391	36.8261	112.956	563.712	690.134
CCL18256	6.45363	2.54517	142.062	55.1407	98.2453	6.32206	0	0.725812	5.30742	30.1722	29.1029	6.45052	5.48498	3.92445	0	68.8603	0	0	4.90217	6.91123	0.967581	5.33669	4.85646	81.8916	5.48196	0	0.566285	57.994	24.5065	15.5051	2.0244	4.99521	2.95541	6.36323	5.03454	0.242649	11.1645	67.0453	3.69519	3.94286	66.5619	0.39842	5.64565	76.683	0.384998	14.2433	3.49313	73.2831	216.785
CCL18257	14.7934	72.0836	90.28	28.92	49.5431	66.7941	0	37.0013	13.0709	123.336	24.8617	16.0332	64.8393	59.2786	0	27.6213	0	0	17.0745	2.09026	0.748918	57.3034	61.2676	228.113	59.9048	0	46.441	45.6585	114.069	12.2429	1.42446	75.0423	64.6327	68.0909	22.0954	32.2099	6.32396	38.264	352.559	68.5387	44.7413	73.8853	71.6822	179.535	35.2715	9.03522	64.0905	227.182	378.553
CCL18258	49.5464	116.618	83.2263	37.677	53.4524	100.956	0	72.5859	28.1635	313.844	48.8502	35.5495	94.0678	85.0617	0	26.4379	0	0	41.7248	11.0745	2.00664	91.0309	95.8026	352.965	94.1721	0	189.25	70.7184	233.755	26.0089	1.66184	117.503	87.9529	98.5338	56.7672	69.5705	11.4804	53.9548	745.616	119.049	48.5727	403.908	99.0329	320.11	204.466	24.6281	100.364	371.106	882.425
CCL18259	55.8332	103.525	200.865	88.0691	135.648	114.345	0	77.6567	78.2352	450.265	81.3694	91.2514	89.6487	95.8799	0	50.0225	0	0	77.3618	21.7959	5.06558	86.6597	88.3938	484.56	87.5837	0	164.412	83.9093	285.985	46.7117	9.09083	130.106	92.4346	111.471	123.654	73.9755	19.7519	114.563	833.659	110.343	56.6225	473.524	114.943	505.114	249.463	44.089	90.4922	453.411	467.209
CCL18260	101.42	64.9966	209.724	0	0	38.7475	0	9.88546	88.7151	271.515	240.304	99.2438	41.7467	26.7252	0	67.3917	0	0	60.4081	9.90842	1.88262	87.222	49.0748	511.933	59.7308	0	50.1327	71.4244	326.073	113.208	0	68.0341	40.2522	56.3331	158.238	13.2194	0	3.97021	97.6954	44.751	54.0611	59.6906	29.9028	598.505	15.7308	5.87855	39.6467	483.293	1396.41
CCL18261	8.99288e-07	12.1517	0	0	0	16.3437	0	5.69635	24.469	1.24653	0	30.4925	11.9158	11.5015	0	0	0	0	17.1195	0	0	18.7277	12.8209	132.549	13.6009	0	7.13658	0	6.67581	0	0	16.5538	16.0667	17.958	32.8247	3.37164	0	0	40.4078	14.7376	0	4.72217	10.609	180.301	4.1544	0	10.6296	133.543	25.2779
CCL18262	42.0975	91.8041	22.4518	29.2042	50.3183	87.1214	0	59.8546	61.0393	278.988	30.4125	65.7974	74.0543	68.6731	0	24.5753	0	0	47.612	8.39048	2.54336	77.5055	75.8599	422.54	76.7503	0	126.96	36.0303	208.086	17.647	5.2056	122.11	84.6447	97.4694	97.0006	57.2696	11.1645	48.2727	668.842	87.9729	23.9378	404.655	97.9821	459.362	214.787	19.2213	77.8889	368.193	453.265
CCL18263	47.8094	97.7918	154.665	67.5134	117.761	101.58	0	85.2321	73.9739	242.304	67.2557	83.6881	82.4311	68.5397	0	72.4253	0	0	52.3593	7.13934	1.44845	85.7478	81.4556	494.783	82.4548	0	102.857	92.8192	233.849	34.1382	5.91667	128.783	85.2394	100.972	115.497	84.5141	23.1197	104.584	881.048	99.029	76.1788	348.313	105.956	591.319	184.043	27.6396	79.5994	465.759	509.085
CCL18264	51.7587	53.4589	116.148	66.669	138.386	66.8745	0	30.1227	51.16	38.3135	44.7412	57.4355	57.481	35.0905	0	69.7035	0	0	27.1739	2.33195	0.279837	51.8596	51.8551	343.73	55.3323	0	29.8074	56.2061	53.2388	26.8594	2.34193	66.2948	50.8571	58.2923	71.4773	23.3339	12.4313	139.569	344.78	63.8583	64.9044	96.7916	63.18	435.096	42.4786	7.42732	41.8416	285.009	731.6
CCL18265	4.19712	57.8303	165.182	21.5829	35.1585	65.031	0	13.2956	17.5068	30.558	40.496	19.357	45.9184	40.5527	0	52.8729	0	0	1.4802	0	0	30.0795	40.1762	124.455	51.2029	0	15.56	26.9498	81.5485	15.9919	0.611264	64.9126	34.9813	56.0398	11.4597	13.6766	8.65249	33.6817	184.384	56.4845	29.2561	35.9302	51.709	162.798	4.33998	6.08186	48.4011	66.849	166.982
CCL18266	66.9621	98.4986	145.872	93.27	139.68	93.1658	0	79.2726	62.4555	321.031	49.3596	77.6457	79.7591	73.6374	0	101.384	0	0	40.1031	21.8281	6.82664	83.3209	77.2874	620.223	78.1031	0	137.131	79.4514	302.53	17.8261	9.44514	132.046	83.8095	93.2655	92.8901	78.6038	44.7632	129.414	786.316	101.901	58.3722	291.135	99.6041	770.636	160.495	42.2509	78.8386	526.198	310.253
CCL18267	110.952	82.2155	215.095	30.3105	41.7517	111.492	0	46.4688	120.895	129.356	125.77	141.832	82.2516	66.2401	0	142.555	0	0	74.9985	6.35137	1.93083	89.4559	83.7038	1089.02	87.5152	0	91.9568	95.8762	254.11	49.6807	2.01987	131.8	61.9247	84.4416	142.906	60.1634	19.4942	42.7549	664.188	58.5189	65.0421	242.095	89.8154	1370.46	123.692	13.0631	77.258	910.078	52.9652
CCL18268	55.9962	49.5568	104.358	44.1914	70.2808	66.2658	0	46.5969	43.3539	186.353	30.7615	52.4847	44.0931	40.1511	0	65.1146	0	0	21.5842	5.71254	2.26978	44.7172	45.2468	481.36	45.1172	0	96.1171	55.9095	178.325	10.1803	3.97221	74.1891	46.8973	66.1602	64.029	52.208	19.875	73.9476	474.082	50.4244	46.1078	169.307	61.6115	542.9	103.81	15.6984	49.855	374.21	141.021
CCL18269	42.5033	41.3207	146.748	61.3197	90.9339	51.2461	0	46.0632	34.0424	172.702	34.487	36.0483	32.9315	30.9384	0	47.1255	0	0	17.8118	10.9738	5.38764	34.4096	31.4208	328.15	33.5251	0	73.9604	63.7862	128.746	11.8693	5.90357	59.693	36.5494	49.9403	47.041	46.6476	24.7082	98.9061	448.252	40.4173	50.024	187.825	49.8119	407.041	115.216	20.1117	41.3841	279.81	233.845
CCL18270	12.9437	20.352	71.2316	24.6118	33.7258	27.409	0	13.0563	21.028	68.9335	20.2937	22.816	14.624	16.6573	0	35.0033	0	0	10.0851	4.88912	2.3468	17.7977	15.2462	151.48	15.7179	0	33.0495	36.1003	53.0949	6.15466	2.19198	42.0678	20.6084	26.5264	27.1223	15.081	13.8778	35.3508	121.19	23.1109	33.5101	60.2753	24.3433	194.724	35.7173	7.28436	20.8278	140.635	186.199
CCL18271	28.2441	46.4119	114.854	57.7236	84.7423	51.0711	0	43.2356	42.9802	200.676	30.5816	47.7915	31.5358	34.8276	0	67.3711	0	0	26.7752	13.3546	3.8313	33.866	29.253	307.681	30.1609	0	72.0781	70.2025	138.328	9.38579	7.01395	80.3609	41.3896	46.5302	63.2757	45.0442	24.8377	82.0731	381.863	45.7759	54.7869	80.6448	50.4455	391.375	27.8014	22.7199	40.7669	304.31	212.26
CCL18272	22.0286	42.6657	110.452	48.8353	73.8119	46.4439	0	25.527	31.6393	90.5853	20.2679	33.6295	26.3274	31.6037	0	37.8137	0	0	13.466	4.00534	0.749662	23.6809	30.278	226.895	25.7156	0	32.6667	41.5213	80.3967	7.32941	2.63787	65.4023	34.6799	46.2757	46.4624	30.5072	12.6605	82.7841	267.817	43.5779	38.6888	68.3603	51.1862	266.593	33.5981	8.9378	30.4266	195.238	131.71
CCL18273	5.6664	39.6152	154.113	49.2703	61.4906	47.5609	0	54.4774	23.2808	219.718	33.4074	25.0384	28.625	25.1121	0	30.3784	0	0	8.59906	10.5685	3.58578	23.2581	25.5218	166.688	26.0041	0	37.607	26.5679	113.65	9.45433	4.6514	80.6294	33.1203	43.5788	30.2731	49.6019	15.6396	81.3667	496.659	41.5953	30.0986	69.0416	38.7295	183.903	41.1481	21.7963	39.8714	139.412	138.074
CCL18274	9.90184	177.681	0	0	0	176.54	0	0	81.8023	529.275	90.7009	114.366	57.9194	195.693	0	90.4692	0	0	51.2173	14.5107	5.5141	106.446	103.116	638.54	109.343	0	175.074	104.599	251.924	41.4478	8.65257	442.82	176.845	120.575	136.467	0	77.9404	0	0	242.486	48.7208	611.909	231.472	722.675	376.279	34.436	209.022	656.485	2448.37
CCL18275	19.6985	59.5525	106.691	41.1788	76.4519	50.0355	0	67.4092	49.216	187.707	37.8919	53.0667	40.7734	44.2906	0	30.2333	0	0	26.9828	10.2499	2.92125	34.5261	35.4733	246.748	36.5468	0	108.443	65.7258	119.032	19.8554	5.0517	92.8811	46.3983	42.4023	74.6077	60.2816	20.9465	80.0874	559.969	57.8195	53.0711	161.186	47.4824	297.601	84.8522	16.1957	46.9558	240.16	271.342
CCL18276	17.4942	71.1924	128.876	44.9803	67.0905	58.0641	0	60.3202	72.422	156.345	34.2127	76.561	41.8557	56.1831	0	29.6063	0	0	36.9667	9.77406	3.53151	55.949	48.3058	349.839	41.8793	0	101.899	54.2177	106.207	14.7865	4.7135	97.3056	54.1569	58.4422	98.3181	62.4216	39.0976	64.588	595.554	74.9727	42.0975	245.879	53.1919	401.434	111.251	13.5623	49.2389	303.102	283.629
CCL18277	18.5665	74.626	115.792	49.4984	83.0489	59.2256	0	31.0983	65.6106	53.5067	28.3338	69.9627	51.8992	55.5744	0	40.7242	0	0	27.6747	1.62897	0.501904	48.8319	50.5698	319.666	49.763	0	69.1913	67.4299	48.3253	18.9213	1.15511	92.0998	52.7975	62.1528	87.2313	32.0709	25.9448	77.9022	299.681	73.4923	53.4376	117.181	62.5237	406.775	45.7127	4.6494	52.426	269.875	253.549
CCL18278	11.8918	116.109	117.588	46.0434	61.5274	88.6381	0	57.6141	111.67	258.319	78.6852	107.389	87.745	99.5383	0	80.7619	0	0	49.6689	20.1605	5.45364	82.7187	91.6105	515.542	95.3434	0	149.615	65.6358	154.066	61.0394	8.9652	172.057	90.7847	91.0086	143.702	56.074	72.3663	60.3806	537.838	122.692	65.3961	143.159	87.0656	702.859	56.4197	38.5185	116.491	446.566	367.874
CCL18279	5.82372	58.4713	86.9976	46.97	67.9342	41.7665	22.4537	13.8424	30.6345	16.55	14.6746	32.2798	42.0666	48.8651	17.9922	55.1608	20.1229	18.3721	9.00813	0.598903	0.142241	40.6386	41.4633	209.631	43.4533	28.0458	28.3208	38.6005	22.6189	8.9482	0.5952	65.9101	38.0764	45.8363	34.8307	15.5312	17.3481	70.6725	144.004	59.5083	38.8349	29.1914	40.9256	293.181	6.97277	2.48725	37.9829	178.316	76.8299
CCL18280	66.6905	556.929	386.704	536.622	619.813	240.23	194.464	92.8817	178.627	155.077	65.0832	157.97	524.315	488.591	225.629	409.921	306.253	169.131	91.5657	126.833	32.0131	499.109	524.419	684.453	523.283	296.521	140.156	422.151	150.899	100.028	127.895	177.38	212.338	246.558	178.004	91.8054	571.83	542.047	363.395	553.298	379.044	367.789	244.938	866.586	426.116	157.494	225.334	604.799	341.775
CCL18281	22.3246	133.589	47.5829	86.6773	123.105	71.1598	38.2163	67.2752	64.6758	15.7348	19.8927	62.9364	156.255	134.015	37.4398	72.6351	47.0867	28.3537	64.1039	25.9401	87.2081	155.639	156.991	44.0001	151.248	51.7596	44.6782	87.7483	59.8432	18.2897	68.6435	51.1003	69.0474	68.0674	67.7732	66.6983	33.1245	122.866	35.9182	137.879	85.9588	39.1204	71.1077	48.1665	31.3484	61.6365	69.8677	39.2399	36.1071
CCL18282	24.2047	125.245	68.1714	93.1206	148.001	74.6832	44.2513	73.1074	83.0275	16.6214	15.219	80.8925	137.164	125.201	45.6617	61.4302	56.9425	39.2016	78.5831	31.6391	98.4302	146.163	129.616	46.111	136.377	61.0574	31.9566	97.2996	59.0628	20.3501	72.8967	44.2672	64.2213	67.9877	84.6986	70.6933	39.8182	131.512	34.869	133.008	96.4901	41.1301	70.8934	50.4505	30.4746	55.2091	60.6268	41.2101	46.2564
CCL18283	24.6921	68.1663	18.1411	32.1432	49.1792	25.0683	15.1692	11.3605	9.02052	5.2942	4.8083	9.22394	85.2907	72.3464	15.946	31.4093	13.7975	16.6911	12.3823	9.44693	13.3178	74.6209	78.4117	12.9247	83.571	25.1518	9.65147	30.9015	9.50755	4.3367	20.2692	5.9846	19.9426	20.805	8.71082	11.4784	22.1348	40.6581	7.18246	74.2858	39.8256	8.03768	20.8371	8.35093	6.82953	15.0127	21.0601	11.2245	10.7619
CCL18284	14.6437	63.9544	12.4815	29.5631	51.6794	18.6487	13.5023	6.8723	8.43407	1.32443	9.73728	8.09131	63.6252	54.3084	15.7929	41.8949	15.7437	15.9559	7.90599	0.529866	0.90608	59.47	66.9207	7.49466	68.1047	23.5323	6.8054	33.7016	4.11902	12.2244	2.0537	3.63822	17.4356	14.599	8.46199	8.4831	16.4664	42.6748	4.51198	53.4863	41.697	0.870556	22.2731	8.74333	1.26184	7.23036	22.2617	12.501	5.96518
CCL18285	20.3077	47.5842	10.1597	16.9696	40.535	42.8336	89.7094	6.18562	12.1817	4.47696	12.0912	11.6055	55.2689	51.8405	193.769	39.5334	201.846	194.892	33.87	2.01499	1.76701	34.1108	51.2682	14.4332	49.4555	244.445	15.2021	23.2663	10.1213	3.26943	16.4516	26.2521	34.0024	39.452	10.8915	8.99553	13.5585	26.0849	8.33602	48.3034	80.7959	11.7144	35.6846	12.2767	6.39811	22.2542	32.7466	17.2571	5.94582
CCL18286	130.615	1041.32	65.658	29.566	54.3142	67.6492	133.767	33.5028	3107.93	12.2089	963.098	3150.74	1236.59	1165.94	455.121	213.863	575.25	423.246	5987.88	21.98	110.148	1211.98	1231.03	33.4644	1233.14	350.569	366.424	928.129	129.574	846.967	35.3147	234.767	53.5754	71.6945	2096.38	34.8232	31.6233	29.3573	16.4182	1056.83	573.487	20.5641	74.6257	284.659	61.5527	16.844	68.1604	35.6072	20.3662
CCL18287	0	622.781	397.779	305.024	178.403	184.831	498.377	30.7532	99.6627	6.84869	53.178	75.9205	631.589	523.789	993.991	398.34	1154.2	949.061	38.5745	6.16493	8.78511	583.389	599.394	59.9497	716.735	586.704	86.3783	505.828	26.3584	56.8916	9.19023	190.486	187.834	246.698	55.7907	64.7718	0	185.267	33.1556	576.365	454.091	15.1932	187.382	77.683	4.8938	9.14396	177.608	49.0274	74.5452
CCL18290	189.756	458.49	76.8506	59.9409	121.345	135.211	41.5003	48.0004	5.21447	62.0904	20.6924	7.06642	507.479	450.618	34.7065	152.733	41.742	45.0289	4.62076	50.3188	34.8461	511.429	510.133	73.3583	506.891	94.0145	96.761	40.5675	137.079	10.4014	142.127	68.4441	122.381	138.263	11.631	55.3186	70.363	128.137	38.5751	441.668	70.7199	42.0614	137.728	75.2843	17.5192	116.73	117.096	60.259	43.8942
CCL18291	19.4365	38.7674	17.7318	10.7966	14.3662	19.557	24.8796	11.8279	5.58136	4.23026	17.0232	5.6148	39.5183	38.9607	22.9155	18.9498	30.8365	26.319	5.3518	8.68207	13.139	38.4368	39.0977	9.45559	39.1551	48.6871	23.2089	16.5019	16.4585	13.7885	16.1517	41.6598	19.6771	20.3838	7.20293	13.463	8.29821	12.7252	6.66718	36.1509	34.201	4.296	18.7812	9.26144	5.11857	13.6907	20.2343	8.15621	13.8028
CCL18292	2.39059	38.3011	23.3218	4.3026	0.625799	1.14165	19.8383	6.99035	4.50171	0.16216	5.03649	5.46474	72.8302	75.5933	10.4417	0.992812	18.0948	10.2265	6.04215	0.437911	16.8072	62.9626	75.4402	0.860279	67.3164	25.402	14.3166	66.4757	42.212	3.46385	0.348163	16.7046	0.711593	0.766058	3.57444	5.25818	0.672038	0.350934	2.35513	39.1607	41.9043	0	3.39835	1.92693	0.926985	1.73205	0.700888	0.309559	7.5471
CCL18293	1.23527	30.874	20.5998	3.81129	0.862305	2.35967	25.4505	2.20738	4.3021	0.446889	3.31909	4.55763	48.5717	43.4008	13.1318	2.05203	27.6322	15.9455	2.32344	0.301705	4.24201	46.0348	51.5857	0.23708	49.8861	32.0852	3.28786	73.1765	14.5413	3.04937	0.839551	10.5881	0.980523	2.11114	4.28288	2.41513	0.926019	0.483561	1.08173	28.0704	70.91	0	3.12179	0.844826	0.319329	2.14798	1.93154	0.42655	2.85143
CCL18294	3.63888	43.1425	12.1366	4.36619	1.27009	3.47558	15.6192	4.43353	5.59977	0.164557	3.33321	6.12923	67.0086	64.7244	12.2779	3.02245	20.4445	10.7418	4.70553	0.148128	6.41695	67.8049	71.3876	0.174599	60.0832	21.7497	9.33952	62.182	23.7209	2.34336	0.353309	12.2051	1.44422	3.10952	8.51618	6.81808	0	1.7806	2.65548	36.1267	60.8012	0.486739	1.14952	1.24435	1.88137	0.703059	2.13374	1.4136	3.70579
CCL18295	3.39629	36.7294	9.34522	3.05633	1.77813	2.4329	23.9321	6.82764	6.49868	0.345569	3.88875	9.60246	57.2529	63.7656	12.1265	1.7631	30.875	13.6366	5.68941	0.622136	10.1658	58.4165	61.6268	1.34441	62.5516	25.1866	7.50621	62.785	39.9801	3.2807	0.370974	13.7646	0.505476	3.80916	8.27962	5.39518	1.90951	1.74499	1.85884	39.057	51.9608	1.02215	3.48689	3.23531	3.2924	1.10732	3.98298	0.439788	2.42112
CCL18296	4.19963	28.4721	11.2792	4.54648	1.62011	1.26668	24.2878	4.63199	9.07642	0.779649	2.67255	10.7968	49.4893	48.6341	12.4434	1.46872	26.6306	14.1997	8.52274	0.809782	15.9399	52.7499	55.2433	0.89086	51.0476	17.5171	9.70717	50.1319	43.7293	3.55851	1.60955	8.6492	1.31587	2.26654	10.4033	3.4572	0	1.55747	1.35492	27.5033	41.3275	0.886966	1.67579	3.17454	2.57126	1.28116	3.62901	0.572434	2.88125
CCL18297	3.51758	32.8652	14.449	5.52175	1.74471	2.59347	22.0386	2.34588	11.1561	0.401864	5.2232	12.5626	53.0032	51.7123	17.9698	2.30661	31.667	20.2302	10.5338	0.361743	4.27856	52.94	57.7225	0.586283	57.0096	22.2132	7.81389	67.5295	30.2299	6.49769	0.377482	7.24452	1.10217	1.42383	11.3134	2.71475	0.41636	1.63066	1.54018	33.4521	48.1659	1.33725	1.28666	4.9381	2.01009	0.482891	1.73694	0.815095	4.2233
CCL18298	5.69573	77.4963	27.18	5.40724	5.04648	9.76432	45.7614	12.1709	16.0751	1.54543	25.6851	12.5457	121.59	124.111	43.134	8.00609	73.4372	54.8466	12.1553	5.56454	49.2851	127.169	114.896	2.39654	121.507	47.1372	19.2416	191.121	103.318	38.3722	6.63617	8.32733	11.9983	8.70471	15.8364	10.9218	19.7067	5.14536	5.17961	84.9656	156.294	3.16467	11.0725	7.70522	8.49461	7.99949	5.13818	1.92896	7.85293
CCL18299	2.2203	13.3042	4.88749	4.79533	2.20863	5.72577	11.6586	1.19027	1.72636	0.271095	0.854192	1.41578	13.2759	17.4058	8.22011	2.21301	11.3656	7.89836	1.17455	0.325373	1.39098	12.8889	12.4718	0.223719	12.4342	14.0572	3.16589	20.6261	2.31858	1.10811	0.549715	3.5994	4.49414	4.90927	1.55887	0.488361	1.24833	2.08598	0.874944	12.785	25.4682	0.445483	4.34864	1.36665	1.54971	0.900854	4.42653	0.201255	1.04012
CCL17605	99.6954	10.7942	54.8924	20.4571	20.324	31.1021	31.6955	48.274	37.515	5.26645	24.1269	39.1971	10.6601	10.3561	26.6469	47.4991	34.3224	27.6651	53.4042	4.56436	10.1612	11.7261	9.66863	27.0387	10.6029	51.2415	85.9101	30.9998	18.4567	17.2255	7.31234	88.7749	27.9807	30.1737	43.0684	53.2772	20.2023	24.7725	43.9679	10.0862	40.0067	20.4053	28.9855	51.3434	21.9572	5.53218	31.5103	21.5403	13.1015
CCL17606	50.6162	19.6336	41.697	58.3193	75.5156	74.3951	57.0106	282.939	10.8192	5.36958	6.06572	12.7748	19.7258	18.0513	89.7631	43.4643	94.6744	107.278	4.74233	0.557711	0.794745	12.2736	18.2549	37.4704	17.1104	103.709	21.055	37.2463	10.6942	3.4924	1.60736	36.5921	78.1652	75.1234	11.1828	343.39	66.5453	68.7169	37.6594	17.1284	71.1574	5.19239	76.2216	78.9767	2.50873	5.0184	69.6251	30.4062	25.7347
CCL17607	55.2084	15.1523	46.7699	62.8122	76.361	68.8831	48.052	37.1025	14.9132	4.79089	5.27311	15.2197	18.3141	15.1375	56.4965	50.5271	73.2322	73.21	6.99484	6.14395	5.65721	18.0714	17.2695	51.3722	17.8383	78.2287	21.6935	39.1156	9.78187	2.82322	10.1981	27.4481	65.9503	68.0528	13.1926	42.5909	48.4811	78.9322	39.6619	15.7288	72.9696	9.7061	67.1636	103.934	6.61228	8.56957	59.4977	38.6029	31.4064
CCL20294	0	0	0	0	0	0	7.55378	0	0	0	0	0	0	0	0	0	0	0	0	0	0	0	0	0	0	0	0	0	0	0	0	0	0	0	0	0	0	0	0	0	0	0	0	0	0	0	0	0	0
CCL20295	0	0	0	0	0	0	0	0	0	0	0	0	0	0	0	0	0	0	0	0	0	0	0	0	0	0	0	0	0	0	0	0	0	0	0	0	0	0	0	0	0	0	0	0	0	0	0	0	0
CCL20296	0	0	21.1231	42.6548	55.9477	0	0	0	0	0	29.3656	0	0	0	0	58.5006	0	0	0	33.5378	42.0828	0	0	0	0	0	0	35.9876	0.63848	15.6402	72.157	0	0	0	0	0	57.3506	44.6479	0	0	53.0857	0	0	0	0	111.102	0	0	0
CCL20297	0	0	53.0701	153.067	125.549	0	0	0	0	0	58.7719	0	0	0	0	156.994	0	0	0	29.2063	26.3142	0	0	0	0	0	0	81.4964	1.83098	37.7788	69.6617	0	0	0	0	0	106.27	99.284	0	0	117.043	0	0	0	0	97.259	0	0	0
CCL20298	0	0	0.951986	3.32694	3.18799	0	0	0	0	0	0.627489	0	0	0	0	2.05468	0	0	0	3.76455	12.1331	0	0	0	0	0	0	3.19254	0.144516	0.796513	9.6996	0	0	0	0	0	1.71178	1.34082	0	0	9.59688	0	0	0	0	39.4854	0	0	0
CCL20299	0	0	0	1.04428	1.06321	0	0	0	0	0	0.372037	0	0	0	0	1.26507	0	0	0	0.433999	1.06021	0	0	0	0	0	0	1.73511	0	0.0851616	1.8485	0	0	0	0	0	0.285443	0.447169	0	0	5.46446	0	0	0	0	5.6647	0	0	0
CCL20300	0	0	0	0	0	0	0	0	0	0	0	0	0	0	0	0	0	0	0	0	0	0	0	0	0	0	0	0	0	1.94668	0	0	0	0	0	0	0	0	0	0	0	0	0	0	0	0	0	0	0
CCL20301	0	0	0.315864	3.89598	2.97483	0	0	0	0	0	0.541313	0	0	0	0	2.35984	0	0	0	0.771023	3.76909	0	0	0	0	0	0	2.35393	0	0.951404	3.21828	0	0	0	0	0	1.77487	1.66829	0	0	10.1453	0	0	0	0	12.0764	0	0	0
CCL20302	0	0	0.804017	0.708362	0.541471	0	0	0	0	0	1.13868e-08	0	0	0	0	4.14759	0	0	0	1.41588	0.00778262	0	0	0	0	0	0	4.60086	0.850017	1.51616e-08	8.844	0	0	0	0	0	4.51785	1.61773	0	0	0.00621873	0	0	0	0	8.68303	0	0	0
CCL20303	0	0	0	4.61726	1.98886	0	0	0	0	0	0.569404	0	0	0	0	3.2987	0	0	0	0.927823	4.61554	0	0	0	0	0	0	3.4335	0.0655693	0.500388	5.18045	0	0	0	0	0	0.776661	1.11531	0	0	13.0628	0	0	0	0	15.8635	0	0	0
CCL20304	0	0	0	0	0	0	0	0	0	0	0	0	0	0	0	0	0	0	0	0	0	0	0	0	0	0	0	0	0	0	0	0	0	0	0	0	0	0	0	0	0	0	0	0	0	0	0	0	0
CCL20305	0	0	0	0	0	0	0	0	0	0	0	0	0	0	0	0	0	0	0	0	0	0	0	0	0	0	0	0	0	0	0	0	0	0	0	0	0	0	0	0	0	0	0	0	0	0	0	0	0
CCL20306	0	0	0	0	0	0	0	0	0	0	0	0	0	0	0	0	0	0	0	0	0	0	0	0	0	0	0	0	0	0	0	0	0	0	0	0	0	0	0	0	0	0	0	0	0	0	0	0	0
CCL20307	0	0	0	0	0	0	0	0	0	0	0	0	0	0	0	21.879	0	0	0	21.4454	53.7857	0	0	0	0	0	0	0	0	2.8272	51.1509	0	0	0	0	0	0	10.3116	0	0	27.0018	0	0	0	0	152.68	0	0	0
CCL20308	0	0	3.57593	7.35113	0	0	0	0	0	0	10.4757	0	0	0	0	20.7791	0	0	0	20.0763	58.7107	0	0	0	0	0	0	15.5453	1.35711	8.05519	80.1558	0	0	0	0	0	16.0748	12.5912	0	0	41.7636	0	0	0	0	205.077	0	0	0
CCL19199	1.21706	1.02628	7.49889	7.64196	5.56707	4.11954	16.2586	2.34133	0.529186	0.643072	0.797982	0.416163	0.811818	0.590778	9.52159	7.7147	10.3968	10.557	0.0903625	0.297257	0.249698	1.37721	1.23307	2.39732	1.0105	22.4613	4.1284	3.94057	1.26485	0.495007	0.690349	5.51443	3.66089	4.26952	0.599648	1.94119	3.24131	7.86114	2.58032	1.1871	8.66742	2.262	4.37082	3.86771	1.53999	0.946771	4.958	1.97412	2.13967
CCL19200	4.19712	2.68978	13.9985	4.44738	5.46022	6.31683	15.8681	4.40086	5.00637	1.69095	1.39802	5.23327	3.67843	3.01631	8.92366	5.81021	9.32913	10.3852	3.9771	1.5532	3.4705	5.19556	3.65238	3.84459	4.0529	20.2717	12.2594	3.4774	7.34105	2.29333	1.92641	7.10981	4.39159	4.72772	3.50572	4.7868	4.71954	8.36441	3.95387	1.93613	7.97895	3.16431	8.11594	5.81553	3.15635	1.69555	4.92214	3.72207	2.90134
[truncated: 2,687 more rows]
[truncated: 133 more columns]
