# Supplementary material for: LSTrAP-Crowd: prediction of novel components of bacterial ribosomes with crowd-sourced analysis of RNA sequencing data
Source: BMC Biol. 2020 Sep 3;18:114. doi: 10.1186/s12915-020-00846-9 (PMC7470450; doi:10.1186/s12915-020-00846-9)
Supplement: Supplementary file 5 — Additional file 5 : Table S4. Enterococcus faecalis expression matrix. Genes are found in rows, while samples are found in columns. [file 12915_2020_846_MOESM5_ESM.txt]

geneID	ERR1248431	SRR8181922	SRR6339670	SRR6339671	SRR8182695	SRR1930106	SRR1391147	ERR3680698	SRR9118530	SRR9118527	SRR5333016	SRR8712995	SRR6339674	SRR8713000	SRR5333022	SRR5333017	SRR8149410	SRR8182698	ERR3680695	SRR8182696	ERR3680690	SRR5333020	SRR10065354	SRR8712998	SRR8181923	ERR1248404	ERR3680693	SRR6339668	SRR6339669	SRR10065356	SRR9118529	SRR8182700	ERR1248429	ERR1248433	SRR4292313	SRR6339682	ERR1248434	SRR8181921	ERR1248432	SRR5333018	SRR6339675	ERR3680691	ERR3680689	SRR8712997	SRR8149414	SRR9118532	SRR4292317	SRR1930107	SRR8181925
AEA92688	242.649	46.0522	135.195	163.452	15.8856	198.865	141.658	263.307	159.622	85.1112	141.936	106.659	68.5131	114.994	126.406	159.575	185.186	89.8552	234.798	114.459	204.822	83.6193	133.477	108.553	17.0847	222.807	261.617	115.535	124.747	182.018	163.565	18.7378	215.917	231.369	108.622	157.356	228.918	47.6778	208.079	104.201	105.399	192.738	256.015	105.554	267.595	150.03	113.436	211.628	34.1541
AEA92689	296.387	214.775	125.702	149.642	254.95	272.884	246.923	373.717	201.179	84.8878	178.177	311.376	84.7231	323.295	169.479	194.803	260.445	360.545	330.577	314.053	284.583	157.038	229.681	326.037	66.9246	230.91	396.225	132.833	144.2	408.554	148.915	222.475	224.387	269.615	288.642	160.94	246.185	269.372	220.653	171.924	114.971	279.28	298.909	305.985	346.007	164.705	253.284	156.183	106.822
AEA92690	235.728	149.311	598.251	750.7	63.2271	513.436	1682.25	283.55	2983.47	3113.1	758.936	69.4121	1195.68	92.6973	759.924	714.116	310.9	108.06	326.441	133.638	217.12	559.758	667.301	129.746	118.049	318.531	453.398	1618.4	611.619	505.32	4167.67	86.7888	231.378	279.371	4560.39	1156.41	302.669	186.092	357.102	993.593	717.043	287.217	418.255	71.2603	292.434	4060.83	7679.57	564.71	101.596
AEA92691	129.873	39.7318	156.945	133.92	13.9377	144.232	436.119	358.229	1133.07	748.121	182.145	76.3359	272.156	102.998	160.703	200.767	298.001	36.436	325.093	38.5896	246.792	123.29	303.812	186.407	16.9146	187.741	591.646	385.749	199.281	198.355	1033.17	20.8335	154.214	174.224	2327.07	346.006	172.676	44.0144	163.428	286.005	200.047	285.992	611.414	150.234	462.54	974.623	3438.69	134.169	24.6534
AEA92692	141.632	144.663	180.289	134.815	77.2041	180.828	574.744	434.754	484.76	348.569	212.441	306.396	367.813	350.768	166.748	211.196	338.45	100.474	372.677	138.911	274.454	120.718	415.077	315.806	20.3291	201.248	508.069	346.066	180.263	289.533	546.268	75.9166	128.627	183.859	1255.56	310.354	184.672	91.0051	181.788	227.786	253.502	198.665	705.154	333.784	432.321	529.72	2133.39	158.497	49.3834
AEA92693	226.049	451.45	294.764	244.491	174.759	365.023	676.751	610.244	577.826	422.023	290.273	440.215	609.117	399.857	180.571	316.989	486.887	167.604	519.73	212.572	346.707	153.429	454.989	355.732	62.1045	307.338	611.594	477.683	249.25	425.94	680.973	180.653	178.993	259.974	269.53	450.01	301.08	293.681	268.976	244.356	360.91	230.715	860.052	343.206	539.191	724.137	557.565	405.121	108.784
AEA92694	10186.3	2489.26	3815.26	4571.98	2370.71	3366.2	3623.7	2872.43	6305.39	7506.69	9792.54	1957.52	2198.61	2274.52	8471.71	10025.7	1582.41	3368.4	2947.84	6202.14	3888.58	7929.44	5628.52	2672.8	275.976	6165.09	4614.51	2966.38	9152.26	6591.41	4230.59	1315.68	4615.02	5584.94	3933.81	3393.09	5939.89	1993.85	5678.03	10125.2	4422.65	6825.77	5305.45	2465.07	2238.42	4103.07	4306.69	7698.86	467.408
AEA92695	7479.82	1904.34	2401.28	3066.36	1855.38	2578.44	1956.68	3850.11	9792.64	8394.58	6694.95	4135.85	1544.63	4486.27	5888.98	7999.72	1757.92	2457.29	3824.34	4179.84	5194.33	5610.15	6544.79	5572.92	210.451	4028.27	4772.36	1725.31	5744.06	6208.25	6624.69	1054.52	3544.21	3912.2	2483.43	1888.26	4127.71	1674.9	3798.55	6900.28	2752.36	6974.39	7064.29	5865.46	2375.08	8012.64	2208.72	10707.8	468.678
AEA92696	38200.9	6380.97	4574.98	4559.87	5575.72	4530.19	5479.95	2357.79	1317	1523.89	10390.2	2939.22	2544.59	3869.47	7642.98	10008.6	1020.7	6881.76	2370	14500.2	3211.96	7917.19	16239.1	4270.57	960.942	28547.4	3982.54	2853.68	11495	12608	2565.45	3816.05	19645	26700	4403.92	3087.25	27051.7	5498.43	29082.6	8947.98	5026.52	6073.69	4957.24	3422.23	1182.03	1509.87	5515.88	10177.9	1841.52
AEA92697	156.538	206.139	148.82	177.825	77.7474	307.635	227.885	173.601	317.097	87.5148	138.528	227.901	101.135	226.374	442.064	141.86	221.191	105.057	163.645	101.992	154.281	218.524	141.2	206.532	86.3187	98.2471	178.324	278.03	141.844	211.48	274.569	78.55	127.017	91.6451	84.8958	351.446	96.1572	218.848	90.8585	149.634	142.524	128.276	177.378	212.937	207.556	397.111	96.6287	221.965	160.154
AEA92698	316.533	440.7	176.286	246.113	361.33	426.401	451.099	160.377	388.966	85.1681	173.728	290.671	137.893	282.666	447.624	176.508	368.531	306.374	132.478	236.732	193.46	335.361	246.313	289.62	392.629	241.149	125.736	306.541	186.978	353.026	576.719	352.551	279.506	263.269	94.9498	379.097	286.86	450.01	247.93	202.826	166.281	90.6516	187.609	260.522	218.697	562.478	123.465	332.745	483.403
AEA92699	85.3073	37.0842	72.881	78.8728	28.5766	85.2008	118.06	125.236	195.748	73.2277	72.722	120.849	48.4432	123.667	82.1043	76.95	175.005	67.5193	128.888	92.3686	95.7417	72.176	99.508	80.6988	24.7829	86.5181	126.967	112.783	58.2066	108.13	194.38	32.7565	81.3466	96.1695	171.33	136.945	90.653	43.2826	98.2502	73.9427	61.8801	82.4471	94.3353	88.75	159.32	193.476	199.085	132.512	41.5824
AEA92700	173.761	39.2449	164.269	83.8926	33.7547	222.725	383.585	128.152	386.005	119.118	118.197	139.012	72.7021	123.556	39.424	134.116	84.3124	74.3043	185.402	139.531	104.774	72.4731	217.99	181.741	9.74974	255.444	127.233	165.1	188.345	143.867	479.928	28.2931	101.957	279.812	63.6893	204.24	224.322	49.2897	243.641	107.739	129.264	316.528	79.7036	194.605	64.2101	469.293	48.8452	265.286	24.0681
AEA92701	60.0808	12.5432	38.6731	33.0281	15.9658	45.5343	118.311	89.2138	194.496	75.7279	56.9399	41.7102	44.848	39.3481	47.8956	57.8576	110.982	21.3948	107.478	26.3755	68.4888	42.1116	107.28	43.1002	20.5508	66.6411	72.3452	74.0239	30.6857	58.0858	187.997	17.6642	64.5724	62.0188	56.307	93.7159	66.3602	16.2394	56.926	71.0022	41.5199	42.6693	104.474	42.0274	137.177	225.847	77.3251	35.8525	19.04
AEA92702	0	49.0601	1406.13	1626.81	205.086	722.59	1562.84	262.973	381.515	198.171	1295.84	55.434	1991.02	18.5397	827.058	1978.18	790.712	153.211	220.831	219.551	132.345	1493.19	0	56.3055	96.9701	0	200.544	1675.52	842.749	196.279	1026.06	254.058	0	0	2039.76	1790.53	0	65.2465	0	1723.82	1879.27	155.641	123.007	33.2232	406.643	490.73	1163.7	695.813	358.05
AEA92703	231.257	101.828	126.47	135.295	98.8545	89.5735	249.192	469.631	262.412	106.363	314.502	173.261	101.051	184.514	212.977	318.76	221.952	156.459	456.547	246.753	493.747	252.131	310.229	212.171	53.2614	238.697	464.358	174.876	168.371	306.808	290.585	70.7766	197.142	250.611	277.009	212.701	246.278	130.7	227.379	252.902	132.026	535.015	273.23	180.202	223.135	327.089	223.718	283.813	90.459
AEA92704	46.6352	22.9828	17.3319	17.6617	16.4069	38.6228	57.5592	70.9893	149.364	29.3519	24.1871	76.3568	7.56204	66.1154	42.1163	22.6868	118.475	28.9922	73.7235	28.4402	31.9665	24.6057	41.0617	72.6991	9.78652	21.0176	69.8304	18.9266	18.5172	97.3523	144.104	14.1826	47.0772	17.135	16.9577	29.1476	18.0188	25.2554	21.108	19.2462	8.59878	21.9094	32.2363	87.8001	125.222	180.529	13.9388	52.1617	22.4977
AEA92705	23.6384	259.321	521.857	607.223	34.3633	3008.28	1671.25	541.468	518.136	581.474	1633.24	2002.17	213.791	1675.84	702.659	1917.18	461.653	324.967	399.749	676.645	343.009	1675.74	770.499	1200.48	175.153	32.3397	1016.47	585.642	2265.21	882.356	307.312	45.8702	25.6324	27.6341	114.128	1325.9	26.6277	277.965	31.9478	1320.81	441.069	549.482	626.206	1640.3	208.642	244.79	106.694	3587.57	197.482
AEA92706	32.6813	195.784	321.452	371.916	19.733	3217.14	1728.17	503.279	967.179	1053.25	1212.65	2300.37	139.263	1863.65	514.334	1217.6	778.435	578.337	349.475	990.157	309.887	1162.12	681.759	1547.12	96.2399	26.7322	1028.23	227.794	1620.93	1013.2	933.633	33.7694	21.2545	28.9874	107.366	489.84	28.9728	182.832	32.1864	1044.92	225.86	369.932	535.815	1921.99	217.103	341.426	129.26	2376.36	111.334
AEA92707	32.7161	176.157	343.479	334.227	21.6566	2995.12	1401.81	1033.54	771.262	945.101	971.492	1624.62	172.179	1344.31	452.843	950.934	930.218	679.063	770.542	1318.78	266.464	1047.93	767.227	1142.15	78.9792	32.9802	1552.22	237.015	1438.11	1123.11	647.561	21.0791	22.6158	29.27	137.764	553.682	31.4967	153.361	35.0756	859.16	250.615	254.05	706.18	1298.63	431.345	450.71	141.704	2602.51	95.0267
AEA92708	45.5191	291.553	501.96	430.225	45.292	5719.19	2142.53	2545.19	470.945	660.92	1239.54	2465.54	276.685	2112.28	658.212	1234.26	1678.29	1003.08	2210.72	1765.15	298.485	1447.68	1211.35	1840.85	147.3	47.7238	3794.08	354.619	1675.06	1405.34	629.326	40.9279	35.37	47.4375	322.717	682.495	52.0881	268.584	44.3733	1231.31	357.96	302.397	1146.44	1960.89	485.929	303.526	317.828	4034.93	199.724
AEA92709	114.642	66.2804	262.492	222.856	27.9871	357.591	604.822	1735.3	384.269	455.527	275.938	1050.28	193.981	883.504	217.742	322.559	493.835	99.8579	1501.92	147.546	106.974	252.116	339.793	635.209	76.1409	109.479	2764.94	285.156	426.928	253.842	333.566	23.8881	92.1762	105.854	360.545	421.282	119.491	65.6969	141.184	263.884	238.7	131.195	370.08	632.052	603.057	320.312	359.927	489.867	90.5221
AEA92710	120.766	79.52	366.607	367.235	58.3312	869.014	889.315	1148.55	200.463	80.2257	229.386	194.748	470.63	225.961	557.351	220.939	267.819	165.771	1037.28	203.035	44.6767	463.624	455.447	263.003	207.131	97.4693	1699.75	677.86	335.998	467.085	206.277	95.9942	170.43	107.65	329.238	823.188	116.43	94.1147	113.756	305.091	531.695	25.7489	83.9937	195.179	393.011	643.157	373.376	131.407	231.099
AEA92711	281.607	190.941	14812.1	4920.32	150.13	261.559	213.557	1729.81	532.033	15.156	14.322	28.5681	12505.3	20.9005	966.41	24.6713	730.835	108.75	1805.88	129.647	80.5193	1547.95	208.914	18.8914	222.8	293.815	2510.81	12332.4	4648.22	257.398	1196.97	72.0892	196.845	340.345	2171.04	15056.4	305.534	291.417	425.889	359.581	7447.16	56.6298	693.579	15.4571	830.706	2236.03	3264.07	27.1659	267.072
AEA92712	4.04936	3.1533	19.8197	13.7581	1.26141	12.2919	13.7779	6.64234	54.1469	14.9872	3.99685	7.10095	21.0479	7.83964	5.03606	6.08354	23.7249	3.57044	7.22137	0.891249	2.32806	3.59199	20.8386	6.7618	5.511	2.91575	3.61819	22.6722	9.72229	11.1454	37.8474	2.20999	3.29319	3.47791	2.12314	30.5443	3.18239	0.529726	5.36754	6.99772	28.0598	0.877517	5.10817	8.79133	20.0765	32.1797	3.93662	4.56501	6.1199
AEA92713	1.91219	0.666154	1.0102	0.780935	0.506313	0.622956	0.643054	1.69279	14.4421	1.22869	0.172504	2.72088	0.938704	1.95796	1.08141	0.482341	24.0665	1.64373	2.55429	0.397484	0.212981	0.800988	1.93095	1.91134	1.75559	0.780228	0.80683	1.32087	0.456421	6.76861	11.3422	1.91649	1.95829	1.03406	0.591805	0.738838	1.13544	0.472501	2.11222	0.44584	0.684373	0.0260907	0.307169	2.29456	16.0506	4.88153	0.877837	1.27246	5.00388
AEA92714	0.85948	0.798452	0.953529	0.4513	1.97232	0.336004	0.86711	2.28261	19.4742	1.48007	0.232608	1.35328	0.253154	1.77268	0.336509	0.2439	13.4283	4.08658	2.54576	0.0893295	0.287189	0.945064	1.96869	0.973645	3.78765	0.701386	1.35994	0.614169	0.219803	7.01636	17.6224	1.40287	1.05624	0.871474	0.478803	0.5604	0.95691	0.849509	0.759511	0.200394	0.461413	0.0703626	0.552259	0.750982	16.0086	5.70473	0.338199	1.88739	6.594
AEA92715	31.7127	18.9392	12.1166	20.8148	18.5933	23.9099	84.5562	76.7026	37.6568	20.4355	65.9027	39.5896	4.00319	36.0836	61.6383	71.3518	44.2386	56.4073	63.3452	47.3217	50.0972	78.4587	40.4205	43.0196	4.36734	58.9219	86.7369	13.5968	29.1967	48.0338	81.8861	33.5679	47.498	64.7698	8.20237	13.7849	56.7444	13.8533	74.3139	71.2998	16.6776	49.7915	47.7586	31.945	23.6885	35.5636	7.35353	29.1674	7.88106
AEA92716	41.0525	12.7973	18.7384	25.5159	9.21129	13.1958	72.1575	57.5421	63.8087	23.3914	26.7637	44.0117	10.9632	39.6813	43.6712	29.0639	52.0243	15.4684	58.875	11.8711	33.6838	33.7621	58.9588	39.0524	7.03556	24.8654	18.3995	25.3718	16.8727	58.4043	52.3737	11.0347	31.5597	28.0462	7.79263	34.7642	22.7515	12.2179	27.5709	24.0781	14.8886	11.3222	18.9777	35.5066	60.0702	99.9941	7.46667	33.9474	11.7194
AEA92717	0.918225	2.55908	0	0	0	1.61536	0.926376	0	31.8862	2.19485	0.497014	0.771081	0	0.604419	1.07853	0.260571	11.6563	0	1.91983	0	0.230114	0.865421	0.61062	0	0	0	0.290578	0	0	0.822723	36.5387	0	0.846326	0.558623	1.53459	0	1.22678	2.38238	0	1.28455	0	0.112758	0.331878	0.962773	11.1789	45.1472	2.16789	0	0.982981
AEA92718	62.8038	51.8135	142.149	191.793	35.0125	80.79	92.1362	227.523	52.7794	21.2462	52.6699	110.473	160.58	91.9874	86.0037	49.6562	90.0797	47.3419	232.029	43.5958	138.679	94.0378	145.124	80.2184	9.951	48.721	185.37	144.42	90.252	116.488	65.7072	36.5618	56.4431	54.29	45.0839	174.556	49.3149	60.2599	49.4062	55.0066	173.897	84.8573	122.007	74.4246	113.384	83.2849	33.1242	190.266	22.3035
AEA92719	0	0	0	0	0	0	0	0	0	0	0	0	0	0	0	0	0	10.0386	0	0	0	0	0	0	0	0	0	0	0	0	0	10.7011	0	0	0	0	0	15.3901	0	0	0	0	0	0	0	0	0	0	0
AEA92720	23.8665	15.6507	9.1227	13.0234	13.8779	12.6234	21.7177	22.8371	29.3896	10.5365	11.1453	17.1928	4.96215	18.1127	10.2604	12.7487	44.7827	16.0657	24.4609	11.0895	16.8878	11.4675	26.0717	23.201	4.1246	18.3308	24.8794	10.634	18.0954	30.3758	43.8006	13.2667	21.135	22.2066	13.0349	20.5452	20.6323	16.6515	16.7483	11.7839	10.3363	17.9296	20.1841	19.7251	47.0393	40.7139	8.83885	39.798	5.00973
AEA92721	18.3952	19.9791	16.4637	26.9885	15.1852	12.6907	28.0197	63.0432	121.789	47.8919	10.8355	28.2824	1.9123	28.9182	21.183	13.5109	56.0013	14.9116	64.4786	14.5079	48.2691	10.7084	39.8966	26.6071	3.57644	12.5832	63.3492	23.4288	30.5509	41.4743	97.6399	7.80845	19.9469	13.8244	14.4673	26.1048	12.2883	18.4492	13.626	17.4082	18.1742	46.5073	51.8856	29.1584	57.7616	138.892	10.8576	44.7157	6.9503
AEA92722	20.7364	6.82266	10.8637	18.4497	3.96545	14.4118	20.9205	36.9056	40.998	17.1736	16.1087	27.1279	5.42913	26.9454	12.7796	15.801	47.6222	13.7402	32.9183	14.6076	26.6089	19.3629	24.6853	22.5696	3.5961	21.6227	32.3247	11.3603	11.549	23.2437	38.6322	4.75041	22.2981	22.8947	6.84557	14.7725	16.4174	5.97794	15.5249	13.9673	12.0159	20.0884	21.7905	22.3061	39.7983	53.3486	5.21309	27.1379	5.34415
AEA92723	166.645	78.5276	68.0183	110.61	78.1679	85.5877	120.619	279.724	82.6954	46.0795	77.2833	106.693	64.606	102.756	81.7734	80.8784	135.247	130.005	310.351	110.287	254.378	120.267	107.639	87.1465	92.5586	113.984	231.025	45.3062	67.9063	118	125.91	67.053	94.5992	117.832	25.6681	53.9684	106.898	95.8206	116.481	83.756	49.1331	211.348	126.546	68.6191	166.915	134.895	13.8421	479.191	93.3338
AEA92724	55.9421	7.29856	20.1345	34.9917	2.47858	15.945	54.8647	119.419	41.0584	16.7729	37.1565	37.1983	27.9656	35.562	35.7775	34.027	50.9269	19.0749	139.565	22.9329	109.922	52.0949	25.1962	18.0896	3.19214	48.835	81.5335	11.3714	16.6208	25.9605	36.3499	2.18273	40.8796	45.0166	11.4228	15.9853	38.7101	6.2783	42.8374	38.0387	15.794	56.3806	51.3406	19.8636	93.7869	58.7179	6.84064	58.4647	10.9754
AEA92725	73.53	35.6855	90.6579	105.444	43.5041	99.3214	270.469	216.661	261.772	132.866	158.926	273.603	69.0062	298.684	190.999	145.919	132.708	64.9779	218.413	59.4518	179.569	234.669	169.661	234.786	20.1128	120.423	139.614	169.37	105.046	126.009	166.832	42.344	76.6529	112.914	80.7947	209.848	111.788	24.8104	92.0887	201.472	98.0061	115.452	228.983	272.552	112.394	251.973	106.555	67.4224	16.8288
AEA92726	152.741	158.508	172.171	215.893	35.3795	214.382	441.16	391.303	272.1	127.617	170.055	304.081	152.304	320.49	298.524	193.393	186.983	83.9423	366.866	92.385	283.413	257.953	401.318	238.518	39.2651	155.807	242.072	400.22	189.822	236.696	327.389	30.7236	129.335	156.081	127.842	502.325	150.976	128.508	140.243	205.685	195.37	163.319	342.187	268.69	181.807	376.687	161.984	170.905	51.8455
AEA92727	186.265	48.9349	179.318	147.03	37.7629	150.683	284.772	198.056	220.702	144.334	135.176	202.489	145.306	208.839	172.09	122.113	105.65	59.5972	189.742	71.3995	138.998	194.528	234.265	158.224	23.1965	114.755	171.581	335.785	179.599	202.725	238.375	29.2304	101.28	115.936	108.56	424.937	109.85	34.0638	103.69	132.007	159.047	86.0956	232.407	175.32	106.025	210.07	124.092	130.331	30.7657
AEA92728	320.714	53.836	197.532	175.349	32.2301	248.276	354.173	384.237	903.523	430.6	161.85	334.095	174.899	337.217	206.793	151.685	238.756	55.2742	343.575	71.2869	309.291	235.931	261.217	317.186	21.5735	337.517	314.524	347.849	199.445	300.846	643.652	37.6448	254.139	334.849	100.831	481.489	348.585	43.9397	341.636	153.256	158.538	204.327	413.17	326.063	318.853	1090.62	134.945	193.344	29.4608
AEA92729	392.852	489.786	338.192	329.319	576.562	862.807	721.774	622.346	438.798	220.1	396.166	466.686	292.452	471.965	488.342	397.739	567.354	541.707	548.777	438.798	530.701	504.207	697.449	562.621	281.01	344.865	593.433	653.119	378.508	718.349	513.717	626.1	261.037	360.685	274.786	880.827	372.748	540.367	345.043	387.431	290.434	423.136	561.067	509.374	374.488	509.11	266.385	414.861	325.758
AEA92730	41.8264	72.2611	54.3851	80.0058	41.5873	189.711	124.297	147.071	192.778	94.5153	73.0012	129.564	39.9761	122.827	81.5463	81.3897	183.376	49.3225	121.807	81.1772	156.053	66.7745	125.765	135.321	16.9278	76.7987	118.856	141.817	118.013	395.751	242.075	29.0388	29.5035	61.2782	30.4337	110.942	64.4345	52.5201	57.1393	59.1098	52.4376	70.1257	146.958	129.329	93.5294	239.92	33.7564	92.531	47.5175
AEA92731	71.5937	118.932	59.1378	64.4447	61.8195	272.166	129.752	118.134	202.96	86.3681	70.759	164.395	44.2525	151.361	75.6693	76.1289	162.55	74.465	109.747	80.5686	146.953	77.6701	116.571	149.798	64.1116	92.2419	124.628	143.196	104.589	380.391	193.545	59.5651	53.6354	85.681	45.0575	109.407	93.9237	107.278	90.8481	67.7572	57.7204	91.2949	129.368	143.034	107.746	245.252	36.2206	92.6549	139.82
AEA92732	117.886	167.316	77.8489	78.3306	88.2475	489.027	210.947	101.462	149.11	59.4769	99.2586	239.239	48.8689	219.958	86.043	109.859	180.488	130.541	98.8954	103.011	142.245	121.395	201.739	205.7	57.7237	139.849	105.93	213.407	135.555	468.721	123.577	82.5186	81.827	110.677	54.3218	158.157	141.944	169.923	119.608	99.7642	78.3559	97.9391	125.37	206.62	139.932	132.416	54.1186	121.157	152.686
AEA92733	107.111	174.34	110.361	99.8448	91.3404	449.907	176.019	157.702	239.43	108.678	97.3053	165.103	67.9115	143.279	88.3699	92.2523	193.658	118.213	138.294	122.573	193.102	109.277	196.993	120	72.2642	137.331	188.839	236.247	170.049	421.172	238.022	82.0746	97.2992	128.715	95.2258	166.077	131.006	191.382	114.461	91.7592	95.629	144.767	166.296	122.45	150.706	270.755	57.3553	180.146	192.684
AEA92734	124.059	210.748	131.937	75.7295	137.894	537.776	242.359	106.963	182.242	102.418	120.775	181.576	58.8782	156.974	95.4279	118.677	104.447	135.021	83.4058	129.304	119.636	129.319	217.989	135.308	104.803	157.761	155.926	237.381	182.961	452.827	178.984	133.539	107.476	190.418	127.965	205.224	179.802	235.598	192.335	111.612	106.104	120.69	102.142	120.517	104.002	225.743	89.0075	235.761	207.893
AEA92735	4.35034	1.10221	2.82061	2.49196	0.83774	1.85533	2.12798	7.4836	14.6102	2.98848	1.49847	1.32844	1.39785	0.104131	1.23874	2.91797	33.212	4.39827	7.85541	0	4.46002	1.86371	2.22087	1.10687	4.79288	2.42055	7.25891	2.3739	4.12657	4.25223	15.5158	1.6308	4.37422	1.44362	5.28765	3.78203	2.11352	0.879519	5.7665	2.21305	4.36766	3.49671	4.38355	1.49282	74.5683	27.1385	1.86745	1.42114	5.08052
AEA92736	3498.53	1285.09	2407.99	1709.16	1620	1921.9	4784.23	2096.13	291.92	224.657	2695.07	931.9	2183.77	1087.7	6079.56	2489.15	4504	2377.09	2010.09	2225.34	790.132	1891.35	4131.28	957.89	1028.36	4998.54	3559.64	2837.98	1703.68	1454.2	1301.18	2254.83	3127.85	5731.38	18596.3	1981.23	4550.74	1010.41	5396.08	2873.9	2423.83	2278.35	2390.72	788.528	3774.38	657.623	20084.7	3407.75	639.689
AEA92737	73.7723	10.0938	50.0183	56.174	9.44222	40.7774	101.185	198.44	403.064	151.781	76.002	37.1515	50.023	45.6556	108.03	82.6009	178.027	33.5157	229.036	37.5266	89.1997	64.0683	81.4843	45.3576	7.85758	61.1119	128.789	41.3767	33.2415	50.2347	459.246	6.4333	73.7476	58.5759	222	56.2876	51.5143	7.76527	58.1997	77.6363	39.1774	117.469	116.268	42.2979	432.755	793.374	234.423	96.6404	18.849
AEA92738	31.8065	13.8338	13.1982	8.09749	3.26663	24.4166	11.6687	32.2528	125.192	85.5254	36.3103	16.8351	59.9577	17.9673	21.4343	38.073	457.032	11.651	46.3494	15.5071	29.9513	24.5269	47.3447	16.3393	8.91978	33.7427	40.0174	10.4137	25.0237	21.0715	107.606	7.15393	27.8946	32.6021	72.5937	25.6404	38.1162	12.575	35.0059	39.9111	15.7891	34.7973	33.3963	14.2696	1433.26	151.824	64.6261	30.2474	15.6834
AEA92739	29.7559	23.8113	20.8718	10.9835	5.30456	30.7518	11.2947	60.1494	96.72	66.7871	39.2289	32.0385	45.2972	30.4855	23.5311	42.4709	484.462	14.2454	62.2139	25.17	39.8693	26.934	59.5589	22.8518	11.685	40.3908	53.888	13.3894	34.2665	41.8834	182.209	9.41507	35.5722	35.8469	74.184	28.8141	41.3292	25.5523	48.0337	34.2082	22.6399	36.9019	43.2321	22.859	1420.36	166.425	63.2966	38.4647	24.6004
AEA92740	34.2845	22.1474	19.3239	9.41839	6.25234	24.7647	11.7587	39.1194	79.2364	50.2104	30.9699	33.6524	25.2791	29.1137	23.6463	31.7002	321.924	19.5418	43.1993	27.7515	24.6378	23.7532	59.5563	18.4282	16.0094	31.128	36.3567	11.9737	30.9373	41.3198	80.6143	13.1075	26.1589	42.8205	38.1986	19.8375	37.6148	31.9792	34.9114	27.9514	21.1047	15.3906	25.385	23.1399	910.915	94.2468	45.8326	34.5389	29.8966
AEA92741	233.376	42.6448	45.7624	41.9513	82.3917	84.3861	328.7	141.921	168.863	134.809	246.572	232.221	39.6335	274.515	95.3056	280.286	143.713	192.818	135.052	225.95	244.773	143.334	231.783	326.908	37.5765	313.41	122.867	50.9814	55.848	195.033	196.721	64.3002	209.934	337.681	52.8369	88.8525	361.735	52.2987	350.221	186.28	31.4967	275.11	109.033	303.533	379.94	221.993	47.7083	193.634	30.5103
AEA92742	451.82	81.9257	118.81	129.534	54.5413	147.682	195.279	262.294	475.873	99.0793	157.952	120.08	77.3565	142.175	136.623	149.684	170.971	130.962	305.575	183.353	253.744	131.045	256.675	193.05	44.4424	166.445	169.404	130.529	150.36	326.279	375.271	66.6746	166.802	162.612	74.4517	190.375	178.227	93.0724	161.224	129.158	72.3307	301.492	112.207	185.151	254.681	554.547	68.1721	186.663	86.3674
AEA92743	12.6305	25.946	142.907	117.583	20.0253	50.293	57.4774	47.372	30.0573	15.3337	14.7953	36.9615	102.991	29.2834	38.1184	15.47	60.4305	24.6331	52.6955	20.6368	30.4792	15.8119	64.142	20.1998	28.4228	13.1582	30.348	143.794	37.9957	112.748	34.9427	54.9517	9.97843	11.3042	50.6439	111.39	12.7202	34.4922	13.2308	10.9561	158.709	26.1363	24.2362	25.6251	57.3567	33.7884	44.9567	127.928	65.428
AEA92744	3.83255	2.87572	21.026	18.6793	1.09285	13.3694	10.377	10.4721	1423.37	349.846	4.14894	27.8308	14.5883	13.8429	34.6279	4.90809	27.8284	3.84885	9.96505	0.796668	3.02916	10.0955	35.5794	4.98993	4.54722	3.24788	7.77457	2.73867	2.35233	50.5405	1135	1.36763	5.16282	1.43484	2.08031	3.07558	2.62585	1.01987	3.51703	8.66092	14.1086	2.63073	8.83223	6.2029	18.4061	3264.04	1.16006	102.053	7.67967
AEA92745	9.72285	0	9.24581	15.316	7.72331	5.70155	19.6183	53.2577	128.11	52.479	2.63137	27.5561	8.59141	10.2401	7.61349	2.75912	85.4481	28.2077	60.9859	6.06323	12.1831	0	10.0577	13.6059	10.7119	5.95081	33.8454	12.506	10.4434	6.77569	108.986	12.5289	4.48076	5.91512	5.41644	4.22634	6.49501	18.0188	6.44396	0	15.6592	5.96981	10.5425	17.3307	63.7382	397.632	0	5.82302	15.6128
AEA92746	2.9551	1.02948	5.18114	3.58825	0.68465	3.24918	3.22978	4.23064	50.5815	17.9154	0.499852	3.95497	3.59042	3.16093	3.03712	1.46753	19.1172	2.58984	7.14395	0.345528	1.61999	4.87403	3.02959	2.28918	2.2383	2.03473	5.26027	1.58375	1.07692	2.61097	68.4743	1.42799	1.87255	1.34835	2.0578	3.37188	1.23378	0.684566	0.979268	1.29188	3.05958	1.40618	2.44767	2.98227	17.4119	106.03	2.83435	3.98207	4.1521
AEA92747	144.616	3.64452	33.7949	44.915	1.1406	24.1781	78.2269	189.992	692.852	211.06	113.585	6.58883	23.3823	7.45339	71.559	105.478	138.812	9.22427	166.622	6.71577	151.29	59.1597	96.3967	10.3339	7.11886	123.162	141.578	39.7088	38.904	47.4188	503.553	1.58598	130.739	172.217	169.354	48.2832	97.0165	7.29895	114.607	99.8632	36.5295	89.7005	183.349	10.7755	238.784	758.882	165.994	49.3863	8.89359
AEA92748	159.416	32.4788	52.4491	62.2198	66.1425	49.2455	160.712	302.117	361.767	141.14	121.728	96.1446	41.1905	88.9608	87.9113	134.504	238.367	58.5862	281.788	89.5383	251.878	63.0509	174.215	83.6564	14.5054	153.106	224.99	67.2817	60.0617	95.4365	369.602	63.37	143.982	214.968	138.961	82.0563	135.968	31.2584	138.673	89.6041	55.3451	145.336	304.898	88.5002	339.021	438.434	134.21	111.458	27.2369
AEA92749	10.3521	6.78851	14.1872	16.3072	0	0	29.489	37.6009	133.477	39.7232	21.4246	17.6421	12.9141	19.5609	34.3323	28.3401	46.3812	0	40.7422	0	26.5536	18.3658	18.0878	18.2603	1.34179	7.45406	33.5307	22.4534	14.9503	27.4019	190.611	0	4.49013	8.89122	26.4604	27.264	2.44072	4.51413	1.61436	23.0009	22.1368	18.9938	34.1881	20.1763	87.8232	209.865	42.4122	0	7.17083
AEA92750	28.3429	9.56044	5.34768	7.67744	13.9373	27.9647	14.2216	38.3086	56.1755	13.7023	6.2096	16.1507	3.57781	13.4446	12.6823	8.80906	91.3764	13.052	30.8056	6.17216	15.1078	7.63229	22.8703	9.71326	23.0479	15.9704	40.0058	8.58356	6.28196	43.3552	53.0134	29.798	27.3676	13.9587	11.2781	11.7335	16.8298	11.339	20.2755	8.81115	3.00178	7.78969	16.2063	14.5288	68.3943	67.1181	11.1527	39.0685	32.0274
AEA92751	17.0622	18.1872	44.6675	23.879	7.59561	56.4449	39.4109	57.748	104.283	7.13892	9.27217	57.6546	78.2066	42.3294	8.14411	10.1467	285.163	26.4266	45.1963	8.05426	10.0509	10.8915	21.9393	31.0109	18.8728	8.40419	34.935	19.3815	27.9959	93.8778	83.7213	8.09383	16.7913	9.51173	59.4541	37.6446	8.71865	13.6056	7.74907	7.79787	14.0135	3.3891	16.6743	47.3123	106.653	66.1377	59.6223	42.747	30.3455
AEA92752	2.83385	1.69241	22.9059	38.4758	0.32158	1.4244	3.26744	4.03186	6.03212	1.37349	1.42433	1.10488	15.7399	1.27911	1.10953	1.26371	18.9752	2.25113	7.40631	0.378688	2.23201	0.953889	3.88868	0.728382	3.56815	2.47778	2.43414	35.4957	19.0707	2.86154	5.61565	1.25202	3.73137	2.9555	3.38292	47.5132	0.81131	0.300105	1.60987	0.283172	26.9187	1.54113	1.21935	1.35833	17.5663	12.7119	3.10635	2.42457	6.28411
AEA92753	49.2592	4.68016	37.261	76.2521	13.2124	27.3854	50.1268	71.6763	115.645	22.4934	41.2063	40.4254	28.2643	52.2165	22.7929	48.4713	62.4688	38.0474	69.5528	42.0882	92.3449	77.1765	37.8624	63.8167	3.87644	37.5881	46.9676	51.1539	36.5165	65.4078	88.9189	14.8385	57.7845	53.7088	15.3245	53.1131	42.735	6.63924	63.5986	42.9574	38.4162	49.1777	49.1729	55.137	87.8692	183.238	16.2365	94.2512	13.0121
AEA92754	0	0	0	10.4831	0	0	0	0	0	0	0	25.1479	0	78.8495	0	0	38.9902	0	0	0	0	0	0	0	0	0	0	0	0	3.97513	0	10.2906	0	0	0	0	0	0	0	0	0	0	0	12.5599	0	0	0	23.9135	0
AEA92755	631.784	2207.68	781.7	1049.87	639.976	2044.84	1096.19	202.715	60.0834	37.6221	109.947	335.216	597.308	336.776	354.355	117.424	3014.1	527.843	270.799	374.658	156.493	324.075	1654.15	329.797	2000.26	855.387	94.8964	1104.7	549.978	685.135	51.0538	825.509	865.075	781.206	1505.82	1415.73	869.543	2302.43	685.892	142.374	383.42	67.2197	151.627	445.591	685.211	43.1092	1369.99	344.138	4542.71
AEA92756	708.236	2329.57	1368.99	1343.07	1064.58	4943.62	1889.17	415.459	226.18	113.901	102.157	615.412	1870.58	542.63	497.299	126.11	4628.29	532.496	501.596	278.101	472.199	494.396	1249.84	472.363	3305.48	1009.37	124.131	1988.44	706.504	1012.61	149.833	1675.24	1011.81	905.304	1928.08	2519.52	943.106	2350.74	849.552	156.783	592.352	182.926	325.18	605.828	1122.93	160.815	1816.36	556.539	7843.87
AEA92757	311.388	2719.21	1860.56	1171.79	1484.1	11808.2	2785.49	144.722	713.215	387.365	134.838	259.31	2311.28	202.238	983.461	182.62	1135.18	496.866	151.913	453.095	156.072	988.054	440.223	141.1	2927.49	635.278	52.555	2518.84	758.12	874.206	311.229	2691.1	440.076	631.467	1861.91	3456.06	346.687	2423.73	481.547	232.328	883.609	91.7721	125.052	195.897	220.332	279.815	2634.37	932.454	9844.89
AEA92758	625.724	1943.46	1697.8	1451.49	1030.41	2769.64	2211.19	482.382	255.929	108.218	88.0593	786.622	3301.89	672.677	564.014	88.3882	2843.24	449.127	528.153	234.123	568.933	504.992	912.488	557.805	2076.81	891.895	116.461	2239.83	725.577	1295.34	155.214	1937.78	900.123	785.597	2120.4	2410.44	923.3	1773.96	804.84	140.056	720.47	177.696	381.174	680.574	920.801	148.095	2028.83	366.974	5416.87
AEA92759	420.936	2138.44	2038.89	1340.31	1221.87	20113.6	1996.14	336.338	241.005	69.3163	76.1653	675.313	3768.55	513.511	504.969	74.1583	5891.95	458.781	416.512	202.578	432.538	425.907	607.97	410.381	2678.89	584.654	60.815	2419.97	686.494	1298.97	146.463	2731.69	624.023	588.485	1828.94	2360.48	654.772	1731.27	571.287	117.548	811.605	173.093	259.623	544.805	812.511	149.272	1858.06	231.151	6118.48
AEA92760	4350.52	8846.68	6813.17	3921.71	5293.07	9667.02	9591.81	1068.62	262.66	115.83	279.835	3432.19	16865.3	2595.75	2031.79	210.376	11157.2	1897.65	1176.1	849.59	1287.46	1893.88	3048.78	1972.14	18438	4039.84	117.301	7696.73	1609.53	5106.09	144.876	11173.7	4483.38	4193.63	2822.1	7037.18	4578.7	8231.31	3797.09	541.293	2797.91	406.471	733.329	2119.19	3270.37	145.427	5158.72	373.888	28027.5
AEA92761	0	0	0	0	0	3.76918	2.16154	0.914482	47.6585	8.16538	1.49104	7.34727	0	5.198	1.79754	0.781712	1.79327	0	0.959917	0	2.07102	0.432711	1.98991	3.4877	0	0	0.871733	0	0	2.74241	41.9612	0	0	0	4.60376	0	0	0	0	1.92682	0	0.902062	3.87191	3.46598	0	24.9228	3.25183	3.29955	0
AEA92762	0	0	0	0	0	11.846	18.5275	4.11517	157.227	16.7568	2.48507	24.8454	0	18.737	6.47116	3.12685	0	0	6.23946	0	3.68182	5.62524	4.04844	8.07679	0	0	1.16231	0	0	15.5403	133.913	0	0	0	9.71904	0	0	0	0	3.85364	0	3.15722	10.5095	7.89474	0	76.9046	4.33578	1.09985	0
AEA92763	0	0	0	0	0	8.54162	6.36797	6.52799	33.7511	6.62653	1.57685	6.90589	0	5.27341	4.56237	2.54899	0	0	7.74058	0	2.37272	3.54649	1.93728	3.63988	0	0	4.07172	0	0	6.33217	40.07	0	0	0	2.97531	0	0	0	0	1.18866	0	1.55021	3.7145	2.51999	0	28.7067	2.72252	7.99662	0
AEA92764	0	0	0	0	0	4.7857	4.57416	4.06389	135	28.1076	2.94492	8.56657	0	8.59517	5.32543	0.771971	0	0	4.2658	0	2.72695	3.84587	3.41706	5.43828	0	0	0.86087	0	0	16.5202	53.3627	0	0	0	3.03093	0	0	0	0	1.90281	0	2.33841	7.21033	4.27849	0	57.9184	0	13.0337	0
AEA92765	0	0	0	0	0	17.5641	20.1453	6.39213	87.4664	12.8673	3.47407	12.127	0	11.2662	3.35057	2.42848	0	0	0	0	3.7531	4.0328	7.90401	10.2647	0	0	6.77035	0	0	31.5226	79.738	0	0	0	9.53474	0	0	0	0	2.99294	0	1.57633	3.60856	12.5621	0	39.9793	7.57665	15.3757	0
AEA92766	3.3683	1.46678	23.222	114.004	12.9321	246.077	479.43	5.17163	701.562	1149.8	183.078	64.4376	18.8501	147.036	35.4971	205.347	40.0174	97.2454	4.25483	442.504	3.41165	20.8995	73.7722	210.594	1.3916	12.1975	16.4329	50.5455	201.785	32.2476	997.034	3.11063	2.9752	22.1995	24.3935	84.371	9.93783	1.14442	7.4413	84.2281	29.772	5.99758	36.8607	146.537	27.5135	243.216	8.78079	0.840532	4.95804
AEA92767	0	0	99.6767	295.835	187.342	1183.24	2837.63	26.0981	3862.61	7621.63	546.088	228.308	46.3109	714.121	82.0791	580.034	102.355	411.802	0	2492.08	0	24.6979	0	901.048	0	0	8.29269	106.736	784.091	26.0882	9531.75	20.2607	0	0	233.573	279.074	0	0	0	238.285	150.73	3.21795	9.47134	568.758	49.0818	1866.43	46.4014	15.6941	0
AEA92768	0	0	469.391	432.913	0	146.806	60.8039	14.0456	724.463	203.76	71.5177	7.41013	380.981	2.22691	16.3363	142.085	69.9471	0	23.3885	0	12.9217	58.9877	0	0	15.323	34.0497	22.2942	336.917	384.936	2.76925	1217.97	0	0	0	38.7402	371.807	9.29089	5.15506	9.21786	68.0987	403.794	7.25094	18.6903	9.0938	75.5317	1086.47	57.4641	49.9778	8.0468
AEA92769	9.9591	1.41933	5.75761	4.51627	1.07877	2.38913	9.21022	20.8514	20.8763	20.3672	5.02308	2.4947	6.80013	2.41363	7.44401	5.71655	40.8889	2.84553	24.8451	2.61126	6.63661	3.62656	1.94001	3.21265	3.36647	4.01743	15.6864	4.65813	2.50063	3.19976	36.0273	0.875002	7.40601	5.23264	5.42196	8.4613	3.93122	1.3423	4.65038	3.64138	5.36391	3.58554	5.15391	3.01402	46.0683	22.8817	6.14544	1.76224	7.26917
AEA92770	6.66158	0.786683	4.24106	3.79433	0.239169	1.72147	4.7083	8.32115	11.2064	7.93988	2.44458	1.28	9.57784	1.27833	3.27128	4.16529	15.215	1.80162	9.32475	0.422462	3.28229	4.78869	2.80313	1.39944	1.11955	4.83733	4.71642	2.27524	1.38601	3.30472	17.592	0.290989	7.59691	5.90736	6.28993	4.51528	6.03395	0.502192	5.98653	3.6329	4.52014	2.05203	2.82942	1.16018	26.0822	8.7509	5.46471	2.29911	3.26351
AEA92771	4.48266	2.24807	2.35387	2.53483	1.43475	6.58611	4.2574	11.7006	9.74192	4.17052	1.8131	4.15213	0.870553	3.18416	3.31729	1.88714	17.0761	4.18018	14.5735	1.29019	4.78982	2.48386	3.58517	3.59438	4.55877	1.92955	7.40459	4.02339	2.55482	5.19831	16.6616	1.84083	4.97161	2.33754	1.23489	4.76426	1.38207	1.82582	1.92622	1.13705	1.59805	2.34705	4.09498	3.09383	12.9631	9.16743	1.01763	6.51991	8.01556
AEA92772	89.4372	70.2459	52.1892	102.249	60.8181	132.309	161.322	246.367	93.5641	37.177	119.925	294.275	40.2332	265.833	154.393	121.133	126.635	67.9151	211.646	62.2382	215.68	131.997	369.47	187.816	49.9395	75.8888	123.89	129.157	197.121	143.717	137.448	52.7004	105.853	77.9069	92.8538	185.106	67.8925	56.6561	72.2087	136.492	53.0342	66.6959	216.386	276.384	126.906	119.557	100.06	74.9896	70.2852
AEA92773	102.445	125.455	69.9932	112.028	135.746	189.888	237.341	305.417	251.839	62.5928	151.827	280.387	54.1173	251.47	203.078	160.715	157.883	160.612	290.092	101.314	288.994	155.64	181.34	215.885	146.849	90.7799	217.209	165.142	176.982	177.815	179.489	125.985	115.463	86.1707	107.193	220.477	86.7337	153.453	79.1147	147.521	58.0038	165.375	244.969	211.771	175.82	256.012	106.08	77.8933	191.445
AEA92774	3.46117	7.23466	6.5827	1.81741	0	0	0	3.44706	1.70486	0	0	0.726631	0	0	0	1.9644	108.153	11.7151	0	0	0	0	0	2.76771	0	0	4.38123	2.96795	1.06219	0.689152	2.90978	0	6.38031	0	3.85632	4.51352	4.62423	2.56576	0	0	3.18537	0	0	2.17745	88.598	11.6633	0	0	11.1158
AEA92775	2.52759	2.07808	1.63443	1.53955	0.990506	2.49009	2.24402	6.99806	14.579	1.94895	2.43526	1.77233	4.28824	2.06309	2.61259	2.38134	22.016	2.98208	8.45554	1.60775	2.97713	2.04872	1.23262	1.41482	2.9518	1.91828	5.08718	2.1674	1.27213	2.10366	12.1687	1.30283	2.51605	2.46035	1.40808	3.95531	2.36386	1.04927	2.07725	2.05086	1.5818	1.45261	2.9112	2.05657	38.2522	16.4153	1.13383	2.11929	3.89642
AEA92776	43.7634	9.75033	12.4607	20.9754	7.27604	135.179	36.6221	121.886	207.605	123.207	116.926	47.1131	13.4898	69.74	69.3349	123.035	43.7282	43.183	94.6928	85.3641	41.7017	94.0041	97.7984	111.903	3.08353	57.3077	141.874	31.3089	78.9429	94.0269	221.676	9.18039	50.1862	57.2735	0.850461	59.392	48.2711	6.22429	48.2289	141.31	19.9039	87.4233	84.1152	89.5322	73.2319	147.628	0.300359	70.401	7.35431
AEA92777	75.8685	273.806	602.043	374.419	246.578	297.181	25.3473	110.623	38.3473	15.8294	71.7982	261.141	519.668	276.14	329.856	89.0739	227.096	267.223	95.6425	267.329	52.4416	472.731	179.277	110.729	453.169	102.278	216.866	737.739	252.766	76.913	47.5933	194.379	45.476	108.302	48.0662	753.983	114.281	378.985	111.083	197.704	607.757	34.2828	209.037	170.017	88.2332	26.5077	48.2928	59.0987	291.964
AEA92778	186.604	144.111	65.7534	52.6379	15.8302	109.78	65.5965	39.3939	113.109	11.5014	134.836	105.672	26.681	113.45	240.46	148.579	51.8932	50.9542	27.7778	53.2879	29.8897	142.576	39.5789	47.3243	36.9256	242.095	73.1936	62.7879	72.3706	43.4071	112.284	11.6728	126.628	295.017	14.1296	81.5069	246.887	87.295	261.757	171.075	76.419	36.4116	90.2903	49.769	122.724	94.2567	18.535	81.0147	39.4355
AEA92779	1312.41	9203.14	59.2154	63.3748	1718.16	2.4438	1.18586	152.767	297.961	1.3595	220.453	99.671	24.6441	157.67	221.904	253.807	91.0924	3220.31	116.288	1916.63	33.2595	282.647	0.947462	121.698	4130.97	1016.53	271.774	129.747	494.6	4.59565	363.601	3063.96	490.034	1059.19	5.53611	299.245	1125.55	8244.73	987.525	269.972	88.729	5.31439	229.644	127.155	409.091	2.79882	8.893	8.25554	4656.92
AEA92780	1315.85	11527.1	67.7035	81.0744	2567	3.68878	0.76925	245.183	432.942	2.16063	192.686	127.259	18.6966	197.247	264.648	210.803	100.515	3522.76	168.886	1674.85	38.1928	302.904	1.30988	150.904	3544.57	834.06	338.412	174.572	548.516	4.61145	496.704	3645.76	447.23	882.982	3.18575	367.398	914.154	8913.34	853.15	311.201	101.443	4.77526	326.57	178.622	421.655	1.48907	4.38795	6.84976	5698.88
AEA92781	1327.02	9094.06	63.922	75.2106	1550.98	4.91194	0.845068	245.469	315.992	1.5178	130.01	71.0877	19.6142	118.875	182.015	159.972	165.632	2151.97	179.73	910.069	32.1697	213.155	1.54729	92.5173	2707.39	887.428	327.233	160.982	477.166	3.75256	382.845	1917.19	426.94	810.762	2.79979	356.821	912.348	7876.42	866.039	212.096	85.0867	5.55449	331.914	113.429	595.654	3.52828	2.47202	15.8022	4002.22
AEA92782	1237.82	9950.76	63.8462	83.1149	3426.44	4.9314	1.0035	320.285	466.236	3.0539	166.584	90.0677	17.2589	146.638	215.714	160.814	187.016	3355.83	242.187	1000.72	35.5212	275.105	3.04671	108.245	2419.2	1050.48	483.401	191.967	518.777	5.02324	722.108	4023.3	441.308	987.08	3.77806	385.769	1113.75	10191.6	1012.58	272.859	97.1795	5.96292	451.053	118.581	662.22	5.60944	4.16303	17.8713	4214.36
AEA92783	55.9318	33.8461	74.0761	69.1033	34.4365	143.452	110.253	135.501	51.0964	13.6396	41.1692	47.6189	72.8519	51.722	72.5916	39.3233	347.354	45.1056	140.21	35.6035	64.1673	71.6855	57.0289	53.6242	37.9537	42.4059	152.134	116.833	59.6906	60.1527	72.0777	28.5304	61.8983	43.5644	52.1827	152.016	34.6483	39.7405	39.2502	47.1097	71.3346	71.2507	36.7939	43.9535	482.719	66.4027	48.206	135.845	44.959
AEA92784	373.946	181.155	187.157	313.295	144.27	844.946	587.671	429.162	302.439	95.8467	131.201	241.062	247.136	238.649	202.378	129.046	600.835	256.195	405.003	173.443	136.806	145.956	267.273	204.181	164.909	271.983	437.947	826.739	435.037	150.356	211.614	115.862	373.308	292.408	78.4805	1300.38	252.57	198.114	281.479	115.204	292.67	120.589	147.512	211.25	869.52	163.424	107.608	665.046	256.159
AEA92785	431.054	87.8399	36.5829	35.7763	62.3449	232.117	368.168	128.327	81.6187	23.7307	28.6004	43.4958	72.902	39.7846	51.175	28.1474	846.363	55.5806	104.177	27.7479	93.5057	24.0265	367.064	22.6087	47.4903	402.828	120.568	276.824	178.229	60.6326	110.533	24.8464	605.351	474.291	30.9849	489.583	417.374	93.8004	406.106	18.8039	47.3488	38.1347	107.104	32.1722	2074.84	15.3348	41.5834	949.357	44.1606
AEA92786	627.175	2185.5	64.487	57.2407	14571.3	4634.03	260.524	60.7699	211.855	72.9433	8.50604	141.06	55.2941	163.42	0.997742	9.24037	761.181	6564.54	43.9568	1360.32	33.0315	2.53523	35.7759	63.5104	293.08	1054.01	158.958	2343.63	834.062	158.619	221.339	6994.16	247.668	983.95	730.642	3155.83	1185.01	1177.63	1061.41	1.58444	65.4724	45.7234	202.701	104.326	325.893	4.33703	799.028	1825.51	556.979
AEA92787	1313.05	7462.61	225.558	147.35	28915.2	7710.52	387.125	90.8638	235.705	76.8509	7.39387	76.8986	163.026	92.8031	1.1885	8.32709	2049.9	10167.3	66.8177	1140.01	31.0211	2.70206	42.8154	52.9303	1094.35	1603.58	168.963	3759.23	1006.93	207.783	279.536	14530.1	371.962	1589.85	506.944	4850.87	1866.03	4752.56	1707.41	2.35922	185.78	41.7085	197.651	66.6982	804.727	4.13299	619.335	3090.81	2177.62
AEA92788	1518.24	1369.08	118.883	119.211	5371.84	2421.29	239.383	90.4428	319.175	122.709	9.98124	37.1311	104.073	47.2476	8.22903	8.77775	939.829	4006.14	86.6449	423.995	43.231	7.28828	39.5279	36.6262	212.991	1232.26	128.005	3502.54	762.209	146.154	424.291	2010.74	306.481	1155.39	198.606	4721.97	1357.4	597.938	1267.62	5.82508	95.6205	31.5075	179.977	40.9565	587.278	24.965	265.198	2573.81	310.544
AEA92789	1684.3	1101.68	123.83	118.962	4272.35	2392.08	203.304	105.335	68.64	32.7575	16.2656	25.9772	90.0738	29.6322	16.6102	18.7273	765.243	3440.55	97.0167	289.73	50.5011	9.4408	39.14	26.2678	119.122	1180.35	112.251	3455.22	706.939	139.025	148.69	1268.91	323.409	1126.31	110.291	4532.27	1287.11	450.988	1241.07	8.24293	96.9314	31.041	138.996	28.0487	490.559	13.5378	148.504	2524.56	242.85
AEA92790	1340.74	2232.41	178.99	120.394	7686.36	2688.27	175.462	95.6663	137.568	66.5442	13.3914	26.872	102.43	26.974	15.6439	14.503	721.812	2991.3	99.0836	188.544	36.1237	12.2609	39.3244	18.6225	667.224	1199.43	68.0005	3445.87	538.998	114.479	241.647	5952.5	274.923	1105.75	32.2238	3858.23	1173.49	1571.65	1145.64	7.79954	141.211	14.1779	115.505	24.2357	541.635	27.4695	54.7089	1816.44	416.427
AEA92791	48.0096	12.4124	28.5697	22.9894	9.59404	27.2679	31.072	128.406	19.1117	7.26407	29.909	67.0035	28.8155	50.484	139.263	28.7904	205.214	28.1781	135.417	20.7126	49.0343	59.1934	100.487	35.1311	23.2864	26.2423	70.327	41.9449	20.9421	53.8681	23.5229	18.0539	47.59	27.5545	24.5587	56.3067	25.0115	14.1015	34.4207	30.4133	22.231	15.7215	50.7837	38.7514	427.931	25.6223	22.4559	75.5897	35.8798
AEA92792	30.8075	10.3624	16.1633	19.5234	2.25028	18.6887	16.4336	252.861	14.6515	1.63826	24.1505	68.914	18.7741	66.8505	85.6812	14.4702	319.503	16.4373	378.701	18.5492	68.4202	48.0593	93.408	36.5278	15.2151	29.9088	123.714	19.1298	11.7365	43.573	16.9687	7.66596	41.124	21.9739	15.3869	37.8654	24.1281	3.9375	23.9385	26.7504	15.154	19.568	107.765	60.3715	1015.43	13.0174	12.5405	35.6287	19.3332
AEA92793	48.928	10.1651	3.29922	4.01719	6.87807	82.6323	13.642	55.2848	23.7059	6.50275	13.3863	21.3655	3.14431	22.8141	46.5331	14.339	174.779	10.3236	53.5676	8.54331	38.3457	18.7811	36.4679	19.4202	7.64475	33.5396	19.7064	10.1457	3.98591	29.7221	27.522	5.59417	78.3865	32.689	5.15405	14.385	38.5085	8.30919	44.8093	13.6895	3.11111	9.61335	35.883	23.7294	388.23	15.2067	4.83071	68.8355	16.7612
AEA92794	228.429	513.185	51.0089	14.5299	245.641	99.5389	3.62236	10.481	342.901	2.17663	2.6136	13.9709	29.3198	10.5295	2.95696	2.91615	203.594	92.4328	9.77208	7.02599	4.14219	3.03394	49.4368	12.227	239.936	238.698	12.5769	149.669	13.7925	242.191	355.315	287.4	217.846	220.545	69.1105	154.511	238.279	682.569	231.4	2.94445	23.3016	2.11333	9.80007	17.1747	298.489	4.7031	87.693	98.5452	394.51
AEA92795	50.7345	206.787	33.5001	23.9259	115.896	31.5856	17.8392	25.1961	887.953	4.69858	6.25796	46.288	12.9804	33.8077	3.7278	7.17933	61.6281	105.558	22.4665	19.933	6.54469	5.38421	84.2607	29.5842	13.7866	53.7786	38.9113	62.2829	34.3955	270.174	655.675	133.488	38.9891	47.3326	46.0701	77.3937	57.2429	177.662	49.5812	5.8987	39.6192	4.24254	25.4328	35.8823	48.999	12.9587	57.8036	127.242	29.5588
AEA92796	117.025	84.8477	40.3896	44.6044	10.0666	65.4892	28.3673	123.647	71.6875	14.1077	22.1861	52.0043	96.5831	50.52	74.4257	23.6003	512.78	27.2872	132.896	23.7084	83.218	25.7542	49.5109	53.9144	43.8491	150.52	103.392	111.555	52.3207	50.5047	108.869	22.0458	123.192	161.182	393.804	89.0846	163.492	119.777	159.845	28.2547	60.1371	39.8292	83.1623	44.8456	204.724	86.6216	623.407	108.865	69.9522
AEA92797	76.3658	37.003	27.8164	26.6904	0	32.9007	15.562	85.7256	49.3368	10.4641	19.1426	27.3578	59.958	24.6524	50.4109	14.0843	330.591	0.0579673	85.7236	0	51.3146	19.7732	40.9065	21.6174	19.5477	97.881	76.6345	78.128	37.1587	25.4931	59.564	0	82.5408	100.211	287.844	61.9602	110.196	37.4141	98.5237	19.7898	39.8846	26.5579	61.2687	27.0506	158.377	36.652	481.168	35.612	29.0044
AEA92798	6.45152	3.4374	2.16529	3.48723	0	4.22831	4.33919	11.1496	31.1238	1.49237	1.64332	2.86818	3.01805	3.29743	0.594338	3.12311	24.0876	0	16.266	0	3.61401	3.04026	3.84161	4.70372	5.43538	6.27133	14.5315	3.57964	2.96984	8.31185	33.0742	0	7.69528	5.77195	2.32555	3.4642	5.57727	3.51655	4.02432	2.6545	3.23067	3.86802	2.83474	4.73516	28.9061	3.6621	2.23996	6.36394	9.75035
AEA92799	9.86703	5.32797	3.40131	6.6058	0	3.76097	8.95916	14.9859	74.6643	4.64098	1.73576	3.884	2.1797	3.96191	2.31792	1.82002	38.0584	0	15.4726	0	2.41093	4.88229	5.1399	5.12858	5.97892	5.43515	15.6124	2.85557	3.33088	10.4125	60.4162	0	8.18498	7.50354	3.29806	4.82514	6.26176	4.75437	6.86649	4.48611	3.63232	7.20942	3.26909	4.24175	38.656	7.17888	2.32956	9.45499	10.0347
AEA92800	41.942	51.4323	9.97104	21.1422	6.21907	18.2004	23.1318	548.036	39.6657	22.5735	27.2427	29.7616	10.3771	34.1237	20.3625	24.5184	108.942	14.6017	581.403	7.58503	59.9124	18.5791	44.5023	29.011	8.77963	28.7508	520.824	13.3071	15.7032	32.3185	59.4723	5.18849	58.3733	40.3158	28.5055	16.5906	39.225	42.9063	37.8048	23.4698	13.317	102.082	46.9937	23.9234	85.6276	54.6065	24.2607	47.7262	19.3069
AEA92801	29.5148	99.9852	5.80691	8.01609	20.4807	31.0345	7.52978	41.5578	28.3241	4.2377	11.0177	99.5679	3.59727	106.921	3.98477	8.66443	178.888	28.5426	31.9189	9.52016	12.2427	12.4699	39.7059	87.8948	32.5173	31.1455	34.1398	17.4544	4.99737	63.4277	36.7915	37.7707	21.5754	68.109	22.679	20.3503	29.9145	111.66	40.4718	8.54267	10.3032	17.2472	12.5069	98.3893	99.1251	14.3419	32.4387	8.53346	80.6251
AEA92802	488.366	239.606	274.97	327.251	270.882	440.991	1052.43	927.587	362.09	224.425	552.245	467.473	196.298	469.394	355.01	552.288	321.117	530.939	1004.12	636.11	947.924	424.38	1129.15	492.905	184.913	624.186	765.538	402.029	411.8	712.662	446.386	233.795	413.246	609.796	332.393	515.241	601.009	302.465	598.407	466.609	275.003	1021.12	459.052	410.206	407.159	401.393	275.09	847.221	243.184
AEA92803	222.223	36.3654	118.45	183.514	31.0414	86.6399	127.186	222.516	250.412	114.511	156.358	87.5744	72.0174	88.4799	93.5293	157.682	107.029	90.2706	207.13	83.1226	240.873	96.3023	87.6908	86.6022	13.7122	191.667	169.234	168.264	80.3953	96.2474	268.052	22.6603	166.892	200.532	92.5958	192.145	197.931	40.03	191.585	106.153	131.725	255.928	147.916	79.5622	171.578	252.81	68.2481	111.088	30.3009
AEA92804	35.5429	65.6906	54.0784	68.1691	59.6368	336.553	169.101	115.882	180.509	80.141	60.7532	151.828	105.791	125.107	227.05	61.5791	205.32	50.8345	119.684	44.0962	79.1342	81.8079	347.104	87.6584	72.5463	36.18	73.6431	113.57	60.394	106.005	97.9244	117.057	46.5534	33.6868	88.3721	129.128	28.9917	55.4692	39.1783	82.6963	60.2565	32.1606	128.644	125.767	139.45	85.1578	98.4899	84.2503	113.347
AEA92805	77.739	86.8112	92.9967	90.3994	84.2153	221.064	289.841	235.094	181.317	66.4017	104.715	289.966	139.267	263.194	289.08	111.41	167.767	87.8795	231.931	89.652	181.564	139.177	445.203	172.156	73.5235	105.153	149.178	165.283	93.3587	161.5	118.573	134.847	92.5911	96.7481	98.4792	231.45	107.656	107.098	111.515	100.31	81.8351	102.263	222.385	205.228	181.951	129.73	111.464	244.907	101.842
AEA92806	21.6648	5.96491	50.4247	64.4938	4.81122	11.8848	29.4954	102.314	15.1034	5.41568	13.8072	15.0753	28.098	13.1107	22.574	16.5598	102.024	16.9806	159.635	11.767	37.7866	31.1224	26.8778	12.1549	10.3944	20.3175	59.0497	26.5179	11.9569	23.5165	22.473	4.50281	27.054	20.1956	20.829	31.5176	17.0401	8.93667	19.4537	18.5758	55.1524	36.5595	28.6273	8.82989	217.508	22.5867	9.69369	156.329	17.5816
AEA92807	93.3644	14.3495	134.155	157.616	9.63401	104.467	50.2133	55.0382	67.6297	26.3612	91.7822	42.8046	105.551	46.906	53.488	93.6079	49.6067	23.6511	47.7253	19.1578	64.86	86.7013	62.3917	63.885	9.45423	108.824	39.6477	132.084	96.5965	99.2706	82.2421	10.5271	77.1953	121.954	28.1093	155.621	113.502	10.5598	117.16	78.2709	115.304	76.8837	51.1139	50.4946	41.4677	61.8822	22.8939	211.741	19.659
AEA92808	112.729	59.2008	144.969	163.631	36.404	136.157	159.885	63.3164	209.971	56.4717	76.63	183.148	122.337	163.818	47.7125	85.3293	130.733	31.438	65.3314	24.5071	37.4669	68.528	223.439	136.897	23.5683	113.423	65.8711	181.479	137.496	165.9	209.31	46.2119	75.656	89.9309	73.6457	208.7	106.133	57.1065	109.441	58.5078	158.662	48.8494	60.6675	183.019	58.9758	122.783	76.1845	381.474	36.5383
AEA92809	169.377	93.973	166.436	196.485	84.0484	162.965	240.92	66.5375	84.9744	30.1834	114.6	138.02	166.851	109.84	61.6488	139.033	120.064	68.249	60.9899	50.8562	37.2591	100.512	195.93	105.343	72.2238	153.195	34.1454	244.622	147.18	186.234	129.209	150.842	76.0334	128.615	42.9849	238.736	142.061	87.8912	133.877	111.892	174.932	37.3619	65.3754	134.774	38.97	58.8056	58.8729	367.438	107.786
AEA92810	236.911	85.3923	164.933	233.57	57.3694	178.39	221.534	160.203	202.396	63.451	114.611	334.946	179.85	276.308	71.1206	115.517	174.173	57.6735	121.832	41.6262	83.7782	111.386	161.386	241.29	21.7007	201.593	71.682	292.762	160.522	193.26	216.341	68.2484	129.604	166.432	21.3361	251.625	217.105	53.9438	213.948	127.824	184.296	76.9978	153.589	346.16	86.0824	106.098	32.9401	363.071	48.0293
AEA92811	212.403	59.1037	161.807	181.749	51.5282	200.927	237.39	156.872	291.42	113.836	235.07	218.488	121.695	200.622	100.81	258.281	139.356	52.9199	141.888	62.0272	90.3697	149.24	157.926	197.579	17.592	272.013	127.169	265.644	240.114	168.769	296.537	47.4964	109.92	243.06	23.1649	279.875	282.666	43.155	253.767	194.526	165.858	126.637	167.567	233.556	58.6726	163.052	33.1829	382.721	26.8871
AEA92812	452.282	668.127	401.414	274.833	849.867	678.534	403.033	577.91	372.906	182.766	414.913	404.669	281.015	373.261	164.261	448.926	391.012	329.969	637.903	222.745	135.135	282.902	524.998	452.05	593.91	531.772	409.502	593.904	402.457	531.619	356.743	1356.84	204.174	482.834	95.3029	554.453	581.658	900.728	511.466	342.987	395.697	294.726	255.822	505.303	112.578	210.205	109.852	1601.03	930.119
AEA92813	66.5016	73.795	77.1796	79.1534	58.1697	148.388	176.411	124.632	232.278	80.8971	80.0417	160.108	77.9125	155.155	34.0229	87.2434	143.154	55.7841	137.265	38.9534	57.9841	50.4623	137.789	218.317	148.64	144.992	141.061	137.279	112.834	147.492	205.916	76.1668	48.3697	123.958	43.0834	150.353	146.472	79.1438	136.449	70.8886	117.614	109.502	87.7991	196.486	62.8094	121.615	43.3902	214.281	182.3
AEA92814	83.2531	53.7094	96.7613	65.1676	20.8193	129.645	135.735	136.501	143.527	85.3304	94.4652	104.091	66.7534	100.956	40.6843	105.876	84.9087	24.4514	123.297	23.4588	54.1686	49.1136	151.395	129.94	21.5717	176.831	100.895	161.882	120.318	154.192	172.383	35.2039	60.1084	155.698	13.0548	183.959	181.673	41.8293	174.319	83.4675	102.585	67.8534	106.58	113.835	45.0473	75.3783	16.5617	337.573	54.4649
AEA92815	150.358	126.116	153.979	120.653	61.6577	219.523	156.619	337.502	263.012	140.194	122.495	225.008	123.322	237.737	57.5105	129.098	160.375	52.9423	278.902	42.5545	86.8589	79.9397	222.879	300.043	57.3415	267.11	244.618	268.112	168.599	229.561	262.208	79.19	77.8205	235.017	15.0342	274.335	254.451	114.318	250.918	119.464	149.021	112.44	200.842	280.985	76.6633	130.27	21.8454	769.114	145.691
AEA92816	0	0	0	0	0	4.26725	5.38379	5.07309	56.0954	10.4365	2.3633	6.26359	0	4.59842	2.27929	1.65202	0	0	3.04294	0	1.09419	3.42923	3.11857	7.8556	0	0	0.460566	0	0	10.2872	44.8628	0	0	0	2.43232	0	0	0	0	2.036	0	1.78721	6.13698	8.54557	0	17.1651	1.71805	5.22979	0
AEA92817	0	0	0	0	0	7.05738	1.88244	3.90238	27.8823	4.01404	1.59068	5.72889	0	3.5004	1.31497	1.35021	0	0	7.16846	0	1.6483	0.923254	4.01195	3.5809	0	0	4.07423	0	0	9.6408	24.902	0	0	0	4.98937	0	0	0	0	1.37039	0	1.75284	3.06849	3.84433	0	9.25989	2.47796	13.4097	0
AEA92818	0	0	0	0	0	1.47147	2.53156	4.99812	52.8386	6.57844	1.35822	6.05814	0	4.95519	0	1.42415	0	0	19.6742	0	1.88654	0	3.89358	4.01308	0	0	5.55855	0	0	9.49284	45.355	0	0	0	6.98942	0	0	0	0	0	0	0.924419	5.74397	4.73585	0	12.2992	1.48108	9.01688	0
AEA92819	0	0	0	0	0	0	2.27642	8.42698	23.7567	2.0878	0	8.52664	0	8.02042	1.32515	1.92093	0	0	15.9222	0	2.9687	0	2.50083	4.0597	0	0	3.21322	0	0	16.1737	25.6085	0	0	0	1.8855	0	0	0	0	0	0	0.415626	2.44661	5.32319	0	3.62895	7.99086	26.3514	0
AEA92820	124.039	290.278	381.238	217.181	211.869	834.23	447.166	667.977	509.551	266.222	189.699	526.301	847.076	542.578	836.13	195.836	803.37	202.32	717.668	138.107	298.642	274.338	775.199	497.257	294.516	137.295	630.899	789.664	258.433	597.584	474.666	416.08	111.416	133.91	1802.29	780.984	146.034	255.007	134.324	253.028	354.987	264.869	859.611	631.648	372.564	338.576	1871.04	310.294	344.279
AEA92821	168.543	542.999	564.307	283.617	298.841	1083.06	687.262	653.19	537.309	308.932	214.476	596.446	1258.23	619.303	971.821	224.888	695.455	272.636	648.587	169.953	350.906	317.923	765.212	494.705	268.446	191.37	541.536	972.125	324.535	728.8	672.35	429.29	128.085	168.801	1213.8	880.07	196.326	523.951	184.515	314.924	462.855	254.937	889.381	618.373	304.836	418.305	1693.39	414.447	493.793
AEA92822	174.704	558.814	495.677	208.992	335.847	784.369	571.553	445.088	332.1	165.134	171.637	449.127	823.662	445.011	732.148	159.197	375.813	262.41	436.114	160.477	263.767	239.305	647.123	369.03	307.142	202.652	384.197	785.45	280.971	524.339	329.4	432.416	154.699	186.129	542.214	734.795	220.039	571.444	197.085	211.6	409.456	212.429	582.935	410.849	196.189	202.865	841.812	425.713	401.903
AEA92823	59.5922	9.45518	68.7314	78.692	3.8536	17.9916	8.20135	59.9369	27.6578	13.7698	52.3758	98.186	34.7574	112.009	24.4869	53.8022	166.315	5.99115	63.1204	4.29265	89.4575	37.6289	26.3611	35.6215	6.06706	58.5013	31.8662	75.6384	44.1812	59.7968	34.6116	5.17008	27.0098	51.2106	75.1608	58.219	65.4278	15.1626	59.1782	26.413	32.6709	201.085	44.4516	19.1368	318.395	85.0121	47.8268	145.115	23.7915
AEA92824	20.8254	5.67058	32.2094	27.0236	1.01411	9.54516	2.73697	20.0254	15.9764	5.86943	9.45838	5.17611	31.7276	5.67239	8.05997	10.7327	87.8879	5.67145	21.771	1.64202	13.7974	5.18897	2.44081	3.54114	12.395	16.1157	11.6656	25.7603	8.59489	5.14743	13.4159	3.33134	13.4584	19.8054	6.40084	25.3884	19.5084	2.6617	22.2107	7.36712	20.1573	8.34815	14.7657	2.35927	139.884	20.8257	5.65149	5.16098	17.6815
AEA92825	20.0743	5.99429	27.9523	36.3278	5.69498	15.3453	4.70147	24.8121	11.7861	10.9456	14.5523	13.4333	30.4085	15.9038	12.9122	14.1398	78.0591	7.97321	28.1059	6.25923	21.0663	11.656	8.52879	10.2477	7.10884	23.2563	12.9321	14.524	7.48068	22.376	21.9995	6.2822	17.0156	24.8615	7.78821	16.2832	24.4252	7.04193	26.6091	13.2892	16.9901	12.3256	12.8268	8.98307	112.798	28.3321	4.23165	34.5647	16.885
AEA92826	31.9607	3.39689	23.4384	43.33	0.764983	11.6476	5.22226	49.4541	18.7668	16.123	17.7883	18.3855	24.2526	16.2599	12.4428	22.8536	72.2926	3.05587	38.5086	3.15291	34.1652	13.2744	8.77907	17.7601	2.98406	27.8501	10.1713	17.4192	11.1383	29.4455	16.2429	2.14068	23.6331	28.5619	5.83434	15.0701	34.2569	1.60627	32.3122	12.1251	15.2055	12.7278	18.1869	12.8365	102.589	28.6537	3.19737	49.962	8.89196
AEA92827	184.678	194.121	197.19	188.158	292.475	1425.7	697.104	347.205	265.829	145.82	232.642	240.172	257.461	230.722	1066.77	237.848	309.712	212.238	407.947	162.173	403.673	523.675	769.981	238.67	182.862	175.136	180.465	463.708	261.89	608.541	186.739	252.248	254.123	171.263	137.767	597.722	165.2	263.809	184.269	270.318	215.254	295.78	159.065	230.693	285.808	267.064	138.608	420.189	356.763
AEA92828	701.15	1293.72	1176.38	1061.27	2061.52	2606.87	3515.31	1275.1	2108.76	1839.5	2309.71	1699.89	1920.6	1871.33	1923.15	2368.51	809.599	3162.43	1579.46	3320.88	2207.66	2010.88	3978.29	2685.07	1424.04	1663.97	1330.73	2258.28	2093.08	2410.47	2281.84	1969.65	515.68	1741.44	945.347	2289.91	1838.85	1141.44	1722.01	2447.38	1569.97	3986.72	1649.94	2434.34	464.006	1549.41	752.352	2070.48	835.842
AEA92829	210.394	38.7323	71.0345	114.123	75.4366	161.182	179.157	190.697	281.901	192.293	132.27	151.15	53.2148	178.387	82.5259	143.511	90.4721	199.73	178.783	198.61	136.798	107.698	117.52	218.713	11.4835	139.403	193.755	200.937	119.775	178.711	107.532	64.0728	97.4936	155.477	22.3661	133.238	151.635	33.1962	145.326	129.613	88.9984	175.308	117.298	196.963	121.956	148.064	31.4445	198.834	17.3573
AEA92830	123.798	9.6775	43.357	78.0056	23.0257	90.3028	69.4552	67.3605	62.6893	46.6111	67.3361	42.725	33.0845	54.4591	47.761	71.6332	101.428	74.8983	73.2325	73.059	60.0821	50.9404	35.8754	73.2803	6.65327	97.2075	55.2296	145.772	78.3937	60.0004	73.3611	24.9019	60.9486	98.4614	8.4105	89.5132	97.6254	11.4155	86.8521	64.2059	54.7438	61.0321	53.1847	61.1664	186.819	53.6496	8.91106	123.33	16.1621
AEA92831	7157.12	5575.3	4190.88	8729.66	2555.21	3621.01	3469.3	3660.04	7715.74	6459.41	11044.5	3047.45	2427.3	3426.53	8795.92	10555.2	4202.69	4393.85	3253.11	8406.8	6690.34	6156.03	6349.18	4964.52	208.074	7426.04	3906.88	3354.19	11454.6	8850.46	8680.24	1455.68	8890.85	6551.27	9849.94	3378.83	7308.38	3435.84	6551.96	9843.84	4044.73	5221.48	7221.65	4508.14	6057.08	8679.49	7331.69	9213.35	760.171
AEA92832	8264.67	4663.06	3472.92	5852.04	2076.98	3299.59	2647.63	5329.41	5263.89	4307.86	7408.48	3211.55	1947.95	3724.1	5739.27	7274.04	3806.84	3553.54	4490.01	6762.87	8220.24	4213.92	5568.44	5212.89	242.874	8624	6402.88	2272.54	8360.71	8329.51	4495.58	1305.07	10729.9	7397.79	8709.84	2707.52	8261.73	2836.81	7260.58	6697.85	2884.42	7240.3	8644.88	5043.08	5300.55	5553.25	6306.26	7432.58	669.034
AEA92833	6526.9	4086.94	2716.88	3619.34	1433.96	3011.41	2296.06	3048.47	3376.85	2776.45	5884.53	1104.23	1353.23	1194.52	4391.71	6075.88	1503.89	2553.84	2504.56	5327.01	4003.92	3418.74	3745.08	2029.9	234.512	7181.34	4371.14	1584.81	5564.43	6030.34	3707.35	1052.59	8594.25	6395.6	6006.26	2145.1	7286.54	2672.61	6387.94	5045.79	2246.1	3668.31	4013.09	1748.86	2061.08	4352.96	5033.17	4775.23	697.678
AEA92834	9298.58	11382.4	5096.1	8017.7	5983.26	9443.7	6363.75	13439	12479.5	9450.78	9897.5	5663.32	2863.32	6205.66	8454.21	9414	3752.22	8559.23	11178.9	11686.6	10324.6	8364.27	11900.4	8748.68	891.861	10565.2	14813.1	3793.69	11543	13904.5	12564.5	4954.83	10721	9719.9	5508.17	3643.92	10359.8	9897.95	9345.2	9548.22	5204.76	8568.74	9416.85	8088.64	4350.76	13264	4805.33	15530.4	2096.8
AEA92835	14.4144	11.501	36.6998	43.7035	16.9903	132.789	80.2174	33.8052	1577.58	1620.46	21.5189	46.7097	45.1958	55.0316	15.6564	26.9179	122.139	90.8319	43.2622	70.8963	30.3553	70.5567	20.5454	102.529	8.45263	11.3835	15.0088	43.8591	13.6989	35.7366	1361.26	18.215	14.3571	9.61795	8.80711	46.5882	9.62902	9.13426	6.77979	26.0192	24.4989	28.15	22.688	65.8177	166.343	989.409	6.31233	100.53	15.182
AEA92836	38.4929	104.341	46.1758	70.1351	73.8307	592.629	390.268	111.622	274.791	111.549	49.5483	149.629	40.1432	160.873	215.68	52.108	159.914	102.467	117.025	53.0981	66.3672	104.864	127.939	192.189	51.1002	56.4426	56.4731	81.8776	65.4933	149.603	253.664	115.54	56.6659	62.5585	33.1886	107.784	55.9708	115.651	49.5812	83.7235	41.7472	79.0047	68.4982	206.138	119.992	287.342	35.485	81.4609	59.5544
AEA92837	6313.99	2199.62	4321.15	5923.08	1199.9	3404.45	1680.84	1570.57	5431.31	7209.94	5156.09	4280.5	3743.57	4824.4	3801.41	4935.69	1191.44	2435.07	1673.62	4983.65	2316.04	3184.02	2281.4	5365.4	112.021	6476.93	1179.17	4639.37	9866.77	4598.79	4270.63	889.412	5239.83	6040.25	1540.47	3677.05	6436.63	1353.77	5819.19	4738.59	5140.24	1446.17	2810.28	5906.85	1722.07	3685.56	1536.83	8335.43	265.718
AEA92838	4729.16	1368.36	1638.62	2248.63	675.945	1972.64	926.407	2071.27	2237.36	2537.69	2742.74	2782.76	1712.71	3154.17	1967.27	2870.91	1136.27	1346.38	1979.67	2657.91	2785.91	1634.89	1608.26	3826.74	91.8907	4552.18	1357.33	1688.41	4161.84	3149.81	1817.98	480.561	3851.85	4094.29	1194.15	1407.64	4208.74	855.842	3974.69	2412.5	1877.2	1605.92	3391.87	4326.53	1894.67	1770.35	1131.68	4887.61	198.097
AEA92839	5941.06	1276.97	1414.26	2001.67	658.468	2034.22	884.669	800.781	626.801	727.558	2570.9	1213.39	1634.01	1391.7	1833.89	2506.21	597.224	1292.03	803.335	2753.73	1098.31	1434.63	983.925	1697.77	122.239	5734.82	850.908	1592.88	3426.62	2199.95	757.918	488.757	4670.06	5185.42	1262.52	1417.69	5644.37	792.022	4939.55	2379.01	1934.75	1048.78	1308.26	1744.01	1011.27	639.921	1198.59	3837.64	225.822
AEA92840	7621.78	2108.52	2849.94	4619.25	1063.93	3469.45	1239.55	6272.03	3581.64	3407.59	4240.23	5556.18	3570.11	5534.33	3239.3	3893.9	2944.28	2124.93	6481.11	4426.45	8111.66	2489.91	1338.36	6780.34	174.286	7371.99	5296.49	2718.44	7053.5	6948.43	1743.53	767.29	6610.88	6588.65	4000.98	2287.09	7991.21	1207.87	6636.71	3941.43	3325.97	4969.6	9981.9	8362.43	5043.97	2735.16	2672.31	3964.02	326.846
AEA92841	7562.71	1516.72	2356.27	3511.7	582.553	2647.05	1051.82	2170.97	2188.4	2180.24	3577.11	2181.33	2866.7	2361.3	2616.49	3688.42	1191.8	1201.12	2197.94	2818.84	2923.32	2017.17	1466.59	2656.01	114.423	6775.98	2515.91	2401.59	5688.73	3808.01	2009.4	427.074	6562.38	5794.72	2210.89	2284.37	6680.01	871.124	5557.93	3202.2	2928.07	2555.77	3758.7	2878.24	1881.7	2350.36	1773.78	6103.35	248.249
AEA92842	11448	2361.34	3348.24	4819.06	831.384	3609.96	1311.64	5947.98	6942.23	6660.6	5075	4396.96	3616.81	4170.04	3538.46	4472.67	2824.46	2037.2	6110.37	4717.02	8408.09	2621.55	1854.14	5016.49	74.1562	9735.65	5221.47	2911.61	7846.06	7198.26	3982.96	630.119	9835.65	8546.18	3690.91	2475.07	9916.28	989.832	8140.75	4687.73	4187.2	5205.5	10777	5802	4422.68	7200.15	3083.79	6262.44	278.487
AEA92843	10760.5	1771.62	2797.87	4678.39	761.771	3272.84	1238.43	4826.22	2722.74	2093.38	3958.15	7091.11	3635.72	7016.54	2696.91	4311.23	2072.15	1619.02	4702.81	4387.46	6140.41	2159.31	1152.8	7700.17	96.2062	8866.23	3930.56	2436.4	6427.01	5224.66	2331.55	495.595	9049.87	7744.83	2871.7	2044.82	9532.78	820.642	7360.67	3540.02	3512.73	3579.95	7735.19	9490.51	3434.1	2879.88	2388.65	4121.98	221.139
AEA92844	7931.86	1658.99	2226.91	3330.28	760.624	2239.1	915.608	2769.15	4515.53	3395.58	3222.1	2934.19	2601.25	3004.12	2255.4	3508.19	1359.11	1483.96	2615.4	3617.67	3532.63	1784.7	1233.72	3099.68	87.1738	6586.57	2462.92	1906.73	5187.46	3571.84	4156.27	520.696	6918.01	5739.36	1940.9	1728.54	6808.94	822.584	5544.01	2831.29	2777.24	1988.64	4574.36	3638.8	2090.09	5208.23	1606.27	3899.13	199.686
AEA92845	5711.16	2109.71	2502.31	3824.57	922.579	2072.15	952.74	3645.75	3174.9	2207.99	2609.98	2987.44	2795.47	3019.66	1858.2	3326.79	1609.05	1399.99	3693.43	3686.12	5214.56	1510.61	1411.83	3020.93	74.7365	4934.66	3049.1	1958.18	5468.32	4119.68	3399.62	657.669	5356.04	4289.02	1884.02	1916.65	4835.56	1120.02	4118.26	2313.8	2817.6	2601.9	7140.59	3302.36	2039.07	3580.37	1654.72	3584.03	264.732
AEA92846	15589.2	9285.89	4647.7	8736.01	2944.64	3532.44	1558.29	26645.3	5831.06	3464.05	5261.11	25517.4	6044.29	25760.7	3732.13	5172.13	10407	5281.3	27899.9	12941.4	37746.1	2880.32	2587.43	27066.7	401.116	10587.9	27309.5	3699.07	11281.5	12637.7	6903.78	2598.84	14927.8	11101.7	5089.01	2872.64	9581.03	4211.95	9651.97	4707.42	4995.57	21286.8	53521.6	31201.1	14616.6	7749.86	3321.09	2193.69	992.106
AEA92847	9530.28	4667.95	2997.31	4621.25	1813.35	3032.13	1272.53	4986.75	11426.8	7003.03	4297.29	6533.4	3387	6661.21	2882.39	4652.54	3059.48	3271.9	5164.42	8187.63	7281.86	2469.03	825.009	6921.91	181.962	7878.69	6219.16	2371.17	6992.65	5541.31	6803.17	1407.61	9103.57	7017.65	4250.61	2018.01	7803.94	2435.34	6658.81	3717.4	3796.25	5242.32	9445.97	7216.03	4641.22	10110.6	2920.67	3560.94	570.69
AEA92848	10037.9	4619.22	3278.81	5719.82	1702.39	3714.01	1340.48	3980.88	4469.29	3050.02	4418.91	5204.98	4255.99	5362.12	3361.95	5044.97	3419.16	2913.41	3965.66	6465.76	6164.8	2648.17	1387.48	5024.16	221.652	8132.12	5673.08	2624.09	7844.84	4964.81	3448.92	1424	9951.81	7060.42	2916.87	2856.51	8211.26	2344.97	6546.65	4004.94	4387.77	4622.35	8623.74	5872.39	4328.9	4796.26	2007.09	6310.61	578.302
AEA92849	5907.84	3480.02	2464.22	4426.95	1330	3285.4	1236.15	2978.44	6362.74	4251.87	3808.47	4135.08	3025	4144.68	2762.37	4035.75	2185.83	2590.7	3056.4	5847.92	4580.11	2169.22	1307.95	4039.29	180.209	5029.25	4128.79	1842.17	6237.15	4751.64	6325.55	1122.6	5980.63	4494.47	3039.32	1999.22	5334.31	1757.71	4377.31	3444.99	3147.04	3459.28	6352.04	4462.12	3035.52	6710.58	2505.62	4762.35	383.302
AEA92850	5992.69	2248.42	1609.64	2304.48	925.091	1861.07	854.287	1698.54	1695.8	1269.64	2496.37	2082.7	1578.68	2078.17	1729.85	3028.38	1240.29	1433.24	1682.09	4039.97	2548.62	1447.72	948.532	1943.46	121.316	5059.31	2408.99	1133.26	3849.36	2594.94	1474.46	647.653	6190.23	4504.46	1533.57	1350.04	4737.36	1104.19	4308.08	2129.74	1999.11	1947.06	3436.09	2149.28	1887.91	1757.24	1324.06	3125.09	253.122
AEA92851	23480.8	19230.9	9544.82	15396.4	6700.8	13288.8	4707.93	18209.1	11695.6	7769.23	14711.7	32629.2	10963.7	31676.7	10779	14402.8	7383.82	10929.2	17204.9	30482.7	24951.7	8594.05	970.408	27537.3	773.761	15231	25062.7	7558.06	24628.2	34397.8	8420.22	4754.33	24263.9	15638.1	11489.7	8771.84	17609.1	8963.46	13374.5	12919.9	12862.4	20641.1	34951.2	32406.1	9938.89	12521.7	8055.8	23316.3	1904.68
AEA92852	7105.93	3041.09	2576.97	4375.05	912.919	3773.96	1790.35	3047.48	4624.02	3556.83	5758.18	4824.49	3014.44	4598.42	4060.55	5590.84	1159.67	1796.25	3009.46	5082.49	4326.61	3215.25	1850.93	4334.25	140.301	6300.35	4453.21	1884.78	6470.03	5527.72	3662.03	670.651	7958.01	5835.79	2472.05	1992.47	6602.35	1305.44	5682.33	5300.74	3566.53	3438.95	5853.1	4725.24	1811.39	4338.09	2153.58	5640.33	266.422
AEA92853	9006.17	2657.79	2499.97	3622.95	920.076	3414.31	1578.07	2983.82	1730.04	1614.38	3918.79	3125.83	2326.26	3174.56	2944.86	4568.71	1564.96	2397.03	2415.44	5180.77	3375.37	2336.75	2334.06	3162.9	106.738	8052.69	4141.27	1639.37	6040.22	4662.56	2225.76	755.273	10261.1	7265.66	1670.96	2137.65	8143.64	1245.18	7014.03	3407.6	3138.51	2766.69	4699.59	3040.7	2214.09	2299.41	1369.87	6096.78	285.792
AEA92854	9509.69	2842.94	2378.04	3410.99	889.329	3532.36	1514.61	1738.48	12253.8	8499.73	3272.3	3437.06	1891.3	3442.85	2377.55	3434.12	949.714	1954.83	1621.68	4247.19	2527.56	1857.94	2290.99	3053.73	102.735	8241.94	2137.36	1515.52	6178.61	4183.78	5878.57	743.431	10240.6	7084.4	783.585	1925.92	8220.21	1197.75	6976.16	3071.07	2988.02	1748.04	3530.78	3143.73	1075.69	11342.1	803.472	6560.73	241.634
AEA92855	8369.92	3044.79	2093.61	2825.77	894.751	2495.35	1509.79	2496.23	1798.83	1607.43	3369.92	2782.85	1563.67	2739.76	2417.78	4194.05	1218.81	1628.58	2108.9	3949.21	3678.7	1946.71	3142.07	2499.84	108.843	6793.97	2575.51	1338.28	5539.97	4372.63	1577.76	729.055	9147.02	6373.83	504.719	1777.86	6788.8	1486.13	6073.01	2911.76	2592.57	2067.36	5089.34	2698.99	1536.58	2048.68	524.518	4822.26	239.379
AEA92856	52.4098	24301.6	6142.58	18396.8	7736.53	7007.24	4829.25	14902	3426.98	3186.46	15730.2	58988.8	9285.34	54680.2	12034.9	17282	11591.7	17865.9	13697.4	36515.2	22889.7	9792.73	0	55136.8	894.989	112.27	14694.6	5977.19	20402.5	23213.3	4104.97	6888.64	48.306	15.9423	2306.54	4567.7	35.0105	10227.6	17.3677	14498.7	9905.97	12031.9	30302	58422.7	15575.3	4182.41	2041.66	12775	2033.84
AEA92857	8543.48	3633.76	1819.19	2990.8	1007.03	2824.14	2399.45	2473.06	5609.25	4310.47	4854.53	4900.02	1663.33	4869.51	3300.25	5290.55	658.904	1989.33	2040.15	4349.67	2389.74	2648.73	2702.11	4406.78	159.681	7416.13	2373.63	1404.76	5016.4	4952.87	5034.34	858.664	10868.3	7136.03	858.347	1606.41	7909.53	1752.06	6832.57	4210.83	2520.81	1487.08	3210.79	4314.03	878.985	6707.41	952.028	4874.66	336.07
AEA92858	5951.87	2350.35	1746.71	3244.59	504.192	2008.25	1631.96	4877.28	4088.92	3240.32	3437.17	2262.36	1639.56	2301.3	2579.63	4210.77	1085.77	943.436	4156.37	2670.7	4109.18	2059.53	3063.9	2072.82	71.8631	5174.19	4740.81	1264.44	4436.97	4494.75	4835.06	383.268	7010.05	4902.48	727.337	1677.96	5392.29	1093.49	4765.72	2997.18	2298.44	2240.41	5335.38	2012.43	1440.62	5391.17	626.464	4638.98	230.021
AEA92859	2926	1881.17	1090.48	1436.91	670.543	1201.01	687.179	1351.17	2041.15	1891.58	1595.5	924.554	854.417	1045.28	1428.34	1773.18	719.448	978.982	1240.75	2807.68	1477.71	1084.66	868.431	1128.08	77.4296	3474.5	2328.59	699.202	2276.97	1963.57	2391.92	497.647	4327.11	3053.89	530.183	959.892	3298.12	954.057	3010.96	1481.74	1109.67	1124.11	2393.26	1097.55	1138.46	2491.09	455.612	1834.81	193.107
AEA92860	6110.2	6598.94	7869.93	12992.6	4011.25	9087.64	5347.42	11041.8	25719.1	22287.6	14192	15051.6	6564.27	14861.9	12710.6	17909.3	5095.39	6182.94	11027.3	13698.4	12137.6	10745.6	1362.3	17076.3	488.347	7630.52	13224.5	7014.85	17122.5	11750.4	20300.3	2880.5	6609.17	6035.03	9983.51	7099.72	7271.36	3726.74	6440.73	12904.2	8145.81	14003.4	14470.1	17656.2	8155.07	22081.9	8199.85	11082.4	1177.28
AEA92861	0	0	14.0779	31.0939	0	0	0	29.4878	0	0	48.0791	0	0	0	23.1849	67.2174	0	0	0	18.464	7.42008	0	0	0	0	0	74.9581	12.6946	63.6053	0	0	0	0	0	0	12.8702	0	0	0	82.8411	13.6246	14.5436	14.2687	0	36.9711	0	0	0	0
AEA92862	4233.69	2791.33	2159.67	3625.15	1577.44	3066.29	2076.73	4943.77	2877.59	2370.61	4347.81	2211.97	2073.04	2259.05	4104.76	4611.31	2474.7	2709.54	4977.11	4215.67	6058.01	3310.13	2274.24	2618.53	188.188	5680.6	6237.22	2009.49	4656.56	5105.36	3344.81	1264.06	5709.5	5112.09	4106.3	1987.67	5347.79	1655.78	5114	3879.38	2271.79	5746.25	7180.42	2581.4	3558.96	3795.03	3137.76	4764.23	433.821
AEA92863	5512.18	3546.46	2367.62	4090.28	1597.53	2919.6	2443.08	4631.42	4054.85	3343.11	5231.43	2636.61	2380.83	2676.59	5176.72	5518.26	2145.89	2774.73	4237.01	4778.86	5240.27	4102.15	2890.1	2828.44	216.59	6295.95	6277.68	2280.36	5215.17	4753.32	7946.33	1349.91	7143.97	5617.53	3597.96	2274.49	6376.95	2354.32	5448.1	4730.78	2603.8	5164.19	6201.79	2936.3	3181.22	5964.54	3189.64	6410.83	593.844
AEA92864	3698.65	1950.51	1544.73	2633.29	603.766	1715.67	1644.24	4106.66	5884.23	4207.36	3575.5	1883.78	1404.55	1832.22	3647.63	3736.02	1546	1319.96	3730.48	2349.06	4310.96	2812.15	1712.37	1977.5	97.723	4753.05	5008.34	1368.07	3151.23	3338.83	6783.82	542.656	5146.36	4499.84	2181.85	1423.42	4834.04	1392.77	4382.32	3362.43	1632.19	3684.12	5068.24	2156.81	2495.96	7743.69	2088.13	3332.46	283.603
AEA92865	4901.9	2623.33	1814.14	2257.49	573.25	1761.34	2038.7	1736.21	3762.82	3148.48	4253.51	1253.87	1240.14	1362.33	4296.76	4774.33	803.535	1362.56	1469.66	2568.23	1621.96	3663.53	2061.45	1280.17	183.745	6996.08	2888.37	1494.55	3866.7	2945.43	3905.16	488.218	7169.02	6723.43	1871.35	1768.63	6439.78	1883.08	6536.2	4264.6	1922.97	1805.76	2080.79	1222.12	1376.72	4705.49	1909.36	4083.95	362.136
AEA92866	38.863	9.02586	135.506	78.2243	0	227.895	82.7723	96.7614	90.9273	37.957	98.1662	93.8263	22.8937	98.9148	81.1512	91.9033	126.497	12.5276	101.569	24.2352	103.886	61.0468	13.4005	132.075	0	95.1434	180.377	86.0894	250.458	38.6899	335.793	0	59.6998	15.7621	187.633	92.9116	86.5368	4.80151	17.1713	81.5506	116.24	44.542	99.8855	122.245	473.137	164.691	99.3999	7.75835	0
AEA92867	34.6036	1.21563	92.3575	90.5437	1.00094	10.0606	34.5196	60.9611	252.41	111.122	41.946	42.0004	61.4106	41.0764	20.6069	38.2885	64.1725	5.76476	56.3901	7.43479	53.1245	29.0508	34.9576	56.0387	2.40275	26.5182	47.0228	34.2231	19.4987	65.2804	148.918	1.57378	32.9661	25.1207	4.53579	24.9639	23.1157	1.6167	19.465	36.2047	58.2733	30.3165	34.7181	49.5148	135.344	549.313	4.11921	17.7635	5.60329
AEA92868	33.6661	3.84025	94.6971	84.1638	2.20882	14.8502	58.612	46.881	233.81	80.4955	46.3629	29.9599	54.7581	31.2601	21.4631	52.2491	74.1858	7.7071	46.0957	6.96716	37.9663	39.7327	49.2226	44.7292	6.40062	22.7933	50.6292	33.1478	19.5205	80.9133	206.26	2.14992	32.1283	20.6628	6.97082	29.527	23.2855	4.63795	20.5356	39.178	57.4427	30.0002	25.0899	39.2042	128.996	542.956	5.80304	43.537	12.1197
AEA92869	79.4673	11.7065	82.4774	69.2669	15.2701	54.3226	98.6506	152.86	162.667	46.1487	86.5191	41.708	57.3796	38.0212	62.5826	85.8225	61.6356	39.4129	139.329	31.716	135.65	63.1278	128.44	57.7357	13.5079	64.4794	112.663	78.3645	31.3554	99.1405	144.177	14.3948	69.2687	58.0149	33.6452	101.852	58.5456	17.841	61.396	63.5259	58.8215	126.192	67.0732	45.9941	119.074	259.509	27.0707	134.892	16.7713
AEA92870	103.46	22.5173	74.3554	88.948	22.2831	65.3761	142.527	198.517	496.15	125.734	99.6742	57.602	64.3971	66.4178	69.6354	100.574	94.462	68.6942	181.397	71.2815	178.071	67.6647	144.494	91.4904	9.79746	83.1023	169.538	92.1579	51.5201	170.155	300.564	21.6889	94.5596	84.7151	53.4071	113.798	82.8778	19.1336	94.5891	69.1817	60.1839	170.517	93.5507	78.7332	127.292	724.185	40.7109	145.488	15.7892
AEA92871	85.0393	48.4163	61.2278	86.6264	24.3182	57.8465	170.608	287.229	220.209	92.9613	102.318	84.2661	54.1032	84.701	80.8595	103.286	86.8359	80.2408	284.482	91.5164	240.454	74.424	167.463	110.162	7.76289	71.6772	285.72	74.0669	57.5637	230.132	227.344	23.0436	70.0946	77.1599	56.3074	94.1024	78.2321	43.4072	67.3112	77.1574	51.989	221.745	134.009	92.4768	137.131	324.374	51.9144	170.543	21.8488
AEA92872	141.577	106.188	112.15	123.437	82.3874	114.619	286.733	361.18	277.382	114.216	191.58	180.275	76.0879	199.807	138.577	214.523	95.9481	149.685	341.295	164.717	266.829	138.663	333.462	264.969	42.4867	140.646	361.431	109.624	112.106	317.655	262.545	53.3695	130.004	130.483	93.2903	150.752	154.567	118.265	146.35	154.455	80.5838	303.923	166.368	223.222	138.358	381.195	69.221	400.223	52.0284
AEA92873	173.874	113.069	191.063	143.372	231.898	197.88	434.861	289.891	104.042	71.5033	108.754	378.276	125.188	327.247	122.033	115.495	168.528	264.052	265.247	174.289	325.675	128.672	711.076	213.705	367.514	189.188	174.444	301.506	89.7233	202.334	129.933	489.269	235.046	167.681	210.944	376.779	189.282	145.123	180.965	108.106	87.714	187.578	140.274	289.264	173.688	148.352	247.825	388.763	129.606
AEA92874	71.7001	16.6522	152.573	133.355	16.3204	19.6212	125.299	114.754	56.1975	45.315	66.521	74.9724	96.9243	82.7344	31.8154	66.8232	53.0634	71.0413	115.721	72.7953	124.614	70.6593	93.3536	79.7152	7.20646	66.0564	109.389	50.5345	38.7577	150.351	42.8641	13.6807	70.6075	70.0987	29.4317	67.0905	69.4083	16.9711	75.3655	51.56	105	133.987	54.4667	61.9367	61.4142	327.429	16.4826	136.809	14.678
AEA92875	6.45735	0.346087	152.805	183.095	1.05218	1.16512	3.34086	14.8408	16.882	6.12808	5.37725	8.34242	77.2493	4.18514	6.22331	3.10106	18.4315	4.32321	11.424	0.619514	6.09958	3.27708	6.45956	3.17759	3.28349	1.21606	15.719	19.3801	24.085	9.19784	21.297	2.30427	7.78302	3.62628	0	15.5459	1.32726	0.368217	1.31683	4.16929	93.942	4.14779	2.75281	5.10401	23.8791	288.507	0	4.75976	5.31749
AEA92876	78.425	6.30487	27.2493	33.2606	3.99337	30.9541	111.835	58.2035	247.285	104.836	54.2865	24.2216	7.32967	31.4702	37.496	55.6379	100.144	21.8774	67.0077	33.8582	59.9065	49.3951	50.8154	33.3158	12.0466	61.8456	36.0339	22.9553	22.9106	41.8907	158.172	5.63598	63.2486	65.1447	3.7808	37.04	50.3741	4.47203	55.9756	47.9991	13.7065	62.8764	16.6257	28.227	59.7918	414.545	4.45091	132.777	27.4471
AEA92877	202.734	53.6952	44.558	94.8906	306.724	149.275	266.39	632.197	133.852	71.9288	228.191	192.119	15.6601	185.591	267.459	225.4	82.3333	170.607	567.322	227.567	417.421	216.13	322.016	158.357	11.8335	355.976	632.046	35.2293	119.077	273.421	247.415	61.7298	172.504	345.019	59.2373	46.6885	345.838	45.9816	310.73	197.59	43.6175	232.799	265.472	172.026	161.109	187.14	69.1025	234.472	25.8713
AEA92878	107.186	19.3384	44.4851	74.4592	130.734	85.8185	71.9558	218.725	130.946	60.624	113.795	54.2643	17.6583	55.8858	113.648	115.653	66.4262	94.09	181.795	123.991	157.679	86.6582	107	62.2653	7.67248	212.251	247.019	25.9638	76.2882	116.174	147.044	23.5663	109.119	202.995	31.5988	36.8522	196.467	22.6699	194.12	100.671	34.7858	100.961	101.582	58.6482	116.7	147.265	26.2116	95.0212	17.2874
AEA92879	576.214	771.907	265.498	236.278	574.894	1360.29	1321.47	176.005	863.541	1137.78	1763.63	1578.84	178.469	1986.78	1401.29	1629.26	179.821	4969.86	176.987	5811.34	113.141	1668.42	819.475	2423.77	229.062	1079.82	233.102	422.152	573.796	1073.96	1073.29	564.157	583.11	1223.32	124.098	680.399	968.251	802.551	1253.95	1734.76	237.131	180.18	91.9651	1633.44	227.162	954.93	243.683	2451.24	263.91
AEA92880	0	0	0	0	0	0	0	0	0	0	0	0	0	0	0	0	0	0	0	0	0	0	0	0	0	0	0	0	0	0	0	0	0	0	0	0	0	0	0	0	0	0	0	0	0	0	0	0	0
AEA92881	70.3672	9.05739	50.6564	63.9555	8.53031	63.3044	102.259	164.084	283.27	76.3535	62.8684	78.6694	53.9381	72.1014	102.9	62.8729	91.6169	25.1427	215.96	20.7952	143.201	74.0447	120.024	59.0935	12.7652	68.4934	113.04	97.416	38.333	87.3283	187.846	6.99186	62.2526	54.3285	34.3201	129.106	56.6342	10.0555	57.3128	54.9523	57.7379	110.425	131.013	65.6622	151.382	243.614	33.3602	90.0404	15.1265
AEA92882	71.982	37.9283	58.5036	76.302	46.815	82.3111	226.033	210.361	217.5	78.4329	80.603	198.059	56.4499	194.444	117.311	87.7076	144.533	69.8284	221.048	73.084	183.493	89.4674	158.596	157.93	23.0479	81.5039	128.417	115.058	56.6067	186.275	206.885	36.0591	69.041	83.4783	33.0825	145.104	79.9415	37.5189	73.9461	86.538	59.5181	115.685	147.049	156.656	183.555	230.917	47.0008	129.869	26.0072
AEA92883	165.006	143.386	130.464	120.228	181.144	124.484	344.787	291.737	517.451	203.212	126.444	346.993	113.858	331.701	165.865	137.844	389.237	142.986	306.716	160.996	260.19	137.606	228.156	278.346	142.471	204.251	218.255	175.673	91.3195	309.808	376.151	134.744	181.99	227.84	96.5697	207.922	219.214	136.749	217.491	128.385	89.7921	173.143	229.732	257.961	280.697	387.489	90.2798	178.768	110.65
AEA92884	496.139	135.076	712.755	803.953	184.022	474.24	517.094	407.128	1156.72	196.954	219.531	219.208	484.634	212.322	203.886	228.678	492.483	141.87	417.622	133.961	456.704	217.716	400.565	191.188	75.9587	253.592	335.199	1212.3	329.01	460.406	1285.66	110.897	230.28	240.877	288.618	1266.51	229.838	144.206	238.023	187.939	765.395	332.941	506.502	202.203	764.772	1699.65	212.63	646.986	110.711
AEA92885	5.51966	22.9963	17.3533	4.377	25.7702	50.8635	2.12139	16.9402	111.055	10.9615	3.47544	10.2635	19.5094	9.3131	3.61651	2.49337	142.557	16.5582	13.1892	3.72308	9.59816	4.77757	13.9332	6.98095	24.2005	9.10065	10.1239	44.2399	3.00756	45.5531	94.227	37.2762	4.77598	8.77194	18.826	55.9182	9.48141	23.2142	7.31647	1.89103	8.76011	3.90088	11.9157	12.4962	220.27	49.4158	21.6751	30.7635	56.0744
AEA92886	456.73	2763.72	1140.25	499.635	2779.84	925.062	1320.75	895.428	294.322	440.374	1611.62	962.017	1644.03	1174.19	723.949	1551.23	676.492	2403.08	876.234	1456.17	1288.08	1487.6	1900.44	1025.58	5636.09	1018.26	860.116	1251.69	934.197	1044.16	441.099	6192.19	450.762	1148.33	1685.57	1577.02	1123.86	4595.71	992.574	1258.99	1470.85	1326.06	1145.25	951.419	796.972	815.815	1477.56	1647.41	11388.2
AEA92887	107.572	14.0532	221.136	229.053	9.63401	89.0557	121.561	181.97	365.548	124.845	83.7002	42.8422	357.151	47.0671	82.9957	66.8888	135.165	15.872	191.424	25.4026	141.234	99.895	72.4705	62.4589	16.1215	86.1714	151.686	301.654	147.828	69.453	334.809	11.2118	104.981	83.2485	101.787	265.086	78.2003	11.7269	84.9249	74.1371	280.986	75.1794	163.144	60.1275	207.409	506.06	129.321	68.2147	17.3584
AEA92888	123.434	44.0989	174.219	189.679	30.1567	159.044	197.952	279.098	257.063	97.0802	106.773	93.7379	327.171	86.1209	111.97	112.912	155.65	39.8727	254.105	71.9394	215.614	132.693	112.922	94.9745	32.1068	100.623	225.187	201.693	131.249	180.978	273.84	23.5888	113.888	103.119	51.9029	221.655	103.134	42.4701	90.3059	94.3411	191.396	140.527	196.96	84.6518	215.773	396.249	57.897	145.315	44
AEA92889	126.915	62.4021	95.814	144.709	31.6378	141.608	231.101	360.853	298.655	107.606	137.109	85.9513	176.771	72.205	125.271	132.72	103.395	40.4729	322.56	75.0995	277.966	165.964	153.412	77.3491	22.5934	95.4158	194.689	115.558	89.1354	182.118	311.996	26.4258	108.491	96.6257	13.0563	137.487	96.7328	47.7001	90.9797	108.899	125.083	119.747	185.653	64.9453	136.722	377.255	13.4628	163.298	45.5871
AEA92890	368.191	322.372	134.267	240.096	394.563	653.462	430.265	1429.98	186.441	81.2342	202.821	474.273	333.983	394.354	173.498	225.611	583.315	286.216	1420.42	306.819	1075.95	304.024	316.03	550.196	307.525	303.125	914.257	178.351	150.658	412.614	341.797	399.717	284.302	317.165	44.774	211.034	317.785	394.514	352.719	183.848	173.424	707.948	596.687	392.659	617.744	277.157	56.4136	174.326	434.852
AEA92891	0	44.7657	38.1859	84.3414	0	18.8383	151.247	1487.72	625.034	106.513	60.8596	57.326	28.3865	38.063	75.4663	127.628	721.499	15.5333	1057.88	80.1331	849.351	45.4162	0	32.1106	35.3928	0	467.641	27.547	59.1524	153.513	265.57	0	0	0	0	55.8564	0	0	0	44.9409	36.9563	378.713	650.218	53.8935	1203.4	487.14	0	19.2396	0
AEA92892	419.006	36.4475	295.019	470.215	32.3648	191.95	412.45	891.853	754.249	241.853	506.021	288.252	368.874	291.015	624.167	539.111	599.823	72.6262	821.918	90.7588	588.63	473.99	355.829	229.859	41.6551	328.409	363.535	374.619	153.702	286.378	564.014	33.3705	357.555	293.669	274.105	455.674	301.7	31.4832	297.955	488.351	255.49	240.669	643.212	244.485	760.871	820.453	273.299	660.703	62.6537
AEA92893	871.16	67.482	322.6	572.471	75.4264	205.921	741.643	1180.71	1199.3	617.652	689.366	513.004	392.672	510.299	626.601	794.556	727.273	190.581	991.932	217.369	927.141	548.677	646.599	476.906	80.4572	1051.79	614.634	484.985	265.282	394.659	1195.37	85.6954	731.34	1043.6	231.402	598.86	935.546	56.0555	1081.98	570.951	268.598	478.031	881.453	444.656	859.82	1447.97	258.625	791.603	63.2081
AEA92894	65.7453	8.06529	37.1377	53.1105	4.76121	30.3156	90.1015	181.322	255.196	78.8403	70.5644	45.3711	20.6558	48.7657	81.051	68.8235	170.101	14.8352	183.516	17.521	122.065	52.0078	41.7027	58.594	7.80051	36.3183	128.46	48.0404	21.5905	79.1248	266.09	5.32938	50.3423	33.5023	22.9145	73.473	34.6846	6.83149	36.7955	50.3105	25.0817	87.5802	120.587	51.9663	300.38	398.576	23.6149	81.3074	14.5576
AEA92895	247.877	27.1773	164.722	257.45	32.2059	125.435	189.85	595.655	418.349	195.27	335.539	298.497	71.1576	289.113	231.541	340.639	247.373	91.4637	555.972	155.101	495.066	357.352	154.952	246.677	22.6422	258.757	431.896	186.479	243.915	150.319	378.225	28.7529	276.403	210.765	71.4975	235.185	228.626	16.7894	237.948	291.025	157.295	266.382	400.306	237.651	450.658	440.835	41.5897	438.579	42.2059
AEA92896	1051.64	650.488	564.362	510.845	512.905	727.524	1117.22	1366.18	989.914	351.405	913.833	791.952	534.295	679.984	1165.04	878.892	874.1	462.985	1220.17	605.319	1216.97	975.572	1554.91	525.206	470.174	602.693	1011.01	905.409	815.034	908.923	1126.88	554.761	659.122	554.695	623.709	1037.37	618.409	656.539	561.396	886.418	640.267	533.02	1383.87	539.766	925.59	1375.28	861.544	871.015	670.762
AEA92897	99.0414	6.9733	56.3109	64.0484	4.1959	16.6288	158.33	389.567	430.946	95.5	163.309	55.2425	60.8006	44.3042	164.905	167.687	346.944	32.0607	479.764	42.5188	329.929	148.567	249.06	61.0241	7.81044	73.5069	182.379	40.6759	33.3381	148.918	308.571	2.57938	128.185	69.5142	226.97	62.266	67.6933	6.95551	77.111	128.052	59.1991	150.351	189.761	56.9734	813.226	502.567	212.172	55.4448	22.9909
AEA92898	142.992	23.5763	92.8997	92.5638	23.1216	32.8578	266.253	604.966	370.848	105.151	191.033	140.969	67.5163	120.134	201.717	216.311	393.308	49.7884	650.998	90.5319	500.638	170.947	329.171	129.326	20.6443	97.3156	216.12	51.9476	59.8498	287.028	307.361	15.7535	146.215	95.1824	234.516	73.6223	91.3887	24.949	95.9756	167.461	74.5888	176.442	266.915	126.238	839.476	508.822	219.052	144.473	37.5874
AEA92899	448.053	127.496	216.447	228.377	238.163	238.414	637.699	979.219	570.186	352.604	480.307	569.77	147.823	581.947	295.71	482.305	593.43	436.98	1004.08	437.362	928.179	348.101	627.807	616.101	47.5596	512.359	623.218	261.905	273.077	795.314	534.721	150.438	369.047	481.591	278.461	321.091	513.075	132.574	459.55	398.103	230.322	714.498	528.377	609.575	1078.34	600.828	226.338	341.132	80.4219
AEA92900	29.2604	17.196	5.323	3.74084	6.73707	105.04	9.75448	30.6615	48.3765	2.90361	11.1554	219.007	5.84557	246.133	6.7741	12.7078	76.5243	105.804	19.4173	137.249	9.69213	13.669	56.5885	182.402	4.20482	16.8186	13.044	11.1272	3.98228	34.5002	34.1533	7.34431	18.5267	21.9806	53.2955	11.1706	24.8154	13.3916	21.2477	8.18673	3.62954	2.12465	20.9062	238.61	73.5496	6.70329	67.5807	12.1907	6.53717
AEA92901	41.4088	29.1337	9.24708	4.42522	20.4267	147.405	5.94081	41.4015	51.2909	3.0617	7.14955	93.1254	8.44938	101.817	7.1069	7.17469	154.303	175.304	36.0883	106.121	11.2709	9.47048	70.7852	76.7221	14.4631	49.101	26.003	16.3643	4.47635	33.3829	60.4499	16.624	36.3739	45.3555	31.3294	18.4928	48.178	22.5867	49.5179	8.04879	6.00351	3.04502	24.6026	102.945	168.272	10.3766	43.7166	23.4894	25.2442
AEA92902	50.088	57.4509	11.4021	7.56757	86.581	178.726	8.58101	56.3546	106.076	6.55834	8.95189	91.4887	6.68065	83.8875	9.43535	9.65465	217.789	426.061	53.2267	53.9249	15.2464	12.5813	105.774	37.7855	14.1863	48.7316	60.4118	24.6661	5.69176	58.2856	100.504	44.9371	31.7936	36.7966	17.7686	24.7506	45.1388	59.8111	41.4957	7.76722	7.01237	10.0676	35.6662	53.8805	239.184	21.6771	30.1217	47.2606	31.6158
AEA92903	14.1881	7.87749	4.58516	3.89958	9.68537	51.48	2.01291	24.176	50.5306	1.23075	2.09991	6.95787	4.50549	5.13659	2.51711	1.82439	155.863	59.7066	32.9091	4.70038	4.63899	2.71622	11.6956	1.94999	3.6636	12.7542	11.9263	5.41778	1.76887	16.5747	55.5077	5.37059	13.0771	10.3849	3.21098	5.25184	13.3282	6.49133	10.4319	2.17091	2.6013	2.23231	9.08093	3.32395	335.293	13.0392	3.00953	14.0736	8.54363
AEA92904	23.474	19.6265	15.9604	9.12111	38.6604	222.172	9.15718	46.5228	82.1515	3.36661	5.84472	11.0882	7.88209	9.08558	7.53635	6.66136	293.861	158.905	80.736	11.7108	12.8244	11.947	21.3339	6.56979	16.0344	21.838	33.7253	12.6812	2.95359	29.1651	89.0678	15.2454	20.5541	14.8522	9.67696	15.5096	17.8763	18.0973	16.4912	6.89614	10.0456	20.9276	12.1043	5.66095	436.737	23.0833	9.69868	34.0218	21.6113
AEA92905	26.7683	6.5826	24.3854	17.0085	10.4828	31.6581	32.8308	83.7861	41.0513	13.6677	24.5949	34.6154	12.7211	28.903	37.5184	25.0228	176.602	18.7079	132.864	12.7652	58.4019	48.7619	67.9128	33.0071	5.94784	17.8978	44.1346	21.3142	11.4594	42.8178	50.9962	10.4351	31.3069	16.1483	26.8169	35.396	10.8191	6.16977	15.2067	26.1188	14.5949	40.6058	28.7268	30.8973	338.18	65.1887	15.4014	79.4842	11.318
AEA92906	35.003	4.3642	20.6721	15.671	2.34143	36.2986	22.5512	122.195	44.1921	16.0802	16.5531	57.7047	23.4415	61.4092	44.4316	14.8473	253.291	11.0458	209.539	5.28469	78.4862	45.8388	75.7931	53.3282	5.68307	13.5305	62.7302	37.1238	10.9681	51.5004	43.9852	2.46891	31.9226	12.1044	24.6311	52.0518	15.2602	3.82386	7.81431	21.6487	26.2797	53.2996	34.3582	57.1765	575.323	70.6582	16.0931	120.042	10.6498
AEA92907	14.4049	5.53739	18.6577	10.6936	2.10436	54.1781	20.3792	59.858	33.0301	13.7882	22.8533	38.3751	18.4345	35.966	30.3386	24.2446	113.499	27.6205	100.22	19.8245	41.5767	17.3217	18.4244	28.5983	4.92523	13.3766	19.4915	18.5282	6.55479	15.4286	30.6231	10.2412	24.2647	13.2964	12.7289	33.4668	16.5908	5.15504	5.92574	27.7953	13.9427	16.8351	22.8603	30.8324	269.183	47.1715	9.38185	23.7988	11.6985
AEA92908	14.832	8.39646	11.2393	9.73504	3.19088	47.2931	21.822	56.3164	25.9125	8.86328	18.8161	25.2023	14.7442	28.1909	18.5101	14.2053	210.007	12.5505	97.8779	8.38218	37.2861	10.0474	14.5894	21.6821	10.213	10.2125	17.0145	24.0457	6.11641	17.4423	39.7453	9.55629	23.4963	7.89544	5.16416	34.2507	11.7657	5.15387	11.6732	17.507	8.53131	16.9614	18.651	20.1198	396.448	34.9294	9.8487	28.8693	17.8627
AEA92909	26.2948	5.75187	21.3703	17.1785	3.23832	39.8038	25.5	63.642	41.9432	15.0413	22.5076	21.1825	27.5577	24.6344	19.3931	20.1296	186.304	11.2359	98.1283	5.72009	57.2381	16.7139	17.8475	20.782	4.04228	19.0877	19.545	30.8065	9.47703	31.4741	38.8137	5.04315	43.3991	14.881	9.5385	43.9917	10.6209	3.62647	16.6167	27.3748	14.4916	21.2513	26.596	19.8123	380.257	40.838	9.38432	37.7219	11.1288
AEA92910	77.8049	13.2086	35.4915	31.9368	10.2484	78.0496	79.691	227.35	133.502	74.367	70.1187	51.7803	40.4827	55.9464	60.7706	69.4879	276.134	23.6802	386.663	14.285	204.338	62.5358	89.2104	59.8477	8.48495	38.6762	58.7424	52.7475	19.8776	84.6932	155.943	14.9627	86.2736	47.5747	17.3816	85.4952	36.145	12.8821	38.4785	77.3516	28.533	58.345	91.5967	54.911	670.821	182.271	17.4836	43.9955	9.93585
AEA92911	328.308	30.1852	59.2215	50.4728	54.4882	200.858	264.978	543.377	84.5245	36.3281	294.588	159.592	53.8336	157.558	194.534	322.72	387.35	86.0833	983.647	60.7873	728.273	195.227	369.327	138.843	23.8651	160.751	182.512	77.7818	45.495	221.582	106.608	68.7364	316.327	206.735	52.0403	135.353	163.695	28.6028	178.559	251.896	56.0686	321.033	248.089	139.824	773.407	101.404	53.5393	132.164	39.1318
AEA92912	1934.3	374.497	364.606	468.866	947.959	1086.69	1826.81	861.3	657.998	502.886	1868.46	2136.14	149.495	1787.07	1568.96	1955.29	663.895	1157.46	1248.76	1469.83	1966.58	1640.58	2847.79	1670.9	99.5636	1242.88	502.299	280.573	576.521	1130.15	731.763	659.174	1438.04	1353.06	80.4919	494.342	1167.72	357.159	1250.47	1515.61	236.574	1184.46	542.801	1626.59	1010.34	765.665	44.3468	685.977	112.212
AEA92913	783.11	699.488	523.584	865.531	631.472	1712.64	1553.77	1005.42	1096.51	685.106	1175.21	1154.77	490.421	933.39	999.16	1349.89	568.74	478.193	1209.27	623.88	2107.23	2366.04	1446.64	941.832	495.986	864.552	584.298	840.594	833.972	1295.68	893.256	663.683	619.378	871.796	45.3721	1258.14	849.758	667.036	798.746	1149.56	767.331	1253.45	733.672	876.948	635.791	990.079	40.9689	2308.82	240.445
AEA92914	2531.51	3127.61	643.609	685.19	2621.43	2561.07	1883.91	1015.85	747.099	620.256	1480.07	1842.96	381.448	1744.38	1189.86	1554.72	438.394	2029.46	1091.46	2264.36	1424.77	2839.29	2512.99	2058.33	1693.12	2852.7	1084.28	727.378	1000.02	2349.07	587.399	2519.1	1974.63	3143.98	168.338	1212.72	2925.72	3304.29	3026.16	1404.5	755.976	1581.07	701.666	1731.23	506.301	776.264	113.566	1784.63	1560.67
AEA92915	172.945	32.7915	123.3	161.772	66.3621	64.9509	363.581	356.716	227.445	150.55	239.604	327.921	65.4704	318.505	235.773	236.324	182.352	129.412	454.662	169.849	448.618	328.672	255.351	224.219	10.2037	143.91	143.792	153.406	141.649	237.094	218.011	52.0247	169.682	164.205	33.905	183.134	143.687	26.9018	144.562	229.778	121.765	395.321	187.958	253.632	271.414	281.346	30.1217	124.972	14.7709
AEA92916	60.9382	16.7124	67.8119	50.039	4.29132	79.8327	8.28443	81.9959	24.907	6.94817	14.2114	19.2579	30.3605	21.3364	139.092	13.6135	184.847	14.8895	106.401	20.4157	31.6803	44.9084	52.9781	22.5501	11.4276	26.1872	37.5428	40.0247	14.7222	16.3284	40.966	4.34396	178.06	28.7909	50.1993	46.4962	27.2828	16.8199	31.3649	26.7537	59.0656	13.0558	37.2553	23.7226	323.996	22.4413	29.4633	51.6379	24.2899
AEA92917	721.261	75.9125	173.762	169.306	405.799	432.855	614.093	396.798	762.125	330.585	517.271	380.745	131.445	419.722	304.115	514.088	187.657	794.701	424.078	672.418	523.418	406.203	878	434.975	54.4814	712.609	446.57	237.877	273.783	510.639	840.023	336.54	529.159	786.603	278.171	318.237	760.588	71.5277	828.152	491.003	130.612	749.443	349.134	358.061	322.545	731.705	234.452	293.754	57.6728
AEA92918	0	0	56.993	0	0	0	48.3725	191.006	0	11.0911	90.8338	327.141	0	296.672	18.7724	136.062	46.8195	115.919	75.1858	74.7499	138.182	45.1896	0	498.426	158.473	0	45.5192	10.2786	22.0715	38.1867	13.4362	12.3569	0	0	0	0	0	0	0	33.5375	33.0947	111.869	23.1062	497.703	134.707	0	0	0	51.3282
AEA92919	80.5624	3.66688	14.5328	34.6494	2.35826	81.6653	143.087	113.497	80.9101	38.6451	21.0363	78.5738	1.78863	68.8057	11.4123	24.9296	199.24	9.20027	117.866	7.44752	127.833	16.4069	40.891	112.656	9.14338	59.4666	36.5122	3.29789	32.6128	456.275	101.933	2.60838	33.7689	55.4156	16.9146	5.45522	47.056	3.75131	51.5158	16.7071	9.03501	61.4959	32.4834	122.292	326.178	143.055	10.0359	107.408	11.7014
AEA92920	129.007	10.49	42.53	95.0988	9.61447	188.174	232.507	237.264	75.2864	43.2493	37.3111	175.857	8.86914	174.345	19.5334	42.4733	346.788	18.5566	264.328	24.3926	229.085	44.3783	37.7143	320.987	9.91985	99.7363	114.908	10.3788	77.5505	902.613	87.8974	7.22779	39.3177	100.395	32.0691	8.91841	98.7997	11.9267	86.0882	30.5607	43.6057	169.513	74.0492	320.768	364.288	109.291	15.5078	304.276	15.4854
AEA92921	5.43407	18.6016	20.1643	4.96234	10.0094	50.2926	3.25761	7.41198	8.05902	0.528311	1.2149	2.00883	20.6683	1.83514	1.48006	0.737508	118.584	6.39748	9.13869	2.0627	3.07889	1.55874	758.415	1.88927	29.674	4.91654	4.63556	132.903	5.87303	3906.31	5.5284	12.4216	5.11746	5.03078	3.68533	150.301	4.26136	23.2063	3.91469	0.66104	5.00107	0.957434	4.46895	2.55158	129.88	7.09301	5.43864	7.78243	64.6226
AEA92922	4.09968	18.1205	6.45695	2.28722	2.64596	20.8855	0.94785	4.72093	5.96344	1.18543	0.208037	2.47445	7.69804	2.12515	0.200641	0.145424	99.5817	5.01774	6.16087	3.51531	1.57322	0.362243	1190.65	2.50994	15.6674	3.13648	4.54079	107.222	3.85306	3582.57	7.21625	5.34891	4.251	3.7412	4.85322	130.814	4.9638	19.2792	4.58515	0	2.06336	0.597834	4.04398	4.35231	131.418	7.41769	4.83958	7.67282	35.1104
AEA92923	16.8029	3.96248	10.4475	11.2662	5.61271	7.57949	10.432	51.7478	14.8977	6.81695	4.05777	25.507	7.30955	21.6444	4.04846	3.96132	56.5437	12.3745	59.9939	8.5439	41.267	8.52739	32.7386	20.6713	5.41125	11.708	29.7772	13.8543	6.10858	25.4781	23.8331	5.46304	17.8698	13.8396	10.3687	16.9675	11.3973	5.94053	14.7342	6.50943	12.1333	35.4902	23.7942	21.4669	50.8391	26.6082	3.35676	42.1108	6.0882
AEA92924	74.6257	29.4898	120.392	95.3302	23.0037	232.957	222.743	214.83	144.381	101.227	105.705	112.785	147.63	117.893	247.698	111.891	308.886	57.0877	239.864	39.1282	129.33	138.219	416.431	78.8232	95.7154	77.7143	95.8728	227.313	90.4675	142.082	146.907	60.2814	78.0217	80.4104	84.8002	276.776	71.4284	27.2471	66.4378	121.018	123.691	69.3	213.81	113.827	197.26	137.621	113.952	97.8362	65.9776
AEA92925	43.0246	20.0127	81.9988	71.3086	10.1829	126.714	67.5752	131.42	30.0424	20.2757	40.2015	42.3115	124.461	43.1299	144.079	43.1762	98.3433	21.9078	130.914	17.0126	53.821	67.9616	96.7388	40.7471	23.4359	39.2788	65.2626	138.815	61.9617	61.1149	37.1471	18.6458	38.2157	36.4111	32.9397	145.071	36.4482	19.3325	38.7106	52.2871	71.0079	22.1372	122.957	41.9113	136.109	35.7487	45.3986	39.443	35.2518
AEA92926	79.3299	72.2959	114.447	87.9821	35.8605	208.366	151.547	175.737	47.9154	35.4454	57.8784	95.1452	164.718	81.7629	176.792	55.4667	140.791	49.2241	150.728	52.9505	91.8062	117.269	147.788	92.9828	37.2197	46.8919	77.6041	195.088	91.0406	121.858	61.409	44.6992	44.6215	51.0147	29.2382	175.825	47.7547	61.8258	46.1798	68.7811	98.2007	34.9663	139.765	84.9813	127.211	54.3332	41.8386	60.3368	64.7428
AEA92927	7.21679	6.70436	10.866	20.2103	9.55439	33.1505	25.0785	598.349	13.0341	5.75014	12.0444	52.0177	21.2566	31.0362	39.0869	12.6291	778.705	20.3556	750.046	10.126	18.9901	34.0089	31.1946	19.2362	5.9632	5.88933	248.553	20.8858	7.56705	21.6737	10.6174	18.9092	9.42324	3.65875	335.03	26.6646	4.82093	4.90398	7.17455	25.2397	57.5617	4.13569	279.098	29.6371	1938.57	10.6856	242.799	13.6868	7.72574
AEA92928	19.5917	30.1817	21.6549	31.7972	20.0428	51.3264	50.227	721.56	33.1022	15.9502	19.5564	30.1668	29.5651	21.4043	54.2426	21.3001	676.793	17.6853	881.161	17.0966	63.0785	46.1627	37.8635	23.9574	19.202	15.2613	339.063	34.0634	15.1288	44.4298	30	25.9018	21.4581	14.0088	186.676	41.7514	14.9572	34.3279	15.6828	22.6025	81.4304	18.7313	484.383	23.4502	1496.85	30.4766	129.004	38.9339	27.7149
AEA92929	104.434	114.343	159.606	258.516	158.013	384.944	165.568	1158.95	121.253	79.3757	96.9048	42.2834	171.38	41.2461	75.9361	88.9079	3409	115.422	1154.15	83.7332	190.681	70.3061	78.2676	47.7201	189.024	191.755	439.077	268.656	187.719	71.2932	148.419	203.785	123.759	72.6113	141.291	233.463	79.7299	143.774	88.9911	62.6132	377.585	47.6338	724.365	45.3646	5486.27	93.6926	140.894	250.183	215.613
AEA92930	39.4892	23.7935	13.58	19.105	16.7691	13.6902	9.02031	54.0454	14.5883	12.1221	16.4678	37.5669	5.70591	36.6853	40.4515	16.5625	213.175	22.1565	71.0105	19.1275	27.5415	19.1943	32.2978	29.8892	41.3172	21.433	35.1319	17.6763	15.7772	27.1979	22.7933	20.4824	29.4152	25.2329	10.5151	33.1969	20.7385	26.6037	23.3738	17.5458	18.857	14.4563	26.5706	31.1709	473.241	26.3628	4.98411	17.4029	52.2444
AEA92931	36.5752	16.4581	19.2018	36.8097	4.84223	24.129	13.3249	53.1214	29.2755	13.0434	26.3964	31.194	8.07974	31.9	44.1537	22.0557	165.183	19.5274	56.5572	15.6808	28.2618	29.4447	33.6686	17.0608	3.35798	28.9147	25.5602	22.5423	14.4983	27.1575	12.1713	5.89138	40.0321	18.5428	6.79181	43.3898	23.4147	10.1674	33.331	25.5833	22.4405	9.54426	28.6423	25.5664	417.692	16.8068	2.69851	20.9922	11.4201
AEA92932	98.3996	706.503	128.11	144.116	758.171	501.043	580.046	176.5	564.555	202.176	174.912	426.378	137.479	395.545	327.874	188.374	392.141	516.084	217.583	400.785	207.38	212.187	522.268	316.747	591.569	147.094	134.175	180.02	117.075	456.803	596.318	992.878	97.2237	134.145	209.94	222.988	133.53	758.841	132.139	221.798	126.948	233.824	241.507	293.963	567.06	629.314	181.08	219.219	657.542
AEA92933	29.6595	19.704	36.0753	21.7308	9.3144	70.3793	33.8661	54.6121	23.6127	7.07361	14.7473	26.1375	30.4745	24.5176	32.4069	12.7229	297.704	10.8393	56.2438	5.80684	59.1174	14.6271	72.6256	18.2015	20.8979	14.7757	18.5536	61.5124	18.2043	49.5787	18.6526	14.399	24.4763	10.4907	32.6615	73.6069	14.7446	21.4753	15.0858	13.509	30.1527	22.446	20.3596	23.7216	551.217	21.0245	26.87	80.9668	66.8253
AEA92934	18.1923	10.7153	22.9177	12.6054	11.5211	25.9554	31.5358	37.9174	19.1228	4.85903	12.182	21.7344	19.2241	18.0737	23.2041	10.6444	166.291	10.4289	50.5849	6.90048	44.6042	10.2523	59.4502	17.5469	17.9767	11.0197	15.7874	44.9502	15.5403	36.372	17.922	9.95714	20.2251	8.44341	22.15	54.6214	10.7746	14.8763	9.94411	9.44538	18.0372	17.7339	14.8679	20.3728	373.997	18.7301	25.6822	32.7985	49.391
AEA92935	10.1324	0.641794	2.62781	3.3857	0.487798	2.16063	4.95631	8.25639	11.5698	1.42051	2.49293	2.70733	1.62788	1.94026	2.16388	1.56837	77.3546	5.34473	17.3332	0	1.38505	3.47264	0.952859	4.05117	3.0445	0	6.41294	5.13414	2.26147	4.40174	15.4877	0	7.64104	6.72469	4.10518	6.40638	1.23066	1.36567	2.44197	2.57722	0.847732	1.5836	1.99757	3.09062	74.187	12.1338	4.3495	6.61999	3.94437
AEA92936	3.86386	0	3.67428	1.35257	0.682054	3.02106	1.73251	10.2616	15.2257	4.17103	1.39428	2.16312	4.5523	2.0347	4.03413	1.46196	80.4908	1.86829	14.8108	0	3.87324	3.64166	3.04529	3.08971	2.83794	3.15314	13.8577	7.73092	3.95257	7.18042	18.0462	0	0	0	7.17498	11.7568	0	0	1.70722	1.80177	3.55597	5.69377	2.48272	4.59149	123.833	8.28564	1.5204	7.71356	0
AEA92937	18.8788	8.01182	185.483	48.3934	45.7161	252.412	6.34881	15.0415	68.5596	1.69389	3.99457	5.33256	167.426	4.60926	4.03176	4.18849	56.6455	23.983	17.583	4.28108	4.77418	4.36742	47.58	5.42097	22.5011	9.03366	20.4213	210.746	17.4337	161.703	80.6068	88.1979	18.6661	9.60595	78.2089	205.679	8.2547	10.0509	11.8297	2.16085	63.8118	5.90116	4.83845	6.7662	78.5423	9.20084	101.705	159.731	81.9433
AEA92938	12.8195	6.04217	169.054	45.7333	57.3049	195.896	3.04312	15.7713	103.167	2.73283	3.26535	6.49077	157.921	7.1478	2.36195	1.28395	50.0722	18.7781	18.9198	6.34841	3.02367	1.06608	42.179	7.98976	26.1701	3.69227	24.818	190.917	16.7779	193.688	107.667	121.659	11.4682	6.88148	91.1594	183.069	2.51871	6.70804	4.99782	4.2197	61.7658	4.53748	4.63339	10.6741	95.3373	10.3954	128.631	121.938	102.523
AEA92939	43.2381	10.0938	82.2334	126.158	28.3266	67.9623	140.01	140.506	127.511	62.2111	70.9352	67.7524	132.738	67.4857	55.6732	65.7771	60.5029	62.613	125.818	54.3441	133.827	61.7577	58.8571	64.7838	5.64764	54.0186	113.554	150.887	64.6363	75.2189	108.925	16.8874	33.4843	57.4911	43.2081	168.185	73.2515	9.58267	57.6089	57.3698	128.301	167.609	83.9924	63.0963	61.9216	100.025	33.1508	37.9086	7.15785
AEA92940	70.1336	36.7288	115.949	137.677	45.515	66.932	184.059	146.543	113.458	65.8832	74.3106	58.9911	156.348	58.1742	48.2778	77.0075	88.1795	75.9134	127.468	71.1778	118.264	59.188	69.6026	55.4405	22.9784	89.4969	133.165	163.222	82.013	97.7042	128.84	28.5891	59.572	88.6812	49.7955	197.859	96.1503	33.6405	86.8881	60.9198	139.953	141.063	81.7895	53.3978	66.8249	128.488	41.9367	79.3391	34.5955
AEA92941	59.4211	75.0025	139.626	130.231	46.5169	72.72	214.888	188.258	94.5935	57.5711	75.7468	77.1988	145.344	84.0096	59.3423	80.1571	139.594	73.0789	182.306	80.2866	126.684	68.1788	83.357	78.8486	22.2963	66.9388	190.767	157.66	92.2352	126.029	154.812	40.3937	42.0684	66.0134	54.6912	210.377	49.4739	49.1559	47.3728	60.8392	140.282	157.465	94.6225	76.1192	117.479	145.626	38.1225	73.2377	27.6573
AEA92942	54.8116	20.1412	31.0592	35.8774	9.67543	52.6893	94.0995	91.7282	253.772	108.361	41.5897	143.076	23.6637	105.899	54.8753	48.9355	69.653	36.9106	92.6225	35.8197	51.495	48.1213	91.6884	42.4289	7.30715	45.1891	71.0451	22.4274	14.0559	86.5357	314.317	9.22392	44.7527	44.6135	17.1496	23.9888	37.451	19.7593	39.1471	39.9148	31.5563	56.9202	46.3157	36.6869	82.9736	310.291	9.159	314.327	12.0569
AEA92943	70.3835	5.81823	28.3602	26.4652	2.36902	16.0896	52.3535	63.5621	92.5473	19.3166	43.7469	11.1447	17.393	8.00954	18.4491	41.9775	80.9599	14.4205	61.1081	12.4607	89.0898	24.7354	27.5894	10.4932	11.5001	70.4577	32.4661	30.4326	16.2914	35.2132	73.5456	3.84308	60.749	68.9464	28.5764	43.0396	61.7599	3.09514	63.6464	36.7148	19.7619	101.886	45.4884	9.94398	100.919	99.0364	23.9401	28.9353	7.98169
AEA92944	692.87	593.849	294.208	278.7	618.982	279.119	562.692	585.342	580.491	187.448	397.622	309.594	185.629	333.844	228.447	430.567	228.237	472.382	534.69	439.69	531.491	233.491	333.127	288.829	137.408	382.714	561.423	282.908	224.075	524.15	484.984	422.348	292.27	365.566	294.05	328.161	380.67	650.342	364.508	296.664	219.288	672.586	449.916	280.851	316.963	612.966	223.414	262.396	211.721
AEA92945	32.581	7.28134	24.1137	26.3879	7.3247	32.4437	40.0024	70.2534	113.928	19.5764	31.9432	14.0349	16.8392	15.7408	25.0312	33.3195	89.1418	19.3951	75.8324	20.126	34.971	30.128	38.359	37.4208	5.58748	31.4165	49.4123	16.6047	14.0548	62.3933	114.773	6.97095	24.7888	34.0329	18.8353	26.3874	32.6469	3.75955	33.6126	28.8093	13.4366	27.8556	23.4407	28.554	119.65	203.573	16.5093	37.737	12.1746
AEA92946	20.9175	14.9847	28.1559	19.0277	9.20497	33.5161	29.1283	42.2513	52.4595	18.7186	10.0464	32.1004	33.3221	29.0892	12.919	11.7046	87.4564	14.8152	40.9626	23.3327	24.3646	8.05244	34.0026	32.5108	9.08831	17.3103	41.022	30.4419	12.0249	44.875	59.5254	8.50394	18.465	14.6972	28.2293	65.312	20.4678	14.8509	22.65	10.7158	30.9096	18.7404	27.6856	32.1262	110.914	58.1225	26.4316	36.3474	19.5542
AEA92947	10.2093	3.87277	30.7431	20.609	0.901077	17.9604	9.15546	22.4818	28.9711	8.11696	5.03483	6.83478	42.5	4.86842	6.57315	6.1162	46.9661	4.66223	25.7333	2.61736	12.622	6.6286	12.891	4.7622	3.49932	9.16449	17.3744	34.58	13.159	12.7838	27.4651	0.993988	10.1417	7.31522	28.3107	49.1114	7.57771	4.12042	9.62324	5.07811	44.8908	9.94597	12.8466	4.87652	75.213	40.6231	32.2721	12.3645	6.43611
AEA92948	0.560483	0.130171	0.355322	1.3734	0.69256	0	4.90064	2.23279	6.02764	1.06602	0.910128	2.27489	0.660346	2.312	5.70553	0.424138	36.1221	2.89077	4.49214	0.699041	1.91963	2.64126	2.62285	1.41926	0.823331	0.228693	1.65543	0.881124	0.401346	3.05033	3.8219	0.674093	0.344397	0.454643	3.53867	0.974526	0.249607	0	0.247645	1.04544	0.601792	0.550617	0.945362	1.37124	37.559	4.86482	2.426	0.447565	3.00005
AEA92949	1.89751	2.51195	3.06749	4.28431	2.81358	3.56068	14.5491	7.18113	9.39321	1.96057	2.87581	5.17866	4.02407	6.19517	32.3914	2.80003	36.6872	3.8535	9.32321	1.89327	5.9441	7.51122	7.51497	6.37279	1.46337	0.696814	3.12248	4.63726	1.33934	13.8279	9.19908	1.85831	2.79828	1.15439	10.7821	4.7839	0.760537	1.8286	1.00608	1.5927	3.23067	4.00782	3.97778	6.32681	33.8818	9.24245	15.6797	2.7274	5.89084
AEA92950	3.27247	2.28008	4.09462	6.05934	1.18572	2.626	18.6507	8.74819	10.3501	2.28425	1.95776	4.80911	2.43508	4.85237	17.8027	1.8573	41.0372	6.16278	10.4432	0.751848	5.82705	5.3569	7.30487	3.78749	3.03609	1.68665	6.54058	3.3969	1.69142	12.3114	9.02565	2.39699	2.69873	1.46696	8.63545	4.41718	1.61078	2.04284	1.36982	2.40947	4.4383	3.59557	3.19559	3.86465	43.3355	11.3968	9.14939	5.7765	5.16269
AEA92951	0	11.7254	0	0	0	0	11.3188	33.5205	0	0	0	10.599	0	0	0	0	197.198	16.2745	35.1859	0	25.3045	0	0	6.72854	0	0	53.2558	0	0	10.0523	0	17.3486	0	0	18.7501	0	0	12.4752	0	0	0	20.6658	12.165	14.1162	168.109	0	0	0	18.0157
AEA92952	54.8476	3.51979	14.1829	14.3998	11.5927	18.3386	23.2987	38.8118	115.174	10.9809	16.797	55.8559	5.95185	32.683	25.2417	17.0663	90.203	10.9339	42.249	4.05039	53.8957	24.9399	79.8439	17.6012	4.77056	53.5929	15.5298	17.3275	13.2885	87.2218	67.6144	8.55564	80.2639	45.3685	34.039	16.9398	46.6023	4.63649	49.4247	14.4708	9.40912	21.5056	16.0561	33.244	76.5967	19.234	32.3732	44.9503	9.27089
AEA92953	96.4032	35.8365	33.8139	26.5547	31.1179	75.9933	79.8171	109.89	78.375	17.8356	25.6627	64.9991	10.1562	49.0256	56.0259	31.3117	67.3406	30.358	104.986	20.8754	81.2272	44.2787	96.8788	42.7949	17.728	89.164	74.7453	39.3	21.7368	174.441	74.9257	30.7325	121.827	74.4695	54.7452	51.5846	76.3956	41.6427	70.2724	26.9323	22.1473	58.2916	33.9953	47.1206	99.3861	31.821	52.9153	131.648	26.6079
AEA92954	51.3666	83.9675	186.931	119.644	63.8199	259.511	130.221	74.1124	372.386	15.2336	57.3893	94.7039	249.058	70.9183	336.736	42.2349	163.338	132.465	100.513	86.6521	72.4509	163.238	60.7267	95.5784	68.2005	41.9181	71.6898	216.563	75.1811	124.436	390.312	80.448	104.401	39.2629	370.534	327.193	69.5072	105.447	48.8836	79.2291	191.821	118.231	59.0292	110.341	254.503	323.592	366.155	111.222	71.9089
AEA92955	34.6117	94.0506	241.914	205.367	100.81	316.627	162.955	117.2	2705.61	118.495	54.3301	72.6631	501.577	78.3737	509.532	66.7895	486.689	190.788	148.351	146.772	119.7	260.97	86.9523	91.3343	64.8254	29.6574	100.768	310.15	105.157	199.165	1633.35	151.643	95.7046	50.5364	593.874	433.298	27.7454	110.328	27.5273	77.4717	286.684	160.662	83.399	89.2756	423.541	1257.52	535.244	174.123	66.6947
AEA92956	18.7257	30.7183	34.4868	16.5535	15.1885	83.955	23.1167	67.9874	230.24	7.457	21.1696	56.0822	50.2681	41.1286	57.539	19.1031	199.982	32.2062	67.6483	15.5206	29.7012	21.8935	21.5074	27.4837	11.4904	16.8287	64.3592	57.8263	28.006	49.933	219.996	18.8153	31.4602	12.4016	88.2078	76.9665	15.5175	26.884	15.0814	18.901	55.1909	16.0092	54.4303	34.8941	268.894	100.86	108.008	56.7838	22.8375
AEA92957	17.7486	24.5143	22.8347	19.6258	10.0072	98.0794	22.1194	68.8335	274.356	24.1025	20.6831	37.3488	40.0384	30.4032	57.5544	18.3097	187.382	17.7698	70.2888	10.6775	26.6352	18.5975	35.2851	20.6627	6.78643	12.9077	70.8359	39.7495	26.9778	50.4519	184.583	12.4849	22.4213	12.4492	202.286	54.8219	14.6461	29.4098	13.839	17.5266	37.617	14.8464	45.7852	27.3015	243.783	118.466	203.479	45.0197	19.2238
AEA92958	2.37994	42.5007	9.74149	3.69468	3.8084	130.885	1.53112	4.63743	182.557	2.49733	1.00816	11.8284	9.50918	10.2305	3.3221	1.1452	30.3128	4.52804	6.38227	1.09698	1.7115	4.4374	3.8305	3.2477	50.8449	2.27994	5.56674	32.3866	1.90533	27.402	142.347	3.70684	3.67187	2.01446	8.58906	41.6281	1.65896	53.2343	2.46888	1.37519	3.7378	0.851355	2.59304	4.78467	17.4106	5.00844	6.474	17.1662	128.608
AEA92959	3.89631	34.9722	13.9488	5.4156	3.15571	140.315	1.84983	9.8152	193.556	3.18105	0.992462	4.81167	16.6069	3.80184	5.74308	0.780481	38.9422	3.87879	8.62565	1.5722	4.30784	4.96833	3.31925	4.30695	72.9753	2.80555	6.09252	39.9947	1.05506	27.7916	127.042	3.66224	4.85871	3.62533	6.89476	43.238	3.67453	46.0434	3.64565	2.56504	4.85143	1.29467	3.58968	2.4512	26.4724	4.49357	4.32895	19.2171	167.089
AEA92960	4.13854	20.3768	9.51076	3.4045	2.55689	56.1416	1.67011	8.10595	53.9525	1.53173	0.970708	2.08521	10.727	1.7798	3.45674	0.861242	20.4756	2.60144	8.07604	0.172055	2.73115	2.21031	3.01715	1.8753	42.8597	1.85751	6.28639	37.144	1.27007	16.6178	56.9435	2.27539	5.97602	2.51778	3.22772	41.2559	1.84307	24.5432	2.56002	1.3509	3.87225	1.66016	2.75894	1.99609	15.0723	3.16952	4.39691	16.0281	77.5321
AEA92961	6.88359	10.2774	6.82639	4.23409	1.66642	41.5192	4.23296	7.24727	111.455	1.78946	0.745185	3.55088	6.60391	2.5892	3.38813	1.4511	24.5823	4.37449	11.7194	1.10382	3.89374	2.96582	5.05714	2.0445	10.4007	2.88895	4.85461	22.5988	1.50892	16.4079	109.126	2.63573	10.1513	1.19651	4.16343	23.1679	0.788287	11.3719	3.64976	1.37568	4.16305	1.11097	2.27471	2.55707	16.2083	5.54296	3.0182	14.1346	26.318
AEA92962	7.68991	9.62439	11.3752	5.0847	0.678717	35.9084	17.7193	13.7571	69.3376	1.93256	3.54572	4.66384	5.03337	4.01199	13.2698	3.47538	23.0835	3.02973	21.8841	0.976856	9.52866	12.4821	14.4154	2.39135	10.0411	4.35793	7.66107	24.1173	1.87921	18.7139	60.6179	2.27546	9.31911	2.25253	13.1691	23.2748	2.85388	9.712	6.04042	4.78122	4.7181	2.86793	3.0539	3.22519	26.5837	6.10749	10.4226	14.4988	32.0142
AEA92963	7.18891	8.17769	11.4402	6.16291	1.94234	14.1095	17.9591	21.3327	93.5839	3.28064	2.46177	6.2525	5.18558	6.10341	9.07578	2.66455	29.2256	3.12135	28.9876	1.55534	13.5303	7.74342	10.3851	3.9888	13.0926	3.77137	8.07847	21.3869	2.02609	22.4347	92.7927	3.17612	8.51914	4.6413	9.97119	22.2568	4.31227	8.15683	4.47285	3.69436	4.72576	4.68422	4.03004	4.9841	32.9751	10.1124	7.27401	19.682	27.3283
AEA92964	5.47406	2.15575	4.52651	2.93683	1.13434	7.25747	9.84474	7.58504	24.7653	1.72506	1.80355	2.49829	3.99583	2.16197	2.70234	1.21571	19.5222	1.61114	10.2012	0.37105	5.01019	3.14042	4.46678	1.76044	6.29313	2.76769	3.69055	9.18391	1.4608	8.3167	21.1425	1.47212	5.81321	2.75109	4.64056	10.6559	2.70282	3.79327	1.10418	1.49829	2.19038	2.30891	1.86382	1.37252	18.6484	4.88499	5.1977	7.41208	12.612
AEA92965	5.1116	5.93581	4.11818	3.0568	3.98519	15.82	25.4984	11.737	30.2486	2.80278	2.61308	7.18394	2.50932	5.83214	8.11648	2.82052	25.2344	5.42381	18.5545	3.09908	14.6604	9.23383	12.17	5.7338	11.8889	5.0404	4.58319	7.24444	1.17652	16.9628	35.8505	4.53761	4.31874	4.14635	11.5486	8.08532	2.27642	7.57845	4.70526	4.17133	2.94018	9.86888	3.31867	5.15116	30.1405	5.17617	7.37505	15.6469	26.7524
AEA92966	14.0956	20.4161	9.57429	8.02119	14.6349	4.64186	8.77995	10.0964	72.2176	4.24039	3.30742	10.9039	4.78578	9.81771	4.18666	3.15271	32.9526	15.5114	8.92846	5.45592	6.71688	3.59938	6.21826	7.21818	4.36049	8.83961	9.18494	26.7937	7.58607	27.1255	70.497	11.4172	11.5199	8.27967	7.2722	28.3416	9.92629	18.273	8.55972	2.62272	7.82817	5.5765	6.22398	9.34818	15.7366	17.485	5.24596	16.7174	11.596
AEA92967	0	11.7254	8.00157	0	35.6478	0	0	0	0	0	0	3.53301	0	17.724	13.1778	0	460.128	16.2745	35.1859	10.4946	4.21742	0	0	6.72854	0	0	10.6512	28.8614	5.16456	26.8062	4.71595	8.6743	0	0	0	43.8911	0	24.9504	0	0	7.74393	8.2663	4.05501	10.5872	52.5341	0	0	0	18.0157
AEA92968	1174.47	873.468	500.082	497.653	634.582	706.892	1853.53	700.611	560.522	237.52	371.473	137.019	117.96	158.665	129.978	368.144	1058.28	264.078	656.723	173.224	1025.52	209.42	368.815	169.001	148.456	994.12	459.057	500.057	243.881	1163.62	817.164	594.509	897.715	953.808	1441.92	831.908	942.216	1077.48	897.391	215.185	296.288	1918.35	314.316	136.55	1532.79	805.06	989.065	2726.86	289.712
AEA92969	12.0629	29.5805	8.4171	14.0666	21.6532	80.6598	73.4417	58.9767	50.0809	46.7243	19.5882	35.8493	6.09097	32.5453	34.1034	22.4063	49.8709	30.2245	58.7952	12.8958	26.8542	26.7251	61.281	35.7656	32.1033	17.6426	50.8655	10.344	15.2887	63.1343	55.6669	30.4428	10.6852	20.2054	3.66549	8.44414	19.4653	40.4143	20.5583	27.8334	12.3272	49.2493	31.0671	38.6016	69.9336	55.7188	2.95897	13.3231	25.1565
AEA92970	114.689	36.9207	68.4972	83.008	31.0321	102.829	163.807	266.076	98.1522	87.0904	110.815	289.427	56.0842	278.734	137.89	100.528	78.4092	88.7147	236.399	90.6668	303.584	162.071	318.423	221.132	35.7765	99.3749	227.667	213.779	138.522	227.24	75.0747	32.2588	111.287	107.4	40.4564	252.025	97.8136	33.92	100.762	110.679	89.1812	127.534	182.598	212.37	81.3728	102.011	45.6521	149.044	41.2418
AEA92971	57.8482	16.9539	68.9807	67.0182	10.9408	101.768	103.137	193.413	54.7267	32.2147	93.6871	320.288	57.6074	323.243	100.662	81.8192	52.9015	51.0587	167.985	45.5226	204.341	131.977	316.03	211.098	9.10469	71.9352	107.804	228.733	132.02	176.977	60.5976	12.7789	64.3208	62.0072	32.2263	266.623	63.7924	5.78577	60.8567	97.6254	106.477	72.8415	146.358	241.271	73.3797	72.0105	31.4344	78.6393	12.7788
AEA92972	59.647	3.3247	20.4194	30.2235	5.05391	125.219	82.6424	59.7009	222.334	141.057	85.8795	103.433	20.5553	91.7956	80.569	84.9706	37.2765	32.4462	52.3784	45.0074	80.4947	106.25	129.485	123.295	2.30001	68.2673	43.0365	13.2983	37.7997	144.119	159.293	3.53563	54.1518	68.5836	3.32284	16.5936	72.1196	2.65297	80.6451	95.1248	20.3108	86.4306	87.8148	109.071	28.1159	235.44	2.81648	118.599	6.38535
AEA92973	114.324	34.1183	28.7556	42.5125	21.5926	177.097	134.365	93.8454	137.417	128.708	109.189	126.066	21.7211	126.056	105.257	114.379	32.7668	73.0136	84.8433	118.741	98.4185	152.431	248.027	164.195	7.73777	129.674	115.45	22.2497	59.8714	347.233	213.489	12.8715	106.451	122.012	10.4335	32.9883	121.462	30.3705	114.56	140.009	27.2911	120.697	128.381	139.467	26.7966	165.31	13.5878	158.67	11.6956
AEA92974	202.531	170.726	71.1892	108.713	193.021	382.542	271.572	401.486	211.573	157.009	194.327	466.356	42.6778	444.751	241.292	194.624	132.684	325.238	350.409	353.799	323.738	312.272	604.586	548.295	57.1136	173.028	462.4	71.9252	152.767	572.126	197.245	146.051	202.995	224.88	70.3148	72.3605	179.388	175.914	200.171	237.834	74.3791	353.172	362.245	479.946	132.679	164.529	42.9513	497.139	57.2195
AEA92975	19.0239	2.19558	38.9002	12.4405	6.79866	16.9732	697.534	102.52	53.8662	29.4815	24.1321	1189.99	26.1949	809.609	13.9828	30.2053	101.658	160.609	75.1583	107.135	61.8901	40.3698	61.4521	953.572	2.3145	29.8587	68.5493	77.5616	75.2519	66.2291	50.7924	6.67752	22.1599	43.1703	3.12086	38.2013	32.7452	3.11464	28.3108	31.0217	31.5252	57.8729	43.4489	803.65	42.0441	53.3085	1.37775	10.0654	3.49837
AEA92976	49.9518	18.9057	59.2296	118.192	10.777	18.8048	26.1309	37.4647	47.6904	10.4612	48.0671	72.5013	27.2463	65.9236	25.1108	43.4005	181.861	25.9423	38.6814	24.6126	89.7916	34.2923	24.697	64.1072	10.1913	38.499	33.1763	31.1998	24.9816	33.5213	41.3028	6.9931	52.8613	39.7688	40.5386	32.1676	29.661	10.5145	31.8802	28.4695	77.7543	72.0942	43.5384	70.7389	279.91	67.0659	34.2154	50.2296	26.4072
AEA92977	91.2531	16.0111	52.5722	89.011	16.0493	32.81	30.4637	53.7326	70.047	18.9003	45.247	41.2515	33.5485	36.4787	33.3808	49.3337	176.914	48.4715	39.3423	45.0679	73.9476	33.8999	51.4799	44.2081	14.6768	56.2586	39.4168	24.7028	26.5736	52.1872	55.2502	17.853	73.3641	60.7838	58.6279	34.8887	59.1786	13.5785	70.1913	29.352	49.3469	57.5015	38.9203	34.1516	199.403	84.0681	51.1091	73.0017	34.5832
AEA92978	46.9849	73.4576	33.8912	29.6053	79.1354	47.3094	25.1269	37.663	36.0695	3.42847	9.55245	108.455	22.6826	122.926	15.4345	9.49585	123.988	112.042	40.9718	60.6012	17.3462	11.2328	119.358	76.1505	49.9969	46.5721	56.7185	89.5213	22.2968	91.4066	54.0152	116.955	34.856	47.4082	82.9925	120.449	50.5248	79.514	48.6087	12.8252	36.1748	15.7049	32.9146	107.036	88.8614	22.0466	79.815	67.5343	71.1539
AEA92979	17.344	4.99136	16.0897	9.89898	2.0466	6.41193	9.89015	26.9426	31.7347	7.57343	8.57155	19.6702	7.66284	19.2345	9.66925	8.82717	50.4404	7.29246	27.2958	6.17207	17.6459	8.88402	11.7706	15.4896	12.4619	14.7691	20.105	5.05178	4.25234	16.1407	30.1921	3.40102	16.2466	11.4691	18.799	6.4738	14.4826	6.21891	12.8694	6.98887	7.41711	11.4131	21.8496	18.5017	62.852	31.9658	15.1331	5.8711	20.0808
AEA92980	29.0284	6.74181	13.689	11.9524	4.74613	9.39493	14.1896	34.5973	32.484	8.19485	12.1492	19.0817	6.44764	19.1287	12.1728	12.784	35.7809	12.6172	34.8238	12.9585	18.4452	14.0533	16.6316	21.722	5.24285	21.2618	37.9998	6.35898	6.54748	32.0576	31.4495	4.16988	19.9569	18.1426	15.1992	7.44676	20.9809	6.40858	20.0801	10.4297	7.73723	17.0053	25.6086	20.4907	47.4378	30.0309	12.0779	9.31007	10.2736
AEA92981	38.2347	9.02318	29.908	26.5527	11.1036	13.742	36.0855	73.7011	106.468	19.8763	31.0433	44.5365	22.8869	44.4903	22.2134	29.4003	74.6714	21.1713	54.7986	18.4594	25.6547	36.036	51.6724	53.998	2.71769	21.1367	71.817	14.5423	14.7618	71.9542	76.5571	5.72163	25.578	33.7659	14.429	16.0838	27.1892	8.22872	28.6104	26.7441	13.905	38.319	43.6869	46.6851	59.6781	61.5873	18.1997	18.4668	12.5434
AEA92982	0	0	1194.16	271.809	10.1529	0	51.5795	0	42.496	8.86983	62.2646	8.04992	1253.64	0	105.089	130.574	17223.6	0	40.0853	11.9559	4.80467	61942.6	0	0	84.4898	0	0	287.701	182.394	19.0868	10.7452	9.88214	0	0	1281.66	225.012	0	28.4246	0	15019.6	511.688	23.5433	0	4.02045	2537.6	29.3662	882.659	0	205.242
AEA92983	6.014	21.3701	9.47708	7.80441	11.1013	1.3099	0.577846	39.3594	5.79763	0.423974	1.16258	73.9503	1.67016	96.2075	0.269101	1.60911	32.7187	106.015	23.2621	13.0191	4.41379	0.485841	197.68	54.9263	21.7704	7.04616	81.5098	80.8174	14.5013	6.60305	5.17629	29.3159	7.04764	8.46739	10.721	180.415	7.00182	23.2462	7.85785	0.480757	3.63714	3.67148	47.5515	137.664	16.3599	3.5794	6.38945	4.32214	18.8545
AEA92984	4.87159	45.3982	15.3454	8.31348	29.3454	0.714184	1.63828	70.9566	6.89879	0.845175	0	159.418	2.15234	177.171	0.476838	0.691221	30.9208	180.789	38.8325	14.4303	7.47773	1.72179	101.508	59.8939	38.241	4.47244	152.623	77.0204	16.2585	9.4573	5.46067	83.8055	7.29646	4.44561	10.1771	204.877	4.88144	52.3639	4.0359	0.851885	3.92298	4.03805	96.695	153.493	12.9264	3.54439	6.46965	2.9176	24.7719
AEA92985	12.3312	54.9445	23.0905	19.5047	48.4522	3.92801	1.43349	71.8663	4.68668	0.986038	1.97766	126.563	4.57373	123.899	4.05312	2.59208	23.1906	172.177	50.1321	9.87334	10.072	5.45233	50.0789	21.6689	72.4566	10.063	164.956	126.757	19.4354	12.8219	6.27124	142.579	9.12058	9.63216	8.31127	273.235	10.5765	76.853	8.67717	3.19457	6.44489	8.52477	91.3393	56.6981	16.7282	4.57039	7.90735	9.29984	41.3952
AEA92986	74.7532	19.9047	21.5068	31.9181	12.0189	52.3052	36.5075	62.7517	57.3031	18.2343	31.5278	46.7141	8.97553	48.3912	45.6106	34.4095	43.3944	28.548	67.1968	37.412	46.8939	42.0333	58.1426	46.5136	7.16913	42.1581	83.7757	27.4231	29.565	47.1487	79.8342	10.6349	54.7103	42.4846	15.0307	50.362	47.9219	17.0597	44.3896	29.3078	15.0447	51.9597	42.2198	42.3018	60.9398	78.7646	13.8643	99.6151	14.6118
AEA92987	12.9	1.61324	7.07717	10.4209	1.22615	7.3707	22.9145	35.9069	10.7531	3.31561	8.41478	17.7075	4.67645	14.7184	9.06534	9.94965	50.3868	6.39748	41.4946	1.85643	26.5258	6.85846	73.4673	6.08346	4.37301	11.337	17.1665	25.8107	7.7147	13.4353	10.7522	4.09183	19.8165	10.464	9.95039	30.4813	12.3737	2.94239	11.3996	6.47819	6.84929	9.58594	24.6276	10.1964	102.842	16.9219	7.80933	28.1299	8.14422
AEA92988	35.7906	23.3849	377.064	542.115	21.0769	68.9727	70.6185	61.5279	409.899	13.9932	18.6492	36.5714	434.361	33.6279	189.669	20.8188	93.3909	28.7234	65.5163	29.5429	23.7819	432.363	21.7049	29.2729	18.4886	29.6314	42.7668	713.902	264.612	71.1738	410.507	16.3047	27.1023	22.0451	10.0933	749.86	29.365	18.6051	28.5437	144.182	330.617	11.4892	55.036	30.333	150.39	544.661	9.99275	68.1296	25.9141
AEA92989	42.354	26.5392	316.126	485.536	24.8377	73.3434	64.4296	91.7233	375.029	18.2358	16.617	28.9429	362.197	30.237	160.93	21.7795	114.359	26.2522	66.2671	23.576	27.2123	410.168	24.8679	28.1856	20.9825	48.7135	60.0894	678.961	255.597	82.8593	425.528	15.3843	39.0376	34.2408	6.96758	746.182	31.901	22.1254	47.4754	117.309	299.407	18.5702	59.9999	25.3935	139.492	430.085	10.7378	56.1794	24.0398
AEA92990	62.8174	41.5056	378.078	592.904	49.1138	68.7065	92.5702	114.86	551.979	28.6701	20.4009	34.5845	406.888	34.3803	175.976	25.4773	87.3928	41.8411	94.8888	39.0853	32.3694	492	55.865	37.0246	40.2803	44.2356	87.6459	780.872	367.839	99.0203	525.529	28.8862	36.0403	48.0925	4.08925	896.972	47.1494	45.52	54.4505	117.5	311.08	24.0606	72.2457	34.8418	152.558	555.124	4.6659	78.6244	51.0778
AEA92991	0	0	0	0	0	0	7.54753	0	92.5843	0.865269	6.07403	2.35586	0	0	13.1807	0	109.578	0	23.4624	0	5.62446	42.3054	0.829157	0	0	0	21.307	0	0	5.58585	59.7484	0	5.17149	0	12.5028	0	0	0	0	15.6985	0	0	20.2795	1.17661	122.606	120.319	13.2469	20.162	6.00653
AEA92992	5.5188	1.09863	0	0	0	3.51366	6.68135	24.3408	251.333	5.95753	4.18208	1.22481	0	1.74371	6.79094	4.02713	60.6652	0	28.1875	0	6.59913	10.7001	1.56121	2.20654	2.08464	1.93014	41.416	0	0	4.3012	191.417	0	4.94133	1.72671	4.04069	0	2.94931	1.28577	2.71712	7.05874	0	3.5628	12.576	1.62023	108.486	272	4.65344	3.39965	5.2328
AEA92993	109.873	6.41286	28.0352	54.5211	3.50328	40.4798	41.5923	195.934	129.42	61.7878	87.028	117.084	13.2161	109.659	52.4776	81.7847	465.109	43.1134	185.222	112.821	169.535	49.3375	104.859	156.399	5.38704	90.4844	176.58	35.146	54.9915	70.7845	134.04	3.55811	112.669	100.441	28.8417	59.8873	77.6239	7.88902	80.4451	63.1725	24.0883	86.5349	136.947	137.159	1159.15	171.378	20.0326	76.4831	4.31074
AEA92994	54.3977	1.99885	15.0569	25.0292	1.8114	17.5996	13.4326	69.7804	37.6373	9.27372	36.2528	16.4932	7.02	17.9835	23.1557	32.6897	182.521	11.6309	63.5579	35.5053	49.8289	19.447	39.1829	30.8374	2.0666	54.9719	57.2652	21.0995	25.1934	29.088	51.452	1.13748	65.6984	56.3875	9.22031	35.4445	44.9624	2.12667	53.8234	29.0196	10.7133	24.254	43.018	21.866	437.928	59.1532	5.47067	24.5828	5.55172
AEA92995	34.6263	2.63875	14.1485	19.8863	0.85954	19.6706	17.1029	58.1937	23.5849	4.83925	36.0206	12.0399	8.60537	11.8237	20.7593	33.7773	180.684	3.6625	40.7233	4.72351	26.9819	21.9267	29.6626	11.4649	3.57644	24.5042	20.8881	20.8772	10.9585	31.5635	27.5939	1.39437	35.9044	37.5233	15.6729	30.1028	22.4081	0.401069	40.1609	35.5733	14.6888	9.43434	28.6805	12.2533	344.543	37.7892	25.5472	7.12859	8.68787
AEA92996	57.2697	9.51801	23.7325	17.1049	12.1034	41.286	54.2443	121.137	20.057	5.22615	49.7687	44.3972	12.5353	36.3142	103.473	52.7811	398.645	18.5458	191.419	19.3313	79.2004	32.6829	92.3963	33.5063	14.182	28.6201	54.7026	18.81	28.1367	51.6794	35.6311	7.44752	86.4421	28.7681	17.5619	26.8354	33.3433	11.8793	35.867	47.0412	16.1987	32.9698	67.3516	37.5714	1069.38	64.9455	20.7779	52.5496	21.0924
AEA92997	8.42763	7.67865	6.0106	2.72321	6.1795	17.107	1.9621	10.0074	17.8819	2.39937	1.05269	3.33441	1.71852	3.24313	6.09163	1.47173	54.4411	7.83656	8.81028	1.61708	2.35572	2.1385	8.09521	4.14714	3.57113	9.12583	5.5391	8.06052	1.98949	17.1674	11.8992	3.84274	6.87145	5.91593	5.05604	8.17206	7.79508	4.5654	7.30416	0.906906	4.47466	0.636868	2.1869	4.96203	58.4853	6.15645	6.50487	7.76509	11.104
AEA92998	12.2332	10.1529	5.04665	3.49511	8.19308	19.833	1.69397	6.80832	14.754	1.63684	1.46063	4.6832	1.58965	4.31042	8.73397	1.42943	62.8897	9.13361	6.3943	1.57061	1.93862	3.22153	5.9019	3.66832	8.5226	10.35	6.37619	8.40736	2.59482	15.7248	14.9728	8.71642	7.29577	7.66122	5.41183	13.1374	9.61404	7.06804	9.53848	3.02003	4.80137	1.01621	2.29744	4.71568	73.0063	3.91287	2.76078	13.791	20.2216
AEA92999	17.4828	28.317	3.99433	3.5766	21.6427	31.4219	3.81775	11.9846	22.647	1.75071	1.59765	4.8143	1.60502	5.2608	7.28945	2.0618	78.4856	9.77088	10.6811	3.25656	4.49511	4.70784	10.0323	6.89924	12.7575	15.8419	8.62213	7.30104	3.20522	29.7467	26.0867	18.3739	12.9748	13.2605	2.52971	9.86942	14.2572	16.6628	12.9413	3.81155	4.17915	2.45358	3.44666	6.47536	99.6535	9.25079	4.0204	8.70272	26.7368
AEA93000	28.3677	62.9045	5.04332	6.0877	51.8604	39.9241	5.30913	17.1969	20.3519	2.73894	3.33799	7.56085	2.1797	6.10524	11.7827	3.22004	96.3503	16.9371	14.4411	2.76891	6.36732	7.43969	17.8256	9.17226	25.5463	22.0426	9.67968	13.5375	5.90474	32.2198	32.4201	29.1167	16.1426	21.6102	3.29806	15.9766	17.467	57.9667	19.6186	4.14103	5.44847	2.60509	5.28998	7.13855	104.109	7.93455	3.78554	15.0689	70.5072
AEA93001	0.480855	2.0102	0.381052	0.168326	1.86739	0.751938	0.323415	0.957789	7.46086	0.494363	0.260275	2.35549	0.283265	1.94133	0.125511	0.27291	26.6077	2.63508	1.50806	0.499773	0.160674	0.151067	0.639537	0.512684	2.11908	0.196203	0.304338	0.962108	0.0983789	2.48931	3.68317	1.32188	0	0.390052	0.535753	1.04509	0	0.356457	0.849849	0	0.516295	0.157463	0.308973	2.25202	5.00356	1.27665	0.378426	0.191989	3.0886
AEA93002	1.2593	3.63498	0.684292	0.661237	2.38171	1.68791	0.120998	3.04583	8.94986	0.721318	0.389501	3.3991	0	1.84732	0.140871	0.40841	34.4312	5.04523	4.70169	0.560932	0.22542	0.339108	0.638044	1.7982	3.964	0.440426	1.1386	1.6969	0.331254	4.87148	7.61241	2.04001	0.497439	1.09446	0.801753	2.34597	1.68246	1.60031	0	0	0.413911	0.176733	0.693566	2.64078	4.26806	1.98399	0.637102	0.646451	5.97018
AEA93003	1.57056	2.55332	1.99134	0.549785	3.32685	3.06996	0	2.60693	9.4122	0.807342	0.566739	2.52786	0.925198	2.06763	0.409943	0	28.6278	4.0502	6.56749	0.979412	0.524792	0	0.232094	2.09315	3.46066	0	2.31939	2.24459	1.12463	8.02632	12.9102	1.34922	1.44758	0.636991	0.58329	3.8686	0	0.77617	0.693942	0	0.963609	0.642881	0.378436	3.18373	3.92222	5.13205	0.618004	0	5.60441
AEA93004	2.12272	2.31093	1.32468	0.835954	2.10771	1.55597	0.713853	3.30322	4.73778	0.736543	1.00535	1.55974	1.17231	1.57193	0.727211	0.602377	13.4732	3.27164	5.68644	0.413668	0.964191	0.875282	2.11741	1.22002	3.21564	1.2992	2.18317	3.64045	0.855009	6.07563	6.84077	3.96625	1.22281	1.9371	1.18253	4.0945	2.30426	1.77026	2.28615	0.556792	1.40413	0.91234	0.990995	1.61363	6.0466	2.96689	0.939682	0.953472	3.8347
AEA93005	6.04612	0.601801	3.59342	1.02045	1.02915	9.11697	1.3071	1.07526	9.20024	0.199799	1.51943	0.90665	1.14483	1.7625	1.18361	1.96085	14.7599	3.96758	1.12869	1.8852	0.3788	3.25624	2.26561	1.72669	1.90319	6.87234	1.23	3.4255	1.19281	6.23417	7.92693	0.779107	3.98049	5.2547	10.1046	5.25627	6.34684	0.160071	10.5903	1.81247	3.17962	0.583362	0.728424	2.39993	7.6844	0.92609	16.5687	5.69018	2.77393
AEA93006	0.665066	1.00399	0.948653	0.814837	0.586992	1.17	0.223657	1.4351	1.71984	0.324781	0.23999	0.372327	0.391782	0.525333	0.260391	0.44037	12.3391	2.09027	2.78105	0.20737	0.500011	0.10447	0.835397	0.531817	3.6636	0.8141	0.982166	0.570293	0.170084	2.40565	1.27354	0.628473	1.02165	0.539478	0.864495	1.39728	0.296183	0.986025	0.146927	0.155065	0.51006	0.408349	0.373921	0.464888	11.6263	0.848908	0.785096	1.46046	4.50914
AEA93007	9.09617	11.7434	0.890428	0.983347	0.85006	2.66703	0.629788	2.93088	3.3274	0.371318	0.072405	1.26373	0.472803	0.563532	0.418986	0.15184	32.9167	1.94041	3.63586	0.333672	0.67046	0.126075	0.850016	0.481348	5.45287	12.117	1.18528	1.2044	0.328412	3.83534	4.12342	0.689493	9.49355	10.905	1.19231	1.91882	12.6889	8.13124	13.8304	0.187133	0.738649	0.328531	0.32232	1.34647	16.2855	1.27033	0.631637	3.36476	10.3105
AEA93008	7.8367	10.6084	1.17106	0.822986	1.18572	4.2016	0.602382	3.34489	3.63952	0.207176	0.363585	1.17516	0.3957	0.471633	0.525989	0.127078	19.2404	1.62398	3.74515	0	0.673348	0.21103	1.125	0.35809	4.19361	10.6891	1.55884	1.72799	0.206142	3.61112	5.89805	1.61575	5.36571	8.44552	0.498937	2.62785	14.6581	8.63101	9.2006	0	0.51516	0.549911	0.431611	0.469537	11.4629	0.754509	0.264316	1.60917	9.34815
AEA93009	10.3036	7.179	0	0.676284	1.36411	4.53159	0	1.2827	3.80641	1.39034	0	1.89273	0	0.339116	1.00853	2.19294	47.7914	9.96421	4.0393	1.60635	0.96831	0	0.570992	1.54486	7.09486	14.1891	3.26064	2.76104	0	4.61599	6.49663	0.663866	7.12262	9.40266	0	3.91895	15.4867	0.954758	15.365	0	0.592662	0.31632	0	1.62053	24.1234	5.91832	0	1.54271	5.51513
AEA93010	10.0372	6.43387	0.668128	1.58111	0.744144	5.41499	1.08013	2.59902	6.13051	0.897764	0.977917	1.89646	0.709531	2.06136	4.40138	1.13932	23.1307	2.13543	3.9873	0.500738	2.11292	2.08119	1.18661	1.44471	2.65397	10.3205	3.17631	1.46316	0.800872	6.3552	7.08804	0.827772	9.06619	8.79311	1.56563	2.96682	8.04596	5.05956	13.0384	1.68497	1.7551	1.52837	1.16089	2.44159	11.7811	3.81276	1.42184	4.08765	4.7278
AEA93011	23.1692	13.9488	4.27815	2.83475	1.31034	15.0376	5.29528	8.96108	11.0246	1.52634	3.40919	3.06958	2.38521	2.60601	4.57971	2.93635	31.191	2.61041	9.40629	1.40276	3.83333	4.24016	4.78681	2.24844	6.69132	18.7239	7.9727	5.88311	3.03743	9.71909	14.9396	1.2754	15.9644	17.5168	3.0075	7.13786	17.4308	10.672	19.0829	2.20279	3.51933	3.09378	3.79411	3.34917	28.5093	6.95989	4.24866	8.89145	14.9301
AEA93012	17.1054	77.4679	52.8651	17.9636	76.9967	70.2153	74.7816	119.25	99.0004	9.23264	32.4057	145.439	15.1149	193.665	20.0917	14.5624	150.329	223.317	35.7642	176.006	30.0072	32.2435	157.988	58.1327	84.8048	83.7543	97.4361	73.3394	52.4945	396.782	426.618	83.7603	23.6491	72.8454	85.7625	163.579	34.2801	63.4012	34.0106	0	11.8068	18.9049	127.771	69.9477	32.0385	28.8207	151.444	133.178	36.6235
AEA93013	288.695	79.8265	90.6652	130.623	66.6797	122.13	138.324	150.707	5.6713	9.70887	143.001	75.1588	56.132	98.6229	39.7942	144.857	174.35	165.591	127.718	270.084	163.574	56.6638	154.675	103.499	12.6225	317.841	163.262	47.4684	126.194	146.607	5.62653	46.6005	255.948	304.893	47.016	69.7224	306.594	88.9673	303.433	95.6906	57.0531	189.809	61.0896	91.1315	208.996	5.49055	34.2807	78.3993	44.0813
AEA93014	0	0	0	0	0	0	0	0	0	0	0	0	0	26.098	0	0	0	0	0	0	0	0	0	0	0	0	0	0	0	0	0	0	0	0	0	0	0	0	0	0	0	0	0	0	77.3546	0	0	0	0
AEA93015	511.382	53.104	1266.63	1878.68	32.4818	366.494	116.439	468.814	326.973	78.6383	195.665	59.5081	200.12	70.2377	41.4932	215.669	1036.99	186.372	432.917	310.753	815.322	79.3598	137.358	28.8771	125.556	265.673	99.6935	344.52	629.64	40.0346	263.827	23.9455	1866.62	260.988	1373.26	594.136	175.533	66.4545	239.1	141.657	651.337	1008.5	77.2205	26.3339	1950.76	1979.29	913.866	11304.7	204.369
AEA93016	72.7692	16.5331	57.1642	58.1456	6.7019	76.0682	67.0312	64.5951	29.61	5.61101	40.2445	82.363	36.3441	82.8879	37.1622	35.9133	305.859	42.8352	71.1119	36.5007	75.721	55.1657	69.4313	83.4892	20.9143	104.567	61.0748	56.9734	46.6058	70.5553	31.0315	14.6772	135.6	113.564	33.4883	86.6426	92.9948	19.9357	111.136	48.6869	41.4927	73.0423	37.7366	55.0684	690.373	44.5845	28.0116	214.118	44.031
AEA93017	131.657	54.5553	96.2186	130.176	75.9235	146.524	376.668	460.542	186.377	121.352	262.276	208.506	128.028	215.529	357.009	280.425	339.724	98.689	453.039	124.979	523.342	269.637	556.852	210.558	49.4652	125.052	294.597	159.3	103.706	316.039	214.133	80.7186	139.34	127.732	332.767	170.555	121.998	60.7772	127.94	275.513	79.2471	271.198	499.791	193.308	728.407	229.435	302.643	164.454	71.5159
AEA93018	92.2477	28.2705	54.3589	88.9848	15.3654	121.476	196.085	284.825	213.981	95.2849	111.188	84.4788	57.4063	78.4969	179.591	113.306	254.884	26.0472	265.743	49.8849	266.638	121.916	205.969	109.539	15.0282	82.9207	167.106	54.2713	61.6215	256.361	224.654	9.95061	91.6304	71.7336	77.7929	70.951	74.2872	18.9382	72.784	110.29	35.7461	105.103	218.098	108.31	592.245	246.756	69.186	106.617	35.764
AEA93019	118.523	32.7891	53.7491	110.74	16.8121	139.443	258.743	455.419	248.361	117.289	129.183	113.33	64.2462	110.994	214.963	142.661	262.594	32.4471	421.69	56.5205	401.827	134.94	237.244	146.843	10.6987	89.6095	286.346	58.1293	57.8073	312.24	242.229	12.8344	117.389	82.8611	54.0977	69.5406	99.3012	18.3658	93.9	120.697	44.1698	183.124	281.747	137.222	611.024	294.93	50.7038	128.993	25.3229
AEA93020	140.324	53.179	66.1786	124.264	23.0965	177.028	232.697	476.29	194.7	104.88	130.2	113.717	52.4464	111.965	176.923	139.372	260.717	42.5901	456.44	72.1932	407.785	112.595	221.981	149.852	20.1605	110.837	380.214	56.058	77.311	285.477	248.267	18.7664	131.171	101.289	53.136	70.4342	107.799	42.3819	102.553	103.989	50.9153	224.059	237.871	136.833	550.753	268.902	39.2857	130.149	45.269
AEA93021	146.934	74.8376	72.7363	131.599	30.9027	193.321	262.544	580.245	198.171	101.178	133.769	131.685	50.9479	133.631	170.036	137.096	248.364	52.3857	518.174	92.9335	440.007	107.807	235.86	169.921	22.2842	105.298	412.89	59.2098	86.9736	288.3	235.325	22.2894	118.286	106.08	44.8127	72.0551	110.578	62.7334	114.948	111.883	57.3424	227.941	234.163	155.866	507.739	266.938	36.7762	136.454	51.2705
AEA93022	195.392	86.2769	82.8094	146.507	47.6058	248.208	330.112	591.954	252.015	130.498	164.865	168.503	54.5672	167	187.632	152.789	319.409	63.3739	536.297	100.888	424.377	122.619	293.594	217.648	26.3991	153.939	491.202	69.7082	109.957	342.742	270.934	25.4477	161.564	156.538	68.8037	82.3467	169.736	82.9721	163.925	109.112	68.5248	286.546	232.188	198.16	526.212	297.017	43.2835	179.913	82.4634
AEA93023	9.60555	13.3852	7.88869	15.7425	17.2641	22.1897	22.514	48.1219	18.9255	9.20208	17.3309	25.421	7.20174	27.2073	21.6532	18.6678	55.1413	29.9786	47.4698	20.8745	25.2393	23.0444	578.764	37.7069	12.1861	12.1143	52.8729	10.6079	18.8482	83.515	33.3616	14.7033	12.8777	5.31251	4.21602	13.4118	9.7222	20.7144	5.78747	15.8808	11.385	31.9553	23.4257	31.0693	103.222	23.3624	3.09249	44.2789	12.4642
AEA93024	49.7549	196.393	52.4203	65.0837	140.332	239.84	92.5062	243.504	138.436	90.6214	130.681	191.4	64.4949	232.604	92.5102	140.509	87.1106	382.384	216.763	373.355	179.591	138.409	191.412	322.365	46.3645	97.2593	352.846	115.167	107.49	348.479	168.911	136.533	36.364	108.277	8.6694	128.622	112.157	249.571	100.235	175.544	74.4849	435.04	179.303	272.22	83.3383	122.708	8.1504	538.075	61.359
AEA93025	215.082	3637.03	836.524	646.747	6679.45	3875.42	2555.67	1043.89	705.221	246.996	828.513	3068.5	1620.52	2706.95	2101.88	847.982	1887.42	3242.32	1524.47	1679.26	2394.46	964.915	4525.66	2276.85	11283.3	379.122	647.968	1516.65	1028.37	1348.84	492.828	11015.3	375.996	321.891	3321.37	1865.79	357.279	5466.66	344.968	787.322	726.782	2070.52	1448.17	3242.18	1164.23	568.619	2791.2	1159.31	9625.99
AEA93026	8.2664	2.79252	7.3844	5.91894	3.1837	4.4068	2.69569	14.2201	20.2354	6.68301	3.66088	9.93929	4.42694	8.17848	2.94228	5.68681	49.4106	8.47859	13.8791	4.84255	6.84261	3.54137	9.40254	6.71033	3.31175	9.50554	12.2078	13.3176	7.91806	14.4143	28.8509	2.71145	7.38824	7.31498	5.02372	16.333	7.0281	2.78539	8.30102	5.25646	9.22146	5.59849	11.951	7.61684	38.7856	12.585	4.13988	9.60145	6.97223
AEA93027	3.12728	0.335218	3.77449	3.78943	0.764351	2.53919	0.970781	3.35411	7.22799	0.853247	0.390628	19.2415	2.97593	17.9883	0	0.819183	28.1884	2.44267	3.01779	0.750073	3.4363	1.81381	2.8795	4.6167	1.06012	2.94466	2.89281	7.83862	2.21475	12.0223	7.7524	2.10791	1.77379	0.8781	4.02036	10.3521	0.64279	1.24829	1.91321	0.33653	5.20269	1.5952	4.28936	7.16335	16.9714	1.62126	1.41988	1.44071	7.98327
AEA93028	3.5211	2.61686	4.46445	2.46516	2.61051	1.10123	1.42094	3.27296	8.72968	0.398202	0.381177	10.5461	1.24454	9.08558	0	0.399682	22.922	3.74562	6.87115	0.731926	0.705929	1.76993	3.01797	3.75417	4.39652	2.87342	1.9314	8.85671	1.00854	10.8434	7.49906	3.62985	3.46175	1.71371	2.6154	15.1015	2.19534	1.74012	2.48924	0.656775	2.80845	0.345912	1.47061	5.46405	21.8368	1.29439	1.66263	2.53054	11.3082
AEA93029	16.7527	9.84853	14.935	9.89613	3.04961	16.5778	8.09857	24.5052	30.9442	6.29727	13.8851	15.4969	8.32678	12.1301	22.5469	10.3994	49.0762	10.3786	33.932	4.57059	15.3502	20.7234	25.0662	9.20987	7.49809	8.97169	18.8865	14.8143	6.26582	27.9358	22.006	6.47628	14.9584	11.4658	20.9984	21.3911	9.79215	5.82127	15.2667	17.577	9.15428	9.51464	21.697	10.5392	65.6972	18.4433	14.8321	14.4227	7.84617
AEA93030	19.8361	6.83269	15.4718	11.937	7.78983	8.62599	13.1915	25.7483	39.1921	6.80541	10.4955	17.9675	10.6348	14.0253	21.2919	11.258	29.1633	9.80686	29.1246	7.22735	14.0195	19.1155	28.3252	11.228	5.15654	17.4605	17.7737	15.0982	7.38701	33.6377	30.6039	5.05474	15.4069	16.5423	13.4094	19.7636	16.0796	6.93917	15.3624	13.4071	10.461	10.0719	21.3203	12.0584	33.2568	29.9052	10.5241	18.4204	14.0771
AEA93031	20.4007	13.4814	20.6997	12.479	8.91007	10.1131	12.3066	23.2499	58.9971	7.58948	5.57812	19.869	10.0355	18.3294	15.6454	7.40066	58.3253	15.7626	28.8024	10.7547	13.2821	14.6684	25.9829	17.5746	10.1953	19.5658	16.5058	19.297	8.90699	51.0467	65.0075	7.80522	18.6094	15.0982	10.7791	32.2714	16.2973	12.0048	18.6783	7.94395	10.936	7.28314	19.1052	17.8621	50.2907	20.6172	10.4275	24.184	16.2107
AEA93032	20.2393	18.9731	19.3337	9.75781	6.43079	11.6527	10.2713	26.9368	88.6804	8.76767	4.18283	19.6612	8.77944	18.6514	12.2465	6.57883	42.7608	13.3449	24.0434	13.3098	12.5419	11.6186	27.598	13.0945	6.68944	15.9909	21.0777	26.9004	8.86505	64.8802	71.102	6.7335	15.7715	12.7608	9.42997	34.1508	18.4365	13.0938	16.5844	7.46449	7.61994	6.91386	17.8224	15.3564	36.5297	23.2223	8.688	24.463	16.9393
AEA93033	46.7568	19.7301	24.7363	10.7196	40.4541	18.5365	15.9454	32.1372	321.62	23.5612	8.19848	28.4803	13.9659	20.4605	9.79783	5.6064	56.5894	31.2058	23.4072	24.6404	12.2127	12.4135	41.1657	23.4338	13.0597	53.2038	23.3409	33.5998	11.9239	63.4634	95.7787	30.5499	37.6328	48.8783	10.2722	48.9501	43.112	28.8026	49.7566	11.0552	10.0002	10.513	16.9788	24.5816	37.0037	44.7864	10.8836	52.8501	23.9696
AEA93034	55.7382	13.277	34.5429	44.7764	17.5336	42.463	59.277	123.358	25.1082	10.3588	69.8804	51.1569	31.9928	57.6997	75.914	68.1356	49.7757	49.2951	129.487	45.3051	98.316	96.0858	83.1079	49.2374	8.39771	53.6497	87.5904	59.2336	39.3277	56.3437	37.7139	12.2777	51.8129	59.1244	24.4161	94.8427	52.5094	18.8936	54.6226	72.3098	41.8705	75.9345	80.6976	40.4601	60.9731	39.2578	21.089	47.362	15.2998
AEA93035	865.423	1040	1112.42	607.26	1406.66	2160.69	2758.51	2577.55	259.124	127.439	1818.97	2051	1491.79	1749.92	1505.16	1725.35	1725.5	773.065	2597.63	387.607	3397.95	1272.66	6049.56	1447.93	2357.44	927.695	2089.84	1685.24	875.088	1859.34	433.309	2139.44	1053.84	872.46	5817.79	1753.77	882.112	948.358	898.705	1879.08	1071.21	1588.87	3875.49	1768	1991.49	332.645	4883.04	953.693	2050.13
AEA93036	46.1555	27.3608	23.8037	19.2516	29.2716	22.4822	110.029	127.522	45.5151	16.5317	60.4425	36.9619	22.6946	34.7919	43.866	65.7005	190.822	32.0365	159.151	22.9799	94.4007	43.5012	67.41	18.6772	11.8925	34.8559	124.27	30.6412	15.5353	88.3425	81.673	24.6539	36.8807	31.0236	171.071	46.6787	36.8002	22.4881	30.0968	66.1311	25.4352	56.6331	160.902	23.8851	361.251	50.5141	154.449	56.3997	16.9351
AEA93037	536.332	233.429	262.203	303.335	322.863	179.478	358.984	474.876	302.791	156.22	259.339	253.055	301.261	247.108	202.54	268.985	601.111	267.275	535.979	318.285	511.525	242.015	291.819	174.684	122.083	306.563	523.221	455.023	253.833	277.501	353.693	235.003	257.395	301.919	406.831	468.146	285.12	260.105	299.879	257.423	307.867	642.546	584.462	164.052	1122.94	321.451	312.992	473.443	91.6304
AEA93038	98.0867	83.2596	232.91	85.9916	237.498	120.806	58.1874	130.537	44.2524	29.271	57.947	168.017	122.211	224.893	489.163	55.5052	105.104	133.469	129.763	98.8784	68.8129	193.073	98.0446	168.322	194.453	83.2321	180.381	367.698	131.239	52.368	53.271	127.812	115.475	69.0027	86.7188	239.469	69.1958	77.8593	85.9108	123.051	167.227	53.0833	314.222	189.43	87.2518	50.7006	86.7565	79.0187	96.6409
AEA93039	21.7006	12.0958	22.5619	21.27	9.95961	31.559	81.3455	34.0031	23.0882	20.2131	30.383	73.3177	16.3629	85.3252	36.9308	23.9756	58.2028	22.6646	35.995	16.4196	27.5542	34.0878	52.9774	58.768	14.3449	18.7715	29.8498	42.3027	22.4652	51.7919	26.9193	12.5277	25.0684	15.4904	25.1452	50.3085	23.1941	11.5824	16.4918	27.1197	23.0337	18.1919	34.3712	54.8509	70.2711	24.8185	34.1561	28.419	8.98265
AEA93040	21.5758	102.223	1688.01	1513.57	0	1002.06	45.9093	368.419	269.939	21.8391	18.8979	131.358	1838.56	118.989	3287.15	24.4908	306.451	0	268.615	0	37.0629	3215.16	14.6668	57.4054	115.828	22.0889	494.332	1734.07	912.904	42.1003	230.085	0	16.9938	22.4338	27.0986	1901.81	28.8259	106.724	31.1993	1066.84	1949.92	12.9103	673.011	67.2096	201.323	249.962	39.3624	32.8918	89.8699
AEA93041	24.0781	118.832	1596.41	1308.55	0.212515	968.289	58.3004	311.473	197.371	17.1838	20.563	94.1617	1836.37	82.98	4314.62	26.572	373.317	0.323402	204.028	0.41709	22.7956	4351.59	16.2689	48.0813	106.994	21.9415	346.948	1426.47	626.446	41.3365	201.785	0.413696	14.9184	20.3451	14.6058	1667.57	24.8417	97.7732	34.044	1103.9	1596.34	6.27495	433.714	52.4561	186.74	199.77	24.4759	46.3054	164.538
AEA93042	350.09	159.839	127.481	134.607	160.977	133.748	858.394	381.167	89.3056	67.859	194.528	189.898	64.0497	158.926	146.653	208.925	355.384	233.504	384.235	257.959	181.557	160.955	345.072	254.38	28.6403	219.729	339.029	176.378	139.408	549.716	83.6957	176.05	282.976	213.331	199.998	207.687	229.682	187.502	230.895	154.227	117.177	272.532	263.402	242.965	603.474	95.5053	152.318	189.554	61.7522
AEA93043	209.216	131.705	148.914	176.222	245.365	174.52	1076.21	335.052	64.76	63.2006	189.209	169.956	81.9751	141.302	145.812	214.105	313.077	211.835	333.001	237.982	144.739	185.853	371.625	164.866	38.5119	140.995	266.24	187.485	110.282	461.906	78.5531	225.127	248.174	119.109	219.707	242.245	131.579	167.856	133.103	161.344	110.924	134.592	335.162	181.75	484.952	76.0735	174.258	222.419	110.834
AEA93044	161.8	65.7139	117.522	148.571	64.5855	210.74	908.327	499.616	86.7058	94.1649	181.758	122.387	107.767	117.101	199.278	223.807	411.265	80.5939	466.64	59.3228	223.525	239.855	501.398	120.28	22.3944	105.498	398.299	125.148	70.6141	482.915	51.2653	82.9796	235.312	101.897	201.108	190.849	99.9377	56.0533	65.7423	161.515	65.8484	182.715	646.121	153.452	792.401	85.6822	148.77	357.418	61.7988
AEA93045	1098.68	599.53	557.06	885.772	1209.99	1881.51	6922	1108.73	29.9322	47.2311	905.193	1278.81	1142.66	1265.93	1317.13	813.939	1281.72	843.881	1336.61	657.86	534.837	1631.14	1611.4	1313.95	294.578	1309.18	1196.9	1392.33	572.894	1106.37	61.3044	1646.3	1590.67	970.079	2897.8	1969.48	987.241	533.358	1114.81	1210.55	512.279	622.054	2026.5	1389.52	1733.07	32.7637	2834.97	1176.25	416.341
AEA93046	20.1108	4.79361	132.107	57.8014	1.12105	31.6552	7.83097	8.96026	12.6431	3.99913	7.44798	21.8878	236.629	20.6232	2.48649	13.8169	146.768	2.55899	6.08587	1.65016	27.8521	4.98797	28.5462	6.98275	2.33227	42.7565	7.36905	172.45	49.0492	20.0213	8.60179	1.63673	16.5849	35.4167	25.9447	147.23	54.4443	3.13855	42.7922	11.1055	130.045	20.7966	31.3703	7.54674	121.594	10.3761	24.9898	6.97306	4.53244
AEA93047	24.8281	14.4417	69.2344	34.53	4.26423	47.0447	16.4984	17.8212	28.9578	14.4645	22.5595	98.8	128.075	101.67	9.34133	27.844	102.074	7.17422	18.7066	4.46355	40.4342	11.7353	30.5533	36.0704	4.51788	47.0935	12.5051	86.5986	21.1422	82.8519	25.1559	13.297	18.1422	43.0008	12.5437	79.889	62.3576	10.225	42.4968	11.9949	54.9284	66.5626	22.7442	28.1433	121.448	40.1536	10.3858	42.3313	29.1332
AEA93048	0	0	113.986	12.5881	38.0864	0	16.1242	0	0	0	25.9525	70.4611	0	63.1218	0	13.6062	187.278	46.3675	0	44.85	0	0	0	76.6809	132.061	0	0	71.9501	22.0715	162.294	0	61.7847	0	0	0	62.5249	0	0	0	0	44.1263	52.9907	5.77655	40.2184	44.9023	7.34408	56.6002	0	205.313
AEA93049	7.95411	9.43636	5.82621	6.77283	40.756	22.6914	45.9795	25.9061	26.0489	17.8028	35.6066	21.3021	6.0787	22.4147	22.0522	35.1389	28.5493	39.7078	20.9005	35.66	23.3276	28.1633	14.8677	23.379	5.21058	8.15763	16.1912	8.57188	7.7189	20.9738	24.9405	35.5693	9.31271	9.15498	7.66461	11.8676	6.60593	9.0836	7.69384	31.8783	3.56123	15.0474	23.4135	18.7087	12.8848	24.0375	7.10568	5.40747	4.60273
AEA93050	21.0109	63.5556	14.8632	11.8397	280.608	75.1276	104.781	49.506	77.2407	53.8975	47.155	49.3815	15.3961	51.4084	28.0898	53.8069	73.06	202.444	42.8583	170.013	33.0055	38.6392	68.3844	60.2385	70.0092	23.21	55.7868	22.6308	16.6704	85.0977	62.469	301.124	19.3657	18.0825	21.6967	22.2757	18.4859	71.0387	29.8884	43.0142	19.1008	34.4856	34.5745	49.8635	20.1566	67.1909	19.9633	30.6913	71.3181
AEA93051	79.7136	13.7427	37.2909	45.4108	19.2217	21.3534	89.9588	70.6711	43.2022	42.1524	61.9095	74.5354	23.7198	74.7658	26.8689	68.0944	42.3957	50.2256	56.9788	51.0928	90.5537	44.9897	56.8816	49.4168	4.75759	66.7178	65.0775	46.4369	46.4191	47.0575	56.287	12.9339	50.1287	70.5778	19.1152	46.7243	62.9955	10.4686	59.0969	41.9609	41.5144	73.8102	58.0724	45.9879	42.6999	48.5175	17.3596	67.2422	9.87041
AEA93052	0	31.9917	7.27718	16.0732	24.3154	0	0	60.9717	0	0	41.422	102.821	0	112.836	11.9848	26.0597	119.563	14.8011	112.002	28.6334	72.8767	14.4251	0	91.791	0	0	145.304	19.6864	14.091	6.09486	8.57803	0	14.1069	0	0	13.3059	0	11.3458	0	0	28.1714	37.5897	51.6307	41.7244	95.5562	0	0	0	0
AEA93053	20.6168	27.3118	567.522	255.612	605.084	3445.14	9287.32	118.469	43.2597	61.7474	449.166	12342.1	357.642	11142.6	189.693	639.252	3527.35	7661.72	97.1301	2505.64	160.61	401.536	992.968	9637.94	63.5099	57.281	228.094	1958.35	1072.27	580.832	27.7471	539.52	21.0028	62.8787	130.721	1646.78	73.3922	31.4714	70.2983	677.024	1034.15	146.708	582.927	9814.92	859.108	14.7092	97.8313	31.1935	63.8892
AEA93054	219.707	11.7613	165.055	255.759	166.279	763.284	151.89	636.401	4.43738	2.7111	569.758	668.72	37.5606	892.187	334.154	597.814	377.497	806.278	508.832	2425.62	336.871	785.591	37.5474	254.055	6.07071	157.81	1215.18	418.16	304.381	47.194	5.02452	52.2503	107.701	181.66	56.8125	1027.3	119.19	11.6705	128.92	776.227	201.717	1003.74	424.32	250.78	393.765	6.56445	27.5673	4.08577	10.9549
AEA93055	158.184	7.89617	120.531	184.035	77.8933	334.804	96.2021	629.8	3.14367	1.7109	311.232	524.303	32.256	714.608	233.533	325.529	282.136	525.196	534.135	1475.65	213.905	538.895	31.2739	164.123	3.1543	108.059	1059	321.204	181.292	41.7095	4.31245	25.3336	73.7785	133.684	33.6271	808.729	71.5618	11.6731	95.6673	536.036	166.439	559.016	287.331	169.636	314.005	4.38537	17.0397	2.28625	5.61911
AEA93056	57.7095	1.76281	21.7679	32.7063	4.21089	50.444	22.6891	269.493	2.72982	1.57926	48.1268	179.303	6.38754	205.146	45.0951	55.2496	210.116	47.0119	210.839	134.786	53.6226	140.008	10.0237	35.6941	3.18564	32.8874	302.723	38.0183	29.4309	10.435	3.545	2.6703	32.5363	42.9515	14.363	86.5676	24.6274	1.33966	26.8293	94.2157	28.9948	79.8031	95.1609	43.026	282.373	4.02295	5.54669	5.48378	5.41698
AEA93057	165.781	288.837	484.97	399.319	618.399	1239.46	904.809	900.718	244.375	166.786	311.71	906.849	975.161	895.647	563.006	307.197	707.223	549.961	802.633	403.302	1010.95	465.879	1190.5	873.977	203.608	132.313	479.142	934.258	418.19	566.101	302.281	615.89	186.568	123.392	818.215	940.058	126.294	316.31	114.301	351.416	394.001	320.703	853.543	958.809	364.723	296.466	899.409	636.206	307.705
AEA93058	52.765	38.3798	52.3817	45.9738	31.0131	108.806	70.1979	210.777	20.1353	8.67362	41.7422	202.193	80.953	179.387	202.502	31.5924	238.937	34.2048	282.472	26.0344	121.625	75.9622	152.694	112.902	164.177	21.2931	80.3696	29.3353	20.1077	73.5421	18.0361	30.4849	75.355	16.9323	346.92	41.8393	18.5923	33.097	20.7519	38.9355	30.417	41.2981	115.684	165.367	280.196	22.2035	372.359	85.4269	242.704
AEA93059	72.1509	97.9562	54.6927	56.9362	62.2253	105.412	212.967	114.971	66.3058	35.9233	101.093	120.832	58.2901	107.144	88.7824	90.3228	114.337	103.066	140.079	94.3583	135.353	123.18	201.853	85.3887	176.242	81.2535	117.164	128.158	83.7609	100.972	71.1705	83.0924	77.5215	63.7099	78.0914	121.866	81.5233	103.914	81.429	107.856	64.3148	139.028	92.0919	88.0149	129.991	98.6419	73.005	150.622	120.052
AEA93060	24.0958	57.0814	20.2556	10.1219	3.67496	34.138	4.53781	18.8141	8.45057	2.82409	4.48662	13.9618	25.5502	15.2773	13.5851	4.04799	67.7642	9.32083	19.7489	6.9722	11.8356	40.6966	7.83382	10.4818	146.964	37.7541	26.7189	14.7114	4.08188	19.2292	6.21219	3.57696	19.1886	34.244	4.93981	22.2887	33.738	67.5905	38.8387	11.0564	8.6929	29.0214	10.0793	12.2888	82.4402	14.586	7.05425	37.1742	93.8942
AEA93061	11.5366	15.4578	8.4389	8.85355	10.3389	34.3462	27.4561	14.141	12.2393	3.14765	9.60691	19.7484	4.70497	22.4313	10.4236	10.5769	36.3957	28.7496	21.3377	14.942	20.6829	10.0368	13.9011	20.5793	7.82165	4.34517	15.7266	12.1755	7.62557	17.8463	13.429	13.2652	4.90766	9.718	16.8087	18.9017	11.8563	21.0512	7.0579	7.4488	9.39225	20.0516	17.5342	15.446	40.4459	11.1462	25.1422	7.44076	10.4502
AEA93062	17.1626	21.5243	10.7715	12.977	47.2612	34.6211	32.3212	18.46	32.6313	13.5512	14.1203	37.9044	12.1323	42.839	10.2138	14.8058	116.643	43.1528	27.2716	23.974	28.5591	13.5875	23.4349	34.5844	8.31972	10.9244	22.5938	19.7206	11.166	35.6759	33.6663	42.4624	12.0222	8.353	43.5981	33.7204	14.675	24.9363	10.9198	16.3264	13.5837	32.3721	18.1959	34.2629	93.865	38.4858	30.7953	22.2019	14.6984
AEA93063	22.2126	17.0886	10.6714	11.542	33.0834	16.282	9.02615	41.9397	28.0367	4.03209	7.38923	21.2276	6.95149	21.3837	31.3447	8.66719	90.8281	24.7254	59.746	32.3211	30.6165	26.8232	22.7383	15.5419	7.90247	9.34661	27.0921	11.2101	16.8289	26.4903	27.8164	21.8253	20.4733	10.6982	18.8192	15.9918	11.4379	21.4403	8.89437	13.5949	13.8413	19.719	13.9939	14.702	180.574	69.1097	14.4764	17.1832	14.1188
AEA93064	6.80441	0.658464	1.52777	2.28268	1.30122	1.99508	3.30528	12.0474	5.72569	2.97311	2.25076	2.97605	0.668065	4.72781	3.84814	3.96913	28.7925	2.92456	14.2267	4.24327	4.31045	3.56284	3.93837	3.17398	0.624716	3.4705	4.90472	0.810384	1.21811	4.25263	3.3369	0.194849	6.44582	2.98972	2.73767	1.80751	2.0202	0.420341	2.25486	2.11533	1.56555	2.36747	2.91478	2.77454	63.0153	7.93259	0.892494	2.71677	2.63043
AEA93065	8.2236	2.26525	3.36447	2.61094	3.54471	3.81305	6.04559	9.71382	5.27529	2.44791	3.10552	4.33619	1.68991	5.43834	3.89365	5.64421	43.6995	6.75056	14.195	4.88977	6.9016	5.94821	6.18938	4.89374	4.63543	3.97975	5.32586	1.96792	1.9955	7.31117	6.59195	4.92884	6.1695	5.58476	2.13081	2.32768	3.83267	2.69365	4.30955	3.21052	2.20009	5.07276	3.64048	3.93029	60.0591	9.72543	2.25762	11.4538	12.4888
AEA93066	158.87	35.6073	58.6343	61.8361	17.0618	85.9965	76.9647	324.191	18.0587	8.73778	19.8445	62.2744	51.0483	69.3273	51.3274	20.1773	440.453	30.0828	355.396	31.1767	109.976	49.2134	134.955	50.6383	41.6159	129.194	273.527	45.7279	20.4568	69.2378	26.4631	17.1794	162.814	156.807	75.5071	82.097	130.619	41.1785	129.592	21.7588	60.8361	112.144	54.8781	50.0899	720.675	34.7148	52.4596	194.287	90.3893
AEA93067	2.79882	3.65637	10.147	9.0014	3.52012	5.74438	6.58855	61.6715	6.37605	4.74779	3.59797	5.36166	3.09141	5.43483	5.47905	4.56688	88.1396	4.90576	62.5411	2.83621	19.2886	4.94601	6.56596	5.45528	7.70883	2.99775	42.2923	4.64997	3.86516	5.4334	10	3.06559	8.70637	5.53386	8.18568	3.34564	4.67414	4.14952	4.6374	3.91539	6.60049	3.52287	15.511	5.06219	122.536	8.25245	9.08585	2.51432	14.232
AEA93068	18.2147	6.96759	23.3494	27.0049	15.2253	64.5062	71.4636	140.677	24.5409	13.6317	49.3925	29.4294	18.3042	28.7284	60.8276	46.4187	153.8	12.4339	138.519	11.5815	57.0143	31.6415	115.586	25.632	4.3283	17.7059	86.9141	25.4958	18.03	32.2137	24.971	15.5556	28.9682	16.296	43.9707	37.8802	15.7464	5.69223	17.0429	55.2094	23.7479	11.9732	73.1489	44.9373	168.685	29.8143	52.9118	7.27251	10.3231
AEA93069	67.6666	100.321	349.792	212.019	156.494	40.0705	442.73	826.366	57.2079	55.4944	128.853	225.709	174.084	170.046	99.1976	134.856	117.42	108.991	716.435	99.89	340.322	113.332	479.523	161.618	84.5715	58.6598	749.402	338.346	235.576	240.351	80.7605	178.623	69.9341	56.4184	239.524	255.559	70.2488	113.15	59.9921	107.697	290.853	194.686	298.349	194.192	139.898	60.8961	246.708	42.7844	94.289
AEA93070	1.81917	6.33748	35.4632	21.97	42.3881	6.40064	45.2711	101.458	25.0897	11.2216	31.5095	80.5835	35.3644	78.0744	47.0085	34.0716	46.1862	78.2863	104.597	56.7222	59.2665	51.4366	48.6587	69.0976	4.00845	6.68046	75.9905	46.018	24.5643	27.166	55.5667	57.1983	0	0	56.752	45.864	0	2.69709	0	33.0838	33.4842	34.4025	62.2442	112.538	89.7256	25.6352	68.7195	8.716	13.6322
AEA93071	20.3075	11.791	15.288	32.8781	6.27325	7.93899	58.0487	208.989	105.446	77.5097	32.9759	56.489	11.9629	45.8946	31.8037	45.1419	115.675	11.4558	212.296	11.6086	220.532	22.3297	71.7739	29.0945	5.59333	31.0727	87.8279	25.3949	22.8511	29.3148	93.4237	7.85053	21.837	32.9454	47.1375	44.8721	24.8705	7.52697	29.1614	30.7765	20.2468	64.422	146.797	38.6818	108.825	146.195	33.9612	48.6487	16.3048
AEA93072	16.9828	8.53054	10.3282	19.1828	10.1438	9.95885	37.0563	64.1143	23.1987	19.1551	30.6769	27.5692	8.72473	22.0458	21.03	27.0106	50.5218	8.7846	59.6614	6.89619	73.5894	20.6591	43.0148	13.5802	8.04982	11.6029	33.6207	23.4528	17.0899	14.1549	18.8704	12.6216	19.6573	12.4944	16.7215	28.0692	12.9278	5.8555	9.94681	21.2717	13.1761	22.7948	47.3923	16.0675	59.9189	31.5783	17.2505	18.9228	9.09024
AEA93073	19.3808	31.593	11.9968	11.7126	52.6724	48.8911	27.7921	53.8993	16.571	13.7597	25.7311	16.1983	7.75492	20.7006	91.3432	21.9992	1704.69	43.8501	69.957	44.2392	71.6631	33.086	31.7207	24.7087	23.3667	15.6666	40.7334	5.33062	7.51882	30.2159	19.5724	60.3151	16.515	8.45374	100.634	6.9939	13.1909	25.481	12.6025	25.0664	8.41342	41.7614	43.439	27.1458	3695.09	21.9563	110.508	29.7844	62.2427
AEA93074	15.0712	27.741	11.444	8.03179	45.0282	49.8615	21.7863	49.2859	19.9994	14.5349	18.7506	15.5368	5.16795	14.6292	71.1616	17.8735	1820.94	32.195	64.4331	27.6344	51.2426	29.8931	29.9175	17.8076	45.1044	16.7964	31.606	7.61911	4.00389	24.768	20.4867	45.9145	16.5864	13.9587	73.6838	9.289	13.8245	30.5154	12.225	23.6013	6.3141	32.4847	28.1848	14.3401	3664.78	22.3957	77.2725	26.4049	86.4499
AEA93075	13.7008	7.02439	9.83289	10.1803	5.8865	37.2911	330.347	20.5962	21.8373	4.02638	16.371	13.459	14.6191	14.7019	76.516	16.5789	214.563	10.8746	25.1326	6.77064	15.1593	27.7749	24.1433	18.1907	8.54407	6.64511	13.0889	14.7409	8.01255	28.2575	18.4001	6.66225	17.155	6.29071	20.4493	27.9795	9.6704	6.32379	13.021	18.4434	10.23	9.01541	12.7069	14.9618	505.163	23.3614	23.4973	95.6782	12.4531
AEA93076	15.2561	7.84569	11.6291	10.8717	5.19371	35.7853	341.22	27.2526	19.3532	4.05189	15.9913	15.4804	17.7604	12.9753	72.1521	16.6301	163.162	10.3626	29.4927	9.74034	15.3235	30.127	32.78	16.4112	7.87045	13.3392	17.4724	18.2734	9.95837	45.42	19.1707	5.6169	21.8735	7.80817	26.1714	31.0525	11.9708	7.98835	11.2347	18.4629	9.86176	9.01039	14.0624	13.508	370.716	22.3294	21.154	137.344	12.8323
AEA93077	31.8768	12.3389	30.7721	20.1194	15.1757	75.5266	307.088	50.3461	34.7335	10.5269	24.3999	32.3116	31.8661	27.9771	67.8239	24.4879	346.488	18.6829	64.6287	12.0476	41.0725	45.2173	66.9965	27.2925	17.0277	21.6778	29.3458	36.4458	19.17	72.1889	34.7389	15.4349	46.0002	20.3724	13.2737	65.2225	25.381	17.663	26.0351	27.477	20.8913	31.0785	35.3012	27.0763	617.156	42.2173	18.6249	271.903	29.9885
AEA93078	14.0158	1.22068	3.33202	7.55659	1.52421	3.08211	26.2603	27.668	7.76665	3.99478	8.87338	9.51039	2.65388	10.0825	11.563	9.73029	52.3009	4.65921	30.7433	5.54074	19.0989	8.49199	11.2807	10.9575	2.61955	8.57826	15.1278	2.46808	3.80201	17.6161	12.87	1.09655	13.149	7.46096	2.78856	6.09239	7.52363	1.3915	7.29862	6.12727	3.91575	15.859	14.0816	10.182	122.976	14.3376	2.21589	25.1821	4.28691
AEA93079	70.8026	95.2993	54.2371	54.5925	175.827	94.4666	252.053	227.568	120.081	59.7498	99.2934	154.966	49.9243	131.673	156.596	95.8434	77.5182	134.606	237.379	137.811	346.292	139.781	246.767	85.4615	61.2616	77.5859	170.194	101.342	52.8671	210.394	108.174	165.655	53.9702	80.9276	94.2249	104.065	74.5289	140.89	84.134	106.052	50.9274	304.375	210.777	92.722	83.6647	104.67	64.2686	120.786	83.6434
AEA93080	42.8268	5.3104	17.6017	28.2049	2.3064	23.4113	23.6784	36.5075	99.5758	37.9479	29.0747	15.239	21.8079	11.1807	20.1782	28.0143	46.7815	10.003	34.9065	12.4482	37.7464	23.6027	22.4192	15.0916	2.79902	32.876	11.2557	10.7371	12.252	12.285	51.8704	4.11564	37.8008	32.6788	10.9181	15.9341	30.0637	2.95951	29.8274	22.8479	18.204	20.9473	25.6236	16.3635	61.6339	64.5977	11.5679	41.2993	4.66242
AEA93081	75.79	47.0665	19.7152	22.926	35.7731	140.417	168.624	111.307	56.2003	35.1483	44.2933	39.8933	18.4411	43.2367	142.993	55.4829	58.9918	28.5472	90.4269	15.4119	81.9611	79.4546	32.5046	30.7417	28.4383	75.2945	61.3508	35.556	14.1577	34.063	44.632	48.2656	56.9474	68.8287	11.6262	40.9419	68.6057	30.1271	68.0665	76.062	15.0368	50.2442	145.567	34.9539	28.9738	20.5258	21.3946	92.7548	32.9243
AEA93082	11.2364	166.272	24.932	15.1716	323.873	84.0899	45.7046	29.8417	101.733	12.2122	2.31696	34.4857	15.1297	41.2787	6.28479	4.5552	157.791	202.579	25.7307	40.708	7.37506	6.05158	59.4616	19.4678	66.0239	17.6842	33.1878	97.2699	10.6734	120.6	89.5157	509.398	9.86343	27.3438	18.4808	100.942	22.8758	136.446	19.859	5.23972	20.1897	2.23401	34.8106	24.573	55.1201	5.40917	17.6858	89.0859	56.1347
AEA93083	218.38	1328.82	3378.03	336.36	1518.82	9749.63	2154.23	275.488	121.909	58.374	267.929	91.6927	4502.58	80.499	1311.02	256.148	24224.7	795.47	517.47	444.865	492.549	672.352	0	46.5671	16087.8	89.1056	156.644	1073.63	285.944	1147.91	208.069	2221.23	187.862	106.285	5450.2	1860.55	136.156	2093.71	115.788	162.934	904.405	754.452	403.421	100.749	3490.36	245.297	2973.21	244.138	11283.8
AEA93084	235.938	97.7445	80.4349	106.949	113.423	441.022	294.292	873.969	198.665	80.6079	195.419	437.562	84.8511	416.04	749.726	185	476.897	109.277	897.784	76.49	485.335	286.005	671.33	366.085	74.3863	81.7296	504.604	174.172	136.755	218.979	184.423	139.98	157.652	61.3859	240.724	263.895	77.1762	110.807	73.0892	223.803	87.4245	146.109	451.009	467.592	545.305	299.223	225.162	126.926	108.62
AEA93085	189.901	19.7926	74.7497	85.615	47.6033	234.585	290.521	524.361	81.8464	41.1675	178.195	270.249	67.396	245.187	304.108	184.637	215.075	59.8352	596.383	63.8224	406.372	180.814	703.936	180.326	19.7214	97.1739	371.654	147.156	103.42	186.808	59.3227	49.9444	209.105	97.538	166.924	213.639	90.4633	16.7312	95.9421	183.458	87.2053	145.844	387.722	238.61	298.104	95.1298	160.78	150.088	21.6624
AEA93086	125.274	49.1538	69.4051	76.4201	47.8042	105.617	142.713	191.03	109.106	48.4478	97.2537	88.0677	28.7273	77.5819	102.593	101.237	99.0478	76.1886	198.482	79.5407	157.543	89.4715	203.688	89.7324	19.5803	111.693	170.714	57.2422	78.3865	134.167	109.902	37.5922	114.366	108.386	65.4414	69.528	102.362	70.613	115.778	76.2554	52.709	156.843	101.941	75.5612	151.216	149.954	39.1455	197.302	35.7313
AEA93087	175.529	76.5243	159.239	194.605	76.1691	98.1085	247.18	483.185	149.773	79.6758	182.147	128.66	146.772	123.544	132.422	189.737	124.781	115.185	393.841	137.983	282.484	158.629	167.034	127.287	18.565	157.157	397.337	141.872	92.8987	199.252	172.076	67.3136	124.158	160.73	91.9732	174.398	153.304	85.6558	157.151	134.424	161.312	245.307	186.822	111.668	158.497	150.992	65.7146	213.373	38.9775
AEA93088	29.1077	13.0502	15.0433	27.2454	8.0423	22.5608	145.213	171.666	147.738	61.7896	70.4195	88.1021	11.6301	80.5723	43.0091	71.3959	83.5399	17.7461	168.552	23.0448	171.328	64.4099	78.8105	104.842	5.57717	30.983	128.798	13.8907	14.5255	134.509	192.857	6.52321	30.0946	29.2573	28.2008	12.3225	32.8019	9.1939	27.176	66.9226	15.6071	141.361	110.633	87.7912	80.7511	164.149	17.3299	116.117	5.14826
AEA93089	309.016	804.978	224.826	265.681	768.504	1208.29	990.936	397.558	445.44	299.556	313.165	601.24	172.034	570.079	839.047	314.25	251.536	803.585	436.563	660.22	624.956	506.974	994.712	622.586	267.723	462.581	336.133	326.816	343.073	819.65	452.851	817.727	365.172	440.162	148.431	342.722	480.119	880.21	448.922	398.669	209.992	616.404	493.494	604.304	207.488	414.817	160.794	994.248	354.62
AEA93090	31.5691	10.9978	48.7829	60.0897	200.615	87.9338	148.63	11.7902	34.9873	6.0855	83.3022	33.9663	20.9216	33.2484	52.5305	35.8343	131.014	110.668	8.25063	68.9035	7.91145	59.5074	37.9049	44.1771	21.7378	9.66085	32.4683	62.6005	66.6062	46.3571	53.0798	144.415	36.3715	14.4043	13.19	82.3351	15.8165	26.3274	36.6151	71.7656	49.0279	18.4142	17.1152	46.341	135.504	25.3863	37.2667	14.1801	80.2643
AEA93091	0	0	26.0471	22.8559	35.0511	37.8963	9.18573	15.9193	108.067	3.97699	3.09738	10.716	25.5519	9.14059	2.98727	3.29105	0.0745041	20.4568	21.7751	3.52092	5.28691	3.41575	10.018	8.49583	0	0	15.8391	67.65	18.5212	71.4161	100.438	34.3721	0	0	25.5027	85.9979	0	0	0	2.98863	32.8271	3.51352	12.3544	9.81597	0	9.15066	22.3369	11.3781	0
AEA93092	0	0	0	0	12.3454	45.2277	10.5507	13.67	119.336	4.70385	4.36338	4.80267	0	4.70397	4.60634	3.70962	0	12.431	18.2212	1.08693	3.76742	3.08015	9.91658	5.74927	0	0	17.5125	0	0	73.7034	93.5965	15.9467	0	0	14.322	0	0	0	0	3.3527	0	2.40792	9.76456	5.80244	0	7.00806	16.9748	14.6142	0
AEA93093	0	0	0	0	14.1201	27.3625	8.96676	25.4484	143.649	5.82519	0.601349	7.69684	0	5.55788	1.73991	6.93595	0	10.2067	18.5828	1.38563	4.45472	3.14128	9.194	3.99776	0	0	16.8757	0	0	94.2342	80.3234	10.8803	0	0	23.5186	0	0	0	0	1.5542	0	3.54713	14.4557	4.8925	0	10.8909	11.8034	13.3074	0
AEA93094	0	0	0	0	16.7185	27.3993	5.52075	24.5244	178.363	7.25417	3.75941	4.44062	0	4.73807	2.47211	3.2252	0	10.075	23.7626	0.984369	7.12054	1.48774	11.7567	4.92276	0	0	20.5806	0	0	87.6258	122.176	14.9708	0	0	23.5669	0	0	0	0	2.20825	0	2.71377	12.7037	4.96528	0	12.1858	17.1433	10.21	0
AEA93095	259.49	216.958	4787.12	6284.05	3078.14	4041.56	572.456	1354.19	232.626	102.444	668.571	760.498	9722.05	964.728	950.949	642.117	1196	1264.75	1139.34	712.007	567.063	870.662	253.09	498	251.581	495.517	1208.77	738.742	417.284	985.806	351.951	2915.8	382.675	479.915	3353.74	618.12	457.627	315.47	481.547	900.271	27974.6	713.783	800.33	722.643	2417.17	98.5711	4080.22	882.723	155.563
AEA93096	0	0	0	0	0	0	0.964405	0	10.4176	1.65843	2.71644	2.10718	0	1.13262	0.5614	2.03451	0	2.42663	2.24848	0.894176	0	3.37855	1.27137	0.859945	0	0	0.907518	0	0	2.71224	10.4472	0.369541	0	0	14.3782	0	0	0	0	5.01479	0	0.704319	0.172751	0.601377	0	5.71035	20.3119	0	0
AEA93097	53.5725	4.72801	16.8964	24.8483	2.45874	19.8964	23.6611	183.36	20.9785	4.65405	17.6885	41.1262	8.20531	25.4841	26.1489	13.3783	95.5582	5.26713	225.7	3.56354	127.767	25.0776	87.8504	10.5669	7.08267	14.2085	54.0246	12.8627	10.9605	28.1248	15.5631	2.57727	81.8023	17.5997	54.9137	15.5247	18.848	4.63321	24.6175	15.4886	13.4763	17.0607	60.7566	17.1885	164.114	18.1074	52.2794	56.6828	21.2197
AEA93098	48.9645	15.9117	43.1574	47.5593	62.2111	88.2958	100.49	168.268	61.0583	17.9075	65.6821	112.871	35.5709	88.4625	130.938	66.0148	54.8056	28.6355	172.177	24.6207	116.403	119.658	179.581	43.5648	11.0876	17.294	81.9464	101.067	87.6057	70.1718	57.7055	99.4572	57.7955	14.3645	51.5358	94.3897	15.2556	7.02991	14.8791	75.8087	50.4953	18.5851	157.621	75.7721	82.4066	47.3119	57.8015	57.4906	16.7819
AEA93099	44.4671	15.9908	45.1184	41.078	36.2864	58.6221	85.4193	143.627	38.8873	9.64807	38.0445	94.6274	32.37	53.4565	96.5975	38.8268	49.563	23.1017	142.227	13.6241	113.539	85.2758	103.917	31.1021	11.1839	17.5586	56.7763	97.6442	70.6024	58.154	30.3332	61.9927	54.9181	14.6339	21.7599	93.6235	14.2995	10.9605	13.1633	40.9053	44.5287	16.4223	119.031	41.3025	69.7158	33.8019	24.618	30.0016	13.3478
AEA93100	95.1381	120.737	359.727	236.694	91.7668	112.908	113.122	71.0627	186.471	111.085	106.364	243.601	115.092	207.108	57.2039	132.74	69.6759	76.3964	56.8331	80.5176	133.829	73.1213	142.601	122.266	28.0758	144.879	31.5407	386.295	188.215	277.378	175.992	97.2009	94.996	130.918	23.3452	320.992	126.351	72.6247	132.114	90.313	311.141	92.2117	107.252	123.742	75.6617	66.9637	24.0661	66.4747	43.649
AEA93101	55.2158	120.213	80.5033	78.0535	60.7752	53.2918	54.5478	33.4149	176.045	19.9598	17.0783	97.6798	31.4143	83.7193	16.5292	20.8709	43.3944	52.1614	28.6872	44.8944	24.4453	21.989	101.84	47.8843	27.6624	58.8854	19.3367	78.1662	34.6402	315.64	173.1	90.0775	50.1755	44.4736	17.4533	86.3467	66.0516	89.9338	54.4877	14.2987	54.4457	14.7615	40.2082	55.6114	24.1381	30.4605	16.3936	73.0574	50.0709
AEA93102	57.2343	282.562	100.688	98.9597	260.443	69.5226	51.1433	55.7796	171.768	15.6983	17.9239	98.5284	41.1817	81.2689	26.8904	19.7221	93.4137	132.64	50.8581	69.3438	29.9161	21.1919	96.1791	64.0739	49.9948	67.5577	33.1193	126.902	44.1622	451.766	207.13	281.524	57.6512	60.1885	17.3086	105.379	67.1815	263.961	53.106	17.1573	75.4362	20.2818	59.7937	69.0984	35.7333	33.5637	21.7169	87.6529	107.661
AEA93103	32.7629	7.14327	23.2076	24.5761	6.96363	35.2881	17.5387	31.7415	21.3525	5.08687	19.4227	11.2297	18.9063	13.0277	28.0984	16.1913	53.9739	15.0875	47.0653	15.8446	26.0841	26.6776	25.855	25.3076	8.34868	15.8236	29.3408	20.9273	15.458	26.138	28.3554	6.31842	33.0735	26.5761	8.19464	31.3893	22.6305	7.43483	27.1796	23.3844	11.8968	40.0685	19.0111	21.219	56.2165	37.2108	7.89304	138.82	14.7929
AEA93104	63.1058	15.9144	823.252	1037.4	9.96354	88.0925	99.315	224.636	299.84	26.2939	44.6586	75.5553	1161.17	62.4919	148.991	41.2589	140.115	18.6196	248.654	24.6985	147.25	289.863	35.9178	48.4426	13.2276	27.9595	96.8856	1185.22	270.366	43.6275	247.271	10.3016	24.089	26.0993	14.2742	1067.39	26.2128	13.1875	27.7535	109.686	757.868	62.6063	120.094	51.9207	154.443	697.005	13.3953	268.154	21.0036
AEA93105	715.48	455.961	1875.15	1701.55	3703.23	1763	2874.32	152.041	930.182	571.618	1067.07	1645.01	2048.65	1949.77	1442.48	1264.43	204.727	3876.38	152.147	3005.83	249.7	1618.21	1911.3	1536.53	243.319	1047.73	233.826	2269.51	1255.9	693.651	1280.86	4039.9	834.874	1108.32	1182.71	2439.39	1203.38	313.1	1164.24	1281.4	1389.53	495.919	303.109	1280.56	135.979	1499.98	1422.5	739.973	247.323
AEA93106	0	0	0	0	0	0	0	0	0	0	0	0	0	0	0	0	0	0	0	0	0	0	0	0	0	0	0	0	0	0	0	0	0	0	0	0	0	0	0	0	0	0	0	0	0	0	0	0	0
AEA93107	87.8565	45.4702	59.8568	76.1253	15.5333	163.283	95.3384	142.01	159.206	53.9135	62.8238	61.8448	72.6722	68.0672	143.966	62.9264	189.946	27.891	142.61	30.8948	103.334	55.291	55.6247	50.1093	19.6371	49.3054	80.4768	283.476	55.3886	48.9582	179.616	14.034	64.8076	85.3826	83.3446	272.147	46.6891	30.8993	49.8567	56.9374	73.6227	57.9077	137.771	53.476	164.293	152.929	99.4051	55.6432	26.1424
AEA93108	87.7981	67.0642	65.812	92.7806	24.1368	160.366	136.294	150.713	202.61	51.4973	73.2595	68.999	74.8177	64.9597	147.659	72.3456	159.704	31.6157	161.168	35.1045	118.258	67.8477	47.7904	59.3937	22.8424	52.1058	135.072	222.285	52.5198	81.1342	196.651	24.8663	63.4148	83.8557	65.4942	249.578	55.0912	61.5642	50.1289	56.4701	74.1929	89.8512	161.876	56.4248	147.705	185.276	94.3459	72.5608	31.9913
AEA93109	131.882	161.076	169.473	238.07	123.047	369.752	272.404	363.529	412.683	139.749	98.8404	149.125	239.276	144.137	248.247	119.694	359.673	115.463	368.742	112.414	261.276	142.134	138.991	135.1	135.626	101.017	276.957	354.239	100.763	175.345	469.622	115.844	102.855	136.967	49.5593	382.122	98.004	153.588	89.9929	95.523	191.486	207.038	302.877	138.199	257.491	457.799	68.1693	203.069	150.581
AEA93110	375.42	456.804	994.881	756.835	1352.38	743.221	1025.34	813.965	1039.86	170.332	460.037	876.976	478.153	828.085	410.134	480.678	259.577	1088.06	818.293	822.625	1081.4	516.946	391.383	670.512	181.401	349.865	914.916	2269.16	941.765	797.876	1629.9	634.48	259.235	365.261	506	2073.65	402.241	489.264	357.475	427.316	917.016	1409.91	962.396	659.928	243.145	1635.29	362.654	602.791	117.697
AEA93111	106.662	144.465	84.3659	75.8967	197.431	174.197	290.309	513.266	195.176	59.1848	105.215	364.347	77.5138	341.469	152.213	115.981	204.414	259.317	585.661	169.085	620.041	137.169	225.68	258.665	70.2877	62.2312	409.462	120.953	71.5848	274.697	128.219	160.824	55.1271	66.7095	196.585	158.591	66.5904	155.181	54.175	118.534	77.521	587.331	566.379	281.577	255.79	138.029	149.447	170.744	141.93
AEA93112	80.7836	31.7165	34.1422	40.3983	61.1144	90.9845	147.909	144.307	62.2133	18.1926	68.0186	318.193	37.391	306.561	86.8538	61.8597	60.1022	131.134	164.211	99.155	175.456	79.7636	161.637	193.025	19.7781	65.9241	103.069	57.1767	33.6456	113.359	51.205	61.798	55.5481	56.1675	101.436	72.4598	45.3988	26.6154	56.9399	69.9596	48.3842	193.523	154.95	282.074	99.2707	48.5128	82.4968	72.188	24.0224
AEA93113	43.1148	7.47337	61.9991	49.916	16.0381	51.5523	122.5	100.75	41.3342	27.4713	54.0736	115.24	58.726	102.999	47.1008	58.9665	48.8783	36.9149	91.2441	33.7067	91.5515	43.2123	126.061	70.4666	1.62197	37.8445	73.3444	63.8423	26.6564	79.983	46.3834	26.8847	35.8618	29.9404	28.1193	66.737	33.7186	5.45674	40.4231	46.1926	58.8414	61.9841	83.7183	79.7399	46.4828	44.3269	25.5722	38.2913	7.65504
AEA93114	64.0772	11.6118	74.1857	51.5251	16.2818	66.2203	181.956	104.452	39.099	42.5397	70.2224	86.5348	60.6831	85.9839	52.0883	72.0006	51.0666	43.0709	98.5275	41.2133	93.5769	53.6219	132.781	71.2866	6.17315	52.408	95.2048	74.2265	35.7136	150.641	56.003	24.2898	52.0415	47.7234	53.1444	89.3675	55.8571	9.58528	50.8475	57.8844	59.368	73.4997	88.2423	64.7757	45.2081	43.1762	42.9089	76.9239	14.6113
AEA93115	181.861	35.2556	106.955	76.2886	30.3778	115.458	191.225	291.887	320.681	149.151	148.469	129.894	57.9929	133.428	87.4838	150.843	122.303	74.8538	298.271	74.9815	183.934	119.935	155.697	152.635	22.0783	105.481	244.472	82.4834	59.7314	157.809	275.452	35.1198	153.537	78.9408	43.2598	107.144	88.6879	32.8677	107.581	109.685	78.1518	128.027	184.034	128.803	242.723	361.435	44.9473	178.227	45.3195
AEA93116	133.465	21.1447	38.4784	40.7802	41.301	39.4194	124.883	136.496	575.991	219.258	155.081	99.8831	20.7609	112.641	71.8026	154.83	58.6311	84.4152	122.468	138.377	104.185	120.869	108.598	144.3	10.4259	114.641	120.408	35.537	32.8471	163.408	434.82	31.7897	104.968	107.203	50.5369	32.3407	95.9141	22.9805	127.601	123.256	31.233	60.9895	85.5481	117.426	121.832	671.069	35.8248	96.9348	16.0693
AEA93117	3.18698	10.3624	14.7742	8.22771	32.3478	12.7706	6.78779	12.9605	13.0162	2.86695	4.02508	7.52701	18.7741	9.09055	6.44688	4.82341	32.6765	10.9154	15.5479	7.2872	11.2481	9.26143	11.1069	7.75153	5.85196	4.55133	11.5982	9.9065	4.4012	13.8016	12.8754	16.5639	6.36443	4.52403	2.66312	17.5474	5.32237	11.8125	5.98461	4.4584	12.3432	15.263	6.8473	5.06809	46.7589	13.9124	2.5081	11.4521	9.09796
AEA93118	1.14297	111.756	4.52873	3.30087	66.8832	60.9926	2.81874	6.45045	15.9514	1.64512	1.13422	12.4376	12.1196	14.4954	1.79001	1.72986	91.8922	12.4349	5.77521	5.82092	1.19349	0.538623	69.4486	9.29206	10.7036	1.63228	5.30494	15.1098	5.72916	95.0513	10.9435	19.8343	2.10695	1.15892	22.4979	6.54159	2.03606	57.7566	1.01003	1.59896	7.80157	0.327499	8.5376	14.8605	32.8255	4.14334	50.822	12.3215	11.0122
AEA93119	2.73033	214.221	3.89456	3.24131	109.887	83.2566	1.91622	4.61083	13.6241	1.40962	0.77106	4.33639	8.39168	5.001	0.929562	0.808492	69.7832	10.1024	5.70861	1.85071	1.21973	1.45449	61.6451	3.27495	78.7332	1.45312	3.00532	14.811	4.6267	78.6617	12.0424	52.1324	3.50128	1.4444	9.91973	8.92699	1.2688	177.407	2.36031	0.996413	8.30307	0.670568	7.06517	3.70919	39.9479	6.47314	31.3902	37.2541	80.9512
AEA93120	3.32027	414.867	4.73605	3.19628	369.536	123.961	2.23317	4.96011	17.036	0.597371	1.19812	6.85434	8.80169	4.51682	1.29997	0.942216	110.235	22.7439	4.62804	4.14109	1.94153	2.60778	83.0038	2.43379	89.0121	2.70954	6.30432	20.4044	9.34039	93.8759	16.5929	136.913	2.55024	0	16.0305	13.4704	0.739331	365.915	2.93408	0	13.2414	1.63091	11.0672	4.40972	31.7854	3.55999	44.4211	70.2608	140.4
AEA93121	6.35214	568.718	7.2841	4.41451	519.519	118.76	1.50789	8.18691	17.3007	0.921966	0.505627	4.98122	8.25433	4.47642	2.63332	0.424138	79.1767	21.3195	5.46869	2.67966	3.32424	2.46517	65.5161	1.56865	215.095	0.68608	7.68595	20.6664	6.24952	105.348	19.6854	225.532	2.58298	2.50054	17.4852	12.5876	1.49764	589.296	2.7241	1.30681	11.2621	1.46831	8.14812	3.17344	43.2745	5.43715	36.3901	61.3163	245.804
AEA93122	482.233	1017.06	438.536	775.151	1170.35	1485.77	1194.81	3246.35	922.307	615.303	1495.82	1550.96	538.979	1553.17	3175.69	1743.99	1327.84	644.484	3200.08	662.133	2040.64	1171.47	1502.11	1743.6	1593.86	485.531	2813.99	785.303	521.969	868.565	1112.26	1060.76	456.886	445.616	975.831	637.729	444.609	1156.81	498.126	1423.38	472.994	1456.98	2408.73	1488.73	934.415	1002.69	1074.42	479.267	1454.31
AEA93123	208.002	60.9291	162.751	152.512	140.582	293.03	252.91	844.167	189.679	159.902	244.444	408.612	146.817	439.448	307.655	257.02	533.09	213.835	669.968	140.618	476.497	200.161	395.902	385.85	13.0752	185.034	991.105	292.983	185.557	226.975	236.479	192.855	211.289	164.163	237.316	248.165	141.869	56.0275	199.54	287.487	176.194	292.397	764.281	385.363	462.123	169.536	212.36	502.03	38.1148
AEA93124	123.049	16.8673	100.87	85.8974	8.42028	54.7686	75.6313	355.944	151.031	140.607	135.223	74.9117	46.5804	64.571	112.282	126.096	86.1652	25.3506	286.623	46.8087	208.607	111.382	192.783	51.3741	6.15493	104.156	322.668	142.119	98.0323	135.136	132.91	7.53122	145.233	98.4766	64	137.983	96.4565	14.3355	98.5466	123.844	98.1492	74.6547	262.53	54.9719	162.054	114.314	76.433	57.8228	16.4083
AEA93125	317.696	34.946	370.487	276.626	50.9681	133.112	263.74	645.197	558.749	371.097	313.372	147.829	230.417	134.429	265.177	340.615	289.769	79.2507	581.147	116.273	468.621	256.103	380.176	151.707	26.2035	317.838	616.011	534.385	294.836	341.996	395.757	37.4767	374.486	282.044	183.025	466.035	295.864	34.3486	327.843	275.145	449.799	349.966	422.811	146.992	440.244	318.963	215.157	259.349	36.4111
AEA93126	187.529	37.5104	57.3809	84.5842	57.0199	46.642	176.851	513.629	278.701	171.169	182.744	135.095	24.2999	126.935	97.9795	186.752	168.35	84.1808	478.776	133.764	315.11	113.244	191.644	161.079	13.1678	149.669	455.545	45.0311	72.6115	236.837	412.141	34.2374	153.64	155.592	47.3736	49.3782	144.279	38.6545	148.612	144.118	42.6355	256.158	250.27	146.411	296.169	346.633	48.1953	143.414	26.3823
AEA93127	13.0688	0.413891	7.34357	11.2291	0	11.8438	11.1871	88.1505	37.1604	12.5504	19.2922	10.9745	7.34871	11.4178	15.3503	18.2059	47.5656	4.59574	93.1511	2.59311	38.8549	17.916	12.0266	10.2129	0.654464	5.09006	59.7795	11.4611	9.84432	25.7846	54.9341	0.918574	20.2583	6.50511	5.29484	12.1362	12.6984	2.64215	4.72447	16.6204	7.10711	31.0756	25.0489	12.4571	114.601	74.975	2.80498	7.11536	1.90779
AEA93128	22.6898	1.5809	6.93531	17.7009	1.37322	12.165	21.3651	48.7456	32.4909	8.99763	22.6329	11.2281	11.4568	11.4363	11.6756	19.6844	53.175	3.60482	57.2668	3.63844	25.3443	22.3015	15.1845	12.0526	3.21402	9.12583	37.3376	11.8128	8.5548	32.3987	28.3401	1.67075	17.6268	10.6487	6.13948	14.5124	5.62978	0.961137	9.8821	20.4054	9.24764	19.2652	13.3557	16.7214	126.887	43.1945	8.41807	11.2594	3.46999
AEA93129	52.0735	45.3524	43.8049	54.2477	18.0306	90.2386	75.8849	148.27	271.993	115	40.1111	60.4074	62.8264	49.4822	43.9128	45.8473	183.513	11.2176	139.759	11.9693	75.5393	37.9103	87.0161	44.8434	13.9749	35.3444	113.979	43.2217	30.6297	91.321	263.555	11.6999	51.8418	36.757	24.5463	42.1511	39.6916	36.9936	36.946	44.596	49.9209	70.6686	79.3464	41.6499	210.489	213.515	20.6876	274.684	16.4379
AEA93130	461.709	262.25	17.2997	9.22311	235.203	641.559	229.528	192.428	131.324	47.21	199.658	240.482	19.9556	296.651	273.121	171.611	651.776	929.399	171.821	694.774	89.6104	105.242	624.827	258.342	323.452	273.371	219.96	25.8205	8.47077	165.625	141.691	872.395	432.494	274.785	1202.18	39.812	266.522	381.327	345.918	156.211	22.5161	65.0175	145.715	414.65	535.005	124.145	1149.32	241.953	1047.64
AEA93131	195.501	409.785	669.963	221.214	394.004	1632.25	468.823	448.11	1156	37.8538	217.35	1018.18	2351.25	984.482	646.672	219.285	2445.49	319.157	450.852	144.761	360.3	323.107	376.59	360.223	200.233	94.2235	373.956	698.771	214.484	328.196	1006.91	501.055	151.025	82.4713	2100.39	825.889	99.4121	559.726	117.148	210.281	1168.32	142.784	345.498	389.48	3429.9	2869.42	1917.03	512.649	603.83
AEA93132	0	0	0	0	0	0	0	0	0	0	0	0	0	0	0	0	0	0	0	0	0	0	0	0	0	0	0	0	0	0	0	0	0	0	0	0	0	0	0	0	6.36119	0	0	0	25.8922	0	0	0	0
AEA93133	41.5185	50.6236	2087.58	1324.39	65.9601	559.975	321.134	413.492	554.722	212.891	213.493	159.073	3466.92	158.51	934.694	353.459	283.796	200.754	292.974	278.33	457.812	1467.41	29.1437	149.4	22.871	139.761	354.746	1214.92	598.851	285.202	523.563	149.803	172.204	353.622	508.844	1561.09	138.675	46.1664	110.068	348.492	1108.09	619.462	722.798	141.481	576.751	511.934	698.416	186.491	122.228
AEA93134	3200.59	4404.84	4045.53	3327.46	2134.51	5229.09	7672.48	2045.48	7337.17	3907.36	5256.27	6041.49	4495.53	5696.19	4452.91	4489.05	1086.35	5329.63	1876.48	5942.36	3265.19	6666.22	6523.34	6879.06	907.471	4438.95	2658.04	4313.05	6255.1	7714.52	4618.21	2697.34	3417.32	3938.56	3320.47	4634.98	4158.89	3903.04	4321.88	5596.8	3850.29	4258.71	2775.5	6392.3	1041.86	4465.23	3303.42	8523.25	854.286
AEA93135	2456.83	3636.13	1919.83	1796.5	2043.09	3441.71	4539.81	2644.76	1994.89	1251.39	2665.32	1254.3	2160.59	1219	2390.12	3063.69	998.255	2811.85	2407.88	2841.9	2899.23	3489.25	5327.82	1472.51	1140.65	2722.62	3247.39	2151.62	2790.61	4892.51	2357.41	2222.49	2009.33	2512.29	1544.66	2328.44	2872.53	3601.08	2575.15	2796.21	1850.48	3643.13	2450.8	1333.43	1003.49	1624.35	1410.51	5531.36	1131.38
AEA93136	7.43387	0.690602	11.2321	3.12273	0.0874825	1.16247	1.99996	13.1619	6.14348	0.331184	1.34126	1.8381	7.88256	1.1744	1.29358	0.937581	37.7472	1.67743	14.3339	0.309054	2.11138	1.08988	5.39516	2.04753	2.00202	3.8421	6.0642	12.1116	1.11533	11.5781	5.78666	1.53269	6.54726	3.61805	6.25795	12.1356	3.97275	0.857223	3.06563	0.231101	5.8533	1.25774	2.30871	1.52426	63.43	3.94733	6.04536	2.57235	4.77488
AEA93137	7.56045	8.0897	28.3729	7.93975	6.57758	14.8839	2.1793	15.5971	3.72402	0.666244	0.584613	3.91138	31.0173	3.34146	4.01729	0.459745	66.4441	3.6557	18.0657	0.505151	2.84205	2.79937	12.3298	3.77855	49.6798	4.95785	10.7665	35.7727	1.32583	24.8922	7.79367	9.18574	8.95943	4.59957	53.5501	29.108	6.13274	16.8137	5.0108	0.755475	14.5373	2.05579	2.34223	4.81297	83.6158	5.79021	44.306	13.5839	243.387
AEA93138	3.81061	2.00291	8.13732	3.82627	0.849669	2.50899	1.03418	13.0498	3.80335	0.680437	1.30269	2.77892	6.37991	2.48192	1.93692	0.910621	45.305	1.9072	18.5204	0.583658	1.54135	2.33131	17.0024	2.16507	3.68268	2.45501	9.64712	9.14353	1.14891	17.9699	4.40254	1.7574	5.36078	2.19626	32.9225	10.1709	1.78635	1.63541	2.03815	1.40285	6.5525	0.706018	2.67403	4.28989	76.0475	4.28029	32.9879	4.16397	12.9537
AEA93139	1328.01	749.707	741.23	797.298	1820.88	732.609	1676.83	1503.19	1431.51	569.402	2223.2	727.469	846.032	766.507	1191.47	2255.09	841.906	1385.11	1437.83	1836.43	2350.83	1354.45	1129.92	1023.21	586.139	1397.19	1408.01	852.155	1226.93	1464.76	1197.05	1253.18	825.475	1349.26	1412.62	751.663	1512.3	804.767	1343.43	1927.94	717.544	2108.68	1801.05	894.735	1147.64	1111.07	1437.51	1016.64	446.277
AEA93140	48.6174	104.463	41.4597	52.3741	31.7258	33.4758	131.219	297.388	172.112	141.582	151.951	155.865	29.9333	141.884	94.8065	140.279	110.875	60.2108	271.831	89.194	306.169	121.797	157.319	130.55	16.9329	50.2973	195.542	64.8202	73.8304	133.274	196.978	20.371	48.858	49.6139	56.9638	46.7655	46.9348	98.587	44.9028	113.648	64.8058	206.839	265.885	146.153	207.383	198.805	60.354	96.9315	25.5194
AEA93141	4.22096	13.0577	144.098	128.15	8.00226	127.621	4.54232	100.806	36.3843	14.3335	4.84358	247.517	38.342	281.422	8.06476	3.8809	76.1692	234.669	107.756	449.214	207.414	18.1407	31.3629	355.382	16.3692	5.27016	38.9504	9.4468	284.617	69.9576	37.6144	7.09266	3.73483	4.41682	117.383	12.4398	4.06032	23.0294	4.92361	8.14874	160.279	354.249	108.399	327.876	64.301	20.5855	109.82	108.094	47.4457
AEA93142	7.48947	11.4237	76.6097	74.8258	3.53738	79.0539	8.44089	88.0962	38.0871	13.891	6.79298	97.0167	37.2035	128.018	12.8388	5.28462	75.5056	152.685	85.7016	184.8	164.661	24.6103	21.6569	211.15	9.5894	6.69	39.9712	5.12041	98.9566	91.5693	27.4543	3.96473	8.20901	6.40358	152.682	10.1186	7.30179	16.2057	7.2444	20.9547	51.3226	320.007	116.131	182.44	75.9523	24.8037	119.714	45.0969	20.1525
AEA93143	10.3956	11.589	88.2287	85.2903	4.12886	76.8105	9.96351	120.874	17.8579	9.33835	9.14372	39.3384	57.4118	54.2641	17.2981	14.3077	76.1339	85.452	127.151	87.8416	219.62	71.524	22.7748	85.1023	9.44883	1.90877	62.9988	4.67997	58.0632	104.373	20.3194	7.90356	6.22805	5.37575	165.629	10.6191	5.55554	12.33	3.78942	62.5344	47.2383	476.993	187.24	66.2173	71.3937	19.7446	102.163	47.3172	21.7011
AEA93144	41.688	6.54453	43.4564	47.6586	4.24763	95.3091	62.466	66.2187	35.3759	51.0892	66.7802	46.0195	28.3504	56.6049	61.073	65.2901	52.9717	25.6688	55.7173	44.2935	49.9619	58.0905	58.3304	84.2251	6.51142	32.2973	68.133	42.3086	36.1782	35.5345	40.5773	3.26397	34.3382	39.5516	9.64225	60.281	34.8279	8.91892	37.0723	53.2993	48.3705	51.115	36.3654	57.543	68.5933	34.3357	7.35062	26.4207	7.56981
AEA93145	84.034	26.3639	41.5766	38.1925	16.0021	51.2776	91.9068	121.043	117.492	39.6612	69.694	61.5012	34.3806	62.3472	57.7936	72.5841	86.1709	40.4713	128.804	54.1134	118.215	52.0449	90.6531	84.6248	7.58631	61.539	76.9231	41.0169	33.1339	141.456	114.279	11.8883	47.8773	59.4617	43.9463	44.8972	61.8077	22.1524	60.613	69.3008	27.1329	130.548	113.276	73.559	143.539	105.389	31.8041	72.2289	14.5998
AEA93146	127.187	57.7313	79.2464	77.2127	32.3938	106.588	177.981	163.143	228.015	92.5819	98.4708	104.588	66.5476	101.824	100.154	102.8	128.308	49.8214	171.913	69.2086	151.686	94.1915	174.043	135.151	20.3931	93.3548	84.4705	64.8179	62.8515	252.103	274.916	29.5236	79.4458	84.482	64.2599	82.5665	100.618	48.3492	90.6662	104.356	52.458	100.696	135.89	121.796	203.106	206.131	53.1733	151.108	49.9214
AEA93147	18.088	50.4108	126.137	94.977	4272.12	332.35	811.046	402.318	7.4246	14.8769	639.652	162.02	85.2431	174.626	387.144	739.143	200.177	1979.53	390.791	1876.2	275	653.498	24.057	197.674	59.7839	51.6629	526.612	144.764	127.672	421.374	47.3088	5332.93	16.6716	51.353	228.401	136.283	72.4982	40.2257	71.9284	919.38	174.79	447.2	215.015	116.322	165.63	16.6233	227.759	72.2192	64.5453
AEA93148	341.106	156.858	194.082	182.692	86.7061	314.71	408.373	582.047	235.224	101.349	285.565	597.715	202.951	572.707	246.626	284.586	381.938	175.381	589.569	177.263	763.369	273.267	295.559	684.182	35.0752	363.263	493.669	271.048	148.996	444.633	149.118	113.111	258.853	294.678	281.237	303.959	355.468	121.374	336.095	275.179	155.916	688.355	593.698	672.63	419.539	205.159	264.419	141.64	70.598
AEA93149	213.899	253.149	168.832	188.194	113.88	334.128	493.517	448.977	253.642	140.174	270.791	310.83	155.011	325.797	257.608	276.593	227.208	177.343	440.28	201.226	508.9	245.955	329.701	402.703	83.0104	231.275	482.235	228.046	145.483	583.165	278.495	114.385	154.723	200.908	166.237	289.288	262.981	210.937	226.612	236.279	133.046	515.774	448.357	375.796	202.533	238.463	155.179	256.209	153.228
AEA93150	313.877	388.74	227.93	237.386	174.225	439.471	613.86	486.603	491.629	281.298	314.659	314.469	186.014	330.2	309.424	337.175	225.403	232.765	448.784	259.311	486.287	305.513	362.972	406.855	86.1587	333.312	524.791	267.376	187.466	697.427	594.32	160.263	216.022	298.541	138.595	314.261	356.533	345.643	303.936	302.591	161.991	475.148	458.622	372.977	194.71	471.902	117.837	340.587	203.479
AEA93151	397.37	592.583	272.131	291.255	290.103	480.042	753.071	568.219	966.371	455.54	327.41	399.435	192.759	439.691	325.118	341.262	252.297	318.573	513.88	355.489	456.159	332.751	512.697	496.05	178.18	427.365	479.299	300.359	229.493	761.278	856.288	241.993	268.587	400.925	100.937	384.198	423.844	558.106	410.759	319.584	191.13	355.755	445.527	457.01	194.9	788.697	99.0293	398.013	286.747
AEA93152	151.081	88.3082	38.9531	66.8043	51.5515	36.5966	97.9681	115.548	202.274	101.649	129.838	65.3827	21.2918	73.8805	64.9068	128.619	118.117	72.7025	122.423	144.929	188.826	101.174	96.7298	91.8606	12.3443	154.998	124.597	38.9481	52.1697	124.38	232.991	35.2107	123.482	149.084	49.2638	42.0531	151.95	63.3215	131.432	113.598	43.0764	153.333	167.678	82.6412	200.233	194.689	33.9913	71.5777	34.0496
AEA93153	0	0	12.549	0	0	0	0	0	0	0	0	0	0	0	0	0	103.09	0	0	0	6.61427	0	0	0	0	0	0	0	0	0	0	27.2081	0	0	0	11.4725	0	0	0	0	0	0	0	0	0	0	0	0	28.2543
AEA93154	17.1222	5.96491	45.9388	14.7703	0.647665	8.60622	2.46774	107.187	4.81932	0.188606	37.7334	0.770272	118.876	0.966054	19.1537	42.3416	372.608	2.36545	231.417	0	15.3248	40.3439	23.134	0	6.73713	2.99415	17.8034	32.5107	6.38058	7.54892	5.48361	0.630394	19.1632	8.92858	57.231	48.9092	9.8039	4.53309	11.348	49.6169	72.5986	6.00743	14.4399	3.33411	849.852	4.12127	44.756	35.1583	26.1853
AEA93155	7.02077	25.7805	22.916	18.1336	21.3028	37.8322	7.01928	6.42522	22.4315	2.69212	3.90289	19.2407	32.5279	18.5855	7.28064	4.52313	57.8102	28.5343	8.13301	16.4478	3.4238	9.83612	10.291	11.38	21.5325	5.57451	9.12724	71.7554	23.0017	24.5577	12.4959	22.1041	5.59656	5.07932	23.4669	61.7783	7.60537	38.5413	5.53344	6.63626	35.0134	7.45642	5.71519	12.972	104.725	8.31239	39.4234	19.0918	32.9074
AEA93156	1.41816	1.11161	1.43287	1.76855	1.12651	1.03952	0.476916	5.64952	0.436586	0.492075	0.287856	0.297726	1.25313	0.933499	0.832869	0.20122	36.3514	3.25718	12.6017	0.33164	0.932927	0.501227	3.01261	0.637888	4.49197	1.08497	3.25369	1.21607	0.489618	0.9177	0.69547	1.91882	3.92134	0.647077	33.1814	1.46406	1.18419	1.05128	0.939906	0.495981	1.06044	0.304762	0.768857	1.30109	48.3653	0.868885	20.2985	2.76034	6.45224
AEA93157	0.617736	1.20513	1.17486	0.908218	0.261705	0.434694	0.498576	2.58392	0.912828	0.495371	0.401239	0.933742	0.436681	0.780716	0.580463	0.350598	19.0615	2.44929	4.39133	0.0770448	1.08366	0.698655	2.13613	0.889145	0.816691	0	1.64208	0.370795	0.454982	0.983977	0.727056	0.764179	1.25261	0.300651	6.74497	1.18148	0.330126	0.366342	0	0	0.397959	0.364117	0.506081	1.11405	23.3718	1.36252	4.37534	0.739925	3.30651
AEA93158	1.13323	1.12796	1.07763	1.27508	0.685847	0.949333	0.653306	4.3532	1.99353	0.224691	0.525762	1.08758	0.286101	1.36401	1.01414	0.918809	22.4478	1.64385	6.93884	0.100955	1.94739	3.35676	3.27754	0.776724	3.92387	0.396334	1.84431	1.52702	0.745229	1.86956	1.04343	1.33512	1.49213	0.984892	12.2653	1.75926	0.432579	1.08008	0.643768	1.35885	0.521464	0.914479	0.819174	2.03692	24.1565	1.38862	3.24882	1.7452	5.71911
AEA93159	0.398191	1.10975	1.13596	1.14996	1.15977	2.33502	3.74944	2.77597	1.81425	0.368439	0.862125	2.96764	1.05556	2.6735	2.18263	0.79098	16.3308	2.79179	7.0766	0.744942	2.64442	2.81469	4.11906	2.38808	3.94827	0.974841	1.63813	1.28043	0.488799	1.9028	1.00427	1.43671	1.10103	0.242248	9.76033	1.73086	0.265997	1.47589	0.527813	1.67114	0.274846	1.36913	0.575679	2.2963	24.3632	1.28082	3.52541	2.14629	9.59113
AEA93160	59.4528	7.67101	330.49	314.82	4.0535	20.4139	60.2274	73.3081	50.3568	8.03654	37.5722	41.3625	186.047	38.5962	50.8241	37.9083	54.4712	19.1141	86.4869	18.1779	63.9592	81.8272	39.1255	35.8445	6.35368	16.5574	38.6238	281.248	97.4693	53.8434	43.2232	3.78327	23.1947	19.6476	10.9816	242.432	20.313	6.68468	18.7634	45.326	149.623	54.8266	37.0391	33.8182	57.6088	64.4679	9.4072	198.315	13.1332
AEA93161	23.2862	5.07017	62.9711	89.7172	19.7305	16.3862	218.484	65.5153	30.969	13.4665	61.7609	29.5153	49.3834	36.2509	72.0254	65.7503	55.7097	16.4671	52.0342	12.1617	18.6742	116.594	19.0125	46.7844	2.88619	10.6891	17.133	61.9004	20.4561	16.6334	19.1687	10.3523	25.4871	11.3333	7.78342	74.6503	9.7222	7.33636	13.5041	76.1465	37.5037	6.43395	36.6816	42.7279	46.1593	32.8143	5.15416	6.27575	4.05087
AEA93162	154.676	23.1909	61.2861	94.4114	90.8967	54.728	291.466	85.7973	55.8551	29.6906	102.092	54.463	54.2091	76.6403	91.2225	117.975	147.852	61.5363	78.4614	48.8388	48.0037	147.011	56.0349	91.329	16.1782	59.9166	67.7424	82.2667	45.365	78.098	43.3448	59.3743	113.089	49.631	46.174	99.2917	67.5758	33.1404	73.1004	103.626	53.3064	50.09	53.5462	80.0634	132.834	53.4816	50.0777	70.7468	27.5973
AEA93163	26.8591	10.0098	21.9774	28.8625	39.0322	29.303	80.2422	54.1213	47.0737	17.8204	35.1621	59.928	7.72719	64.141	26.9014	29.4244	56.1147	51.6466	50.2803	58.4284	53.379	53.5725	25.2919	68.1792	6.88171	16.8212	65.2303	15.5329	22.8112	51.3647	29.7568	31.2302	18.423	17.4803	19.4864	17.1054	22.5321	10.1868	18.2152	35.8267	17.8206	38.1987	49.2162	82.6526	85.795	20.6658	19.1714	38.1573	8.69284
AEA93164	158.699	113.809	111.528	78.046	292.3	248.772	265.545	71.7017	153.67	73.1821	123.193	482.365	72.5099	560.126	123.057	89.6308	83.1533	376.192	66.3619	307.035	94.4806	169.273	263.58	402.994	57.9967	161.095	115.631	193.173	92.179	157.684	155.762	304.856	185.516	155.419	188.893	207.624	132.387	117.07	188.811	134.29	123.611	117.88	100.355	428.253	110.198	113.596	177.288	97.3631	46.4093
AEA93165	81.7991	286.446	252.046	131.086	1579.13	362.561	59.3039	38.0879	260.587	18.0208	25.3005	87.2019	86.3608	89.7866	28.2831	20.4995	232.366	918.435	27.764	335.211	33.2783	36.0445	233.598	37.802	36.2822	105.331	72.6147	338.871	74.9834	365.928	483.459	1367.28	52.8737	93.0658	121.912	309.388	113.544	351.225	80.2642	25.2643	139.808	29.2215	78.328	58.1437	74.9468	18.8752	194.378	399.551	108.038
AEA93166	452.475	56.1841	474.822	529.624	244.072	591.048	449.477	264.984	81.5422	143.036	177.033	320.728	121.596	330.812	102.597	188.397	784.084	114.495	292.561	240.096	235.194	72.0915	293.243	725.248	49.7294	259.687	185.77	296.516	362.741	1381.02	115.892	126.768	197.11	222.059	704.346	235.393	206.994	60.6811	248.381	97.619	463.8	113.704	176.136	653.684	1241.34	101.054	648.05	553.227	93.7688
AEA93167	122.348	77.4454	57.0321	80.1991	176.588	149.119	141.99	147.335	86.2613	64.9892	96.9559	258.199	33.9171	240.027	127.114	85.324	421.665	190.237	188.094	208.945	155.912	71.5993	221.219	282.315	94.268	107.674	89.5825	51.4282	83.6837	153.966	102.185	191.252	134.143	94.3797	101.569	49.359	70.5127	72.3203	97.5179	92.8507	55.1957	156.135	94.8004	294.634	835.756	94.8036	110.446	76.627	52.2195
AEA93168	8.87064	2.51413	90.5735	131.525	2.46822	62.4218	26.0897	46.8677	47.7299	9.39035	29.3785	8.0173	323.1	9.18417	104.075	28.5007	69.0029	4.79811	61.2988	6.93817	77.5428	57.9568	4.82139	5.28996	1.82209	17.4839	28.0717	101.399	23.4855	4.13118	52.7079	3.40986	6.37455	17.3791	10.5534	183.123	11.048	1.89472	16.1427	31.76	117.891	67.1681	42.2053	6.49494	120.058	70.9301	6.38945	48.8042	5.1505
AEA93169	13.36	9.90267	156.103	193.14	26.1925	103.347	93.1074	184.013	147.295	22.9263	54.4667	100.136	398.869	100.89	174.285	53.2389	147.113	26.2522	213.956	20.3853	168.474	118.148	88.97	46.7108	16.9113	18.0936	104.347	206.699	64.9897	41.4297	134.381	55.237	19.9118	19.7144	71.2593	281.718	14.0516	13.0645	18.0859	76.7478	164.549	127.548	116.096	85.3603	226.629	191.836	75.8359	54.1365	20.0839
AEA93170	381.265	49.3532	375.073	272.145	109.664	172.279	259.947	512.513	262.87	96.8797	230.254	234.722	324.926	195.168	186.101	230.008	492.873	72.9925	547.283	71.9312	414.444	186.601	430.891	109.725	28.9983	233.825	347.996	327.764	227.834	113.986	247.96	77.1118	411.347	222.296	399.564	388.579	203.235	40.4579	225.239	177.067	319.358	165.459	423.946	155.846	845.332	344.049	388.389	294.871	85.3599
AEA93171	0	0	0	0	0	0	0	0	0	0	0	0	0	0	0	0	0	0	0	0	0	0	0	0	0	0	0	0	0	0	0	0	0	0	0	0	0	0	0	0	0	0	0	0	0	0	0	0	0
AEA93172	0.786696	0	25.0613	34.6989	2.49964	1.8453	14.8153	78.3489	11.8187	12.8599	49.8209	57.3096	5.56119	50.9554	29.5691	46.8816	59.9194	8.74898	61.6811	4.41529	77.0862	45.9702	60.4532	64.4804	1.73345	0	46.8034	31.3684	7.24282	52.6306	5.73186	1.21649	1.45019	0.957208	6.13558	15.0463	0	0	0	50.625	17.0142	37.4831	85.4912	70.4432	55.01	6.98894	13.0015	0.942305	6.73741
AEA93173	0.819167	0.570751	21.5517	25.091	3.18121	2.8822	19.0999	48.1339	7.1284	10.3588	42.1226	25.7388	9.65122	23.9411	30.1481	48.5067	28.7966	5.41325	34.8254	9.70591	47.0112	35.5147	56.0483	35.0448	3.00833	0.668488	48.9081	21.1901	4.60886	49.0943	9.02919	0.562978	2.76842	0.332239	14.9073	15.43	0.364811	0.202416	1.08583	33.9971	14.9522	32.1228	51.1223	34.4136	31.8794	13.4674	10.3148	4.57893	2.3385
AEA93174	1.50298	0	23.3442	24.2019	3.1837	3.52544	11.1197	52.6394	8.82212	11.7436	43.3882	38.4424	8.85387	37.067	31.5805	46.0632	18.5901	4.84491	52.8979	9.52889	66.1034	40.3717	42.7927	42.4654	1.10392	1.53315	68.4903	20.4061	3.84372	49.577	5.89654	1.93675	1.15441	1.21916	19.2576	15.0263	1.33869	0.557079	1.99225	34.3422	20.2872	41.5888	71.4648	46.489	44.885	11.6641	12.7154	4.50068	2.41346
AEA93175	2.22021	1.12018	18.9287	25.4064	3.08126	3.23243	16.0656	71.6721	7.39124	10.1181	46.7853	42.8818	9.33569	37.7356	31.8333	41.9739	26.7637	6.21912	59.306	8.73691	75.7856	30.1614	42.3359	48.6087	2.27737	0.93715	66.7226	18.8413	4.95745	49.0845	9.18238	2.28878	1.90523	1.49045	17.5717	11.7141	0.920566	0.624284	1.21777	31.9163	15.9941	49.207	85.5958	53.9115	42.6362	9.92073	12.2008	5.31874	5.32728
AEA93176	2.41669	1.68382	17.3636	25.0974	10.665	8.18808	31.6056	86.3789	4.95993	6.66697	53.196	62.1793	7.59277	56.349	36.5863	56.9977	37.2335	14.8015	79.1613	16.0754	92.5957	55.1714	103.489	78.5882	5.02923	1.31478	105.879	14.5062	3.95549	75.0117	7.82578	5.12108	2.72245	0.980167	19.7458	7.93705	2.87002	2.78677	1.77967	42.8237	18.1637	67.8612	105.141	78.1017	52.8088	7.81465	15.2152	9.32743	5.46171
AEA93177	1.13702	1.13173	3.39816	2.21755	1.03222	0.952511	3.49597	11.3239	4.92051	1.45285	7.47323	4.39897	2.87059	3.84912	5.08769	6.72976	22.8402	2.67038	9.50918	1.5194	15.7941	5.66435	4.82476	6.2346	1.07373	1.19298	9.56085	3.20355	0.598179	6.27428	3.59594	0.669794	0.299426	0.395276	6.69611	2.33	0.217013	0.361231	0.430616	8.63484	4.70889	11.3296	10.6458	5.0753	28.9023	7.01611	5.94415	0	2.6083
AEA93178	1.15967	0	3.03263	7.3071	1.84236	2.04012	6.6298	50.2401	16.708	5.36512	14.4372	13.8772	6.14833	11.1449	5.44849	14.1508	72.4738	2.52331	28.4896	3.97748	43.4479	7.10438	16.3662	16.6918	0.63882	0.709769	35.5975	6.2151	2.66917	16.0477	9.91174	1.79323	3.2066	4.93858	10.3365	6.30109	0.774678	0	0.768589	18.6566	10.4058	22.9275	35.3479	16.0503	44.1653	14.7431	4.1069	0.694527	1.86218
AEA93179	1.16431	0.243368	0.996466	1.28386	0.554919	0.955864	1.95774	6.84143	1.2617	1.02345	4.60056	4.83977	0.411528	3.67873	2.73514	3.89876	17.9635	1.52004	8.3985	0.871285	4.49348	3.18233	5.02412	4.09655	1.15447	0.570087	5.4531	1.29791	0.714625	4.08012	2.67545	0.660149	1.60971	0.566667	1.81613	0.455493	0.466666	0.17262	0.462998	5.70081	1.50015	3.25987	4.62903	3.71122	29.8763	2.78208	1.237	0.418383	2.3682
AEA93180	7.33665	3.15028	9.73491	13.2593	1.26496	67.1354	64.7799	516.91	16.5352	5.67023	3.92498	44.1835	22.1624	35.0407	716.519	3.19558	161.11	3.83624	885.769	2.65999	7.24757	5.86949	5.55965	93.4922	3.1956	3.96822	131.96	11.4119	3.11549	5.53744	23.5	1.36314	10.6937	3.73682	79.7466	16.3534	4.10316	2.78256	3.61858	3.58031	12.3657	4.73516	10.9152	131.543	361.009	37.9989	136.558	6.23324	6.84947
AEA93181	10.6151	4.67117	13.0163	15.6947	1.47931	87.8022	67.2621	629.859	49.6721	17.4469	6.65292	38.7644	30.1142	31.4799	698.004	5.86609	271.14	4.86258	1100.36	2.78722	15.8213	6.05546	8.54516	84.548	4.0009	5.47108	144.269	17.1269	5.05792	12.014	90.9625	1.72784	15.4483	7.81751	59.135	22.221	11.5696	6.41942	8.88672	5.47103	17.2247	12.3492	27.6644	112.824	526.701	120.062	124.32	8.36499	9.2704
AEA93182	748.485	122.474	221.462	201.755	124.402	240.993	1197.89	622.002	421.679	187.173	895.336	408.03	142.68	298.172	778.932	895.431	134.47	356.3	564.552	524.852	687.777	513.049	1090.89	314.159	22.9062	588.662	574.553	112.991	343.971	903.376	640.216	84.8985	628.903	568.704	1129.06	137.324	590.908	190.755	547.967	561.318	283.29	647.64	703.321	295.12	250.004	712.693	698.377	511.012	49.429
AEA93183	331.858	23.2662	124.312	118.354	24.3736	107.786	601.484	550.646	951.078	307.496	601.702	170.25	122.858	117.12	399.743	569.988	110.086	130.242	463.005	188.52	567.146	217.243	407.952	126.688	7.97649	248.328	442.938	66.8024	168.975	423.596	890.611	16.8693	266.719	221.579	499.304	76.7826	228.595	36.7475	226.701	318.733	144.038	482.601	636.999	127.595	214.847	1525.22	289.191	260.516	14.2358
AEA93184	74.4278	62.5105	130.936	153.095	66.0618	186.63	105.94	247.994	256.983	70.5261	94.6721	52.1237	184.004	50.419	92.299	97.11	401.624	29.7684	302.94	29.6644	158.361	77.9249	135.297	53.6612	24.778	88.6304	186.172	291.88	99.532	68.5231	269.19	72.1813	91.044	147.75	169.816	293.457	83.8736	47.377	85.1446	96.4244	175.3	85.2774	306.084	59.1397	833.895	293.233	230.729	70.5445	43.8222
AEA93185	92.7872	194.334	111.151	156.718	39.6976	172.318	114.395	310.463	251.822	75.5958	82.173	87.2791	127.572	68.9207	81.5273	85.0591	479.976	41.5092	342.49	54.0536	234.605	79.2347	126.509	76.4613	39.6424	101.617	163.878	175.557	64.4144	113.182	256.999	46.7102	112.34	167.557	88.3467	188.244	99.7073	137.484	89.5023	72.5535	129.445	103.605	267.689	73.7205	824.161	328.014	114.712	90.4555	74.1266
AEA93186	74.7229	4.2535	191.807	59.7513	1.42247	18.6155	25.293	89.7397	308.461	69.8177	22.7342	27.5807	115.656	16.1382	46.4653	23.1449	181.223	12.2797	59.2249	19.7964	65.7249	13.5788	105.48	1.65977	1.34517	60.9782	97.9861	43.5541	15.6624	14.0029	562.975	2.64321	52.6667	58.5326	87.3349	43.9444	58.7247	2.53427	62.7947	24.9376	303.841	55.3555	166.752	3.43093	379.924	500.754	61.9767	56.4513	6.01251
AEA93187	101.149	524.636	248.338	154.178	351.063	611.924	197.854	304.567	239.302	135.282	96.9938	164.572	634.975	163.292	519.535	95.1975	1110.29	162.208	306.005	116.625	162.168	169.061	348.715	209.483	583.451	93.5299	300.058	254.278	85.5316	221.284	207.847	518.835	115.363	88.7631	1397.37	384.718	91.6318	666.611	85.6064	113.507	187.1	215.403	293.961	233.21	725.441	406.612	1667.15	217.69	1140.86
AEA93188	102.626	312.099	311.96	178.825	163.524	445.036	257.061	312.806	270.604	120.274	112.185	166.073	544.745	173.763	612.004	111.931	521.748	116.904	318.42	108.637	186.072	205.496	278.301	243.053	206.214	80.0232	329.504	300.097	92.8026	261.676	222.395	212.815	118.322	78.6544	649.432	434.506	87.0973	323.257	77.6988	127.474	205.702	221.013	334.976	248.869	463.672	415.191	886.834	156.172	341.71
AEA93189	138.627	317.281	365.994	228.12	163.974	418.966	278.387	405.729	140.262	67.5759	123.242	166.161	694.488	182.97	594.099	126.871	581.965	137.88	370.768	116.496	206.169	203.613	300.199	232.522	287.618	106.843	368.577	382.187	112.357	292.612	225.448	233.804	144.881	103.319	457.861	529.967	102.894	303.754	102.871	141.995	252.526	232.507	344.594	234.345	584.518	331.209	656.45	146.652	330.631
AEA93190	27.7847	135.907	81.9604	20.2464	132.324	48.7686	37.6293	37.8364	81.9285	17.9261	23.633	117.058	119.918	162.438	17.1686	23.3857	139.533	111.956	33.1957	99.599	11.1787	13.7169	280.378	130.738	143.685	27.0699	41.5107	48.2178	61.9496	424.661	86.0709	165.817	25.6091	21.388	114.14	64.4132	28.7878	154.125	22.0475	26.4416	53.7506	15.0404	36.6169	183.159	147.98	44.7583	214.645	59.769	231.073
AEA93191	93.2357	93.1644	200.461	131.825	492.78	1190.03	746.389	349.228	71.0154	29.4579	184.879	403.028	322.31	416.492	605.079	192.821	337.527	340.426	373.711	233.704	661.301	378.93	920.113	757.738	221.475	136.398	187.393	415.347	210.061	501.865	99.5394	662.962	198.28	142.774	447.445	439.282	156.771	95.7503	135.644	233.504	182.077	477.743	402.191	993.232	215.52	51.551	420.386	204.289	149.473
AEA93192	287.393	415.369	908.346	531.458	1174.03	1914.32	1074.03	1088.01	1069.5	155.006	580.754	0.0773522	2487.4	0.291039	845.644	614.174	2835.14	717.619	1097.77	505.033	1650.7	746.27	1985.98	785.486	305.668	276.023	855.136	1387.32	754.2	813.735	955.18	1201.22	389.183	251.055	8120.86	1173.81	293.389	395.497	322.829	690.18	1961.48	1027.35	1154.15	866.302	3798.61	1758.67	7323.25	1382.7	205.896
AEA93193	93.2357	6.97148	32.6533	25.553	11.32	67.7426	70.0504	65.6784	28.3389	7.22419	139.09	240.327	55.4598	259.858	110.403	136.808	97.7052	47.9411	67.5152	57.2915	77.8471	136.312	151.829	141.655	26.5569	36.1872	57.8585	67.0795	38.6623	108.306	29.0589	15.9411	28.5053	34.3099	19.7626	77.8925	43.1423	9.77732	44.6118	120.251	30.3462	110.807	64.3287	156.224	100.519	21.4564	44.562	43.0368	14.1196
AEA93194	101.029	6.39924	79.2765	75.3072	4.48964	37.2867	46.5676	47.8461	82.6494	24.7321	55.4496	48.2043	42.4513	47.9932	34.8532	56.1365	82.7864	18.1055	38.406	11.8956	35.2336	32.6276	53.5597	19.7732	17.1241	82.1575	28.6177	105.11	58.1066	36.1523	97.8033	6.91903	91.8161	79.0858	73.9928	100.729	67.961	9.9508	92.712	41.5108	96.2299	19.9543	28.7697	32.7422	117.771	111.678	75.8945	60.9296	21.9334
AEA93195	1.33903	0.28954	1.07575	1.13951	0.855813	2.27442	3.38505	18.8539	2.85431	0.633733	1.49956	2.13258	1.14241	1.68988	4.98955	1.782	15.0593	2.23262	18.2943	1.23814	3.71442	2.69813	2.54513	1.75381	1.06828	0.508683	10.2867	1.38578	0.779353	1.74678	3.01483	1.23759	1.10651	0.561813	1.64624	2.16764	0.246756	0.41074	0.489634	2.06701	0.977366	3.39071	1.64661	1.81067	19.1992	5.61551	1.47168	1.38266	1.63118
AEA93196	2.36009	0	1.12215	0	0.833212	5.53589	1.58736	43.0919	1.55	0.485278	1.27746	3.13799	0	3.10704	5.54421	1.33947	27.6551	1.52156	43.588	0.981176	2.56297	2.22437	0.465025	5.03261	0.866723	0.962985	19.4184	0	0.482854	1.40975	1.76365	1.21649	0	1.91442	0.876511	1.70981	0	0.583176	2.08558	2.20109	0.724009	1.73891	0.758236	4.28928	37.3282	1.44599	0	0.942305	3.3687
AEA93197	10.7633	1.30422	18.4679	24.0809	0	18.1118	28.0127	6.05881	12.4473	11.2581	9.11884	54.5258	15.7135	52.7364	74.7547	7.17114	47.5245	2.94161	3.42453	2.62646	2.46281	11.0265	4.9792	26.9431	0	5.15553	2.36947	40.1283	11.3455	17.89	6.16355	0.241212	19.841	10.8186	6.77816	38.6494	5.627	1.38762	10.5452	13.0933	34.8851	0.919465	1.35312	47.3009	90.5725	17.2031	7.18157	2.80267	2.00389
AEA93198	37.6441	4.46711	39.1503	41.4082	6.45097	58.4364	62.5886	60.9336	41.6635	18.4186	20.5246	56.9933	29.7833	47.6289	97.9706	21.9368	70.6558	20.3278	56.0138	28.2729	46.0446	32.8895	33.8921	40.3189	1.91726	15.3599	43.0711	69.2325	26.8153	54.7284	39.7834	7.64804	31.8262	14.7105	18.6748	80.7011	11.8698	4.14169	12.9906	20.6291	53.2732	31.2902	31.6256	47.7294	127.291	65.5161	15.137	23.3679	5.39279
AEA93199	41.7814	18.437	67.5435	73.1293	22.126	138.839	125.52	106.108	85.7505	26.2027	39.5768	114.614	44.3032	103.226	163.585	45.055	168.636	51.8533	99.0046	56.8871	87.605	62.3496	57.2158	101.901	11.5079	6.81922	96.9612	120.022	55.9903	114.11	55.8102	16.8698	28.8824	13.5566	44.9998	137.726	10.2339	13.9376	10.1535	31.1733	83.6334	88.0778	62.9218	91.7057	314.331	108.155	35.3475	30.0275	17.8912
AEA93200	5790.19	196.649	7453.98	22400.6	262.694	3019.26	7052.48	6183.97	67800.5	237289	31604.8	1680.63	7753.94	1468.25	21176.6	30003.3	4710.31	1013.2	6044.15	757.361	6914.52	16113.7	6511.62	731.788	348.642	10615.9	7719.1	8830.07	16401.9	1195.46	74653.4	295.365	5833.44	8710.23	53353.8	5952.05	11015.3	152.163	8684.05	30067.5	13219.7	4822.84	15660.2	746.109	7107.21	48641.4	57993.1	10398.1	366.235
AEA93201	64.0987	31.504	33.3474	33.3874	11.9724	74.272	38.5328	46.3109	78.2994	29.0803	30.8015	23.8931	49.2617	18.9402	20.8214	32.2967	353.473	18.0123	40.9574	15.2199	36.0223	19.6129	27.411	25.9362	26.8891	64.7826	20.4876	47.5294	19.5923	35.9349	78.869	8.73983	47.9504	57.6733	32.2019	46.0653	62.6408	31.2331	58.7431	26.4159	39.1303	23.2511	30.0852	21.7114	673.185	81.5352	36.0897	26.4644	26.8151
AEA93202	0	0	0	0	0	0	0	0	0	0	0	0	0	0	16.8833	0	84.2158	0	0	0	5.40332	0	0	0	0	0	0	0	0	0	12.084	0	0	0	0	0	0	15.9831	0	0	0	0	5.19523	9.04278	390.375	0	0	25.8257	0
AEA93203	85.8149	25.2452	274.57	485.147	23.2272	94.647	114.445	335.645	114.896	51.465	79.9027	68.6603	336.097	68.9945	113.625	84.9131	243.096	28.962	311.724	39.7847	288.547	96.8926	85.7221	70.8049	11.8419	84.8849	188.341	236.999	158.412	72.9717	127.26	18.3633	67.4309	84.4812	106.429	159.834	81.9931	26.8595	78.5911	76.7594	357.55	134.972	217.888	66.9656	322.708	146.234	84.4189	226.863	19.1157
AEA93204	142.882	94.2044	151.522	157.49	180.721	616.804	404.951	170.524	224.296	220.64	184.877	413.658	70.1705	443.713	71.6611	182.208	141.252	398.181	176.99	312.869	216.434	130.631	370.904	378.528	35.4513	200.557	152.837	186.123	202.574	433.614	201.978	178.336	127.204	233.477	147.024	181.897	232.505	106.246	212.677	167.051	170.212	376.474	169.687	360.853	155.834	179.243	110.297	735.671	59.0975
AEA93205	104.563	22.232	46.7148	49.9021	6.01746	141.075	52.0315	109.395	88.7047	36.569	75.2976	44.9396	69.9808	40.2543	80.7097	68.8558	85.1803	14.5406	105.711	27.7	144.626	74.5344	136.1	62.4116	7.33433	62.9433	47.7274	62.9901	42.7267	122.951	89.2882	7.33604	124.621	61.5882	17.0083	104.524	62.5656	19.3143	66.6381	67.278	47.3232	48.2039	46.1587	57.5979	140.597	91.068	14.6332	47.1561	19.5368
AEA93206	249.109	85.3293	88.4534	88.7916	71.0935	293.023	186.2	150.567	111.158	63.169	119.958	131.182	88.9157	132.537	162.01	139.711	134.687	84.0195	167.285	94.1259	220.683	154.055	219.644	131	38.1256	155.62	104.229	101.754	66.8831	208.809	139.822	67.3001	241.366	153.492	29.2589	146.262	134.111	84.236	165.914	115.019	95.4306	128.571	100.119	115.029	153.842	131.874	27.2339	139.05	98.0006
AEA93207	26.9748	3.27813	13.8696	11.5289	2.65766	17.2897	10.5482	17.181	21.3208	5.70777	10.5262	27.0641	10.5321	25.767	10.5613	9.61304	41.0423	12.1331	18.3625	10.1712	14.7779	9.16432	18.6799	32.9825	8.63921	11.1345	12.9038	12.1034	6.16056	13.24	17.0521	2.42511	25.4408	10.3044	5.59153	17.9972	8.80027	2.55768	13.3045	6.58191	10.9694	22.8023	9.90079	26.1787	40.5366	27.7693	2.22162	15.4038	11.0808
AEA93208	142.852	17.7138	20.6183	20.6037	7.31601	58.0594	13.5506	36.308	45.6257	18.9821	38.9469	22.4574	7.29058	20.6631	18.8563	38.6596	45.5298	17.8598	33.0972	31.2301	30.4623	22.1532	47.183	26.1987	11.3097	84.6722	32.5462	12.9159	31.2678	33.7155	51.2695	9.64291	200.904	93.6196	19.7749	19.2249	80.6231	17.4242	84.0589	30.332	15.3631	14.0903	30.3757	25.9329	80.143	40.2937	19.1398	47.2302	18.5895
AEA93209	229.471	51.1858	47.7918	38.7695	26.3939	83.4436	19.6273	88.7572	90.9212	39.0879	50.1443	47.3968	16.2083	50.1748	30.1051	50.1599	56.6295	41.1214	72.5385	65.455	62.4058	28.7261	71.8054	53.1522	26.5368	125.648	79.9174	27.2874	54.7852	56.001	90.681	28.7461	261.284	147.776	47.6864	35.0342	133.177	58.9914	126.728	46.0077	42.9705	25.3235	54.1094	54.0461	93.0626	69.1615	39.0417	89.5489	49.3887
AEA93210	16.2575	2.26547	1.54599	10.2439	1.72188	0	4.37383	3.23826	0	0.501428	0	0.682616	0	0	0	0	57.151	4.7166	3.39914	0	1.6297	0	7.20751	2.60005	3.58227	11.9404	2.05792	11.1527	8.98064	9.06369	0.911172	0	17.9815	27.6938	0	5.65349	17.3765	0	8.61994	0	10.4735	5.58998	3.13388	2.72741	16.2402	2.98822	3.83834	0	0
AEA93211	13.9082	4.84524	0	0	14.7306	0	37.4178	13.8515	10.2761	16.0863	7.52818	13.1394	0	16.479	0	15.7873	81.487	16.8126	7.26985	0	12.1992	6.55419	2.05532	11.1216	7.66151	17.0249	13.204	0	2.13413	15.2309	31.18	21.5066	12.8192	16.9227	0	0	37.1635	5.15506	0	9.72839	3.19999	17.0792	8.37816	5.83318	26.0501	42.6067	8.20916	33.3185	0
AEA93212	75.4513	43.3518	177.843	197.904	81.0488	198.369	203.951	232.554	245.974	104.169	127.165	387.369	142.189	438.94	129.645	130.497	135.482	178.438	200.37	120.863	217.494	117.622	120.854	295.952	39.7905	50.3378	187.168	255.424	120.494	84.0864	160.632	60.6402	61.3035	56.1272	54.9811	238.13	45.864	48.7747	50.7174	102.551	178.205	222.545	154.491	279.403	127.702	247.242	42.2126	284.833	34.4526
AEA93213	4.29513	1.151	12.7244	21.3386	1.74965	7.16859	3.77771	7.73262	12.1649	2.42019	3.21902	4.47387	26.8591	5.48052	12.5477	4.31287	24.8422	5.11217	11.2254	2.57545	6.78953	7.47347	7.68993	4.55742	2.36603	2.42659	8.78263	4.17886	3.09252	17.9921	14.1657	2.98024	4.41559	1.80903	2.39275	7.10901	1.98638	2.08183	3.50358	5.54644	56.7085	9.53449	4.29897	4.57279	36.3046	33.2487	1.56009	6.33195	4.95173
AEA93214	5.10136	3.9725	14.9812	19.5383	4.1317	8.79845	4.03658	8.9657	25.2754	5.13669	6.17219	9.57572	25.9857	7.90106	14.3337	6.47182	41.6094	5.22351	13.4893	4.11689	7.069	7.3534	9.26813	8.63846	6.94272	5.14254	13.1048	4.63172	4.42036	16.0724	18.0797	3.5575	5.80824	1.09536	2.34037	6.91327	4.41007	3.11428	2.38659	7.13651	68.3517	10.9812	4.26606	5.60056	53.02	44.4927	2.12542	10.4236	6.1036
AEA93215	150.722	53.6188	68.4407	123.947	28.5061	58.4555	128.46	434.439	336.44	88.977	89.7838	160.556	36.6429	158.32	152.993	88.0322	199.353	71.9147	423.51	112.889	280.393	146.94	215.486	224.309	11.4217	95.1772	413.121	63.9382	75.3782	215.947	315.548	17.6752	139.288	98.0024	47.5357	70.8892	103.881	45.5197	115.221	105.426	52.4758	247.271	177.84	173.754	328.607	650.569	40.4801	140.894	41.8319
AEA93216	117.376	30.421	80.8819	115.325	16.3153	66.7243	119.117	314.927	371.052	108.839	110.39	88.8053	37.7457	89.7786	198.919	115.749	156.513	48.0725	308.246	71.8998	213.012	184.555	206.694	120.536	12.0778	71.955	300.983	66.4515	86.8338	182.863	403.236	13.4446	111.495	83.7122	61.2818	78.3804	79.7978	30.1245	80.6739	123.218	65.5792	185.22	139.454	96.7917	188.22	763.961	37.7079	203.758	38.2424
AEA93217	46.3663	10.5442	48.8373	72.3624	7.50259	30.9659	73.6319	93.3166	100.077	35.6524	72.5024	52.2529	30.159	55.4455	112.451	59.3922	50.3068	35.4975	86.5083	41.1627	73.5916	127.155	88.1708	58.4471	7.09486	29.1665	94.9662	45.1431	50.7905	80.1386	115.315	6.30673	47.4841	27.0327	32.6461	48.5669	34.4149	12.1732	28.5959	72.0709	44.4497	59.9427	42.3614	49.2235	79.2051	210.495	23.9463	37.0251	18.6136
AEA93218	55.4349	99.5642	2025.18	1647.14	74.649	187.202	86.8792	474.271	853.358	15.0894	19.5275	45.7757	1543.85	48.0508	778.595	20.0759	462.609	98.8786	663.964	83.7352	54.7757	1006.63	46.8377	44.68	93.4531	34.2517	539.313	2090.73	853.477	85.9533	1453.05	46.534	46.0659	41.1125	182.742	3455.98	41.6162	149.634	54.1191	279.181	892.242	59.2135	185.901	41.9972	557.714	2757.45	139.189	227.657	211.002
AEA93219	19.087	43.4289	839.321	822.299	28.5862	85.6948	37.9112	188.904	598.252	10.6701	12.9142	21.2877	794.805	23.4004	404.013	11.1714	245.209	60.2779	289.64	36.6383	22.6462	333.366	29.6608	19.5555	35.8145	19.7136	234.435	898.4	422.02	41.9233	756.182	16.9095	23.365	19.5953	115.635	1554.09	15.1411	43.9952	28.463	118.489	469.207	24.8305	89.8269	16.4482	327.523	1716.51	92.2397	92.8788	79.1783
AEA93220	149.872	117.407	142.485	196.455	64.9088	158.746	494.488	318.376	234.185	121.41	108.333	207.298	61.7802	201.243	77.541	108.017	195.084	86.3676	262.916	85.6241	305.233	77.8767	181.868	137.431	31.9096	129.879	141.667	204.076	78.9102	252.951	250.434	79.0004	162.968	122.157	156.441	272.58	112.131	104.889	112.973	81.4402	117.656	204.531	197.253	149.601	286.934	278.106	104.959	734.939	59.5374
AEA93221	88.776	157.569	31.7875	52.2181	167.931	153.953	268.671	216.906	278.485	112.399	162.007	153.486	13.4056	143.244	69.6169	162.575	53.7331	176.304	179.095	190.938	254.006	106.754	210.865	213.919	20.3263	137.076	226.377	42.1969	76.8403	331.521	337.156	107.522	61.2648	132.891	23.6356	44.0661	141.882	183.704	137.785	126.171	36.4435	268.034	123.266	179.264	35.479	322.963	17.0743	134.826	52.7829
AEA93222	165.288	3.38717	600.978	987.879	23.1699	210.957	68.6641	91.9906	22.7485	2.9988	84.204	34.7003	2543.06	55.0403	106.589	63.4597	151.908	119.883	188.04	315.288	120.612	197.02	84.054	46.6489	16.0679	119.016	129.228	537.757	86.5309	51.3017	19.0725	12.5289	192.673	195.199	37.9151	919.23	110.415	28.8301	122.435	54.4069	919.417	241.18	45.6842	29.5642	163.898	50.6348	22.9552	716.231	20.8171
AEA93223	45.1467	4.13891	7.62601	14.3483	1.5729	4.87686	5.19401	43.1878	26.1879	5.67973	42.7645	21.2008	2.09963	26.5895	20.4671	38.0976	26.6831	15.2234	34.7764	42.6011	30.3694	25.1943	26.2478	32.7762	3.27232	35.6304	49.6283	4.83915	24.9754	19.6342	20.309	0	43.2542	33.2483	7.94226	7.74649	41.2698	3.96322	34.6461	35.7339	6.28706	44.2061	24.6195	29.2742	34.8624	45.1306	1.40249	12.0961	4.4515
AEA93224	7.56343	3.03412	2.1795	2.52728	2.79159	19.6226	14.3362	27.6195	6.20915	3.74657	5.70666	9.67146	0	8.87096	2.87154	4.94305	25.0662	7.8684	25.8769	9.57613	18.0929	5.61638	13.0738	18.0525	4.04016	4.76943	33.5089	2.75148	5.90831	15.9722	11.3682	2.2446	5.28121	7.25066	2.80898	1.69365	8.2677	2.20872	8.20272	6.09198	1.58199	30.7344	8.33911	13.794	32.4823	14.4637	1.62336	11.2557	6.37932
AEA93225	5.66169	1.39227	2.37525	2.09849	4.05643	26.9511	9.63191	22.2228	7.21796	3.95468	2.88427	4.47474	2.35428	7.19051	3.39024	4.53643	29.9193	6.9245	17.4081	6.43827	11.6847	5.3361	10.9752	7.85626	2.56844	5.70739	18.3383	2.42744	3.88383	17.1084	11.0127	2.23162	3.68355	6.88883	2.59744	2.6058	6.67428	0.246882	7.50473	5.59086	1.99227	17.6676	4.81489	8.52043	36.1795	10.1004	0.786294	8.77616	7.13055
AEA93226	1.95792	0.682086	1.39639	1.19942	0.518422	12.2468	3.9506	8.77472	1.60734	1.05678	3.35596	0.68507	2.30677	1.03104	2.55525	1.48163	15.9324	1.89342	10.5752	0.610485	3.76179	0.307554	3.66494	1.82658	3.95467	2.39667	7.22861	1.81882	1.50215	4.02835	1.92034	0.504598	3.30845	4.36753	1.4543	1.27661	1.30792	0.967602	2.16273	2.73902	1.20127	4.0072	1.33669	2.12134	20.7807	2.09928	0	1.56347	6.28799
AEA93227	31.4843	55.6197	156.941	93.3253	35.6048	47.0499	148.026	222.931	43.7979	34.6607	49.366	141.982	241.41	120.95	157.625	48.7651	265.787	39.8269	267.239	29.2607	116.673	89.4998	121.405	99.771	31.7778	13.0537	99.441	185.588	54.1392	81.5756	44.4843	48.371	33.2314	15.3233	119.607	157.164	16.8256	55.7131	16.5587	61.5206	156.842	28.5854	173.849	146.146	451.977	65.2747	138.835	38.5635	65.0174
AEA93228	560.482	2574.57	2292.65	1051.29	3976.36	5811.04	2681.55	802.769	54.788	36.9796	420.66	1330.72	2833.7	1295.46	1226.17	344.339	1782.97	2060.51	1090.31	1446.73	789.911	969.368	2570.62	1170.14	10500.6	717.908	488.219	2327.5	642.803	1903.48	87.4378	7410.05	782.882	717.117	2533.29	2416.22	640.744	4737.38	700.811	412.25	1195.16	716.653	540.207	1120.22	1075.04	60.1833	3120.61	1214.65	12411.5
AEA93229	0	0	7.09503	5.60381	0	2.54761	6.92388	10.7228	3.95421	1.63124	1.9937	4.10428	5.17414	4.4512	5.25079	2.14409	0.184447	0	12.1441	0	6.57982	7.74414	4.81509	3.51177	0	0	6.15681	5.46654	3.36212	8.59377	4.02286	0	0	0	1.89408	5.29586	0	0	0	4.22791	4.38939	6.14679	3.52732	3.82241	0	4.94742	2.34128	4.18564	0
AEA93230	0	0	10.4514	8.50462	0	2.71367	13.3836	15.6698	8.54779	3.53254	1.50289	6.16911	4.08911	6.03131	8.6968	3.1517	0	0	20.0766	0	9.21973	18.5364	9.12953	4.9031	0	0	10.8368	7.93635	4.4735	16.0324	5.5114	0	0	0	3.86696	7.34213	0	0	0	7.44485	7.34656	13.6385	4.1257	6.55038	0	8.78934	3.55082	9.42305	0
AEA93231	0	0	3.56329	4.01383	0	26.3682	4.13323	9.10574	5.75862	1.68735	3.24518	7.39466	5.29773	7.37988	18.7789	3.74299	0	0	11.9085	0	7.36221	14.2679	6.11332	6.89166	0	0	6.45076	9.57522	3.63384	9.72901	5.25031	0	0	0	60.2861	11.8577	0	0	0	7.54852	4.20723	6.40524	4.94786	7.88928	0	5.73953	51.3115	6.64271	0
AEA93232	0	0	5.4746	4.93345	0	21.7144	7.12469	14.7698	12.4546	3.97744	3.53996	11.2161	5.53479	9.07072	18.393	3.97321	0.359789	0	15.7925	0	11.1727	14.7587	9.12022	10.3857	0	0	8.57002	10.1893	5.11658	13.0035	12.4676	0	0	0	16.1128	14.5345	0	0	0	7.98938	4.1115	6.96786	6.74734	10.5081	0	13.6011	29.0329	13.24	0
AEA93233	0	0	15.2265	10.8099	0	16.4318	23.6544	31.8937	13.8023	6.52599	17.7983	33.9757	12.1275	38.9224	37.8388	14.1184	0	0	57.3913	0	17.3408	21.559	40.0992	29.152	0	0	39.6322	12.3818	11.1441	20.3815	14.0221	0	0	0	145.907	16.4061	0	0	0	22	9.73643	15.66	22.3225	38.8544	0	26.7157	132.314	21.2343	0
AEA93234	0	0	0.665375	0.419891	0	23.212	0.403381	0.597303	3.98811	0.524107	0	3.4835	1.05991	2.5266	0.313089	1.02117	0	0	2.71691	0	0.551103	1.88419	1.5067	3.75675	0	0	0.379587	4.11426	0.674869	5.13486	3.02521	0	0	0	15.369	6.95198	0	0	0	1.11868	0.551957	0.147297	0.433538	3.77306	0	1.71479	21.2397	10.7757	0
AEA93235	0	0	0.700158	0.773222	0	0	0.990426	0.97771	2.41779	0.567726	0.132844	1.75184	2.16868	2.58483	0.960913	0.139293	0	0	2.30914	0	0.615059	1.85051	2.43001	2.06068	0	0	0.932005	5.68225	0.979144	7.28118	2.13207	0	0	0	6.2893	10.1349	0	0	0	1.7167	0.338807	0.180831	0.768785	2.67628	0	2.78184	10.1403	1.17589	0
AEA93236	0	0	1.60928	0.634718	0	0.850615	0.813016	2.88928	2.85797	0.857499	0.785149	2.99451	1.709	2.54619	0.946547	0.411632	0	0	2.02188	0	0.545278	2.0507	2.35795	2.02987	0	0	0.459035	8.08499	0.964506	7.36487	4.06489	0	0	0	0.808079	9.6681	0	0	0	1.01462	1.8912	0	0.640785	2.0786	0	2.66619	2.28313	2.02705	0
AEA93237	0	0	1.5727	1.73682	0	0.787987	0.486655	4.27218	6.07154	0.454302	0.615443	0.770363	1.18738	0.694008	0.728465	0.175996	0.605611	0	5.56503	0	0.984357	0.876792	0.779032	0.805893	0	0	2.09348	2.52612	0.523407	2.54176	4.56217	0	0	0	1.84266	2.83066	0	0	0	0.289205	1.95014	0.685436	0.921543	0.942909	0	2.77071	2.9285	1.0524	0
AEA93238	81.5017	107.082	967.679	713.458	325.552	428.773	364.14	383.816	41.5787	35.9106	152.512	309.452	1220.18	326.181	663.728	140.752	470.69	445.316	514.865	316.567	283.031	555.261	379.906	298.396	432.287	76.9617	296.973	1200.07	264.054	123.563	65.9075	468.105	96.5827	70.8334	211.449	1179.73	49.7777	139.822	89.5129	257.351	1266.02	202.741	253.054	282.248	571.357	69.552	287.258	118.542	266.734
AEA93239	29.4627	1040.75	196.626	239.512	2220.43	3334.28	2184.31	242.165	270.052	140.412	92.9949	1061.49	61.4783	1097.83	1001.5	92.8757	1711.64	1571.53	326.559	587.719	236.541	197.055	1473.83	988.656	4771.2	49.535	284.427	479.868	334.327	1551.04	186.613	4301.58	49.7309	41.4635	760.544	673.056	48.3739	1592.79	51.2874	175.792	229.171	638.688	245.65	1054.2	642.48	306.655	660.402	404.777	3176.85
AEA93240	89.7156	9.37634	32.1112	42.0049	6.46666	69.2697	79.9523	66.5161	110.539	64.5652	49.3703	71.6243	13.653	59.8424	34.7357	50.6355	67.1647	21.8106	62.005	35.5886	141.333	34.2923	112.067	63.3709	7.68771	53.9947	39.2743	28.6354	41.2225	45.3031	79.0546	4.36742	100.148	47.9096	19.9917	42.3559	50.2758	10.8996	55.4963	45.6706	19.2656	77.2417	62.0303	62.085	131.163	104.285	21.1815	98.5063	14.4064
AEA93241	153.993	31.7675	56.278	90.5309	92.4225	177.418	208.365	249.294	58.8967	36.5531	129.279	157.778	20.2776	132.053	76.1338	136.411	179.857	121.18	245.581	129.548	463.707	74.5609	328.01	141.611	17.6312	104.969	149.445	50.1009	105.637	137.857	80.2149	70.5034	191.473	122.709	97.8983	64.1817	113.358	39.6185	106.864	96.3089	36.8201	238.122	192.076	120.56	291.823	69.8369	96.9523	121.16	33.2939
AEA93242	58.895	7.89131	38.2345	52.037	13.4951	49.1481	47.9913	49.6311	115.899	74.8428	25.748	46.8417	12.0096	39.8112	31.9277	20.5699	51.9804	23.2749	42.6248	30.7238	60.1734	35.2263	85.2764	37.5855	4.36734	44.3647	30.107	44.4324	51.0943	45.2149	95.5338	15.4704	49.0638	62.0137	20.1904	48.7396	43.8823	11.3345	61.5529	23.7666	33.6157	43.9501	26.6083	29.0948	91.2183	124.733	22.7291	64.4397	6.66859
AEA93243	206.658	9.17571	78.5112	77.8386	21.6374	51.4842	72.4501	73.6498	94.1418	49.3666	163.402	35.0202	42.967	47.1222	51.5616	165.777	61.3311	125.723	71.6608	154.353	102.141	113.618	44.412	84.3817	4.46433	124.417	74.1607	76.4431	71.0894	53.4515	114.404	22.1047	91.1921	119.562	24.8311	94.2339	125.87	9.51213	144.575	145.024	71.477	159.232	42.7168	63.1642	103.092	106.341	13.9517	66.333	9.39876
AEA93244	22.3906	2.83646	28.5506	30.9956	0.538966	11.9364	6.16073	6.08163	9.0236	6.27807	5.50886	2.99131	26.9795	2.14378	3.98477	8.0868	15.9012	3.4448	8.51171	1.26935	3.06067	3.8369	5.41445	3.25536	6.72771	24.9164	3.86489	49.3088	13.4304	4.86346	10.5526	2.62297	21.5754	17.3368	4.53579	33.6223	28.5547	1.50892	28.3303	2.84756	36.0612	1.49976	2.2071	0.640278	19.6979	6.85918	1.20143	15.8479	8.71623
AEA93245	27.3297	38.7719	25.206	28.6143	38.1001	40.1624	32.6659	19.3479	75.0123	13.0755	10.3372	37.5705	14.5478	35.0257	10.5713	10.0915	71.3798	38.6888	22.5466	20.0203	17.4526	7.91361	60.1185	26.4618	22.1289	22.1683	13.1292	27.8822	19.7552	90.278	56.2861	39.5451	24.2792	24.8398	11.1894	26.7651	18.4766	36.6134	19.6407	9.21269	15.9094	10.6747	24.0005	27.5853	27.2389	18.3584	15.548	73.3591	23.2646
AEA93246	4.05918	7.65976	4.2219	5.28413	6.00096	14.0837	3.07141	2.10554	12.8296	2.47785	1.60208	7.38554	2.98902	8.55022	1.25818	1.96783	21.8006	9.69101	1.32609	5.85371	1.33515	2.63021	3.3492	4.125	2.51556	5.69342	1.17751	13.5604	7.24071	11.5845	11.6358	4.27173	2.41628	3.91004	3.5804	14.1891	4.97126	5.14049	4.82009	1.65625	6.69319	1.74463	3.01576	5.08961	10.7707	5.36259	3.09469	5.36856	5.52234
AEA93247	3.18698	14.0632	2.52551	5.57811	15.1894	27.4101	6.43054	2.11599	20.669	2.62121	2.30005	18.0648	5.63223	16.7825	4.15928	0	20.747	14.8963	1.11056	6.62473	2.66226	7.00865	4.70965	16.1402	4.68157	7.80228	0.672358	11.8423	5.54225	21.1519	16.9687	13.1416	7.83315	3.87774	3.55083	18.0092	8.5158	7.87501	8.44887	1.48613	3.9107	2.34816	5.37545	15.3713	16.5812	6.18327	7.52431	6.36228	10.2352
AEA93248	2.76339	13.4777	2.18984	6.7714	16.0973	58.3371	6.81492	5.50426	21.0979	2.69897	0.997173	20.1116	4.88364	18.9175	3.60646	0.522791	156.508	25.3875	4.81477	5.74423	2.30842	6.07712	7.89512	15.8364	12.178	6.76527	8.74492	20.9315	6.50173	31.7292	16.5203	20.416	0.849004	8.96625	1.02629	20.0199	17.2292	15.7052	8.5469	2.57722	5.93412	0.904916	13.3171	18.5437	26.4543	0.846544	3.26212	13.24	24.6523
AEA93249	1.84226	14.1195	1.3139	2.90203	19.5119	162.047	6.19539	2.75213	8.39378	1.56256	0.997173	6.96169	1.62788	6.30585	3.60646	3.13674	32.381	14.2526	4.81477	4.02096	2.07758	3.47264	5.85328	4.05117	6.089	10.1479	1.74898	11.4531	5.65368	25.4934	8.77638	11.395	4.24502	4.48313	1.02629	12.8128	7.38395	10.2425	7.32592	0	5.08639	0.904916	3.10733	5.40859	17.8279	0.564363	1.08737	12.1366	31.5549
AEA93250	2.50497	8.37756	2.85848	4.20902	1.4592	22.9154	2.19024	1.49685	5.79916	1.12027	0.67794	5.04853	2.21347	5.07857	0.98076	0.28434	18.5901	4.36042	2.09496	2.81181	0.376658	2.12482	4.07197	2.70416	3.8637	4.29282	1.90251	9.23643	3.45935	11.272	6.7389	2.45322	1.15441	5.18145	0.558191	10.9975	4.01606	2.97109	3.32041	0	2.1901	0.492175	2.41435	6.77636	6.72493	3.22299	0.887118	13.8021	6.16774
AEA93251	1.46417	9.38542	2.9239	2.61397	5.11746	6.18193	1.7726	2.04149	6.13021	1.62573	0.634017	3.07385	2.07006	3.70094	1.37583	0.997194	13.1537	7.07971	1.83678	1.82613	0.513704	1.37997	2.94266	3.39537	5.16197	2.86764	0.556015	11.4253	2.69602	9.62051	15.0172	5.43382	2.15924	2.13783	2.28387	13.1108	4.30359	6.07818	2.32896	0	2.695	0.3596	1.69345	3.13182	7.67871	3.94713	1.38274	6.31363	9.71806
AEA93252	3.65478	4.36535	2.1101	2.19322	4.70036	14.0838	1.22908	2.46992	1.89666	0.603877	1.20108	2.65807	1.84542	2.74943	1.63536	1.11122	10.1967	6.50076	4.503	2.52334	2.25707	1.7223	2.81621	3.0269	2.15709	3.35533	3.46973	6.26794	2.00287	10.0839	1.90205	4.03678	2.28584	3.33521	8.43494	5.9575	5.92924	2.70929	5.5366	2.00861	2.94311	3.1737	1.66693	2.60035	6.60093	1.23957	10.4778	12.6641	6.98666
AEA93253	1.44098	4.01597	6.16625	2.2699	2.28927	27.04	1.93836	8.61062	6.0331	2.22219	0.779967	2.11761	0	4.17348	6.77015	0.817831	5.62838	3.48377	4.51921	2.69581	3.25007	1.35811	3.833	1.15227	1.58756	3.52776	3.64804	0.617817	3.09553	15.4933	2.82664	1.48548	1.32814	1.7533	6.42196	8.76912	1.92519	5.34097	7.64023	6.04754	3.31539	3.53903	3.12491	3.62613	8.9965	3.09002	20.4125	8.63002	7.71299
AEA93254	3.43406	1.93692	2.72131	1.37384	3.03092	14.0004	0.879884	3.42006	3.383	0.933069	1.77026	2.71211	1.15598	1.3778	2.94514	1.20653	14.6907	4.26978	4.44474	1.32569	2.37689	2.62009	2.34406	2.22297	2.70242	2.20188	3.20843	3.78604	1.35498	11.5261	3.48271	3.62441	2.11011	1.59176	2.91514	4.90466	2.84019	1.81833	4.11843	1.14382	1.65546	2.77118	2.24596	2.12611	8.06552	2.70514	5.01903	7.0514	2.80094
AEA93255	10.2245	4.22978	3.72201	4.1943	4.14548	28.1048	4.29801	6.84155	5.31164	1.13329	2.59418	4.69547	2.82333	3.40717	6.88039	2.90146	25.5841	6.64327	11.0227	1.99251	5.525	6.62508	5.59523	3.51309	4.92824	5.67114	5.56116	7.05506	3.3829	16.2863	6.13332	4.77605	4.27018	5.44274	1.24597	6.8749	6.61665	3.31598	8.47051	4.24633	3.16108	4.90453	4.27288	4.3217	11.57	3.57264	5.4691	17.6049	8.89323
AEA93256	7.52426	5.88117	5.68667	5.88348	3.31708	36.7473	5.63681	11.1423	6.97033	1.70312	3.0138	8.36259	2.71719	7.01947	7.06787	3.10633	10.9909	4.50876	9.66922	0.684095	7.98605	7.22111	9.11198	7.27388	2.55249	5.5804	8.75327	8.70885	3.44301	15.7964	11.1334	2.69185	3.73496	6.59859	1.60062	9.62964	2.67366	3.0671	2.39627	4.61116	4.94421	5.37658	6.55808	9.22501	4.28701	4.88188	1.76555	10.4052	8.97928
AEA93257	9.06645	9.63317	3.1924	6.78633	8.61554	53.8362	7.65003	21.7019	9.26423	3.14167	3.42655	9.49105	3.37097	7.55241	8.75933	3.33435	18.1472	10.4432	20.3142	3.61772	12.2535	9.79537	11.6713	11.7659	4.6583	12.2582	9.79518	6.61758	3.28788	21.6942	11.185	7.2227	5.24653	7.37436	3.25718	7.61638	7.09096	5.44387	5.81748	4.76313	3.88016	7.65166	12.2364	11.3989	14.4834	7.0623	0.495375	31.1521	8.6988
AEA93258	14.5361	7.90477	8.85005	8.93584	8.82433	87.3201	10.8498	13.2411	10.3034	3.7179	5.94903	6.36389	3.13283	5.32095	6.94058	4.42685	28.0425	9.25725	14.4549	4.42187	7.06359	13.5331	12.2076	6.23713	8.59333	13.2366	11.2196	10.3366	6.69144	23.2955	10.6308	8.22353	7.35252	9.70616	2.76512	14.7948	10.6577	5.91345	8.45916	6.94374	6.11792	7.48843	6.49257	5.83633	14.0558	8.58024	1.46484	36.9462	10.6272
AEA93259	78.3805	21.5024	68.1152	71.5403	18.3859	81.6433	153.907	354.854	153.308	68.8466	102.22	187.558	57.6387	178.535	143.622	103.699	84.5851	53.3303	343.339	35.4287	280.579	132.211	176.179	110.56	21.6367	44.6454	253.367	83.0741	40.3591	162.243	127.218	32.6278	62.8693	42.4574	65.8386	86.8913	49.6652	24.8272	42.5344	106.216	63.5012	141.513	238.592	149.217	105.425	157.121	52.1625	68.8904	23.6519
AEA93260	83.3326	32.7108	71.9893	67.1757	28.902	96.3573	239.192	358.272	141.351	68.1468	97.2002	278.806	52.893	280.293	150.727	106.249	89.3959	71.2235	333.128	58.92	278.842	159.846	174.834	192.87	22.6292	56.0317	225.454	99.638	56.7305	311.865	126.629	34.4836	91.4117	57.8378	77.808	122.444	65.8601	44.8082	64.5646	109.189	57.7893	167.767	245.762	241.575	123.107	115.237	57.4993	93.4896	42.72
AEA93261	281.731	177.107	237.197	204.546	240.408	372.504	575.423	507.475	399.625	230.876	342.209	313.18	166.947	313.329	326.471	419.73	230.451	300.051	538.097	256.768	464.78	433.688	397.467	319.709	154.46	275.4	491.516	334.181	206.571	516.755	406.066	225.481	247.672	272.936	178.705	369.856	292.335	218.373	278.091	331.318	200.221	548.46	402	272.649	244.98	405.659	146.586	294.076	167.952
AEA93262	106.364	73.0336	58.0797	58.2812	63.8076	158.438	193.938	118.463	194.129	75.2957	105.121	54.5787	33.1471	65.5756	84.962	104.767	100.618	63.8287	113.8	88.0198	100.435	92.4158	117.378	96.5397	27.9882	98.376	160.785	87.0337	66.3767	251.94	175.712	54.3964	96.7228	97.497	50.6567	115.845	110.386	82.9837	106.214	88.8468	49.1629	163.502	109.753	82.3987	153.936	203.104	45.5438	95.979	63.6681
AEA93263	1157.71	262.629	185.838	370.897	253.868	272.475	544.826	1665.33	1025.4	1034	905.541	375.24	71.7697	374.734	537.456	935.052	1134.72	315.728	1380.96	749.66	1164.27	466.978	954.702	406.75	61.7755	886.723	1675.71	153.215	367.846	489.016	1707.95	169.904	1209.28	800.137	1038.5	152.154	805.869	198.201	754.585	729.184	212.675	1112.02	1141.21	392.998	2564.55	1541.11	988.245	443.224	98.0938
AEA93264	0	0	34.9654	9.65354	0	0	0	18.3098	0	0	0	3.85966	0	0	0	0	179.525	8.88957	0	0	4.60735	0	0	7.35063	0	0	11.6359	23.6473	11.2841	10.9817	0	9.47629	0	0	0	47.9491	0	0	0	0	33.8396	4.51528	0	3.85534	229.564	0	21.7028	0	0
AEA93265	234.74	4.57951	340.638	379.635	3.48067	158.577	210.931	132.789	108.456	66.4635	194.146	51.6463	363.406	57.6038	89.7009	192.38	209.049	4.99416	201.226	5.85541	152.245	139.824	185.38	33.7875	15.5171	133.327	67.1534	252.819	122.466	113.108	81.8319	1.93592	209.436	135.954	106.708	345.293	131.72	9.74469	139.397	114.279	406.146	67.5681	79.413	48.8318	459.013	139.794	109.734	273.299	22.1139
AEA93266	254.256	6.85606	192.58	245.428	5.88337	167.339	269.109	248.162	200.013	114.741	178.944	65.4398	259.449	66.82	102.779	201.413	251.687	30.2363	288.366	29.5931	284.505	122.061	343.555	52.0343	8.39313	136.383	139.325	160.184	107.983	171.72	204.233	10.6349	230.69	147.344	132.447	220.144	134.224	7.41213	141.794	149.869	265.619	140.365	182.57	57.412	440.847	240.718	112.226	377.359	16.8206
AEA93267	256.929	3.399	285.687	313.365	3.01399	169.736	162.963	391.92	240.894	103.067	147.431	37.0404	406.642	32.7541	91.6808	166.586	346.161	7.46968	412.241	4.05626	286.69	108.816	233.217	27.957	8.06198	101.517	192.974	208.463	84.8367	186.01	195.036	2.93362	279.526	109.812	123.201	237.855	90.1612	11.4518	114.241	114.881	315.773	155.557	219.423	32.0544	685.8	276.973	105.579	369.104	26.1122
AEA93268	3.80685	0.816124	4.5947	4.61288	0.930448	1.03032	0.787824	5.24953	2.74057	1.12898	0.634017	1.04511	6.21018	0.616823	0.458609	0.830995	11.438	2.97348	4.59196	0	1.54111	0.275994	0.519293	0.70249	0.96787	1.43382	3.8921	1.50663	1.16827	0.466449	2.87214	0.905636	0.539809	0.71261	2.28387	2.16392	1.17371	0.434155	1.9408	0.819318	8.08501	1.15072	1.27008	1.10535	26.1442	3.85742	3.11116	1.05227	1.25394
AEA93269	1.85738	0.369748	4.16329	4.11011	0.351286	0.155597	2.94464	5.54942	8.03788	1.65722	1.36441	1.14195	9.14402	0.873294	0.934985	1.05416	80.0621	3.59239	3.32865	0.827337	1.46291	1.12536	0.705803	1.75046	0.584663	2.92319	3.94651	1.5927	0.814294	0.792474	8.43943	1.09414	2.44563	1.45283	4.28667	3.40248	3.72227	0.491739	2.11029	1.29918	6.65435	0.651672	2.68528	1.27978	41.5808	9.10388	4.22857	0.635648	1.70431
AEA93270	7.95915	0	7.02802	0.597032	0.602126	0	5.3532	20.383	12.6013	6.13706	1.23089	4.77408	20.0941	3.29314	0.890346	6.4532	75.4995	4.94805	13.0751	2.12716	5.98385	4.28654	2.01632	3.63685	1.25269	4.17544	33.8228	4.38747	2.09363	4.07505	11.7892	2.93035	5.23995	2.76693	7.60099	4.94242	7.59547	0.842872	9.04293	1.59063	8.89456	2.23401	10.6849	3.57655	102.223	5.57308	2.68446	1.36192	2.43441
AEA93271	3.16963	1.65632	7.53528	8.4603	1.67852	2.78804	6.04022	18.4141	4.22839	3.82894	1.28673	3.65984	9.80273	2.78186	1.65465	2.39857	49.0057	3.57609	18.2245	0.988299	2.2506	1.24473	2.5762	2.64018	5.52909	5.81985	16.7174	4.64316	1.94544	3.78662	6.43964	1.49761	3.16489	2.2497	2.64862	5.74074	1.76447	1.56643	3.85131	1.84755	13.3699	2.20563	6.30086	3.43418	61.0162	7.20151	2.80626	2.21467	7.35184
AEA93272	17.2827	1.98053	20.6516	22.0305	0.421488	11.2015	16.8243	12.6827	16.8578	8.36393	15.5092	3.69991	21.2998	3.71226	10.1499	12.4547	25.0925	2.0342	10.1035	1.63082	14.6177	8.35875	9.49349	2.27303	1.00215	16.4234	11.9459	25.6423	13.8877	8.33121	22.1446	0.937711	14.2527	14.8031	19.1292	23.7236	15.3429	2.86576	16.7294	11.9297	37.0432	18.6261	9.97259	2.71818	44.1546	22.6755	16.7779	7.2182	3.04302
AEA93273	27.584	5.12508	31.6017	30.2094	3.47798	18.1782	40.4624	30.3496	90.5151	11.6677	26.8751	23.3292	38.9986	19.3676	26.1254	29.6707	66.1843	8.76478	31.8575	7.53593	24.0301	20.7982	33.4257	20.902	6.9463	21.867	27.1019	25.0049	12.1738	44.0949	65.8145	3.92688	25.182	18.5394	21.6596	25.4651	19.655	2.7264	18.1076	22.7856	36.1449	23.4208	29.8145	19.2815	100.706	82.4092	12.4047	12.2721	10.1244
AEA93274	549.219	309.076	480.089	521.314	454.169	693.681	1687.86	113.604	1227.78	654.124	2021.5	266.082	321.049	275.869	1181.03	1815.12	99.0102	592.411	110.415	1045.93	221.28	1298.07	415.177	395.262	228.072	718.836	165.782	494.502	531.576	341.523	1708.38	287.446	638.608	956.126	211.819	527.054	688.618	244.281	952.008	1495.28	521.008	502.198	233.118	254.266	89.6805	1101.38	274.298	55.6647	262.317
AEA93275	99.798	36.275	36.5902	38.1054	28.295	72.2176	94.7838	112.042	191.087	39.5824	96.5669	63.8228	20.5361	62.947	116.774	96.6964	72.6436	36.4944	143.87	55.6275	80.312	120.849	68.1165	66.6391	21.2746	61.4294	83.064	63.7184	48.0554	111.739	169.459	22.4023	122.225	58.3579	105.162	74.3557	56.0121	41.8038	57.0064	95.3854	39.2913	109.261	76.4506	64.8025	138.555	235.26	84.0534	43.7351	31.7703
AEA93276	29.3775	4.17728	16.106	13.7729	3.41308	8.26203	20.4646	62.8445	29.3837	12.921	21.5804	14.1915	11.3901	12.7865	37.323	19.0552	73.1806	29.8593	89.3138	40.2853	48.23	26.558	18.495	12.6447	3.13752	16.1456	27.7003	5.26958	5.65775	16.2051	36.7941	3.24481	27.9061	12.5837	186.703	8.66527	14.0176	5.55549	14.5035	23.2746	8.82829	36.8117	22.7529	13.044	170.313	41.1409	72.7208	21.7235	7.54142
AEA93277	116.61	28.9546	32.3638	46.6986	16.3156	58.0871	78.3699	184.727	42.1522	26.8086	86.5816	54.2829	22.4758	51.856	55.1938	87.7857	79.0606	39.6683	188.475	45.4632	109.868	78.503	117.887	80.7135	28.2205	81.6759	193.069	32.5246	47.66	101.022	50.6228	21.374	123.494	90.1219	38.019	51.4279	82.205	30.6733	88.6819	108.253	21.2658	141.041	80.6898	72.7782	153.268	54.1326	29.9205	42.5893	43.9123
AEA93278	27.904	3.81216	11.1863	19.536	21.7309	33.368	38.6396	91.5445	35.9785	28.0129	21.0269	16.3108	5.80162	15.1264	19.7081	16.7686	74.7982	30.4241	93.8048	23.2015	89.4	21.1426	36.7889	17.2819	4.21957	20.0923	83.1096	21.1126	11.9216	51.8556	30.9716	17.4851	38.8308	21.969	12.1921	21.4048	21.9298	1.21678	16.6807	14.5429	13.092	44.8818	84.507	14.2273	179.68	40.8972	14.2095	278.529	5.85724
AEA93279	226.777	298.091	189.999	228.107	291.18	237.642	781.198	702.236	172.343	121.363	209.335	501.97	99.2235	409.547	323.472	222.346	202.761	242.815	622.687	223.572	779.453	374.555	1124.09	353.025	71.8782	207.332	397.436	295.188	236.026	1099.55	247.079	298.936	274.356	201.509	111.481	322.723	201.987	348.31	206.22	212.376	209.717	408.901	554.671	339.073	240.674	244.351	124.781	801.751	208.52
AEA93280	136.907	116.229	135.344	162.116	150.742	187.641	465.402	516.606	468.49	284.498	134.301	406.306	71.6626	297.153	201.363	133.073	154.074	140.259	487.499	142.836	614.91	197.334	580.788	255.874	37.819	119.915	300.098	186.166	179.765	693.597	479.512	144.032	149.13	111.868	106.239	200.173	112.375	114.584	112.822	130.866	148.075	308.485	428.609	269.88	193.135	559.245	115.88	585.015	95.4156
AEA93281	126.222	98.1548	127.63	158.611	92.2396	148.426	426.268	358.549	127.545	88.3897	147.458	248.208	64.1541	190.636	209.673	157.452	107.319	139.134	360.696	113.604	440.097	201.83	524.101	156.726	25.6844	103.548	214.369	174.348	168.64	619.88	154.738	117.074	157.779	102.927	104.269	186.459	119.247	73.3241	107.274	155.146	142.524	220.763	333.832	170.688	171.125	176.706	123.055	388.544	73.4447
AEA93282	121.697	50.4469	119.829	160.905	146.553	153.707	523.081	446.345	362.04	227.238	181.068	416.211	66.4338	349.772	224.378	161.632	107.98	157.789	424.023	132.444	484.486	215.197	713.202	275.743	24.3336	107.787	301.89	156.469	183.684	668.652	310.658	170.239	136.839	105.716	189.044	143.629	111.781	57.3593	109.933	183.343	152.384	325.721	399.463	314.432	190.77	412.822	185.619	271.213	47.602
AEA93283	0	322.16	504.353	57.1266	43.2105	0	0	595.934	0	0	2340.81	5.71005	0	35.807	745.431	1312.12	318.711	26.3028	653.975	33.9226	293.097	922.847	0	10.8747	119.862	0	843.506	326.52	843.043	243.699	0	28.0388	0	0	0	378.33	0	40.3248	0	5060.59	337.925	447.56	321.132	5.70366	509.433	0	0	0	29.1169
AEA93284	6.09916	5.12878	24.1996	20.0989	10.358	16.773	12.0237	64.3038	14.3996	5.61102	13.7745	10.5085	11.5222	10.1892	17.951	9.31051	246.445	9.96601	79.3714	6.55772	20.4502	15.4613	27.4437	12.5293	9.96356	4.63402	41.2645	12.8947	15.0386	14.4472	20.8637	13.2255	6.59082	2.55901	42.1789	15.8157	1.12395	6.08037	3.34536	11.1804	15.4846	7.23148	37.0448	14.4661	512.23	15.9139	56.6063	9.82475	16.2107
AEA93285	48.047	27.8768	32.9796	36.4211	84.2889	100.406	101.06	135.201	130.552	72.6941	92.6784	91.1488	20.07	101.758	142.695	95.0952	97.2467	111.937	140.092	123.445	120.672	96.99	158.788	118.335	19.4414	60.3108	95.8728	26.9674	43.2163	120.504	124.654	56.9156	58.939	65.9014	81.7586	48.8332	55.5554	41.5749	62.0665	102.656	22.3504	127.1	122.129	105.043	185.329	144.887	81.0557	65.0846	38.7168
AEA93286	224.429	2100.09	1347.76	949.895	1505.43	1046.47	130.821	354.913	22.4442	14.2635	84.6665	267.848	764.403	278.627	139.526	79.513	2385.43	639.27	342.686	480.089	172.48	141.015	290.45	207.198	5619.52	298.03	476.922	1764.1	873.244	159.786	56.412	2093.46	274.554	306.172	2708.13	1914.44	287.123	2548.97	248.807	146.516	1673.02	135.962	371.004	245.015	1600.75	25.8341	3026.66	241.124	3830.99
AEA93287	99.6229	47.3658	172.446	82.4163	31.78	156.879	197.974	260.866	109.391	70.4325	135.276	124.976	199.815	116.417	71.7691	138.298	309.555	18.8944	255.547	37.7945	186.881	57.2893	331.453	85.3226	43.9029	99.3051	276.942	146.041	68.3376	184.953	158.187	18.6393	112.818	81.6307	652.793	160.006	86.6138	45.3243	81.8335	102.341	121.078	151.61	274.485	95.1767	316.077	207.582	785.164	246.992	57.8768
AEA93288	295.263	47.7852	43.4025	86.353	27.6658	101.772	125.716	398.76	50.1376	71.9999	108.623	68.6791	21.3389	68.6499	185.948	117.825	115.391	87.7318	381.882	98.6902	205.423	434.04	99.6263	78.1118	25.2754	169.974	317.301	23.6414	69.5158	97.7371	52.4918	23.6502	234.23	170.913	30.2246	25.7531	159.599	52.9891	171.789	219.028	43.9311	188.606	110.054	77.8865	175.297	39.2582	24.0413	317.124	37.0548
AEA93289	6.98586	2.23087	1.10718	4.27953	0.924865	1.36552	2.74084	25.8003	6.02175	4.98259	3.78128	1.09995	1.54323	1.07296	4.7865	3.63444	61.3944	1.82968	29.8208	0.544553	5.90863	6.03545	0.774266	1.86207	0.962062	2.85043	35.5557	0.748795	1.51858	2.02847	9.95139	1.05024	7.2437	3.89584	1.29724	1.01221	1.55555	1.29465	6.17331	4.47921	1.74124	5.86205	5.61095	0.976637	117.034	4.6368	1.37444	3.83518	2.49284
AEA93290	36.5716	52.786	46.6186	40.3306	110.657	202.705	200.653	157.459	77.9131	35.0156	45.6225	151.891	48.9033	135.755	83.2771	46.2667	157.161	79.666	168.8	40.016	97.1614	52.7249	236.515	109.442	100.112	31.4009	117.768	98.6016	42.782	130.268	65.1167	165.068	37.6371	27.6636	93.243	147.267	28.677	66.7506	30.8308	58.9039	29.7342	43.7159	136.76	139.676	189.434	72.2381	95.5258	67.5448	140.991
AEA93291	1.42452	0.413554	1.9755	1.49599	0.125729	1.25303	3.7526	12.0591	4.35621	2.08697	1.8634	2.06851	0.629376	2.78181	2.13799	1.61698	18.0834	0.803599	18.8632	0.370142	4.34344	2.23767	1.85953	2.46807	0.65393	1.16249	5.33445	1.73049	1.02006	2.19818	3.75908	0.36713	1.64122	0.57776	0.925841	2.63166	0.475801	0.703998	0.629415	2.32496	1.69339	1.31198	4.06176	1.89193	42.5419	3.63659	1.12108	1.5641	1.3979
AEA93292	86.6491	382.404	70.1418	48.205	380.95	547.185	154.432	59.0445	54.1074	23.1474	43.896	162.053	62.7244	165.34	96.2641	48.8403	160.704	257.808	53.4794	106.586	41.6905	71.9484	272.798	162.281	578.461	93.6876	78.1832	133.215	94.5612	280.148	63.3991	554.348	91.9261	97.4683	166.131	140.833	108.348	378.783	105.657	54.6448	59.4891	48.99	77.3512	167.735	50.8793	17.19	179.529	78.6131	429.624
AEA93293	61.7203	115.145	158.734	91.7665	125.171	146.236	229.016	257.115	139.571	39.9871	119.065	236.052	214.897	203.879	182.343	119.249	270.312	85.3371	276.1	67.4579	210.635	115.054	161.314	153.526	99.3477	64.2802	194.829	179.736	72.3193	195.727	112.798	113.873	55.1354	54.5706	347.474	194.592	66.2697	137.656	58.2684	135.29	104.611	123.427	296.149	191.752	194.08	112.026	348.94	83.2497	190.206
AEA93294	36.6107	27.2404	72.4226	60.0444	16.1564	39.2269	202.462	177.131	79.4239	23.6987	54.1895	141.574	70.292	112.521	104.054	51.4332	98.4224	31.9079	213.809	21.9851	177.551	71.3536	45.5529	96.5008	7.71841	33.4727	108.991	95.6341	40.2254	98.4536	62.4432	15.6091	30.6195	27.7724	111.292	83.1063	32.9106	23.7889	32.0528	68.9206	60.8353	72.987	194.292	97.7205	184.692	66.4616	101.643	50.6196	18.6286
AEA93295	42.8268	32.8739	69.3716	60.9836	20.5654	44.6944	182.348	260.974	165.096	45.8957	53.8274	164.809	67.3479	133.595	77.0183	56.0285	125.46	35.6249	280.77	31.46	285.508	51.3102	41.6203	121.748	11.5959	40.4285	176.876	89.7869	35.1966	126.752	126.523	17.2109	33.7866	32.2371	129.4	70.2046	38.3069	33.0927	34.6382	55.3428	59.6224	119.088	268.392	105.259	197.138	161.772	101.541	53.9064	22.1465
AEA93296	172.699	212.804	895.688	689.395	152.787	396.073	583.531	578.761	116.618	39.1981	292.639	527.273	1401.95	553.618	577.847	332.73	290.238	256.462	630.016	256.937	393.883	456.909	403.263	381.101	143.406	151.178	504.027	740.006	431.857	338.146	100.956	297.162	160.121	171.472	1091.69	876.326	181.435	199.06	154.197	343.396	659.097	310.496	489.6	468.115	385.855	116.799	1032.65	182.92	223.28
AEA93297	116.816	178.691	689.819	462.559	98.9654	280.349	436.006	664.882	242.974	68.7964	186.761	497.545	1056.43	494.491	356.103	193.508	362.626	148.067	726.309	124.035	470.324	268.448	184.047	377.584	77.5899	93.563	547.126	535.781	292.179	240.368	172.466	137.087	98.5854	81.5959	671.113	616.07	92.1642	158.491	93.3515	223.271	419.964	303.958	594.6	425.388	504.821	217.806	577.839	112.571	121.58
AEA93298	184.204	314.71	1058.82	574.192	286.028	340.915	559.983	569.316	357.607	152.4	191.897	477.335	1397.81	476.966	452.286	212.692	274.165	208.816	619.988	160.868	387.488	387.961	210.884	390.679	252.967	172.327	549.792	864.753	331.268	242.682	313.884	341.153	186.776	140.412	550.088	934.034	160.8	362.761	151.915	239.106	621.624	275.484	525.883	395.387	353.927	378.241	499.265	244.152	476.11
AEA93299	29.6841	16.1643	39.8751	46.9113	13.2778	30.927	42.8377	99.4527	73.7458	22.6663	36.8924	35.9691	45.5838	40.3689	36.5588	37.3749	72.3247	14.7712	84.0574	17.7025	52.7595	28.9278	43.3342	37.3911	20.6383	17.286	76.2441	68.5777	41.5685	36.8969	71.1506	22.8764	24.5707	19.2863	25.3667	61.3212	15.4015	14.3138	19.4826	37.0916	38.1933	22.8975	105.136	43.4229	135.757	76.7209	28.9177	11.9094	22.6762
AEA93300	32.0361	12.8097	35.6464	36.8805	7.57895	21.0457	36.504	92.0985	53.6571	18.4374	27.6493	22.0489	38.7169	17.3629	32.7583	27.9294	53.3206	10.5931	76.6489	11.1904	38.5146	26.9773	25.9488	20.3796	12.0076	21.292	58.5288	49.4665	24.3253	33.5594	68.2105	13.0513	30.3394	19.155	15.5776	51.8737	20.5917	10.446	22.6187	25.5656	31.3071	17.8721	58.916	20.362	115.952	68.4283	16.6347	8.835	19.2101
AEA93301	36.6736	19.4753	42.9683	37.2444	13.0216	23.0462	36.5398	150.701	64.7775	15.7676	22.2964	20.9136	45.1269	18.1779	27.9768	20.1582	75.3167	16.2085	118.202	16.9067	67.6265	15.7472	24.9082	16.3435	32.5318	18.0082	99.0299	48.568	24.4765	37.3263	65.4906	22.478	30.9932	18.1559	20.9572	51.1585	20.357	16.2026	20.7541	9.70226	32.3491	32.0278	60.6418	16.1304	159.03	74.9408	20.8399	14.6006	59.8462
AEA93302	38.1629	6.67128	32.7785	27.2211	5.2154	19.0903	29.8077	111.842	92.6075	19.955	15.8442	11.9747	32.3924	8.96778	12.746	16.3028	64.1128	8.26742	87.37	6.56807	68.8325	10.4424	14.8166	8.8597	7.53495	19.9249	76.7032	35.305	21.7863	25.2197	86.9351	11.1397	30.0056	17.6418	22.0981	34.0693	16.9956	5.6783	16.4994	8.80227	23.8552	40.3466	45.3846	9.2076	147.228	98.6812	20.8298	10.4858	18.5967
AEA93303	53.4473	33.4935	34.9699	33.7099	22.6513	23.1181	33.9565	121.9	154.37	29.1245	24.2065	23.8643	44.1985	18.996	19.0347	21.004	62.9939	21.5864	103.766	25.1676	90.6749	16.8157	23.2574	16.8526	30.6439	18.788	84.0261	38.2481	24.4361	49.0363	115.869	27.2278	33.6075	19.0545	25.1739	42.0624	22.4839	38.8118	19.6221	11.9893	32.6608	47.9715	42.4275	17.2859	126.763	153.182	25.5684	15.8648	74.3148
AEA93304	83.7617	51.7739	54.9829	54.8331	38.0703	38.4181	46.7256	185.67	409.604	72.723	32.8434	37.8926	49.7315	31.0266	23.9291	29.9459	111.632	31.0403	144.792	35.3713	147.6	27.351	51.0719	30.7649	63.9437	33.9081	128.151	60.7972	29.9559	77.6106	285.183	43.061	39.716	29.4248	37.9667	62.0207	29.6659	51.4992	27.9757	18.4532	46.5356	88.8745	53.5032	28.8141	223.868	430.693	34.2572	24.2266	182.397
AEA93305	137.811	110.377	93.0818	82.5066	121.406	129.906	110.881	174.448	91.0367	21.8482	61.3482	96.7997	100.151	88.8485	78.6656	57.0166	130.798	61.0308	142.722	94.7747	150.088	65.5499	105.634	70.0335	187.304	89.8644	194.823	93.3232	52.1739	132.581	201.395	130.782	102.091	89.3253	74.6198	101.893	94.6409	135.576	80.2393	50.4497	79.4167	119.569	51.5165	67.792	168.06	141.645	71.4588	67.8793	548.756
AEA93306	27.4027	2273.09	240.17	229.02	4.67592	30.3528	12.9014	63.2241	28.72	23.7119	49.5238	76.3213	371.817	76.7205	29.2063	50.7183	108.52	48.5834	51.5644	70.9172	26.3247	40.749	811.679	68.7197	782.095	29.4436	105.217	104.891	37.0954	355.194	31.2282	31.6232	25.6779	26.8589	30.1919	144.459	27.2547	2722.7	28.0495	51.326	209.389	44.6802	48.3475	90.9851	769.784	14.6439	14.7364	76.9516	971.81
AEA93307	19.9977	1222.65	186.203	151.236	1.47084	15.6357	7.84591	36.513	43.0262	39.2772	35.9306	47.8137	255.732	41.0991	16.7467	32.7881	66.7189	35.3204	35.1331	54.5592	21.2295	29.0568	552.502	39.7555	152.082	24.8189	57.8344	67.8774	24.4629	277.394	34.3243	14.6025	23.0398	14.5317	17.02	101.776	23.3778	1227.12	27.9802	33.0268	160.27	35.0621	30.3837	51.779	578.829	21.6967	9.5083	65.8714	369.288
AEA93308	15.6468	428.54	152.238	123.057	2.0715	14.033	3.40477	15.8122	12.2974	10.9116	24.1001	14.3713	228.333	11.9959	13.5136	25.3353	33.4789	21.6402	17.0789	38.5277	13.9261	16.1567	406.43	14.8579	73.8975	25.6314	19.879	55.1484	21.6788	183.169	12.7028	7.88715	17.6029	20.8581	9.87027	75.6655	28.2828	358.204	26.5355	27.5223	144.953	25.0633	6.98596	17.7088	278.269	9.51609	4.7535	35.9677	112.572
AEA93309	0	0	0	0	0	0	0	0	0	0	0	0	0	0	0	0	0	0	0	0	0	0	0	0	0	0	0	0	0	0	0	0	0	0	0	0	0	0	0	0	0	0	0	0	0	0	0	0	0
AEA93310	16.9902	1609.28	159.051	133.146	35.3106	47.3721	6.46831	23.4658	29.5277	20.615	23.8586	15.2771	201.402	14.0535	16.5675	26.2904	56.6588	19.9956	22.6209	22.4898	6.70814	15.711	221.73	17.6876	910.675	22.1709	23.1297	140.88	73.1447	120.093	19.6735	96.5801	15.9553	18.9175	4.46461	115.378	24.8409	1475.38	21.0338	19.9564	165.657	8.34556	11.8182	20.7051	147.805	13.6995	2.08134	30.7183	815.046
AEA93311	123.101	160.832	142.855	145.174	44.2737	108.326	101.712	104.538	148.333	105.016	162.794	41.6852	124.393	45.7657	139.597	177.151	167.178	49.7882	99.4497	65.5534	112.77	97.3366	116.531	68.574	91.7701	152.567	63.3217	165.389	85.0833	144.585	159.907	44.0437	111.904	143.612	76.8821	140.755	164.877	137.394	152.784	144.907	139.387	94.7014	82.7645	56.5601	188.83	180.41	83.9977	173.222	117.304
AEA93312	1167.95	1265.51	693.72	649.571	1893.66	991.709	2042.41	673.996	812.936	766.69	3169.97	1066.19	643.012	1122.78	2124.86	2938.94	498.829	1188.59	655.753	999.255	1267.8	2220.08	1142.26	1548.72	1080.72	1551.71	589.063	851.442	1043.58	1235.34	419.059	1625.99	1034.24	1468.02	370.523	980.576	1587.64	1052.98	1527.89	2597.94	586.664	1307.88	744.328	1181.58	412.071	506.482	404.601	618.859	695.658
AEA93313	314.2	167.742	99.5948	136.413	162.788	114.857	422.653	308.856	152.42	120.821	471.187	183.039	120.189	172.62	225.798	496.377	342.674	146.664	378.234	152.678	469.036	269.211	310.149	187.621	94.408	209.787	327.992	101.472	103.938	279.761	241.276	112.876	180.528	254.868	148.515	85.7302	221.703	154.269	223.566	340.603	97.6397	611.326	230.731	192.817	497.633	238.757	149.326	135.225	71.3488
AEA93314	668.873	3577.33	4050.89	1540.1	801.261	1385.82	251.983	1031.49	277.003	194.064	441.837	1261.45	8404.24	1152.27	872.289	435.741	744.679	1818.12	906.491	1591.88	212.681	1757.65	1108.1	455.936	4180.8	1553.59	1894.31	1452.6	942.198	3351.25	244.452	1164.34	466.069	1469.46	35.1279	1708.39	2042.75	4549.94	1361.8	1042.72	2541.55	4828.45	641.891	827.806	462.107	146.508	54.9348	4034.88	3315.45
AEA93315	158.629	25.5609	91.0642	147.776	14.8672	64.236	130.207	289.891	439.457	154.32	117.373	58.6133	65.7471	63.8971	63.6582	124.243	180.631	47.2202	329.681	91.2959	196.738	72.0747	172.746	108.735	7.21072	145.895	155.339	41.5013	89.9095	156.825	472.037	9.49918	128.269	146.068	37.6122	64.0117	132.084	21.9606	139.721	106.017	83.2974	136.378	130.396	88.3813	323.242	620.175	33.9544	269.845	28.026
AEA93316	122.458	18.4268	87.8705	123.467	11.459	77.2617	110.608	294.041	307.909	105.868	102.896	37.9234	72.5159	42.8358	63.7598	104.98	185.002	38.8288	347.022	64.8706	202.128	58.6142	145.554	86.0668	12.7145	101.633	182.4	58.345	69.5047	183.283	367.958	12.7231	93.368	97.1229	79.47	85.3493	100.648	15.5653	108.781	79.153	78.6981	201.907	147.033	64.5019	344.946	603.317	56.7638	162.807	27.7974
AEA93317	90.4557	10.9128	62.4213	84.7367	4.93932	46.4392	69.7164	178.597	133.19	37.9948	60.8685	18.5098	68.7331	16.7274	37.6206	57.6309	167.722	18.0398	223.897	29.7408	127.457	39.3097	67.955	40.5287	6.01047	73.0273	107.372	51.2325	32.9985	112.514	134.583	4.26335	86.1303	72.8034	60.7834	73.8196	69.3603	8.87105	78.3793	52.9312	60.1685	132.82	97.0213	27.789	314.016	184.97	43.8342	104.764	14.5064
AEA93318	65.3558	1.76708	59.1809	81.6445	1.03314	20.3638	26.2432	172.924	142.51	23.8581	34.742	5.44731	111.019	5.34222	28.2619	32.5532	138.307	4.52797	241.273	4.74476	103.943	35.8552	33.3278	8.65824	4.94357	42.747	71.2457	76.7866	18.141	22.3745	199.001	1.10615	61.497	43.2027	23.9102	111.092	39.358	3.47092	35.4282	26.4735	77.8334	81.6463	91.8549	6.75038	305.724	233.263	24.1817	37.6227	7.93632
AEA93319	46.2926	3.24862	27.2362	17.6623	3.52733	29.2946	72.5753	88.2277	28.9539	16.8459	40.7403	36.4272	15.8914	20.4316	37.0319	38.5597	81.9528	9.34003	122.205	14.3303	33.6353	28.8777	130.472	20.1067	5.13687	33.0213	53.5394	10.8521	13.6956	81.0327	29.4917	3.08994	53.4115	32.8233	47.125	19.833	33.8164	6.17206	33.992	29.352	18.6967	19.7125	56.2539	19.7646	150.332	42.4421	38.1352	45.8754	8.91319
AEA93320	21.9555	3.24491	16.1333	13.4499	1.4974	16.3862	22.2623	127.221	25.7256	12.1583	17.9161	10.5106	18.2248	5.99984	20.7089	17.7474	65.9421	5.54936	160.145	4.04525	28.7199	18.1847	87.9468	3.79064	5.31425	12.6234	61.2684	9.8413	7.96296	34.7738	19.9028	1.45747	27.9017	16.1905	17.0494	15.4	9.77776	2.8359	13.6695	15.8227	19.5937	12.5003	59.6765	7.74333	164.491	35.311	14.5298	19.3253	8.72494
AEA93321	393.805	120.968	696.644	605.91	40.8398	264.268	260.678	314.114	712.297	375.878	248.211	755.218	424.423	374.038	346.461	264.974	184.018	70.2767	278.04	174.427	156.72	298.101	318.797	100.883	13.2894	355.094	252.623	176.389	267.59	414.592	837.41	23.2899	386.389	352.002	90.8814	136.798	318.746	97.6999	297.761	249.383	553.055	125.445	574.77	117.601	227.47	684.58	53.4557	1034.23	29.7422
AEA93322	569.707	83.3909	344.629	470.084	81.1285	229.084	375.449	521.613	425.173	608.206	357.086	365.242	145.524	297.233	312.652	427.677	209.435	199.542	531.513	205.402	728.26	358.264	424.629	222.805	151.905	562.586	408.449	192.946	363.777	616.357	422.87	95.7452	545.396	579.016	261.367	189.789	583.332	86.594	573.671	308.08	278.898	730.875	600.778	192.757	301.886	324.999	215.887	634.227	142.477
AEA93323	490.953	30.5549	233.432	293.662	25.1664	195.689	254.882	243.606	470.444	511.957	388.587	447.931	80.5888	334.485	332.59	354.797	99.6352	99.6025	223.015	137.718	317.267	358.649	301.775	229.475	9.04701	377.049	190.64	106.746	287.93	418.496	399.471	25.7561	393.088	360.97	92.2704	115.969	352.007	27.069	327.702	321.899	187.808	344.569	307.238	215.544	158.931	400.512	72.8058	433.619	27.1205
AEA93324	617.943	95.2289	259.618	475.254	73.7329	248.24	357.162	489.997	276.089	309.014	458.454	394.627	134.325	303.51	409.417	452.564	131.799	233.366	440.406	365.054	502.849	446.844	355.199	286.519	23.6573	413.255	438.562	158.264	352.71	550.822	389.505	66.6719	419.863	399.993	121.521	148.972	417.577	83.5055	372.278	395.757	237.535	522.895	484.675	260.598	188.22	282.021	82.0802	712.207	51.995
AEA93325	617.355	195.732	311.717	539.117	128.692	341.182	360.02	911.471	734.88	738.724	428.142	732.019	124.415	578.59	395.43	462.181	289.852	318.803	823.893	492.314	819.243	437.666	503.073	553.749	37.4757	420.522	812.416	182.12	459.468	723.072	939.274	88.8863	431.284	397.202	135.569	191.554	404.037	175.756	379.326	384	270.064	784.543	807.838	570.758	402.341	723.049	91.4962	981.903	95.2932
AEA93326	636.3	283.475	348.46	567.706	232.131	485.048	468.257	775.401	1243.32	1161.38	506.021	756.879	118.423	676.012	497.353	572.867	238.861	463.083	704.331	585.023	536.606	613.28	656.202	605.464	66.6336	498.967	680.762	243.507	566.255	746.627	858.732	171.114	467.73	451.353	125.573	233.939	523.306	238.975	436.224	493.691	361.36	514.047	510.019	627.309	278.588	1044.5	87.0359	1295.72	139.976
AEA93327	52.4073	14.8849	71.5003	110.511	2.73995	26.2299	39.2895	103.058	318.524	231.622	49.6871	58.0248	26.8413	42.4949	35.4178	52.7623	87.0301	9.36145	87.7636	15.7163	110.214	39.4833	21.68	38.237	3.49373	41.0649	84.93	41.5759	52.6032	70.1856	321.972	2.92497	47.3807	38.5847	16.7361	26.553	40.3605	8.16581	39.3796	41.3271	54.8362	70.4636	108.945	38.0099	145.363	296.6	8.66907	96.3593	7.32558
AEA93328	4497.28	961.919	2086.47	3828.1	657.141	1571.09	1228.89	4646.78	2741.55	2508.11	2740.35	1100.14	799.485	1210.7	3745.65	2950.62	3974.87	1182.38	4831.01	2045.87	2378.76	1782.78	2033.21	1379.8	282.96	3056.16	5116.7	1926.66	3068.27	1205.24	2866.4	398.309	7918.57	2792.22	3571.92	2169.55	3020.81	965.31	3075.3	2228.26	2741.24	3286.14	3241.82	1457.68	5596.48	3836.35	2710.59	2286.75	538.797
AEA93329	8715.22	6745.66	8275.42	22059.3	6907.05	7382.64	4912.57	50459.8	3688.29	3893.54	15471.4	19607.3	4353.09	20571.3	18765.6	14591.5	40188	12923.4	50230.8	16507.3	25480.4	10076.1	4503.28	29138.1	1752.63	5611.53	45167	9768.81	17302.2	8701.96	3353.03	5034.44	12959.7	4693.32	14922.7	8837	5553.37	7684.22	5566.41	12539.1	12554.6	26880.6	32981.5	27475.1	51202.9	5528.33	11429	11494.3	2618.58
AEA93330	8369.83	2510.52	1628.97	3523.87	3330.38	1739.77	2398.54	3721.77	2644.87	2197.43	3751.43	1797	707.713	2211.86	4061.66	4053.09	2600.47	5260	3742.24	7513.25	1531.87	2271.39	4089.74	3176.21	662.289	9491.86	4727.52	1688.66	3731.8	2197.66	2559.54	2405.67	14020	9647.2	5324.91	1826.37	8764.48	2312.55	10064	3324.63	2450.05	2339.14	2221.51	2436.47	3200.58	3760.62	4702.77	2854.19	901.913
AEA93331	4.79798	4.45729	18.6305	18.4752	2.96431	9.37857	10.219	37.431	13.5891	5.42605	5.19407	27.1965	14.1321	22.1078	2.50471	1.36155	109.32	11.5998	43.4705	2.99205	23.0461	3.76839	28.2432	17.265	5.28606	3.91543	46.0566	33.2569	8.34383	14.4891	14.1177	4.12181	8.84457	7.78389	16.0373	33.0219	2.13675	3.55673	6.35986	8.94947	23.1822	20.818	17.7269	18.7815	223.168	49.2391	13.2158	25.8616	11.1288
AEA93332	103.052	10.7072	42.5509	28.0049	3.82967	23.3241	51.0715	40.5127	11.1316	6.83081	91.4984	22.3937	36.7436	15.2329	46.7183	68.7486	150.061	4.80804	43.4705	3.38232	68.8683	83.4943	40.8774	17.3485	6.97147	121.719	9.1541	40.6954	29.1287	27.5382	15.1991	3.72755	122.478	107.79	10.0717	46.3667	96.6182	4.02066	100.652	85.9927	33.6934	27.9737	11.3265	15.5443	326.774	27.1385	13.8725	17.3244	14.5158
AEA93333	85.5531	16.7864	74.3422	79.7764	11.4567	89.3816	156.09	127.807	54.9765	33.2112	122.157	189.621	107.748	200.404	103.569	114.134	158.441	36.1371	142.895	43.5397	213.047	135.779	101.579	126.995	7.58383	69.2145	63.7946	84.3237	58.8479	85.6617	41.4733	15.9664	87.9178	77.7732	59.1645	83.7807	70.9458	22.9626	63.8708	105.239	79.8672	94.5531	114.209	158.58	334.91	56.6345	70.8116	42.9927	6.84268
AEA93334	109.269	56.6196	86.2259	96.9113	53.0023	88.3065	189.29	224.048	67.2777	31.4359	125.744	280.77	106.29	278.153	112.526	122.989	302.166	99.4536	204.942	71.5764	301.334	155.343	129.384	228.72	21.2443	106.217	120.59	88.7767	70.5889	135.932	71.2762	55.3752	129.911	117.311	55.2451	86.0137	104.889	49.6896	127.191	144.511	86.4071	142.075	147.907	246.085	533.149	82.5589	47.1516	62.1416	33.9129
AEA93335	25.0261	4.67058	10.2701	16.5825	2.99769	17.2961	14.5278	43.6172	28.3962	12.52	25.3182	10.8206	5.52846	9.57023	13.7644	21.2209	64.8762	8.35536	55.9066	7.06005	47.2245	18.5326	52.1284	10.8398	5.74415	17.5052	34.1299	9.89962	12.2975	22.3935	40.3252	1.99636	23.753	17.219	7.13679	12.821	14.1305	5.41095	16.389	16.0463	6.85474	29.1588	21.2134	9.40275	141.459	51.1103	8.08909	62.0937	7.97352
AEA93336	22.2692	20.4029	16.0909	30.476	8.26436	11.7221	107.558	70.5518	29.4523	18.1175	33.9784	27.7564	8.98668	34.5343	21.969	36.6231	53.7646	14.8375	67.0912	13.0124	63.5421	22.9717	54.6236	31.6187	12.1707	21.4641	82.7908	14.7353	15.0136	27.023	38.7697	5.87482	28.1215	25.3891	16.8016	28.8113	22.4899	24.4372	24.1726	24.2849	21.5436	68.3877	59.4896	25.041	100.17	39.7502	13.2476	26.464	19.8977
AEA93337	10.593	4.17166	6.56952	7.73874	3.90238	8.37245	41.0444	23.3931	18.0353	3.8709	14.0851	12.4247	4.88364	13.3393	14.6062	12.4163	59.3652	6.45821	34.6664	3.01572	21.6991	12.8054	27.0204	10.9566	3.55192	3.38264	16.4696	7.60248	5.72435	19.6244	18.2626	4.15442	5.51853	2.80195	13.3418	12.6126	6.46096	3.24346	5.18919	15.4633	8.15942	10.0672	20.1422	13.3283	116.6	32.9447	8.42715	12.9641	6.16307
AEA93338	22.8889	43.4801	25.1539	17.9145	40.7087	46.0914	68.1143	53.333	58.02	15.6842	20.8045	69.948	17.1724	65.2693	35.0009	21.4468	127.357	19.3158	58.4659	13.4657	60.9868	35.4116	99.5275	45.6711	102.059	15.0663	29.1099	36.9398	19.6151	73.0472	50.8292	72.6796	17.9122	14.9759	62.5522	44.1151	15.0016	55.3844	16.8873	26.8849	19.4752	28.9029	43.4453	59.9983	138.589	70.3167	44.3533	30.7787	109.339
AEA93339	87.5056	392.912	71.655	127.633	223.976	188.151	150.407	198.506	95.783	47.2311	192.09	611.338	146.054	536.323	186.531	135.197	370.275	322.038	127.054	369.857	85.2815	201.602	39.5126	421.784	257.086	29.7541	79.9982	112.554	61.1684	112.283	114.435	353.316	53.7692	70.9814	297.904	99.3191	51.9601	450.471	57.9957	319.64	120.799	17.9094	21.085	482.202	585.784	93.8234	608.313	52.4072	281.03
AEA93340	80.7189	57.3057	630.205	460.768	43.5554	249.222	112.899	347.747	726.513	69.737	76.6252	119.264	788.366	125.346	274.376	72.3626	220.938	60.0234	364.066	73.4079	171.868	456.174	163.339	96.3307	39.4122	63.2515	305.367	979.516	184.943	205.83	604.054	51.5347	69.044	51.7114	240.166	1495.85	55.1469	66.1832	55.5241	205.311	359.898	107.683	248.794	105.601	291.302	1395.33	210.425	91.558	50.4067
AEA93341	125.125	28.5695	514.767	373.137	28.5176	149.018	106.646	286.21	945.806	120.199	61.9164	123.694	615.488	114.729	247.91	64.223	184.563	38.4622	312.205	52.7872	138.924	386.462	155.155	101.04	18.8069	84.0137	308.195	738.684	164.074	183.54	941.887	34.0161	101.864	77.3001	152.155	1017.41	72.1818	34.8319	76.2799	151.654	264.077	99.0205	189.293	97.6858	261.717	2155.05	176.168	125.844	25.4333
AEA93342	52.7441	4.26962	83.455	78.3737	1.15898	26.4377	106.719	194.423	81.6051	19.8791	172.953	54.3541	93.5994	62.6952	69.9209	162.345	87.1934	28.2547	186.923	34.8023	302.095	137.169	83.992	76.9153	1.44671	45.2748	115.799	90.5498	59.1715	29.8497	85.3099	1.69211	45.3866	57.5189	22.1896	120.342	53.8011	6.00277	53.9584	131.651	80.1636	278.267	114.381	53.8343	174.078	178.137	20.6683	31.4574	4.92008
AEA93343	71.2444	11.5598	23.1437	23.8933	9.75514	22.6061	80.2461	122.712	55.1627	37.6263	110.076	26.7893	13.5825	27.6882	39.9305	111.196	44.0764	34.4488	110.699	53.5576	129.169	66.4575	92.4114	44.9226	5.10734	81.6842	114.35	11.6117	27.8916	82.465	58.1511	7.35706	72.1874	81.6395	30.0387	14.1056	80.1898	12.4799	76.8106	82.942	19.8723	165.298	63.6699	39.4738	73.4991	74.2953	22.3217	60.7877	7.70524
AEA93344	173.774	219.385	132.968	109.112	239.574	160.086	302.463	201.502	259.735	139.129	210.572	135.62	94.8925	118.03	100.86	225.431	139.251	251.691	199.408	287.015	291.506	142.925	215.367	228.826	58.8073	224.462	241.803	119.256	114.593	401.004	335.81	151.833	132.754	223.309	229.844	124.837	240.856	262.87	218.568	189.065	100.474	434.501	249.722	189.939	172.717	289.934	176.393	175.561	88.557
AEA93345	68.0599	13.5487	32.3603	56.1585	0	17.1047	199.453	4.84161	23.9457	5.2479	165.777	2.0412	17.1828	7.68004	49.4877	118.642	142.414	4.70129	15.2465	0	7.30984	123.71	7.18411	7.77482	0	47.6065	15.3843	52.1083	52.2169	9.67956	14.9855	7.51736	58.2499	41.4058	5.41644	19.0185	32.475	14.4151	77.3275	115.615	62.6367	0	7.02834	4.07782	324.761	17.8711	28.694	52.4072	20.8171
AEA93346	61.8629	86.4545	4775.58	3670.98	5.68099	202.983	51.9499	535.622	105.858	7.99606	8.5164	10.8103	2967.02	15.3469	256.49	8.11803	178.082	8.12653	558.495	4.2369	41.0433	672.702	26.6861	11.5807	64.2163	33.2667	575.311	5797.49	3299.1	21.2174	242.902	3.68633	55.0413	27.8461	218.331	3607.23	23.4097	138.107	38.3936	113.056	4851.68	17.1256	129.762	6.5989	206.511	465.455	356.274	131.923	199.06
AEA93347	59.2509	16.7837	19.0776	25.0329	18.3922	28.6732	22.5372	381.055	28.3704	10.5567	26.0773	19.2322	14.6139	18.9139	48.7051	22.7316	133.269	46.938	457.343	55.11	74.4958	15.3163	27.6068	24.4661	10.2195	40.6652	131.434	17.6038	21.5376	30.7678	33.1877	19.3843	65.3481	38.4964	54.0782	19.6603	38.5237	23.4538	40.3179	18.4085	16.3787	86.6585	34.3927	23.9455	285.479	45.3336	42.6966	69.3344	22.7853
AEA93348	49.1066	29.4283	60.3677	44.7565	36.2454	111.605	122.359	83.8758	62.4132	18.4811	67.6212	84.825	80.489	92.7857	82.8831	72.348	133.669	59.4227	84.3191	68.3865	102.277	57.7933	86.6311	85.6567	24.9486	49.8328	52.0149	58.036	45.1325	102.538	59.4653	43.6724	53.0004	41.7942	109.142	76.6455	48.611	27.1605	38.4483	58.3749	38.637	88.5481	97.4191	78.4874	106.274	81.8424	107.829	110.021	50.3907
AEA93349	52.409	49.9136	93.7593	79.5878	38.1367	118.068	149.874	151.705	91.6522	21.6301	85.7155	103.615	107.946	102.551	112.783	84.9548	131.808	71.4661	168.307	72.419	170.27	77.1133	73.7714	108.691	21.6007	49.8457	113.352	85.0315	58.5492	135.281	77.765	37.5084	49.0003	41.2889	118.045	103.909	54.404	47.5153	48.9786	68.0426	56.3873	148.625	151.903	104.289	118.877	110.538	127.296	87.6148	43.996
AEA93350	123.782	64.4625	90.491	62.1121	98.9968	133.034	153.863	112.128	134.427	34.4642	79.4627	88.3807	83.6196	109.566	85.3492	78.285	186.876	102.443	123.44	111.045	113.495	70.0777	100.357	103.204	65.8596	75.5013	96.7923	93.6446	56.2028	117.174	142.479	81.9851	90.9211	75.3055	105.2	112.386	79.5838	71.4031	75.8783	68.5563	51.4188	132.186	96.5018	92.8886	168.014	217.682	117.446	159.905	70.0998
AEA93351	5.90491	359.147	262.097	93.7468	710.204	4.8885	7.24224	35.631	21.7287	5.41015	12.0327	21.5848	259.66	26.2479	7.07177	10.8426	71.2279	1046.01	29.4126	307.15	24.1122	10.4759	22.534	23.0536	164.171	3.40147	32.9761	78.1856	10.7663	14.3162	30.9533	1067.24	7.36344	3.38107	48.7625	61.6021	2.7844	340.657	4.14378	6.31696	127.229	28.4077	8.53695	22.9446	86.5275	35.7528	60.2753	192.633	190.756
AEA93352	88.9314	343.763	182.899	94.744	773.361	454.545	101.673	41.6418	66.8555	8.40724	37.6909	594.539	192.122	727.278	19.6447	59.5092	342.336	1450.52	31.6062	474.252	11.3248	154.448	412.395	514.769	72.6419	103.938	105.039	234.016	90.9074	416.324	87.8329	278.184	59.586	93.3357	2176.1	291.639	123.112	314.722	111.273	71.3164	137.272	19.8272	105.709	740.065	159.139	10.6412	2700.47	490.618	139.62
AEA93353	63.0234	60.2083	102.254	97.9132	27.8698	140.972	212.817	216.771	122.253	63.9256	157.905	237.34	106.786	261.74	208.087	130.908	109.125	76.3413	214.636	66.0432	262.964	143.293	296.975	182.102	23.6221	48.5146	101.982	174.663	105.479	83.7002	120.897	63.6304	74.8564	39.5276	78.1816	210.406	48.611	32.27	37.8942	155.427	96.8685	77.5521	201.017	248.928	143.193	146.89	86.6696	74.7113	34.0818
AEA93354	142.212	97.637	390.48	297.165	58.795	429.651	614.172	183.46	143.989	70.6669	491.341	163.072	147.709	183.28	429.157	452.417	151.05	101.135	165.188	147.807	134.012	578.462	320.521	250.382	72.3837	139.468	192.911	531.466	783.024	246.811	179.801	49.9398	182.817	138.631	58.8389	524.36	122.778	89.7008	144.962	498.53	398.955	128.475	138.17	206.925	171.345	179.358	80.9939	641.023	78.3464
AEA93355	80.6589	72.4957	38.7479	47.129	35.9309	108.532	53.4384	116.012	41.2157	24.0902	32.6561	59.5883	17.7156	55.5495	40.3381	30.9753	87.1915	51.6123	120.902	50.6467	86.0419	44.0026	86.8525	57.4103	16.3616	42.3793	101.395	40.7109	34.5235	89.1336	39.3798	36.7908	67.0713	44.2709	40.4352	53.015	40.5505	80.5717	40.2318	33.5006	38.7816	81.4275	49.0242	50.8211	94.2258	45.1818	22.7905	146.754	49.0857
AEA93356	60.7284	15.5852	23.3077	33.3869	8.21632	51.7987	28.8091	59.7225	24.9195	13.3725	25.6063	45.1018	15.476	41.5281	29.5905	23.716	49.8198	17.1673	70.4512	17.0358	49.0442	34.6287	51.9328	31.3212	5.66289	31.5757	42.8335	25.5067	23.6903	48.5938	27.3141	8.24253	48.165	31.0388	15.6958	37.031	27.8504	14.1122	25.1081	22.2376	27.8571	45.516	23.2796	32.7156	68.6388	33.7082	13.8208	74.9068	11.5145
AEA93357	13.8121	14.6135	24.0798	19.743	6.36624	18.2989	48.1694	52.9853	30.1113	12.0701	22.1516	81.4597	19.8893	80.8158	14.6211	22.6463	45.4573	12.8624	45.9917	14.196	48.2674	21.6964	20.9404	62.8939	4.50879	14.4025	27.035	27.9647	15.8561	49.655	23.3668	6.85567	9.19431	10.2702	7.6945	37.0239	14.3526	5.68828	9.15418	22.5428	21.7743	31.7866	48.5041	65.4917	59.4054	31.1074	7.8505	15.3187	5.75018
AEA93358	266.014	89.0008	448.575	272.256	134.461	140.627	301.515	239.685	281.068	120.939	273.175	67.6555	60.4004	70.2661	79.0613	286.355	296.748	128.144	237.004	161.181	412.159	125.224	133.253	71.9114	48.1659	218.071	141.054	184.756	123.023	169.729	226.469	70.1723	388.515	212.084	205.628	365.464	182.077	90.6805	207.451	158.776	125.423	607.197	132.382	60.9801	463.037	340.929	177.016	466.008	72.5656
AEA93359	153.912	14.1687	133.848	87.7261	2.53388	46.7644	148.842	197.364	99.3804	57.2478	120.431	143.479	40.8709	144.147	56.2016	96.1791	183.778	9.83284	215.923	11.1894	173.172	88.3144	118.674	151.293	26.3579	145.45	174.889	65.3059	93.7333	139.492	151.628	1.64421	237.047	134.875	126.614	87.5282	132.115	13.5968	115.749	78.6511	90.64	277.923	102.035	129.605	273.092	184.324	140.739	273.669	40.1245
AEA93360	105.806	108.869	82.3595	70.5597	143.505	200.011	192.171	83.1436	57.9437	48.6059	50.9873	116.968	53.6501	118.252	77.258	53.7159	183.967	115.057	104.543	132.797	51.8006	67.3223	124.888	87.9984	54.1037	87.9831	102.285	128.245	73.1613	126.668	102.336	163.15	73.2435	86.9122	89.5332	142.827	69.1887	87.0382	79.2967	58.0823	81.3511	79.4925	77.9896	97.8322	292.941	87.3914	95.9158	159.888	60.2182
AEA93361	115.607	62.1115	74.4585	76.1923	53.7552	164.076	153.468	157.258	163.62	123.024	56.0007	230.681	45.6146	253.45	71.3338	56.2572	206.292	125.118	143.984	154.331	126.596	65.6205	188.342	174.395	15.7715	91.5983	161.438	126.752	80.4751	140.658	137.123	88.6563	88.962	93.1602	118.897	117.663	91.8611	50.4869	79.6389	57.6514	98.3104	158.265	176.806	203.587	236.573	131.03	114.964	197.968	28.7921
AEA93362	31.4025	31.3467	34.7431	35.9904	22.546	70.4716	58.8947	55.0312	52.3527	25.8433	47.5602	90.3945	18.1431	87.5321	36.1754	41.3005	97.2998	48.4722	62.8158	64.9622	59.1741	49.2329	61.2648	95.6145	11.6432	50.267	75.8691	37.9317	44.1081	86.4534	69.638	28.4815	42.0239	42.6176	23.5494	46.9879	41.5513	26.1885	44.8269	46.8872	31.5402	60.7355	59.0779	74.5268	154.583	71.5944	25.3074	73.7813	19.7177
AEA93363	568.076	540.123	162.664	192.852	1608.82	319.296	597.857	468.137	370.53	250.386	534.1	184.064	45.0964	207.216	187.138	517.679	139.195	487.585	485.508	632.458	490.864	262.396	687.014	279.127	168.099	685.25	497.544	117.782	265.446	813.28	574.926	1105.48	505.265	717.113	177.056	130.045	740.862	673.417	756.034	343.191	105.113	593.431	456.907	221.795	199.199	263.465	162.872	278.669	168.048
AEA93364	50.1518	6.85158	35.3008	47.2462	4.68682	28.2561	99.2099	73.9418	143.859	71.5785	64.1391	80.9271	38.2332	71.8503	57.3672	59.4392	123.872	25.6764	77.6154	33.4213	64.8135	59.3164	56.1662	51.8988	8.12553	43.9362	28.0074	13.7026	26.2552	36.0269	105.268	6.08245	59.3672	35.8953	7.66947	17.953	38.7574	6.19625	51.4877	56.4028	23.9828	39.9707	45.7311	52.585	131.385	118.993	10.4476	71.8507	17.8962
AEA93365	50.916	9.10433	24.8517	38.0917	5.72672	24.3088	84.8557	96.4807	73.2411	46.4864	41.2175	53.919	23.889	51.1331	28.9321	50.3789	51.9188	14.3795	103.629	17.9832	82.8829	42.8919	54.8671	39.8139	6.94988	43.5728	29.0884	17.3869	30.4213	47.011	123.995	5.34176	51.9128	44.4079	9.03647	22.9157	40.3336	6.01231	41.8084	47.2756	21.5634	37.7361	65.034	35.7168	97.6163	79.507	5.85095	65.3049	20.2592
AEA93366	76.4951	0	724.113	419.921	0	40.7794	32.7405	27.703	325.409	38.6071	199.497	2.91986	749.673	0	152.472	240.756	258.042	13.4501	72.6985	0	48.7969	229.397	3.08298	8.34121	7.66151	102.149	39.612	438.29	177.133	51.2312	309.851	7.16888	89.7341	67.6909	147.213	386.921	120.782	5.15506	82.9608	184.839	476.798	20.4951	33.5127	5.83318	277.867	387.721	180.602	41.6481	14.889
AEA93367	56.8174	62.3156	33.6621	36.516	69.9534	38.0479	66.785	140.126	22.1595	15.147	47.3436	97.7581	32.309	79.8966	52.912	46.8953	75.2588	566.705	147.462	67.7338	98.7287	45.4415	332.517	57.473	55.0935	44.3186	146.224	39.2687	33.8831	356.41	35.8621	81.1143	52.6989	48.1964	77.6824	45.9669	39.272	69.7549	39.4385	38.6139	43.8774	115.464	87.9734	63.4077	77.9959	31.7364	65.3791	69.9882	86.9194
AEA93368	25.1859	20.4311	17.0218	19.1759	6.47825	9.70549	20.5696	55.1832	19.7606	15.0367	16.8459	51.062	10.1737	34.5781	20.4262	15.7238	46.3767	340.553	56.6084	20.3057	43.9119	13.9034	308.069	14.0259	8.3244	20.7	57.4995	21.674	14.52	356.37	24.8538	5.10004	24.2087	22.9836	16.8368	17.0474	23.5544	24.2714	24.8001	10.8218	34.4374	56.1568	40.747	23.0503	43.4668	24.6345	18.2636	31.8916	9.43674
AEA93369	3.09657	78.3179	21.4959	27.4787	30.5009	7.98974	4.99849	11.1022	4.95711	5.58715	1.50849	140.419	21.3425	79.5755	3.1522	1.58172	116.717	1651.5	16.8333	150.235	6.36338	5.25329	550.314	50.1421	28.6572	3.03238	17.0507	7.9659	7.22227	511.926	4.25199	21.3878	2.28328	3.01419	5.17514	6.4609	4.13711	83.7851	1.64184	1.73277	88.9144	6.69253	10.6698	68.7022	99.7579	5.97624	21.2015	21.5126	29.1715
AEA93370	2.16314	68.4343	18.5131	19.1671	31.1439	7.45233	5.41039	8.75193	1.94785	3.71115	1.31721	180.117	18.5168	128.007	1.90558	1.1126	106.274	948.996	8.33875	189.527	4.33678	1.72019	465.311	57.8112	35.9712	1.15844	10.0541	6.92684	8.17354	417.552	2.44365	24.1113	1.99376	1.89174	6.17588	5.25967	1.3547	64.0912	1.16484	3.21524	87.4073	4.16711	6.54785	94.3523	71.873	3.54109	31.6798	12.4692	73.3061
AEA93371	3.54612	39.2745	25.291	29.4431	18.3486	4.76546	6.06204	10.08	2.74741	4.43186	1.23963	182.363	22.8482	117.956	1.7355	1.13209	60.4537	694.649	10.4263	155.718	4.09164	3.41182	507.945	58.1601	13.5926	2.44168	7.62154	8.77395	9.06884	434.996	2.21519	15.5746	3.60891	2.51692	3.78635	7.32181	2.27016	30.9424	1.66476	2.06701	103.958	2.57648	6.21263	95.1539	44.187	3.32687	17.3549	6.63679	19.1392
AEA93372	19.7616	56.8572	31.9465	45.4126	15.5129	37.6281	23.9245	28.9428	21.7582	8.71233	9.4381	84.5851	23.4196	50.3794	22.3923	10.9519	114.42	405.933	20.6589	15.6581	16.8382	12.4898	354.975	29.6525	34.8351	14.514	16.3332	24.3219	18.7646	346.812	20.0664	10.0662	18.8571	12.7296	4.92162	29.5092	13.0458	69.4548	8.01248	11.0582	102.489	11.9909	14.061	42.2208	92.6065	30.6965	7.13568	40.6576	56.9949
AEA93373	8.7276	5.42352	29.3843	26.2578	6.37063	29.601	75.6761	21.3777	4.29892	2.10982	5.61778	12.182	9.58787	15.8373	9.78948	6.29213	46.9883	11.5196	27.3716	7.94324	14.069	12.672	19.5205	17.4474	6.49691	8.37344	15.9742	44.2966	23.6712	22.1211	4.29657	8.14608	6.95716	13.7764	5.25622	35.2714	12.6058	6.81948	10.0054	13.1994	27.5698	22.0143	7.72983	16.1256	74.6652	7.2983	6.12595	31.9269	13.6359
AEA93374	16.5731	8.3618	20.5604	23.8063	2.62287	17.2031	31.6467	36.8055	29.9323	12.0152	18.4568	13.7174	20.536	11.9876	18.1985	21.6233	57.6651	8.19782	46.9982	6.2961	49.2672	21.3654	25.4767	8.83507	3.14811	16.7892	26.5247	16.2533	16.8952	22.3784	38.4355	5.20405	16.68	17.1521	24.8326	29.727	12.9799	5.93099	14.8979	17.0555	19.6354	38.832	35.5274	9.74719	80.9933	42.4838	22.4876	19.6231	7.34148
AEA93375	34.5834	45.1797	33.5718	39.345	37.3914	65.91	51.3665	99.0221	70.2679	27.7773	32.7586	75.0239	48.3851	66.0169	33.8508	24.5349	146.338	48.7728	96.4098	48.5245	123.142	27.1622	32.7934	65.1032	19.0507	21.1666	57.4567	29.6552	29.1864	39.5939	33.9197	34.9088	33.2036	33.3127	38.5318	56.9993	32.7282	36.3186	30.5609	26.206	30.5016	58.7479	83.6781	83.4009	172.733	49.4404	27.2167	37.9721	41.6502
AEA93376	59.9277	90.3257	51.7539	53.3014	86.1394	58.8092	92.9516	86.4801	89.4587	23.3871	60.903	67.5271	41.0663	66.3357	64.1648	69.4125	95.5406	85.1564	85.6625	54.9129	115.855	79.5351	68.4983	68.4584	33.6857	44.9123	61.1507	38.8031	37.9081	99.8406	104.531	95.8199	36.072	31.25	42.2419	69.1108	35.9476	99.7281	32.4228	49.6169	36.5807	99.1226	96.3645	63.348	132.097	109.401	47.6435	32.2284	47.1335
AEA93377	47.4718	72.2445	0	0	0	76.1878	106.71	100.155	74.4565	33.329	84.1862	131.658	0	145.551	80.2152	79.0558	76.8528	0	109.702	0	115.837	108.911	74.3066	121.374	55.0536	61.1681	82.6251	0	0	94.7697	48.1361	0	43.7547	47.881	54.2835	0	36.719	73.6229	47.194	84.7607	0	100.636	82.027	115.792	88.9148	56.257	53.09	38.9055	86.9284
AEA93378	0	72.6727	1399.08	1140.83	866.687	561.953	375.979	1258.8	147.508	43.1033	319.541	486.246	1305.45	221.252	277.833	327.42	593.956	421.387	1142.66	0	518.62	356.862	0	139.136	150.326	0	864.602	1172.69	838.054	79.5025	346.869	895.043	0	0	1957.46	1230.3	0	89.8404	0	307.222	1527.77	413.978	648.952	292.755	1532.55	183.479	919.14	23.9135	229.974
AEA93379	0	1.09625	0	0	0	1.8453	2.6456	2.35047	6.39375	1.33451	2.98074	3.30315	0	1.44995	1.23205	0.892983	29.1915	0	1.64483	0	3.54873	1.48291	0.930049	2.20177	0.866723	1.92597	4.48118	0	0	0.783193	6.61368	0	1.45019	0.957208	2.62953	0	0	0	0	2.20109	0	3.86424	3.60162	0.824862	25.0492	6.02495	2.78603	0.942305	2.52653
AEA93380	0	0	0	0	0	19.7371	0	33.5205	0	0	9.10905	3.53301	0	0	26.3557	9.55126	32.8663	0	70.3718	0	0	0	0	0	0	0	0	0	0	0	0	0	0	0	18.7501	0	0	0	0	23.5426	0	12.3995	8.11002	0	10.5068	10.3108	0	0	0
AEA93381	0	0	0	0	0	0	5.46578	0.735764	3.45701	0	1.59953	1.08568	0	1.36163	0.578499	0	0	0	2.31696	0	2.77713	2.78516	0.436698	2.06765	0	0	2.3379	0	0	1.61807	9.93731	0	0	0	2.46936	0	0	0	0	1.0335	0	2.5402	3.02621	0.619693	4.61242	4.52636	8.72108	0	3.1635
AEA93382	0	0	0	0	0	0	6.52975	10.1124	15.5375	3.91463	2.748	1.77638	0	3.56463	1.32515	0.960466	0	0	8.84566	0	3.81691	4.78493	0.500167	0.676617	0	0	8.56858	0	0	1.01085	35.0932	0	0	0	1.8855	0	0	0	0	7.10227	0	4.15626	6.52429	1.06464	0	39.9184	0	0	0
AEA93383	1.37301	0.478318	0	0	0	0	7.84944	8.20446	3.21241	2.43497	4.83064	2.59422	0	2.89209	2.15027	1.55851	71.0583	0	7.89441	0	5.16128	7.7643	0.6087	0.548959	0.756338	0	1.73798	0	0	2.05034	14.0437	0	0.632748	0.8353	2.29464	0	0.917189	1.01781	0	2.88114	0	1.34884	8.10544	1.29566	22.7162	11.5668	2.43121	0	2.20475
AEA93384	0	0	0	0	0	0	2.33192	19.8346	20.5136	2.12628	4.14614	2.57297	0	4.43706	0	1.73896	62.8304	0	17.617	0	5.75889	2.88777	2.77349	3.06261	1.68783	0	14.5442	0	0	6.87861	28.0427	0	0	0	3.41377	0	0	1.13566	0	4.28632	0	6.77258	5.90626	1.92757	86.0823	16.5955	7.23389	0	6.5601
AEA93385	0	0	0	0	0	5.55735	5.46347	8.76414	7.33546	1.1483	2.56482	5.8266	0	5.52523	5.30066	4.61028	0	0	9.19958	0	4.07141	18.5019	2.60089	4.05974	0	0	2.99903	0	0	4.04346	14.6065	0	0	0	5.27945	0	0	0	0	1.89396	0	3.15879	4.56705	8.37523	0	12.6496	3.99547	2.43246	0
AEA93386	6.6532	0.651879	0	0	0	5.1207	5.17403	20.0853	19.5182	7.34243	2.53211	3.16453	0	2.57292	3.09332	2.77303	54.4104	0	24.7782	0	7.76354	5.68273	2.62312	2.41071	1.60344	2.16328	19.5411	0	0	5.61864	31.0742	0	9.4858	2.02381	10.1926	0	2.49999	0.924751	1.92916	3.19943	0	5.3361	13.7769	2.57239	67.9538	29.3188	8.59026	4.10912	3.89506
AEA93387	8.46147	0	0	0	0	9.92374	7.96747	18.5393	22.5063	16.9634	3.66399	10.303	0	12.4762	2.65031	1.92093	89.2351	0	14.1531	0	10.1784	3.18995	1.75058	8.1194	1.86444	0	11.7818	0	0	11.7933	76.8256	0	14.038	2.05909	13.1985	0	4.52191	0	2.24318	4.73485	0	4.57189	14.6797	14.1952	55.9975	52.3605	23.9726	4.05406	3.62328
AEA93388	0	0	0	0	0	0	0	0	0	0	0	0	0	0	0	0	0	0	0	0	0	0	0	0	0	0	0	0	0	0	0	0	0	0	0	0	0	0	0	0	0	0	0	0	0	0	0	0	0
AEA93389	0	9.12907	0	0	0	0	35.25	0	16.1346	8.08232	7.09205	5.5014	0	3.44986	10.2599	14.8727	179.121	0	0	0	0	12.349	0	20.9546	0	0	0	0	0	10.4353	44.0605	0	12.0765	0	14.5983	0	0	0	0	36.6592	0	0	3.15711	19.2334	16.3606	4.01383	15.4671	0	14.0265
AEA93390	18049.4	3522.38	8902.14	10598.8	2272.93	5015.18	2857.41	3241.51	4443.64	6844.63	9191.09	3333.45	2922.78	4332.96	8521.42	9802.47	1457.34	4635.61	3810.59	7593.21	5675.53	6954.48	6218.18	5998.29	338.18	8220.91	3952.49	3812.05	9623.07	6059.85	5922.63	1202.32	9928.99	8339.02	2964.48	3951.06	8560.84	3643.66	8090.19	9361.92	8862.07	6438.83	6915.5	6087.05	1766.08	4293.91	2492.74	16519.8	586.384
AEA93391	9415.16	1684.96	3598.35	4069.63	810.313	2280.93	1440.82	2554.42	3762.36	4271.6	2727.51	1646.99	997.11	2115.74	2567.32	3304.6	1082.42	1932.83	2875.16	2926.66	3650.3	2170.28	3972.83	2985.21	164.737	4114.58	2914.18	1429.63	3935.02	3421.8	2300.13	471.168	4422.11	3749.08	1976.95	1680.37	3678.46	1650.09	3617.83	2768.13	3179.28	4199.7	4304.77	3113.24	1722.7	2340.39	1541.54	4704.42	306.269
AEA93392	20914.9	7698.64	5773.03	6305.91	4671.06	3973.8	6243.85	4628.46	3869.49	4623.21	7767.87	3216.06	1820.66	4423.59	6950.51	9261.46	1782.04	8955.42	4578.06	12460.4	3837.84	5539.14	11327.3	5950.35	1226.89	12658.7	5186.25	2357.85	6518.41	7550.23	5499.45	2912.16	12924.4	13935.8	4374.51	2336.45	12422.5	7081.76	13762	7325	5146.19	4887.29	4983.24	4954.49	2073.54	5105.17	4708.21	11578	1776.84
AEA93393	112.305	8.38374	333.19	116.134	16.9923	309.124	241.635	329.266	116.28	65.3883	327.512	60.0256	335.177	67.2866	255.298	291.054	179.045	27.7056	267.754	30.372	168.867	227.895	355.888	58.4187	21.4633	115.027	216.865	274.902	90.3831	128.234	60.2131	20.3786	109.849	117.126	631.381	294.397	113.298	8.07033	123.8	353.495	417.908	59.6675	209.306	87.1139	338.06	120.414	721.717	89.9085	17.7885
AEA93394	56.5762	7.38239	682.39	1433.72	2.3291	77.8421	14.5217	254.252	68.7333	12.6094	19.586	20.2715	566.699	21.6867	29.4303	17.2463	214.346	9.95652	280.259	14.7109	189.179	67.4541	13.5603	21.7412	7.26833	37.4413	138.296	653.824	218.228	7.04551	57.5911	2.88526	39.0635	51.5683	9.35507	408.255	37.3931	12.1522	38.1592	22.6533	858.57	97.8546	93.9333	19.1169	283.453	155.74	6.84389	1322.05	14.553
AEA93395	63.19	299.058	105.397	102.717	208.878	454.713	332.545	200.513	226.031	142.595	118.256	252.795	78.4089	237.974	401.507	130.483	155.573	208.923	224.882	156.784	175.037	174.392	307.362	240.217	290.137	89.4875	191.034	153.549	106.554	335.557	144.77	238.651	63.8184	90.9956	93.2482	190.739	92.5069	351.818	99.1311	149.291	78.9575	210.544	213.65	227.983	214.256	166.806	82.7284	159.229	252.055
AEA93396	114.522	843.643	166.191	171.632	634.265	828.266	637.068	250.684	217.119	193.35	200.17	681.206	122.278	628.513	657.63	231.553	312.191	550.288	225.726	407.671	194.024	306.944	500.135	637.224	881.891	178.152	203.857	249.087	169.87	703.551	237.017	579.229	140.74	182.89	131.584	307.5	204.007	1107.17	207.147	240.315	124.061	232.63	207.536	571.873	364.204	249.235	153.498	285.781	832.65
AEA93397	170.524	68.7628	284.221	246.315	187.222	457.127	585.222	353.965	866.864	724.183	412.479	680.452	260.517	695.683	447.053	466.181	246.417	443.073	334.984	399.65	375.688	330.855	811.004	561.917	25.4623	255.377	293.734	399.304	343.702	333.684	426.573	276.242	145.081	233.325	605.47	449.629	224.487	56.0275	230.174	387.103	274.207	316.635	484.185	606.337	263.625	493.493	546.385	271.59	29.4219
AEA93398	330.137	156.952	261.277	219.146	311.972	450.571	908.694	547.809	78.8035	72.2007	408.364	597.041	214.653	629.887	401.389	484.066	222.58	537.623	488.324	474.815	379.212	342.419	864.407	449.044	94.9093	459.135	478.514	403.303	294.421	429.771	147.394	370.672	293.437	457.032	488.252	447.027	441.788	114.631	461.012	419.177	273.3	402.516	441.45	454.545	242.195	108.511	499.625	221.113	81.3381
AEA93399	45.6636	9.24699	44.4927	53.624	25.6113	53.555	226.336	159.731	78.6678	45.4779	79.9942	122.311	27.4299	130.36	124.533	88.0906	90.0585	42.6367	166.727	53.1647	147.076	82.0471	105.908	83.1023	6.19566	47.085	129.414	36.6489	29.4769	112.509	78.8582	29.2183	40.0147	45.9815	54.3857	41.5561	46.883	11.6725	47.409	89.6849	42.3355	126.403	165.748	109.674	162.208	81.7959	53.6393	63.0485	8.66907
AEA93400	72.5158	23.9376	52.6226	67.2337	27.3243	68.3949	286.669	188.126	96.5095	62.1514	91.4715	163.337	33.6069	172.04	131.039	99.5816	122.557	49.6529	223.449	57.5544	221.062	96.1857	99.7995	132.346	7.26296	72.1609	166.815	54.6812	49.8774	179.801	113.578	24.374	54.8022	66.1749	57.0648	61.9404	71.1381	21.4272	65.8737	102.332	51.2782	194.04	236.254	147.176	215.052	104.199	49.2369	109.941	12.2145
AEA93401	118.293	47.0973	58.2535	115.355	42.5084	94.1425	622.291	786.81	293.418	198.061	141.779	360.097	67.1964	248.06	198.492	177.435	453.797	100.097	883.317	144.902	867.121	143.345	137.976	305.737	13.9636	124.116	483.976	99.625	67.4195	397.883	194.161	37.0196	85.667	107.95	160.041	69.7842	129.821	28.1863	95.2008	195.037	56.3777	743.958	863.249	292.362	588.199	199.31	99.7448	136.631	31.6589
AEA93402	76.9245	27.9119	42.0462	68.9235	23.0201	75.7234	332.214	258.483	240.253	174.985	86.7351	163.507	32.0094	165.568	105.121	101.225	155.225	57.2869	274.443	60.9931	316.242	80.735	107.852	154.888	11.2687	95.9883	169.391	55.0907	49.0454	189.525	175.976	19.9899	60.6883	83.7452	37.0368	64.4671	98.7878	21.0089	89.2553	92.4101	44.9087	221.478	301.085	162.207	225.233	191.002	36.474	109.241	14.3712
AEA93403	113.931	56.043	63.8156	84.5947	64.5807	86.5899	415.187	286.837	156.678	156.345	163.426	233.142	33.3491	238.119	130.034	182.07	131.752	84.8573	269.771	97.5253	295.508	132.056	225.496	259.826	21.5697	156.208	188.406	80.098	82.3787	251.41	171.268	60.4269	92.3997	144.939	41.2614	73.1062	155.681	52.9821	138.824	147.173	57.202	193.841	262.587	250.837	184.969	149.507	47.3369	105.669	30.3019
AEA93404	27.8321	0	70.0261	55.1077	27.0213	41.4824	111.927	38.6906	33.5589	20.8346	49.5885	70.4814	117.843	67.0221	29.5127	45.7431	32.8397	63.0827	29.702	46.645	45.337	46.9982	31.0186	71.1721	0	50.3936	12.8445	58.9191	20.2857	86.0108	38.1846	37.6579	28.8594	33.1591	3.23017	69.06	44.1566	0	39.198	41.369	62.7018	23.9244	30.7373	58.2432	0	34.4598	8.89828	44.4498	0
AEA93405	41.6389	0	124.277	69.2703	37.6216	59.2497	137.706	73.9959	87.483	59.8154	56.6124	125.282	172.981	123.586	52.8485	63.0007	80.1634	60.5917	83.1392	48.1791	100.814	84.9984	79.5409	114.643	0	43.3604	56.2671	70.2683	27.5857	163.869	102.085	46.9428	32.2852	41.6596	20.448	95.1304	45.2165	0	35.8366	62.3914	76.4602	94.4131	58.9863	113.12	0	105.159	16.8893	81.9039	0
AEA93406	24.6676	0	29.6825	33.577	12.6611	51.6298	62.5354	137.575	16.1694	10.5344	33.2772	69.0754	31.1865	55.4568	44.1296	30.1542	68.9275	18.6253	122.987	10.8863	86.879	33.8005	154.169	40.9679	0	15.7945	90.7921	56.2979	39.8308	59.2786	19.3553	27.9724	29.0322	15.0071	45.454	58.5616	16.9853	0	17.6064	31.3231	39.4665	35.418	87.3739	54.713	0	17.9036	50.6232	34.7744	0
AEA93407	402.107	54.3606	406.99	375.01	83.4285	138.136	450.079	466.963	159.08	196.559	210.342	115.602	131.254	136.491	80.4799	263.557	345.768	69.6468	379.583	87.0162	487.686	90.5034	182.48	74.6867	11.5712	257.127	407.387	341.589	221.939	219.726	278.133	144.233	377.536	369.685	615.184	476.429	241.552	48.3826	319.206	156.374	301.714	530.635	273.317	79.6034	63.2306	321.055	631.428	942.62	20.8808
AEA93408	631.344	70.6644	998.443	1479.41	34.9107	582.249	1036.17	965.125	430.125	478.443	606.333	244.859	1424.93	287.868	671.873	646.129	518.949	124.807	958.472	156.219	1108.17	492.28	401.821	193.627	64.2492	723.161	944.561	1046.88	537.836	231.926	454.312	61.9477	565.082	679.951	652.008	1041.08	691.733	56.0113	706.462	546.245	1451.66	1163.49	1106.31	222.997	748.763	616.418	612.991	826.076	60.801
AEA93409	299.961	40.1663	426.428	444.13	39.1366	249.828	445.831	522.18	279.907	249.071	180.572	95.4717	531.446	110.233	184.415	229.673	399.772	95.4138	504.851	95.945	558.416	141.445	145.217	88.5691	19.5744	356.073	487.242	325.774	257.775	133.149	372.409	39.7492	269.156	299.892	417.811	371.198	309.09	36.99	288.873	173.193	550.726	572.325	564.01	98.0204	552.505	452.795	366.146	553.543	32.7792
AEA93410	365.588	93.6405	586.039	723.98	70.8031	351.997	669.285	644.973	441.101	242.59	267.238	162.858	861.452	206.452	246.468	369.53	553.507	119.195	661.729	117.248	651.977	205.426	133.675	177.353	34.5238	334.994	665.065	560.402	409.67	288.672	500.731	83.9902	353.649	305.024	552.411	536.071	341.44	67.1071	299.066	255.231	869.339	803.475	698.348	183.265	752.134	637.198	529.39	457.085	46.9644
AEA93411	167.764	154.203	167.168	212.094	90.5502	152.948	299.737	436.407	443.685	278.694	137.491	158.911	187.772	166.155	130.357	151.042	297.955	119.321	421.814	149.774	337.654	120.276	103.469	209.139	32.2267	161.039	399.58	134.297	149.592	161.421	360.771	69.3629	145.046	159.201	153.048	119.701	155.747	138.447	155.093	128.078	208.797	338.918	390.279	192.215	400.924	635.54	128.473	209.02	50.5015
AEA93412	187.284	184.298	154.367	201.661	152.938	232.779	281.027	554.459	292.498	297.538	162.381	146.038	163.981	156.428	107.427	173.817	279.416	167.719	518.331	214.413	420.272	133.056	168.806	199.908	114.77	235.291	530.101	123.579	164.739	235.641	400.187	156.196	174.893	227.646	157.081	130.32	220.302	187.784	236.932	140.689	185.37	485.646	425.942	166.924	348.887	479.096	131.038	237.966	143.615
AEA93413	94.8733	27.6869	33.4186	55.0981	33.2094	78.2086	82.3521	88.5503	131.142	103.277	52.3609	23.463	38.1857	24.4242	31.4082	60.6821	109.861	31.8837	97.2338	56.9179	106.929	32.7708	49.2174	48.0114	6.43017	118.869	89.8339	26.408	55.6014	79.047	191.986	34.052	75.8845	112.415	42.7523	31.9554	114.311	18.9632	111.108	47.252	32.4568	181.649	82.6741	39.7644	184.598	250.313	32.8365	114.532	10.635
AEA93414	118.771	71.6971	51.8992	104.783	51.2682	86.6609	138.53	166.176	117.913	63.3032	79.2972	93.715	67.7004	96.3912	71.2904	92.5167	157.768	79.7501	170.076	114.448	161.317	61.0312	65.2091	100.422	6.35724	101.437	98.7071	40.0649	82.5891	139.21	119.029	43.5395	71.3556	95.9527	37.3241	43.8242	99.5776	43.3689	93.0585	82.5165	64.1681	137.111	140.351	106.013	238.37	212.612	27.6251	144.376	21.7918
AEA93415	177.287	149.367	96.6245	232.891	85.312	111.889	203.702	291.926	191.876	89.9703	144.707	142.047	159.989	140.866	130.579	149.77	212.408	127.901	308.237	190.731	281.189	137.021	75.2062	153.329	13.5063	143.522	203.723	80.796	135.294	209.544	203.922	77.6093	112.848	135.012	65.8424	78.9079	140.059	96.1202	118.124	149.292	129.096	257.505	226.809	159.883	324.208	321.963	54.1761	189.01	30.9586
AEA93416	928.651	722.093	632.026	716.2	566.727	781.317	1346.64	1044.28	343.481	269.269	728.194	762.167	683.515	757.709	708.424	736.794	766.975	568.863	957.821	579.032	1060.9	710.62	767.683	790.892	544.655	641.443	1089.05	1014.55	642.781	966.23	470.109	760.447	401.712	548.108	941.91	966.674	676.748	653.085	566.218	677.098	713.323	1077.76	1094.67	810.244	651.898	487.297	867.738	827.895	553.764
AEA93417	1264.38	1478.1	820.282	830.865	1147.73	1037.51	1741.52	1403.2	650.11	484.936	858.848	842.07	856.687	842.895	871.154	860.919	772.158	771.985	1189.51	734.672	1307.7	834.689	931.744	903.965	662.62	729.666	1632.47	1004.79	683.308	1315.51	849.569	1309.68	461.586	651.647	931.055	960.998	783.042	1329.29	656.735	827.2	800.606	1400.87	1437.7	861.848	671.555	830.421	948.916	756.313	1098.91
AEA93418	1103.24	633.401	905.077	947.673	373.132	890.866	1550.87	1253.07	1171.09	737.938	836.283	634.62	1071.24	611.442	786.33	858.601	723.934	356.71	1214	381.604	1372.73	760.301	786.748	611.538	196.831	619.627	1257.85	1052.33	722.177	1318.84	908.325	387.3	453.677	549.735	917.747	979.85	648.282	473.219	578.747	766.796	827.558	1242.61	1271.91	636.139	717.243	1077.2	857.95	540.448	472.937
AEA93419	1521.46	607.986	946.115	1063.17	367.041	827.134	1539.36	1611.16	1069.48	681.974	826.059	430.636	1064.62	431.204	789.209	834.676	1039.55	324.436	1492.15	350.986	1748.52	767.501	869.46	454.053	238.971	838.498	1740.29	1186.26	741.308	1101.6	1373.31	384.241	618.722	723.881	609.381	1226.52	828.99	480.758	786.122	790.859	893.709	1646.15	1660.53	450.936	1064.69	1352.62	524.981	1449.86	520.787
AEA93420	1133.52	426.381	2221.94	1803.84	184.132	2079.75	3447.11	567.912	798.108	509.399	2653.68	213.15	1892.62	183.101	2510.34	2490.44	516.085	255.551	545.239	281.88	674.443	2851.07	567.269	197.409	245.168	672.482	779.035	2257.04	1406.39	1499.55	972.426	197.144	487.128	583.834	1038.24	2759.83	873.343	391.785	682.122	2237.53	2025.59	830.05	740.63	256.66	807.552	1124.82	1247.79	4064.86	357.337
AEA93421	276.374	106.439	282.721	169.066	26.3945	216.578	426.077	440.793	529.8	239.622	172.391	179.401	317.102	179.265	186.948	183.872	366.486	41.8137	418.925	51.4404	461.346	146.095	135.821	229.171	60.1289	237.028	455.834	247.675	127.338	339.451	558.271	34.0402	167.449	220.748	206.303	293.458	248.715	82.5784	224.628	159.324	243.687	454.637	480.029	219.754	488.865	574.714	225.936	239.4	80.8359
AEA93422	461.21	943.676	780.587	609.69	1076.4	991.224	1338.7	843.738	1087.21	328.808	543.449	866.692	1056.43	815.008	759.913	562.934	846.484	520.027	943.129	567.468	1122.83	668.12	877.228	913.912	1158.11	426.786	754.302	707.236	431.19	1291.8	708.578	1113.02	336.823	390.781	690.527	933.223	440.688	1121.99	390.817	522.561	697.535	1086.11	845.477	935.984	879.925	1064	692.344	553.824	1119.73
AEA93423	149.676	167.824	41.9235	77.4476	134.306	268.068	195.586	186.04	230.251	146.753	184.246	148.427	24.6039	155.857	97.2834	174.087	77.0913	182.649	163.662	250.45	294.825	108.344	234.747	221.737	34.1878	183.354	201.601	38.4274	128.347	365.049	200.616	92.3373	88.7413	173.07	46.0985	37.0634	195.863	171.468	175.351	157.374	62.1339	280.653	159.054	205.643	69.187	175.975	40.1297	218.795	64.1047
AEA93424	178.601	139.286	142.367	135.941	118.08	181.769	424.202	382.875	87.3234	48.8011	190.253	292.213	183.246	265.87	333.464	171.436	231.462	168.097	404.653	170.695	339.846	263.883	456.46	228.542	60.8701	150.992	330.564	113.167	109.587	278.387	132.141	114.139	159.959	152.626	254.185	137.03	156.876	171.399	152.003	177.785	132.83	274.381	353.49	227.252	279.589	119.319	212.131	207.613	139.576
AEA93425	96.3033	19.4177	80.2414	74.1437	26.5653	128.199	243.052	287.732	391.993	246.264	205.657	169.153	95.7678	176.517	322.252	187.522	188.078	40.8758	322.098	38.0415	244.214	181.238	390.428	126.655	13.3051	73.9142	212.056	67.1791	76.2139	170.909	304.581	28.0914	106.172	91.5559	278.768	79.146	83.1559	31.6776	80.0395	185.84	83.9273	163.663	295.694	163.379	325.953	332.203	238.334	136.494	26.8511
AEA93426	190.913	48.3157	883.305	487.29	102.007	196.796	71.9758	701.706	159.821	145.359	27.3401	211.183	2711.24	231.048	127.372	26.7238	747.366	137.019	724.935	144.146	449.476	72.619	250.624	212.905	62.2511	137.282	432.932	1032.16	127.424	89.4913	200.083	159.742	132.565	132.292	435.909	999.927	155.555	59.0209	158.872	37.1271	692.557	246.214	597.401	266.062	642.467	201.68	456.8	527.081	75.1518
AEA93427	3.54972	1.71225	32.4573	22.797	18.2197	34.2661	22.5893	39.9756	25.7564	20.7176	19.5094	31.1847	16.8896	32.928	37.4179	27.1204	9.0656	21.9171	37.3944	24.8608	34.7623	23.4191	20.2968	17.0311	2.10583	2.33971	39.2302	42.2631	17.1785	14.6794	20.1244	11.6818	1.0067	0.332239	17.3411	41.7797	1.09443	1.82174	0.723887	24.8293	35.8099	31.9216	51.7802	20.6711	7.33055	16.9806	12.8934	23.8758	4.38469
AEA93428	23.832	24.8438	49.1313	44.7058	58.7675	133.565	119.789	122.841	68.2823	27.1854	40.373	120.001	64.3012	109.308	141.601	42.5395	57.5572	48.4689	138.073	46.8542	155.649	81.2728	133.238	71.1368	56.1203	15.811	98.6762	71.1355	33.2189	176.513	69.9962	55.2312	26.3255	11.7318	95.6712	87.6192	16.5277	40.8624	14.2275	50.3911	60.19	127.741	118.882	85.6083	54.5188	58.2944	70.2254	69.9485	149.376
AEA93429	29.9522	26.569	58.5337	55.3578	74.9758	114.206	130.102	136.141	98.0747	26.9818	41.0667	149.585	59.2294	128.197	165.832	39.7653	85.2957	58.2501	157.389	61.8773	169.733	88.6688	109.175	96.8068	33.726	20.351	107.312	88.8755	38.6305	185.14	79.3502	47.0641	38.5523	15.8942	69.2428	99.1101	18.1575	31.5936	16.0909	49.4695	54.4631	134.389	128.764	106.667	61.0433	75.9515	56.6973	88.3485	73.1693
AEA93430	25.4852	5.54139	22.9651	22.3743	11.0366	27.915	67.7049	68.7436	70.5723	16.8756	19.3564	46.4588	14.8762	38.2743	34.7757	18.418	34.4663	12.379	76.2858	15.5669	86.1269	25.0592	35.817	29.7563	4.54105	12.2937	54.8931	34.5475	18.5105	102.285	76.2165	7.18151	23.4362	11.2311	22.3148	35.8078	12.6424	6.06787	12.6969	19.4911	23.6415	53.4666	60.0234	31.0434	33.8523	53.9213	19.0514	24.1985	9.63278
AEA93431	0	0	0	0	0	0	0	0	0	0	0	22.1636	0	0	0	0	0	0	0	16.4588	0	0	0	0	29.0778	0	0	0	0	0	0	0	0	0	0	0	0	0	0	0	0	0	0	0	0	0	0	0	28.2543
AEA93432	0	63.6257	17.5641	26.2374	77.5036	114.393	13.3506	11.267	0.0029656	28.123	1.74697	193.307	35.8546	286.869	2.16212	9.4873	99.5536	187.803	1.90552	168.67	6.01791	0	105.463	256.637	96.909	10.5969	51.9495	49.2308	399.757	262.985	54.4775	95.0955	1.86982	0	21.3374	73.7538	0	41.8964	0	0	99.6855	3.49611	37.4932	463.037	17.3076	4.03415	33.4663	10.5911	114.348
AEA93433	1.35806	39.1893	13.56	4.15972	16.9007	81.4958	1.7507	9.91851	8.27806	0.418863	0.796343	38.0857	17.8003	45.9782	0.354477	0.963463	35.1424	27.5798	6.62537	23.9953	1.30463	0.639981	68.352	48.9137	57.7287	1.24679	17.5488	20.0882	17.4349	217.268	9.29224	34.4168	0.41724	1.51471	11.0961	24.1541	1.20961	31.5441	1.50012	0	21.8202	0.277949	14.4255	76.0862	5.44058	0.658716	14.0276	7.99787	81.2935
AEA93434	5.61084	78.1865	50.6877	11.7847	86.1677	414.57	0	39.1158	19.346	0	3.03701	78.9212	19.8316	36.9332	0	0	372.566	103.094	23.4624	27.9916	16.8734	0	116.082	56.0834	61.816	0	28.4093	48.1128	41.3255	559.703	40.8805	147.495	20.686	0	6.25141	34.145	22.4887	83.1861	7.43733	0	36.1462	0	22.9834	90.5989	17.5152	0	33.1173	20.162	174.189
AEA93435	0	11.9181	36.5989	0	31.7045	190.584	0	0	80.0429	0	0	5.38662	75.5745	6.75576	6.69722	0	0	16.542	0	10.6671	2.14337	8.06088	21.4863	0	18.8455	0	0	22.0018	28.872	57.8995	23.9673	39.676	0	0	0	29.7417	0	19.0204	0	0	31.4848	0	0	3.58706	16.0193	7.86018	10.0963	10.2445	100.715
AEA93436	2.05951	91.837	22.5223	6.4885	80.344	219.804	0.461732	32.8178	4.22685	0.529342	1.85794	25.6539	26.6911	30.7284	1.6127	1.94813	96.5321	71.0362	23.6832	11.987	3.78494	0.647025	63.2033	38.9761	149.755	2.52102	44.3186	24.1357	20.2252	312.472	8.07992	119.956	3.16374	3.3412	5.35416	20.5903	1.83438	82.9513	5.45988	0	32.2218	1.85465	21.6696	48.3712	14.5726	1.05152	12.156	10.6898	203.572
AEA93437	12.5072	67.6023	8.53923	12.0263	239.847	327.043	474.729	103.896	105.288	13.1315	399.029	2573.26	22.93	3435.69	18.4679	393.859	649.117	729.246	71.9246	855.717	128.899	28.9341	1933.22	3450.54	97.8078	17.9845	66.8446	10.7803	182.115	4871.73	50.9953	266.749	6.64557	19.3685	20.7015	24.3495	30.3819	39.4365	27.1288	182.922	15.1048	75.2194	274.732	4983.23	60.5765	19.9351	41.3671	11.9444	75.0555
AEA93438	13.1223	44.0523	52.1828	60.1338	137.719	127.318	427.654	111.679	189.795	67.5163	247.953	1846.02	109.628	2436.16	17.7485	252.542	270.255	367.436	43.6487	454.538	43.947	20.2381	1387.4	2259.86	42.0574	20.4437	90.6031	72.629	842.393	3465.97	202.919	134.661	10.9953	29.0301	15.9496	101.636	23.9071	36.2573	20.5566	160.21	115.827	14.3563	209.261	3584.59	35.0053	31.794	40.8389	17.1469	39.5892
AEA93439	15.2418	74.9013	52.5245	36.5457	164.716	351.346	124.105	173.021	40.0626	13.6245	28.7655	1002.76	111.797	1211.44	6.65408	48.9175	229.441	272.163	117.459	250.659	18.7604	11.9499	2600.94	872.251	90.2026	22.1245	225.033	75.7585	568.09	4026.19	57.1132	163.939	10.3187	17.5606	51.2462	96.9172	22.1655	76.1913	19.4883	81.7043	105.515	2.35203	127.176	1212.96	35.5375	5.61957	63.0536	26.1732	73.4972
AEA93440	5.84102	32.8968	14.6961	8.49822	47.2356	39.8182	10.1488	49.5675	73.0061	14.9565	2.04187	202.919	24.5162	195.253	2.66806	3.10789	56.7991	63.8411	37.6551	42.1163	8.96577	4.12884	598.502	117.79	19.3056	6.10722	81.4077	20.0346	176.901	1431.68	71.3385	44.4707	5.27149	6.21865	17.0832	25.4427	6.01541	19.8455	5.48423	9.36289	36.5652	1.67364	52.3681	151.196	10.7123	6.3	16.0888	9.76578	28.008
AEA93441	25.8608	68.8702	63.1193	30.1003	75.6265	128.734	54.1133	122.195	70.909	22.2447	18.8193	285.966	82.265	262.491	38.3631	19.9775	181.539	100.73	89.2154	53.1293	42.3778	30.3316	851.336	104.891	65.2138	25.8523	151.855	68.8058	193.779	1758.6	85.8364	64.205	22.2468	28.4942	86.2796	67.1349	29.944	69.014	26.6616	22.5106	68.888	32.9919	111.54	145.64	51.0385	23.8988	100.573	74.6867	119.966
AEA93442	0	0	125.49	55.4342	13.9768	0	0	0	0	0	57.1436	0	139.93	0	103.335	29.9588	154.634	0	27.5913	0	0	24.8752	0	0	116.311	0	33.4088	113.16	267.289	0	0	0	0	0	0	91.7803	0	0	0	73.8446	145.739	0	0	11.0694	0	0	0	0	56.5086
AEA93443	84.7165	16.6483	64.5513	46.7645	14.9543	157.952	143.178	173.069	236.462	72.3571	83.4797	114.92	74.8582	133.263	119.918	81.9845	307.566	48.8405	173.72	36.5744	152.152	99.2941	70.6213	184.991	28.7183	103.7	128.546	39.1161	17.6656	76.9867	117.788	23.5128	96.1022	93.8278	35.0931	54.765	92.8688	11.2718	128.131	62.2956	37.4837	194.459	98.6627	144.172	307.177	170.686	34.6175	119.687	27.9049
AEA93444	11.6574	44.5064	16.713	9.36903	32.095	128.907	5.44039	7.99658	14.9996	4.21916	4.2495	7.61667	6.93728	6.21704	3.95871	4.25325	32.9882	12.2224	8.20735	5.41512	4.47156	4.03604	7.07538	6.25413	8.25636	10.6294	10.6154	13.8977	3.541	13.5713	20.9172	711.082	9.31927	8.17754	23.4584	16.4685	10.2506	45.5888	8.35679	3.32816	4.51581	8.45766	5.81847	6.95958	18.0096	10.5677	17.0612	466.913	19.3559
AEA93445	24.4553	12.052	8.08267	7.20353	42.6423	35.3272	15.6459	15.445	71.3937	14.4875	12.5914	29.2393	4.74353	34.0013	16.3473	16.5879	32.0345	28.9853	20.2655	27.5252	18.5355	12.9299	18.5986	25.8753	5.91432	31.3957	22.0845	12.6589	8.78637	35.5695	70.8712	104.224	27.7631	25.7642	36.8835	12.4452	27.0947	17.6865	32.0209	17.523	4.25429	28.1266	24.0736	32.7714	27.3711	25.1245	44.7116	214.336	5.42755
AEA93446	25.8367	111.808	14.0877	13.6909	185.525	50.5954	24.2326	16.7608	95.3303	20.9819	16.6791	35.7792	8.37801	35.4493	17.4473	20.3139	27.7752	67.5069	14.1244	46.4141	13.8407	14.2978	31.9808	24.0719	19.586	26.4037	18.1526	18.6995	13.2392	56.0212	91.7316	453.034	27.3092	23.938	38.5579	22.2554	27.2348	110.172	32.0479	8.62152	9.7075	23.3443	15.421	30.4205	32.4094	42.6967	47.0086	239.06	21.315
AEA93447	37.2424	17.1251	770.087	566.387	11.6946	41.5568	54.7966	63.6816	36.9653	21.0203	30.8624	35.6093	661.148	37.3346	34.7804	31.4046	28.3868	26.1219	60.324	30.5771	45.2591	77.7273	86.6011	43.1995	15.4639	23.2904	41.6542	915.051	248.878	92.5238	50.4342	13.087	41.226	22.3916	36.6985	966.408	20.9196	18.4977	21.8302	35.8679	421.919	38.5173	46.0564	37.414	28.8212	35.9085	31.6658	64.6345	29.4509
AEA93448	33.9409	4.91882	577.089	501.293	3.59478	37.5773	21.915	46.5123	54.9024	29.8138	25.573	15.2771	466.904	16.6578	30.4046	23.8865	34.9989	8.14008	39.456	9.82092	28.4435	34.2923	59.9879	19.107	3.88893	15.6215	30.5898	1107.13	286.816	39.2502	39.7952	5.59827	36.0383	21.4747	15.1264	1040.18	18.1384	4.62951	20.1554	22.7911	492.036	23.5405	38.4706	14.5767	35.7695	42.5051	15.065	81.3089	9.883
AEA93449	26.7701	16.0249	12.9076	29.301	13.3778	19.0147	29.1633	102.889	49.5869	35.0035	50.4089	64.5119	10.6613	58.6715	32.4769	51.1441	36.0814	17.5019	93.4166	24.218	83.5289	41.5772	49.9796	47.1848	6.64637	18.4614	89.2495	16.3273	18.745	32.5816	44.1655	11.4663	32.6669	15.598	22.2647	12.292	11.0823	9.78256	17.9921	53.2737	14.7475	57.0425	75.8605	36.6081	56.967	27.259	17.8036	64.1304	13.3199
AEA93450	44.3239	14.6721	14.4535	30.14	21.8536	22.9047	27.2987	60.3798	81.5162	27.0796	23.2561	36.722	10.2042	28.6171	26.7291	20.9153	46.1008	29.1507	48.9994	38.231	54.4754	28.1701	33.7794	18.1291	6.54846	23.9061	44.8205	17.1835	20.6903	18.1916	51.1589	11.2919	48.6795	26.4489	17.7859	11.3681	20.1931	9.56763	24.5365	28.5088	18.5205	27.4442	69.1139	19.1951	55.4519	46.6136	11.2265	67.1268	12.1806
AEA93451	0	0	12.2383	27.3644	0	0	33.3415	53.1678	32.0089	14.4073	23.5642	27.0851	6.17741	22.7578	21.8971	24.1671	0	0	42.1892	0	56.143	27.5536	28.1287	11.1805	0	0	38.6151	16.8942	20.5767	16.0708	47.374	0	0	0	21.951	12.0172	0	0	0	20.8935	16.962	25.3643	55.8185	15.3266	0	27.257	16.5053	0	0
AEA93452	16.4882	39.7358	26.5393	21.5505	29.332	48.8044	35.9095	60.9212	23.0813	9.15816	10.5473	33.641	37.3382	29.7127	16.8236	9.80354	43.9105	27.2309	64.1718	12.3297	29.3537	14.3964	55.9361	21.8603	20.5246	14.3291	51.1388	58.7578	23.7887	44.9097	24.8227	63.207	19.7365	13.2878	53.1237	63.3871	14.8765	43.1762	14.2866	12.7812	25.8161	20.002	47.916	28.6938	23.7968	16.4432	56.7909	47.7923	54.3284
AEA93453	74.4255	254.898	12.4063	13.7719	240.38	3.80544	30.1891	61.5328	99.6565	7.808	23.5269	50.564	2.74766	32.0195	8.09872	21.6765	27.3276	124.859	43.3898	12.8993	42.6055	25.8029	18.101	18.6488	28.4493	70.4168	37.6924	18.8097	24.8318	34.9407	170.696	210.103	39.1275	58.4795	15.8163	14.5449	74.0567	216.226	59.407	12.3881	9.67391	13.2484	76.0006	28.6346	12.4923	11.2238	18.2738	14.7364	80.6873
AEA93454	6.04785	8.69949	12.8936	12.7025	2.9961	8.23705	7.21688	6.4118	22.1981	3.55014	3.80155	10.1984	3.10301	7.80786	2.59704	3.21103	13.3353	5.84863	6.52641	3.28484	4.44912	8.8259	5.88138	7.64421	4.08382	5.25382	5.6799	18.0674	9.8189	24.4333	23.5631	3.419	5.21466	9.25772	7.60778	18.2326	8.08011	5.20637	9.56821	7.64184	12.2092	5.27059	5.40599	8.55048	8.64798	7.35109	2.99392	9.34726	7.10092
AEA93455	15.0337	17.8292	23.4212	23.178	9.99396	12.0046	21.5136	22.2993	151.174	7.49781	9.69559	78.9035	9.60986	73.2715	5.25989	9.07702	31.2344	15.3118	17.3882	11.3698	15.1503	21.103	27.6524	29.6703	4.58125	16.0533	21.2569	36.754	14.3318	83.0494	108.011	11.3762	15.9202	13.2326	14.6117	42.129	11.9658	15.1754	17.3836	12.9767	23.403	13.1193	19.7308	45.8134	9.98513	26.2608	9.06225	14.176	9.58785
AEA93456	148.285	48.7884	127.3	115.351	82.8888	50.7239	43.8645	69.7379	209.314	19.6915	39.0167	247.171	83.7129	219.979	54.2943	39.3523	77.7619	86.6376	38.0367	55.2259	46.9676	200.578	146.697	91.6761	38.5733	114.286	38.6701	108.316	45.9281	318.349	247.4	108.279	147.43	98.5654	67.3094	106.234	111.897	35.6233	111.018	61.4643	105.195	13.8256	65.836	138.779	31.2883	10.9359	64.0217	198.173	41.8903
AEA93457	34.5018	19.217	105.105	195.593	34.0626	78.5413	116.917	129.843	223.685	82.9804	36.3034	62.3688	387.786	59.624	77.4638	40.6651	113.097	39.123	180.023	39.9847	93.8606	38.6568	66.0412	56.1957	8.97028	25.7885	55.8476	33.7307	26.1737	47.2364	211.908	20.0919	35.0835	21.4234	43.9972	61.2722	22.8438	23.7655	23.2039	43.5676	90.5745	70.5135	59.5182	52.1826	141.253	389.695	27.1524	55.2237	15.5803
AEA93458	18.0488	2.97237	3.82272	6.46168	1.9116	4.23357	6.73181	13.3997	22.1043	4.80764	1.421	4.58139	3.76963	4.4066	6.93807	1.39686	105.105	5.07759	24.0142	2.14874	6.78472	2.16502	4.00081	5.77304	4.88081	8.63646	8.41168	2.88431	2.06452	1.79684	19.7715	1.6069	15.1232	10.3814	2.19375	4.42199	9.42626	3.89223	9.78716	2.29538	2.7936	4.95664	3.32102	3.54402	200.681	76.4021	3.48646	18.8673	10.8904
AEA93459	111.62	16.0905	128.561	208.039	60.129	74.4829	252.565	187.591	84.2476	71.7469	172.658	149.488	178.556	143.97	120.181	168.069	95.3708	136.673	190.121	166.966	272.312	145.105	181.906	91.5645	10.6012	103.358	155.755	152.544	74.3416	75.6784	112.781	41.7863	98.0017	115.031	75.0467	192.089	110.881	16.2277	111.285	151.438	163.055	288.199	150.07	91.9633	129.764	138.249	61.9067	316.669	13.6488
AEA93460	16.2139	6.72436	4.40524	6.892	6.9508	4.98034	21.8104	27.2974	8.93716	15.2406	10.0299	22.2064	1.36448	23.5816	6.95273	11.3932	43.7282	7.83988	24.2143	4.57405	20.9938	12.7345	14.1481	10.187	2.12657	9.45104	19.7909	6.95168	5.44972	7.37905	19.0399	6.36748	8.53959	9.39435	6.45177	6.04103	8.76803	3.43409	6.65227	7.0207	4.79632	15.3596	18.976	11.9003	81.2239	11.4714	7.29147	11.5601	7.02558
AEA93461	14.337	1.93069	113.766	13.0952	1.14843	5.93459	404.351	67.5532	15.0437	19.2856	33.5192	193.265	36.6219	159.72	20.8494	38.3602	49.6467	12.4084	68.5164	8.86551	34.1482	44.2848	256.7	53.6616	1.32735	14.1578	43.8452	48.0394	28.8394	42.5077	12.6945	0.931501	12.9923	13.9263	21.6117	78.5027	11.4284	2.14346	13.4147	33.203	98.9594	15.0611	34.3717	130.366	92.4443	17.1621	12.2312	114.726	4.7721
AEA93462	43.3116	10.8719	32.45	42.6513	6.95039	78.8458	117.602	85.6892	20.2923	30.0454	53.3597	70.5377	34.5345	66.8875	107.569	57.9365	69.2071	13.327	70.1278	15.0962	60.8858	66.3855	136.242	48.6274	23.2964	34.6308	43.8414	47.6438	30.7904	53.1072	25.5004	15.5596	45.5655	40.9883	26.6466	69.8555	35.2649	13.9454	36.5342	51.4101	16.3736	26.3963	53.9028	58.7462	128.194	25.6875	29.4376	40.6994	19.8266
AEA93463	35.1159	0	166.965	141.364	0	68.6407	39.364	139.891	196.031	142.604	76.0296	12.2869	82.7453	18.4919	82.4926	46.5036	137.161	16.9796	171.315	14.599	140.805	132.386	24.2169	32.7602	0	42.9849	118.535	190.708	93.3975	23.3063	193.531	18.1002	43.155	42.7271	52.1666	188.259	0	26.0313	15.5157	180.125	188.52	129.366	104.357	39.2742	116.928	111.161	0	126.185	25.0616
AEA93464	54.8966	30.4437	72.7573	90.3812	12.6279	59.8042	63.6844	80.8287	48.1389	24.3939	32.6328	27.2947	50.4388	22.1892	38.619	35.1931	73.3505	23.5773	96.3613	25.1029	61.7513	30.0099	40.1572	31.0555	9.62779	34.3673	44.8062	70.0127	38.5871	69.0625	43.4417	16.3403	35.3886	29.8627	48.838	87.5498	31.6104	24.9475	31.4851	32.9688	58.415	53.9645	52.0818	28.2877	117.071	53.8547	34.2403	55.3992	27.3189
AEA93465	620.063	188.605	401.97	503.332	187.233	812.118	1308.28	790.37	570.075	468.271	860.047	652.794	391.867	650.49	722.122	923.314	191.597	501.08	714.532	677.365	932.449	673.996	518.908	992.803	41.7649	581.093	202.914	324.576	372.278	568.563	593.349	229.96	321.135	515.257	104.424	336.354	590.458	176.518	512.338	851.444	330.822	456.16	737.998	938.367	251.424	441.528	106.591	627.712	102.169
AEA93466	1287.44	1103.08	690.081	708.565	1614.81	1743.91	1971.99	1301.63	704.827	535.779	1034.2	928.167	599.705	1027.61	975.897	1098.98	535.102	1651.15	1481.65	2017.13	1774.12	995.291	1098.57	1346.54	419.115	999.206	1202.26	460.012	655.206	1341.8	841.299	1639.79	512.65	888.144	623.031	562.103	1063.02	1399.63	915.577	1180.86	473.349	3102.36	1490.53	1248.73	589.542	594.7	433.205	1268.81	829.481
AEA93467	1141.16	221.12	721.46	1013.44	203.171	259.946	581.518	1933.91	1502.92	1027.89	1060.19	279.681	253.739	316.683	1034.89	1039.75	884.877	269.539	2011.54	315.332	2014.08	904.725	806.266	340.197	109.777	979.116	1887.7	353.541	586.291	896.838	1506.93	144.372	1069.89	828.617	1955.91	389.98	886.267	312.322	1019.18	1059.16	453.813	2431.57	2015.25	371.257	1443.79	1676.07	1146.14	577.486	249.032
AEA93468	1808.14	4171.98	7276.4	9618.09	3802.35	3303.85	8724.38	4958.64	25618.5	32068.6	24198.1	3633.68	3542.78	3180.77	14558.8	19527.8	1714.45	4415.79	5437.85	4216.12	7282.95	12855.3	0	3698.49	1125.95	994.39	6095.13	4039.1	9915.74	3949.76	27137.6	3424.06	1111.04	924.656	11065.5	3758.96	1312.89	3788	1424.15	20070.9	7922.37	9447.91	6491.03	3481.24	2118.7	23794	8615.2	11189.9	883.668
AEA93469	990.091	788.26	282.907	338.11	928.583	558.267	1034.34	1307.95	665.263	424.86	842.131	651.529	284.124	668.362	699.068	870.315	751.371	676.276	1179.98	610.377	1255.92	602.737	1212.54	616.344	986.186	505.177	1198.3	339.09	363.375	938.294	865.809	1044.35	435.114	477.966	875.873	372.957	531.979	954.492	483.473	768.288	250.305	1348.75	1206.66	617.335	768.672	922.68	764.343	649.127	1206.04
AEA93470	792.41	152.728	168.743	197.314	193.154	269.676	575.488	828.09	414.921	180.887	682.354	394.073	124.913	398.514	356.605	589.209	340.73	355.178	743.586	484.295	832.078	395.205	580.435	447.869	68.0147	504.886	765.596	182.34	269.815	686.33	472.447	177.704	422.219	501.858	489.786	179.677	500.454	146.798	511.543	561.57	171.956	813.913	810.886	410.08	581.869	411.312	431.977	246.486	106.316
AEA93471	151.316	26.7829	27.7852	32.7848	24.2395	35.5713	208.925	249.948	255.585	88.5942	135.063	105.12	14.5291	111.655	66.3777	128.126	164.031	64.5706	237.628	92.4216	220.731	90.4689	127.501	121.887	5.87519	77.3806	246.174	20.1012	51.483	285.6	263.417	16.9504	71.7817	73.8073	113.013	19.2686	76.887	28.7426	76.7245	112.213	28.0153	285.708	155.907	124.433	330.165	399.968	99.5421	38.5913	13.7963
AEA93472	0	0	0	0	0	0	0.409569	1.64612	0.942692	0.201232	0.188348	0.493103	0	0.389386	0.340599	0.246865	0	0	3.27393	0	0.348815	0.32796	0.154267	0.139126	0	0	0.935997	0	0	0.0866053	0.828852	0	0	0	1.45387	0	0	0	0	0.243396	0	0.192288	0.209614	0.474308	0	1.97206	0.924236	0	0
AEA93473	0	0	0	0	0	0	0.742194	2.07588	0.724726	0.302532	0.398197	0.669256	0	0.387398	0.192021	0.139176	0	0	3.4608	0	0.399452	0.11556	0.0905956	0.19609	0	0	1.62963	0	0	0.366194	1.30565	0	0	0	3.41522	0	0	0	0	0.686101	0	0.271017	0.118175	0.539948	0	1.95316	3.18426	0	0
AEA93474	0	0	0	0	0	0	3.82371	16.9858	3.08032	0.701378	0.615443	0.716112	0	1.49688	0.890346	0	0	0	26.1502	0	2.84945	3.2149	4.36869	3.18224	0	0	7.19634	0	0	2.94309	5.09805	0	0	0	6.33416	0	0	0	0	0	0	1.67551	1.9178	3.57655	0	9.75289	5.36891	0	0
AEA93475	0	0	0	0	0	0	1.11235	12.3533	6.51704	0.255047	1.34278	1.56243	0	2.17728	2.5901	0	0	0	23.3407	0	1.2434	2.33811	1.58861	3.63685	0	0	8.37392	0	0	4.44551	5.79323	0	0	0	10.1347	0	0	0	0	1.15682	0	1.62474	1.59402	3.12135	0	5.06644	4.88083	0	0
AEA93476	0	0	0	0	0	0	3.04575	8.89466	1.98271	0.504362	1.83835	1.55807	0	1.09297	4.13699	1.42785	0	0	17.4897	0	4.31876	2.25256	5.78116	0.905283	0	0	5.65258	0	0	3.25597	2.82001	0	0	0	11.4924	0	0	0	0	2.28764	0	2.34793	1.60642	1.68822	0	5.7802	8.01857	0	0
AEA93477	0.361138	5.15824	0.257565	0.094814	0	0	6.80109	16.7245	2.26803	1.36447	2.93213	2.76731	0	1.99683	3.67627	2.56206	27.5064	0	14.7239	0	6.24476	1.1913	17.5315	0.433173	1.98938	0	7.77133	0.154838	0.110829	5.71653	2.32764	0	0.66572	0.219707	16.6983	0.31396	0.241246	4.68495	0	1.76824	0.166181	5.18867	2.13195	2.42342	21.5325	4.92312	11.5105	0	2.31964
AEA93478	0	0	0	0	0	0	0.802353	1.18808	1.46901	0.367936	0	0.500887	0	0.3141	0.934133	0	0	0	6.23553	0	0.298959	0	0.88145	2.38482	0	0	4.53015	0	0	0.237526	0	0	0	0	0	0	0	0	0	0	0	0.292985	0.287446	1.75114	0	0.365448	0	0	0
AEA93479	0	0	0	0	0	0	0.197952	1.17246	0.362424	0.226937	0.318611	0.494303	0	0.309971	0	0.250559	0	0	0.923034	0	0.368787	0	0.13048	0.411858	0	0	1.67648	0	0	0.234403	0.41238	0	0	0	0.491874	0	0	0	0	0	0	0.252992	0.106375	0.432031	0	0.360644	0.347432	0	0
AEA93480	0	0	0	0	0	0	0	0	0	0	0	4.3849	0	0	0	0	0	0	5.45875	0	0	0	0.771646	0	0	0	0	0	0	0	1.46327	0	0	0	5.81781	0	0	0	0	0	0	1.28244	0	1.095	0	0	0	0	0
AEA93481	0	0	0	0	0	0	0	0.959904	1.18688	0.0743182	1.0434	0.303518	0	0.253776	0	0.273513	0	0	3.02278	0	0.724629	0	0.427299	1.34877	0	0	0.915031	0	0	0.0959541	0.270095	0	0	0	0.536935	0	0	0	0	0.674174	0	0.118358	0	0.505296	0	1.03342	0.568891	0	0
AEA93482	0	0	0	0	0	0	26.164	10.7938	17.1592	4.26796	17.2848	20.4371	0	16.816	7.88051	13.0712	0	0	9.10453	0	13.6774	8.02586	8.46567	13.7736	0	0	7.9619	0	0	29.903	13.5044	0	0	0	10.9972	0	0	0	0	15.7032	0	11.1225	7.6479	15.0976	0	19.5058	16.6779	0	0
AEA93483	0	0	0	0	0	0	42.1507	5.67402	11.8629	3.03515	17.6617	24.7912	0	20.1829	10.9503	11.1702	0	0	3.79013	0	8.56662	13.18	5.28117	19.8797	0	0	3.60585	0	0	44.0344	9.28897	0	0	0	7.50181	0	0	0	0	8.69468	0	7.88662	4.24316	20.9621	0	14.4384	6.11406	0	0
AEA93484	0	0	0	0	0	0	43.0286	5.40969	17.0513	3.24429	17.5474	26.59	0	26.6743	16.9461	12.3314	0	0	6.66994	0	8.62129	14.1395	9.09732	22.1314	0	0	8.07627	0	0	51.1237	13.1679	0	0	0	26.9937	0	0	0	0	18.6955	0	12.8747	6.23254	20.8649	0	14.4477	23.3077	0	0
AEA93485	0	0	17.6813	58.5792	0	0	0	0	6.10572	3.82319	0	2.60233	0	0	0	0	72.6256	0	12.9585	0	0	0	1.83181	0	13.6567	0	0	69.0905	38.041	0	20.842	0	0	0	0	37.7173	0	0	0	0	34.224	0	0	0	0	15.1893	0	0	0
AEA93486	0	0	0	0	0	0	1.27117	1.88228	2.79283	0.291462	1.023	1.19034	0	0.99526	0	0	0	0	1.9758	0	0.947286	0	0	0	0	0	2.39238	0	0	2.63419	1.58889	0	0	0	4.21152	0	0	0	0	0	0	2.78507	0.910806	2.77435	0	0	0	0	0
AEA93487	0	0	0	0	0	0	0.517465	2.93722	2.65275	0.87008	0.31233	0.713378	0	0.557077	0.351432	0.545821	0	0	3.61935	0	1.39786	0.241708	1.01378	0.589586	0	0	3.89553	0	0	0.421268	1.95837	0	0	0	1.50011	0	0	0	0	0.179384	0	0.692839	0.633395	0.806693	0	4.00673	0.605481	0	0
AEA93488	0	0	0	0	0	0	0.784545	7.41706	3.38107	0.581167	0.679947	1.24326	0	1.15764	0.702616	0.611104	0	0	5.62812	0	2.87826	0.42284	0.437573	1.07626	0	0	7.95058	0	0	0.428776	3.97283	0	0	0	1.39961	0	0	0	0	0.753146	0	1.14593	0.929681	1.01608	0	5.38754	1.16514	0	0
AEA93489	0	0	0	0	0	0	0.485792	3.77649	1.24519	0.306309	0.781902	1.02352	0	0.903329	0	0.204965	0	0	3.96412	0	1.26705	0.510555	0.373577	0.64976	0	0	5.48564	0	0	0.287624	1.61923	0	0	0	1.20711	0	0	0	0	0	0	0.399129	0.261055	1.13598	0	1.77011	0.639473	0	0
AEA93490	0	0	0	0	0	0	0.529119	3.32983	1.45312	0.303299	0.532275	1.23868	0	0.673192	1.23205	0.669737	0	0	4.52328	0	0.936469	0.741455	0.261576	0.235904	0	0	3.36088	0	0	0.548235	0.992052	0	0	0	0.438255	0	0	0	0	0.550271	0	0.338121	0.236949	1.19605	0	3.37397	0.464338	0	0
AEA93491	0	0	0	0	0	0	47.986	27.7287	31.4022	6.22092	16.0978	35.8679	0	36.4041	19.8199	18.2261	0	0	24.4758	0	21.5667	17.2953	20.7359	41.1755	0	0	23.8293	0	0	68.8231	29.9676	0	0	0	9.16525	0	0	0	0	24.5648	0	32.4806	17.1149	37.984	0	39.4477	6.90956	0	0
AEA93492	0	0	0	0	0	0	0.508064	0.501541	4.89906	0.737782	0.817751	0.422894	0	0.198893	0.39434	1.14327	0	0	0.52646	0	0.441715	1.18659	0.14884	0	0	0	0.478096	0	0	0.902433	3.03413	0	0	0	1.68326	0	0	0	0	2.46575	0	0.494729	0.242688	0.21121	0	5.86234	1.4862	0	0
AEA93493	0	0	0	0	0	0	0.95036	0.703619	9.04793	1.41638	3.82411	1.33489	0	1.48816	0	3.60878	0	0	4.43146	0	2.83286	3.32935	1.98369	2.82474	0	0	1.34145	0	0	1.40671	9.50315	0	0	0	3.93579	0	0	0	0	4.94176	0	0.520546	1.36188	2.22232	0	9.73936	0.834006	0	0
AEA93494	0	0	0	0	0	0	1.9621	1.61409	3.51253	0	1.57904	0.476345	0	0.853455	1.77673	2.39156	0	0	4.40514	0	1.29971	3.05499	1.48492	0.647991	0	0	0.820607	0	0	1.16171	3.90585	0	0	0	4.33375	0	0	0	0	2.26727	0	1.19413	0.624827	0.747704	0	5.65997	3.06112	0	0
AEA93495	0	0	0	0	0	0	10.7052	11.29	6.03506	0.971224	5.95009	4.39921	0	4.52244	8.78718	4.87417	0	0	14.8436	0	7.34626	11.116	2.47056	2.83852	0	0	2.89892	0	0	6.81704	4.74908	0	0	0	6.25143	0	0	0	0	6.24738	0	3.74034	1.98657	3.62589	0	6.4895	5.13658	0	0
AEA93496	0	0	0	0	0	0	32.8672	52.8998	16.4829	1.80208	10.3502	13.8274	0	13.1463	21.6283	16.279	0	0	79.9604	0	46.5896	23.0284	6.43652	11.8928	0	0	17.4813	0	0	28.5551	8.33549	0	0	0	26.0394	0	0	0	0	7.43067	0	22.9598	15.3584	13.5892	0	14.6446	17.5567	0	0
AEA93497	0	0	0	0	0	0	60.7898	22.1573	15.1822	2.07286	15.0529	35.3221	0	24.1637	26.4949	10.2593	0	0	43.1244	0	30.7814	35.3844	5.61658	31.5039	0	0	19.068	0	0	35.8997	8.44262	0	0	0	29.9521	0	0	0	0	21.3975	0	27.0927	7.03602	32.7554	0	12.3531	24.6218	0	0
AEA93498	0	0	0	0	0	0	64.9331	55.7982	23.3663	3.6997	12.201	23.859	0	17.7097	32.6626	12.0117	0	0	74.8611	0	49.8961	26.334	5.32865	20.9228	0	0	27.7991	0	0	20.7234	21.5093	0	0	0	27.9813	0	0	0	0	14.8543	0	27.3867	14.0588	19.5689	0	23.7133	19.7644	0	0
AEA93499	0	0	0	0	0	0	0	0	0	0.944222	0	0	0	0	0	0	0	0	0	0	0	0	0	0	0	0	0	0	0	0	0	0	0	0	3.41091	0	0	0	0	0	0	0	0	1.28397	0	0	3.61392	0	0
AEA93500	0	0	0	0	0	0	3.26972	0	4.78915	0	0	4.08239	0	2.56001	3.80675	2.75912	0	0	0	0	0	0	0	1.94371	0	0	0	0	0	3.87182	0	0	0	0	0	0	0	0	0	0	0	0	0	4.07782	0	1.48926	0	0	0
AEA93501	0	0	0	0	0	0	1.25643	0.507394	0.669194	0.130946	0.0919214	1.35479	0	1.74386	0.531922	0.289151	0	0	1.06521	0	0.723502	0.480172	0.301154	2.24067	0	0	0.752382	0	0	1.2511	0.904204	0	0	0	4.91951	0	0	0	0	0.71272	0	0.792462	0.57288	1.67379	0	1.97692	4.4104	0	0
AEA93502	0	0	0	0	0	0	0	1.27705	0	0	0	0.403799	0	0	0	0	0	0	0.67025	0	0	0	0.0947462	0.256342	0	0	0	0	0	0.127657	0.179667	0	0	0	7.14337	0	0	0	0	0	0	0	0	0.268898	0	0.196408	7.56851	0	0
AEA93503	0	0	0	0	0	0	0	0	0	1.13876	0	0	0	0	0	0	0	0	0	0	0	0	0.545617	1.4762	0	0	0	0	0	0	2.0693	0	0	0	4.11367	0	0	0	0	0	0	0	1.77929	0	0	1.13106	26.151	0	0
AEA93504	0	0	0	0	0	0	61.2938	101.597	20.0993	7.34153	26.5043	54.8261	0	53.7198	18.1065	22.3872	0	0	130.818	0	126.122	28.203	34.3716	61.4526	0	0	67.1479	0	0	37.9153	12.9595	0	0	0	74.2577	0	0	0	0	34.2505	0	82.8463	41.2955	53.6237	0	17.5005	101.156	0	0
AEA93505	0	0	0	0	0	0	13.3198	28.7785	21.6436	6.14855	9.40229	7.17615	0	6.77329	9.38205	8.84207	0	0	31.6819	0	25.2573	7.97109	9.03466	4.36774	0	0	26.9871	0	0	12.2218	25.7294	0	0	0	15.0655	0	0	0	0	5.91575	0	12.1167	19.3598	4.80337	0	41.956	15.6441	0	0
AEA93506	0	0	0	0	0	0	38.7855	0.683705	22.9941	2.54084	13.7488	49.8666	0	39.4047	19.89	22.988	0	0	2.87069	0	3.61289	29.7631	7.60874	30.7417	0	0	0.434496	0	0	24.6041	22.7007	0	0	0	30.5952	0	0	0	0	20.168	0	0.505814	0.496251	28.5044	0	35.1209	27.5537	0	0
AEA93507	0	0	0	0	0	0	75.9203	31.3858	32.1747	4.15304	38.1478	40.6586	0	28.9664	38.5863	31.2192	0	0	37.1382	0	42.9348	45.3631	63.6754	21.9929	0	0	27.9241	0	0	36.622	29.2234	0	0	0	28.0898	0	0	0	0	38.4757	0	25.0491	19.4671	26.795	0	38.09	30.4379	0	0
AEA93508	0	0	0	0	0	0	1.22354	5.43525	1.34409	0	6.8927	1.14574	0	0.478984	4.2735	4.12989	0	0	11.4106	0	3.64717	3.4291	1.07533	0	0	0	1.15137	0	0	2.17328	2.03914	0	0	0	0	0	0	0	0	0	0	0.446786	1.31502	0	0	5.57287	2.14749	0	0
AEA93509	0	0	0	0	0	0	5.72998	12.3734	9.9663	2.13493	4.41918	1.19236	0	0.74771	3.33554	3.22345	0	0	12.6171	0	7.02773	2.00735	2.99005	2.41274	0	0	11.458	0	0	3.74595	6.06792	0	0	0	3.55949	0	0	0	0	5.95904	0	3.05133	3.76344	1.86097	0	10.1131	0.838074	0	0
AEA93510	0	0	0	0	0	0	121.316	71.6721	82.2841	18.8785	55.1561	96.3234	0	94.8026	139.143	53.8362	0	0	67.9498	0	62.6238	100.586	37.1995	85.4019	0	0	62.5555	0	0	89.8002	81.9978	0	0	0	69.5192	0	0	0	0	72.1866	0	60.3383	95.336	86.4543	0	82.4851	80.706	0	0
AEA93511	0	0	0	0	0	0	185.303	92.6815	100.057	38.4814	57.2362	78.4601	0	81.0849	111.225	60.114	0	0	91.0686	0	78.6011	67.4305	42.0712	79.5211	0	0	107.668	0	0	109.939	97.5246	0	0	0	91.894	0	0	0	0	66.317	0	81.4555	117.408	70.6873	0	92.4917	112.85	0	0
AEA93512	0	0	0	0	0	0	20.027	18.8097	34.6444	9.39892	22.675	2.33237	0	4.09528	21.7489	33.2863	0	0	18.5828	0	12.8073	20.9419	7.80012	3.55356	0	0	23.2041	0	0	10.1342	42.1707	0	0	0	25.5349	0	0	0	0	15.542	0	7.36712	24.3605	4.65953	0	22.5816	35.926	0	0
AEA93513	0	0	0	0	0	0	12.015	13.0817	17.1455	3.11949	13.5086	2.26122	0	3.87352	11.3141	16.9973	0	0	14.5556	0	11.1921	13.6179	6.05623	5.25177	0	0	8.97853	0	0	23.6951	15.6806	0	0	0	30.7333	0	0	0	0	16.1704	0	7.61338	12.6601	8.64914	0	18.188	48.0682	0	0
AEA93514	0	0	0	0	0	0	53.9078	10.1462	64.1603	9.90747	17.1058	18.1142	0	19.3517	14.2455	15.4582	0	0	14.3453	0	14.3808	19.6936	5.51511	28.5129	0	0	14.3433	0	0	60.4401	33.9967	0	0	0	26.8713	0	0	0	0	21.378	0	11.4381	17.4841	22.4321	0	50.508	38.288	0	0
AEA93515	0	0	0	0	0	0	63.6168	27.9975	77.5292	7.27062	21.8736	39.4683	0	36.701	20.1788	22.6031	0	0	26.0211	0	28.3271	27.8754	7.35665	51.7501	0	0	28.9128	0	0	88.8002	87.8054	0	0	0	25.7751	0	0	0	0	27.0375	0	24.3808	30.9054	45.0122	0	86.0295	25.235	0	0
AEA93516	0	0	0	0	0	0	82.5554	13.9706	47.6117	4.52938	30.1344	51.445	0	48.2464	24.0286	23.1382	0	0	11.9151	0	10.6563	35.5318	5.63597	56.0864	0	0	13.595	0	0	123.506	40.1701	0	0	0	25.8861	0	0	0	0	28.8229	0	8.5054	8.3446	52.8583	0	44.8532	34.154	0	0
AEA93517	0	0	0	0	0	0	53.9656	4.7895	34.784	2.61523	15.0703	18.4919	0	20.8595	15.4595	13.0725	0	0	2.64603	0	2.28353	30.058	5.34879	24.1866	0	0	3.20393	0	0	39.0071	36.174	0	0	0	11.2803	0	0	0	0	26.5566	0	1.30544	2.07361	23.089	0	27.7588	20.6166	0	0
AEA93518	0	0	0	0	0	0	4.52657	7.54051	16.5751	4.67045	2.73214	2.82581	0	3.10105	6.58753	2.86477	0	0	6.15623	0	4.42736	3.96443	0.994561	2.69085	0	0	3.19467	0	0	2.01004	10.1372	0	0	0	2.81193	0	0	0	0	3.53064	0	1.23968	3.44603	4.23397	0	14.6897	0.993094	0	0
AEA93519	0	0	0	0	0	0	41.6278	25.6325	33.4667	20.0107	28.2767	21.5487	0	23.0324	42.8266	26.7801	0	0	24.1833	0	25.7231	36.0972	20.6018	16.6606	0	0	30.8337	0	0	17.9664	40.6126	0	0	0	20.9947	0	0	0	0	29.3613	0	26.6765	23.5143	15.6455	0	41.6749	22.2443	0	0
AEA93520	0	0	0	0	0	0	9.79195	130.494	3.58556	6.73546	7.88027	3.05642	0	7.66657	11.4002	16.5257	0	0	121.758	0	18.2425	0	0	5.82089	0	0	110.572	0	0	17.3926	12.2394	0	0	0	0	0	0	0	0	20.3668	0	21.4536	35.08	6.106	0	0	0	0	0
AEA93521	14.0684	1.63368	470.464	270.86	1.24168	582.986	275.98	4.67034	20.2113	26.0345	255.098	4.43023	459.956	4.93891	2533.74	196.952	73.2671	3.40124	22.0607	2.92437	7.05126	3370.08	8.31597	4.68737	7.74974	5.74031	4.45202	745.933	125.205	14.4726	40.738	1.20857	6.48339	11.4117	167.195	866.329	0	1.73814	6.21601	537.943	1029.31	14.9725	10.7346	3.44188	108.328	37.351	149.467	67.4044	17.5706
AEA93522	12.6245	1.16174	4.41696	3.25192	0.756845	14.2474	7.85019	7.82848	10.9702	5.43654	3.22327	2.70036	5.05149	2.32053	6.90127	5.40759	31.6332	2.18834	10.2095	0.445624	5.85001	10.1025	2.85122	4.28565	0.787285	4.6652	7.83941	3.7787	1.462	3.74676	8.21027	0.245554	10.9773	4.92704	5.83862	6.41948	1.5912	1.76575	3.78885	6.99772	4.71317	9.36018	6.37086	2.29773	43.8709	9.77797	6.4673	11.4125	2.80496
AEA93523	5.64032	0.708664	2.50594	3.39861	0.0979315	10.7359	7.58718	9.30082	12.4109	4.64852	3.35326	1.82471	2.77794	2.02069	5.71994	2.93879	45.1451	1.65424	9.18294	0.576613	5.28326	4.53164	1.79	3.25329	1.12057	1.92413	8.3686	3.68689	0.87966	2.08039	12.8261	0.52426	5.19867	1.80009	3.60572	7.27484	1.48242	0.479805	2.94154	3.10445	5.06323	3.36095	6.68395	2.85033	73.5462	15.9757	3.49286	15.8378	1.9797
AEA93524	13.3143	5.11815	5.89392	6.99111	3.64694	15.0767	16.6748	32.4641	29.3986	12.8859	8.20073	11.5662	4.86823	8.46186	7.19018	8.8594	104.906	5.32787	24.4779	6.58502	20.4801	5.19253	12.5516	9.36173	3.0349	4.49595	24.1179	10.039	3.5224	6.85602	36.1527	5.67951	9.73275	6.14485	6.64987	8.78098	3.06694	7.14713	6.08567	4.49591	5.9154	13.5309	18.032	7.89474	132.714	38.3962	4.87775	23.0969	5.89789
AEA93525	12.4747	123.205	108.099	171.672	676.528	524.262	2175.89	351.596	5.19734	2.54901	634.827	904.62	228.361	983.322	957.463	759.751	330.929	448.925	243.109	295.614	129.792	432.965	802.609	1279.3	290.68	18.3242	241.468	394.454	237.007	163.209	4.25323	883.056	8.71927	14.7991	38.1063	408.679	18.6111	79.3745	14.4687	314.999	314.715	123.011	167.251	1174.86	81.8431	7.19724	30.5568	54.0412	38.8393
AEA93526	16.0285	448.498	142.666	329.246	2466.65	966.993	3670.55	706.21	3.63174	1.97745	748.899	1974.04	270.802	2176.65	1322.89	816.184	1607.73	1608.33	475.207	834.821	259.167	626.628	1264.67	3034.06	1313.12	22.7595	514.535	476.656	295.53	245.612	7.90534	3476.55	10.6369	28.0837	141.439	474.89	15.4185	356.457	18.6967	332.757	363.177	246.903	338.634	2635.6	326.633	7.2671	58.2775	112.122	141.389
AEA93527	8.50294	0.688882	19.2742	12.7713	0.83774	3.36278	15.2949	23.8293	11.396	1.84493	11.0245	6.68371	18.6963	5.83133	13.6262	10.6618	20.4679	2.58159	27.3906	1.72639	15.9817	6.98892	12.3901	4.70419	1.96073	2.6626	14.7056	10.3434	4.64239	10.729	12.5512	1.27406	5.92342	2.88723	10.4651	10.4865	2.37771	1.17269	3.53854	8.85219	22.6572	11.3158	11.5307	5.01754	29.4446	19.0212	5.95249	6.86884	3.81039
AEA93528	0.696357	1.66349	2.74336	3.44752	0.368766	1.05004	2.54252	2.47685	6.22304	7.60921	1.13077	1.12777	2.10968	1.07391	1.24636	0.733979	22.3423	2.59747	4.05586	0.310181	1.47089	0.375035	0.529232	1.27277	3.17838	0.852403	2.70736	2.43115	1.09905	0.614027	4.37672	0.820417	1.00859	0.605207	0.221674	2.1621	0.398723	0.368721	0.263726	0.139166	4.0741	0.781828	0.886898	1.27253	10.4342	8.2282	0.234867	0.953254	5.00528
AEA93529	1.2451	0.867519	2.7627	3.26892	1.1722	0.811264	1.67487	4.82233	4.56565	6.42174	1.27301	2.23637	2.9339	1.967	0.866649	1.02073	14.8601	1.60545	4.33879	0.776454	1.52549	1.04311	0.756438	2.26785	1.98143	0.338692	4.11532	2.13535	0.80667	1.2671	5.35004	1.14094	0.765072	0.336661	0.462418	2.28516	0.184833	0.307664	0.55014	1.54829	4.39257	1.12125	1.3334	2.0598	11.4876	8.56093	0.326626	1.65709	2.36962
AEA93530	2.42803	2.28879	2.64844	2.62483	1.36143	1.67507	2.40155	6.25868	15.9696	20.6821	1.54616	3.02842	1.26205	1.95549	1.78943	0.972729	21.1989	3.59113	6.71895	1.0688	3.18557	1.74995	1.94179	1.99866	1.88825	1.57347	5.33334	2.57192	1.09578	2.61628	13.0478	1.32513	1.84298	0.521345	1.59131	2.42125	0.572456	1.37639	0.946594	0.799216	4.20621	1.54342	1.75514	2.36612	16.8532	18.5077	1.68602	2.22399	4.43403
AEA93531	30.5579	18.765	30.5362	33.9947	29.8963	33.4091	83.6046	29.9176	34.0579	29.393	49.9012	50.8873	26.5443	43.3659	40.5567	44.387	34.3912	61.1062	43.3158	60.7212	49.8421	60.042	66.8949	23.6072	12.5536	34.2356	18.0293	32.6432	20.6631	34.3406	34.8336	33.3705	32.4616	37.8114	35.7779	43.6762	33.2146	22.2686	36.3863	79.7012	26.4547	55.7151	20.2174	24.0032	41.7137	29.6702	23.2334	35.982	16.6337
AEA93532	134.295	536.611	353.42	115.45	616.246	660.05	576.82	135.614	68.4569	60.6858	138.958	508.929	470.255	505.727	410.369	157.757	250.076	475.088	135.822	305.775	177.669	403.854	759.22	424.31	7037.23	83.3416	108.717	468.666	167.155	236.551	57.0631	1204.13	116.871	95.0019	961.096	543.573	97.6393	932.556	92.7321	200.105	218.733	151.107	134.705	537.831	166.91	53.0041	886.308	142.903	6245.47
AEA93533	12.2385	4.14832	22.0179	10.4209	31.8798	32.1983	26.2515	20.0947	35.4364	6.22314	11.1003	17.6381	11.1066	19.5084	8.54732	11.6392	44.5729	43.8227	23.5136	14.0264	15.4181	9.0407	65.6464	15.6054	12.3902	8.50272	15.7011	29.3562	13.3992	50.7117	44.6774	45.0101	10.3656	6.84186	42.3813	36.2324	13.2575	4.90398	4.82289	6.01547	14.003	13.729	9.08591	15.8149	67.942	10.0315	41.7799	125.198	31.5146
AEA93534	0	13.9102	9.4925	10.4831	0	0	0	0	19.6677	0	0	4.19131	0	0	31.2665	0	38.9902	0	0	0	5.00325	18.8164	0	0	21.9954	0	0	34.2391	6.12687	0	0	20.5811	0	0	66.7315	26.0346	0	0	0	0	18.3737	0	4.81058	0	12.4645	0	0	0	0
AEA93535	2.36923	38.439	8.36825	7.99745	23.749	12.7025	3.41467	7.41581	20.0892	0.861227	1.28241	115.786	5.98151	211.073	3.04788	1.05652	146.744	142.217	6.72277	32.8209	2.20534	1.59499	19.0816	126.393	19.7633	4.14307	9.42553	25.2501	2.90836	51.5541	17.8313	28.1749	3.1196	5.14778	33.3737	34.3533	4.29586	43.4059	3.58913	0.710234	10.1235	2.61847	5.3826	193.056	42.3683	4.40662	30.5653	14.3921	35.8708
AEA93536	11.4621	41.402	16.7082	18.6101	16.293	44.7509	2.53593	3.60486	14.6718	2.76772	1.71431	75.4829	21.3227	151.017	5.3144	1.96873	129.304	148.985	3.6263	16.8351	2.68351	3.26932	6.30735	84.2392	31.0718	15.1383	4.86815	39.121	9.11794	26.6959	12.2987	17.3355	9.03552	7.15674	11.7625	48.1848	12.0898	36.6706	9.3959	1.89886	24.7757	1.07418	4.54254	115.817	29.943	6.88405	8.54575	5.60012	51.5036
AEA93537	29.4722	12.166	11.9633	14.8068	9.60716	34.1178	2.09453	8.13114	8.95965	1.46591	2.51679	47.6694	9.6696	66.4705	3.768	2.20947	67.0976	19.416	7.49773	23.9161	4.06156	2.58511	9.15587	39.9097	17.8811	32.3966	8.35001	25.2629	10.2843	26.6812	13.2753	9.89921	18.6616	28.2917	16.9634	30.4661	35.4151	13.016	28.7487	0.598811	13.8034	1.95719	5.29422	59.3805	20.2723	5.99228	7.88859	60.9712	10.557
AEA93538	48.9999	63.8176	40.3438	41.8983	19.2234	52.8546	25.0954	124.911	51.1223	28.2328	28.7124	72.858	27.4087	74.9832	19.3607	30.0425	255.92	179.599	117.488	8.26992	87.3944	19.4897	45.8215	42.1931	18.4488	32.0536	102.783	64.4233	20.4178	48.8041	38.2964	17.0309	47.9599	33.9125	24.4171	79.1886	38.5885	59.8172	32.4754	20.4387	34.8559	30.8035	47.1731	51.9427	82.0238	31.5363	19.3695	43.346	38.7401
AEA93539	91.9097	99.1388	45.5889	55.3714	36.3367	69.6737	55.8661	167.604	70.1754	40.7113	64.5069	96.7799	22.9761	81.2045	43.8324	70.8154	281.412	229.889	164.605	22.183	139.24	40.3339	90.5125	42.7398	48.5408	66.7518	126.513	83.4575	30.0346	66.549	85.1108	25.0367	86.7101	61.5178	41.2428	90.499	68.755	88.4786	70.6081	37.3857	42.6253	45.6337	76.4892	47.1809	114.877	68.7024	39.8605	95.1658	69.0093
AEA93540	8.68888	2.11888	4.75098	5.70299	0.460132	5.09522	7.59721	26.8257	16.5844	12.1265	10.5819	12.1304	0	11.6676	7.82441	15.7805	38.1806	4.83153	26.3418	2.98014	21.8838	9.41759	7.57574	7.81651	0.957276	5.31797	15.398	4.28415	3.99976	21.02	12.4179	1.79145	9.20979	4.75747	6.29256	4.15458	5.22387	0.966158	2.30347	8.50867	4.19817	7.36224	10.8869	9.20152	36.8884	13.8412	3.58996	6.7649	5.58099
AEA93541	18.7327	28.1118	33.5718	36.3184	22.8927	121.68	268.463	90.4115	51.1039	42.8882	46.018	129.779	33.1056	127.86	47.3911	53.159	154.78	29.2637	87.3714	24.2623	112.308	59.7569	214.648	127.902	58.7398	49.3887	58.3687	63.6352	56.1617	105.584	82.3763	39.3653	41.1725	47.3391	184.631	97.7131	51.9801	26.7048	61.1218	46.3644	41.1108	81.7515	85.4142	145.649	90.8647	66.6562	202.424	27.6161	60.1614
AEA93542	11.124	20.0223	11.9005	6.81453	22.8271	87.5194	32.7329	10.1554	41.4372	3.5739	4.51586	52.448	16.3825	53.575	9.07359	6.83957	63.3641	26.6697	7.7527	11.2726	10.1056	9.17374	68.7688	43.3642	42.8945	6.80836	11.4408	36.9628	19.7717	81.1203	62.4754	50.6483	13.2434	6.76752	73.331	51.9804	8.05023	25.4257	7.37258	11.023	8.7446	5.46408	18.4277	70.9539	18.2308	9.08732	80.4311	26.6486	41.1835
AEA93543	3.11869	11.0457	7.16704	3.95747	0	43.5869	15.5571	6.21195	48.261	3.44677	3.0948	43.5942	16.0753	47.9686	3.25612	2.06502	57.3542	0	5.43381	0	6.38278	2.20451	25.3096	41.7718	20.043	3.18129	8.38887	19.4999	7.73645	43.7259	57.3166	0	6.70713	4.11087	28.9562	21.6902	5.20832	17.5317	3.78942	3.99929	5.26199	2.99996	10.4579	56.5163	18.3352	11.0665	41.4173	10.2728	26.9872
AEA93544	11.4266	3.35218	6.86271	5.99992	7.64351	41.6145	13.3482	5.39053	127.379	7.79051	3.58076	9.09048	26.5708	7.12565	1.88371	2.73061	78.6927	11.9226	4.40094	6.75066	4.67216	2.83407	19.2855	10.8204	18.5522	4.417	5.70949	26.8163	9.22811	35.9233	66.9066	21.0791	7.20601	2.927	62.3156	55.159	2.41046	9.36215	7.17455	7.57192	11.0696	3.84029	6.52099	11.8548	22.153	15.8441	65.3144	12.9664	24.4649
AEA93545	132.992	5.96491	30.2482	15.656	3.90832	14.7147	40.2072	112.017	56.8192	24.8114	33.556	26.7116	22.6946	30.2364	56.9821	33.4257	112.137	11.1339	109.712	14.7276	67.3974	59.9594	56.1679	42.9045	11.0582	26.1988	123.689	29.6809	11.234	93.1944	63.1206	3.72802	43.6712	24.4253	57.231	23.6755	22.6786	11.1608	30.1309	51.6228	18.9502	52.42	89.3427	44.1084	255.453	43.9064	42.6899	27.0506	16.9076
AEA93546	8.54587	5.95429	60.8877	64.386	1.71424	176.309	23.8622	38.4286	62.886	3.23483	14.0873	16.2557	45.3083	19.6715	23.1173	14.5507	70.5526	4.2574	53.0619	3.1491	21.5788	39.2958	7.53907	14.7545	4.27964	5.07195	20.7336	198.302	6.99366	10.9055	37.0833	2.46942	13.0085	20.7963	18.0332	291.831	6.05475	5.66314	8.58166	15.7591	26.9313	14.056	12.3239	15.6129	118.512	44.7433	18.1893	11.477	7.48517
AEA93547	11.4297	3.18545	42.7512	56.8149	1.61408	155.498	19.4749	35.6672	77.6927	3.64276	17.7351	18.5564	37.7054	18.2572	28.6402	15.5688	90.7761	4.78974	54.1675	2.85106	24.6336	37.3445	6.98145	19.1934	3.35798	2.7982	18.8084	183.278	6.54761	21.9991	68.1163	2.35655	11.2371	18.5428	14.4326	256.033	13.2344	10.7323	8.08024	18.1215	25.2455	12.9128	14.3211	13.2626	127.02	68.3942	15.2916	4.56352	14.683
AEA93548	45.6905	89.1369	990.631	575.793	43.5529	600.169	454.815	509.647	83.2707	15.5014	89.0322	230.212	968.964	173.236	228.979	51.8635	1088.63	26.5112	659.158	5.69857	196.946	129.189	59.4179	142.491	130.88	22.3717	202.426	1050.01	42.0655	107.349	33.29	47.1017	42.1128	33.3562	519.25	1600.78	12.2088	115.159	36.3384	102.269	525.621	78.5508	169.545	226.122	1004.12	64.3858	593.303	76.6193	117.391
AEA93549	31.284	68.2341	571.053	229.26	21.609	630.117	213.156	165.265	145.72	20.1368	40.4927	102.799	555.274	101.71	368.52	42.4584	177.978	25.6497	160.678	11.0268	59.993	116.658	39.9997	80.4866	80.9211	21.6447	94.6957	616.998	24.2104	60.9353	128.071	23.8371	57.6688	33.0997	353.103	792.265	23.624	52.4314	23.4384	36.1533	311.696	39.4188	46.5394	107.818	231.832	132.504	311.497	133.596	138.329
AEA93550	27.52	50.1486	397.58	197.303	25.7841	610.139	182.248	247.198	100.753	14.8539	33.2294	177.658	423.687	157.322	278.902	32.74	345.214	25.8458	256.713	22.1121	83.8216	102.253	37.3837	180.494	76.3819	16.1956	140.347	487.624	19.6522	70.4959	91.6536	26.1877	32.1942	30.9091	267.702	592.372	9.89897	74.1482	18.9408	41.4604	245.966	61.35	65.1635	202.097	376.345	103.436	259.894	109.033	166.567
AEA93551	52.0242	88.3535	899.766	411.463	89.5379	3065.99	463.626	262.299	48.0475	8.52428	63.3588	116.045	925.149	109.583	555.05	83.0432	1162.07	114.771	220.944	58.8022	81.4851	251.291	28.3496	133.903	157.62	51.7417	181.097	1289.53	50.8903	126.244	64.6932	83.7984	89.9073	110.775	604.995	1435.99	82.5382	127.748	60.3396	86.4249	599.98	88.6411	58.7603	124.097	797.801	49.8037	671.709	268.732	469.91
AEA93552	28.7556	4.49773	33.2044	23.4191	7.76936	38.5429	72.6259	39.1586	46.539	7.51153	31.4471	48.2952	11.4083	44.5008	46.8724	26.3124	102.003	19.2956	51.5336	13.9066	37.9437	43.1419	46.7439	29.3294	10.9913	26.5791	48.2851	36.9868	14.7679	34.5868	39.6332	9.37711	32.4539	30.704	47.0771	57.906	27.4417	5.22037	28.7818	29.5549	25.3841	34.8794	37.4723	32.8581	203.346	78.2029	44.3368	22.4937	10.68
AEA93553	12.717	2.7566	9.80879	11.4259	9.72754	5.96586	15.3958	37.1511	17.4695	11.1131	13.7668	9.78918	8.98969	9.30101	21.2438	12.8312	114.797	22.4098	54.0638	32.9551	51.2747	11.453	14.7837	7.11834	9.96311	6.5726	17.7072	7.26985	4.85667	14.1796	12.9876	5.68089	14.5864	4.47007	12.9094	7.61613	7.17366	2.93287	6.36809	11.8602	9.23287	43.7953	16.2745	8.11889	233.778	27.3568	13.6777	8.80094	14.2189
AEA93554	769.065	627.466	987.403	1033.42	506.641	1070.93	1758.49	626.871	323.503	404.677	1084.08	1162.61	372.099	1088.72	1093.36	1159.35	631.95	678.36	604.726	715.014	958.481	1461.51	1265.66	1050.37	1334.84	746.973	538.184	942.329	981.248	972.165	394.594	405.929	868.863	754.178	284.799	886.966	763.958	510.412	785.373	1107.92	594.578	1056	389.491	940.23	371.3	358.035	303.493	1084.01	891.317
AEA93555	25.1093	3.6482	2.99881	7.43581	2.26868	1.6748	4.162	13.6294	7.94248	2.56923	6.76333	5.62116	5.04736	5.32659	1.95687	7.56443	18.5925	6.27194	15.7994	5.63996	16.4024	3.36474	4.90643	4.6152	0.786641	15.5865	9.79125	3.46948	3.17725	9.28817	7.03639	3.92566	20.1817	14.3346	3.84504	3.41403	11.1293	2.91111	11.515	2.66362	4.43552	8.3296	6.91046	3.56856	27.1183	7.98368	1.82622	2.8508	2.0383
AEA93556	394.913	262.352	75.5787	240.454	201.531	54.4475	469.185	166.271	219.035	61.8384	99.8816	117.574	69.8163	101.764	37.1949	102.077	214.933	147.165	187.043	175.191	193.882	48.3375	45.3845	127.744	4.42967	403.976	157.152	48.8493	51.1204	252.221	225.002	173.481	265.484	370.55	37.7649	50.5819	431.112	148.818	330.801	47.1558	74.8447	302.109	168.561	117.727	75.7741	163.114	25.9943	89.6552	15.7154
AEA93557	531.594	419.194	80.6573	291.29	437.034	84.5137	643.02	213.3	268.857	63.3609	134.662	142.925	76.4099	120.341	49.1193	136.037	294.384	225.226	212.289	235.074	193.911	78.0484	56.8933	157.14	7.80895	515.369	219.367	58.3476	62.3194	361.168	182.437	384.827	339.712	472.893	33.6944	56.9983	552.556	273.309	421.534	73.2102	80.2345	270.402	219.633	159.462	79.2116	147.542	29.285	127.632	29.7188
AEA93558	502.432	709.944	92.854	311.576	940.92	100.489	756.897	311.826	266.86	71.3016	161.667	210.433	62.1261	198.764	67.4317	159.466	345.803	433.635	271.787	336.319	185.006	116.085	153.219	255.654	17.6045	481.275	348.554	64.1401	84.0797	594.439	259.568	935.374	314.618	455.583	26.9456	68.3315	521.479	588.484	406.096	91.8316	94.5541	234.83	268.955	241.098	82.7759	175.163	26.2041	145.772	71.1051
AEA93559	61.0109	45.9098	19.1985	48.9275	32.1917	9.62733	98.484	84.8461	45.4603	34.0083	42.8708	37.9597	15.6832	34.2895	25.0165	41.4264	53.2937	34.5425	76.0734	36.6632	45.2021	28.8557	62.6862	34.417	2.44426	59.203	103.066	24.8267	22.6044	73.7264	56.8867	31.905	45.1914	53.179	44.2464	28.0633	66.0991	40.2934	49.9934	36.9336	28.1767	57.5394	46.5619	32.3343	50.1418	45.9439	29.5945	29.2316	6.65011
AEA93560	90.3871	80.0552	36.4205	73.2023	40.5642	19.7641	143.224	114.43	41.8805	50.0857	72.1428	69.7919	16.2445	64.9425	51.5838	79.1229	131.645	62.2238	126.522	49.6785	70.2585	50.536	136.968	67.9899	0	131.27	156.107	36.126	42.3132	118.963	69.1187	57.6445	87.5456	100.658	78.5168	59.9333	98.2453	62.4612	79.1969	68.5811	47.937	103.846	82.3184	50.4381	71.7352	47.8698	63.2966	25.6902	8.20012
AEA93561	191.827	3831.44	1010.89	293.783	4782.96	318.719	1736.4	461.693	33.4644	60.3975	488.874	1010.15	310.758	1058.56	613.36	371.98	655.609	1109.19	467.92	1056.69	464.708	919.046	924.848	437.811	47886.4	117.407	283.289	534.598	171.703	587.243	33.5974	12693.2	191.541	136.153	6447.46	746.98	138.822	6416.84	127.136	480.804	415.609	663.503	250.369	670.446	344.322	39.1765	6755.7	679.739	28578.7
AEA93562	2.31627	1.0759	363.249	1025.89	1.43105	0.452759	10714.6	175.703	472.909	5397.84	1118.75	350.683	360.223	364.296	373.029	1232.44	26.3877	2.98662	131.565	2.64814	284.335	734.237	2278.01	787.798	0.85063	1.89021	620.359	352.053	162.781	1887.04	668.344	2.18882	2.1349	2.34859	2163.92	453.413	0.515767	0	3.07028	1367.96	174.799	713.462	950.475	671.843	19.5227	127.841	1516.63	1.84962	0.826539
AEA93563	0	16.3112	873.782	2071.29	18.5961	0	25665.3	396.358	49.0079	389.906	3129.88	2484.42	765.394	2521.07	1099.9	2757	274.322	0	318.156	0	478.149	2007.85	228.331	4787.68	0	0	1289.06	797.962	244.27	11240.6	124.647	6.03341	0	0	4721.08	885.325	0	8.67712	0	3946.38	554.787	1354.04	1709.2	4111.51	51.1561	21.5149	6342.39	0	0
AEA93564	39.4451	1.89539	60.7916	75.7059	1.4406	11.1666	19.2115	20.3195	10.0496	10.4879	39.0202	40.5484	19.2303	35.097	13.8461	33.9667	45.1586	23.6766	22.7509	17.8125	38.1774	26.9211	19.8994	18.4902	7.4927	29.9695	23.2435	46.0707	96.4242	10.0205	7.24208	2.80437	37.6101	29.7897	4.54639	38.4308	41.7964	5.04148	32.4531	13.3197	57.5824	21.0456	13.4374	34.7984	90.0155	8.33358	1.60566	4.88766	20.3854
AEA93565	7.57184	0.832996	18.2282	8.20281	0.422082	2.05651	7.2906	185.032	3.71	1.31518	7.93806	2.20873	19.5791	1.11225	6.11637	7.28299	140.56	2.81335	296.711	2.03785	58.185	12.0192	5.45341	2.74058	0.965926	2.53667	21.7419	4.40829	3.10643	4.33244	2.72491	0.698405	11.3867	2.81239	97.0618	9.5622	2.76864	1.65436	2.11299	10.2581	11.5897	6.773	36.7777	2.2564	213.577	3.93107	26.0625	8.59221	4.77817
AEA93566	7.50092	5.44399	2.92251	2.51634	2.3723	4.03205	8.2682	8.61165	25.1445	4.03255	6.42845	11.6355	2.20935	11.219	4.24205	5.91273	19.7356	8.36206	11.7622	8.4457	7.49302	4.51667	6.86635	8.24735	0.918218	5.61109	6.19802	3.26068	2.30194	17.8183	17.1662	2.20164	6.1454	7.09855	6.15189	2.35481	5.98504	3.16635	6.62846	5.24668	3.73924	6.03839	8.4596	9.21933	13.724	5.96802	4.79628	5.86495	2.56511
AEA93567	16.5632	28.9454	21.6892	18.6773	27.4641	26.7499	33.9683	24.3379	27.3509	7.20221	17.9305	21.0344	18.7145	22.1628	16.5844	18.0304	60.9829	43.8514	22.1408	26.4149	15.2425	23.7999	40.0856	16.393	17.6498	13.9597	16.8416	34.9251	19.5822	39.3043	28.9143	29.8108	12.263	14.2063	14.2188	36.2346	18.1384	23.3488	18.7157	18.9926	17.3674	9.73629	17.9922	20.3276	34.0743	7.81895	12.5008	33.4993	22.0914
AEA93568	4.42703	0	980.363	544.82	1.46525	3.89407	0.744389	9.92022	28.3479	0.938727	2.69578	0.929402	1145.2	0.72852	0.433324	0.628144	37.8257	2.94333	6.36356	0.345091	2.77361	2.60778	3.10753	1.10627	0.609672	2.03215	17.512	826.379	298.553	2.75458	33.651	0.855706	4.08038	0.673321	4.3159	618.678	3.69666	0	1.46704	0.774146	738.971	0.815457	6.40032	1.04441	60.4613	121.887	1.95975	3.97703	1.18481
AEA93569	17.5302	4.04208	141.336	132.576	2.33754	9.61425	5.42875	13.0627	217.454	59.3971	13.6528	5.08353	116.121	5.2134	8.09798	13.4566	34.4824	7.62265	12.5251	11.2465	10.2719	8.55822	18.6186	5.29455	1.8063	11.2696	11.4942	69.6993	32.7433	9.41664	206.007	3.18529	19.0636	9.51402	6.04215	56.3556	8.76178	3.92659	8.35857	9.3508	112.759	6.65945	8.08337	3.41167	33.8577	857.849	4.61522	4.68294	5.26542
AEA93570	0	0	72.3514	79.9014	6.1987	54.9126	31.4912	0	11.5313	9.0256	6.3358	2.45739	41.3726	0	9.16584	6.64337	68.5804	50.9387	0	21.8985	0	44.1286	0	4.68004	0	0	0	165.615	57.4754	11.6532	29.5216	18.1002	0	0	26.0833	218.787	0	8.67712	46.5471	32.7501	86.1806	0	0	0	14.616	7.17165	27.6357	0	0
AEA93571	220.348	14.2154	153.919	129.986	6.4827	79.7617	32.934	298.019	114.566	13.005	47.855	123.359	124.997	117.467	73.491	42.4584	239.075	34.8573	301.45	32.2321	306.441	67.9436	173.667	61.4526	14.9854	171.492	173.896	135.296	45.9163	77.7264	74.7078	8.41311	189.304	168.809	31.8247	180.92	141.744	18.1493	165.872	58.987	175.251	221.48	172.72	57.617	339.681	156.255	28.9018	185.731	29.122
AEA93572	0	0	0	0	0	0	0	0	0	0	0	22.1636	0	0	0	0	103.09	0	0	0	0	0	0	0	0	0	0	0	0	0	0	0	0	0	0	0	0	0	0	0	0	0	0	0	0	0	0	0	0
AEA93573	24.8165	58.3565	54.3267	79.2706	82.411	540.872	305.658	39.9051	32.0238	11.7602	30.6431	83.7931	86.801	80.4519	52.8325	28.903	346.33	78.372	29.1862	29.6619	32.0677	59.6918	113.687	131.883	44.9988	29.7448	29.2864	114.935	57.6745	208.354	19.052	91.0063	32.4039	30.1954	10.9447	162.484	35.5732	50.0154	30.1538	45.2044	70.4205	21.9036	67.5208	130.048	111.523	30.251	12.5116	51.7096	43.4476
AEA93574	36.0991	152.025	62.1379	67.4824	154.931	1035.93	350.749	44.2573	22.6204	9.63652	30.2987	59.3095	66.2192	60.9393	57.4294	24.6376	332.424	108.376	35.1108	35.3347	29.0009	64.6009	128.724	113.73	209.554	49.6421	82.4246	114.66	45.4003	218.269	21.7687	142.673	40.2217	43.9234	23.674	148.822	49.1452	167.336	42.2477	42.9894	71.5967	47.556	73.7153	114.989	85.5869	23.9371	20.4979	93.4575	277.485
AEA93575	70.8471	360.269	67.6322	83.9179	521.763	1136.86	442.154	155.611	29.7571	13.5512	44.4419	121.063	69.3968	125.3	90.5263	43.3265	276.189	276.444	121.143	105.828	87.5352	99.1242	209.677	183.242	841.048	80.3365	241.406	153.056	61.0128	341.012	59.7914	469.634	83.0166	89.21	45.8928	198.383	91.352	579.743	78.6223	79.5194	73.6679	118.091	172.166	202.986	116.581	47.3607	28.5261	140.448	892.778
AEA93576	229.535	21.4396	148.086	196.509	116.489	197.513	437.695	423.241	279.888	53.8658	295.075	520.293	100.677	519.183	316.821	284.855	259.058	140.946	392.539	156.105	381.195	297.069	596.185	278.645	27.4875	176.625	287.393	234.801	197.032	194.071	249.833	76.7316	175.919	202.887	162.618	301.493	178.889	21.8858	206.144	301.91	173.741	225.291	375.433	372.953	353.853	368.524	168.369	189.767	27.5993
AEA93577	46.6393	61.4937	59.4271	62.1139	30.6743	92.1384	95.6073	89.4372	114.368	42.5591	42.4539	73.8271	52.5481	70.5963	62.9626	44.1009	66.701	31.2443	85.5826	29.9675	71.6127	52.9751	40.4341	56.5599	16.3085	43.1725	76.77	121.966	44.2295	59.6307	105.568	40.0518	41.1682	60.0372	57.6528	128.074	42.9932	50.5723	41.2335	40.9362	59.5077	51.2453	93.4917	55.9561	81.2746	133.438	53.5878	43.3246	36.1947
AEA93578	53.2743	106.366	61.4124	86.1179	34.5407	144.499	92.9075	125.229	145.753	39.7193	42.6008	75.2575	56.3191	67.6032	54.5403	41.7458	99.7213	37.0831	110.503	39.0436	91.4598	55.8992	32.8289	75.6127	18.7075	46.6929	126.952	111.912	43.7009	84.6991	158.56	36.6477	45.4312	64.6254	26.4504	119.88	51.5005	81.0723	43.1487	42.2737	56.3429	74.2455	107.571	70.6674	104.933	190.357	24.8422	72.15	51.9485
AEA93579	141.551	205.585	310.922	377.913	206.933	446.6	328.525	780.323	105.322	41.3525	256.834	577.598	435.134	492.913	313.011	286.84	2343.95	160.025	856.607	133.03	604.053	321.314	353.693	548.816	118.61	180.593	357.727	378.244	173.761	359.845	81.8481	253.31	178.244	192.851	333.194	410.776	157.153	187.695	140.062	301.217	277.516	288.891	558.453	569.217	4418.14	92.5284	425.983	197.013	252.912
AEA93580	64.7029	33.1235	8805	17780.9	46.7159	85.5463	182.961	128.195	218.909	116.191	135.537	57.1809	33436.9	55.8986	50.6657	129.356	83.1248	72.6959	100.654	98.3577	238.15	71.011	64.3446	92.3623	4.34895	103.572	83.2059	30.1696	37.9223	142.123	128.365	30.8737	57.5801	109.424	22.564	11.265	122.215	28.4986	98.5054	94.3573	96311.9	174.717	100.119	85.2254	154.941	144.479	20.26	45.2262	9.00274
AEA93581	101.517	150.897	68.5148	178.497	131.559	158.569	337.963	218.688	235.215	173.178	182.549	135.495	283.561	146.529	95.1666	186.177	107.562	177.781	190.166	210.438	319.012	110.845	160.237	208.123	15.8542	138.839	225.915	23.3052	79.8332	298.286	232.59	85.0641	65.956	127.102	39.5001	22.5188	147.69	155.213	125.72	151.9	1024.25	328.188	165.539	188.551	194.838	162.709	28.3382	138.443	37.1825
AEA93582	28.0481	7.81696	10.5206	12.1094	2.80562	120.251	138.761	86.2844	1151.3	622.139	38.1232	212.374	6.05836	41.6024	743.818	37.8514	41.9959	2.26035	90.8971	2.72082	37.1759	244.966	261.635	11.2143	6.52362	13.7334	38.0682	4.00854	5.73842	196.394	1501.86	1.28509	25.2774	13.651	91.3204	5.01227	9.57647	6.00659	13.6322	65.8322	19.7901	16.3796	113.39	11.4368	111.295	1556.64	41.9396	729.035	7.00611
AEA93583	37.8683	5.31629	8.19639	11.7227	0.748273	115.009	122.596	78.2424	602.871	269.765	42.983	261.163	4.99427	52.0856	758.36	32.88	34.2184	2.7329	66.4719	1.58608	21.5297	231.989	299.057	10.1691	3.11347	23.523	25.0405	3.63493	5.98411	184.391	1027.13	1.31097	36.466	22.0065	79.9752	4.54511	15.1025	5.86573	18.7297	73.5333	20.9365	9.71687	86.0709	13.0969	71.8096	978.178	31.6922	651.27	5.143
AEA93584	26.8402	3.22427	6.60086	8.9906	1.34784	64.0427	114.072	90.5621	2970.76	723.207	32.187	291.746	7.3604	64.8214	635.047	31.7797	67.3303	3.58015	84.9023	1.29862	19.4832	173.37	282.092	7.58593	4.33361	19.5429	19.477	2.08329	3.76342	154.013	2522.47	1.19264	31.7762	19.4257	65.7383	2.51443	10.8196	2.40131	14.415	67.9747	11.0731	6.64876	106.265	13.8771	88.2645	3503.83	22.6706	357.522	10.1556
AEA93585	41.7775	4.37576	7.27044	5.59171	1.3014	71.0941	104.131	56.836	658.368	171.384	30.1509	177.306	5.79073	49.392	519.574	35.4889	51.7273	1.32031	60.8016	1.02168	12.6595	112.463	301.668	5.89538	1.805	27.408	13.48	2.92681	3.85468	85.847	775.133	1.40745	50.0833	26.9114	40.4626	3.67946	20.0646	2.63141	22.0785	50.0406	8.66977	9.38872	77.2427	8.81813	96.32	941.38	18.0508	519.708	9.64631
AEA93586	103.196	12.8971	55.4472	78.9715	9.67996	101.763	143.173	214.768	69.2941	31.4717	91.1755	155.296	44.1624	143.472	165.239	84.9647	108.903	21.5928	198.347	19.1907	169.55	96.6073	171.17	106.388	9.94182	50.4151	107.929	79.4627	41.3977	92.1403	72.0373	12.0456	81.0401	43.0744	86.6199	94.2407	47.2972	12.5211	53.3662	94.8409	59.4113	77.6825	133.695	141.343	168.873	93.6348	66.0999	101.436	16.3481
AEA93587	120.758	86.504	114.953	124.108	47.3624	203.589	284.609	268.469	161.591	97.0121	113.637	201.837	59.355	183.586	229.505	120.653	150.101	60.3365	231.705	59.5384	280.814	166.334	240.373	144.141	25.3612	79.4525	114.883	130.624	93.3428	225.739	191.338	49.2764	80.4624	72.0884	79.3254	135.001	74.6181	74.5049	78.867	116.494	82.3677	111.867	194.71	155.923	182.122	235.563	72.1671	175.682	55.3456
AEA93588	191.889	191.827	167.708	227.557	202.007	402.807	444.233	726.574	362.433	185.557	182.641	582.474	109.763	512.562	361.492	180.196	302.337	168.983	629.907	147.7	782.311	304.044	329.94	465.146	57.1927	163.968	308.315	201.308	143.238	389.451	259.383	214.061	163.62	151.705	83.6593	178.506	165.959	213.714	163.425	213.975	120.292	311.908	477.221	442.927	367.51	412.053	85.9026	283.142	115.115
AEA93589	9.25688	32.7859	11.4924	11.3415	35.5403	41.9186	7.43665	8.96306	16.0853	6.82047	2.92281	11.7682	12.2695	11.5096	5.43646	2.91876	74.8247	28.7208	5.64502	17.6386	7.86167	6.30106	14.6676	6.99098	17.5642	7.55415	9.43915	17.419	10.9687	19.0457	27.67	31.1466	10.9021	8.13458	9.45424	16.4305	10.3062	32.9763	9.88438	3.59718	9.46584	7.0099	11.958	10.1913	23.1175	9.29503	9.10628	14.4759	31.3807
AEA93590	2.67965	3.26731	1.75187	2.55027	2.8381	3.33916	1.46436	4.0031	7.96069	1.29138	0.45326	4.32469	2.07185	2.99858	2.22945	0.475264	18.9707	2.5104	5.95281	1.04441	1.63688	0.789236	2.96995	3.482	2.02967	1.64007	2.01398	2.2978	1.49051	4.60182	8.35399	2.84874	1.54364	1.83401	5.03817	3.34879	2.46132	1.61397	2.21997	2.81151	3.15973	1.15171	1.53349	2.31797	9.7243	4.25837	2.57016	4.01211	6.45442
AEA93591	1.11953	3.1201	2.92765	1.17569	1.48216	2.626	0.752978	4.45986	4.5494	1.20853	0	3.64299	0.98925	5.30587	1.31497	0.317696	13.1185	2.43596	5.8518	0	2.10421	1.05515	1.81986	3.35709	5.55036	2.0556	2.83425	2.15999	1.20249	7.69035	8.78433	2.01969	1.03187	0.68109	2.49468	3.16315	2.99145	2.48971	1.48397	0.783078	2.06064	1.51225	1.34879	2.93461	8.38751	1.54331	2.64316	4.02292	6.59165
AEA93592	1.01617	1.10136	1.66421	1.12644	1.01647	1.58905	0.607523	2.13651	5.06095	0.504949	0.244458	1.99111	0.997692	2.02154	0.972542	0.192244	14.774	2.56594	3.89515	0.704103	0.990346	1.06415	1.96887	1.03829	1.49273	1.24389	1.6436	1.79114	0.623703	5.66524	4.74605	1.68773	2.91388	1.51119	1.38379	2.60119	1.35764	2.00877	1.79596	0.631809	1.45476	0.915096	0.979413	1.44431	11.7017	1.72943	0.666428	4.46297	3.62613
AEA93593	4.32293	9.03594	1.37028	2.2699	2.28927	10.14	0.969179	0	16.6797	1.77775	0	1.51258	0	1.51763	0	0.817831	28.1419	6.27079	4.51921	2.69581	0	0	2.34239	2.30454	4.76268	0	1.82402	2.47127	0.884436	5.16442	3.23044	5.94193	0	7.01321	0	3.13183	0	7.47736	1.91006	0	2.65231	0.707806	1.04164	2.41742	12.5951	6.18005	1.70104	3.45201	24.6816
AEA93594	2.26898	4.06517	1.23294	2.21261	3.94801	3.04125	0.218011	1.61409	10.5376	0.94975	0.350898	2.51782	1.71852	2.13364	0.761454	0.183966	25.9545	2.97789	4.06628	0.808542	0.406158	0.305499	1.86812	1.42558	5.35669	3.57098	1.64121	2.22359	0.0994745	7.09932	7.81171	5.01226	0.896276	2.76077	0.722292	2.11346	2.59836	4.08483	2.14828	0.453453	0.894933	0.398042	0.624827	3.26271	11.1304	3.57472	0.38264	3.49429	8.32797
AEA93595	1.75878	4.13579	2.61326	1.96245	2.32846	4.12544	0.887194	3.06531	9.15044	1.42395	0.475992	1.84617	0	0.578854	1.20506	0.998198	27.0494	1.80714	4.82641	0.959685	1.04681	1.86484	2.43664	0.527398	2.42211	1.88378	3.47859	1.97944	0.337342	7.66038	5.60631	4.19279	2.63422	2.94248	1.95957	2.29352	2.34978	2.77053	1.16565	0.615107	2.52911	1.18787	0.953522	1.42918	15.5101	3.90621	1.81667	5.00333	8.23729
AEA93596	7.95915	9.11046	3.37886	4.77626	6.92444	5.33406	5.3532	5.94503	9.17095	3.85758	2.15405	5.72889	1.50706	4.49064	4.8969	3.06527	19.43	6.87229	7.13188	2.12716	4.63036	4.82236	6.17497	1.70477	5.01074	7.30702	7.01643	4.75309	1.57022	7.92371	18.6397	8.20497	5.23995	6.22559	4.1172	4.81886	4.55728	9.48231	4.14468	1.59063	3.13926	2.93214	2.39726	4.47069	14.1976	10.7108	3.02001	13.2788	16.7366
AEA93597	55.7062	8.04234	114.298	144.935	21.527	101.825	71.2213	94.4644	175.881	93.4139	80.9498	26.4451	109.09	30.7883	85.2767	81.1768	62.7273	17.2291	137.981	20.0295	96.7164	90.8155	183.332	22.4732	5.52909	72.4895	57.4913	81.1194	79.0091	62.4529	218.126	17.0728	76.3225	78.161	38.0224	102.093	67.7202	11.9048	67.8531	103.906	118.469	76.1721	92.9918	30.8356	99.6379	184.334	41.4702	168.916	7.5215
AEA93598	73.782	20.1597	155.595	230.476	9.80639	111.644	156.658	261.651	239.505	193.876	108.533	98.0404	185.617	83.192	108.753	114.459	101.714	15.9492	283.12	19.487	226.017	111.808	312.477	52.2897	2.86897	97.7535	90.0987	112.394	98.3852	144.718	296.437	10.1414	93.0731	91.5342	33.527	121.118	92.7765	14.3707	92.8144	111.312	145.525	113.486	188.101	66.4399	147.587	233.471	28.6911	465.101	7.74366
AEA93599	23.9817	9.60774	45.5388	52.6519	11.4298	50.2753	29.2351	72.9952	40.015	41.3979	23.203	26.0858	32.8459	19.4166	49.9987	25.2652	74.0587	14.2774	74.5848	18.4135	50.1457	43.0861	37.8982	14.862	8.42176	27.8879	54.7366	32.5814	19.5491	42.2585	47.5048	10.9705	25.8339	28.2677	10.8548	34.4656	29.6372	11.111	25.6294	34.178	39.7963	37.8793	28.3509	18.9531	123.898	34.7127	7.60826	277.378	8.82507
AEA93600	65.9157	13.3426	54.1516	65.7297	36.0808	42.0815	74.161	201.96	39.716	25.8325	60.5555	113.329	50.2298	114.005	60.139	64.6392	200.774	53.3153	197.875	43.6195	133.212	69.7245	91.6298	101.55	7.7729	47.3756	139.573	60.9303	26.4149	67.1072	73.2085	32.1056	49.421	57.3927	60.6395	60.6343	40.6663	17.0349	47.0266	52.4511	63.9098	127.679	105.011	97.4777	355.404	67.6797	46.4017	48.7728	19.2056
AEA93601	29.2852	6.18313	70.0429	72.2263	4.22957	37.4685	88.934	34.4687	36.0623	16.2857	31.2225	15.6497	65.8696	13.5522	39.6095	36.2638	86.6565	15.0185	33.3981	12.175	22.2396	43.4927	31.7365	7.80592	2.93312	19.5533	17.9733	78.3799	27.2342	35.6926	42.5252	2.2871	27.8101	24.8349	24.7187	77.9215	21.3414	5.92066	24.7026	37.244	105.765	20.9234	15.6097	8.74656	233.81	42.1379	19.9043	39.3297	9.50015
AEA93602	107.103	362.886	227.309	178.125	508.973	615.902	970.447	245.16	170.71	115.983	191.799	713.67	265.982	677.88	412.233	181.624	362.672	204.643	316.258	91.2974	347.197	236.688	1225.19	561.348	886.886	105.993	185.32	375.323	157.716	454.664	187.221	1010.5	130.361	101.679	709.727	388.213	101.838	363.681	101.896	226.86	216.214	272.059	361.038	670.487	329.351	168.945	720.613	199.932	506.243
AEA93603	68.0477	4.06388	63.9166	60.2319	5.14794	59.2855	45.0206	344.937	139.476	65.5762	90.8036	40.4667	90.8071	33.3473	54.3723	69.0443	289.115	24.308	410.274	23.3825	237.144	46.5957	173.578	28.0954	4.58999	45.898	207.43	90.5032	50.2897	42.7483	191.079	5.86964	104.447	41.5673	120.378	78.3543	42.3027	10.7064	39.7613	62.5566	77.451	110.643	309.258	31.2771	724.143	235.09	75.4107	89.8247	8.91999
AEA93604	676.424	848.677	575.217	530.599	1436.78	1008.62	914.911	1257.57	624.414	468.776	694.667	1269.56	521.717	960.181	757.603	561.311	495.793	856.462	1564.69	648.204	2824.38	556.471	1851.1	1029.89	560.292	683.254	752.606	573.296	544.85	961.218	476.899	1827.68	1048.75	691.229	1152.59	506.463	733.584	981.41	731.107	579.567	567.73	3506.59	888.267	934.325	788.355	692.582	916.62	604.199	1252.62
AEA93605	81.5721	94.4524	275.68	152.532	114.365	183.079	239.192	174.753	50.4414	36.2907	72.4237	342.625	185.644	360.178	187.49	86.2647	209.737	170.539	188.343	126.989	76.4757	158.74	216.028	167.999	159.697	103.443	135.57	304.953	105.537	121.054	73.5105	181.492	114.129	89.2558	155.616	323.457	95.6539	100.492	91.0127	104.263	230.887	102.909	91.9132	192.718	208.842	94.9221	131.625	113.172	117.48
AEA93606	107.139	178.199	160.037	108.283	299	208.22	210.282	379.124	124.052	68.9772	91.3501	245.08	116.454	225.927	171.132	85.9641	188.409	280.916	362.526	195.412	167.277	116.169	240.434	213.52	151.987	119.542	375.353	205.187	104.822	249.099	99.4368	301.9	71.2223	115.652	181.433	248.415	111.473	243.186	125.05	107.106	142.231	189.083	158.379	218.66	188.981	126.42	135.429	193.349	212.643
AEA93607	61.0964	91.1938	90.1004	80.2672	70.8905	103.987	113.84	371.515	47.5572	31.2915	83.2129	119.14	94.1475	103.059	139.344	84.7153	137.994	64.608	344.537	58.2343	160.27	79.3522	185.547	91.1074	45.9689	52.1384	349.983	160.152	76.0279	140.242	51.92	83.1458	47.1559	46.084	110.547	195.349	56.9064	107.243	51.1918	89.466	83.7707	116.108	171.931	100.362	154.904	53.2201	93.0856	69.6116	94.7843
AEA93608	57.0565	15.063	76.9349	70.4516	13.6912	74.2358	67.4566	294.996	60.9288	46.4349	99.4058	81.0877	74.0498	78.3421	144.157	108.912	181.509	23.2778	266.315	29.1874	135.559	91.3761	204.468	69.2394	23.3272	47.198	259.553	130.342	76.4008	71.4468	40.597	14.36	48.4803	47.9997	45.9396	160.143	49.1321	19.661	54.95	90.7316	80.6111	92.4532	154.666	96.9346	214.847	64.18	47.6213	53.3925	34.8349
AEA93609	344.665	15.2742	105.68	101.361	100.29	79.2744	278.507	417.249	1263.98	242.659	441.017	414.206	97.9316	345.523	598.432	375.333	155.793	226.722	399.783	277.973	516.269	455.7	468.663	305.556	14.0888	95.412	218.142	90.3358	97.7376	293.661	669.444	94.7912	191.392	90.3941	298.527	83.6448	87.0524	22.1192	108.162	477.907	85.1846	302.106	341.44	258.717	301.869	1525.39	217.093	64.9165	44.9806
AEA93610	1276.86	173.902	443.003	492.088	425.517	531.612	1440.4	1301.8	3046.21	1263.53	2082.8	1922.34	299.872	1949.49	1521.74	2203.4	458.227	1008.07	1177.36	1180.71	1635.83	1448.61	2074.31	1924.06	146.108	1249.98	1214.47	397.287	759.08	1088.58	2128.6	317.069	1135.51	1271.03	684.989	365.24	1256.16	180.233	1202.57	1853.33	364.115	1995.91	1249.11	1759.53	694.223	3147.38	592.487	451.701	176.916
AEA93611	345.397	226.937	128.596	134.33	135.313	183.504	331.513	447.565	756.831	282.967	467.639	110.943	97.4537	138.137	184.102	437.282	209.35	187.593	557.405	270.734	401.642	216.828	438.845	200.738	30.32	232.153	351.23	170.14	224.933	333.885	875.102	92.1241	171.193	229.381	313.859	195.524	250.078	250.464	238.412	321.406	135.222	739.844	289.613	181.131	347.95	1466.68	273.039	166.795	63.7775
AEA93612	139.684	109.466	179.244	231.226	112.364	150.731	184.649	482.564	241.166	121.668	140.862	201.088	146.287	169.573	125.052	137.655	289.152	129.685	480.636	140.383	504.617	111.955	240.746	164.553	18.8243	154.071	409.813	142.427	160.147	256.683	247.415	108.245	135.711	131.777	192.492	125.224	142.513	130.495	129.844	118.084	191.672	464.858	415.179	160.394	422.321	336.428	139.662	541.08	52.0313
AEA93613	143.498	11.3723	293.287	385.314	7.203	81.3569	110.466	266.862	108.285	46.6187	117.061	31.8391	208.528	31.247	109.704	110.778	227.121	17.0998	323.845	18.4486	289.739	94.8647	97.5872	26.2397	15.36	134.447	281.72	400.64	212.154	63.2373	138.743	10.3411	157.022	135.295	133.74	335.235	132.658	13.3599	147.842	111.79	341.426	265.743	283.907	23.2465	385.963	167.817	120.424	254.565	19.6573
AEA93614	35.9616	27.4143	51.4969	72.6435	26.4375	54.0849	135.164	266.716	181.824	109.024	61.6015	199.135	29.1599	157.068	44.0618	67.7135	102.456	55.4386	217.605	54.0859	236.12	69.3821	133.233	102.678	16.314	28.4836	132.279	70.0181	71.5404	65.8747	133.142	52.1193	31.9759	26.7684	63.1648	73.3777	24.8708	24.7765	20.7497	64.5129	64.0506	90.7113	250.066	128.467	158.485	153.065	40.9536	61.3183	19.9282
AEA93615	610.301	338.171	941.694	785.108	335.918	842.983	747.082	2103.76	1465.87	760.347	764.357	913.597	860.181	888.955	583.798	729.382	1665.18	588.87	2226.94	577.945	1828.64	694.904	711.164	788.853	115.72	622.692	2058.21	1241.81	768.348	577.239	1414.18	540.688	616.297	610.604	1286.53	1018.18	564.988	302.798	529.608	765.422	904.738	2245.98	2256.12	841.601	2311.48	2018.72	1064.06	1068.98	368.194
AEA93616	150.516	49.8085	106.846	104.612	59.3415	100.999	139.172	261.653	340.014	115.965	107.349	135.325	70.3649	133.148	124.121	113.501	176.431	58.3397	259.044	94.803	193.477	136.743	89.6847	148.338	14.622	141.045	175.444	128.162	90.0223	202.517	351.844	50.5295	115.933	119.279	79.985	112.956	125.734	38.0122	121.547	113.51	87.0968	113.381	230.834	151.84	339.542	483.639	74.0632	121.216	24.8638
AEA93617	179.064	79.8415	142.663	156.785	38.0016	135.184	164.93	257.395	479.914	183.582	128.786	127.913	96.6996	117.293	155.23	122.247	163.357	57.0894	255.532	97.8209	195.038	159.996	86.0792	125.883	15.812	134.094	199.484	127.299	101.853	220.439	385.064	39.9358	136.726	119.647	91.4461	117.753	130.328	59.014	119.346	115.447	111.291	117.284	198.199	125.512	278.264	589.493	84.3143	173.386	36.73
AEA93618	223.365	146.232	188.761	224.687	45.2315	194.415	194.262	355.928	542.707	235.143	155.576	183.03	135.554	169.112	220.008	157.548	250.762	87.0823	340.421	130.356	232.85	188.806	120.408	187.487	29.4067	157.517	303.724	180.694	151.754	282.117	415.087	55.9006	169.879	146.658	112.694	169.76	137.762	109.346	128.486	144.643	163.29	165.886	239.589	182.353	424.328	737.971	75.2891	274.951	57.7492
AEA93619	282.001	193.321	228.095	260.237	64.5414	268.01	260.524	411.271	478.901	193.649	163.694	216.737	128.316	220.021	220.314	155.268	316.518	139.804	380.875	188.188	242.314	220.265	220.582	214.744	33.5686	217.433	327.217	188.727	143.741	290.943	350.437	69.8375	251.256	223.228	66.4508	174.29	239.049	154.983	234.592	141.477	167.502	152.211	249.697	221.728	439.348	522.107	81.5022	424.362	77.0338
AEA93620	19.5423	43.7145	20.4174	17.8224	51.6083	110.074	23.5206	25.3526	41.7966	10.7859	10.5778	34.9267	22.7213	36.4245	52.1497	13.4263	97.9249	25.8612	38.9775	17.9593	19.4609	24.7195	35.339	40.5065	28.8959	15.7378	30.5959	32.3023	11.8368	49.3038	28.0302	99.6691	20.1451	15.6434	45.5522	43.8146	15.8029	36.2167	21.1321	15.1082	18.695	22.9243	26.5801	42.7063	77.219	30.2482	31.5684	41.5796	31.1055
AEA93621	25.1385	105.091	36.0464	21.8145	108.251	168.518	42.9813	24.3772	55.46	22.5461	14.2514	49.9143	29.4617	53.0908	46.5181	13.892	168.214	46.1898	25.865	24.2574	17.4407	25.4387	51.168	55.1743	72.3004	27.0467	31.6534	38.2906	14.9421	89.5951	64.8101	175.471	22.1945	25.1137	42.3076	52.9109	30.0504	105.534	27.1836	18.5091	16.2556	29.9601	21.5193	50.0249	91.856	53.8664	38.7343	71.9493	100.28
AEA93622	4.6264	16.1171	2.74963	1.82194	6.02285	4.29551	0.648259	3.83961	10.1122	1.45664	1.5651	7.81052	5.4507	5.53231	2.56608	0.328216	37.6468	4.10117	6.44861	0.841472	1.83573	1.63513	3.58931	3.93069	7.0084	3.77541	0.976033	2.64475	0.76905	8.9813	8.96716	17.2887	2.30974	1.64183	3.43639	3.26789	3.34804	6.43039	3.06621	1.88769	3.10461	0.899523	1.90438	5.74017	18.1729	3.30694	7.05425	3.92523	14.2389
AEA93623	2.22196	17.0296	8.98002	1.75008	14.1201	11.7268	0	0	8.75572	0.171329	3.00674	6.06417	11.7804	7.31301	0	0.630541	23.8669	4.29754	9.29141	2.07845	4.1763	2.09419	3.61193	2.22098	7.34399	6.7997	3.51577	5.23966	0.681894	8.18466	3.42464	76.7348	1.02399	4.05535	4.95128	6.27801	4.45292	14.0007	1.47264	4.6626	4.08982	2.45571	2.94468	3.49464	9.01711	1.7017	9.18043	2.66147	38.0586
AEA93624	4.78001	16.9152	10.1077	5.81242	17.253	4.57337	2.79194	7.51662	7.74497	1.04752	1.83835	3.06333	15.7835	3.64323	2.364	1.28506	18.6705	5.29161	9.20508	2.9024	3.972	3.31957	5.3722	2.76614	20.0949	4.1574	6.05065	5.28536	2.81804	16.1797	7.43777	51.9996	4.52166	5.50995	5.46588	6.01463	5.20982	16.7846	7.16973	3.34348	5.26737	2.96581	3.3947	3.71937	17.5918	2.85157	6.83063	10.2456	23.9696
AEA93625	0	14.9064	20.3446	3.37015	30.5901	5.01832	0	0	27.3991	3.2993	2.31605	3.14404	30.2475	0	3.35057	3.64272	25.0695	6.20687	2.23657	0	0.536157	6.0492	3.47776	2.56618	35.356	0	2.70814	10.0901	4.59596	13.6314	38.9697	93.7342	0	0	19.0695	12.0896	2.85834	19.0315	0	2.99294	10.8292	0	0.515509	2.69187	8.01432	5.89858	20.2044	10.2505	52.6771
AEA93626	18.3838	44.8309	26.2227	4.02211	143.597	21.5608	3.09117	7.6287	6.41413	0.472507	1.65845	6.11081	27.0742	2.82359	2.39925	0.869482	8.97578	20.0005	9.60926	4.77677	0.767852	5.77554	5.65983	9.18782	180.597	11.2517	2.90883	6.56837	1.88059	15.5567	9.8741	362.45	5.6481	20.5044	5.12066	4.66148	22.5145	95.3953	10.1535	2.14316	4.22973	0.752508	0	4.81893	10.5212	1.87725	9.04237	9.17506	168.923
AEA93627	40.2417	7.79337	40.9264	44.1508	3.1319	52.172	37.5724	102.627	46.8312	9.44754	31.2462	21.5525	24.8798	18.5169	69.9189	30.0632	141.489	7.58429	129.432	6.93519	55.9822	37.9881	33.0306	16.655	4.53269	23.6067	39.1399	56.3911	16.6109	22.2328	39.6315	4.14183	36.0834	43.1758	22.8477	80.1685	24.9067	6.95742	21.7286	24.1011	23.8421	17.3827	56.4286	17.1742	194.372	58.4287	26.0288	17.4018	9.9097
AEA93628	75.331	24.0618	69.8305	74.4274	18.8912	96.5834	62.0249	144.379	53.9759	15.4212	52.0727	43.3016	24.4797	41.3178	80.6814	51.8006	120.808	26.9745	156.709	34.7889	103.57	68.674	49.0716	45.6716	8.98928	44.3638	77.3414	78.1012	36.4533	52.478	52.589	16.1379	70.3068	73.4192	25.7925	108.71	43.3506	22.6466	49.8009	39.8175	43.5703	58.0202	68.2623	41.3829	159.102	60.4538	33.1515	63.1848	25.3915
AEA93629	51.4162	24.4699	56.3745	70.2239	15.7715	95.2305	60.8487	106.051	71.7567	24.3505	49.1214	30.3182	26.3163	27.2236	73.0427	47.5194	90.5376	29.0727	120.719	34.3412	86.1833	64.6125	45.1323	35.3856	12.0722	35.768	72.9081	64.5679	36.7314	49.3971	79.3642	15.3509	56.9718	65.2953	27.2344	101.734	38.2882	23.9519	39.8494	41.6634	40.7255	51.1321	52.1288	29.0469	108.757	90.3743	25.2069	55.8652	24.0622
AEA93630	59.9855	52.072	73.407	62.7368	200.231	133.784	146.5	52.8855	16.1055	9.78138	89.4222	105.391	77.3353	99.8136	97.0236	94.3213	82.5813	232.038	58.5971	228.124	66.6618	98.2428	137.037	74.5063	192.304	73.4276	51.0356	105.615	70.1648	74.9907	36.0997	312.232	46.2248	83.7557	61.3558	91.6886	88.0253	77.6353	65.1743	105.239	86.2023	79.5791	50.944	71.6599	54.0277	30.8779	58.0423	98.942	218.966
AEA93631	65.4732	12.1738	41.2638	31.052	11.2863	31.5259	60.4369	24.8587	30.4057	28.2476	38.2451	31.0781	36.6466	33.0625	21.3495	40.2107	36.7478	24.2311	28.3017	28.6166	32.9604	40.8974	32.0341	28.4039	2.96149	39.0148	21.3877	54.9907	27.3405	37.7327	31.7989	13.8554	34.1551	39.7153	18.8253	64.9322	35.9131	9.96324	38.685	39.2159	40.0235	39.7524	22.9934	24.8427	71.0855	30.4681	19.0391	40.9368	8.42731
AEA93632	958.69	1392.45	879.064	732.54	3372.79	4253.26	4099	1160.64	3310.44	4442.36	3651.67	1919.9	738.266	2087.62	2084.14	3919.05	522.718	3931.09	1345.29	4247.13	1867.08	2320.43	5814.53	3114.49	480.553	2097.73	1728.6	644.176	1836.88	3762.1	2688.97	3531.94	781.666	2110.49	2480.65	755.573	2326.08	1399.97	2082.4	3579.54	793.969	4086.29	1951.18	2561.22	609.105	2237.21	2016.85	3213.22	390.319
AEA93633	228.286	25.0264	40.1025	60.3537	5.70643	46.9632	60.8439	91.0215	99.8317	57.6694	82.3051	24.0467	39.7328	24.0289	46.0441	81.8459	104.184	27.5957	89.2854	43.5543	99.1506	57.1747	69.9875	40.5306	6.74206	130.113	54.3922	19.8492	39.8057	98.7746	107.777	5.41712	106.186	124.315	44.4665	28.0462	127.26	15.976	123.438	65.1372	30.1797	72.5012	75.6824	28.9576	139.619	115.089	33.1361	65.3326	14.0991
AEA93634	288.151	88.056	82.8617	129.719	38.6065	86.1251	103.703	260.478	163.23	106.558	141.424	65.9399	58.3061	62.9445	86.9837	157.727	195.638	68.0565	226.551	113.324	213.137	82.5022	164.156	101.858	16.1223	165.613	227.167	48.8816	87.8991	202.079	212.31	32.6399	127.889	160.897	89.8223	59.3886	175.604	74.7521	162.409	115.2	54.5439	180.975	175.118	84.2784	219.188	191.217	70.5124	197.113	35.0342
AEA93635	16149	2401.55	2694.65	3913.31	4831.88	4162.47	9822.63	12313.2	4964.53	7121.22	26480.7	27193.4	1848.82	29322.9	19130.2	25257.9	4522.4	14643	10751.2	17768.1	13464.3	18640.1	20944.4	46332.2	1703.45	24265.7	17996.7	3142.84	7894.03	7653.95	4860.2	3631.26	27589.6	24933.7	7208.65	2581.88	23876.2	1839.43	25963.4	27669.5	2839.3	18726.8	15892.6	33468.2	3892.79	4868.11	8047.62	13507.7	1328.18
AEA93636	9.74739	0.58547	4.39486	3.44155	0.80098	0.788406	5.31258	23.0975	25.8687	43.5146	18.1932	3.03424	2.37603	2.47798	6.05353	19.7441	42.0114	2.43784	17.7446	1.25763	12.1717	9.97882	5.01673	2.48616	2.59216	6.17155	16.0613	1.94548	2.42403	2.27542	23.5005	1.03949	9.91354	6.5435	2.24694	2.84903	3.5925	0.872071	5.12363	12.6956	5.95468	7.26441	18.5871	2.25551	34.2054	23.3735	2.97584	2.21431	4.31785
AEA93637	6.47716	0	6.15937	6.80211	0	0	13.0693	12.9015	33.4995	42.9513	17.5297	1.3598	0	0	15.2158	36.7613	25.2994	6.2638	6.77125	4.0392	0	6.10468	6.70026	0	0	0	4.09947	5.55415	3.97552	3.86899	94.3851	3.33861	0	7.88105	0	8.44651	0	9.60302	8.58567	9.06118	5.96104	0	6.24284	1.35828	12.1317	19.8423	7.64614	0	6.93395
AEA93638	45.7694	123.362	80.5572	45.0088	286.496	108.771	50.2262	13.195	91.9083	21.9797	16.5159	188.382	80.8865	182.245	15.0904	20.0521	141.921	610.734	11.9619	158.984	9.65906	30.2718	103.087	126.091	31.6264	53.5685	23.1236	126.693	106.454	111.956	77.3497	164.934	40.7054	47.1409	311.784	119.72	54.1761	108.632	48.6946	24.7129	96.1609	8.82512	43.0012	190.149	84.7235	16.2965	351.904	68.5283	37.3926
AEA93639	736.717	3842.73	2729.48	2058.59	6174.9	14851.2	10236.5	952.389	537.919	209.403	1058.69	4084.36	3574.04	3695.44	3931.88	1113.36	5969.56	5022.06	1313.81	2154.77	886.93	2654.87	5959.69	2550.51	10070.9	583.521	660.101	7925.15	2826.56	2831.35	680.882	12394.3	1467.24	594.082	4548.34	6245.25	532.667	4778.08	651.026	1580.29	3074.99	1624.89	1268.37	3021.37	2691.2	379.686	5296.51	6035.2	17412.6
AEA93640	19.8215	8.51334	43.6367	34.0754	42.8498	69.7409	75.7894	58.9517	36.0443	18.3824	17.3426	53.5267	13.9159	59.768	45.5007	19.8797	168.631	58.8186	93.1048	72.9796	64.9846	39.6665	60.7905	65.0291	6.28212	16.6187	59.1174	15.3671	15.4991	97.8012	34.3167	30.9305	21.5229	18.1709	55.9675	17.1141	18.5012	10.4667	19.7955	31.9075	23.8646	138.309	37.2929	69.8655	281.579	41.5902	32.6943	124.24	12.4991
AEA93641	116.991	35.1012	158.359	110.221	158.887	860.015	405.855	138.813	86.0249	27.2782	187.852	283.096	123.656	323.953	350.221	186.17	263.462	519.943	199.546	406.669	191.904	367.191	443.548	467.979	82.022	178.837	126.124	109.919	114.237	419.403	80.157	207.162	120.728	182.532	193.338	164.484	199.679	55.6036	163.978	268.596	118.744	487.908	116.4	393.589	320.123	103.917	144.713	769.718	38.3514
AEA93642	195.112	32.4397	147.794	153.895	24.7447	105.675	297.041	247.191	175.011	191.02	198.619	224.392	115.727	223.571	163.93	218.907	119.712	59.2779	185.413	76.5549	253.674	163.056	142.137	147.583	12.3625	195.783	180.41	103.545	61.9848	165.732	199.369	37.4653	143.559	180.955	92.5531	106.943	183.48	36.0039	160.726	175.017	101.497	188.716	238.457	152.775	128.507	180.853	79.4772	213.645	22.7698
AEA93643	271.643	80.4908	167.556	148.191	47.341	134.729	409.848	309.031	307.543	316.948	201.032	310.845	124.786	309.688	176.019	202.213	168.684	89.8969	248.311	114.054	324.253	188.659	222.19	230.6	18.5561	260.092	286.316	111.745	82.105	270.907	261.528	56.5409	193.253	245.395	134.247	135.818	244.065	88.8392	223.828	167.653	110.194	256.467	378.052	260.234	172.292	236.021	132.295	319.685	31.9002
AEA93644	385.238	316.732	241.082	263.572	383.343	273.104	653.281	727.84	346.433	364.468	345.613	520.24	155.704	510.61	311.069	376.139	365.497	328.53	591.739	359.624	626.332	333.257	624.753	452.004	143.879	374.956	729.054	181.545	189.987	446.535	382.607	377.048	273.687	378.769	266.303	213.905	359.265	354.509	349.32	316.742	153.898	480.028	679.739	444.198	320.71	339.531	239.144	545.209	174.833
AEA93645	50.8894	14.0457	62.244	68.7394	11.3265	75.5419	107.643	146.047	132.113	54.6506	77.5125	63.7146	54.5257	60.4902	102.414	78.9732	71.5384	25.0226	143.794	28.3621	133.539	85.6149	82.0514	48.262	7.17755	37.1652	115.997	96.5507	56.9617	76.7529	125.832	13.3687	49.8503	36.0449	45.8799	101.093	36.1298	13.8504	31.6095	72.567	63.7467	95.0663	126.649	52.4819	110.588	167.531	47.7398	79.8014	13.6854
AEA93646	141.487	25.1744	183.514	215.607	28.4326	106.533	225.299	395.826	246.083	105.503	153.532	450.655	128.304	419.655	196.463	146.42	171.463	55.1875	356.892	81.4934	428.621	190.955	194.265	276.772	8.55663	143.844	252.189	233.673	235.445	165.128	255.967	35.5068	120.448	130.245	136.947	164.836	139.404	17.7727	121.3	150.22	185.219	221.1	419.194	319.928	244.976	289.955	128.356	218.818	14.4596
AEA93647	148.592	59.3883	191.507	225.519	43.252	147.713	312.315	397.586	231.794	127.876	191.433	317.293	121.408	287.267	220.158	181.809	159.012	89.9338	372.387	109.164	427.346	226.377	267.413	228.384	7.28835	147.63	355.892	219.708	230.426	268.96	251.48	52.0659	132.267	126.002	137.208	173.752	144.813	39.0432	129.847	175.125	197.517	319.386	396.482	230.98	268.782	267.586	115.638	285.566	29.1449
AEA93648	104.276	48.5845	90.7952	84.8179	36.0799	75.0286	229.766	116.275	45.0607	36.4532	116.693	102.071	35.0477	93.4001	117.471	112.374	91.2045	107.182	104.998	144.616	106.934	129.03	93.7816	79.4192	15.5058	86.9226	117.014	97.645	113.574	131.962	83.8096	42.7019	74.2944	106.25	67.7129	84.9531	88.4614	47.8974	104.302	83.2301	94.3479	98.434	81.6208	74.7905	136.397	77.8026	78.1619	81.6077	19.1757
AEA93649	604.515	84.7306	640.324	859.778	143.549	26.2246	338.251	1414.68	531.376	435.028	1253.21	1438.6	264.831	1435.4	668.427	1237.46	535.523	455.997	976.856	653.904	1919.01	977.192	505.279	837.24	20.7453	779.356	963.339	793.03	713.421	125.754	364.531	382.566	429.184	742.223	497.827	291.589	665.093	62.5225	655.186	837.451	1059.62	1841.36	1466.07	859.164	463.63	407.511	377.879	289.448	16.3782
AEA93650	492.457	199.59	503.836	566.34	412.138	43.3171	297.062	1161.75	560.992	563.713	1111.56	1439.97	240.11	1374.32	551.918	1233.77	501.058	902.934	868.064	1186.72	1505.97	873.78	550.745	786.966	45.0513	636.45	821.087	579.223	517.617	171.111	713.418	727.052	367.373	665.267	498.956	243.878	601.543	175.195	548.732	722.443	871.43	1467.83	1143.8	770.835	339.988	614.756	360.22	276.236	40.9511
AEA93651	46.2946	2.01597	115.974	142.661	2.4516	35.6311	64.2202	211.223	26.5799	63.0487	376.499	242.246	79.258	278.602	184.201	378.026	84.7614	69.9526	174.228	113.133	310.782	365.421	77.82	250.111	3.50652	43.564	93.2119	28.5326	84.7995	11.4645	23.2706	0.894834	104.541	43.6548	10.9607	39.4922	44.842	1.93039	42.1883	350.937	65.3731	140.632	88.194	217.401	166.555	20.298	12.9793	34.3108	11.1509
AEA93652	135.472	16.8338	86.2936	106.928	38.3837	120.09	110.848	178.174	129.491	94.3451	141.985	127.228	101.154	130.182	136.712	131.411	140.993	85.1143	177.404	88.9652	226.551	90.2714	124.284	91.5394	10.7741	146.817	153.825	58.9466	47.93	103.657	168.377	58.8571	164.895	131.938	210.544	69.3892	144.872	15.5648	125.815	135.599	70.6767	209.238	236.331	106.216	160.719	163.095	166.033	135.74	14.4718
AEA93653	144.468	39.3552	88.8004	102.987	33.1727	102.77	106.109	206.087	231.479	110.17	100.222	139.47	84.2106	126.214	102.715	112.38	158.062	49.7913	181.345	75.011	196.789	68.7108	63.3617	106.568	11.8955	118.513	176.037	62.017	55.0701	145.406	194.945	29.8044	153.141	104.231	142.469	72.9212	115.522	28.1791	99.2375	95.621	73.1711	169.516	195.209	107.147	188.08	236.181	121.981	111.479	23.2128
AEA93654	142.005	62.9212	86.4365	108.72	33.8923	112.207	95.0702	260.172	197.463	118.72	101.234	129.525	70.315	115.753	108.942	107.337	174.067	50.3111	245.049	81.6993	223.266	66.7343	52.5113	109.158	27.2527	109.743	242.294	66.8326	66.5141	156.044	225.011	27.9964	151.272	94.7524	107.909	81.4682	107.364	56.4664	94.3761	80.7444	72.3309	173.417	200.76	108.219	215.313	224.808	92.5461	160.531	40.632
AEA93655	114.7	89.1917	89.2414	113.116	38.1836	94.1917	68.6403	221.616	222.548	125.564	81.5386	119.748	67.4379	107.542	85.1258	74.1645	184.578	67.2613	214.536	96.1545	192.873	54.9932	54.2275	113.275	10.7548	84.4593	248.256	71.4361	73.5323	164.857	288.537	32.4768	113.694	77.2041	92.695	82.1647	76.4734	72.6926	75.8724	66.7288	69.8293	158.887	163.368	101.33	234.78	289.188	81.4503	121.444	27.788
AEA93656	320.999	104.572	154.218	177.476	69.4663	186.411	241.82	332.087	219.012	130.567	214.044	202.923	101.105	202.441	244.986	237.478	207.565	125.929	304.794	150.618	257.291	170.559	229.683	213.617	25.0537	192.217	321.487	105.402	117.904	244.503	300.919	57.3731	276.89	184.365	138.685	131.416	173.976	96.7085	190.377	205.61	115.657	244.036	196.568	191.101	287.688	309.306	115.008	325.142	49.9696
AEA93657	35.3683	6.08987	31.1202	117.725	3.65985	27.4153	23.9249	70.8532	61.2748	30.1553	27.5058	12.0339	88.3693	13.7546	35.8128	33.4557	52.4005	13.3668	65.4486	21.4221	63.1146	30.6523	13.4271	12.4344	2.01549	27.6186	51.0739	15.4256	23.9539	11.1703	51.0374	3.87657	33.161	28.4422	16.306	19.7918	21.454	6.17792	22.6326	27.5827	45.832	53.816	32.8644	11.7647	94.6719	75.5946	11.7576	35.3035	8.48645
AEA93658	91.0706	19.886	61.844	182.241	24.46	58.515	47.3316	92.8692	101.843	43.4434	33.1381	38.7872	112.046	42.5652	82.2317	40.5585	114.885	49.092	107.505	81.2482	85.6133	66.9419	31.6815	43.9035	15.8423	65.8736	81.3574	29.7052	44.4634	28.4576	81.5687	21.3371	82.3331	71.8408	40.2959	36.7456	54.7238	22.7727	57.1816	41.4516	88.225	95.3535	42.4706	35.3172	163.638	135.423	23.6618	81.4219	22.1575
AEA93659	24.5777	10.409	28.1837	25.8108	9.44261	19.782	72.9291	48.4751	20.2956	23.7075	23.4765	67.7856	13.6268	69.1539	32.8308	30.0864	52.7055	31.9238	55.4177	27.6484	48.7917	17.7139	64.0949	42.3898	7.43315	18.877	35.0762	26.4475	21.8883	31.5689	44.8358	13.4136	27.9834	19.3502	18.7927	27.6514	24.4665	14.2898	17.2474	23.5961	22.3975	30.2997	36.2296	47.9021	61.9806	34.3981	17.6356	67.537	9.28624
AEA93660	16.8131	2.01342	15.3637	10.6216	1.25207	14.4809	29.1541	40.5533	13.2635	8.95333	18.6277	23.0535	7.89257	24.417	18.7198	24.8996	28.2181	8.12965	44.4906	6.88063	36.1438	13.1227	45.2664	12.1841	2.60486	13.5061	26.2705	11.0382	9.35204	13.7045	18.7726	2.57278	20.0972	14.0644	22.245	16.558	12.2844	2.7264	12.8843	18.743	14.7481	20.3239	23.168	17.2432	51.5009	19.6366	12.7148	19.1948	2.53109
AEA93661	411.925	154.213	2247.97	1517.3	283.258	2290.58	1126.14	2126.75	435.58	220.598	850.818	2982.44	4751.79	3106.47	2341.36	880.49	1256.75	960.217	2510.93	879.268	2587.97	1732.58	1364.65	2213.99	97.0877	466.603	1776.99	3139.49	1155.97	701.031	195.262	529.225	421.227	366.555	2351.85	3191.83	446.299	130.651	339.564	1175.46	2272.72	2086.79	3421.61	2449.64	1129.8	227.896	2259.58	1787.06	83.3685
AEA93662	367.745	162.97	1540.6	927.958	223.647	1317.51	735.901	1023.03	520.534	186.867	446.987	1885.9	2813.18	1825.34	1362.48	576.363	1301.89	733.568	1194.76	597.631	1355.85	1006.11	780.219	1119.37	40.0859	381.755	766.101	1819.06	662.384	526.652	374.706	402.546	365.898	306.734	1387	2138.8	314.235	156.052	310.043	568.99	1350.48	1007.38	1605.01	1665.24	1127.29	411.214	1266.3	1230.4	87.6389
AEA93663	1213.28	575.251	2897.3	1506.98	1143.12	3511.11	2360.27	922.503	1539.94	691.572	1098.46	4458.9	4733.05	4484.53	2691.47	1052.97	1468.98	1848.09	806.236	1419.91	1145.66	2157.53	1702.7	2819.75	770.249	1353.62	513.079	3173.63	1258.11	1038.61	783.289	2385.82	1135.82	1267.72	3273.4	3845.44	1308.41	621.11	1319.76	1341.48	2201.9	875.232	1097.94	3227.41	1205.02	944.611	3643.23	1277.31	661.069
AEA93664	81.7256	84.5548	181.94	169.182	191.494	199.051	92.6162	53.9643	111.171	15.5382	97.9255	173.265	208.93	183.17	57.8588	90.0985	96.202	401.122	60.1565	376.998	104.93	135.059	45.0332	90.0596	52.05	70.4386	22.8157	185.663	94.6878	137	80.8785	328.228	62.3247	63.7501	123.736	152.123	65.8118	82.9905	73.9016	103.993	271.592	90.8452	37.9279	87.4747	144.685	95.274	81.9379	49.3478	31.4002
AEA93665	128.752	4693.69	18.244	11.5693	2986.92	135.532	1.10892	12.5391	53.7471	1.15572	2.19049	5.28639	10.3306	3.7886	1.99526	2.89231	88.6948	822.218	7.52116	22.4327	8.86471	3.24912	9.98953	2.81659	302.027	194.848	14.9885	93.6957	2.52989	26.1131	57.7534	1311.29	95.4609	171.795	9.68585	109.912	217.673	4230.39	202.452	1.46777	9.79388	1.14116	17.0105	3.39459	38.5543	3.16822	7.25439	47.7557	333.748
AEA93666	54.4963	868.992	4.42088	2.16987	967.88	9.08731	0.781707	3.72974	30.0871	0.458043	1.18829	3.84976	1.1411	2.27813	0.606731	1.31927	16.8976	305.03	3.78005	19.8912	2.39486	0.608559	4.90452	2.16856	12.5202	72.2409	4.41358	43.8513	1.62487	10.7479	33.7638	249.147	45.7061	61.28	7.62572	64.5541	80.5726	585.388	71.5517	1.2646	2.55523	0.475743	4.97866	3.06011	21.9301	0.989012	8.38446	12.2199	26.5431
AEA93667	0	0	0	0	0	0	0	0	0	0	0	0	0	0	0	0	0	0	0	0	0	0	0	0	0	0	0	0	0	0	0	0	0	0	0	0	0	0	0	0	0	0	0	0	0	0	0	0	0
AEA93668	29.0647	59.852	5.52773	6.55675	43.4386	15.9075	6.00934	4.18112	11.8772	1.29485	2.73854	13.3109	7.79985	13.4631	2.69738	2.99367	27.7506	25.765	4.05125	7.65274	2.26607	3.65244	4.75644	10.4156	5.45548	18.1842	3.27029	18.7383	5.08747	11.1669	10.8899	9.59905	14.585	18.9919	9.23513	24.6595	22.292	27.9295	17.4081	3.46362	7.03392	1.77135	3.68322	10.4743	14.0464	2.53921	10.9284	6.31804	7.26003
AEA93669	36.532	248.993	5.46308	8.8177	177.079	17.9674	7.33162	2.64071	24.307	1.4993	1.4352	13.0504	7.80987	10.7048	3.69115	1.33767	18.4119	55.842	3.69587	9.00239	1.47664	1.11068	2.96053	10.8369	9.73747	20.1954	3.16988	21.9788	5.87685	18.8886	19.1538	38.5714	11.9479	20.4327	15.7559	27.0212	21.255	133.003	13.6681	1.64859	5.1516	1.44713	3.7624	10.5646	12.1398	4.87362	12.1724	7.05775	11.354
AEA93670	489.155	3864.18	560.426	476.088	3033.44	2551	1916.8	646.781	119.192	25.7595	314.78	1109.84	710.996	965.095	506.455	302.504	1160.99	1036.72	683.84	272.954	449.753	295.853	1457.79	683.933	5467.12	759.771	381.601	774.324	577.853	984.15	103.23	3212.47	796.841	718.768	469.912	720.568	746.31	5794.77	748.769	283.351	628.247	522.696	362.849	741.874	458.32	110.814	481.197	1133.48	9163.13
AEA93671	62.2571	44.9418	502.542	284.244	91.4488	82.3525	103.104	55.7013	42.6304	25.0568	64.6344	67.4076	632.01	76.5328	59.1399	67.888	76.5397	85.3745	53.7742	114.562	92.0266	102.54	59.7561	48.641	12.5936	89.7007	74.0264	416.931	152.91	49.462	46.6189	67.2311	29.1614	88.1692	46.3948	374.609	75.8141	38.5853	83.8764	63.9642	528.064	102.37	91.7288	46.3577	77.7384	47.5861	40.9634	175.549	16.8258
AEA93672	45.4433	231.401	27.6986	35.7398	389.389	175.738	189.715	147.637	124.689	47.0184	104.024	86.2197	35.3789	62.9621	99.6992	96.8601	78.5844	180.045	123.057	40.7603	98.131	134.811	422.633	54.948	88.4427	73.8829	87.2984	37.8946	40.9779	155.095	76.7161	298.21	45.114	59.7992	37.0256	60.957	67.5339	229.057	72.3103	120.004	25.9777	68.8334	72.2111	68.9951	51.5567	69.8207	41.8288	25.8972	256.742
AEA93673	67.3045	528.46	52.2411	59.9581	807.277	278.299	292.114	187.627	137.425	65.2032	106.956	197.454	56.9307	137.226	116.892	98.5987	173.012	394.418	165.978	74.2572	137.459	148.555	355.169	110.284	408.148	107.736	116.689	76.8279	69.3793	222.204	127.673	707.62	67.6015	120.739	82.3591	96.3948	124.89	584.853	131.533	116.688	34.6766	91.9035	86.285	127.267	82.2451	78.1553	73.3398	33.7628	1197.15
AEA93674	22.3906	9.97975	28.2589	27.2311	10.2879	33.4043	108.739	74.7682	27.6126	11.0189	38.4972	68.4011	17.7483	56.0064	64.0727	33.0777	46.9435	11.7022	92.7683	7.70013	74.1425	43.1369	92.3552	36.5989	16.1432	9.47189	25.9459	24.0704	13.3891	61.5294	15.5018	13.4929	26.5554	11.4183	34.1185	28.3395	11.8778	9.76359	10.9115	34.3173	20.9094	27.3338	31.6568	48.3002	75.2409	29.555	35.7604	43.1872	12.866
AEA93675	2.23476	1.94632	1.72665	1.76016	1.18345	1.31048	2.81825	5.56412	1.23836	0.947735	0.756014	2.58038	0	1.91233	4.15609	0.951258	21.2766	3.782	11.0971	1.56781	3.71031	2.89609	3.50888	1.56364	4.0009	0.683885	4.06641	1.557	1.02873	2.44729	1.33078	2.30378	3.34713	1.01967	4.04608	1.82139	0.746426	1.03539	0.74056	3.1263	1.15689	3.0187	0.942338	2.2846	26.5095	1.79708	3.95713	6.02279	5.9809
AEA93676	5.65199	8.86049	7.39018	5.56457	18.3327	13.2575	17.5817	10.5543	3.13198	1.30742	8.79545	18.8368	4.99427	14.1375	12.1709	10.0244	27.5955	15.031	19.9416	11.8956	6.37392	9.98805	16.8092	20.3381	5.44857	6.91853	4.02436	5.45239	7.80537	20.8192	2.37579	22.2137	5.8606	5.15777	7.08442	6.44914	12.2707	8.37962	11.2378	8.89516	8.12753	5.20546	6.12846	19.112	32.6407	0.865721	4.17003	2.53873	17.3954
AEA93677	8.21221	0.476818	7.05005	1.91649	0	1.87277	44.3407	4.31656	0.955084	3.76414	7.77889	13.553	10.8848	7.86824	2.85804	7.25024	21.8298	11.0301	3.33864	2.8451	0.971851	6.23496	26.6988	3.37463	0.251322	11.1694	2.88756	5.57488	2.45022	5.45043	0.831029	0	9.67173	8.88193	2.79577	11.9982	8.22882	1.52193	9.07128	4.46772	10.0771	1.79281	2.47348	5.64475	16.5209	1.18799	1.61572	51.0957	3.66307
AEA93678	4.00795	1.57079	9.40916	1.31532	0.132654	1.76272	71.9411	5.23899	0.678625	1.89288	6.50823	21.0355	4.42694	14.2464	1.96152	7.53502	11.7411	19.3796	2.35684	10.6224	0.564986	4.72183	18.9532	4.10632	1.10392	9.50554	3.48793	5.26261	2.84435	10.0251	2.1761	0.258234	5.77206	10.0581	9.48925	9.90866	9.3708	1.11416	10.6253	2.45302	6.45502	0.738262	1.26753	10.1908	17.3597	2.14866	8.27977	25.2038	2.1453
AEA93679	9.67953	1.08388	10.9305	0.635321	0.274604	3.0408	120.441	4.13146	0.0425697	1.94587	8.60743	30.3001	3.9711	20.2978	3.24839	11.7721	13.1652	53.406	2.34906	24.0371	0.433171	4.39854	20.5878	6.01246	1.71389	14.5992	5.79809	5.18761	2.54617	13.5254	0.242187	0.98003	7.16914	16.825	14.8289	8.49016	14.3177	1.40946	16.9546	3.62709	6.44256	1.01884	1.9575	14.3538	12.9498	0.476558	8.7739	80.3309	2.59054
AEA93680	35.1242	3.9812	8.94952	1.14718	0.978976	6.11015	135.414	4.01696	1.03475	5.54623	13.2811	42.8675	3.86104	25.709	5.39554	13.735	32.8214	84.4305	3.51378	43.5978	1.17927	6.33576	26.5738	10.8182	3.88824	25.7148	9.78569	4.82768	3.14608	16.0618	0.612237	1.21274	6.50576	25.1516	24.5291	7.74351	28.74	4.36035	21.1628	5.4074	8.42935	1.4859	4.29244	19.3481	18.4667	0.875218	17.855	114.943	4.67767
AEA93681	20.5553	2.04597	3.27234	0.385473	0.242976	1.72197	35.1184	6.12317	1.42381	2.33498	11.6228	11.925	1.78389	10.6069	5.67666	10.8329	16.4877	25.5133	4.6047	19.342	1.01186	2.68111	11.7572	4.69626	1.92089	14.378	7.95681	1.57376	1.2391	8.49611	1.26005	0.85139	5.15933	13.8451	10.3264	2.43319	12.9956	2.24482	12.1637	3.72283	2.19576	0.901493	2.87446	8.08219	16.5573	0.899564	5.30798	81.7773	4.42063
AEA93682	28.0774	4.48688	3.18438	0.473399	1.43231	2.71896	29.8859	11.0312	1.74461	5.4422	20.8444	18.1162	0.91046	17.5323	10.4887	20.5406	13.5828	33.9406	8.61716	28.0308	1.16197	4.61277	19.566	8.34223	3.26363	21.4413	11.9829	1.93273	1.34387	12.1811	1.33542	1.26135	3.91744	21.9396	5.02248	1.51159	21.5093	6.87426	15.0235	7.38727	2.48918	1.26528	3.28961	12.235	13.5895	1.14421	3.34488	158.899	4.41211
AEA93683	7.57138	22.5667	24.3996	18.2216	17.3746	76.9585	13.5797	8.79727	6.94084	3.14607	10.2455	16.8224	29.7347	17.3327	8.56379	9.78797	16.8404	23.6947	7.69529	14.6893	5.58691	14.2719	11.1577	16.6496	11.1221	6.69358	9.98336	35.4379	12.8441	18.6348	7.07243	20.0551	5.42774	6.90933	10.5447	55.7665	6.18175	25.5687	5.85438	8.82661	27.3884	12.5001	4.66228	14.3338	11.6864	7.66701	6.45511	20.4053	11.2574
AEA93684	18.1	20.7182	28.1011	46.6473	14.4755	270.548	41.7387	20.4174	26.246	6.83577	36.0893	38.8906	26.1122	45.2742	82.1468	43.0825	59.1551	39.7407	20.6595	51.9445	20.8285	103.921	29.5863	63.3587	14.4472	36.8513	50.2648	81.167	37.6357	189.939	20.8062	26.5605	20.2576	37.5291	3.0867	138.328	44.1694	19.5786	32.071	80.6134	61.7865	76.2966	50.6	53.7197	47.6233	27.045	2.61632	19.0255	9.29279
AEA93685	26.268	53.9169	38.1438	40.4467	68.613	394.252	54.4348	23.6862	16.4357	4.43408	31.3185	44.5643	20.7019	59.6299	89.7816	40.8975	72.0982	100.238	18.5545	99.1706	15.8346	139.511	45.6901	80.1881	27.3758	43.8863	48.7525	102.731	45.6445	348.939	13.1306	95.3263	21.5937	35.4167	1.97749	141.647	43.1571	71.5742	28.2316	81.4402	71.7078	70.2679	48.326	73.2478	40.9999	16.3115	2.51422	17.4326	30.4005
AEA93686	43.1939	101.308	52.3244	58.7958	89.3832	286.043	98.8123	63.7048	45.0926	9.52495	30.23	72.3133	24.5536	90.1501	94.5753	34.2739	86.7744	106.49	50.0445	108.773	26.0275	159.728	92.0061	121.384	27.7343	31.6565	67.0388	127.04	62.6479	576.358	29.9908	94.3738	15.595	27.7844	2.14571	151.999	29.038	105.848	26.804	81.5941	67.2873	55.1028	76.1363	111.089	55.0513	46.5652	1.78625	28.3404	32.2502
AEA93687	23.2051	6.74976	9.21225	28.0365	6.56186	58.2618	42.8824	24.6811	45.2208	45.7915	45.6685	25.848	10.9491	31.2908	32.284	48.9084	18.4796	21.3513	15.8977	20.9335	21.9629	54.6766	17.945	67.1973	1.98568	22.8895	29.1596	33.0351	12.0994	52.5509	29.2625	6.73526	13.2897	23.7116	21.5871	39.6618	21.6718	4.50923	18.9631	59.4097	31.6193	30.1557	15.1999	53.0791	12.3779	64.5304	8.11155	4.72246	3.37653
AEA93688	36.0096	19.0262	18.5482	38.2888	27.015	103.822	93.6487	60.369	56.3892	65.7589	47.266	54.7454	11.667	64.0776	36.8915	53.8183	52.7443	42.3685	47.3694	36.4907	40.3083	59.9585	45.2764	170.01	5.6203	40.773	57.1671	48.8904	21.8255	110.714	38.5139	23.0464	27.1051	39.433	18.0543	71.0893	33.6769	18.9081	41.3675	76.8224	49.7103	49.6734	39.9129	137.434	23.4187	92.5706	10.2729	11.5019	11.5647
AEA93689	15.1428	1.46537	98.4986	133.293	1.00238	8.63316	3.11202	30.9999	14.2443	3.63257	4.78124	3.9738	198.107	5.14996	8.56379	6.207	58.7361	4.77962	38.0367	4.19694	22.9801	13.2808	2.23776	7.23166	4.63421	11.0701	8.78535	48.7835	9.55242	2.34505	12.2589	1.08406	11.437	11.7714	1.87462	103.945	8.42966	0.779535	6.69072	9.12083	95.6173	8.78109	8.51372	5.95403	51.4725	28.9285	2.48273	90.1862	9.23107
AEA93690	3.06182	11.5199	3.49392	2.14362	3.02667	15.3214	0.686445	0	11.3614	0.409219	0.220972	7.15643	2.16442	4.83705	1.2787	0.463399	21.1281	7.99461	2.1339	4.58249	0.562697	0.769533	4.82634	5.05997	2.02397	3.74794	1.29191	8.75169	0.876994	21.2154	7.89375	5.05022	2.63394	3.22873	73.4585	11.091	4.90883	9.83548	3.5174	0	7.42033	0.751982	1.08206	8.64659	23.9587	1.12556	751.557	3.91195	6.99254
AEA93691	2.34396	11.432	3.03949	1.90211	2.5954	12.9954	0	1.06109	4.30335	0.0985832	0	4.51825	3.01265	3.53465	0.500575	0.241877	19.1431	5.25474	2.67315	2.92342	0.373808	0.6025	1.98384	2.04473	6.10386	2.0867	0.674327	7.67432	0.523151	13.2374	2.80654	3.07536	0.785608	1.55564	17.5687	9.72564	2.27753	8.05603	1.69472	0	4.60853	0.261671	0.821515	5.22815	26.3415	0.913887	223.372	2.8076	8.21214
AEA93692	5.9255	20.4255	6.5739	2.51095	25.9843	38.771	0.699193	2.58831	18.5619	0.496976	0.450152	3.97203	5.87897	3.39407	0.732628	0.531006	50.1469	20.408	3.69499	3.63035	0.885773	2.44945	3.36437	2.99261	22.6772	4.4538	1.3817	16.0456	1.1485	23.286	11.07	22.8266	2.49122	2.78274	24.5548	15.3639	4.99999	24.1206	5.23629	1.16343	6.4579	1.14892	1.75342	6.08218	34.5935	1.14646	284.46	6.47498	51.5261
AEA93693	4.05298	7.70152	2.45262	1.54775	1.17072	12.0995	0.495631	1.83475	6.71503	0.113641	0.199435	2.01116	3.25576	2.2313	0.865551	0.209116	25.9048	4.27578	2.69627	1.83815	1.47739	1.73632	1.14343	0.736577	4.8712	3.60814	0.699593	6.79286	0.339221	8.73012	6.19509	3.41849	2.37721	1.79325	11.084	5.1251	3.44584	6.00893	1.95358	0.515444	3.73002	0.633441	1.24293	1.54531	38.8763	1.58022	114.392	2.648	5.52211
AEA93694	6.88222	10.8596	3.94598	2.44459	4.8237	28.9627	2.99515	5.03983	6.8796	1.09255	0.547821	3.82457	3.57726	3.83734	1.10953	0.804181	54.9491	4.69801	5.71344	1.38852	2.28273	2.67089	5.83302	2.8326	9.36639	5.94666	3.84338	9.54653	1.49087	16.3632	7.37409	5.11242	2.42539	5.41841	23.6804	8.00686	7.84267	14.1049	5.63454	2.83172	4.75036	4.22567	2.82889	3.60805	49.2868	1.05416	74.3135	6.30387	22.3194
AEA93695	5.65698	8.59958	5.50169	3.64548	8.17019	19.3006	0.864727	2.0487	10.6391	0.396539	0.835088	2.21328	8.17966	0.880145	0.604051	0.145938	43.1874	6.0923	5.37621	0.801756	1.54656	0.727045	2.39393	1.02808	12.1816	6.60988	3.41762	11.6861	1.26259	14.5915	9.72772	10.0729	3.55502	6.8831	24.6383	9.6124	7.5579	8.38702	7.15765	1.79859	6.62609	1.64196	1.85875	1.50982	34.6763	1.18157	65.5652	3.07997	22.5721
AEA93696	5.83632	12.714	4.84744	2.48268	8.17668	13.0833	0.993778	3.23736	13.0275	0.649398	0.479858	2.2334	3.91683	1.5756	0.752049	0.503153	37.2245	6.8229	4.32499	0.737127	0.944225	1.53184	2.57652	1.44736	6.91838	5.60682	2.61844	10.0409	0.929556	12.5621	11.3865	7.27321	3.60891	3.41582	15.2277	7.70716	6.02086	8.98151	5.4839	0.826804	4.01145	1.17938	2.17175	2.0295	41.7424	1.67475	22.762	3.62811	15.9757
AEA93697	11.2571	14.4015	10.5474	6.92922	11.6973	17.8623	6.04438	8.90305	17.5899	2.23201	4.2755	3.86271	7.10511	3.23797	3.81486	3.70456	38.8892	6.47233	10.2354	0.943868	6.10452	4.0121	5.75953	3.10143	5.78426	11.4638	6.88528	18.3934	2.87406	19.6547	15.5874	10.1176	8.45748	7.02119	26.5602	15.7489	12.1962	11.5356	9.34171	3.7716	7.46539	2.92738	5.12863	3.02521	56.3438	5.27423	19.7657	7.76169	14.9372
AEA93698	46.6786	31.9943	39.1556	42.4445	28.3368	58.3061	46.072	44.2206	48.6951	26.5115	35.9476	22.6268	22.4677	19.3849	30.3112	40.7081	58.1807	24.6808	41.8553	13.9629	37.5667	23.9644	30.3964	22.9117	22.9958	45.5252	25.0999	44.3387	20.2065	48.851	42.1669	25.6251	33.9292	38.5566	22.6213	52.7879	44.3647	29.8203	37.4765	29.1995	28.814	23.8139	29.1246	21.0496	76.1747	36.9698	19.4877	74.7762	32.298
AEA93699	152.991	15.2716	118.597	68.1336	21.8216	65.2941	7.9607	65.4874	24.0758	8.78835	14.474	38.4687	86.7679	49.4007	13.7306	15.4255	283.377	52.5672	77.9065	51.3935	66.2447	14.8738	20.0174	31.5486	12.557	97.6617	61.0388	48.4912	19.9105	17.1949	19.1637	17.8504	123.233	131.212	41.5155	56.4031	98.3934	19.8227	122.025	22.6904	109.534	68.5815	53.4477	25.28	475.945	34.5128	33.1191	58.8089	35.6656
AEA93700	51.7157	114.596	69.0646	35.1681	73.7797	58.6643	40.6754	26.1746	31.3198	25.5819	27.5336	35.0037	43.4502	37.3528	33.8573	25.1812	87.2017	46.0494	28.0659	34.8937	31.5155	26.6348	54.4158	23.1629	90.2906	64.6883	39.3493	76.8181	26.5382	25.7146	38.4878	65.9857	52.6152	56.3916	47.2295	67.8081	57.3893	125.485	59.935	24.9065	70.3519	34.1479	32.2085	21.9269	137.62	40.4292	54.0436	50.0977	80.1702
AEA93701	30.1683	18.6385	31.0975	35.6421	27.4589	28.4714	24.7294	62.9075	30.9968	10.8131	34.0621	33.2755	42.2774	33.4487	164.072	36.5852	70.8857	19.1458	71.9463	20.5034	73.6253	78.4142	699.748	38.212	19.9943	24.9557	28.6408	31.2756	28.2812	73.3956	30.1837	34.0158	33.1283	24.0891	19.8262	31.6571	23.9316	20.0051	30.148	47.1496	42.4058	59.4482	36.0055	37.4147	153.697	39.5305	19.4759	35.7122	33.5575
AEA93702	59.5152	62.2004	48.9516	51.9046	130.597	62.1785	33.8176	93.1671	49.322	17.1693	52.5795	62.9034	60.4477	69.5256	272.255	50.6671	92.5178	46.2257	114.423	32.4215	117.648	171.985	1457.7	75.5576	101.18	40.1941	61.1562	44.7282	42.9845	122.246	46.1999	121.208	48.8651	36.4155	49.5419	44.3807	44.3268	85.1945	42.3916	84.2154	71.5352	140.877	52.9117	71.9782	198.279	52.2337	34.1188	56.1286	117.538
AEA93703	77.8072	19.1106	49.77	73.4809	12.4501	66.3065	79.4391	65.7829	35.8437	34.4431	78.4737	46.6538	41.5485	43.9208	67.0636	75.2939	154.142	37.3514	64.955	41.1905	71.8238	58.5607	83.0516	44.5374	8.01719	69.2053	54.9136	59.7596	35.0441	41.2381	80.9413	14.1378	80.4856	79.6876	31.8072	65.9395	73.2905	20.3327	66.0366	64.9955	65.4253	62.8273	44.1053	27.1158	443.839	88.6548	40.3081	132.086	17.378
AEA93704	227.086	36.3	159.669	74.9333	164.041	495.466	99.4106	500.259	37.6568	16.0689	338.096	37.5685	239.191	51.1432	260.3	338.439	733.255	121.303	570.699	86.5211	345.003	302.626	498.017	83.0957	84.2273	164.981	203.939	139.367	63.6071	183.791	43.6409	265.916	296.993	183.285	629.689	258.96	158.884	40.7202	207.929	376.304	168.6	135.744	404.447	86.2157	1360.5	61.7593	556.863	151.264	100.029
AEA93705	1774.37	463.022	1852.22	1869.26	199.067	1571.91	1930.83	1272.43	72.7411	134.919	2949.1	977.54	636.646	868.985	1324.6	2292.21	659.849	333.231	1450.27	534.417	2609.14	1520.49	3321.47	882.989	357.448	2174.73	305.892	1440.93	2287.31	1043.84	164.908	177.612	2431.5	2918.54	413.838	1399.6	2224.13	386.474	2787.97	2466.59	1279.82	1757.97	566.107	702.891	1197.21	132.978	699.963	3540.45	289.836
AEA93706	60.9455	74.0767	42.2781	47.7499	76.9703	35.8517	67.4994	155.955	92.474	32.2282	55.7785	151.015	23.444	138.676	49.0031	51.1755	80.3513	80.877	151.644	70.437	138.641	55.9005	75.6878	84.9399	7.94305	44.3615	165.852	30.8288	30.0907	112.046	110.069	53.3641	43.1489	43.8615	124.24	28.414	46.3635	91.7116	42.049	50.9673	35.2548	166.491	134.344	96.1155	104.668	114.082	79.2074	92.6901	19.7583
AEA93707	64.6155	40.3041	84.1214	92.5766	58.6595	99.9601	122.514	222.474	124.96	48.5893	112.253	154.321	76.6721	157.817	103.604	101.461	234.958	82.4233	268.267	59.4825	205.498	105.269	233.035	116.625	49.832	56.4964	117.235	75.8557	60.6222	87.1182	71.9978	58.5227	66.0787	55.4088	260.887	89.4777	62.4852	58.1635	65.2569	112.346	76.5988	177.965	208.928	134.855	364.611	104.439	236.459	120.517	39.1977
AEA93708	26.8429	3.79897	78.1729	42.945	4.22009	8.85424	5.07772	10.8605	20.5559	12.9361	12.4862	3.08183	93.3943	2.98168	13.7939	12.3782	81.9116	2.63643	5.70002	1.83087	10.3007	13.0449	21.4454	1.34155	9.24171	14.3754	6.90185	86.6761	13.7725	8.017	21.2737	3.67518	17.7826	13.7788	11.2153	76.7542	8.40536	3.42007	7.78335	15.2554	121.011	11.331	11.9253	2.90247	219.699	21.8426	9.4072	31.1477	6.28598
AEA93709	14.8788	2.74063	8.45675	10.8658	3.89436	5.61612	9.89223	19.9279	54.2078	26.9013	14.2557	8.47329	9.06715	6.16905	24.7748	17.0831	80.8278	4.46546	19.1301	5.75908	24.6439	12.7337	26.9664	4.71808	3.01469	9.21116	15.9114	27.0569	5.66829	16.2768	45.7207	3.43791	8.19673	8.94782	7.43129	24.0117	8.91107	2.15522	10.2012	15.7904	11.4897	15.583	29.258	6.52717	210.238	45.1609	6.25847	18.4364	8.971
AEA93710	44.3587	6.77004	14.8642	15.9717	5.59304	8.17528	18.7534	31.1349	72.5718	49.4487	24.3533	14.6784	10.4525	16.2402	26.134	26.9742	58.9918	7.45599	27.8237	16.2022	30.8088	18.1167	32.5264	11.7393	1.1636	12.1526	18.182	38.128	12.3815	31.8801	84.41	3.15746	11.8762	13.8788	12.2381	32.5038	10.7241	5.79367	13.4397	23.0491	17.3988	12.5027	28.1464	14.3519	157.991	68.527	11.2209	16.9519	2.93967
AEA93711	141.702	17.4649	22.8636	21.3546	17.8796	16.499	23.7406	58.5895	111.185	72.4601	36.2733	29.3191	18.5332	24.2447	43.4627	36.4373	107.899	13.6045	49.2004	26.797	60.8311	22.4196	54.1653	17.283	7.89038	35.3799	39.1764	57.7936	22.2143	51.9977	136.043	8.43775	24.0467	32.678	21.0886	48.9204	21.8707	13.4623	28.1406	40.4338	31.7788	34.5506	57.9338	21.3478	272.914	110.639	19.9282	59.13	19.9887
AEA93712	44.2703	30.4596	45.2556	69.1558	18.1691	53.2189	85.6047	108.571	52.3346	58.201	56.0123	67.9626	56.722	59.5929	47.6657	39.5731	83.2166	37.4605	87.3543	30.0229	94.9963	36.5089	101.077	51.1095	29.8739	39.9657	70.7485	52.4346	33.965	52.1166	86.221	23.3893	44.8842	43.7659	32.061	56.5278	38.4452	30.7664	46.2118	38.7073	46.5995	44.0347	78.9373	52.6845	89.8282	85.7788	30.0496	72.9122	30.8051
AEA93713	19.6402	6.31578	26.8176	55.7946	6.13376	46.3639	59.9516	115.355	19.9683	29.4724	45.1126	73.6893	49.839	67.9553	47.3208	43.587	49.1753	15.8277	98.7112	13.0328	112.385	36.7841	88.9691	47.6188	2.77411	17.5686	78.2483	42.2115	30.523	29.4795	35.1395	11.8106	21.3514	20.527	24.9684	45.8602	15.8112	3.54648	23.3635	37.3385	38.8153	46.1335	92.0395	63.7327	73.5721	31.3172	25.86	43.1292	7.54753
AEA93714	14.9192	5.19743	613.596	681.543	0	166.226	933.2	44.5751	42.2549	16.1052	197.847	18.7926	1700.61	19.641	87.6186	160.881	43.7051	3.60693	77.9829	0	24.3025	140.612	0	29.8251	0	27.3936	56.6551	502.132	103.016	4.45582	18.8136	7.68998	34.3774	0	440.495	1053.83	49.8312	5.52978	0	41.7422	937.097	25.649	8.98716	12.5144	102.46	15.9963	810.141	44.6755	39.9283
AEA93715	115.229	31.9394	43.83	68.1336	39.133	132.792	96.5392	102.784	48.7993	24.4529	110.775	124.951	53.1232	120.699	83.1684	113.878	91.9722	73.037	81.4418	99.038	75.6454	90.8953	104.131	129.7	14.6269	86.4697	81.3322	48.3301	52.8127	106.486	74.4087	24.7904	98.8176	88.3894	29.5841	76.8738	83.3332	31.5678	84.3384	119.847	45.3004	67.4279	64.2217	107.056	156.55	60.1624	18.9252	159.024	15.5534
AEA93716	67.8808	32.5036	137.468	129.371	53.9948	126.461	101.269	73.1682	104.986	41.7004	43.3952	79.5814	279.914	82.8921	149.4	46.2946	110.747	69.0216	80.8919	61.8414	90.9375	97.1506	107.826	73.2675	21.2355	50.6075	79.9139	154.741	48.5218	111.741	145.759	55.4347	86.7679	52.3433	79.6767	201.203	42.9195	32.9254	46.285	60.9629	117.874	93.8542	72.0889	73.9859	131.675	179.708	61.0057	145.551	24.8207
AEA93717	85.3079	112.573	190.066	152.6	109.817	139.399	124.689	112.9	135.027	55.3598	45.8652	114.932	294.238	117.764	155.21	49.1316	133.06	100.935	114.918	77.9055	115.732	90.4389	112.647	97.8373	27.3758	50.7404	115.957	151.556	59.3881	149.405	170.967	84.6965	83.7996	45.8383	95.43	187.947	52.9328	117.055	49.4812	63.1145	125.195	118.397	95.0517	94.105	162.713	213.557	75.5618	162.119	57.3687
AEA93718	11.9564	8.90511	169.371	61.4825	85.8055	60.9262	9.70552	16.0138	65.1889	8.07479	3.57061	6.49167	59.7473	7.38178	3.22845	3.50995	63.6103	34.0897	16.8094	7.199	10.229	0.777163	5.30069	11.7039	0.454232	10.0936	16.4395	239.876	87.9363	5.58219	176.886	17.6385	4.18008	15.0496	28.4804	234.772	12.1183	11.614	16.3951	5.76772	103.017	8.91073	8.74227	12.2771	149.296	249.573	21.4148	42.4704	6.6205
AEA93719	8.10156	3.02396	138.536	69.2794	2.29837	42.0786	7.58965	11.5265	97.4835	18.696	2.97566	3.64462	51.6455	3.96153	2.71883	3.44855	54.8124	1.39905	17.2413	1.44348	9.934	3.27243	4.10479	6.247	1.2751	11.6879	14.1008	218.709	115.168	3.68708	186.732	1.78967	5.86707	12.3219	26.1124	215.446	10.8239	0.857953	16.1083	4.45249	111.707	7.6747	9.06341	5.52149	110.555	265.735	17.4196	14.5561	4.6462
AEA93720	251.073	178.066	957.482	729.272	214.188	254.873	456.277	909.741	303.977	179.447	251.219	264.509	1442.5	247.877	499.891	234.656	469.059	201.427	873.53	246.997	590.729	557.223	333.837	267.398	43.6538	199.885	946.643	501.385	370.641	387.806	288.288	109.069	160.901	192.474	596.576	448.041	190.779	227.016	200.491	330.877	826.757	610.795	599.321	262.487	767.498	440.431	429.513	412.725	76.1882
AEA93721	78.8957	44.7674	25.3635	36.7193	50.1681	30.4929	51.858	129.32	78.2011	74.4066	70.2843	56.1518	22.7101	60.9424	54.408	70.5585	88.1298	64.231	135.433	87.4043	116.085	43.6576	76.0929	58.4883	10.7006	89.6248	88.1411	17.1695	24.7165	57.986	113.644	25.6475	79.8796	96.5414	47.7806	19.2907	88.0388	45.0824	88.1391	54.3492	21.5214	109.655	132.497	56.5276	127.714	99.0109	44.0978	57.2736	20.4751
AEA93722	24.0878	14.3855	27.3331	26.4654	16.7222	20.1789	27.2287	55.0349	17.3984	11.3313	25.9667	45.9799	16.4554	42.797	21.5565	22.8617	52.9725	24.7624	72.1586	22.3426	48.0896	23.4657	67.4237	30.1064	4.90621	29.9811	50.7327	18.4855	19.0086	35.9506	24.6181	13.2505	26.3061	24.3828	20.9741	24.9884	27.3141	11.8541	26.8311	27.7508	21.9821	53.4423	60.0894	31.0293	87.0734	22.0753	22.9392	42.9148	5.63403
AEA93723	34.1905	61.7	349.95	363.597	80.6794	316.414	110.751	164.646	50.4103	39.0297	45.6281	72.9063	978.12	71.6045	282.705	50.1851	174.608	39.0183	186.589	50.0358	153.59	142.849	82.0804	52.9258	47.4825	48.6671	114.084	381.109	114.997	43.3629	75.9155	92.4375	39.1199	39.7681	67.1387	500.666	40.2539	60.4501	38.288	73.0286	373.222	116.434	156.466	57.0153	165.331	89.7311	64.7942	190.802	72.0113
AEA93724	15.9506	6.72819	13.2413	24.5377	12.5105	6.57278	24.5878	21.0377	7.19847	3.45703	11.8072	12.5257	15.3896	12.2815	11.4099	12.1846	35.5292	16.2173	23.7955	16.5065	25.3453	20.1528	21.4819	27.7504	3.22967	14.8812	14.6246	10.3506	8.33482	33.7506	7.94909	11.4214	15.3374	12.6938	5.66772	12.5926	11.98	5.11316	10.9715	12.5441	12.3785	32.1232	15.2282	26.5964	33.4283	11.2782	6.41216	11.1536	7.10711
AEA93725	373.374	186.424	246.533	233.731	105.84	211.104	203.681	499.032	1099.97	401.993	331.125	116.599	130.394	117.095	223.167	326.032	478.209	163.483	426.774	257.613	274.614	207.855	109.694	165.006	40.6442	315.116	519.066	181.637	194.208	176.29	813.756	82.5395	655.767	276.724	3052.93	161.065	271.897	123.515	252.564	276.76	257.063	390	398.647	147.329	860.051	1139.33	3268.13	219.486	59.0227
AEA93726	0	0	0	0	0	0	0	52.5708	0	0	0	0	0	0	0	0	0	0	0	16.4588	6.61427	24.8752	0	0	0	0	16.7044	0	0	0	0	0	0	0	0	0	0	0	0	0	0	6.4821	0	5.53469	0	0	0	0	0
AEA93727	476.018	211.721	274.515	261.096	149.447	199.508	211.42	686.645	426.938	160.696	358.705	166.231	206.072	172.957	251.268	354.004	610.207	197.056	729.119	316.341	533.869	226.651	94.4735	241.653	17.6202	302.378	766.72	182.087	204.491	201.718	500.943	124.853	631.851	273.321	2435.4	156.609	297.979	138.497	261.332	287.197	264.94	594.653	739.59	216.231	1107.53	507.98	2359.45	201.494	45.1376
AEA93728	373.884	392.501	214.159	152.181	270.417	163.333	161.176	367.362	173.348	56.6907	246.517	154.351	150.775	132.138	164.069	296.224	423.9	255.403	381.679	453.012	287.382	191.564	48.577	218.713	45.615	262.621	398.627	109.199	131.682	124.656	386.397	208.883	381.613	221.354	1431.43	116.164	258.141	252.978	202.894	217.642	190.52	354.052	357.638	193.907	906.297	270.967	1756.56	147.276	42.98
AEA93729	587.595	495.645	263.862	225.689	231.937	188.238	195.774	715.245	580.534	108.864	358.544	127.071	237.975	137.523	242.84	316.508	770.352	242.686	783.485	418.169	695.714	207.677	67.3362	202.848	31.4693	399.594	702.47	166.788	185.752	242.116	460.444	185.789	781.036	402.162	1503.34	156.088	357.995	300.472	353.378	247.365	213.43	641.057	843.937	179.411	1441.1	513.765	1833.66	228.091	62.6122
AEA93730	785.498	515.044	423.096	465.683	191.172	258.831	298.337	1592.49	681.553	260.374	466.245	332.106	374.925	343.365	358.07	461.859	1248.14	241.116	1448.03	409.158	920.172	321.642	231.454	425.409	57.7763	453.891	1297.13	200.087	261.197	359.049	1042.64	174.539	859.721	401.54	1100.92	178.276	451.078	350.021	386.534	368.852	371.661	751.051	1010.38	415.06	2015.56	1003.68	1241.48	434.626	108.169
AEA93731	1410.38	821.234	862.711	553.04	754.495	836.606	654.298	1028.92	186.529	110.744	881.055	538.717	467.03	607.576	642.549	953.171	1797.03	626.406	1038	978.046	436.956	727.358	535.704	668.415	528.501	842.706	965.37	334.577	516.575	634.469	531.807	607.538	1579.71	779.4	1081.74	318.396	921.051	720.434	705.666	700.546	714.209	540.866	451.968	567.429	1723.44	487.498	1282.89	378.472	428.457
AEA93732	515.421	52.9845	243.058	197.434	46.983	366.66	463.166	441.792	26.0122	9.77276	180.654	217.3	246.387	198.003	221.65	163.049	222.773	93.9687	331.244	84.3068	187.4	246.872	257.222	241.549	18.6181	594.72	339.585	217.364	123.17	144.685	95.8965	21.7762	455.593	601.434	315.375	178.133	553.152	106.482	806.407	135.935	330.49	300.904	97.7263	174.531	300.694	64.7112	299.234	546.526	45.2271
AEA93733	38.0328	89.3904	65.3412	100.118	40.8187	44.0107	70.6015	141.915	92.2945	17.6738	46.3877	127.007	32.2626	138.193	81.006	46.9127	76.2577	84.5938	142.074	54.0758	73.2002	61.1765	49.8342	97.7261	34.6387	28.554	104.309	103.492	25.9892	72.0919	52.8634	38.1619	26.6416	33.3188	44.6349	166.203	36.5853	90.2196	30.2481	41.8551	42.0026	120.434	38.7341	102.726	97.83	111.695	35.9175	75.3187	24.429
AEA93734	26.6479	58.1998	91.3719	104.943	26.5953	40.8694	64.4538	191.9	55.0277	12.4865	33.8407	162.238	59.773	155.574	73.4347	30.8299	116.095	73.098	176.79	46.6577	123.161	42.9861	45.9682	93.4312	14.1148	32.6194	134.278	117.548	29.7236	46.4262	66.2028	31.9614	29.2847	46.765	43.9644	180.21	34.2331	52.0444	36.6812	39.4297	45.276	179.602	57.6653	109.506	86.7054	75.6683	33.2721	58.9272	26.3328
AEA93735	0	0	11.782	0	0	0	0	0	6.10287	0	0	0	0	0	0	0	0	0	0	0	0	0	0	0	0	0	0	10.6243	0	0	0	0	0	0	0	10.7714	0	0	0	0	0	0	0	0	0	0	29.2521	0	0
[truncated: 1,531 more rows]
[truncated: 32 more columns]
