# Supplementary material for: LSTrAP-Crowd: prediction of novel components of bacterial ribosomes with crowd-sourced analysis of RNA sequencing data
Source: BMC Biol. 2020 Sep 3;18:114. doi: 10.1186/s12915-020-00846-9 (PMC7470450; doi:10.1186/s12915-020-00846-9)
Supplement: Supplementary file 6 — Additional file 6 : Table S5. Escherichia coli expression matrix. Genes are found in rows, while samples are found in columns. [file 12915_2020_846_MOESM6_ESM.txt]

geneID	SRR4047502	SRR7524566	SRR8909402	SRR1583070	DRR100432	ERR779275	SRR8315517	SRR3729625	SRR1751327	SRR4047485	SRR8183019	SRR8836011	ERR366440	SRR5304287	SRR3491487	SRR8867887	SRR5304293	SRR8909256	SRR6841096	SRR6671750	SRR8517425	SRR6020075	SRR6671738	SRR8757041	SRR8909384	ERR2868181	SRR2099910	SRR8909343	SRR5912837	SRR2132563	SRR1751312	SRR4047467	SRR7878519	SRR8909480	SRR6671784	SRR9304020	SRR6671748	DRR089622	SRR7261722	ERR2226552	SRR8179885	SRR6841115	SRR6048176	SRR7057990	SRR942318	SRR10517479	ERR2226584	SRR6675352	SRR5143864
AAC73112	0	0	0	0	0	0	0	0	0	0	0	0	0	0	0	0	0	0	0	0	0	0	0	0	0	0	0	0	0	0	0	0	0	0	0	0	0	0	0	0	0	0	0	0	0	0	0	0	0
AAC73113	773.83	72.2298	10.4	38.6781	33.9769	18.1379	22.7416	58.2314	810.275	686.056	1276.14	153.904	466.689	1068.19	90.5219	11.1464	93.1908	89.3628	205.033	13.4179	111.549	22.8179	30.3376	313.218	42.1493	11.1824	5.59298	15.5551	133.908	408.535	264.396	355.233	166.01	20.0757	19.8179	18.7962	24.583	618.297	1203.69	322.346	347.951	290.351	352.524	296.128	6.71743	125.692	287.926	72.1205	5.95373
AAC73114	433.45	100.59	11.5866	53.2667	51.1149	9.81624	35.0729	60.2268	709.179	413.761	1024.81	120.099	526.623	918.311	186.953	13.7755	100.163	63.1668	153.862	18.5761	92.3957	27.5434	60.1819	204.413	34.8289	96.9699	8.16888	22.6411	159.633	388.9	359.515	135.85	199.5	45.7059	29.3248	29.7352	32.7759	422.02	968.716	209.582	342.202	186.207	145.041	271.238	8.36983	168.212	420.162	66.6909	10.2497
AAC73115	315.657	151.289	10.5299	53.4321	55.9086	21.6731	34.287	84.5028	643.672	232.681	1009.26	98.654	386.696	1161.13	113.808	11.8705	176.884	65.7066	174.782	23.0512	104.896	33.9026	53.3915	303.488	29.1778	77.2918	12.3635	35.4328	188.402	408.842	384.31	152.417	96.2581	40.6484	39.0793	34.1227	42.6899	432.549	803.439	94.5769	327.081	232.4	125.037	292.98	6.15988	311.338	241.7	45.872	10.0121
AAC73116	40.6967	31.1924	156.349	61.2629	16.9899	86.375	55.943	29.3173	89.7125	53.6137	123.608	37.3161	61.7423	128.797	96.631	13.8723	34.9554	204.928	11.8629	12.2551	2055.93	4.95899	200.639	89.402	37.3449	12.4635	23.7487	47.3114	34.9244	248.851	17.3722	27.5675	140.98	65.174	10.8272	26.3	22.812	255.494	239.932	66.1249	32.3712	17.8041	60.3682	78.36	0.438379	33.5667	99.2884	45.1017	207.914
AAC73117	44.0237	37.6402	22.1314	53.7092	48.971	45.5038	30.3112	103.934	89.1667	73.4319	99.5103	27.3058	14.8239	50.2092	76.0456	17.0524	104.401	66.3456	31.0324	60.6244	77.4923	52.8862	95.6862	65.8431	24.0141	11.5265	57.1232	65.976	54.3107	96.0577	51.8402	53.0295	166.289	61.502	104.507	45.3507	117.246	34.6016	31.8273	41.5611	53.1364	51.0661	84.5691	73.4441	4.01368	50.083	9.40101	12.3627	146.296
AAC73118	25.0839	3.71065	34.6864	4.39776	9.5504	22.3708	14.7044	13.6743	6.89015	29.3422	5.89946	8.61856	3.8717	12.1007	149.235	3.1725	4.84813	27.8394	11.1889	22.4786	22.5941	2.01177	33.8146	4.4447	22.1586	8.14165	16.8739	29.5153	4.68801	7.09861	15.2007	31.3381	162.677	34.5096	47.3689	12.3742	41.6002	12.0808	13.3546	6.53304	9.25297	12.3921	42.2673	21.0225	0.453324	6.65741	2.92326	8.8196	9.22348
AAC73119	1071.51	472.435	988.559	607.263	1676.19	472.622	495.517	794.382	1446.37	834.879	1620.07	1215.08	2250.6	1220.02	830.194	129.759	793.207	2492.08	1049.72	952.565	995.055	540.566	1534.41	1200.34	603.738	197.615	674.989	1191.1	1051.5	1051.51	1134.23	1647.71	1322.07	2203.15	2518.34	1086.31	1968.51	811.529	571.652	441.62	1353.82	1324.97	792.238	1184.54	229.544	723.612	213.234	224.462	503.007
AAC73120	44.4881	43.3266	87.8117	68.8877	81.0392	75.7725	92.5276	97.0232	40.5261	54.59	73.5833	52.8599	134.315	50.8431	160.763	32.764	53.5149	122.801	47.3907	114.597	72.8587	96.1969	117.711	74.607	94.2915	33.1118	96.2346	93.6117	70.9374	92.1118	105.037	32.831	111.374	130.856	120.602	64.9883	109.793	218.606	46.9578	131.678	50.8133	62.7949	195.301	57.2614	5.30113	22.2122	39.4694	71.1096	78.1663
AAC73121	53.6815	41.8327	114.978	43.7709	26.2421	76.5366	76.1087	103.802	19.7717	53.6153	28.2845	38.4422	19.9227	24.3065	73.8011	60.2626	55.1367	45.5901	32.4941	59.1285	80.8672	76.0667	74.9009	49.8483	63.2068	56.3241	22.5106	107.023	21.0715	58.8012	37.0104	80.3544	193.975	29.1898	51.6938	44.4071	45.8794	72.0414	38.7243	104.422	18.6622	28.843	236.688	41.3464	3.73576	17.6396	21.9769	88.9798	31.0916
AAC73122	4.75523	1.6577	8.32508	1.13735	1.50875	2.25022	18.051	2.53583	7.06408	7.06717	1.39387	1.86867	1.97246	1.54387	116.226	1.81485	5.28726	7.2215	4.19233	1.37179	6.78086	1.69858	3.83541	0.531638	9.58051	20.0517	3.67662	6.77751	1.66145	2.52297	4.6281	3.81517	121.219	4.32192	2.20748	5.64355	2.78597	7.225	5.03108	10.6595	1.55691	2.54097	90.8768	4.44558	0.16684	1.70332	1.34955	5.9362	6.54333
AAC73124	6.79318	1.73792	5.11788	0	1.61652	4.15802	13.3068	7.92447	1.47168	11.1587	2.6135	4.67166	1.28639	2.4123	38.1639	2.06233	12.3654	11.2334	3.22487	2.74357	10.3187	2.59505	3.92258	2.65819	5.52722	4.49186	2.48938	4.80495	1.55761	5.82224	3.30578	15.7376	136.206	3.13183	3.67913	5.0579	4.21135	7.52605	5.65997	5.20952	1.86153	2.8233	202.312	10.4193	0.625649	1.06458	1.22686	1.25161	4.56511
AAC73125	532.335	394.286	181.523	861.128	402.201	1606.18	585.925	725.229	897.5	512.678	682.716	682.859	710.77	710.227	573.262	75.6205	615.573	2318.66	976.474	1837.48	1914.4	793.44	2920.05	645.12	92.1855	1834.62	61.4438	1542.5	901.282	298.304	881.761	409.631	278.588	2353.64	6721.28	1440.32	5575.66	892.363	751.173	359.899	505.205	1002.57	140.164	731.009	144.388	920	979.198	348.671	247.465
AAC73126	151.726	34.4832	25.4898	489.421	87.5383	317.72	124.937	33.4195	211.111	171.826	77.5029	44.7106	41.4175	142.575	292.937	49.8685	217.99	367.207	161.804	226.95	347.488	178.019	371.465	155.111	34.7597	255.119	8.93061	278.366	107.243	78.2322	160.384	83.0091	162.973	295.166	398.142	248.361	495.884	415.621	193.283	113.906	73.351	143.528	65.2371	113.256	21.3884	64.332	306.155	86.3522	72.2295
AAC73127	17.4031	18.0632	10.3813	41.2545	27.1734	0	21.7437	0.0178604	32.6717	23.4058	16.4931	19.5754	0.0241608	30.0117	118.466	0	20.9741	41.3682	16.808	45.8935	0.0969025	0.0664636	54.4693	45.7571	26.9021	18.3445	0	63.823	34.9158	33.954	22.1658	18.5007	88.9697	44.5928	45.9385	24.4192	61.2486	89.392	34.5137	41.5125	22.2079	17.2603	84.7144	25.2055	11.5746	0	35.7395	0	20.235
AAT48122	0	0	0	0	0	0	159.82	0	0	0	0	0	0	0	0	388.848	0	0	0	0	0	0	0	0	0	0	0	0	0	0	0	0	0	0	0	0	0	0	0	0	0	0	0	0	0	0	0	0	0
AAC73129	14.4876	1280.35	97.3927	0	53.0382	380.386	183.511	907.931	43.4575	26.1513	8.57493	436.842	4127.81	56.9865	145.137	205.589	62.955	51.3367	55.5495	43.8833	889.925	668.767	68.6403	0	73.8349	256.439	130.055	99.5692	25.5528	26.2664	113.887	9.38822	582.729	70.9015	21.7283	469.028	43.0468	111.119	247.606	102.555	141.588	41.6849	302.273	152.698	182.696	1684.97	280.769	3078.15	56.1683
AAC73130	30.6961	54.538	162.354	48.1052	48.6202	81.8243	206.108	106.378	106.797	26.178	28.5041	219.879	42.706	23.4093	537.136	18.2576	34.3906	92.2938	53.187	111.736	473.692	62.4044	98.8732	56.8518	48.5342	417.275	60.6784	97.6796	43.4785	37.3258	36.2304	20.5006	271.27	124.699	128.561	248.075	102.1	37.7982	111.684	203.136	75.737	62.3358	164.349	47.3525	3.68366	40.2357	126.759	243.905	136.901
AAC73131	154.983	15.6588	73.2679	16.1553	19.6253	11.4739	17.5319	28.5388	46.74	173.52	27.414	64.8381	10.245	14.3387	141.02	12.9795	27.9537	53.8894	36.6458	49.5628	58.6283	34.0943	50.0349	22.4612	33.2065	57.1162	6.41643	47.6746	49.7716	13.7129	25.5251	228.788	113.149	36.273	47.4895	39.0151	44.4105	41.0068	84.6567	73.0347	32.9876	39.4863	160.688	40.816	7.10956	3.53614	19.9292	17.609	69.8327
AAC73132	6.86602	2.17726	17.9876	51.2553	4.77208	75.9845	21.2001	0.884906	6.88891	9.50909	3.3498	6.45188	0.0413733	14.3318	168.133	0.0795953	39.8946	24.5141	6.38374	3.80173	49.7686	7.41565	8.01918	37.2676	26.4719	1.93091	16.5155	28.852	2.61341	144.179	7.94791	13.0917	66.8451	16.2071	3.56835	6.91301	3.95856	17.554	25.0038	21.0402	4.80136	3.90164	122.747	6.39236	4.60665	7.37048	5.40206	0	3.17733
AAC73133	70.506	6.54467	32.7632	117.549	5.56177	287.748	84.6414	1.42458	1.96848	85.9312	3.36335	5.30282	0.344127	15.6354	159.595	0	25.7839	40.439	3.25908	4.36814	77.148	12.4238	7.91411	21.664	37.6764	1.85395	6.43057	40.3092	1.98726	454.837	4.95233	188.011	64.562	33.7141	4.7102	4.82368	2.61123	29.6652	22.2486	21.4218	4.6715	3.96525	418.91	5.82465	2.81484	25.8127	4.00586	0	24.6235
AAC73134	14718.9	4783.93	1640.33	7845.78	4617.93	2196.87	1361.43	5244.37	3915.2	5902.71	1754.76	3078.96	276.36	3136.97	714.222	5016.25	2752.16	954.234	668.981	6071.53	2768.48	12752.5	5179.08	3540.07	6085.13	205.425	7289.74	3748.36	7088.86	7242.13	1465.76	6228.77	536.271	3113.01	4552.49	2213.97	4345.01	2530.15	4288.21	3946.44	962.059	929.931	3135.7	2251.99	83.8828	1035.76	3657.31	1021	9979.71
AAC73135	18.8824	12.7404	32.5159	28.2267	12.838	60.2166	36.7581	30.2084	11.6877	41.1448	8.64823	54.4151	30.6486	15.3263	34.4418	29.4813	20.3178	63.7237	12.8056	10.8944	27.3162	5.6207	6.9227	0	36.5798	101.312	9.12463	50.2102	12.3702	23.1194	26.2537	39.7676	276.183	39.7955	5.84376	14.7989	2.57273	44.8275	92.3974	19.0951	40.3195	16.8165	85.8116	18.3884	0	18.6001	17.0511	157.619	9.06375
AAC73136	81.1449	100.668	56.0014	114.9	128.032	147.494	104.425	171.637	263.996	71.7097	168.048	167.647	83.9333	145	240.479	123.507	301.34	324.466	90.0815	177.14	114.981	121.397	260.046	188.671	136.205	39.4041	75.5494	109.38	210.313	174.002	164.061	41.0548	216.137	123.083	273.579	75.135	268.731	247.892	259.973	198.378	155.539	109.98	179.036	262.946	14.0506	102.538	112.676	88.8851	246.495
AAC73137	254.908	89.7709	53.4793	320.218	274.704	90.1665	80.1685	116.279	418.504	283.74	390.693	181.751	119.204	350.435	271.017	103.727	361.849	514.438	340.662	270.984	169.328	186.652	356.493	319.914	137.878	63.1822	76.3025	146.596	289.942	270.048	288.992	133.045	115.906	168.411	458.215	59.5303	525.751	453.651	260.09	270.955	394.088	328.511	82.4706	247.852	135.021	170.148	276.941	84.6963	56.7253
AAC73138	99.7542	158.258	62.9245	187.989	172.876	67.4076	68.4496	113.609	270.392	105.948	173.094	177.409	151.448	195.08	226.967	102.478	112.763	364.089	223.872	137.953	592.796	182.243	532.938	209.045	169.985	102.286	113.677	168.607	195.123	147.221	163.346	38.4997	72.6067	166.302	254.256	71.512	287	163.679	246.627	383.61	240.025	168.979	42.5461	145.187	74.8918	131.73	569.079	110.001	29.3879
AAC73139	803.491	58.9187	50.964	251.446	83.5824	112.213	41.7852	57.233	142.525	720.875	271.871	167.934	43.9901	150.466	312.506	116.45	82.2376	404.011	145.569	150.301	97.3905	82.8686	318.714	191.983	94.9379	21.9718	76.5368	140.513	125.066	136.782	120.734	506.467	196.731	114.509	189.626	37.7969	267.201	425.27	274.069	101.791	191.807	100.216	87.396	132.261	68.8064	45.2585	180.488	78.8022	33.4078
AAC73140	98.7517	71.4117	35.4231	156.949	80.1509	66.2649	35.8183	67.2079	118.928	90.8661	144.201	144.141	31.3626	132.031	206.713	75.5898	62.3734	187.602	85.4698	124.947	106.808	67.081	228.876	173.306	66.3322	28.3996	38.1357	142.293	95.5066	153.91	90.1046	70.0879	93.563	92.4839	146.541	25.0127	195.498	233.792	132.221	88.808	127.392	86.2346	101.689	90.5109	45.3035	48.8182	91.4985	44.8658	78.3678
AAC73141	17.6879	21.8468	11.2889	8.18064	26.665	7.74078	6.32535	178.474	5.50442	29.3528	17.921	22.2222	34.4199	17.7675	181.421	18.7499	8.09668	18.2375	118.53	22.5952	8.2702	5.42996	30.722	23.326	7.98902	20.8327	5.78484	56.6069	107.404	19.3336	23.7776	19.6207	165.685	36.628	38.1068	66.0969	37.7008	29.1235	7.14698	11.8753	44.5992	86.7121	15.2983	36.1061	2.34007	25.6058	18.4432	16.4617	6.45768
AAC73142	486.756	45.9725	15.7945	62.2871	79.6427	30.4901	40.7479	15.9314	149.88	533.69	485.09	39.133	31.0509	266.095	89.7683	19.6395	140.99	159.057	284.977	62.5957	74.9007	48.5201	147.862	95.3663	26.7616	40.2211	36.5978	97.0001	36.396	445.998	103.843	68.4373	247.776	123.543	113.624	32.4804	118.632	31.1069	83.1784	27.4286	59.8183	902.974	409.133	564.483	1.24125	35.8347	9.53331	42.5679	116.482
AAC73143	171.07	73.1095	1.77563	141.193	34.5855	61.0459	163.343	67.9783	513.788	73.2815	906.557	47.7129	2.27804	110.79	91.0309	29.9624	3.14363	20.009	31.6428	19.0375	155.775	42.4083	12.8532	690.537	41.5206	1.01299	38.409	11.7901	18.9143	909.373	61.2893	74.1975	74.5113	10.3565	6.30255	1.32766	17.3156	10.2814	135.141	27.0245	117.685	113.565	297.808	98.5077	2.57767	57.4343	5.45374	10.3908	8.33173
AAC73144	105.136	57.2831	2.90628	144.593	47.0368	31.8013	18.3328	30.9316	523.998	87.7085	1035.09	41.4912	5.844	160.143	114.369	17.2016	9.61759	23.0742	35.0511	15.0969	102.176	31.3163	12.979	508.823	28.0423	7.885	30.2606	12.8042	20.7154	685.951	96.8662	89.9862	74.9021	16.369	6.29287	1.85031	13.6315	7.84671	77.6531	36.8243	136.424	175.509	222.181	79.4431	4.94558	112.488	8.17227	8.27312	3.16271
AAC73145	1.77588	44.0349	14.2712	11.8931	3.38074	57.8026	23.5946	371.235	18.467	3.88949	78.1153	24.4254	101.335	5.54951	72.5589	3.45047	15.6055	17.62	111.283	20.0824	12.8454	6.41397	57.425	33.3556	12.5227	13.3397	32.0382	126.934	6.78655	26.636	57.0374	0.498683	670.584	17.5208	33.0861	128.327	42.005	11.4113	21.3725	6.2856	7.96325	123.258	162.643	156.651	0.654232	41.1889	1.60364	36.8331	82.3458
AAC73146	0.713977	4.70697	16.3163	2.61488	1.13266	16.838	3.64846	4.99727	1.54677	2.37353	2.17458	2.12767	4.73207	1.52122	82.0452	0.650265	2.68888	2.74081	4.66043	2.16266	5.80991	2.10757	5.95503	1.39691	3.45787	5.47641	2.91828	15.4161	0.954965	3.56959	6.08028	2.00491	108.346	3.12704	3.86685	1.81862	2.97918	3.36176	2.80913	3.7906	3.02369	4.82194	55.5866	2.31186	0.21919	5.70635	0.967095	4.69809	1.39942
AAC73147	2.18531	3.04949	12.2132	0.249461	2.26918	3.26175	2.03037	1.44611	1.5494	3.17009	2.2165	0.655784	3.38581	0	109.884	1.30275	0.89782	2.11191	0.848794	0.962821	2.32792	1.98698	2.6002	1.39929	1.89352	1.3872	1.54563	14.3774	0.273312	2.38378	7.54079	1.92465	61.6021	1.37384	3.09875	0.934212	1.9895	1.05647	1.54489	1.68758	1.42534	3.2201	39.5158	1.54387	0	2.91408	0.968743	3.57663	0.934539
AAC73148	9.8629	3.699	17.1175	0.648414	6.14396	26.0666	14.2492	8.24051	5.59348	11.9559	3.77462	5.72919	5.96486	4.84097	89.9315	4.13866	3.56533	9.39298	4.65762	6.20442	7.54493	2.76167	3.71061	5.05154	7.36263	2.076	4.13394	14.4176	2.56537	1.80719	5.77963	10.2228	124.055	3.14246	13.7597	2.83297	8.20012	5.09161	5.06728	5.23939	3.21599	7.51144	73.1	9.89149	0.190234	6.21493	2.65791	2.93577	2.94964
AAC73149	24.6966	0.972928	27.7969	1.58073	5.66442	19.4817	35.9069	7.75369	6.54531	31.4473	5.54759	9.44419	6.32801	4.38901	93.108	5.33655	3.36176	15.4911	5.70444	9.15152	3.52636	2.52768	4.22925	4.29902	11.3334	1.19865	1.62589	11.3496	2.4666	1.47127	7.68538	19.9084	140.773	3.45054	19.1893	3.0675	13.6218	6.1619	8.89944	8.83027	2.46322	6.84907	77.6595	8.09779	0.505922	2.41039	2.2322	7.12082	1.76885
AAC73150	31.2789	6.50557	44.3007	2.3268	10.3475	41.4719	68.0504	21.7198	4.17497	33.424	5.41802	20.9667	12.3515	10.2124	136.279	4.77045	9.21169	14.7957	33.0754	16.3895	4.82518	6.02329	10.9376	9.57118	16.283	4.15612	13.9569	12.4169	6.2882	4.60567	9.73876	15.246	130.636	8.91875	28.5819	18.7054	20.9957	12.7281	14.8901	14.9099	6.13028	20.9475	84.7292	16.3707	1.31978	7.38753	3.48045	15.8804	6.64134
AAC73151	1.16971	0.292971	1.81589	1.11272	0.674778	1.11032	1.99242	1.78626	0.921479	2.68247	0.681839	0.755655	1.07395	0.453131	110.926	0.193696	0.867688	4.52167	0.883408	0.644197	1.38449	0.29543	0.886919	0.62415	1.2566	0.36563	0.29975	2.3356	0.12191	0.721512	0.517471	1.45569	148.923	1.07853	0.86387	0.958419	1.24238	1.2959	1.6243	2.97961	0.71524	1.87827	25.8603	1.63099	0.0326453	0.26663	1.00825	0.41983	0.5955
AAC73152	1.06015	0.86662	4.54644	0	0.194058	0.616605	3.33379	4.90874	0.530012	1.91366	0.705918	0.504736	1.62148	0.868765	117.139	0.445636	0.460682	3.46767	2.32281	0.123509	4.15858	2.37893	1.25571	0.957321	0.758313	1.22945	1.24134	2.36799	0.560958	1.74735	14.2865	0.944621	149.545	1.0715	0.265001	0.86284	0.466669	1.8973	0.905947	1.65968	1.09704	5.59231	72.9117	2.16806	0.075107	2.07034	0.441843	0.965902	2.0551
AAC73153	2.82516	1.07488	5.29743	0.788336	0.746978	0.949389	2.40612	4.56995	1.63212	4.64069	1.32844	0.64762	1.6644	1.4714	82.7249	0.800505	1.30041	2.00219	1.56469	0.855751	3.20149	1.30816	2.1751	0.736995	0.437841	1.09594	0.424733	1.33219	1.07964	2.28684	17.8726	3.23943	113.636	1.30247	0.714039	0	1.21252	1.04331	1.48207	0.999943	1.07915	2.54401	81.2405	1.4765	0	2.65643	0.0850384	1.53678	0.316424
AAC73154	1.11471	0.430301	4.32824	0.538358	0.816183	1.15775	2.19086	3.06083	1.11458	2.74157	0.742252	0.530715	0.527719	2.92314	107.731	0.468573	28.0141	1.82307	1.37383	0.714262	2.04676	0.893348	0.907738	2.26484	0.398672	1.39479	0.435078	2.48987	0.835594	0.964576	11.5794	0.948094	74.6235	1.95682	0.766261	0.604834	1.07338	1.28247	0.238144	1.06224	1.1535	1.20276	48.4537	1.09599	0	2.45909	0.174219	1.08333	0.216088
AAC73155	0.262058	0.309428	0.789721	1.64531	0	2.2645	0	1.46735	0	0	0	0	0.99249	1.1167	136.516	0	13.8169	2.78581	3.73213	0	0	0.546044	0	3.07632	0.609203	1.24762	0.886447	0	0.600874	1.68452	11.4773	1.65573	208.897	0	0	0	0.374906	0	0.727807	2.7826	1.1751	3.2674	200.734	3.75146	0	2.95688	0	1.24156	0.880532
AAC73156	1.66742	0.121533	2.35733	1.03395	0.0979708	1.64542	2.20904	0.518693	0.802736	2.36699	0.158394	0.45301	0.155926	0.789479	112.757	1.42488	2.17072	2.91778	1.31926	0.561185	2.23349	0.214467	1.42639	1.93323	1.12458	0.849371	1.18376	1.83922	0.236002	1.1027	3.90684	2.16771	186.676	1.93604	0.40136	0.435608	0.5301	1.29995	1.42928	0.983616	0.676919	1.02666	89.3361	0.673573	0.189591	0.425831	0.111533	1.0403	1.24503
AAC73157	16.4387	8.04611	4.44577	7.05703	14.0423	28.228	15.0774	15.931	52.9629	17.3918	26.892	8.01969	2.92666	9.57944	167.374	2.8152	12.1702	17.4254	17.0083	5.3198	34.4519	4.83054	28.6658	10.7208	4.00113	26.0874	3.80213	6.11968	9.82578	23.6324	12.3071	21.6011	75.7795	11.7566	8.90306	18.4997	13.3668	16.5777	13.0721	4.59997	19.1107	22.7735	153.936	20.4007	1.03521	6.34129	3.61593	18.9712	7.31747
AAC73158	16.4272	11.8167	3.59031	7.04007	18.3445	7.35797	7.59218	10.3205	30.7904	14.2089	12.4296	7.28712	5.14916	9.49668	122.518	1.83825	4.43407	9.53608	21.3589	5.5193	47.2651	5.87033	18.7229	8.72059	5.13194	19.5074	4.29082	9.92449	8.03456	16.8483	15.5515	18.2725	157.14	10.1387	6.96869	9.52419	10.0461	10.5749	8.79759	7.49109	21.6207	21.1459	172.064	9.88919	1.05854	11.2287	3.30347	18.5493	9.56049
AAC73159	212.648	206.888	43.2719	125.589	90.4598	127.488	62.7725	188.224	58.2598	90.7634	109.688	69.9796	11.3166	55.8829	223.186	67.1277	48.1383	49.4111	78.0166	149.842	101.402	154.096	444.125	323.486	130.435	296.499	168.036	78.4217	130.745	170.019	87.2445	133.551	148.412	135.575	144.028	89.1853	235.112	116.139	86.2132	76.0878	64.5121	62.61	296.94	84.0221	6.87991	48.0749	18.6628	227.028	575.627
AAC73160	83.9493	21.8946	71.486	62.3024	65.3251	58.7569	39.4192	40.4561	102.625	61.1896	59.2163	43.8343	15.6364	34.7236	217.519	58.3165	11.1842	107.029	46.678	57.9217	51.1609	32.2982	101.355	52.2929	46.1791	48.9675	17.5184	63.5827	52.7307	101.268	37.0104	98.4694	146.201	38.8196	65.7868	38.8296	75.4899	55.0091	77.6498	57.619	60.0871	56.4441	251.082	40.291	7.00454	31.8057	33.3578	82.6456	20.0787
AAC73161	706.994	55.5401	169.628	156.25	120.303	244.609	83.8941	141.904	265.906	758.892	152.14	166.308	37.2574	92.7239	275.501	150.474	78.0226	350.438	90.9269	148.793	246.834	80.9064	175.554	99.4223	75.8768	115.381	276.13	127.184	105.163	232.841	95.1106	394.06	118.635	83.9785	134.644	122.237	173.172	194.878	226.17	144.349	158.921	91.7889	286.822	145.757	39.1211	89.4364	190.257	169.761	40.7162
AAC73162	165.696	118.07	334.618	193.678	174.074	259.61	101.009	165.183	234.553	92.5063	235.92	234.849	85.071	152.031	258.407	143.204	72.1869	442.282	88.2388	296.649	138.509	109.209	358.702	235.12	100.65	133.793	103.462	128.442	150.133	241.288	74.8763	154.851	102.396	119.297	244.28	132.562	252.849	170.714	242.049	151.917	179.511	112.726	187.055	125.56	71.1653	30.0617	173.831	85.0767	29.6867
AAC73163	561.115	26.9474	105.028	121.442	82.3736	82.6168	35.7097	58.3634	112.298	231.689	50.3668	103.739	30.3188	90.0888	204.879	99.362	18.2114	202.384	49.5513	146.206	67.0545	45.4648	147.218	87.2263	79.3755	18.8106	23.8378	62.8311	72.6111	151.944	53.8078	604.285	93.3704	69.2871	102.139	30.3656	133.51	139.16	143.554	75.6629	82.9445	57.5351	107.079	58.069	15.0989	52.3444	165.907	8.66112	15.5547
AAC73164	453.882	181.207	101.035	274.832	309.231	250.167	146.24	276.075	329.081	350.09	194.388	395.825	182.063	277.424	377.881	146.273	99.22	328.001	339.031	288.757	273.289	202.969	339.494	268.006	246.08	235.243	165.366	156.862	271.371	412.104	280.095	378.244	191.968	215.25	297.518	153.325	326.461	298.103	291.25	235.778	460.823	341.182	195.511	185.354	101.599	304.363	248.146	109.924	128.212
AAC73165	494.657	85.7473	86.5203	147.656	191.111	163.542	98.6189	196.075	289.949	536.112	255.768	251.824	121.088	213.986	209.505	112.476	175.633	367.959	211.607	213.317	149.18	125.147	253.734	218.425	139.006	221.94	64.0375	128.258	199.402	253.672	198.359	428.117	208.384	154.571	271.136	133.611	316.103	275.449	238.1	284.582	298.229	241.434	157.794	264.393	68.6463	181.342	171.791	76.0066	63.6102
AAC73166	28.124	49.1868	21.6438	30.1411	40.8383	45.5674	58.1427	40.9565	47.1702	23.8172	27.1226	44.3488	34.5741	36.5653	132.921	18.4533	61.5	69.1173	23.149	39.2738	40.3574	35.7594	61.6989	47.925	83.9653	15.4771	43.5388	41.2882	36.3165	56.8588	27.5929	26.3514	140.297	38.1134	39.1849	21.8642	38.6666	61.688	58.5811	34.2512	35.3134	26.1579	64.1288	27.598	2.22813	30.2119	9.93323	29.8485	35.691
AAC73169	33.796	77.9582	182.346	141.351	96.5539	90.9342	25.8531	36.6856	38.8001	48.3197	32.6999	45.7174	13.6043	51.957	228.675	123.489	12.7659	37.4686	59.083	96.5458	51.5989	105.63	72.45	78.9904	49.3384	72.8216	77.0116	115.379	53.71	52.2507	25.8511	34.0965	140.968	39.0453	86.8052	32.8316	79.6896	95.6787	39.0618	279.706	46.3558	43.8408	105.397	35.4885	33.0829	25.8787	31.7974	24.4488	65.4481
AAC73170	35.1916	31.9427	131.383	130.482	105.672	62.8702	14.6998	36.5069	54.2968	23.8184	44.5503	36.7934	6.31176	57.5474	100.027	122.526	13.1366	26.0329	40.6003	113.823	24.8195	119.611	48.2404	83.5131	36.3498	32.1061	33.4018	78.3553	59.1457	54.3663	25.6504	15.6539	117.722	24.2172	128.826	21.101	103.045	76.1729	37.2433	166.443	55.5619	42.6858	73.2405	25.1873	20.4335	15.7432	29.8652	17.2196	25.6981
AAC73171	24.7749	5.69205	213.827	5.16904	12.2189	38.029	30.3908	11.1913	22.9522	24.5818	8.14781	18.7585	14.8109	9.92482	136.518	9.15586	9.01622	57.8868	14.1936	51.5168	21.368	15.0557	23.061	9.02896	15.4499	44.3537	4.85531	22.7208	5.96132	9.58632	9.01452	28.085	81.9171	16.511	86.914	18.1096	65.4783	27.9397	27.5889	15.3944	84.506	12.7639	24.1456	12.5834	0.877981	15.2585	12.9126	8.69075	7.35266
AAC73172	0.891634	0.775754	4.94968	0	2.90344	5.17034	3.35727	4.46704	4.87995	1.48665	0.270815	1.93634	1.77731	1.19984	103.539	1.70962	1.59061	5.48756	4.34417	1.70576	3.56414	0.880047	2.70976	1.65268	1.52731	18.0969	0.714333	3.45908	1.29122	5.832	36.9955	0.395334	69.1539	2.33658	1.98244	1.65508	2.14837	3.43139	0.651662	2.82367	0	5.55856	23.3947	4.51062	0.345764	4.32428	1.90695	6.74408	0.473045
AAC73173	0	1.54169	6.14459	1.23525	3.66031	6.14362	4.3871	8.81318	4.88229	0	0	2.23862	5.85945	2.66759	0	1.56383	4.31101	8.04911	11.8447	0	8.53863	1.19259	0	2.51957	2.53633	54.4976	1.7848	5.31345	3.73198	11.6504	46.7398	0	0	4.74962	0	0	0	4.45849	0.0993484	6.61546	0	12.5999	36.9464	8.30315	0.658914	7.26525	2.56804	10.1686	1.74284
AAC73174	0	1.28345	4.86664	0.292477	1.47804	3.82419	3.17398	5.52117	2.82579	0	0	1.32416	0.676311	1.12488	0	1.18797	2.0468	6.10766	9.39871	0	3.94238	0.744179	0	1.09372	1.93125	32.0845	0.735365	3.88464	2.06506	5.29021	36.7246	0	0	3.47921	0	0	0	2.01279	0.43126	4.28693	0	9.39002	23.1649	5.87485	0	9.72408	0.799259	15.9643	0.782634
AAC73175	24.9353	26.8103	87.3401	6.89099	23.0164	5.9277	75.0151	75.9565	26.3042	69.5402	35.7601	16.1809	27.9285	17.3927	0	1.12458	16.534	361.212	69.6074	5.40242	31.334	15.8659	15.184	26.5741	75.3888	140.377	15.0827	246.689	31.6149	58.7197	194.283	33.3007	103.971	506.021	11.1456	95.0799	11.6293	35.1112	11.7167	26.8897	123.707	109.264	36.2649	77.5083	1.26356	129.324	8.08378	90.4576	7.95202
AAC73176	4.45037	6.03334	50.9135	6.46791	13.728	14.8664	90.9665	13.0365	31.0666	4.88322	11.0974	61.4371	100.037	12.2916	149.318	25.8206	16.9156	128.788	24.648	5.61681	93.9787	10.3894	39.657	16.447	56.9495	54.3423	15.4722	100.51	9.16496	30.9028	41.5092	8.24457	201.005	132.679	8.56991	42.8242	12.3799	46.9766	69.0096	59.5795	34.3686	19.7806	128.896	28.4836	0.910838	12.5537	29.3591	165.163	73.7986
AAC73177	10.9619	5.23246	21.6479	10.8361	20.8682	10.2786	25.0284	9.14167	35.7737	8.31907	20.0995	10.586	7.33156	9.73989	130.791	12.0654	3.3378	23.6368	17.2724	8.61893	37.8569	18.4673	22.4459	52.5684	15.9405	1.25844	3.31355	23.5473	13.6904	6.1968	8.1719	11.4942	91.7656	14.1289	8.4885	3.94835	13.6137	26.0461	30.5739	33.1029	11.5042	14.54	49.906	10.2072	1.37476	11.5792	16.5541	13.4072	16.4572
AAC73178	20.0362	2.65251	7.81503	3.73343	6.76068	4.74594	11.3106	6.613	32.2061	10.95	16.8721	5.29345	0.469186	5.20865	142.232	6.73967	1.05752	8.95527	8.11585	6.30419	35.3057	17.1746	13.0351	32.1882	6.56622	0.445623	4.86104	6.45663	7.61266	2.58365	4.82289	20.0377	101.652	4.22642	5.63595	1.94186	6.38034	14.768	12.8449	18.3869	6.81426	9.88556	59.3633	5.16834	0.456387	9.03925	10.4709	4.40849	4.2736
AAC73179	103.365	4.31507	25.1595	16.602	17.5339	14.6984	30.0614	22.4591	121.267	55.3233	115.335	12.1368	1.74414	9.24233	160.012	11.2569	8.28015	19.3718	37.2359	20.4291	102.64	48.6601	23.1035	172.647	13.7793	1.74456	5.32661	18.1174	30.1112	7.76669	39.4715	83.4107	114.074	7.88982	22.8819	6.49676	25.7158	30.7111	54.8732	13.4079	24.1143	48.7137	90.4743	70.2397	1.36819	59.8404	2.97808	5.63053	31.0476
AAC73180	43.6371	5.70821	17.0769	7.03524	15.5417	11.8615	31.9839	15.641	17.0622	89.252	20.7851	7.02342	15.2171	15.7573	159.055	3.84892	17.6638	32.7294	14.7045	11.6371	10.1083	8.97248	20.6434	13.1541	8.07522	5.96983	2.78864	13.5513	14.5349	7.61446	20.5653	75.4167	103.898	10.0958	14.6691	10.2751	14.8399	35.2743	11.5591	19.9437	11.7481	17.5638	49.1074	19.1182	2.24094	12.1316	10.5812	9.17666	3.54995
ACO59989	0	0	0	0	0	0	20.953	0	0	0	0	0	0	0	0	0	0	0	0	0	0	0	0	0	0	0	0	0	0	0	0	0	0	0	0	0	0	0	22.7757	21.7694	0	0	0	0	0	7.71094	22.2161	58.2792	0
AAT48123	7.59196	26.9491	7.74575	15.0916	11.1001	0	7.29691	16.3244	9.58997	14.4087	8.37786	7.82329	3.15472	13.2854	142.576	0	22.9451	17.3725	11.3545	10.6691	0.154931	0.0991799	25.1027	20.6742	19.9726	8.72448	0	12.8113	12.4418	19.3778	12.1606	10.5759	222.522	9.34819	13.1473	11.6951	15.3556	24.7584	28.4218	21.9855	8.75091	15.4302	134.006	23.0213	0.43838	0	2.90129	16.0487	24.23
AAC73182	883.992	164.221	20.8957	41.7353	8.45462	10.7704	16.1058	24.5468	1015.27	1076.93	1056.59	16.4729	47.53	814.873	131.263	5.84546	980.016	60.9184	230.146	6.76961	19.6474	5.49267	20.0744	189.032	20.5154	178.608	2.32612	23.0399	10.643	416.861	1295.06	370.273	121.745	20.7655	10.9868	26.6781	13.6911	86.8509	583.932	18.9644	480.35	78.2374	67.3542	759.174	1.26667	395.5	19.7158	47.5119	6.73924
AAC73183	1403.45	94.3713	7.48465	25.705	4.70969	8.76086	7.53569	8.14862	910.761	2300.21	937.948	10.2748	23.5895	765.327	129.622	5.58441	1000.18	38.0227	123.801	2.35098	36.6318	2.74931	4.85518	126.191	13.397	28.1754	1.4768	7.93139	6.54016	299.471	1050.95	342.78	96.5654	8.90982	5.23343	3.14795	7.38401	81.5167	441.193	13.1518	366.218	47.1764	73.9986	533.124	1.21521	162.999	11.0387	25.4644	1.82554
AAC73184	1455.13	92.7022	6.45399	20.3334	4.47484	6.60145	8.00781	8.99396	868.422	2872.26	862.032	9.41168	21.0691	656.753	141.46	3.42536	1266.5	33.5026	106.195	1.9778	42.733	3.10201	4.72545	118.654	19.4898	29.5523	1.36938	10.0341	6.70721	274.159	982.596	262.983	91.0142	9.78933	5.17716	3.4389	6.09048	69.9661	373.418	18.8582	342.172	44.4504	71.4315	368.012	0.962177	129.764	15.9905	29.9037	1.6674
AAC73185	1626	40.1957	5.2215	10.132	3.31467	11.4129	5.38189	5.65944	650.495	4748.97	673.008	8.4344	23.2893	402.035	81.9855	3.58932	2387.52	30.8192	60.36	1.95527	39.5155	3.00863	5.42755	92.9263	22.134	24.7741	2.12606	6.48826	4.20657	165.646	822.1	312.932	104.602	9.42126	3.42243	3.1553	5.75961	69.4446	295.003	16.895	231.156	28.0634	113.951	421.252	0.3129	47.8537	6.39659	54.3241	3.0822
AAC73186	0	0	0	0	0	0	0	0	0	0	0	0	0	0	0	0	0	0	0	0	0	0	0	0	0	0	0	0	0	0	0	0	0	0	0	0	0	0	0	0	0	0	0	0	0	0	0	0	0
AAC73187	9.7545	2.25187	9.7043	0.588875	2.9759	6.68654	91.8635	6.21465	3.65751	32.3175	3.96929	4.4291	23.0895	3.0642	41.9147	0.797286	10.9502	39.2181	15.8066	1.42052	5.6988	1.36804	5.89731	1.83508	8.61259	5.01114	2.85542	48.6739	12.1867	2.61259	7.30286	21.4654	97.1735	8.43201	0.914359	4.99866	2.5942	5.09168	15.1953	11.9511	5.4208	9.74532	23.0453	9.91032	3.45533	6.58497	0.677572	6.71487	9.03435
AAC73188	103.335	52.7686	4.09922	9.97974	7.41946	6.17436	9.13788	4.96365	222.11	121.44	337.605	4.98209	5.1228	187.832	130.67	4.06465	121.337	17.06	32.1061	3.33328	8.05925	5.89165	9.3549	77.5091	5.88028	16.4448	5.04075	7.16914	6.02767	210.18	216.659	28.6803	137.147	6.57417	7.35055	3.1983	7.49989	12.1408	133.583	10.657	95.4689	10.0046	91.2981	217.639	0.337834	56.967	3.68502	10.9582	5.54634
AAC73189	45.9301	95.3065	5.99706	18.9914	8.71338	10.1459	12.6098	9.58293	203.836	52.4892	384.798	8.97767	12.2097	227.606	76.2271	8.69979	97.7296	21.1551	48.7473	5.06344	17.2733	3.48314	12.5636	85.0349	7.40196	34.3602	5.38527	11.3793	7.84831	275.285	282.391	25.9851	299.222	8.9177	5.9494	8.42226	12.0713	19.8426	199.631	10.2836	154.794	10.4212	120.349	273.324	0	143.557	1.72515	16.7194	22.4672
AAC73191	47.7751	58.6662	30.8698	49.7801	89.2414	169.66	74.6742	114.311	108.328	50.7923	110.047	205.607	120.004	96.7972	223.678	22.0326	96.4461	240.248	216.977	62.9337	102.289	47.8143	188.033	97.1526	45.8779	51.3406	87.459	76.4631	87.8473	191.402	315.994	31.8124	329.391	173.656	106.727	144.58	105.855	101.755	125.854	66.3684	69.9822	159.11	165.442	146.465	2.9849	61.9816	50.9545	98.389	68.7419
AAC73192	519.84	203.473	91.3712	140.238	198.521	452.306	192.526	171.281	247.197	650.032	115.441	128.438	182.779	107.414	210.975	286.603	290.199	252.388	118.812	154.608	295.1	247.851	509.003	148.48	149.207	150.472	146.106	186.743	123.205	311.762	159.771	286.976	530.073	160.669	204.342	244.874	252.305	231.959	248.139	365.446	108.07	101.78	465.56	215.556	3.46994	72.876	43.9855	158.382	446.998
AAC73193	133.096	182.545	83.6237	135.594	113.69	164.109	82.1287	152.83	237.066	197.892	121.915	114.801	118.826	85.3415	184.448	263.824	273.204	332.92	156.693	125.225	152.99	144.355	427.771	136.344	84.6493	116.419	76.1865	122.772	97.0234	138.892	129.233	62.2763	205.921	113.575	169.125	188.797	158.975	229.738	132.427	184.267	115.892	120.938	164.176	129.74	3.8162	90.5547	84.3581	196.856	132.582
AAC73194	708.357	106.364	101.43	222.719	127.618	119.779	53.5253	105.18	235.998	842.591	45.4023	76.8353	149.16	68.4399	97.3625	142.461	116.765	293.963	97.4606	85.0302	191.23	103.889	324.726	80.3347	79.5434	91.7567	59.7611	131.331	75.894	127.778	156.995	580.914	232.361	126.52	98.9357	80.7797	108.093	195.885	108.217	307.959	110.638	70.5234	146.262	141.95	25.9825	83.7816	119.557	126.82	101.362
AAC73195	59.2006	40.6766	80.6401	166.886	32.2809	66.645	18.6983	124.64	75.985	77.1047	26.3239	173.201	68.7278	90.0058	109.28	106.643	55.1781	180.103	428.548	48.9302	115.52	65.5827	221.023	114.721	31.4666	74.0495	95.0705	91.234	41.7797	80.0607	56.2426	46.2382	177.095	81.9818	64.093	56.3421	70.5002	152.812	82.6627	115.903	247.92	165.152	112.593	67.4091	7.34286	61.595	49.7651	15.6681	97.4099
AAC73196	90.3256	70.974	36.5877	143.48	100.409	34.1245	29.4952	66.4627	160.874	84.2403	102.713	54.6509	108.65	92.3702	199.191	109.951	8.31349	202.095	118.279	77.0595	45.428	102.814	228.116	117.674	37.0576	42.842	25.4616	85.8832	53.2706	181.326	101.436	72.7849	146.683	81.7582	94.429	54.8383	124.2	206.575	87.3385	175.381	112.049	90.015	82.9095	90.2143	2.59967	108.341	86.1727	16.7449	56.3591
AAC73197	136.562	62.0821	47.6851	134.946	103.537	35.3567	24.7613	75.6552	167.003	137.086	108.334	71.237	111.062	84.7357	156.342	134.85	1.74159	256.06	103.085	88.4914	69.4589	107.796	213.158	118.487	47.4887	41.0971	40.8753	87.3502	57.3045	170.86	86.8851	87.1462	88.7395	77.4466	102.251	44.9579	139.163	200.612	107.996	111.23	136.65	80.7221	89.832	84.4573	6.92564	113.508	102.455	11.7802	21.2133
AAC73198	24.7216	72.8046	40.8674	109.991	92.4171	17.8401	28.7171	66.1101	104.942	28.294	69.4799	64.4115	63.1015	77.0134	211.016	142.254	3.08025	165.386	81.3495	66.0917	53.2444	78.2848	197.442	82.6956	52.6553	39.1483	42.9723	88.5157	64.9722	159.646	52.384	22.8932	139.6	77.0685	72.7037	62.1583	103.271	150.214	76.1328	156.09	101.666	59.0482	40.8171	58.4347	8.94215	25.9492	164.32	19.7082	15.1594
AAC73199	32.7944	73.4545	43.9442	133.991	94.2217	18.2974	25.7981	59.165	155.38	36.6666	73.8788	39.4815	101.25	73.0732	181.074	118.256	6.52098	185.843	125.675	56.1764	65.5043	75.6358	248.149	83.9993	45.2717	40.754	56.1715	102.561	72.8506	193.639	69.7438	24.2965	108.398	79.1154	60.0627	52.5329	86.0733	144.636	91.4848	137.302	98.8778	88.9568	49.9041	63.7814	5.26448	38.2505	88.6152	18.153	47.5954
AAC73200	27.3591	48.0489	43.0045	108.915	56.2433	16.9075	20.5095	56.6828	77.9654	30.0862	56.1027	69.1871	48.8951	69.8367	135.801	172.698	8.22945	140.64	73.9901	64.5684	61.449	83.0257	226.948	83.4992	45.226	33.8991	77.9136	89.3995	54.6028	166.358	43.9454	26.7673	230.658	61.8327	60.1394	60.6576	95.7622	152.591	101.188	106.582	75.2219	54.4903	75.0109	66.8037	3.28575	49.102	120.991	14.6487	69.7518
AAC73201	41.1445	74.5684	93.1748	102.621	87.2424	17.3943	31.8187	52.1479	103.963	49.3458	76.4616	71.5404	80.9118	76.6272	245.294	128.87	21.8328	215.602	76.638	80.4839	63.7731	90.4854	196.718	94.8353	53.8762	31.6463	52.7474	121.817	77.2324	149.003	60.341	28.8843	170.568	74.7981	73.5226	44.2997	92.4979	213.019	142.818	91.3854	78.1071	52.5381	72.2584	63.6148	0.642688	60.7184	46.0244	28.7798	60.9627
AAC73202	65.6412	77.3127	78.8717	138.751	100.831	33.7744	20.4394	64.1727	140.781	60.8167	145.135	90.333	124.405	119.466	184.833	154.832	37.1432	230.917	144.882	118.335	60.2811	120.22	351.681	118.565	43.35	39.6505	46.3047	136.379	99.6693	166.32	77.0582	44.8506	98.4406	76.5397	101.133	50.1145	148.753	251.676	153.239	121.531	152.167	99.6281	96.8531	83.7039	4.70992	87.1373	114.641	17.5656	29.0274
AAC73203	178.833	152.458	164.713	150.084	121.917	48.7804	50.3474	180.88	172.158	228.815	121.111	142.088	205.537	146.052	194.762	218.422	87.4718	299.907	191.384	192.763	125.405	118.534	364.481	123.624	95.6724	107.604	96.7601	250.882	118.955	189.791	108.468	120.215	193.248	149.047	180.553	131.247	237.496	219.456	152.428	131.773	193.621	168.157	151.224	134.174	10.4725	201.929	57.8453	40.6592	119.071
AAC73204	49.4881	113.687	144.575	95.2281	101.868	54.3716	47.7109	129.872	174.609	60.4462	75.4613	126.691	137.669	95.298	248.224	208.387	94.2299	375.046	134.284	155.267	292.534	115.344	340.524	126.066	79.313	113.44	86.7586	242.674	92.2327	148.737	118.527	61.1672	268.402	127.245	139.468	141.868	221.689	334.236	174.647	117.948	95.1516	124.464	132.675	133.357	10.1965	94.1753	79.9792	89.9263	181.907
AAC73205	38.6018	99.9851	113.818	127.716	100.673	53.9844	49.3982	75.7919	156.427	35.0554	86.6941	74.559	122.951	84.8149	148.617	191.657	128.04	275.823	99.2739	101.655	257.811	122.363	252.727	104.731	70.3985	79.2439	109.295	235.361	45.4865	186.041	107.845	34.8551	282.544	149.859	123.658	93.39	167.054	204.287	161.39	153.115	89.9384	108.367	70.3562	151.52	5.49128	82.3622	72.0316	58.1575	221.477
AAC73206	467.346	166.594	281.806	323.598	722.845	135.877	128.562	246.322	799.749	539.554	522.421	179.883	801.106	301.602	464.596	319.098	492.642	637.58	578.756	337	477.005	366.704	527.207	364.292	116.432	257.576	215.696	1002.17	171.264	671.27	666.343	345.079	316.347	378.429	399.39	183.044	500.923	462.751	428.413	338.086	599.41	680.466	135.62	472.319	71.7673	516.524	200.755	273.137	102.626
AAC73207	865.458	1040.56	3300.68	606.1	788.74	797.478	1071.15	973.38	1108.94	978.111	950.777	1234.83	1251.15	827.163	881.453	629.046	4671.11	1486.25	1428.43	805.906	3129.35	747.898	1735.98	951.995	1060.41	1214.43	613.377	902.365	547.648	869.579	897.886	690.212	143.998	1043.47	999.819	1439.45	793.379	749.2	1310.28	1951.89	1105.09	1211.13	189.412	885.752	177.103	997.569	1201.54	1603.49	147.144
AAC73208	1974.9	68.1465	478.121	90.4716	159.078	838.581	85.4018	259.319	190.203	1904.24	124.022	308.017	105.351	197.824	207.128	150.994	198.052	639.322	94.6766	243.44	315.109	140.068	308.809	236.3	156.873	43.3782	154.522	145.835	181.723	148.49	126.873	702.545	179.531	164.063	286.989	101.119	288.294	597.434	291.901	247.915	178.748	131.971	158.004	250.639	22.712	117.893	218.124	45.5135	101.828
AAC73209	137.614	136.345	364.268	248.534	172.368	140.243	51.6285	135.674	122.258	147.36	192.649	214.827	151.207	225.176	242.107	124.791	20.0409	317.167	132.229	221.607	264.016	170.355	260.72	182.493	92.7914	46.2404	237.217	196.06	160.007	255.632	115.038	104.393	338.857	159.05	234.294	54.9257	272.365	242.882	168.126	191.922	220.306	160.595	171.66	112.613	29.1149	167.569	124.3	29.7662	156.923
AAC73210	78.8839	40.3717	74.7014	51.3667	8.71735	26.9074	23.7118	26.3242	6.34904	93.558	19.2614	41.484	21.9674	26.5378	112.257	40.0372	6.4383	32.8853	4.34766	32.9193	16.4286	32.5684	62.5194	41.5708	35.3419	5.2322	12.1852	49.3682	10.0796	38.2002	5.3481	93.3543	166.996	34.6223	31.3478	7.46489	52.2339	115.669	51.2097	22.4746	21.5374	2.28377	110.863	16.2321	0.449856	13.3189	10.5857	8.67794	50.4672
AAC73212	120.083	146.977	176.524	64.3599	209.086	104.399	202.048	319.793	399.74	144.33	191.555	211.487	69.3275	81.1239	190.719	266.749	27.5755	430.702	0	150.817	63.5551	170.878	276.229	34.382	274.048	188.242	76.781	484.107	302.2	294.952	128.274	144.956	728.256	394.955	157.038	106.739	138.273	530.527	284.698	165.863	299.876	36.5176	415.594	245.576	5.3949	231.329	119.015	43.9409	39.3645
AAC73213	87.0022	30.1669	31.5962	84.0985	68.8409	48.7213	37.1763	94.2922	99.0159	110.265	96.0688	53.1507	21.6373	83.3389	92.7805	47.8627	77.6832	141.029	73.746	86.5912	71.9695	77.4895	114.824	105.498	47.8026	40.0012	45.0927	66.2429	89.7842	82.5262	69.9735	58.4937	114.077	49.0082	89.2794	38.5377	93.4271	107.814	83.3163	58.3157	99.5308	73.1002	77.0612	79.8166	11.8242	43.3777	15.9988	41.3612	29.0464
AAC73214	122.419	29.236	20.153	35.7409	52.344	84.4135	24.5709	80.4615	125.721	194.605	78.8859	37.932	17.8967	41.4504	103.734	36.4436	166.723	112.414	34.2394	63.6158	56.8472	42.9552	69.9971	57.7432	52.4206	68.6757	55.9924	49.8737	53.8582	50.3295	50.8323	137.583	199.468	53.6611	59.9856	52.7591	68.236	87.9888	79.9713	63.2825	45.7658	41.0015	110.835	78.1017	3.46133	31.908	13.3254	66.4217	71.3109
AAC73215	200.249	20.6952	18.216	76.2494	260.622	81.213	61.4956	52.779	383.892	105.057	331.577	46.3529	39.8278	130.202	174.659	62.4439	101.246	97.806	131.292	93.3878	115.237	50.7836	158.423	429.321	59.2563	27.1574	100.182	818.058	238.468	170.031	247.817	173.81	121.921	91.6199	245.847	67.3634	249.007	57.703	61.8622	94.616	113.784	214.229	215.064	250.792	8.5414	65.3497	12.1881	40.7561	123.719
AAC73217	9.64059	5.5682	5.46043	3.2087	2.54285	8.02955	4.15478	6.11352	3.92547	13.1648	2.41306	4.69679	2.85935	3.36568	109.626	5.58554	4.6368	10.9481	3.14296	3.37754	9.82978	1.16171	10.9099	6.27217	8.34352	4.20267	2.12166	20.8591	3.0361	5.72414	3.39139	12.2312	127.926	5.10856	4.07636	4.91578	5.21772	13.2028	7.22592	16.1566	4.65281	2.46195	260.7	6.03344	1.66881	1.13583	1.69916	4.91597	7.025
AAC73218	26.3885	0.580018	6.9871	2.83738	4.58218	4.88149	6.72726	2.80554	6.89596	38.9386	1.62527	9.86415	1.45112	5.52613	83.5428	3.72227	5.91992	12.5327	4.47733	4.28524	4.30639	1.43297	8.9254	5.30519	8.45036	1.87092	2.32628	10.7966	3.33393	5.72577	4.30281	26.4844	98.8634	7.28315	8.23667	6.09827	7.25244	11.951	10.9141	14.2221	5.69764	3.79731	138.32	6.54985	0.977214	1.58888	4.79066	3.32025	6.27206
AAC73219	1.63841	0.568993	2.61392	0.605097	0.458681	5.41331	4.43242	2.69825	1.25275	1.6962	0.556178	3.57903	0.912521	1.64275	110.011	2.10664	1.08889	7.17176	0	0.875789	2.30049	0.602456	2.22604	2.26276	4.25689	0.152946	0.326009	3.87489	0.883934	1.65204	0	0.608929	142.727	4.79869	0.939548	1.13302	1.65455	4.48453	5.35332	6.82238	0.864331	0	217.478	1.57677	0.355051	1.26869	1.30545	0.761013	1.61917
AAC73220	136.953	36.4152	13.8548	25.7049	76.6625	69.0172	30.696	74.8809	89.8595	136.866	111.485	87.0511	69.3947	65.7811	89.2096	21.028	137.379	179.086	36.3227	45.641	40.5615	28.5995	90.817	80.3653	25.7444	7.5091	31.7279	38.0786	31.779	71.6177	57.8108	105.308	120.87	85.3556	126.39	27.4586	130.683	50.7494	105.132	19.9547	75.7921	47.6996	178.338	70.551	3.39981	28.0203	17.3641	21.4639	50.4034
AAC73221	156.259	38.3053	11.3492	17.4227	22.6404	89.923	36.8015	49.5744	58.4004	260.475	61.7689	47.5275	82.2014	25.0578	117.43	26.4773	80.3719	187.768	58.34	35.2234	27.8144	16.796	58.4992	34.9029	18.2779	56.201	15.8682	41.6176	31.9656	34.6847	39.5477	456.833	397.912	64.8812	97.4752	37.4391	97.6429	68.0755	68.9957	26.0748	39.7005	56.842	278.19	74.3161	0.608516	101.389	37.5879	29.7377	56.3893
AAC73222	40.8868	44.7933	5.46427	17.1881	31.642	22.1204	27.9789	40.0147	29.1151	53.8547	25.8521	26.2107	73.9916	21.0591	171.595	18.522	40.437	66.142	37.7226	22.0772	56.7057	17.5576	54.4723	21.2858	17.7701	60.2025	20.2647	42.0896	34.8911	32.9098	33.7382	27.5553	173.038	49.6653	77.5232	20.5643	66.8863	36.6321	44.6317	33.2217	35.6053	42.5561	282.741	38.3906	0.392938	139.739	24.7533	31.6674	8.95973
AAC73223	93.293	32.9768	8.25481	39.2566	10.1082	21.5693	35.907	30.676	287.428	91.6215	355.255	28.0382	90.2491	485.853	102.188	10.63	60.6261	52.0494	92.5812	8.89851	50.3523	11.2086	18.3388	31.6902	14.0047	46.3371	13.5631	24.7843	12.8347	478.094	305.432	56.4361	114.607	17.0486	16.7061	18.3883	14.9086	32.8546	333.799	63.1953	148.079	120.28	155.785	183.077	0.840943	92.0139	37.695	61.6288	8.337
AAC73224	1721.43	115.12	18.9994	93.914	151.597	171.097	781.848	223.696	84.0939	1791.03	58.3404	342.155	18.8057	194.735	173.941	491.343	464.635	651.239	85.0944	49.4279	152.458	520.069	68.686	59.4993	204.041	15.0406	276.687	51.7276	169.41	85.2917	5.41425	1528.54	132.597	39.04	42.0461	49.2188	39.0852	153.256	449.535	638.092	142.032	53.4333	501.769	31.3488	9.86742	161.416	77.3608	33.9697	318.732
AAC73225	709.472	233.665	68.9169	2522.93	542.261	395.521	590.983	246.489	732.028	1522.59	1154.7	2606.85	397.494	1005.52	290.231	1527.42	417.661	2438.95	571.682	288.205	793.655	1820.8	308.178	710.642	501.677	63.8905	771.61	182.282	1068.69	556.792	230.819	887.712	193.714	324.489	682.05	79.065	581.124	343.628	904.934	1870.2	887.105	330.085	363.522	204.373	2678.29	343.5	1060.51	77.8948	301.93
AAC73226	204.912	186.126	79.7039	2924.52	345.649	165.374	393.641	158.156	597.385	384.52	807.941	1862.42	400.414	700.048	356.509	1346.04	207.614	1696.24	479.615	227.497	907.738	1444.15	331.627	791.965	523.374	178.226	587.212	177.476	844.694	459.798	344.315	180.533	158.083	352.589	606.5	75.5887	510.548	343.616	702.318	1227.59	695.046	249.257	190.041	179.724	1509.91	391.431	856.335	92.0174	155.024
AAC73227	371.821	398.735	887.627	2750.58	689.908	1009.68	354.73	704.053	778.194	389.923	1645.84	1329.91	2060.93	1064.15	681.477	1229.96	828.718	3235.94	673.399	264.436	895.183	1056.12	319.515	1097.63	756.174	105.756	634.692	477.02	1073.31	849.48	407.429	252.974	314.981	638.211	551.859	96.3471	574.421	971.697	628.731	900.922	828.824	451.737	389.577	260.702	857.402	1104.38	570.301	548.8	403.984
AAC73228	16.587	2.91201	1.86862	1.94655	2.28038	6.75865	8.42562	5.01075	5.86183	24.2568	2.4669	4.6519	2.69533	2.88251	81.403	37.1703	3.29056	21.1234	5.21825	1.28061	12.3851	0.675382	6.29298	3.14325	6.2901	6.79875	4.83852	5.76044	1.51871	4.19723	4.52623	17.6892	114.038	5.74989	3.61778	6.29563	3.28628	5.15227	4.85325	11.4973	4.12859	3.68991	27.2348	5.24527	0.674919	2.8887	3.66503	7.1218	3.59876
AAC73229	309.434	241.069	79.6022	525.122	640.789	812.006	266.733	432.641	1228.72	114.8	1225.18	417.893	2069.12	802.095	551.446	284.832	99.2237	2673.3	311.601	63.4321	359.866	143.728	148.616	682.601	195.486	217.758	70.0477	225.973	541.312	849.728	343.335	125.596	201.745	632.934	164.533	58.1528	193.052	455.448	102.009	167.218	680.051	346.136	435.48	222.701	50.9661	706.34	498.858	307.377	44.5902
AAC73230	139.371	46.3466	71.5712	185.72	77.1592	14.4397	396.792	180.763	118.309	103.788	61.8262	79.6101	288.156	72.722	173.229	54.4002	333.137	125.985	134.687	80.124	91.6549	46.5238	109.492	103.507	46.946	197.252	48.1062	90.2146	44.3476	171.558	91.3525	298.316	501.824	169.55	177.922	134.086	152.796	181.979	69.9098	33.2217	82.2643	125.009	430.92	141.929	1.30979	18.721	14.2548	680.738	449.181
AAC73231	1219.19	70.8813	161.444	303.923	203.936	100.686	21.9968	131.581	177.525	899.108	584.826	182.138	78.1798	480.425	100.131	305.799	211.044	304.376	89.1709	181.477	238.618	320.128	123.226	314.679	65.4089	13.4762	330.27	488.966	243.343	405.328	101.12	1329.22	202.621	104.513	200.412	75.4486	242.805	532.483	204.107	121.056	175.243	207.366	1174.89	199.113	59.396	51.9556	51.0981	14.1523	140.299
AAC73232	1009.15	103.437	117.949	312.596	273.348	62.0767	29.0821	102.345	216.483	891.709	527.5	161.498	54.348	354.4	174.664	366.71	149.507	149.951	99.6982	157.687	163.349	285.114	95.9662	341.422	84.9409	16.401	269.575	591.848	203.184	286.155	106.023	598.047	67.7932	76.878	164.515	55.0845	187.863	426.931	193.55	189.818	197.582	172.608	356.756	161.086	42.704	82.5997	115.679	30.2715	96.3173
AAC73233	311.342	67.2771	54.2472	39.311	111.746	481.198	83.1881	283.102	85.4564	357.219	97.2578	179.34	87.7392	142.076	185.871	169.936	351.347	940.168	34.5537	144.139	97.1455	54.1429	259.709	189.267	263.091	36.7645	127.343	290.548	45.223	116.383	84.5527	393.292	208.345	521.105	222.793	165.987	278.803	124.862	457.339	31.5799	130.789	62.4537	2007.67	256.093	8.93824	58.2845	30.9557	27.9338	336.613
AAC73234	18.5448	7.71996	5.77048	9.8561	23.3168	16.4349	24.9473	6.37521	104.942	15.2614	259.832	9.49076	5.42275	79.3917	167.707	8.67276	528.255	231.983	72.4761	21.5808	27.8509	11.215	42.8995	28.5539	10.9682	15.6867	4.93088	36.1434	45.6857	90.1162	118.871	21.2903	129.125	57.1193	49.7233	19.1447	70.6824	28.0373	20.0746	7.78494	28.312	75.3887	153.175	145.35	0.413089	34.4202	5.60801	22.8844	29.3299
AAC73235	60.0638	18.3051	15.7116	153.247	70.0339	67.625	62.7994	7.68558	254.898	21.6726	53.3591	41.6643	14.769	30.6956	124.063	52.0971	46.4028	232.216	10.6831	10.2812	39.9206	16.8497	6.51258	70.1971	52.055	247.018	36.0638	16.5176	7.00191	33.9697	1.70869	29.3781	101.897	8.81498	7.4338	9.30649	9.9857	45.2308	42.4053	30.6741	113.554	14.3277	139.29	14.5138	2.0971	6.02283	36.9532	108.063	26.921
AAC73236	56.238	265.778	119.361	284.202	294.908	71.5533	109.31	287.078	193.74	59.8313	346.709	172.067	92.5135	202.596	453.563	144.043	602.124	262.364	77.6354	680.761	168.154	349.677	610.953	432.562	138.757	31.4282	759.765	332.303	270.08	311.969	135.997	78.1856	332.557	203.186	724.043	154.456	605.934	258.241	211.382	166.323	131.297	141.529	641.987	154.099	10.0412	62.5467	40.5646	88.7045	440.993
AAC73237	5377.07	278.004	106.337	740.057	247.838	169.617	148.722	390.519	1873.88	6941.83	1017.3	163.643	136.306	353.851	254.922	336.759	357.215	1098.98	125.992	209.048	338.46	362.81	395.318	858.556	169.377	133.454	349.073	289.221	320.753	952.633	140.161	2276.37	101.642	498.328	295.484	119.486	353.228	491.84	361.568	534.001	684.154	189.898	361.739	429.893	53.8867	143.681	270.573	123.359	752.939
AAC73238	97.4899	25.1561	39.5839	102.383	31.867	39.4501	26.0303	19.1946	37.4794	119.723	76.4801	51.2467	25.8444	51.6046	147.752	66.0602	56.1045	456.937	45.3985	76.0814	44.7711	32.7771	43.4118	54.9092	77.9776	10.1176	30.8316	153.64	32.2484	68.8518	45.3683	75.7046	269.441	100.806	82.7654	13.8602	94.0963	101.477	109.798	37.42	58.3257	49.9314	303.295	56.2148	6.5504	18.3757	17.1845	52.9728	64.2659
AAC73239	9.54133	41.1645	37.7232	110.337	30.6611	20.4361	31.671	36.1877	44.521	12.8215	37.9627	41.6127	28.4145	47.087	137.443	49.02	24.7233	270.189	56.3281	44.3396	82.7292	33.1351	45.9905	44.5154	86.7794	21.1595	42.1366	140.44	27.5804	50.0616	42.2643	8.41572	208.886	106.925	83.2102	27.4191	80.7337	38.2171	65.4546	43.801	61.2511	54.6521	161.338	48.7814	6.15877	33.9689	45.2889	86.094	17.5368
AAC73240	18.8899	26.6289	21.2018	19.9682	16.0539	43.3065	24.6246	72.3131	16.2858	33.0193	7.41571	36.0555	33.3983	25.052	126.993	29.8441	6.53331	89.8178	98.1386	9.92561	14.2212	6.02456	17.8083	26.0217	35.0633	65.6139	30.1558	60.9219	14.3639	34.6928	21.1051	18.0649	183.255	42.2551	20.3569	38.0695	20.8198	31.0714	32.1199	34.453	28.3789	98.5356	120.297	40.799	2.84041	30.8111	19.0595	48.5527	8.09584
AAC73241	30.5397	3.89984	14.248	10.6523	8.29008	32.1079	15.7215	16.2136	8.82153	43.5032	8.48563	17.4551	5.22624	11.2786	141.069	23.8998	12.2682	36.6336	6.76566	11.8544	23.2682	9.00315	16.8943	14.8714	32.0793	9.58531	10.9809	44.9206	6.12067	14.3961	6.2749	35.9231	191.165	14.4863	10.6591	9.62728	13.9811	63.3078	26.0106	34.0292	11.5641	4.93599	302.051	14.0178	1.41676	5.53043	7.59918	15.1834	22.8794
AAC73242	3590.89	320.938	142.502	633.204	320.805	229.226	870.297	516.282	1084.4	2363.04	1089.33	265.795	325.906	470.721	277.832	70.0285	1266.88	1010.82	176.119	252.699	362.34	302.003	765.133	1272.69	160.424	66.2979	505.443	397.302	539.188	1704.89	424.684	4273.2	229.611	597.302	391.86	334.453	400.952	534.109	480.475	139.701	451.091	298.789	965.202	676.15	6.84547	159.055	174.97	422.771	1250.87
AAC73243	10.2371	3.99006	2.3961	3.53604	1.57672	9.51884	8.12611	6.77092	6.45952	12.9053	1.21085	5.33127	2.76038	7.90576	65.9884	3.74149	13.475	12.6787	4.95411	2.30807	13.2278	3.31351	8.7998	4.66694	9.35746	3.57512	6.3317	9.39796	4.9376	12.5645	5.80391	13.3267	197.098	6.55237	3.98329	8.02321	5.59274	24.775	11.4093	12.0778	3.86248	2.27188	149.766	6.30094	0.793318	5.48257	1.52574	4.60413	45.4177
AAC73244	119.438	80.1717	71.1466	97.5476	215.882	110.879	160.066	202.093	420.626	140.766	450.78	140.154	68.109	322.055	288.673	58.1633	420.083	406.016	228.139	161.525	99.2839	132.994	287.087	464.569	61.6091	55.6611	47.9043	165.223	204.412	223.927	392.118	150.896	185.849	299.064	477.838	118.998	496.568	188.038	188.374	112.828	314.98	299.484	144.464	370.988	9.34225	214.937	68.3118	109.371	66.3666
AAC73245	1084.84	39.6455	81.7246	44.4706	193.693	21.8111	56.1919	91.8111	212.115	1418.87	321.583	111.737	39.5716	283.152	279.107	26.802	201.612	323.512	152.426	157.889	49.4219	63.6832	200.657	289.413	60.4054	25.3998	15.9509	153.141	161.062	151.683	295.363	1464.05	134.508	225.913	361.656	118.694	323.143	183.26	169.002	95.2936	261.636	210.293	106.438	334.202	4.5412	93.3877	51.0981	86.5206	46.0213
AAC73246	4.84406	0.264801	36.9675	0	1.17405	0	6.07374	3.45324	2.04055	7.97279	0.77651	2.28253	0.297271	2.29354	35.5634	0	5.4898	24.3965	1.43724	3.05684	0	0.186916	3.19422	1.05305	16.5525	1.03209	0	49.8917	1.28553	0.576626	3.6014	12.0439	202.96	4.18732	1.53038	0.843665	1.89293	3.72684	3.55018	20.9949	1.20674	1.67769	129.457	7.42979	1.98283	0	0.850548	10.4833	32.1006
AAC73247	3.86768	0.138388	11.4788	0	0	0.253193	7.48636	2.46097	0.761725	5.08803	0.450905	0.2418	0.44388	0.249715	40.4042	0	1.32417	14.5357	0.834577	0.532515	0	0.854741	1.12793	0	10.0129	1.02297	0.59468	22.252	0.671834	1.25563	0.855517	7.15823	169.497	2.02625	0.380855	1.7912	0.754526	0.973848	1.95302	26.549	0.350365	0.730654	110.086	2.63654	0.863542	0.220405	0.476258	3.51672	10.0421
AAC73248	1.54724	0.541312	17.6145	0	1.09092	0	4.39249	2.88786	0.744881	3.36184	1.3228	1.26108	1.30219	1.70935	90.8747	0	4.3163	15.8388	4.89673	1.21506	0	0.955246	1.76479	1.34542	10.724	1.09129	0	24.4479	2.10233	0.982294	7.52939	1.81033	159.462	1.98144	0.931083	2.82949	1.14775	4.95203	2.7056	11.2569	1.02785	10.7175	142.912	4.92209	1.47778	0	0.465726	10.2264	16.5593
AAC73249	1.69738	1.92998	24.8178	2.3682	1.79516	0	15.4199	5.45614	4.0858	3.46677	3.14418	0.60526	1.90473	1.33944	27.9332	0	4.49838	15.1481	4.47657	0.761693	0	0.916946	2.66204	1.47598	6.28418	2.09507	0	13.3399	2.16218	2.69403	0.917779	3.57479	192.406	2.78235	1.02143	1.1825	2.1585	3.13416	1.22217	17.1332	1.69139	7.83828	130.886	4.37119	2.31597	0	0.170306	5.46043	10.7729
AAC73250	1.51664	0.355864	8.93584	0.366236	0.370157	0.0210027	15.3015	1.49703	0.758233	3.5932	0.561047	0.374408	0.184102	1.24285	36.346	0	3.29525	4.47853	0.969208	0.471176	0.0210966	0.891338	1.12276	0.798898	3.10761	1.66628	0	4.88601	0.49042	0.604107	1.13546	1.61755	78.814	0.88746	0.537071	0.434317	0.500711	2.58502	1.97107	5.2304	0.581265	1.27278	136.293	4.45361	0.573055	0.0365657	0.10535	1.39717	3.85469
AAC73251	0.68851	0.355673	6.61358	0.810517	1.02399	0.278886	32.3245	1.68665	1.1187	1.31273	0.413884	0.473487	0.162974	0.916851	29.3398	0	1.13442	7.62417	0.612844	1.1731	0	0.358658	1.15957	0	6.60236	0.273158	0.218342	8.84282	0.394672	0.645423	0	0.543767	78.3606	1.19033	0.839006	0.607066	0.800312	2.86045	1.91218	8.60539	0.643198	0.268266	107.154	2.81608	0.475585	0	0.116575	1.63098	4.04852
AAC73252	0.966767	9.13219	7.46556	5.69042	0	0.130532	20.0697	3.04497	1.57081	1.20521	0.581153	1.24658	1.1442	0.772435	66.1935	0	0.455113	2.99752	0	1.09814	0.524464	0.503608	1.3956	0	7.93625	0.287665	1.22633	9.17749	1.93962	1.81254	0.882114	1.01804	112.902	1.58782	1.17809	0.284136	1.03731	1.20495	0.839057	11.8694	0.361258	0	154.329	1.72996	1.44688	0.454514	0.491064	0.954224	3.65446
AAC73253	30.1293	5.97828	9.25468	29.7036	40.2921	22.4135	24.6	32.765	65.812	16.6529	17.8822	14.2699	1.57174	44.5648	113.183	13.0022	7.18949	17.941	16.549	48.2712	9.00548	29.0551	43.1344	52.6152	30.7758	2.89781	5.47486	42.2699	59.9487	58.5107	23.0229	48.9455	204.56	16.1863	32.9053	8.00131	41.5601	50.2076	20.977	93.5674	23.0755	21.7324	428.787	17.8229	3.36351	16.7014	11.4675	1.44186	63.0289
AAC73254	392.586	75.5665	33.9997	148.388	286.899	155.821	46.6195	194.205	241.471	204.909	137.214	96.6643	14.0344	190.899	244.693	86.1018	72.013	125.175	98.762	210.645	117.431	149.767	239.323	311.7	165.756	42.1682	83.9278	116.27	240.54	187.601	124.101	232.246	81.6565	64.9192	152.971	47.5204	176.63	362.442	141.652	220.491	154.361	121.753	169.13	143.45	12.3975	113.401	75.4619	35.7271	90.3288
AAC73255	27.7124	15.3206	10.1373	18.3042	17.2295	28.3764	18.3358	54.9828	20.8219	27.3653	9.36743	21.8118	9.94949	18.9763	119.527	20.6584	8.20453	16.8017	13.4598	17.4677	23.915	14.486	25.5291	46.2591	19.9971	31.7254	11.5957	16.1726	40.0351	42.4918	14.9669	13.3596	92.6644	9.83687	11.3477	11.1484	16.0876	48.3424	25.4474	73.1391	23.2728	14.3802	40.2704	16.9038	3.54076	8.19373	16.4902	11.9404	20.8837
AAC73256	116.163	2418.96	489.811	927.602	820.629	410.534	1672.27	1372.52	1131.27	82.9479	615.367	385.694	753.572	539.086	1041.47	233.414	1719.48	507.131	747.687	566.825	1842.67	1467.02	2286.16	753.199	289.768	1582.05	1206.13	2310.46	2160.35	1267.05	2243.03	118.883	1481.35	2095.63	1373.37	1846.79	1110.97	571.584	446.873	437.648	533.229	945.384	890.137	887.135	15.7134	1910.58	256.422	1577.09	7904.47
AAC73257	35.5841	26.8317	65.1461	54.9849	24.5694	113.118	474.847	88.9132	67.1041	48.6735	57.4556	37.0871	236.891	37.7119	122.178	30.2257	60.5831	113.189	122.099	43.2817	212.145	30.734	144.079	49.2396	26.8954	593.743	63.8481	216.002	13.6337	108.541	51.1417	27.2783	376.194	152.555	62.9088	209.057	85.6591	97.434	159.122	32.0578	66.7602	93.3894	63.9001	93.1325	6.11306	40.7401	25.0986	344.819	141.403
AAC73258	184.549	8.95856	13.9724	19.8479	16.3827	34.2985	33.3856	39.926	45.6576	230.71	29.865	22.2232	18.3582	21.8531	108.174	15.0997	38.627	70.4483	18.0088	31.2804	30.7933	25.4701	44.3509	42.0587	15.5962	4.79385	35.8826	22.2819	17.3965	49.8237	29.7421	225.628	51.3759	25.2622	30.3617	21.8032	28.2412	37.8252	29.0708	29.4647	23.1009	12.2627	35.0216	48.7031	7.76407	22.4587	20.9343	15.4211	19.5919
AAC73259	9.60739	10.2208	21.7693	11.9457	35.0765	20.0096	27.9928	20.4	30.439	10.0704	17.4754	20.8203	8.05718	19.3338	111.643	22.2036	25.6699	41.0822	16.154	26.5045	17.4223	24.4842	46.3606	24.1763	20.3171	7.68131	7.90356	19.9416	18.7209	22.2207	19.3828	10.0839	80.1234	20.1557	42.2264	15.5346	34.4138	46.3511	27.5244	30.7114	22.1575	16.0976	23.4458	16.3338	0.982081	13.5061	11.1017	22.7998	15.807
AAC73260	128.987	55.6208	27.3801	41.7486	62.8182	39.9029	31.9386	35.472	66.0582	103.733	33.0534	57.978	27.5849	54.501	98.8991	33.7908	38.9174	62.5506	71.1673	54.4369	182.792	51.5107	160.465	51.5707	24.8467	20.186	49.7817	43.7328	42.1689	90.236	42.8535	87.2853	86.9269	35.7377	57.9782	22.8649	58.7205	70.7155	56.8724	61.1004	72.1552	53.2179	43.4424	33.8333	13.5725	68.3632	31.3483	38.9459	25.228
AAC73261	548	176.426	16.841	42.1757	8.30471	59.2306	72.9085	20.7547	181.307	784.589	259.625	20.5335	12.8071	91.6107	96.9832	40.5935	12.6279	174.87	10.9638	6.63287	103.672	83.912	27.7912	17.5389	14.9269	92.2338	49.2654	20.4562	69.1422	438.405	170.997	1066.35	98.5875	76.3462	34.7264	18.3956	22.8755	262.387	195.878	319.668	261.213	9.74074	158.282	78.9981	72.1832	186.123	114.534	33.9152	45.0663
AAC73262	13.3554	40.2285	8.09633	15.6456	11.8599	13.2903	11.7392	4.9055	70.857	12.9289	48.6849	5.83737	3.46545	16.758	147.057	14.7524	18.1832	63.4677	5.54527	5.42531	5.15402	66.1227	14.5392	6.39919	8.237	17.9195	16.793	9.82775	27.1408	122.808	34.6749	12.1366	109.915	30.2114	13.0324	4.48593	9.85965	61.4711	101.542	72.766	90.0342	4.85476	107.567	19.8275	6.81355	93.8719	75.6304	25.2113	3.00911
AAC73263	45.1298	22.7239	3.96118	18.1984	6.73705	13.6885	10.1615	4.24623	33.2958	32.269	33.0004	4.63566	1.21265	9.33545	87.0143	12.1558	4.82341	60.1931	2.16001	5.20664	2.92548	47.4043	12.196	6.72615	5.52379	5.56264	7.6956	5.94735	17.1562	93.2322	29.5228	69.4924	59.1566	18.6928	9.41901	3.80381	8.53458	41.7837	85.1812	33.581	60.5036	4.62255	64.1194	19.9888	2.91789	37.2688	39.0788	6.1211	2.60471
AAC73264	11.4394	11.5313	6.30363	10.9168	5.35094	9.03775	6.34662	1.35427	21.9218	9.92454	12.021	3.41646	1.16357	5.45958	94.3459	10.3829	2.21561	17.6503	3.35141	3.44523	12.8797	28.6849	12.0785	3.22291	5.51615	3.85897	6.25758	7.24201	6.38499	49.9182	12.5968	11.8946	115.736	15.6045	3.90846	1.50621	4.3953	49.4483	52.7569	54.3244	34.5682	3.6676	101.604	7.53961	0.69836	12.514	75.0482	9.18762	2.5039
AAC73265	133.732	103.361	49.7585	240.086	202.1	62.9585	59.8118	165.718	153.264	162.573	191.941	75.7794	157.316	129.791	209.391	36.987	347.856	253.438	134.154	130.717	374.576	244.024	209.274	249.248	49.3586	96.74	83.5972	100.484	164.981	199.62	162.381	157.666	86.0723	111.471	298.888	38.9747	239.489	195.658	82.1364	166.361	180.332	128.065	116.392	166.5	20.7659	271.919	74.337	138.515	45.7025
AAC73266	21.1683	15.3346	7.35613	23.3479	21.5104	34.8949	23.5832	24.5066	26.524	20.9212	21.387	28.905	8.59486	17.8782	127.689	8.68438	39.0705	44.3977	39.653	20.2756	50.4866	16.4511	43.6804	23.0587	21.6567	76.8405	15.4498	25.9414	27.5917	28.4808	24.5001	26.5483	129.356	25.1099	21.9996	68.4245	31.4025	60.2145	46.1848	27.9782	37.2843	31.9809	74.1648	27.8462	0.948449	24.6021	17.5137	58.5173	14.6099
AAC73267	44.7295	203.527	184.379	457.354	292.708	199.471	1518.36	296.523	585.569	53.2312	117.079	305.407	683.968	139.55	186.019	192.051	402.485	429.08	158.118	71.1309	774.414	544.566	202.935	322.551	163.401	309.033	237.493	328.988	135.526	762.62	81.6257	30.6161	175.241	538.662	142.755	988.967	106.728	139.108	362.031	257.547	158.548	147.392	126.779	88.5342	5.59084	191.064	87.8511	1473.83	1453.02
AAC73268	4.77441	19.8931	30.2641	13.782	21.4166	40.7826	31.4082	29.8064	14.98	3.41262	13.9346	24.1534	3.32544	9.35404	144.623	31.1882	18.8074	41.4202	7.81557	25.7654	87.646	37.6207	59.3627	26.413	36.3589	2.35141	28.2163	26.9672	22.5237	37.5101	15.2222	7.51252	76.0533	13.3585	30.8511	11.3547	29.5983	64.933	35.2072	63.7098	14.4367	9.23718	140.925	20.8746	2.93147	13.0034	9.81203	27.0398	25.2621
AAC73269	50.9857	13.4037	58.4934	21.1623	25.0766	17.4089	19.5998	39.4823	20.144	25.5925	22.8052	30.7999	16.067	19.1509	121.096	23.9943	3.5018	83.607	4.68999	44.8291	16.6461	28.0933	34.1535	34.5653	25.5786	1.41412	19.4614	27.0863	20.343	51.5515	9.61533	46.5908	123.393	32.2578	53.884	9.47372	51.3805	64.384	32.9256	27.6312	17.2569	7.97044	122.307	11.1717	1.42728	14.5716	11.2303	10.1566	16.6629
AAC73270	269.803	188.148	792.68	163.42	368.079	79.4075	271.737	298.541	258.904	316.234	506.885	160.779	368.433	204.737	186.895	58.288	373.833	684.474	205.276	314.238	232.81	203.14	346.205	392.62	120.746	78.8376	148.873	624.524	162.68	174.31	241.752	229.097	121.444	393.997	579.643	161.005	432.301	142.479	197.564	143.886	185.602	254.159	141.107	313.563	6.18641	214.04	82.6441	178.493	449.047
AAC73271	8.92968	15.513	10.391	14.5434	14.0539	23.8748	28.2822	31.0894	25.5129	15.2698	23.1298	18.7754	70.217	22.4543	66.7835	4.83138	54.6732	89.8517	29.2121	11.6227	36.0683	9.35855	32.333	11.8319	17.2647	9.17607	22.6095	38.114	18.772	19.7396	32.0102	14.6355	153.434	30.4725	34.4762	14.0526	32.7344	23.4494	17.3847	15.8342	20.1133	33.4012	114.042	46.3956	6.25364	46.3878	5.413	10.0809	31.4897
AAC73272	62.931	17.184	92.7012	69.753	223.179	143.142	575.986	137.306	289.814	102.921	100.196	662.115	480.675	79.2013	151.569	204.38	65.6268	689.144	108.914	63.5592	2897.78	173.384	1309.18	90.8924	41.151	52.5608	46.6544	189.856	144.426	304.411	168.304	168.916	140.865	455.82	192.195	95.6315	266.064	66.5797	128.547	400.668	85.7032	167.459	194.287	71.0792	31.2923	174.584	264.433	188.221	140.116
AAC73273	3.59942	26.3906	4.83717	4.73351	3.93538	18.0211	15.7833	17.7032	6.00643	5.10782	5.09936	18.9663	13.0794	6.73632	110.485	46.6039	4.85438	19.3042	20.2622	3.09403	74.8871	4.66218	12.1709	7.99398	12.7492	13.74	8.10331	31.6703	9.36841	36.3733	32.6649	4.09763	353.32	31.316	3.79346	10.1213	7.06305	23.6839	12.4282	46.9567	7.99739	19.4069	153.279	11.9368	1.16475	12.989	15.3512	18.5125	3.02357
AAC73274	154.082	265.578	231.419	67.7644	91.5167	230.755	349.941	467.851	428.949	261.426	424.309	278.642	959.437	179.742	128.305	86.3238	999.844	538.078	780.05	113.11	121.681	58.4212	374.416	55.3413	58.6896	671.352	182.548	724.353	105.534	170.922	1079.44	324.769	369.715	553.874	559.154	1396.63	573.093	43.7071	242.218	35.128	309.116	687.557	157.187	1365.97	7.08403	638.778	17.8124	537.41	194.252
AAC73275	16.7517	0	7.78406	2.6234	3.97723	0	5.62916	0	6.41884	33.3822	6.43017	8.98623	0	8.74085	119.894	0	2.00279	31.7662	5.68029	5.86807	0	0	10.967	7.58061	11.0381	2.53183	0.064246	18.242	6.96782	11.6389	3.88187	20.7201	211.127	13.8173	10.8624	2.85802	10.8143	14.2664	16.4575	9.61301	6.41585	5.68339	228.386	9.1666	0.209908	0	4.2191	5.45897	7.53045
AAC73277	463.559	417.004	83.5342	282.107	410.668	127.251	202.382	376.661	855.744	910.401	1321.51	174.947	411.746	975.768	267.158	30.4039	1158.01	897.752	588.711	467.105	212.711	227.309	1281.92	700.23	111.773	118.784	168.753	341.119	277.385	1025.11	584.717	213.509	182.421	575.643	873.645	124.656	852.293	201.845	429.834	143.739	641.092	1276.08	286.419	858.401	3.15689	270.38	186.018	158.747	394.843
AAC73278	175.613	8.87179	11.6196	18.0526	21.8951	29.8362	17.3427	17.7629	57.9619	212.883	52.8261	25.8549	28.6526	29.7276	135.921	18.5803	16.1898	121.196	42.8292	12.3075	25.1827	11.9236	19.8148	29.9911	14.7273	8.99143	10.9061	17.1617	19.7138	33.3094	47.207	163.939	125.513	29.0373	25.5187	9.6643	26.5289	47.5324	37.2052	25.3926	39.7087	53.3643	68.3061	54.9079	5.08797	22.5508	11.6203	14.0543	8.7744
AAC73279	1926.44	259.22	120.169	257.487	221.257	150.311	191.773	234.348	312.323	2606.14	531.831	283.488	161.621	315.503	163.687	104.642	523.189	540.25	136.264	215.616	333.216	225.296	267.995	331.217	147.284	96.569	498.052	147.721	283.81	190.925	246.802	563.812	124.349	414.156	308.247	105.812	265.647	213.175	293.879	215.588	364.757	141.253	106.094	191.43	27.031	118.63	57.2468	64.5196	517.411
AAC73280	1098.27	4375.92	4526.28	4515.82	5129.21	719.259	782.944	3877.34	3082.87	725.208	5538.32	2843.38	815.27	3979.24	1468.74	4794	5828.23	1411.73	1772.05	6379.41	3717.54	6039.63	4258.16	2955.62	5206.19	901.304	4585.59	1524.72	5209.69	3163.64	1811.02	620.668	252.292	1807.48	4465.87	605.302	4435.95	3986.68	2493.17	5437.63	2422.96	2181.28	2076.86	1903.01	6350.03	1470.45	4639.02	1742.9	4559.31
AAC73281	205.23	2185.85	832.447	2763.4	2289.71	318.13	205.33	1390.15	1075.24	263.219	1601.19	861.656	330.4	1816.2	1131.71	1526.56	2026.03	390.069	908.23	2018.25	1573.66	3412.74	1308.25	931.234	1381.89	354.599	2869.91	907.647	2332.56	1496.62	934.408	135.551	303.653	1037.88	1782.98	185.761	1563.44	889.027	693.68	1591.47	1043.54	1235.12	1234.16	589.607	2258.59	772.766	860.477	396.872	3436.18
AAC73282	76.564	96.5703	70.9524	324.265	324.156	87.577	59.0261	193.663	262.323	63.9736	334.828	141.828	46.4288	142.951	226.481	456.763	133.339	169.213	93.2826	234.864	214.159	403.355	143.449	276.911	155.559	24.2305	238.404	114.967	201.43	203.785	127.928	75.498	158.916	156.148	228.521	28.8239	220.778	241.233	146.144	444.474	94.1323	131.329	155.885	95.1233	156.111	82.4779	132.721	48.2254	106.324
AAC73283	86.6014	973.54	324.214	1195.53	795.867	606.169	686.547	1329.42	1216.89	89.7187	1150.74	803.667	734.337	571.681	346.901	653.945	2014.13	988.529	530.163	1078.01	928.334	1016.23	1450.54	641.394	627.827	783.664	1278.79	532.857	954.56	837.172	779.631	96.325	498.876	703.922	1389.77	989.838	1456.99	494.908	509.36	376.423	568.463	690.954	304.379	782.689	143.244	400.121	284.062	499.349	1137.53
AAC73284	62.0006	24.5591	30.6355	73.2167	31.4762	59.3215	48.9629	45.4074	34.3265	71.6215	42.3925	41.6895	22.6583	33.2617	116.73	135.114	23.0593	122.064	24.13	46.1541	97.6717	76.939	96.4408	62.2757	39.5508	51.4028	43.7949	65.8244	15.2718	58.4869	16.3766	49.3172	93.7441	56.1442	49.2864	41.9254	54.9316	76.8192	77.4317	37.5118	42.7558	26.9529	39.8229	20.8377	2.41065	28.6105	18.6132	52.5185	13.4277
AAC73285	69.8041	133.441	61.297	226.543	83.5957	153.036	66.0481	107.863	140.006	43.1624	170.137	198.683	49.1867	127.455	273.886	662.086	149.931	171.604	104.132	250.088	101.851	230.302	241.921	324.856	281.69	41.089	127.8	209.864	79.5996	222.532	173.574	57.7578	215.558	141.808	153.734	50.1629	236.531	427.659	317.088	149.999	117.03	99.1717	291.575	140.974	4.96	38.3293	25.8121	64.8994	321.544
AAC73286	42.1871	52.6547	42.022	200.429	81.3558	57.8783	64.7458	77.0888	109.95	34.134	66.6508	93.559	32.7057	105.268	213.11	428.192	85.171	137.451	86.6947	129.823	128.639	156.635	155.452	163.279	262.664	72.0601	157.489	167.671	96.2442	140.368	85.7698	27.5044	178.462	119.144	97.1816	70.0665	129.467	149.743	114.806	270.702	96.12	95.0948	121.639	63.6207	8.86605	40.9987	146.693	88.7011	116.898
AAC73287	54.2256	82.7849	70.8337	234.623	109.077	120.113	100.18	85.0453	178.117	59.4023	104.62	242.12	74.0948	150.372	153.439	548.831	118.131	256.962	123.193	173.985	262.439	168.283	274.33	262.168	237.057	63.0567	143.568	184.908	127.949	275.291	159.921	44.3956	179.51	162.212	179.821	101.836	280.553	267.552	212.287	256.38	175.787	101.931	194.785	163.593	62.0592	75.3307	109.175	90.4867	137.721
AAC73288	301.02	212.56	95.2976	382.012	357.2	161.238	124.251	210.77	321.623	359.865	355.426	412.716	268.021	362.668	198.191	686.095	99.9861	454.405	308.372	300.93	348.023	222.651	373.08	381.154	236.172	92.2342	213.639	313.461	248.694	413.976	298.124	268.842	175.951	248.894	349.402	78.2071	506.791	381.554	319.121	402.666	430.29	350.418	145.153	211.884	156.172	311.716	286.617	77.2109	71.7377
AAC73289	854.184	1950.87	269.877	1009.73	1345.93	384.825	392.016	947.839	1221.12	1280.26	1616.39	827.677	2443.91	1151.08	686.067	602.769	1320.31	937.039	915.47	1074.47	536.968	607.562	890.014	1001.68	466.438	588.08	895.6	1267	1113.54	1116.5	855.392	667.831	283.191	646.056	1256.74	296.356	1453.49	1207.88	979.753	510.118	1205.94	1000.58	584.221	422.961	192.652	1489.88	744.553	585.479	453.004
AAC73290	760.756	244.29	161.733	572.277	584.533	302.8	170.055	479.27	645.192	654.584	554.167	491.383	175.863	601.728	299.882	400.079	166.646	443.61	300.833	677.083	358.988	431.331	528.062	772.714	277.096	208.964	403.867	353.961	663.076	674.138	370.963	574.476	206.662	263.797	471.145	159.939	618.517	680.605	471.676	756.583	488.818	310.843	259.445	325.519	112.676	297.053	504.093	142.388	260.689
AAC73291	85.9421	402.481	299.739	673.48	469.054	283.884	175.76	382.893	422.31	136.614	782.083	503.524	155.87	583.558	254.457	580.89	511.982	694.934	368.35	837.043	243.404	798.749	543.243	1120.74	331.962	150.788	390.02	528.863	481.094	623.608	343.146	57.9123	484.493	334.754	769.993	766.242	946.216	1350.39	587.261	589.58	603.902	393.203	830.878	601.321	131.725	384.676	223.232	137.587	1850.94
AAC73292	98.4321	489.592	200.254	540.563	655.658	142.446	135.747	250.344	335.539	124.257	403.177	259.947	160.27	461.558	262.563	318.702	431.74	240.794	419.143	491.655	181.427	530.791	461.852	612.091	263.791	141.716	332.091	411.468	429.818	379.042	328.377	43.126	78.0566	247.401	500.986	153.547	504.292	465.635	274.142	1481.58	486.227	349.207	51.7745	229.998	37.6457	437.788	882.214	173.74	83.8137
AAC73293	36.4088	48.3242	53.121	139.805	87.7491	27.1551	27.4748	101.039	113.608	47.6157	46.943	77.0228	13.3428	72.6046	196.356	135.591	66.6635	90.6496	72.5511	143.971	36.2799	115.152	160.193	132.286	67.66	18.8571	56.5962	107.098	147.036	158.445	99.2814	26.9903	148.035	64.6175	116.557	45.8332	143.899	184.412	95.3218	219.716	95.0797	66.5779	97.3272	87.8134	6.01457	51.0629	58.8605	20.6653	52.6301
AAC73294	103.138	29.5459	62.3387	103.019	75.8599	53.044	28.4482	64.9695	69.317	103.617	48.3596	96.6393	12.0957	62.9282	164.759	238.679	41.7114	140.789	24.62	103.84	61.2925	125.647	140.089	127.954	50.6093	5.76584	45.493	73.6933	99.7002	118.908	57.3197	68.3735	128.569	43.4427	89.501	16.1208	98.843	157.374	92.1175	177.235	71.8249	23.7462	190.369	40.8664	2.59063	38.9015	96.6803	16.1029	56.3145
AAC73295	34.6085	54.2819	41.3923	122.087	79.7354	35.6104	23.0454	65.4368	61.1134	40.6314	48.0072	92.2313	20.6305	68.8201	143.964	155.499	45.8709	106.076	45.5154	112.123	46.496	110.87	146.978	95.6277	36.0747	24.0178	32.8285	81.7605	60.806	104.148	32.7639	20.8208	90.452	48.8583	71.9822	19.9715	98.5866	197.218	73.9273	127.408	72.5889	41.2203	103.042	46.0126	11.6037	44.2078	68.3783	25.8863	64.4553
AAC73296	231.486	212.208	105.197	530.893	395.869	129.175	87.2337	307.954	313.126	192.385	365.7	192.135	112.011	281.704	235.496	250.996	514.093	387.709	171.973	410.978	427.432	528.385	560.763	384.247	101.777	80.4947	135.551	222.827	288.191	488.841	276.513	148.587	131.12	261.496	465.298	73.9344	453.28	332.076	191.176	243.693	232.485	249.721	140.626	233.536	47.7033	176.537	173.776	99.6574	122.546
AAC73297	45.3021	4.93241	6.43892	9.11912	9.94038	27.9285	37.1718	11.359	35.2628	35.5341	35.1439	11.1277	21.6852	6.64965	140.237	19.5474	6.46457	32.8372	35.3873	6.3266	45.3231	3.82682	17.7903	8.45477	6.87857	70.1589	7.41028	21.9859	6.33039	14.9177	23.6577	62.3168	171.314	12.0697	11.39	30.5943	15.799	18.9906	36.4715	10.4091	24.2935	43.7023	47.0591	30.5627	1.28242	5.25966	3.05674	22.9946	12.947
AAC73298	252.038	33.7392	23.9192	12.2667	34.8694	44.0543	102.959	26.666	57.1414	215.627	43.6906	24.5209	55.0341	18.7326	113.193	17.3495	81.8583	80.4825	24.3469	13.6855	255.439	10.6865	141.961	37.2703	26.5419	93.4044	13.6309	76.9163	24.9191	54.6838	49.9156	131.159	86.6236	88.4979	21.0308	59.432	27.6019	86.0412	90.2105	21.178	39.4244	25.8827	46.6148	34.7117	1.12464	22.9637	9.59331	85.4295	27.9006
AAC73299	27.6699	17.6752	13.3542	13.179	39.1531	18.4136	25.2451	15.3153	50.9871	15.7973	39.1957	16.8559	3.73404	20.2387	135.144	23.8683	25.2331	53.4194	21.4395	19.0105	73.7537	14.9771	91.824	43.5581	28.1448	15.6127	7.02875	15.7708	21.2454	51.3371	19.1916	10.8511	70.1655	27.1552	14.7446	21.6362	26.9058	48.766	34.6253	51.6318	32.8331	21.5457	96.3561	24.5425	1.48411	12.8392	22.344	28.1271	12.7526
AAC73300	48.1662	225.53	80.0831	88.6368	100.784	138.14	396.781	519.637	555.922	85.745	82.2698	117.076	1185.73	129.165	219.488	15.1269	1394.88	311.927	156.708	75.464	378.432	85.6544	273.33	68.2412	82.048	641.153	110.96	404.375	226.593	168.152	460.702	35.8542	63.7694	429.568	344.071	411.994	214.446	93.8443	110.707	94.0582	137.161	235.56	129.831	496.759	3.05937	367.782	80.99	476.068	16.7422
AAT48124	89.0899	187.731	152.825	86.053	300.061	3188.94	448.25	211.05	338.502	141.517	47.4577	58.4393	664.438	99.2894	273.002	14.9797	562.637	218.555	87.8391	24.9098	594.838	174.211	158.286	48.2693	127.45	406.744	380.176	698.012	131.993	461.075	280.134	152.99	496.168	642.63	146.978	48.3393	78.4334	86.5533	266.46	138.259	71.7031	128.169	418.23	367.191	0	719.125	48.2695	1404.78	921.071
AAC73301	36.6316	26.9837	57.3222	51.9058	46.0638	109.628	30.912	42.5281	48.0524	51.7339	57.7944	49.6435	38.5657	42.1033	268.272	18.12	50.8795	120.039	31.5889	81.0303	35.4421	46.4974	83.3149	54.4431	43.3599	34.3463	48.5415	68.6103	57.485	34.7083	32.3814	47.8463	330.322	56.335	100.471	36.5062	100.87	146.101	64.7752	26.1689	48.5246	27.6554	179.523	56.0822	0.866653	18.5807	12.3818	29.0843	75.6576
AAC73302	39.0456	12.4173	36.0841	23.534	26.2636	50.6104	21.8147	46.9327	59.5506	47.645	41.6604	55.8514	33.3217	31.9457	140.388	15.5522	37.2522	70.1015	14.0872	50.1467	118.845	26.4686	61.7262	39.1134	32.1927	42.631	24.6544	42.5604	37.9598	33.2418	41.0419	17.1044	173.614	32.2578	59.2111	24.971	74.7775	107.626	54.3649	23.586	41.0866	18.8241	156.113	58.1312	1.91791	18.4058	7.61587	28.447	42.6824
AAC73303	38.6747	39.3725	64.3826	30.3163	39.891	71.8386	56.3325	45.4023	67.502	60.7169	38.5559	73.305	55.035	39.5994	117.954	9.95718	46.6633	132.363	72.9847	44.0164	83.4287	11.1054	79.9634	37.4327	58.7729	100.557	15.5631	83.7399	36.975	34.0645	54.5325	33.9621	147.415	76.4234	50.7735	56.3377	57.5448	93.2642	52.7564	27.2482	72.1739	70.4282	137.4	54.2185	2.51726	28.8692	17.2768	37.6244	34.1328
AAC73304	12.7421	3.38742	12.2382	4.67839	1.9505	18.3512	22.6562	6.36287	0.968584	20.065	1.72007	8.91646	1.97548	3.33406	48.8077	3.66475	3.50786	12.2781	1.85713	4.9656	12.9357	1.16449	8.03175	6.56055	18.665	5.14397	3.40278	16.3111	1.79399	4.78986	1.63177	17.3412	297.541	9.68766	4.23747	7.62129	5.11696	16.5934	12.5204	13.9783	4.12099	3.94857	313.087	5.0288	1.09805	2.17201	4.54195	4.23639	12.8944
AAC73305	116.57	203.301	78.4701	281.692	658.557	74.1859	57.2392	268.107	436.799	103.934	530.057	252.747	57.2124	411.082	275.655	100.452	295.178	219.991	257.316	391.394	120.4	334.4	336.511	623.601	89.1944	55.0081	115.772	184.7	378.322	417.712	237.451	66.1508	108.737	197.303	456.287	71.2537	403.344	322.721	162.961	242.955	407.534	289.557	176.284	167.066	75.0973	217.398	81.7645	119.077	81.6675
AAC73306	25.9809	10.8209	13.5324	43.7287	41.6526	25.6382	18.0296	57.3439	60.7525	15.2687	54.2082	63.0231	7.20193	24.4073	95.8323	29.5468	4.14162	136.228	14.683	40.9447	38.0824	36.1861	62.4427	66.1623	28.0684	7.34442	27.6672	39.9162	59.0465	82.374	16.0548	25.7664	93.159	21.6742	60.6024	8.72672	51.6563	60.0043	44.1591	40.4645	27.6699	17.7108	58.2299	42.1686	2.7853	7.75531	22.9645	9.55199	7.08235
AAC73307	667.204	48.929	21.4951	160.65	118.006	316.743	39.9205	167.682	261.96	586.097	194.706	126.914	80.6137	124.957	168.268	70.1192	66.0908	277.626	86.2653	124.833	153.061	94.8372	150.366	179.428	79.6182	13.2959	118.15	56.3949	138.368	276.556	132.231	851.498	207.828	74.6941	196.834	54.3058	221.744	234.06	201.243	44.0806	80.3842	150.341	368.654	272.524	5.83939	29.1694	19.3231	48.9915	143.421
AAC73308	301.879	1748.59	34.1745	175.625	122.155	71.4542	42.4963	170.176	742.439	558.528	432.871	99.0438	141.446	1490.16	104.831	19.4173	545.1	200.52	957.724	98.1272	201.869	176.355	105.499	209.006	65.1599	90.8827	141.869	148.435	122.384	465.481	896.768	386.036	242.583	109.478	148.509	152.161	133.413	153.403	435.789	70.8439	675.53	789.214	355.913	642.485	11.2799	1820.75	28.9805	106.32	393.109
AAC73309	107.338	266.616	15.9108	50.5276	69.2841	26.4662	18.8597	64.8671	110.606	352.261	85.8845	43.3592	46.5927	294.01	166.503	10.0841	44.401	40.1424	174.111	33.6932	98.9969	82.1362	27.6257	73.4128	60.8925	22.1264	51.3245	21.2963	54.5358	74.3572	81.5693	60.7796	244.418	27.0115	29.4832	36.5187	26.9868	69.3405	59.6501	76.5636	70.1058	91.0748	36.3681	76.7352	2.45493	115.291	30.5503	47.2758	27.3857
AAC73310	28.8671	214.198	10.547	37.795	81.9515	16.3919	11.7323	34.099	209.633	125.46	94.5774	36.6229	4.02955	124.442	80.8655	11.7303	22.3546	24.2084	131.788	41.557	82.0223	105.422	21.3411	88.416	39.379	24.0384	30.639	8.94321	44.4259	48.9543	90.3356	31.1351	89.5841	7.43518	20.8355	34.2328	22.2312	69.0499	38.1031	76.5057	30.3415	75.4056	23.3457	69.9142	2.06296	73.3993	17.9766	20.2073	18.5336
AAC73311	51.8432	39.5192	49.4049	53.9901	55.3532	43.8367	0	19.9184	67.5491	62.4975	114.245	52.3301	73.4539	82.5147	154.979	37.1876	78.2842	226.235	59.0314	67.2739	40.2738	35.0629	86.4494	72.6243	35.9545	19.8319	61.7341	74.6199	24.9659	77.4136	82.1887	37.2637	289.785	115.17	83.4295	32.7284	101.871	149.896	121.131	33.721	73.4215	75.5926	60.3619	75.911	0.569777	11.0524	17.2623	26.8676	55.9176
AAC73312	22.2824	37.0984	4.87932	14.5223	8.62321	5.41331	3.74293	6.04408	32.5716	40.7088	23.2853	4.93111	4.2341	25.7913	49.6159	39.7453	10.8889	71.9908	29.6475	16.5816	28.3588	4.81965	30.7193	27.6056	24.4659	7.89202	5.93336	75.1729	9.98846	30.3149	31.517	35.1555	260.222	67.4482	20.0437	11.1489	27.7965	22.4226	12.4197	10.5747	25.1232	28.359	53.6858	29.9587	1.42021	2.60989	1.56653	4.93137	93.6527
AAC73313	29.545	13.7312	7.06782	16.1568	17.3633	15.2704	47.4401	40.3094	26.2519	50.9852	23.2471	12.724	69.8267	14.4361	96.0759	44.0267	27.6023	44.2087	30.6182	11.4456	27.2139	15.0681	26.9601	18.3549	20.9381	15.1464	9.03536	24.0834	19.9422	15.1458	40.8975	49.0517	106.962	16.5794	23.0758	24.8917	28.1474	35.1864	15.3796	10.78	19.0861	32.8978	22.7838	45.3658	2.88008	33.753	3.61805	29.3224	15.98
AAC73314	113.866	76.0761	9.57377	33.5678	53.4722	100.436	125.32	120.942	182.303	160.828	112.163	56.6973	206.817	56.4622	229.133	65.3491	251.4	388.656	114.215	23.7055	141.155	23.6533	134.824	67.3114	28.7759	188.569	31.5183	51.49	33.2239	108.25	95.5877	102.076	235.169	105.508	60.1789	206.873	80.812	98.765	212.402	48.6118	115.645	97.0944	134.81	163.455	2.85457	92.0198	45.0261	134.667	70.8174
AAC73315	48.7319	8.61817	7.60737	16.8829	5.74593	22.1696	22.7149	30.8819	23.54	80.0356	12.6678	32.6826	47.2836	21.982	253.09	68.5741	76.6763	64.9501	23.0559	10.6386	25.2459	3.20176	44.3636	22.5477	26.1529	26.9106	2.32042	47.1926	4.5299	16.9324	10.4152	63.9142	130.836	46.5272	17.833	19.2256	22.6894	56.5427	79.7116	41.1783	22.0652	16.7638	39.5554	23.9048	2.42604	39.3197	8.32536	35.9664	12.9076
AAC73316	186.506	112.864	47.4427	179.886	140.378	240.33	223.982	429.782	142.959	114.132	73.4085	247.421	19.5701	176.069	138.782	892.749	106.464	114.493	167.513	350.616	237.085	238.676	576.472	173.009	198.041	43.554	117.287	179.865	336.128	198.174	499.296	151.553	69.4036	129.004	164.256	140.216	205.638	198.006	614.303	484.061	162.346	254.325	72.5625	313.24	10.8144	232.423	102.292	55.3766	573.841
AAC73317	36.5551	16.9587	8.83301	40.749	15.3448	57.1698	29.9562	74.9106	28.8471	54.7798	34.6355	34.728	21.4883	32.6531	70.8931	37.9839	26.0199	106.238	43.2347	19.1521	29.0762	11.0807	35.3009	16.7127	21.6099	69.4408	40.8635	128.977	29.8594	64.3295	64.7981	56.1753	247.431	28.3197	28.1662	37.8059	36.9611	47.3182	49.4245	20.4525	27.7889	48.0316	153.01	92.2264	12.9578	51.0263	4.53742	34.9815	92.0153
AAC73318	34.3172	25.9626	8.18209	21.7973	25.8437	70.0973	26.6115	69.2853	45.7064	47.4193	29.539	30.7932	90.0178	29.3987	97.8628	49.6187	54.1436	98.2605	41.5202	26.8297	48.003	12.5205	62.7114	32.9179	38.2329	30.0201	45.1684	62.7336	20.2073	43.8705	35.0893	36.2778	189.611	51.711	38.1844	37.0472	43.0458	49.8543	54.8858	30.0901	30.67	36.905	123.354	56.982	3.52544	46.7065	6.87302	33.3887	39.7821
AAC73319	72.9177	49.0383	12.2804	72.9446	30.1229	64.9953	58.0407	73.5509	49.5886	63.5812	68.5484	88.8427	49.0916	64.6568	113.582	76.1237	82.9388	144.4	35.8092	91.132	28.7861	39.3844	135.176	88.5504	47.4671	15.1354	50.8853	59.2614	43.7367	78.7698	25.3157	54.781	97.0146	72.3103	90.7228	44.2375	126.521	75.5011	107.638	26.3917	74.3882	34.0528	93.9597	88.3023	2.39561	33.2623	8.69067	26.5636	95.5562
AAC73320	300.621	21.2357	7.91206	27.4734	62.4771	91.7904	122.984	106.093	172.913	314.881	99.4102	37.7362	41.1001	47.3625	99.8978	25.1875	181.606	106.525	72.6019	48.6444	59.3466	50.057	76.6445	39.04	87.6868	80.3452	103.687	61.0879	58.2941	77.1647	94.5467	345.04	131.526	73.4728	45.6447	107.31	52.523	52.503	62.7092	58.4671	57.688	99.5704	75.2795	130.295	11.1232	58.7551	11.4987	77.3287	230.545
AAC73321	5.64208	1.97044	21.9118	1.2473	1.70189	3.43342	25.1766	7.11933	0.516468	4.6619	2.06364	4.59049	0.677162	2.20107	38.9618	6.80322	2.69346	10.4187	1.98052	6.13798	15.1746	0.0827907	4.74155	2.33214	51.864	0.504436	0	11.7149	3.73526	1.27702	1.74018	7.44754	188.584	3.73685	4.26078	1.775	4.83165	7.39527	4.30363	15.4695	1.00961	3.71551	175.775	3.9003	3.14707	1.4944	0.107638	2.50992	29.9052
ABP93434	2.65603	1.96009	15.2577	0	0	0	9.75519	5.34465	0	3.11634	0.79831	1.48407	0.628698	1.41476	10.8096	0	1.56293	3.23525	1.18207	3.26837	2.34142	0.172947	1.59757	0	16.6903	0.263437	0	5.56183	0.761253	0.355688	0	6.11819	71.0195	2.18114	2.42744	0.585462	1.6624	2.20693	1.84413	3.37842	0	1.55231	181.354	2.88561	1.83464	0	0	1.31078	6.13555
AAC73323	29.7249	37.5535	10.6903	5.63206	31.2433	27.1306	61.8834	29.4524	47.7011	42.579	42.3551	19.4604	28.0284	20.8504	108.393	3.11945	70.9451	90.4483	32.229	10.0042	31.0566	9.43076	40.9676	18.6678	17.9625	76.9378	37.3092	32.6965	10.0972	22.8029	29.1684	40.2752	105.114	47.1461	27.2951	65.8634	25.6085	37.2684	39.8617	19.2667	30.4732	39.4004	55.1446	41.5268	0.375535	34.429	15.1331	66.0677	24.9352
AAC73324	94.3956	213.605	48.5609	16.507	203.434	234.155	58.0746	233.884	929.344	117.422	511.298	294.308	582.189	82.4006	194.92	4.63461	332.183	178.816	360.546	36.4795	2683.48	51.249	1499.55	170.25	28.7855	179.008	78.1769	300.45	83.8146	54.699	281.064	150.219	185.764	277.535	100.594	360.935	115.267	105.143	188.437	23.2643	127.909	661.967	156.129	310.64	0.62489	220.738	24.1246	54.1111	749.481
AAC73325	43.2197	3.67844	4.31852	2.6079	3.60778	673.316	101.459	7.61709	43.3288	38.7574	6.81166	9.79788	662.884	7.56684	228.874	4.08572	22.057	26.1995	7.46846	1.44691	28.2122	1.40645	4.15738	5.72943	8.56984	641.366	1.15917	8.11822	17.6673	103.197	8.33806	42.603	101.574	12.9548	2.15965	8.32584	2.36212	13.7365	5.33545	11.3388	32.1451	6.73269	64.7169	5.96748	1.31982	16.6576	11.1964	1401.07	2.58202
AAC73326	109.742	150.451	24.415	129.093	212.947	60.9929	264.398	309.992	331.09	134.522	314.055	118.1	118.202	234.082	273.657	29.9624	238.084	371.255	306.375	162.86	41.2877	127.762	385.833	299.732	87.9638	50.2597	130.072	217.568	225.452	212.522	424.724	115.174	159.347	258.487	368.38	285.448	359.835	152.793	159.211	65.9321	247.516	385.31	290.101	300.996	32.1079	258.893	24.7746	163.422	171.172
AAC73327	374.279	19.6986	17.0464	50.1837	51.1111	46.4007	103.054	53.8218	71.396	442.318	103.056	57.3922	24.6057	72.313	171.768	37.6308	106.052	160.208	95.7373	63.694	35.5788	36.47	113.137	127.033	58.4597	16.0671	20.1742	67.8435	56.4856	65.432	66.4236	505.361	68.1973	48.7553	100.432	33.1535	123.792	199.041	112.247	59.9183	95.2101	82.0271	270.279	149.882	20.2348	27.2876	22.5418	43.0474	23.0007
AAC73328	312.885	48.0159	47.4622	49.1714	72.9084	180.346	192.628	121.56	148.787	270.776	119.53	205.553	10.7563	115.707	174.061	151.124	248.277	130.831	121.956	85.1153	32.2154	46.4462	46.5483	167.206	304.008	23.2185	104.295	147.444	78.441	126.319	119.362	149.264	212.738	102.725	75.2308	76.895	121.278	275.033	300.81	88.9478	248.017	154.789	980.539	289.793	14.7431	74.2069	12.8232	41.3862	127.095
AAC73329	597.928	15.146	107.181	12.8125	80.4727	0	695.705	80.8028	64.4205	837.349	75.707	139.938	25.3945	79.5064	64.7678	108.33	88.9314	244.83	56.0502	49.4511	0	0.607454	38.1566	34.223	88.442	96.2301	0	100.281	62.8344	64.3394	59.5846	459.258	172.694	84.6737	23.6836	130.921	53.802	100.77	251.804	30.9554	51.4186	59.9753	54.9122	193.764	43.4966	0	7.10789	65.8367	90.1196
AAC73330	2762.92	39.9309	278.558	11.7957	289.705	0	1941.24	207.242	224.674	5323.56	250.814	421.201	147.29	220.964	247.559	175.218	363.683	805.548	133.784	46.665	0	0.78295	111.379	30.877	123.165	564.7	0	193.878	87.8799	162.634	274.281	2121.64	476.773	169.421	52.5044	509.769	81.7095	418.372	674.148	33.2488	201.067	152.262	385.024	482.579	13.8427	0	6.10758	1089.49	717.133
AAC73331	3.97892	0.299883	2.16852	0	2.01454	6.58394	13.1945	2.37015	8.80339	6.05912	2.03562	1.39726	0.721405	2.52525	60.6397	0.154207	3.66651	6.89967	6.02834	1.41038	7.34821	0.881999	4.88839	3.47832	2.60765	28.146	0.859101	4.53829	1.06762	1.17906	2.47184	4.01164	122.896	1.93196	1.23795	14.4311	3.0884	6.47158	5.17261	4.71933	2.65731	5.27768	35.4002	6.31926	0.311878	1.35323	0.458683	25.2684	5.12022
AAC73332	28.6275	0	4.70137	0.979488	9.65225	6.90904	26.7065	0	8.11148	52.5342	12.9043	7.40279	0	10.9691	89.0393	7.10434	18.5074	34.551	24.9954	4.96183	0	3.25071	18.317	13.7355	4.80539	17.3305	0	16.0295	5.18683	5.68269	20.4981	48.2989	144.042	34.5234	8.3648	35.9475	14.6189	11.9259	9.74877	4.14135	12.0091	21.3967	30.0712	31.9046	2.01156	16.4294	0.845265	0	25.9479
AAC73335	19.5676	6.36263	55.3591	6.15123	16.8379	17.2263	33.6549	14.2481	20.8715	18.0094	17.7994	17.9671	18.1921	11.2491	146.569	4.65985	14.8615	116.881	20.1545	64.2995	38.3272	9.75366	15.9243	13.7376	21.3524	43.4481	12.9342	33.0082	9.42262	18.1936	13.1113	18.9718	109.964	21.982	91.4434	15.1653	73.5861	32.2917	16.704	16.7125	14.4001	17.8145	54.8843	16.7525	0.651687	8.854	7.15146	18.9538	9.87598
AAC73336	31.6705	0	31.0736	12.3312	23.3686	58.341	79.037	0	31.9122	54.7306	19.835	24.65	0	16.7388	48.9008	8.04958	17.5673	93.0854	24.475	54.2866	39.4231	0	17.9567	8.64611	29.6779	51.0389	0	37.2896	21.9541	26.3022	10.7525	77.0412	127.477	37.3511	44.6763	23.667	44.2549	25.2954	36.1377	26.9376	11.3758	24.4884	43.7771	35.1454	4.07	55.4028	2.66036	0	44.5458
AAC73337	24.7227	0	21.0857	3.66084	14.4301	12.5964	36.3508	0	7.57917	23.5342	8.52436	9.62363	0	13.4172	39.3088	1.27452	7.02694	64.8771	4.15202	20.1344	13.6649	0	9.42727	4.10691	14.9103	10.3636	0	21.6197	9.62604	7.99587	5.10744	32.1738	155.643	16.9354	31.8319	5.20963	22.6894	16.2788	10.0402	9.08059	3.66044	12.359	89.1806	19.079	1.93325	11.1844	0.947753	0	29.3879
AAC73338	22.3132	2.06002	28.7783	0.57651	1.31103	7.33961	45.984	7.71232	3.58071	21.1166	2.47288	7.19878	1.04329	2.34772	73.8622	3.67971	3.80395	58.2427	1.30772	7.78786	10.5605	3.44396	6.71609	4.31171	11.1	4.37161	4.96971	16.203	5.89521	3.93498	2.68107	35.1964	106.773	5.20697	8.65321	3.67028	12.3484	20.1425	8.92571	10.0751	2.19599	2.28977	67.6843	14.2717	2.02966	2.59019	0	4.7854	8.0219
AAC73341	136.864	219.658	49.9647	264.604	358.571	180.251	207.41	429.491	284.144	198.752	307.391	281.6	299.796	196.089	216.711	74.7097	150.348	792.85	314.485	405.926	245.054	214.002	537.703	381.658	33.914	84.4331	215.847	334.878	287.566	183.027	360.239	245.641	359.629	249.787	1041.14	112.769	1062.49	226.952	234.714	98.943	422.683	426.499	166.583	344.528	22.6237	415.299	73.7225	118.106	100.59
AAC73342	436.145	181.018	0	226.972	265.548	299.212	115.974	161.235	243.699	113.671	363.234	56.7547	9.17295	107.796	149.126	268.956	219.254	0	40.2427	299.978	209.451	489.907	286.617	500.2	0	27.9021	785.452	0	129.17	178.562	75.9568	223.497	87.2521	0.620343	268.181	71.5006	238.958	231.362	239.17	155.259	87.5556	60.9562	191.834	201.613	5.1223	79.2864	10.9356	95.6243	347.832
AAC73343	66.2461	21.5364	0	21.559	84.0466	58.6225	71.3274	60.9278	75.6468	85.3401	80.5512	30.6067	59.1132	36.4861	103.004	33.9547	62.9805	0	60.4941	36.2691	40.7886	35.9143	58.282	42.404	0	23.7435	27.9825	0	19.4791	54.1308	61.8492	78.5173	121.24	0	82.3838	35.7025	60.4176	58.3981	53.938	63.2153	69.5227	58.7995	92.6506	62.8365	2.13574	65.6651	18.4839	64.0529	28.4701
AAC73345	3.89175	1.51032	0	1.87954	1.1657	25.1633	11.1256	3.04773	1.41501	7.72744	1.67524	7.59859	0.618428	0.811793	101.743	3.17266	8.81442	0	1.74414	0.494611	44.3509	4.93353	3.66677	0.638958	0	0.993347	6.25998	0	1.99685	2.15758	1.58925	7.90969	141.709	0.0376404	1.14968	0.44792	1.79099	9.13576	3.47685	19.2651	1.17967	1.86628	133.315	4.28553	0.802076	1.89363	1.54825	4.34088	123.541
AAC73346	124.631	43.8802	0	119.088	116.888	34.1842	64.2666	83.1913	209.369	167.216	218.723	50.05	8.7356	150.782	203.948	15.4914	242.74	0	130.662	126.228	98.9287	68.1985	280.164	144.914	0.0599109	34.4773	20.4863	0	102.288	168.974	241.545	140.685	84.5302	0	189.517	51.4449	249.2	213.111	130.982	134.088	170.262	161.145	67.7659	235.43	4.46227	51.6149	35.676	64.5087	33.079
AAC73347	281.979	61.7349	0	116.314	129.519	29.6582	61.3425	61.2127	193.969	364.724	162.152	52.2382	29.3463	129.344	177.321	13.5304	175.091	0	221.808	111.763	123.529	69.6497	203.396	105.625	0.0513927	87.8488	23.6682	0	74.0075	202.123	243.35	174.133	134.11	0	187.715	45.43	222.245	171.569	112.052	124.531	164.129	230.986	159.985	160.996	4.39792	60.9475	35.9338	78.6936	95.1555
AAC73348	0.978598	0	0	0	4.65738	0	0	0	6.36014	4.97552	13.8046	26.4706	0	11.8152	103.707	0	23.3412	0	5.80702	13.3389	0	0	11.9293	13.4025	0	6.72963	0	0	9.72328	0	11.9054	0.686997	103.176	0	11.66	2.68439	14.7001	46.0773	36.6908	189.347	13.1644	7.11749	535.573	18.6787	1.50214	0	30.4872	0	2.19211
AAC73349	2.35193	0	0	0	8.39503	0	0	0	7.64286	3.21945	6.03227	18.6003	0	4.17591	439.934	0	16.2387	0	9.76946	8.90508	0	0	17.3531	9.20315	0	3.11033	0.331488	0	8.53851	0	5.72262	2.06388	193.502	0	7.00581	2.76495	5.32748	57.3244	25.0391	173.773	7.03086	3.66555	1424.02	12.0246	0.722037	0	12.7429	0	5.92697
ABD18634	2.51039	0	0	0	7.96502	0	0	0	0	3.92727	9.65805	14.9621	0	0	173.086	0	9.45427	0	0	2.53468	0	0	16.1063	0	0	0	0	0	5.75608	0	0	1.76235	186.65	0	10.8768	0	7.18285	16.6873	25.5642	139.203	7.50457	10.4334	800.698	6.84518	4.62411	0	2.26691	0	2.81169
AAC73350	6.91862	0	0	0	2.3957	0	0	0	4.36211	10.1359	5.32571	7.03886	0	2.86005	210.275	0	5.68727	0	4.7793	4.32014	0	0	6.13628	4.92435	0	3.46164	0	0	3.65497	0	4.89922	4.31465	64.1409	0	4.63465	4.73424	5.28108	40.4322	12.5822	60.6553	4.75398	4.7072	269.003	9.09339	2.14331	0	10.0003	0	0.893568
AAC73351	46.2877	0	0	0	31.5926	0	0	0	31.4827	25.2603	21.9148	35.41	0	26.758	344.983	0	25.3375	0	26.8284	29.8891	0	0	56.978	26.3263	0	4.6978	0	0	19.9514	0	24.8824	54.0323	230.923	0	33.2311	25.5209	49.0236	160.105	65.7717	58.1031	32.4479	25.7246	1080.15	32.4709	1.48712	0	11.6647	0	56.0631
AAC73352	9.98404	0	0	0	26.398	0	0	0	21.6295	20.8255	7.4688	39.6703	0	16.5452	896.59	0	35.5116	0	3.9497	26.8818	0	0	32.0282	13.0226	0	17.6047	0	4.95572	34.3387	0	64.7808	16.3544	139.946	0	28.8388	15.6498	28.5668	38.714	52.376	29.4481	15.7522	3.45788	893.623	38.5672	2.04339	0	10.5183	0	18.6373
AAC73353	442.102	0	0	0	23.108	0	0	0	39.4455	603.36	29.6876	39.9494	0	189.167	191.961	0	1669.22	0	54.3313	16.5456	0	0	49.7314	73.2831	0	262.531	0	0	54.0744	0	149.362	195.568	129.036	0	38.8812	143.313	42.6699	49.2774	47.4376	40.6617	60.5214	65.9435	143.607	53.7261	4.63151	0	18.7906	0	30.2983
AAC73354	12.2804	0	0	0	2.26532	0	0	0	2.47483	30.1577	8.97301	5.36828	0	45.8396	93.3492	0	400.105	0	11.524	5.47875	0	0	7.32927	7.82268	0	3.77683	0	0	8.07627	0	15.2876	12.23	76.2335	0	12.0646	3.35744	13.3467	10.1248	7.13849	13.1407	10.9564	10.089	200.351	9.3448	1.05211	0	1.80524	0	0.959605
AAC73355	2.58315	0	0	0	2.67257	0	0	0	4.37962	3.20653	1.58432	2.16261	0	1.75482	277.909	0	3.66574	0	3.99873	2.68966	0	0	4.46756	3.07633	0	1.36645	0	0	2.23183	0	4.91888	1.18267	154.204	0	4.13622	5.10533	4.23111	15.0557	6.65427	5.56523	4.30871	5.3679	183.142	6.66079	0.0689586	0	2.83971	0	4.78006
AAC73356	12.6261	0	0	0	7.1775	0	0	0	15.9561	26.5423	5.86956	9.8407	0	6.42651	243.967	0	10.3027	0	11.9878	6.16169	0	0	11.7461	6.99924	0.0407664	28.3302	0	0	5.87052	0	25.6012	14.256	143.508	0	7.86394	15.5031	7.72706	31.4736	19.5787	18.9929	17.1948	12.0256	134.15	20.5852	0.19381	0	6.74591	0	13.6702
AAC73357	21.6453	0	0	0	2.87484	0	0	0	6.10696	26.0266	5.03521	4.80027	0	4.14707	101.55	0	5.81366	0	4.30137	3.86271	0	0	7.23435	2.75763	0	2.55629	0	0	3.38566	0	3.42945	21.4857	185.539	0	3.81677	3.9452	5.28108	18.8498	7.82894	13.0656	4.36394	3.97497	134.301	13.1082	0.0618147	0	0.545469	0	19.0563
AAC73359	16.9739	7.41258	0.348652	9.37297	10.871	5.63216	0	44.2561	16.8338	36.0135	29.3211	15.5089	0	22.3993	85.24	9.34086e-10	40.9	7.69769e-07	23.2778	24.9081	1.84693	2.47495	31.1221	7.54154	0.315566	14.3918	0	0	13.9039	4.32408	11.0449	15.9575	254.063	0.000115297	24.3603	11.2108	37.1812	44.8384	30.4116	11.9978	21.6044	20.2217	157.293	29.9582	1.84953	4.26357	4.03691	0	39.3577
AAC73362	180.602	0	65.0492	0	69.7562	0	0	0	44.297	280.25	52.7803	67.5569	0.0179976	103.601	210.205	0	68.178	80.4187	59.5185	37.1687	0	0.666723	29.3205	71.1889	19.7128	40.9529	0	28.2247	111.477	0	132.629	150.413	129.104	32.0887	31.4375	22.8971	35.9154	162.168	42.7901	34.7153	54.7122	59.7377	127.615	82.3862	25.4345	0	45.8622	4.71595	20.7123
AAC73363	4.54852	0	1.16656	0	2.85563	0	0	0	10.3152	7.97115	9.27087	4.63212	0.0366523	13.3615	160.29	0	3.71757	3.9094	9.23437	1.23119	0	3.26676	3.42742	2.04493	2.40725	10.1056	0.0327362	2.59398	1.86396	0	4.23854	6.72602	200.86	3.10532	2.51586	7.59999	1.57835	4.82479	9.94474	6.06286	4.13707	6.99851	4.37491	4.59162	0.14261	0	1.5206	0	2.40631
AAC73364	17.6354	0	4.30906	0	11.947	0	0	0	30.1515	30.8326	27.9948	31.8602	0	31.143	200.098	0	23.5747	38.3955	67.2016	9.33618	0	7.9452	41.9561	4.84921	7.64537	50.5272	0	19.7311	26.0104	0	42.678	24.4932	75.1755	35.8616	22.3034	28.9134	26.2298	22.8119	22.1506	14.7894	35.4788	53.287	0.0798026	23.0689	0.468242	0	11.7931	0	7.26023
AAC73365	3.41048	0	2.5694	0	1.17808	0	0	0	1.78754	6.5509	3.38604	3.89636	0.20833	1.64082	59.2076	0	4.66115	3.21618	2.54605	1.74951	0	0.343855	3.1763	3.2287	2.23783	1.30942	0	6.51197	1.51353	0	4.01528	2.14322	72.3104	1.82592	2.05563	1.29336	2.4789	6.76457	4.50676	15.7703	2.91882	1.71462	0	2.98109	1.0639	0	4.47053	0	1.57105
AAC73367	4.20236	9.66781	42.5864	7.52054	8.74799	13.3961	0	0.553069	65.6093	5.25276	35.3886	19.7965	0.0413733	49.8681	213.672	0	41.0693	143.711	26.0039	42.26	3.03824	2.00819	36.4292	63.0194	148.71	20.7165	0.683746	51.5143	13.772	70.5585	12.9565	4.37643	179.922	29.3111	51.727	41.1406	38.7382	90.2852	18.0359	33.5932	46.6689	16.7006	0.233141	22.6954	0.00135784	0.00141932	2.26954	0	4.50045
AAC73368	38.623	2.49518	35.5221	0.0186182	16.3981	2.96715	12.0425	1.18715	4.9212	29.4871	18.3638	30.5485	0	15.7521	93.9711	0	31.4249	110.56	3.05539	11.7731	257.787	9.25871	26.6109	0.012824	88.4143	5.56186	147.612	55.6627	16.5605	6.71168	3.0952	216.51	100.982	27.8772	10.9905	9.57643	15.949	192.768	36.4163	25.5595	19.2018	3.96545	0	15.1252	1.55575	1.05444	11.1747	0	0.00981251
AAC73370	0.756298	0	2.35265	0	0.232219	0	0	0	1.90272	0.658371	0.657019	0.201331	0.230994	0.103961	29.7171	0	1.65383	2.16125	0.521174	0.221696	0	0	0.939158	0	0.311931	0.77433	0	0.435948	0.223757	0	0.712334	0.411049	63.0709	0.607365	0.317114	0.286811	0.383928	1.70281	0.677565	0.777152	0.619919	1.52092	0	0.598712	0.089877	0	0.528733	0	0.0819746
AAC73371	3.74486	0	3.26679	0	5.78455	0	0	0	2.56197	7.36166	9.98405	13.1478	0	4.05946	55.6161	0	4.45369	11.8731	18.7133	5.47265	0	0	13.9101	5.01312	2.8637	22.5206	0	8.65817	31.7855	0	46.998	1.10694	61.7409	22.8077	5.44408	8.18712	11.5139	93.3495	2.00712	4.41821	33.6829	18.0214	0	10.0097	0.726105	0	53.4835	0	2.86981
AAC73372	5.55065	0	5.1254	0	7.27875	0	0	0	2.22791	6.69825	5.68105	8.05142	0	2.64057	24.847	0	2.33371	8.8299	16.993	5.7508	0	0	27.001	2.78592	3.17225	15.8597	0	8.09855	23.852	0	30.0268	3.52644	39.0021	14.1504	5.3126	1.48798	9.5253	125.02	3.4786	5.17984	29.8361	12.5756	0.016556	4.52977	0.267141	0	60.6476	0	1.10751
AAC73373	3.44727	0	2.49324	0	2.62502	0	0	0	5.12106	4.87676	3.1451	0.921181	0	1.51095	28.0691	0	2.15141	6.63123	2.24433	0.596681	0	0	1.59244	1.38747	1.60277	8.50298	0	3.60798	2.6197	0	9.20259	3.40191	69.8695	2.12509	0.448084	0.972638	1.26817	9.16601	2.68073	3.24207	6.94872	2.70169	0	2.98109	0.507987	0	4.85617	0	0.595701
AAC73374	3.68349	0	5.17684	0.207413	4.48092	0	0	0	13.0971	5.94983	9.11917	3.13518	0	4.29362	23.2836	0	2.61271	14.0475	8.11585	2.45163	0	0	4.64178	2.13295	2.93752	12.2153	0	8.22759	4.05251	0	21.703	5.49646	43.0648	4.24926	2.52276	1.59233	3.45011	16.8542	10.1842	8.7988	13.036	6.79632	0	5.10078	1.18661	0	4.11677	0	0.666015
AAC73375	53.6435	0	14.4336	0	34.0931	0	0	0	68.7539	100.128	77.953	11.514	0	48.451	34.7781	0	47.3691	46.4884	35.8853	21.3202	0	0	99.5635	16.6232	17.1372	5.08928	0	15.2566	17.2849	0	27.9693	40.8751	62.1355	22.6381	27.4739	28.888	28.7789	48.5873	112.084	31.3988	20.3565	63.3529	0.209197	44.8867	1.22746	0	15.6831	0	29.3879
AAC73376	50.4519	0	2.00567	0	7.98766	0	0	0	246.746	204.349	776.121	29.8102	0	364.13	52.7605	0	25.9369	22.661	102.822	4.11961	0	0	10.3596	10.5305	1.84992	5.74022	0	3.16711	4.84354	0	103.078	38.3943	126.551	3.52195	7.2405	4.62655	9.27317	20.1971	385.195	9.83236	20.0258	393.266	0.0726739	167.45	1.17264	0	3.37083	0	4.95875
AAC73377	4.20236	9.66781	42.5864	7.52054	8.74799	13.3961	0	0.553069	65.6093	5.25276	35.3886	19.7965	0.0413733	49.8681	213.672	0	41.0693	143.711	26.0039	42.26	3.03824	2.00819	36.4292	63.0194	148.71	20.7165	0.683746	51.5143	13.772	70.5585	12.9565	4.37643	179.922	29.3111	51.727	41.1406	38.7382	90.2852	18.0359	33.5932	46.6689	16.7006	0.233141	22.6954	0.00135784	0.00141932	2.26954	0	4.50045
AAC73378	38.623	2.49518	35.5221	0.0186182	16.3981	2.96715	12.0425	1.18715	4.9212	29.4871	18.3638	30.5485	0	15.7521	93.9711	0	31.4249	110.56	3.05539	11.7731	257.787	9.25871	26.6109	0.012824	88.4143	5.56186	147.612	55.6627	16.5605	6.71168	3.0952	216.51	100.982	27.8772	10.9905	9.57643	15.949	192.768	36.4163	25.5595	19.2018	3.96545	0	15.1252	1.55575	1.05444	11.1747	0	0.00981251
AAC73380	3.32411	0	59.2829	0	2.33413	0	0	22.1219	9.91667	13.1072	2.62062	7.64494	0	7.8952	37.9896	0	26.8846	34.7577	6.98471	3.96151	0	0	10.4887	7.67646	21.5991	11.6746	0	73.2749	3.99836	0	13.5244	9.18136	135.498	9.94868	4.95824	9.73763	6.23679	8.15029	17.1019	25.3632	8.55243	10.871	0	22.1771	3.51318	0	2.9525	0	30.9443
AAC73381	1.16616	0	74.5026	0	1.33201	0	0	6.26857	0	2.35342	2.33298	3.40035	0	1.78896	13.222	0	2.81078	12.8928	2.65729	2.68459	0	0	4.30961	0.547587	14.3681	0.814285	0	90.1257	2.24608	0	2.72397	0.687684	160.675	4.38707	5.00215	0.767736	4.73809	4.80613	2.97966	8.17253	1.25501	3.4896	0.11715	4.57895	5.06942	0	0.126367	0	31.8173
AAC73382	0.675521	0	49.3927	0	0.507626	0	0	1.99078	1.38643	1.12632	1.16266	2.05382	0	0.606016	19.8832	0	0.267795	17.1339	1.26586	1.07694	0	0	1.36865	0.417368	8.88503	0.112844	0	40.4219	0.733692	0	0.519049	0.673907	117.136	8.80206	2.07961	1.00314	2.08543	0.945345	0.691199	6.22907	0.903419	0.886586	0	1.30877	3.07801	0	0.0963164	0	3.34497
AAC73383	288.553	0	40.9515	0	54.1244	0	0	83.9155	151.583	314.702	100.112	20.6789	0.182504	68.585	65.7115	0	52.6295	227.789	50.785	39.1186	0	0	102.027	29.4159	22.0686	26.4597	0	121.844	64.3062	0	326.426	559.809	422.896	99.9726	75.7902	127.805	85.2095	55.0956	42.5589	45.1983	42.9284	62.486	0.847161	311.413	12.2493	0	8.87703	0	328.044
AAC73384	75.6163	0	21.9277	0	18.4694	0	0	51.0647	30.2662	140.014	38.1465	23.0316	0.0367438	25.8802	39.6893	0	48.2298	50.8115	25.976	15.634	0	0	20.0183	19.5892	26.9969	12.4403	0	111.603	32.2114	0	40.7915	74.2117	195.472	18.1954	12.989	59.8567	16.9333	39.8555	28.8848	49.1047	22.1001	31.5719	0.0974628	73.3715	4.78935	0	6.78093	0	84.8223
AAC73386	6.12313	1.19894	11.0343	3.86368	2.92878	0	9.74847	2.84277	23.1975	8.08686	7.81291	4.95147	2.85506	2.09787	116.682	1.34514	1.39056	36.5256	9.85968	1.30483	11.4842	0	3.43499	0.722411	5.5793	24.0731	0	10.2405	2.3282	6.5929	7.63645	11.0164	87.0842	2.51083	1.89975	6.00472	2.64117	8.28362	13.502	20.0932	5.93287	6.90555	0	4.4677	0.283385	0	5.08469	20.2144	1.24065
AAC73387	14.7053	1.39073	1.65171	0.732167	1.55401	0	7.15097	2.93839	21.9796	10.8914	8.12057	4.25044	2.14205	0.795093	166.526	1.27452	1.22971	7.02491	6.47715	1.16568	9.69197	0	2.91796	1.09517	1.42326	18.562	0	3.51646	0.935865	2.97347	6.98016	19.1569	90.4437	1.46773	1.5158	4.52416	1.98533	3.87591	8.97136	2.55908	5.75212	8.36051	0	5.5329	0.171845	0	1.35845	12.2654	1.4498
AAC73388	16.6463	2.07089	2.5963	0.386368	1.17151	0	11.3208	1.63675	21.5976	15.4517	5.97806	4.14739	1.28186	0.917819	128.232	1.00885	1.73819	8.83157	4.38208	0.932018	11.8181	0	2.25051	0.361205	1.10871	17.2369	0	1.09965	1.12882	1.64823	6.28884	17.8207	37.579	2.6385	1.89975	4.26841	1.54069	2.55667	9.74191	2.39593	4.23119	4.02824	0	4.9711	0	0	1.58376	16.0355	0.516938
AAC73389	7.12523	1.79482	1.86092	0.59647	0.904284	0	17.2342	4.12266	18.5234	9.02889	10.234	5.09601	1.97893	1.82175	185.59	1.38441	2.50451	6.73287	7.10325	1.15107	8.76154	0	4.02289	1.67287	2.0981	26.0071	0	3.50134	1.307	2.34095	6.24127	12.205	97.7901	1.70815	0.926153	11.3921	1.08731	3.78908	15.4352	4.2032	5.25405	9.47618	0	4.95431	0.0874974	0	0.7721	21.2296	0.478825
AAC73390	122.896	63.486	9.1236	59.4886	76.0463	11.3852	30.3687	57.7633	184.378	286.218	439.16	8.01969	8.91814	293.86	143.886	1.634	761.393	119.002	318.987	13.9256	31.2668	58.2944	7.12225	173.096	33.7568	37.1909	175.9	79.8969	34.9664	172.627	122.775	99.1852	217.31	12.4069	16.0325	30.8465	21.897	92.2393	270.779	20.5385	56.4821	388.666	0.140806	425.034	1.54908	89.8298	0.911301	41.2601	77.2375
AAC73391	21.7209	2.94313	6.9749	2.23563	5.08401	23.0773	12.7371	23.4274	43.9707	45.5393	20.8914	5.38727	7.75434	12.1388	76.3807	1.94583	87.1662	30.2825	7.60675	0.53929	33.6117	7.79054	2.74148	8.36011	20.2805	4.23812	14.1528	22.2699	7.34813	20.9815	23.3928	25.4976	199.864	2.70867	1.73565	18.0003	1.27354	31.3624	43.0186	21.1103	5.58846	15.5389	0	46.6051	0	4.68739	1.92927	25.8675	32.3043
AAC73392	7.47073	4.51816	5.07923	1.14401	5.63677	12.498	10.2423	10.7129	14.8031	10.1017	3.2422	6.95457	5.43449	4.85286	122.142	1.82548	9.7787	21.7914	6.16315	2.89763	9.88492	1.80345	9.82007	4.27803	5.71845	11.5665	0.924541	12.8204	4.07352	8.88214	13.3006	8.25068	92.4466	5.41831	5.329	7.81874	6.32145	11.9608	11.0067	14.7527	5.92371	8.23555	0.0572023	18.166	2.01381	31.3535	3.94897	10.719	9.33678
AAC73393	28.6497	4.05942	3.50212	2.73613	4.14813	11.8554	9.40267	6.86868	8.81177	42.5157	4.56413	7.99194	4.27906	5.4336	94.717	2.94007	4.68057	16.1288	6.89609	3.56902	19.2286	2.11881	7.02113	3.97901	6.90406	16.5214	4.55894	9.19337	2.8867	6.32891	4.00583	39.5682	157.112	6.96501	4.82539	9.67734	6.62718	9.49532	10.5792	8.54073	7.23765	6.23862	0.0405364	7.98808	1.33789	23.7363	4.24139	3.5686	6.56228
AAC73394	8.77003	2.22492	2.92982	1.44734	2.05116	10.9345	5.42905	4.09689	4.82044	16.4639	1.6581	2.06782	1.10083	1.79383	144.891	2.30038	2.49129	7.60045	2.78348	1.45726	20.3357	2.1511	2.97092	2.58851	1.95721	3.21299	2.03423	3.51484	1.10311	3.97302	3.51178	9.56231	91.6978	2.45365	2.0519	5.09027	2.39461	4.56382	3.50738	3.42336	2.96629	2.68681	0.012586	3.83301	0.258469	24.4277	2.06358	3.1024	2.69421
AAC73395	3.47368	20.9181	5.38357	1.5578	1.41703	15.8661	3.04297	2.08397	1.93511	4.42504	2.4819	1.43331	11.0885	1.69169	98.462	3.25409	1.30821	4.39607	1.41345	0.601251	39.8425	2.06801	1.71926	1.74762	0.922883	1.26002	4.44829	2.106	2.95836	2.55187	4.34676	3.44887	131.192	1.02951	1.61256	0.933417	0.851919	2.96879	2.34293	3.16152	2.52188	0.928086	0.186942	2.02968	0.822661	87.4412	1.74763	25.4697	1.33392
AAC73396	17.4475	152.705	75.8867	2.25861	9.13118	39.8939	13.4808	12.9252	10.9109	32.6414	27.4496	12.5346	10.4454	11.4972	81.3	4.1501	11.9675	23.3703	24.3357	3.45062	194.116	11.4937	10.8479	19.7075	7.66597	7.51677	22.9178	31.2039	8.11106	12.5899	22.7581	15.5316	51.302	11.3607	7.014	10.432	6.17587	11.3587	20.8146	13.4755	17.0274	21.6792	0.225868	28.9372	1.21484	1295.86	16.0801	11.7411	12.692
AAC73397	1.24946	2.81013	4.30319	2.98844	0.283166	7.71206	3.34442	1.83233	0.773384	1.39619	1.14452	0.654669	0.901348	0.507075	44.2133	0.650265	0.896293	3.79497	0	0.180222	42.7351	2.9754	1.1452	0.698453	1.72893	0.660946	5.13214	2.25926	2.04635	14.1509	0	0.877148	201.244	0.411452	0.386685	0.279787	0.510717	1.77976	1.81767	2.00059	0.177864	0.370919	0	3.77199	0.767164	68.9238	0.161183	1.12754	4.19827
AAC73398	1.45173	2.57123	8.74969	4.5573	0	0	7.41841	14.2253	0	3.40665	0	2.99506	16.4944	0	0	0	0	0	20.675	0	0	1.51247	0	0	5.06224	11.5192	0	6.48529	1.66434	6.22118	0	0	252.15	0	0	1.70667	1.03844	2.41252	12.0956	1.28457	1.08495	31.676	0	23.751	0	0	5.89919	22.9263	221.945
ABD18636	0	0	0	0	0	0	0	41.5779	0	0	0	5.1065	0	0	0	0	0	0	0	0	0	0	0	0	0	0	0	0	8.51296	0	0	0	0	0	0	0	0	0	0	6.57048	0	0	0	7.59277	0	0	0	0	0
AAC73399	0.717153	30.4844	6.48351	18.0104	1.70655	58.8724	5.49703	41.1599	4.66095	4.20721	2.75906	7.39778	21.0496	7.63996	35.7111	13.0631	147.196	13.9768	11456.9	8.68913	196.081	47.071	117.33	8.41872	5.83506	3464.92	16.9811	22.4261	9.04401	21.5128	0	0.755186	177.009	12.8944	12.8174	5.05857	17.9546	16.685	4.97934	11.4224	7.50352	13530.9	0	11.733	0	10.1148	6.79978	16.4221	19.2775
ACO59990	0	0	0	0	0	0	0	0	0	0	0	0	0	0	0	0	0	0	0	0	0	0	0	0	0	0	0	0	0	0	0	0	0	0	0	0	0	0	0	0	0	0	0	0	0	10.1204	0	8.49884	0
AAC73401	25.1706	0.623236	9.34489	2.48543	18.5263	0	17.869	6.74219	10.7202	44.4735	17.578	32.1241	30.9225	9.27796	50.2922	0	20.9963	34.6014	15.7389	9.9925	21.404	0.0687385	14.0961	11.2306	10.5448	50.0486	0.948515	8.91596	6.42946	11.3803	9.15052	29.6667	102.051	10.7678	9.86237	37.6964	11.0436	24.1217	19.515	16.8721	15.335	12.9564	163.008	29.5494	6.01578	0	2.77042	29.5394	31.7018
AAC73402	12.5345	0.329812	5.14064	0.876847	7.38265	0.107753	14.0185	3.91004	10.1142	23.0873	8.15554	20.0184	7.87735	6.48266	61.4438	0.490619	8.00224	16.2606	6.85492	3.15766	4.49176	0.0103931	6.3363	4.8599	6.03532	32.9523	0.835171	8.58979	4.426	5.29026	6.69923	10.7884	57.3424	5.72584	4.58696	5.21878	5.40891	29.3926	15.515	16.3478	9.9753	6.93418	42.1275	8.92541	1.22195	0	8.783	10.1614	2.04467
AAC73404	0.94474	0.488038	16.3703	0.741435	0.281015	2.67872	30.7763	2.14904	0.767511	4.3646	1.59015	1.3806	0.447251	2.51612	118.062	0.215109	3.55794	8.57845	0.420458	0.715412	3.84386	1.59943	0.9092	0.693149	5.97099	0.74963	8.98794	10.4192	1.62465	1.01214	2.58604	2.73581	259.523	2.3683	1.72686	1.52714	0.929203	3.92498	3.77172	7.52362	4.23632	2.57671	0	1.81129	0.217525	1.44351	1.11971	3.17044	25.7919
AAC73406	7.1002	1.39728	28.529	0	2.81596	8.94754	24.1882	6.6261	0	11.1076	1.13817	4.8828	1.12044	2.52132	4.53281	0	8.91326	25.1596	0	1.79223	10.2715	6.16439	4.5554	0	12.3793	0.938975	26.0189	23.7889	1.35667	2.53557	0	11.2151	144.958	3.27337	0	2.78236	0.846477	1.96655	13.1462	10.4711	4.42196	0	0.742991	3.63008	0	2.22538	3.20578	7.47529	27.8334
AAC73407	11.5271	1.34397	2.61934	0.259864	2.06834	10.8639	10.4695	9.03854	18.0232	21.0279	11.067	1.42319	3.44863	1.67555	113.199	0.376965	1.63671	4.9133	15.4734	0.752231	9.29586	0.991799	1.51365	0.485881	1.22679	17.9974	6.68535	5.59325	1.85061	10.7309	12.3872	18.5672	162.244	1.43114	0.874243	7.0555	2.84225	2.4074	8.67884	1.75796	10.0841	23.2227	0.0259872	6.6023	0.03812	3.61937	0.280317	8.5301	12.3775
AAC73408	4.58643	3.31647	5.99998	1.78577	1.52288	7.06625	2.72522	9.75483	3.69715	15.3513	2.18854	1.22251	1.21187	1.36354	136.731	0.647621	6.42708	13.4804	4.55709	0.861549	6.5578	8.075	2.87417	1.66947	3.30606	16.1367	12.0867	11.5151	4.5652	4.72317	9.86192	11.9057	106.605	2.75372	0.577669	3.09301	0.864689	5.79024	0.987427	4.90775	2.01941	7.75763	0	7.05282	0.130979	14.2413	0.481582	3.31273	5.37584
AAC73409	2.82028	5.603	1.88867	1.96744	8.7352	30.8502	3.20261	33.5888	1.16379	14.1291	6.97518	6.15715	24.2447	3.24294	100.484	0.163086	3.20326	14.2767	17.5325	11.3903	3.10853	4.57065	20.6795	2.10206	6.76441	5.18608	16.8843	17.1986	10.1619	6.90622	35.2913	1.69705	508.43	4.70556	20.2204	2.52614	40.4757	22.7645	2.98389	2.53515	4.8846	15.6284	0	5.30988	3.38082	7.74505	2.3042	24.3904	3.00836
AAC73410	5.2947	3.02506	1.65849	4.28934	10.5672	42.555	5.04273	20.4022	10.1138	12.1574	8.50574	4.12404	27.5993	4.36687	142.33	0.345679	6.50378	13.3821	13.6486	10.9218	3.08853	2.45166	18.6288	2.67333	5.07341	7.80013	8.37729	22.2541	8.31107	11.2228	36.5708	7.39402	265.984	5.01322	20.4738	3.61424	37.575	28.8249	4.47998	3.66072	6.92121	17.1546	0	8.73223	1.78277	15.4172	3.65015	9.53044	3.3158
AAC73411	2.86261	5.48569	2.54555	3.83025	6.47691	6.58965	5.51551	4.86119	14.6398	6.82757	5.23576	2.83997	31.2806	3.19957	110.01	1.02577	9.72037	10.9751	11.6958	10.8032	11.2016	2.64014	17.8844	3.85625	5.78194	3.05338	2.38111	22.746	5.05728	15.2839	30.1445	2.37201	322.775	4.86788	13.5721	3.64117	37.1265	43.2044	5.73462	6.22869	4.27876	13.4576	0	10.1729	1.12373	3.08877	2.5426	7.11463	12.4568
AAC73413	1.68721	0.351565	14.6553	3.42717	0.236172	0.750421	5.57877	3.05648	0	2.09607	0.477288	3.07137	0.657792	0.845844	32.694	0.180783	0.373773	8.96797	0	0.751564	3.55352	0.930603	0.573086	0	4.09529	0.472506	1.6786	6.87221	0.682698	4.89109	0	0.731579	138.45	1.37267	0.967534	0.466709	0.42596	4.45318	0.413459	13.7877	2.00267	0.309362	0.062314	0.913355	1.64532	0.653243	2.55423	2.74289	8.50374
AAC73414	69.843	3.89142	12.3668	40.1896	10.6326	116.619	14.8169	13.1749	19.1539	31.0835	44.6822	47.3336	45.0962	14.1788	110.944	183.789	18.8563	99.0966	1.91805	2.54368	17.6725	30.77	6.03843	14.3221	12.5419	2.53961	19.7235	11.7145	13.9508	97.7417	2.08184	25.4278	83.7777	3.87883	5.92111	3.0921	7.23099	82.8371	8.93299	49.295	53.5709	2.07432	0	3.79117	2.18892	154.257	194.83	22.2199	3.93968
AAC73415	325.83	8.27907	25.9847	57.1251	23.7859	149.733	45.746	26.7546	42.8336	128.643	84.1308	126.427	75.4012	20.7511	160.444	336.804	84.2516	231.526	7.16989	5.87801	19.5451	45.3557	11.2758	30.7319	26.7266	6.71114	18.2373	20.9364	31.6083	131.016	4.27624	97.4309	67.4775	8.86204	13.4447	5.72487	14.0644	133.436	20.6935	89.6785	93.2281	6.7336	0	6.66416	2.05701	209.25	190.146	87.1966	4.73651
AAC73416	461.849	15.3625	33.2456	83.1923	31.6738	164.109	75.3702	37.265	70.9207	213.295	69.5466	218.119	63.5809	18.3955	137.337	230.44	126.675	352.892	8.53886	6.53802	17.1738	57.2184	19.6185	37.3035	52.3377	12.6548	20.4841	33.8823	40.6928	178.956	4.37655	64.1468	70.8143	14.6777	12.859	26.0799	16.9836	257.265	27.9749	264.523	125.644	11.9609	0.0752894	11.2806	2.98188	174.54	279.21	128.3	17.1241
AAC73417	90.84	5.53787	9.03944	21.4663	9.98101	69.4413	26.6944	12.7037	25.1124	27.8127	10.8556	86.4641	48.2336	11.8072	127.556	138.866	26.5186	91.4286	7.15007	2.15598	26.2845	15.1224	5.47997	14.1746	39.2832	26.4839	12.8122	13.5137	22.9941	54.3589	1.85556	17.7743	153.511	5.25618	4.54328	15.4802	4.65499	53.3968	12.4608	105.967	41.1497	6.65592	0.0159605	4.41883	1.26425	46.8245	431.439	32.7985	21.4817
AAC73418	4.06192	14.4194	12.3197	6.25222	13.5945	9.39773	8.70437	16.2144	3.747	15.466	8.21686	5.33444	14.9867	39.1963	74.2811	9.26055	40.168	32.1298	9.51699	5.08023	24.623	93.2102	23.8078	5.84503	86.0199	1.24763	199.629	48.7593	12.8588	18.3613	8.41675	3.58744	99.7536	5.36422	2.21409	6.03837	4.31145	28.8298	11.4266	73.5537	4.66124	11.2726	0.296166	24.1703	9.60593	44.0084	12.3527	13.2433	66.6566
AAC73419	26.5008	5.36528	7.18176	3.59101	7.56137	10.9146	15.2632	18.8598	7.43461	56.8558	6.1124	12.106	15.404	10.5615	78.1404	2.54672	23.9337	36.8191	9.27699	4.04247	8.68796	4.56849	12.7214	11.9365	20.6831	13.5143	12.6295	15.3306	6.63011	16.3403	23.6584	44.8373	92.1393	8.96539	5.16282	7.17231	7.95531	24.7129	15.5319	26.5422	11.0663	9.11227	0.159605	16.0508	3.80447	3.04753	4.04581	8.33009	7.367
AAC73420	0.858046	0.0921046	0.940274	0.489744	0.371241	0.337026	4.78326	0.436773	0	3.75244	0.600201	0.643721	0.147712	0	253.971	0.284174	2.05638	4.14612	0.555454	0	6.43214	0.650143	0.300279	2.74709	3.35471	2.72336	0.13193	2.26503	0.536569	0.835689	0	0.82141	328.871	0.323657	0	0.550217	0.892758	1.81481	1.51648	2.20872	0.349779	1.45886	0	0.957139	0.287366	0.146691	0.633949	0.369562	2.0968
AAC73421	1.43263	7.51071	1.89961	3.95766	2.45457	4.4567	7.02799	3.36916	4.46929	5.58065	8.48798	3.78324	10.6346	2.44193	45.6568	1.46136	2.15815	26.6011	13.466	2.6037	1.11916	1.67168	10.8093	2.01814	2.59773	4.45611	0.775372	30.9759	2.36512	3.06967	12.549	3.98273	182.931	6.10283	5.02785	6.87162	9.75591	3.61879	6.52526	2.2311	4.11141	14.2899	0	11.6021	0.105556	4.63392	0.155242	2.71497	5.00629
AAC73422	0.526089	0.16565	2.64231	0.880803	0.333837	2.12149	3.76367	0.687343	1.82356	3.90934	0.337331	0.434149	0.996226	0.149454	65.5594	0	0.396256	4.97119	0.749237	0.212472	1.2177	0.14616	0.810077	0.41172	1.34529	0.556586	0.0593189	2.19351	0.0804181	0.0751492	1.02405	1.10798	89.7727	0.873145	0.22794	0.247391	0.401406	0.349707	0.584438	2.73101	0.262115	0.218647	0.0440414	1.50623	0	0.593602	0.285039	0.830821	0.707078
AAC73423	1.83267	0.367462	2.55299	0.217099	0.658271	1.75546	3.62231	0.484045	2.02261	3.79342	1.09751	0.784729	3.07754	0.442046	67.9473	0.503887	1.17202	4.47232	2.70851	0.576069	1.23807	0.720506	1.53078	1.21776	1.045	1.67368	0.497109	2.51017	0.673926	1.07432	1.76684	3.13146	125.682	0.884759	0.842737	0.975625	1.18726	2.12615	1.9687	1.52985	1.36965	1.2934	0.0217106	1.1668	0.0318467	1.10546	0.374699	3.00344	0.929492
AAC73424	4.05289	0.270878	2.88055	0.360082	1.63772	2.06498	4.20071	1.23102	9.1944	4.95717	2.05938	1.05176	1.59287	0.73318	133.714	0.417875	1.94393	4.6065	3.94782	0.579074	1.03711	0.796691	2.1342	1.34653	0.733294	6.55311	0.258669	2.9037	0.438344	2.33486	3.07004	5.99912	59.4192	0.502376	1.05609	6.38281	1.80509	2.47804	3.92899	0.87964	3.45756	3.81377	0	3.16679	0.0352141	1.22234	0.673267	1.96242	0.963538
AAC73426	3.50469	0.292971	1.8693	1.94725	1.18086	25.7957	3.9622	0.955151	1.61259	9.49781	1.31254	1.70632	1.17463	1.71812	79.3589	1.0169	5.25619	5.27528	2.42937	0.375782	2.22095	0.710877	3.70118	1.09226	1.6583	1.91955	0.209825	1.87046	0.64003	2.99048	2.26394	2.28618	56.2512	1.75874	2.51962	2.11477	2.1298	3.6079	1.98116	0	2.50334	4.06038	0	1.83939	0.171388	1.86641	0	2.10615	0.208425
AAC73427	23.146	0.790824	3.91794	9.02842	15.7501	3.19165	10.7708	7.5004	33.2869	33.1435	21.7883	11.3251	3.54373	16.2007	140.345	1.21998	31.7518	23.1744	15.8506	7.75685	4.44554	2.50379	14.9386	15.4934	3.91533	6.12714	1.89906	16.1479	10.0271	17.0098	17.5424	19.0424	79.8097	13.023	14.9788	8.29058	14.4289	20.2307	14.662	0	21.1406	17.9294	0	18.5311	0.943405	2.18562	0	5.47518	9.46502
AAC73428	121.824	15.3068	4.29477	4.99009	35.3481	42.3332	106.018	42.2018	373.347	102.612	101.065	31.4379	17.1786	13.4306	252.162	19.5696	84.8435	40.4975	100.312	6.80735	40.9763	1.71321	23.1053	13.8345	3.47233	258.569	2.5031	63.727	25.2622	56.3164	167.647	152.209	150.826	13.8735	22.265	95.0487	29.6812	19.1291	116.687	0	87.7474	154.456	0.0344155	137.207	0.403866	19.8945	0	86.2179	24.4957
AAC73429	0.453613	0.0892683	3.30353	0	0.179904	0	3.09064	0.846647	0	1.59668	0.0727148	0.571907	0.0715819	0.644322	30.6964	1.37711	1.28125	5.09003	0.538349	0.114501	3.52717	0	0.436549	0.44375	3.16353	0.359932	0	8.52783	0.173349	0.485973	0.551857	0.796115	123.848	0.993353	0	0.533273	0.162237	0.50255	0.629905	0	0.960523	0.471313	0	1.00497	0.278517	0	0	1.49243	2.41327
AAC73430	2.94362	0.579288	1.47845	0	2.3349	21.1971	0	8.2412	6.3771	13.2395	0	3.37388	0.929031	2.0906	33.826	0	3.69529	0	0	2.97211	63.8758	21.4675	5.66578	0	40.4878	0	24.0633	14.2458	2.24982	11.5633	0	4.13298	184.777	4.07126	0	0	2.80748	4.89178	13.6254	0	0	0	0	3.00994	0	5.53564	0	12.3965	14.8362
AAC73431	2.16961	4.07558	2.52612	2.16709	1.40805	15.6589	4.78747	44.8662	0.640944	14.5794	2.56101	5.28994	6.5362	5.46312	98.2153	1.07782	3.71403	8.73637	48.806	1.79231	39.1618	1.64391	6.07415	2.31538	13.9847	19.1716	11.4255	14.3181	10.8539	6.44488	2.15959	3.53085	380.803	7.63822	1.9228	13.2168	3.17443	9.34153	2.32807	0	1.91627	34.4288	0	12.3025	0.544962	20.9566	0	21.9597	6.46161
AAC73432	3661.5	304.699	53.8514	19.016	220.545	327.156	503.01	816.588	1011.8	4739.21	869.856	155.8	536.838	10.3252	67.289	2.20681	54.7516	494.769	1201.31	15.5963	111.73	6.31101	104.935	3.55552	64.4251	4266.77	30.2236	993.811	74.3085	325.134	1459.17	9562.49	508.347	138.657	28.5424	16514.4	66.7291	86.5729	546.766	0	137.625	1384.04	0	1987.05	0.557899	243.78	0	5690.55	998.357
AAC73433	5.2763	1.11109	1.62042	1.1605	0.719747	9.25669	23.8709	5.55124	15.2894	4.12058	2.10103	3.44361	4.55025	0.787647	63.5923	0.30608	1.77192	5.00163	3.58964	0.203594	3.42753	0.350131	0.905597	0.197258	2.793	284.717	0.483141	3.3029	1.81086	13.4657	1.96251	2.54803	97.1427	2.13813	0.546039	5.92632	0.721185	2.45735	1.86672	0	11.5284	4.29496	0	2.37112	0.185711	4.58198	0	62.4145	2.03259
AAC73434	2.32559	0.557153	0.710981	2.53931	1.60406	7.20832	2870.38	1.69849	3.94292	4.54771	0.518671	1.52977	1.40412	0.574489	116.966	1.35065	0.76159	2.14975	1.20001	0.816728	2.92548	0.140457	1.68668	1.58262	0.705165	73.812	0.570044	0.903395	0.618243	1.22769	6.88864	1.98753	129.898	1.02554	0.547617	1.74341	1.15723	2.46445	1.49769	0	4.43324	1.89104	0	0.482488	0.434579	0.950735	0	9.63408	0.339745
AAC73436	0.984813	0.141809	1.44769	0.301614	0.57158	3.99555	703.191	1.61395	1.24888	2.42371	0.46205	0.759847	1.41004	0.307065	73.053	0.78755	1.62828	1.27672	1.53937	0.363785	2.03277	0.350347	0.73972	0.563942	0.753822	10.4444	0.893755	1.23399	0.715978	0.669068	0.70133	1.11292	78.8724	0.930195	1.17081	1.75076	0.824721	1.51684	1.60103	0	1.83103	1.19794	0	1.08068	0.353954	1.71648	0	8.80048	1.04921
AAC73437	1.89862	0.0879147	2.29985	0.350599	1.06306	2.97568	745.44	1.1986	0.725858	3.25414	0.64451	0.998461	0.740213	0.475914	66.7362	1.35623	1.96283	1.71492	0.795279	0.958499	3.02938	0.387854	0.429929	0.874042	0.757253	8.0052	0.661124	1.53834	0.12804	1.35604	2.17396	1.52888	99.8497	0.97829	0.907305	0.437656	0.825516	3.15517	1.08562	0	2.44836	0.928333	0	0.951664	0.0342867	2.3453	0	7.46656	0.500353
AAC73438	1.32644	1.14203	1.0826	0.607248	0.789106	1.25367	438.746	0.812352	1.97561	2.46418	0.478419	0.931196	1.38673	0.942054	91.2434	0.956393	1.71719	3.3783	1.67261	0.920755	2.18874	0.230323	3.35092	0.9732	1.04392	3.57412	0.373906	1.94433	0.348494	1.42107	2.82402	1.89148	107.464	1.45237	0.853088	1.10456	1.14649	3.1687	2.03382	0	2.25112	1.20593	0	1.44109	0.0509019	0.649594	0	7.83357	2.22847
AAC73439	32.6218	6.41112	2.11983	7.5908	39.1276	7.64567	3.25759	13.2934	132.582	13.7472	171.468	8.76799	1.54019	41.497	128.155	3.84398	11.5074	7.24419	7.51355	10.3207	17.2678	8.9776	8.96989	268.375	11.498	0.55816	13.6819	8.29801	4.98994	34.2425	45.5706	24.537	196.772	7.08396	7.00041	1.49888	12.1391	8.5482	25.6415	0	39.4942	38.3714	0.0828112	22.7023	0.242947	11.0788	0	2.98553	5.09649
AAC73440	225.559	15.0514	6.8666	25.9127	81.2302	20.7114	11.5338	31.3549	282.21	133.548	437.61	30.0683	9.85086	119.081	66.6948	10.6504	46.3066	99.8608	38.8797	31.0586	11.0084	17.0206	40.8784	489.296	18.5645	6.07217	29.2672	30.6333	23.6092	81.2484	121.135	215.088	72.4718	34.1309	43.7976	10.2601	49.4198	35.5084	60.7752	0	111.942	97.8268	0.0269931	64.1827	2.61331	61.2027	0	15.6838	11.701
AAC73441	21.6264	1.53214	3.70979	7.93791	5.70048	0	8.84096	8.75603	17.2991	27.4044	11.3283	5.76594	3.59125	8.08137	67.2903	6.42411	9.02175	17.0951	9.71371	5.84526	6.28122	0	10.5025	7.81152	4.5634	2.00641	0	6.16826	8.62057	26.805	9.71457	27.8886	89.4205	4.73974	5.94645	5.31955	5.94986	16.0345	9.3328	0	8.60344	9.33382	0	9.11762	0.306428	0	0	4.4662	5.03074
AAC73442	15.1778	1.49345	3.65912	2.2235	5.77879	0	4.91209	5.09916	11.8373	31.8174	4.67141	3.7576	1.62868	4.52738	97.6712	3.13331	5.14445	9.86016	3.60262	2.9117	7.46537	0	5.06371	5.34521	2.88151	2.56923	0	7.4584	2.5521	7.91349	9.60184	15.0238	100.454	5.0381	3.78129	4.28238	4.92179	7.23056	6.74449	0	4.31041	5.36183	0	7.13909	0.186383	0	0	2.39694	5.09985
AAC73443	6.60254	2.02495	3.35923	0.538358	1.63237	0	2.19086	5.76155	15.6042	13.4815	8.74208	5.77889	1.62375	7.67324	28.2466	2.49906	8.07323	6.98845	5.49532	4.1557	1.67462	0	7.92207	6.03957	1.69435	6.25954	0	10.3425	5.11187	6.61423	10.0146	11.5577	139.214	4.26942	7.52329	4.83867	8.95507	3.41992	9.76391	0	12.304	10.1566	0	11.5736	2.21124	0	0	5.28121	2.01682
AAC73444	3.80589	1.46915	2.13209	0.612692	1.85776	0	4.7374	2.52721	5.07392	8.90233	1.50176	2.21464	1.20117	1.55941	114.757	2.04421	1.83759	5.10054	3.30077	0.812884	3.70581	0.0508349	3.19314	3.43674	1.89995	6.03977	0	3.70556	1.67818	2.71826	3.91784	5.60054	164.591	1.38344	1.8234	2.40921	2.02435	7.541	4.53968	5.31054	11.7055	1.9772	0	1.99571	0.134816	0	2.90803	4.85457	1.14765
AAC73445	2.59775	53.0114	1.0211	12.0551	2.41891	8.7839	2.88578	0	3.6703	8.34875	2.93307	2.09716	3.529	2.40646	116.81	3.49747	2.33948	3.60201	3.21706	0.342116	5.75958	0.823698	0.65218	0	2.69128	231.936	4.87119	0.37842	1.42435	3.14608	4.94667	3.80593	242.017	1.2497	0.367023	1.72614	1.13108	45.2346	2.35261	11.3932	923.193	2.46441	0	9.12372	0.936201	6.1596	8.1083	11.148	12.7134
AAC73446	2.56445	11.7727	2.13188	0.832797	1.05214	3.15208	6.89114	3.65172	0.862085	10.142	0.552839	0.820973	1.63268	1.13046	111.44	0.563768	3.66333	7.05037	1.73165	0.200892	8.20327	0.829163	0.340411	0	2.74951	238.883	1.75736	8.88838	1.67277	1.42107	2.25921	6.42521	162.484	6.72675	0.143678	1.14355	0.316273	24.6883	1.96475	16.9014	864.396	0.96474	0	4.15939	0.610823	2.49444	10.1812	36.7981	6.6854
AAC73447	0.746085	97.4216	36.8046	1.73113	3.58939	3.95936	4.5999	6.13017	1.58119	2.00768	0.171598	2.96695	3.10206	2.07344	1612.31	1.27038	0.824615	42.5874	3.17609	0	6.59911	0.963176	0.374618	0	15.3081	1023.58	0.356615	34.9237	8.46054	2.88446	6.98514	0.734413	19.5714	35.4432	0.263526	0.743634	0.266842	115.118	0.788293	77.7861	4832.14	2.88171	5.77401	2.65354	0.970959	5.91721	115.448	107.771	0.217991
AAC73448	75.6159	10.9036	7.63282	17.0618	24.7366	67.2566	27.9082	14.9948	52.8141	119.832	31.7202	21.156	13.2898	19.1128	232.441	7.30494	32.4917	53.0094	15.5936	24.6945	22.7863	15.8879	42.0479	32.5207	18.3696	37.7666	13.6548	22.512	29.7638	39.2331	21.955	114.966	114.516	19.4496	37.4664	12.655	36.7639	2301.87	31.6548	0.0466917	0	21.8758	63.346	29.9997	0.534585	17.8122	0.214424	2373.82	24.9997
AAC73449	8.63144	9.45443	7.85869	8.07114	11.1875	0	25.1504	22.7256	63.9753	10.2135	24.2342	33.9479	58.5635	13.9298	116.773	0.401423	47.3074	67.2882	11.7695	0.778786	30.9244	3.67356	4.10035	28.4573	3.33001	284.271	0.124243	5.6608	31.9184	56.1128	3.21728	3.86774	98.1774	10.5155	3.10322	8.54959	2.20694	40.2851	2.04016	0	43.0414	11.9068	0.0461221	8.33766	0.135311	0	0	310.268	6.04728
AAC73450	1.65458	0.394492	1.19859	0.399546	0.605735	0	2.19505	0.712662	3.51558	3.34134	0.612074	0.656455	0.843553	0.542356	141.625	0.405713	2.87596	3.60801	0.566442	0.0963806	2.03686	0.298352	0.428707	1.30734	0.591753	1.36337	0	0.746256	0.984929	1.8408	0.696786	1.5748	79.2921	0.682123	0.568685	0.523694	0.705574	3.01401	0.662775	0	1.66459	0.297545	0.0199779	0.390429	0.0293051	0	0	4.27123	0.641482
AAC73451	0.812875	0.959814	1.41325	0.981458	1.19036	0	0.798813	0.525182	3.65751	1.54068	0.72169	0.645015	0.47363	0.932583	108.739	1.02508	8.12431	3.76671	0.667885	0.284103	1.69607	0.325725	0.481413	0	1.38092	1.38923	0	1.32684	0.645177	1.74173	0.912858	0.724294	133.071	0.691857	0.711168	0.0735097	0.58146	3.01345	0.78147	0	1.68232	0.389813	0.0392595	1.15088	0	0	0	2.12308	1.36566
AAC73452	5.06268	2.185	1.36783	2.19212	0.830845	0	3.56835	1.95502	3.63074	18.148	13.567	1.53671	0.528935	2.97565	173.594	1.39917	18.6719	3.34048	0.994496	13.5371	4.39435	0.582014	27.2845	1.22961	1.25808	1.55144	0	1.55975	1.04074	4.4887	1.52917	4.70614	180.654	1.83503	19.8552	15.0231	24.176	3.48136	20.1695	0	3.28782	1.52365	0.0438437	1.99929	0.257253	0	0	17.6997	0.586585
AAC73453	13.7038	1.98319	0.575168	0.239662	0.726684	0	0.97531	1.38931	3.96945	32.4712	17.8432	0.945037	1.30113	1.46396	192.713	0.834382	11.5007	4.59896	0.815454	17.4594	1.82232	0.0795387	34.973	2.24054	0.532432	1.57502	0	2.89895	0.787729	5.23461	1.67183	11.7374	131.067	0.633542	19.9709	6.46212	28.998	4.05988	38.3774	0	2.68164	1.18985	14.476	1.40516	0.421878	0	0	95.6092	0.384784
AAC73454	53.0666	1.17188	1.5889	1.16835	1.77129	0	1.42639	2.34446	5.64406	96.5065	18.6739	1.49303	0.939703	2.37894	52.0347	0.564946	7.59227	6.04459	3.75449	11.8371	4.98032	0.775502	26.5052	3.27679	0.721002	3.0516	0	1.38553	1.06672	5.31641	4.52787	29.7857	57.7255	2.83114	16.6295	3.50031	22.1854	4.12331	26.8748	0	4.12588	1.35346	28.0023	2.28339	0.74268	0	0	77.2417	0.625275
AAC73455	35.3426	0.743391	0.776159	1.25771	1.49817	0	3.65592	1.44216	7.06769	67.8258	9.6336	0.669127	0.867063	1.95115	96.4633	1.04255	9.05311	5.27312	4.27938	7.54146	13.6618	0.596296	20.9311	2.01566	1.06443	3.81483	0	2.17332	0.787406	8.8298	2.50672	28.6284	126.513	2.81019	9.3924	3.96989	13.4286	3.04366	19.8697	0	2.48093	3.74651	36.4747	3.27737	0.527131	0	0	99.0651	2.21161
AAC73456	3.33847	1.98457	1.94274	2.74653	1.20534	0	2.35307	1.99825	2.69348	6.15923	2.52449	1.33002	2.92115	1.96222	155.746	1.5098	8.32412	7.91379	3.11504	3.20806	5.39582	4.41365	8.95176	1.3514	1.79304	5.33454	0	2.41708	1.10863	5.42662	3.69739	2.27903	108.941	2.77042	3.51642	4.06009	5.53369	7.19321	8.95215	2.11878	3.4414	1.72241	39.956	3.90808	0.339279	0	0.623727	52.7225	2.63031
AAC73457	20.9294	28.3469	16.2832	45.0895	39.7129	33.8366	48.2324	47.2977	42.6745	39.2424	57.4957	21.6367	30.178	52.1707	114.751	23.9206	49.7141	112.941	34.0928	39.9849	41.112	29.2159	89.7835	20.0729	44.2023	20.0803	64.8968	56.9845	24.7787	56.1294	42.9364	19.4465	143.807	52.5964	58.0095	48.7272	59.5906	57.2862	66.6748	27.1135	21.6733	40.5074	73.949	54.9709	2.26775	37.0435	9.26445	61.4604	194.426
AAC73458	11.6065	18.4752	75.5984	42.8923	17.4805	23.0107	16.8921	28.0728	12.8906	30.9422	19.1471	20.0555	14.9539	18.6252	46.4277	22.3459	20.3339	66.3771	17.2619	60.8565	16.3389	33.2916	67.5851	32.769	61.9894	4.77963	17.6425	65.3043	58.7837	27.1513	15.5502	41.6942	87.9702	14.1731	39.6257	4.40433	36.7823	81.6689	30.2964	107.706	13.8347	13.9676	110.463	25.9895	23.3411	44.0678	69.1536	15.3713	70.3459
AAC73459	59.3706	40.2962	145.2	74.2615	63.9687	18.1963	60.311	34.7633	70.8831	114.328	62.1019	28.6631	27.0523	37.42	95.124	23.7836	51.68	348.637	83.1315	96.2381	75.9995	86.4204	116.886	81.4469	101.505	42.0103	21.1308	149.196	97.5636	41.4166	65.7819	94.7898	91.5563	52.9014	81.1978	18.7209	75.4874	76.8375	21.331	142.176	37.54	93.0497	65.8086	75.3944	20.7497	38.709	202.798	49.2051	23.6566
AAC73460	31.8023	50.7832	327.672	77.9657	132.615	42.5302	116.079	75.4687	133.857	54.0162	80.4019	55.4049	56.781	46.4633	234.351	69.5144	94.6747	606.387	60.3889	197.247	248.436	197.535	169.061	95.999	366.483	65.369	50.2019	307.817	203.48	84.3662	114.965	42.7381	250.297	155.413	124.996	39.8796	129.558	219.452	59.7237	232.627	49.3458	98.1855	192.828	216.172	24.5476	23.9223	206.768	105.23	754.111
AAC73461	12.1281	1.81999	5.1339	0.764001	1.35132	16.3862	35.8585	9.65269	5.79971	44.4033	1.40447	5.80207	5.1463	2.93839	104.72	0	10.2349	13.6546	8.95392	1.35151	8.4498	1.43681	3.27905	3.33314	5.61052	41.6476	4.87086	6.7951	1.39508	8.08279	4.14517	27.6782	133.488	3.47824	0.922663	11.826	1.04453	8.08886	4.73141	8.1833	2.72828	6.57461	75.7911	7.13387	0.523006	4.0428	2.19769	16.8471	7.63234
AAC73463	111.131	0	11.0957	0	19.4569	8.09129	4.0225	0.0355458	24.2599	121.498	12.993	22.9458	11.7568	10.8205	187.625	0.555044	34.6183	62.3557	26.0377	7.84539	15.0152	2.61906	13.3429	13.414	15.4217	34.1519	2.87747	22.9142	9.89795	0.598494	20.389	163.645	61.7462	21.037	10.3144	25.5832	11.3705	22.7027	19.9227	6.08908	15.9599	26.2781	78.1693	30.5346	2.36205	4.0112	3.85224	2.72689	30.8864
AAC73464	26.8501	0.0141645	8.07059	0.0753162	9.00625	8.23452	2.88111	0	16.9964	63.5135	9.07454	14.3255	6.02548	5.90416	99.2289	0.437022	14.7957	29.1392	10.699	4.66922	14.5904	1.91218	8.55466	6.86509	13.4415	15.5629	2.32817	16.3917	5.8931	0.35985	11.3396	44.7306	83.5295	9.31193	5.9642	7.48852	6.37132	18.9086	11.4525	20.3166	8.45871	9.17982	95.2213	14.7993	2.39195	1.30279	3.74535	0.975647	14.5711
AAC73466	10.166	0.331133	3.7326	0	1.00101	18.478	42.5141	3.66399	1.51887	21.7168	0.899099	1.02858	0.221273	0.597515	100.438	0	6.07288	8.19835	3.99393	0.637097	6.03475	0.827824	1.25949	1.37171	4.31908	14.0931	5.21745	5.63762	0.964533	0	2.04707	14.7656	205.69	0.484837	0.303768	3.73647	0.568373	7.76736	3.43996	9.71916	2.34039	3.3509	46.866	6.35647	0.129142	0.835021	0.823032	5.3515	11.1505
AAC73467	0.129935	0.0767111	8.4186	0	0	0.982446	116.527	1.09133	0	1.60076	0.124972	0.178712	0.123025	1.9379	38.3233	0	1.22335	6.21572	0	0.196788	2.53759	0	0.75028	0	2.79403	0.721701	1.31857	4.64363	0.744819	0	0.948456	0.410476	138.735	0.898547	0.211115	0.152753	0.371775	1.5115	0.721729	6.66845	0.0971068	0	53.6803	0.531447	0.239338	0.244349	0.527996	0.923391	2.40124
AAC73468	31.9016	1.69417	2.20792	1.725	0.145289	1.18709	19.0318	0.683745	1.19045	5.37278	4.99153	0.125964	0.346854	7.28489	132.604	0.333644	0.689817	6.70688	1.08692	1.01717	1.25865	0.636101	1.05766	0	1.1	0.726694	0.361426	3.13666	0.699974	102.63	1.7827	3.40756	105.042	4.51779	0.496009	0.574223	0.611434	1.01464	2.03482	1.02648	1.27764	2.6644	46.5764	1.06133	0.0562319	0.861137	1.07511	0.867794	0.307727
AAC73469	245.325	1.88758	1.23525	2.05882	0.390161	1.06261	5.65543	1.3771	4.79526	35.6856	2.60201	0.338265	0.465723	2.09603	70.6541	1.34396	1.85244	7.26239	2.91882	0.12416	1.15631	1.28115	2.05129	0.962368	1.52462	1.82138	1.31721	3.93694	0.187972	59.7231	4.18888	13.7261	116.46	3.85507	1.33199	0.771012	1.46603	3.4059	2.84601	1.23318	2.63451	3.32197	51.7808	1.42505	0.075503	2.38959	0.444173	1.81252	0.550916
AAC73470	24.4357	1.007	5.14012	1.62963	1.05883	2.0026	3.7896	0.519059	1.92793	4.87269	1.78319	0.560996	0.56173	1.26406	145.441	1.21576	3.63077	4.07317	1.3202	0.224633	5.39097	0.540838	0.99918	0.435284	1.81018	1.76532	0.250856	3.2301	0.340083	39.6457	2.16532	2.1866	119.859	2.46165	1.08444	0.697466	0.848759	1.60213	1.95664	2.42797	2.49406	1.61813	105.417	1.36495	0	3.06815	0.100451	2.98646	0.373773
AAC73471	225.232	3.03649	41.0088	3.8122	3.22974	5.4012	5.47548	2.59991	6.03548	63.6988	5.77131	4.47039	1.69089	5.327	69.5004	2.86263	9.28137	19.2377	3.81503	2.59652	15.811	1.26519	4.67479	2.09643	15.2777	4.64788	1.08736	12.7647	2.0474	81.1985	4.6929	39.7175	54.331	6.17493	3.24981	3.61109	3.88343	8.07235	8.82847	12.3257	6.2996	6.01195	45.1647	6.93913	0.328953	7.58996	2.41897	6.26105	1.08011
AAC73472	430.248	71.9357	303.967	112.278	228.868	108.043	57.2877	112.42	194.167	793.525	205.477	92.1851	83.4943	110.657	166.243	45.0023	117.719	449.548	92.0293	116.44	218.422	187.253	177.716	144.659	72.9097	20.2236	239.224	156.556	126.321	135.239	94.3384	370.744	134.41	255.527	216.334	40.2807	191.386	85.6097	118.782	127.975	104.315	102.867	88.4288	109.593	5.64696	95.182	59.1939	83.6338	153.908
AAC73475	12.5345	0.329812	5.14064	0.876847	7.38265	0.107753	14.0185	3.91004	10.1142	23.0873	8.15554	20.0184	7.87735	6.48266	61.4438	0.490619	8.00224	16.2606	6.85492	3.15766	4.49176	0.0103931	6.3363	4.8599	6.03532	32.9523	0.835171	8.58979	4.426	5.29026	6.69923	10.7884	57.3424	5.72584	4.58696	5.21878	5.40891	29.3926	15.515	16.3478	9.9753	6.93418	42.1275	8.92541	1.22195	0	8.783	10.1614	2.04467
AAC73476	25.1706	0.623236	9.34489	2.48543	18.5263	0	17.869	6.74219	10.7202	44.4735	17.578	32.1241	30.9225	9.27796	50.2922	0	20.9963	34.6014	15.7389	9.9925	21.404	0.0687385	14.0961	11.2306	10.5448	50.0486	0.948515	8.91596	6.42946	11.3803	9.15052	29.6667	102.051	10.7678	9.86237	37.6964	11.0436	24.1217	19.515	16.8721	15.335	12.9564	163.008	29.5494	6.01578	0	2.77042	29.5394	31.7018
AAC73478	0.878052	0.518386	17.8608	1.72275	0	3.20096	4.20646	5.53109	0	3.47701	0.316694	3.09466	0.41568	0.701553	26.9065	6.39759	4.75352	5.63938	1.17233	0.997369	4.5252	0.686092	1.47879	0	6.95283	1.04507	2.59887	21.0835	0.251661	0.587932	0	0.462309	79.866	3.49144	0.713319	1.03225	1.33467	2.91834	1.98136	7.2839	0.73824	0.342118	51.1326	4.26471	0.606511	0.309604	0	3.29331	1.84395
AAC73479	38.1587	13.0086	6.44956	26.416	29.7469	30.8407	23.6129	37.3129	66.3869	61.2938	32.3272	27.3957	17.6848	30.2616	151.847	25.517	25.0046	51.88	33.9435	18.5642	55.0438	22.7028	58.5138	73.3733	17.4983	69.6646	10.6947	16.4599	26.7111	84.8884	58.5837	32.8835	127.348	33.0315	17.1496	19.728	25.4687	61.271	25.5994	17.0008	44.0583	35.0234	69.0197	50.1842	0.537575	12.0742	7.11556	27.1159	20.8381
AAC73480	21.2922	8.03004	35.2803	10.8894	8.36308	31.6018	26.7054	13.609	13.9421	46.8585	9.74563	21.9718	5.83406	19.9357	104.374	22.8632	39.1914	47.1454	13.6505	8.29514	156.834	12.5062	34.8768	27.0579	19.2579	13.4724	15.9795	19.5232	8.11066	7.09027	15.3256	24.9927	154.463	23.9251	10.1597	7.78038	13.4512	25.9406	30.1693	17.8106	15.0429	14.9384	49.2329	19.1816	1.13498	8.8837	5.06952	27.5707	12.6523
AAC73481	25.3016	20.7467	30.3577	31.2152	28.1219	39.8135	22.7458	29.1507	49.0616	49.9357	20.2794	27.5677	8.13325	31.2802	131.415	28.3543	16.4694	41.4153	33.9205	14.9021	144.32	20.1227	113.933	34.2242	16.7923	22.6374	20.6921	22.2105	18.7412	36.8114	28.5013	20.4485	81.8575	36.8661	15.7332	18.9731	22.7163	40.922	70.9202	19.5321	29.4921	32.6177	49.3901	30.5561	1.82202	29.6157	5.2888	24.3361	25.5395
AAC73482	2.96841	13.5193	56.2284	11.9809	5.0455	96.1904	48.7566	10.6851	27.5606	5.22429	6.52582	41.7024	111.62	9.03515	32.4866	23.9455	7.98516	60.1062	4.52948	2.56898	942.281	3.97621	236.702	7.4671	10.5974	214.339	12.1927	30.7839	5.3478	11.8121	6.19083	8.93096	107.768	22.8737	4.13401	10.9677	4.85336	27.4838	425.161	12.0074	7.92303	2.64364	64.9651	8.67226	0.781113	17.943	9.76473	80.0282	12.1114
AAC73483	366.412	66.1839	0	32.5849	19.7603	114.362	201.56	122.054	13.4924	513.949	0	94.2253	208.353	17.6927	453.261	7.56295	7.8183	11.0344	14.7828	0	349.125	30.2799	0	0	22.9237	141.664	138.691	48.6887	19.0402	469.283	0	32.7913	250.506	17.2275	3.37302	48.8112	7.42491	37.9492	112.429	34.9021	79.1262	6.47099	41.7099	19.1048	9.55988	849.121	0	191.792	27.9019
AAC73484	96.7291	98.2931	27.3768	84.6569	198.588	118.991	94.9739	171.698	53.4602	178.669	67.6981	75.2562	33.371	36.9372	1580.57	35.3717	127.344	95.8362	153.291	178.667	111.163	145.74	192.594	178.149	42.2984	50.8515	145.461	111.285	158.464	71.6706	57.7627	143.852	187.701	98.6456	362.456	53.1858	328.827	116.97	117.839	85.7755	159.366	198.627	68.6427	81.767	3.11661	180.778	48.657	40.6972	57.9886
AAC73485	147.295	57.2343	44.1616	9.43658	152.006	547.116	220.814	486.019	224.674	284.805	54.2105	44.9625	288.887	56.0416	69.0863	13.6889	452.835	93.2039	211.378	0	176.121	38.3645	36.1619	0	52.4107	203.936	286.619	175.413	149.913	78.0965	1300.09	182.013	347.618	132.003	6.10516	410.819	13.4391	434.608	324.551	19.9493	198.259	330.292	273.197	1078.12	20.0719	1437.98	2.03586	295.516	338.366
AAC73486	26.0638	2.12711	9.356	2.28614	10.489	21.2389	9.10765	11.5894	7.22419	60.8019	9.62184	4.95547	14.8067	8.41153	80.0153	3.70033	30.3134	70.7618	19.2419	1.56735	107.751	3.55401	5.23799	8.32405	7.68516	6.84299	6.61233	26.0265	4.08665	5.78995	46.1642	45.8106	118.361	8.50844	4.29706	9.14722	3.70133	28.3448	22.5675	8.24152	19.6507	19.9522	88.8012	24.2994	1.55324	39.9322	1.45369	32.1419	61.9472
AAC73487	65.5728	94.8073	13.2505	2.40055	40.0331	201.129	847.957	142.37	226.133	76.937	70.2395	79.934	72.4033	8.96109	62.9761	4.87521	24.4791	84.6783	102.099	7.52796	182.531	4.3818	50.0433	29.1747	10.2217	617.085	18.1069	77.2896	14.9037	48.3357	167.457	89.3828	139.111	35.4307	35.4102	659.857	37.7428	31.1344	88.6677	10.1497	148.304	181.154	205.013	130.581	2.11285	80.1714	2.07159	500.567	243.454
AAC73488	6.51118	1.20128	2.14612	1.59688	2.29991	23.7916	3.37923	3.98764	4.29789	9.66889	2.44629	4.68763	1.78205	1.95088	135.03	5.18888	1.81995	7.39038	2.35447	1.61787	10.8728	2.70284	4.11222	2.68718	6.23789	4.23812	1.41958	6.76052	1.22469	3.76033	3.34183	6.74935	158.292	1.61817	2.06625	3.10969	2.91096	14.0328	6.78126	8.28209	2.01489	3.01265	70.9672	3.95311	0.421648	1.57841	2.48049	26.1487	3.33298
AAC73489	100.775	55.0335	16.9099	55.6016	66.1282	83.2061	125.62	62.6259	188.549	106.55	162.645	47.4094	55.9485	77.5899	162.885	26.283	71.4482	172.191	94.5927	67.1782	55.1666	52.6546	75.8237	111.579	43.2601	26.8965	12.9769	67.3579	76.8473	94.3049	124.273	148.808	104.128	64.5685	125.779	63.7237	166.889	67.2417	51.2053	23.1034	48.6119	129.218	42.709	82.2019	0.351565	79.5377	19.1309	92.1731	20.2653
AAC73490	70.7771	39.5083	29.4658	23.0914	45.2542	80.8105	25.2118	35.4114	34.9808	103.988	66.4348	99.8143	34.8232	38.2256	138.13	34.314	73.9856	141.452	37.0488	32.0629	16.5458	20	71.4815	52.6526	44.4182	12.2427	54.3156	51.0939	38.8744	41.9015	36.6688	66.6903	81.3479	74.3171	66.1706	44.0815	55.6969	96.5997	74.9897	23.9715	62.6163	30.1985	64.5453	57.0534	1.81759	30.5337	18.469	44.908	30.1414
AAC73491	280.881	44.7724	58.2119	54.8003	33.7089	84.3879	179.506	52.6788	144.144	331.07	116.842	120.738	189.128	205.48	164.974	37.0106	96.4588	260.867	50.4356	55.2607	79.9526	42.9333	74.636	127.658	117.337	6.24452	57.3556	116.976	50.6893	171.844	103.402	745.845	132.897	83.91	62.5385	165.692	77.583	112.711	439.915	89.6411	272.154	50.8454	424.131	112.367	3.42635	135.483	107.179	107.675	74.2811
AAC73492	1349	133.556	140.355	0	63.3314	3798.24	1410.99	568.146	216.214	1131.96	76.7931	404.943	944.958	170.115	114.686	157.555	150.345	123.778	0	50.3844	4504.64	183.695	147.274	0	272.613	1554.79	571.102	274.939	175.443	634.408	169.986	2326.12	979.257	257.665	81.0787	121.241	71.3903	337.238	1529.11	264.934	420.178	0	334.2	380.992	9.1918	478.595	103.642	1040.25	122.96
AAC73493	36.0805	26.8494	26.5588	23.5394	9.50112	89.9364	84.5975	26.4462	34.1775	48.275	41.3058	37.3694	21.1149	34.6505	65.6514	18.9803	21.0882	32.6098	14.2157	6.63698	38.6713	20.4944	16.4947	24.007	61.5203	86.5439	25.2824	64.1681	9.93642	45.801	40.5183	26.2522	220.777	14.6137	9.96823	15.7989	9.12538	41.4294	91.8212	58.9403	52.9107	27.623	334.698	45.208	1.43503	19.9616	9.76113	72.3589	115.343
AAC73494	296.148	914.551	482.186	206.026	255.558	550.719	1263.88	497.32	348.991	952.368	432.474	314.443	2360.8	298.157	376.047	81.0151	1375.76	5485.34	392.024	274.37	1003.97	88.719	1335.26	356.565	222.549	184.202	749.487	1981.44	196.499	268.463	914.579	490.056	167.591	1281.67	1186.19	992.818	1003.32	451.585	479.03	142.063	619.391	449.721	241.45	923.989	1.99818	1577.95	312.241	486.534	181.338
AAC73496	133.986	42.3711	36.0792	68.185	110.69	33.5667	95.7809	41.3948	129.26	155.288	172.035	30.729	16.2913	56.1751	116.027	135.258	38.9291	82.4142	35.1728	192.025	55.6506	96.651	233.588	94.8486	57.9835	23.464	59.0323	120.631	59.4034	110.462	54.9187	83.2221	136.239	159.751	225.882	34.1489	252.427	58.3833	53.6008	47.9328	40.8753	62.4017	156.789	71.9809	2.41017	24.2371	5.58284	22.3168	290.279
AAC73497	7.71967	6.12846	2.47484	12.7871	18.6044	10.0061	45.1552	7.17354	38.0026	8.32523	24.6442	4.33741	9.08203	14.978	163.325	2.51314	30.9284	22.815	29.0057	15.4229	28.0141	13.895	24.7853	14.6537	6.52923	40.7664	9.16728	16.9495	8.05936	41.1055	36.927	12.5914	212.97	19.8545	26.6867	23.2483	36.1396	38.7591	11.9515	8.48762	9.7219	38.5003	151.965	39.0984	0.423561	11.2431	3.47065	33.2016	48.8971
AAC73499	20.059	6.95464	5.06113	8.76225	7.65524	11.7532	11.9666	10.1986	14.7586	35.2197	4.4592	7.84075	2.82197	6.85425	83.7205	7.84187	15.0552	22.8827	7.91663	4.0124	12.0624	7.39323	14.114	9.71884	11.3553	11.7495	13.0423	12.2578	5.20679	9.0724	5.17996	14.7461	113.827	6.05243	6.76423	12.0689	7.41109	11.3211	16.1609	11.7631	304.383	7.96309	103.13	11.8518	0.304998	11.2988	4.67789	18.9022	11.9221
AAC73500	29.3914	5.48357	5.24519	19.5212	22.7047	12.4425	8.53039	15.7264	27.2521	40.129	15.0818	10.8271	7.62568	20.0931	74.3676	8.76196	3.99258	23.6612	15.0419	21.7597	11.9832	17.8699	23.7555	13.7454	7.29239	3.25182	20.2454	21.0292	15.8547	18.8336	13.6291	28.4258	106.75	16.4244	25.1948	7.66396	27.3001	36.34	13.5131	13.3291	14.7581	16.8187	53.1309	12.2318	1.42815	17.9727	4.3937	4.1231	32.4583
AAC73501	38.2836	10.7798	7.07055	13.4182	27.5291	25.7949	13.2953	31.218	25.3645	48.3255	23.5497	17.0299	6.68649	19.5012	83.6433	12.8637	27.8208	26.9999	21.1736	30.2572	15.4756	24.0086	38.9896	22.907	15.391	13.8246	17.4054	17.5901	22.4245	19.6612	19.6701	34.7854	91.5699	17.4462	45.7459	12.5625	42.905	47.4838	19.6777	25.0777	19.4099	21.5783	49.4155	23.8487	3.38041	14.329	8.81045	11.5195	12.1767
AAC73502	10.9254	10.3763	20.7564	10.7365	15.5989	95.5374	42.7214	27.5287	41.369	21.5133	17.9095	23.8467	13.1329	10.9305	71.6888	14.5363	549.919	214.274	29.4278	7.62585	834.614	13.56	17.3716	7.80675	10.9322	33.9976	8.03403	30.2389	13.2878	22.9006	33.9802	14.0058	98.8322	29.827	17.2882	14.4076	21.8142	30.9442	21.108	39.7623	19.5252	27.5401	36.863	26.9087	1.83744	14.114	5.14734	40.2088	393.594
AAC73503	9.14221	5.27187	8.20104	7.07473	8.6008	25.7668	14.2324	10.9524	14.3707	23.8979	6.38008	10.5272	4.46894	9.24106	74.4349	8.82985	111.377	109.692	16.3507	5.08761	416.743	9.2589	12.0312	10.2329	6.91952	13.1924	10.536	22.2725	7.5074	8.38218	13.0363	13.1196	100.599	11.9092	8.15245	7.9483	8.12119	16.7473	16.7695	19.9793	8.64384	14.4472	56.5995	10.2612	3.09383	9.23591	2.99503	18.8362	258.178
AAC73504	82.9734	28.0552	15.612	55.9086	41.3902	52.4979	82.9283	36.5224	38.6734	127.355	31.1374	82.9584	41.2899	52.9294	142.017	50.0257	147.779	90.2397	45.187	36.3003	86.9097	99.9275	51.179	104.046	56.9521	63.031	55.423	57.2542	38.6416	119.697	39.4866	55.3425	125.301	58.8468	61.7274	65.3069	43.2787	44.6715	202.357	100.188	97.8357	68.744	47.5237	55.3137	2.26112	28.3274	97.9599	370.368	19.924
AAC73505	43.3316	30.5627	16.2703	59.5704	52.8081	32.7184	22.6194	41.8461	26.8335	52.2387	24.0935	36.0647	7.78074	33.7492	143.701	58.7906	12.7083	56.9027	18.9403	43.5907	52.8075	70.8913	42.4848	106.022	46.0518	12.0016	51.9694	38.7504	26.6252	56.7367	15.0688	35.492	146.834	29.8694	41.217	12.0878	36.4053	63.466	84.8968	66.3217	44.2962	23.1403	28.9885	24.2343	1.82814	20.2692	28.446	43.416	17.1409
AAC73506	27.6242	2.52216	22.8341	25.7346	8.72346	7.32709	13.5703	3.27296	30.7669	41.4544	18.7678	9.7467	27.4671	17.405	160.433	8.30751	33.8628	777.466	14.2854	6.07669	26.746	2.28556	14.0009	8.81019	15.7525	13.124	2.00165	25.9189	6.12217	66.7972	13.9064	31.6425	107.397	42.7177	8.67647	6.10822	11.315	22.0658	19.8414	15.9636	17.6033	15.4758	54.2617	13.5772	0.558283	5.61828	8.48442	6.65548	5.57691
AAC73507	51.2746	10.2104	15.9656	15.6756	19.7077	16.1812	50.4116	18.9244	41.161	51.2296	21.9054	20.6879	4.72796	11.6773	97.5022	10.6487	21.5578	178.887	17.3453	9.96067	89.1966	5.45619	23.2077	32.169	24.1368	38.3659	9.99051	17.4106	11.1703	37.8395	13.3353	54.8916	88.8468	21.3087	14.6435	26.918	12.7195	37.0388	26.3836	28.7743	30.8564	13.6669	31.6581	25.6545	3.36511	26.6828	8.90838	29.9088	6.13847
AAC73508	61.9725	38.656	22.4881	89.8416	60.7195	52.5234	21.7317	63.6502	46.5875	29.468	39.3598	70.7057	3.34284	61.2049	136.466	123.652	29.3125	61.2263	17.3318	91.3874	19.6755	78.9163	94.4168	122.768	84.8732	5.98489	38.7233	40.5654	68.1967	75.8783	14.0572	20.11	109.539	27.8557	64.8388	24.0232	70.254	176.283	90.4773	79.9475	41.7777	15.1736	89.0046	30.9049	20.1504	16.5483	37.1711	12.4607	133.639
AAC73509	79.6104	338.06	101.002	287.981	194.281	130.764	70.4321	210.724	107.038	62.7724	159.466	232.321	30.2364	195.885	156.173	489.046	130.29	121.523	75.4425	300.307	209.416	237.655	558.417	391.976	203.512	10.319	192.565	201.598	167.112	400.601	80.2676	39.8673	107.408	150.317	229.084	47.2235	272.035	274.527	127.18	426.839	234.16	86.3949	134.237	89.6444	75.8873	93.9532	334.213	30.0532	337.091
AAC73510	1073.91	2098.12	595.853	1125.57	1219.35	425.268	377.116	1178.77	746.605	731.717	530.68	835.245	201.384	677.906	285.349	939.72	1105.83	1537.59	687.872	844.073	1064.34	711.201	1539.72	1554.9	750.169	118.773	678.254	1713.33	1305.82	1307.91	1489.03	525.294	185.206	1569.08	928.712	670.336	965.397	453.54	514.818	554.754	1021.65	921.229	339.648	1815.7	127.922	847.753	209.354	268.826	638.639
AAC73511	79.5028	114.9	30.8165	451.821	209.01	88.3349	46.4734	146.672	155.904	78.2958	106.626	162.884	26.2746	287.07	172.608	367.645	158.255	214.258	161.851	254.74	211.098	293.387	246.483	378.397	166.554	15.6895	304.501	117.776	243.067	422.129	168.08	48.1671	95.0072	142.568	175.526	67.3756	213.495	355.343	156.537	520.286	188.556	152.63	98.1284	109.25	89.8825	90.4874	302.009	38.6423	117.005
AAC73512	238.09	178.061	45.3719	379.06	186.102	37.2187	86.8046	81.1785	132.562	283.566	81.8947	158.568	53.3649	220.759	151.401	336.684	63.747	194.908	150.397	199.511	318.724	318.749	292.116	282.294	225.435	106.921	378.702	132.295	126.189	374.968	103.955	204.297	182.484	166.589	125.304	132.094	169.64	220.521	151.086	473.466	209.98	145.024	118.628	79.5985	33.6798	46.6976	534.404	72.189	117.805
AAC73513	545.67	80.5847	44.3412	118.916	69.2825	206.952	84.7878	245.414	126.15	1070.19	180.363	147.046	49.2051	144.077	43.1701	108.919	379.054	159.191	160.508	109.527	80.1621	77.9527	269.351	93.7146	66.5915	15.153	147.728	168.874	85.0624	230.083	308.503	294.722	439.013	241.176	170.909	319.828	248.124	176.887	170.85	38.2282	104.818	205.902	262.409	292.587	1.44165	92.1366	12.2975	214.571	437.071
AAC73514	124.504	442.676	24.4872	355.624	364.232	101.138	18.7635	638.508	156.003	259.492	385.408	82.3947	32.0622	419.713	486.02	29.1071	113.957	33.7331	377.434	438.506	157.439	298.036	182.708	855.306	173.209	35.4483	860.763	162.894	423.459	232.533	262.073	101.391	399.94	151.555	390.993	152.444	513.052	349.623	116.425	259.145	131.06	438.532	159.758	391.244	187.564	237.908	336.457	177.991	442.218
AAC73515	87.4793	13.8908	13.3975	4.29424	10.091	19.2085	20.6211	16.2765	18.6701	169.168	11.0518	21.8248	38.0786	10.201	58.6855	7.22601	23.6979	26.9024	10.7149	6.42245	22.4112	4.2755	178.251	4.81748	8.26805	23.1195	3.12338	13.2913	17.7215	8.20691	15.9763	115.526	148.059	20.0547	7.33453	18.8155	8.70865	13.4123	106.566	9.19922	7.97415	16.2029	55.9126	15.9458	0.125986	14.6631	4.81751	21.0629	18.845
AAC73516	220.409	31.3794	141.411	63.5906	194.141	47.5751	114.435	26.2751	161.85	358.911	152.648	109.911	125.812	128.292	130.27	53.8243	255.461	211.06	84.6946	114.555	148.203	79.3834	110.53	130.897	106.603	19.3175	88.9524	83.2287	90.7635	125.234	153.291	207.44	152.22	127.746	182.983	92.8536	159.523	134.036	143.486	93.4041	79.7228	97.3196	80.8617	198.391	3.4232	23.5904	12.3346	109.912	59.6344
AAC73517	148.367	28.3305	158.356	70.8706	141.419	52.6124	76.2507	49.4963	89.4426	200.085	122.301	92.3017	94.4811	92.3582	191.115	49.7602	158.786	248.303	72.3048	80.2487	65.0391	52.3571	91.3708	84.7097	66.0517	15.1324	25.8476	49.0449	66.8328	80.5109	63.9605	155.665	119.869	92.6032	145.634	57.0197	119.309	167.028	117.955	107.407	71.9569	68.7638	62.8469	86.9094	3.32297	48.0285	46.0786	56.7758	25.1989
AAC73518	228.774	147.214	408.276	392.463	490.118	218.954	155.113	336.331	258.583	239.145	601.719	427.874	113.338	320.084	264.073	665.999	290.636	687.907	191.115	623.615	190.721	335.72	558.506	489.205	293.821	47.4909	143.286	309.702	325.39	321.342	232.839	152.598	139.527	264.111	785.208	112.096	898.819	581.957	414.609	216.544	424.36	225.049	141.377	270.753	10.4244	215.433	76.4242	86.2598	121.297
AAC73519	14.6694	413.463	600.13	536.702	471.126	497.927	365.099	474.516	447.205	15.4781	580.606	445.764	105.519	427.677	375.948	762.789	393.874	1159.29	214.177	786.387	413.131	410.116	904.741	997.303	360.89	115.226	269.525	492.67	412.095	442.306	268.083	9.55734	134.679	437.743	1153.66	152.604	1041.17	406.532	356.703	355.417	495.946	318.433	243.047	386.112	19.2451	189.335	72.0464	119.499	239.004
AAC73520	61.4968	16.368	36.7217	36.2794	61.6988	19.8567	20.5013	16.0939	52.9277	47.1429	35.535	23.0605	4.87584	39.2954	158.263	122.489	9.02046	69.1723	39.8679	75.0908	24.4283	29.7578	51.4036	74.5113	41.0647	11.9259	10.3302	41.1282	18.81	49.7176	37.1529	57.0653	167.393	30.0631	56.6237	44.2789	67.2477	77.6178	51.2215	47.6336	47.3022	47.7823	153.957	52.0447	1.43388	4.89842	13.1396	8.98367	28.6711
AAC73521	95.0423	45.4398	57.3266	96.5546	121.754	35.1124	514.349	29.9961	146.846	117.671	50.0526	150.169	11.3175	152.186	249.03	107.538	109.247	174.59	166.6	106.854	26.4125	28.0958	347.911	133.474	128.263	65.351	25.7639	131.053	61.6668	107.757	101.085	154.729	494.381	160.584	132.159	228.95	149.942	82.8477	190.48	145.883	185.746	102.689	204.555	173.499	1.7453	16.0365	116.692	28.0852	72.7351
AAC73522	156.17	14.9408	14.9447	13.964	29.0376	45.3859	215.328	29.3671	196.511	146.383	78.6294	62.6693	117.017	34.3243	180.749	7.33615	11.9983	71.9958	184.487	22.3048	33.7188	4.88487	72.3127	31.7544	25.5027	588.344	6.04923	90.2949	30.3226	28.9155	132.951	167.87	340.587	45.0612	37.5044	121.973	47.9433	58.7381	132.806	61.0089	190.614	173.318	232.602	125.943	2.71276	78.8473	18.6457	362.777	51.8076
AAC73523	301.142	30.8162	13.7699	72.1607	62.905	65.6161	40.9691	90.5691	113.87	211.391	66.6235	48.7736	24.4718	115.155	183.83	26.6546	43.4961	170.457	87.3321	61.901	58.8229	51.2267	116.06	91.813	43.76	15.7261	18.5382	68.1565	129.517	103.192	95.7645	199.404	75.8536	73.4137	65.8609	20.0041	94.8468	142.785	83.4993	107.554	71.8596	82.9235	96.4694	67.3325	7.09996	50.5556	58.1714	18.3059	39.1368
AAC73524	209.51	31.3107	19.2508	51.8053	101.975	121.471	49.8154	132.551	124.986	171.531	136.003	105.983	32.3842	123.205	276.553	48.7263	83.5765	225.066	46.6732	105.215	151.977	71.268	181.616	148.419	85.8151	28.4593	24.8162	79.8158	165.011	136.092	91.317	103.146	154.874	102.204	129.2	32.2302	149.175	255.777	179.264	138.9	81.7078	70.937	186.505	109.275	9.00898	29.4698	118.165	29.2668	70.654
AAC73525	1899.3	81.8296	64.3808	258.449	178.552	579.721	516.562	453.695	650.219	942.74	641.497	479.458	146.035	313.079	538.899	237.286	606.375	958.288	144.707	481.393	300.768	211.72	643.885	611.688	291.324	146.364	58.1655	226.957	323.781	462.224	464.032	905.361	247.695	327.909	606.181	432.479	792.419	1714.53	628.066	93.1364	327.115	168.918	131.518	541.334	11.5177	174.422	57.8755	99.5703	78.7874
AAC73526	208.473	65.918	11.9204	104.261	139.328	55.1418	31.7503	78.3571	57.4804	129.909	88.6533	66.5698	6.57191	97.2399	110.636	129.695	45.4643	62.2159	35.6077	154.123	53.6069	91.0146	114.205	168	76.6011	14.8348	116.29	57.0553	115.085	83.5569	27.5121	109.283	150.987	37.2384	91.6152	24.7869	102.93	134.696	83.8968	79.7771	66.6828	33.2675	135.73	32.2434	25.3987	23.1233	46.958	21.5694	139.181
AAC73527	28.1426	38.7798	13.8061	21.6662	69.0924	52.5705	37.3967	64.9645	109.821	32.8105	97.9706	40.5076	85.8534	53.7499	172.751	23.6263	40.3332	114.271	88.1245	48.2995	73.4631	40.5398	164.908	71.9407	35.8235	66.0946	20.9311	64.8539	75.7151	47.552	111.182	29.4471	63.3104	68.4656	95.3177	41.5484	108.102	80.089	55.1911	38.5378	85.8194	97.1807	79.9431	81.2803	1.20554	98.015	15.4735	71.411	12.195
AAC73528	98.5596	23.1361	13.4065	16.0194	56.5124	96.2482	29.5868	55.3152	70.1578	117.56	79.7251	38.4675	102.084	45.0237	116.528	13.7045	58.3936	147.789	51.2451	42.1108	55.5796	30.2631	71.3987	45.3123	32.3187	52.3269	24.9518	33.0256	47.1777	35.6057	40.5921	114.637	108.728	67.4112	47.6213	45.2243	65.1893	76.7572	55.4178	48.4538	47.476	65.4606	100.473	71.4458	1.38585	41.0309	29.0662	65.9172	44.9543
AAC73529	191.76	424.744	68.6063	418.81	459.157	264.653	187.927	393.791	499.759	233.68	705.591	123.388	66.9274	421.291	208.557	54.2287	195.459	289.12	586.101	631.242	244.072	364.071	1061.47	355.091	219.561	184.938	398.106	831.576	492.253	508.952	653.101	162.281	179.009	684.02	675.645	378.253	876.534	498.974	203.39	155.1	313.276	658.519	225.004	829.251	23.3134	282.474	57.5768	150.601	757.466
AAC73530	11.3216	14.9742	15.6726	26.1219	17.4212	13.9143	8.89272	20.5525	11.7003	14.3633	11.1201	13.1782	4.05297	14.2346	85.3539	17.1976	27.4961	41.9609	10.2554	13.1479	32.5975	30.3426	32.1865	29.8214	27.6909	4.09492	24.0878	22.4289	26.8307	19.4582	8.17657	7.58289	103.277	32.3962	14.235	10.8172	17.8853	40.5542	11.3329	33.3106	11.5706	10.4748	75.1781	11.9857	2.24754	14.0685	8.7785	23.2181	15.0552
AAC73531	99.6968	467.809	257.375	685.825	408.875	72.3017	441.597	213.255	216.861	78.0229	298.171	208.002	246.423	581.671	378.783	248.642	271.888	1218.07	46.0802	33.9963	397.061	336.254	97.179	879.147	961.845	245.933	439.447	251.897	357.963	809.409	85.616	55.5798	396.103	831.152	84.0044	17.9888	96.002	419.517	64.588	609.051	539.192	56.1009	391.488	80.5755	98.5252	361.469	1122.24	97.6715	986.958
AAC73532	37.7445	737.674	350.354	1377.15	794.8	295.774	323.886	392.284	326.309	52.224	495.57	361.437	406.597	966.554	399.635	466.351	454.606	1970.89	59.5862	56.6254	410.295	546.822	136.389	1139.07	913.451	197.214	388.147	198.839	839.727	1335.95	88.373	19.4981	164.709	812.602	120.917	16.7445	146.712	2245.66	110.266	784.863	906.661	62.1558	325.74	128.528	282.691	1056.34	746.145	118.653	480.975
AAC73533	281.169	280.424	228.259	890.569	722.306	232.79	220.316	263.702	440.903	324.108	497.722	329.887	383.055	921.477	263.29	329.863	256.965	1106.78	43.5164	39.3993	407.928	447.43	56.1147	1189.29	496.316	83.1902	665.29	120.972	788.415	764.029	57.295	105.798	135.716	374.842	84.353	9.22759	105.314	1599.19	56.3669	665.765	807.007	51.3794	236.905	92.643	814.611	844.527	1482.54	56.4892	172.371
AAC73534	261.291	267.698	281.456	1237.05	987.06	339.519	206.061	235.698	449.086	272.753	575.764	467.87	440.552	1020.25	230.296	308.88	153.139	1854.67	45.48	50.04	305.443	608.629	47.9713	1421.5	521.706	38.8089	669.896	144.491	1159.58	899.201	29.4349	169.277	117.153	425.667	90.2043	8.47194	102.576	1069.39	80.7432	637.11	961.866	65.4422	418.291	103.721	892.05	678.065	1078.17	54.0273	132.74
AAC73535	1031.3	648.478	593.626	1465.31	1177.44	731.228	429.154	985.044	669.071	761.371	916.049	1136.93	1024.66	1460.02	411.027	463.296	432.147	2601.75	80.0469	88.3795	382.453	822.86	83.0707	2181.21	772.68	67.0582	991.127	245.247	1992.82	1543.8	21.8208	634.891	153.83	574.612	128.509	17.352	142.956	1698.36	202.195	787.76	1395.34	116.864	714.789	206.774	1666.6	971.433	941.173	109.466	1085.22
AAC73536	23.9077	22.6654	36.161	50.2254	41.2016	20.9117	6.62646	41.316	32.7619	19.8651	12.5425	44.237	3.59692	49.0318	92.4863	22.423	2.9577	67.1135	14.6963	60.7442	42.4465	32.7286	109.259	81.2591	60.2272	1.79703	32.6203	36.7567	61.5186	69.7761	13.5985	16.3478	99.3088	52.4411	54.3648	6.39851	52.8069	102.225	30.2318	62.705	52.606	17.5345	91.5322	14.9031	7.93958	18.135	43.9366	9.25874	33.8141
AAC73537	422.151	132.696	156.108	195.373	177.601	277.518	53.3187	271.844	208.228	440.222	139.79	196.862	63.3434	244.282	150.464	52.546	162.729	357.77	107.515	334.086	328.304	140.935	447.736	347.286	199.613	18.8961	138.791	132.57	288.922	331.408	228.491	399.426	135.332	253.054	367.183	77.4951	381.172	376.576	124.777	84.0715	252.653	179.072	231.988	329.614	8.7053	47.6695	53.2072	28.4972	95.4849
AAC73538	34.6909	1310.08	361.468	93.5205	422.55	1147.43	11929.3	1341.62	891.667	32.6545	133.464	751.02	2304.43	56.7924	292.789	50.6952	628.882	512.544	858.317	83.1141	527.373	140.894	488.905	110.438	214.144	7473.51	204.86	2124.98	233.236	378.376	958.539	66.4569	567.605	1124.96	443.914	2351.59	262.729	84.6838	393.55	62.7803	624.868	998.251	79.4948	1687.05	6.85935	1131.9	36.6358	12308.1	417.522
AAC73539	804.865	1811.18	1200.92	2101.45	1983.69	528.497	285.931	1292	981.984	1238.85	1663.47	1003.48	552.878	1481.22	448.965	914.718	537.082	711.733	744.646	2319.66	643.447	1970.92	1753.15	945.584	1214.46	130.891	1684.1	1014.4	1896.18	938.652	861.145	476.02	143.665	897.618	2394.07	196.171	2208.4	1945.43	601.526	959.916	1214.57	984.094	560.191	529.918	253.862	785.862	432.118	129.184	1885.17
AAC73540	143.342	332.026	332.244	316.641	327.257	515.236	396.248	444.638	507.18	257.943	662.314	625.574	586.109	369.017	384.679	292.29	1086.49	1669.06	536.929	456.463	240.55	238.874	822.628	481.877	276.327	481.081	128.922	382.322	399.638	216.241	656.957	176.718	273.511	822.006	1712.5	628.124	1427.24	566.887	525.365	240.466	483.629	658.577	242.501	646.216	203.99	524.056	204.12	545.043	153.785
AAC73541	196.644	406.051	285.061	448.146	393.868	361.782	419.355	327.216	715.09	297.687	547.679	576.97	756.159	358.66	431.414	356.139	866.694	931.918	480.029	430.645	525.205	269.638	1399.99	488.554	261.623	864.198	189.537	375.128	406.751	316.705	635.423	75.2782	201.083	658.468	1388.03	348.498	1022.93	355.46	480.757	405.926	625.625	490.793	104.847	478.659	332.111	409.787	562.721	635.37	162.999
AAC73542	246.798	209.674	87.8895	5.02601	172.525	238.536	150.526	165.425	222.594	498.11	191.904	186	340.627	204.397	184.892	220.657	520.746	568.287	248.582	415.002	382.14	294.564	767.199	181.471	74.6145	193.889	95.2877	404.105	144.46	10.0134	198.201	147.589	141.534	468.217	956.482	146.125	972.157	412.975	223.498	197.322	204.253	248.92	68.872	184.485	43.6586	217.736	298.92	110.892	227.761
AAC73543	585.844	7463.83	1653.4	3648.51	4692.95	584.806	1388.15	5565.48	3428.63	620.08	2369.06	2270.37	5346.4	2673.7	1170.91	693.435	3545.07	2372.98	6642.4	2235.6	2791.75	2430.92	3319.15	2970.66	2063.37	3320.24	3425.6	8819.97	4309.5	8000.27	10954.3	419.461	1878.32	5808.73	3458.26	2637.09	3468.21	3088.82	1655.06	799.193	4161.17	8400.71	1300.76	3959.03	116.677	7047.63	1637.44	886.868	3907.31
AAC73544	641.926	183.787	78.1417	309.41	218.22	138.477	71.7377	174.817	142.07	815.481	90.5346	150.231	69.7206	230.08	209.328	105.385	244.294	252.038	182.361	235.588	240.863	265.184	295.593	153.344	150.813	31.9466	283.887	148.067	212.825	257.309	247.078	502.712	154.561	166.495	321.055	75.2592	345.755	253.452	195.565	115.611	220.441	202.5	125.868	168.694	8.83363	177.592	58.9159	80.271	123.337
AAC73545	11.4594	33.7475	33.3145	5.92505	7.69949	28.8333	17.9119	23.024	7.00963	32.7435	5.96472	19.8406	123.563	14.9367	95.0186	15.2255	39.095	12.4208	24.0001	13.8844	34.2281	8.42743	51.898	7.91311	15.2002	9.4137	20.0656	34.329	38.3311	32.6421	62.9819	21.011	200.146	33.5631	14.8952	75.7592	15.6226	44.8083	25.0863	17.6554	17.1284	22.6925	48.7562	19.5752	0.496661	27.8882	4.38267	12.3487	53.4532
AAC73546	39.5329	5.64555	18.9771	15.3755	2.77502	307.351	45.2895	10.7741	18.19	68.2765	21.5352	12.3503	58.9617	3.97547	84.8712	5.94776	23.7159	24.7938	19.0993	4.59205	43.2722	3.15888	9.87619	5.47587	20.4678	104.562	3.353	46.3652	9.62604	56.7207	6.80992	40.2786	144.983	10.3225	3.03161	137.096	7.50754	29.0694	43.3994	17.1293	36.953	33.442	76.4405	14.7862	0.214806	8.33351	2.52734	76.6128	19.9838
AAC73547	21.3992	34.5211	17.1118	26.8118	68.7893	46.533	31.894	19.9703	58.5594	38.7079	63.2805	23.9461	26.1264	48.3935	107.853	28.0377	120.709	160.636	37.0925	52.7365	25.56	84.6801	113.268	100.262	31.7461	25.3952	34.0499	89.5167	26.1472	53.9963	46.587	26.9816	95.2367	94.2422	92.4122	30.3431	121.584	41.3327	53.6969	22.4233	39.7013	52.0749	45.8465	75.7208	1.55594	50.0381	8.39057	26.6058	111.166
AAC73548	40.3576	11.1294	3.04165	2.82728	5.69046	10.0972	16.4253	26.0408	3.43131	174.832	7.07924	5.14712	7.70406	8.27119	115.033	3.11134	6.25735	11.2249	31.2922	2.82212	0.640216	2.10312	8.84684	5.2863	4.20543	32.7005	5.22634	6.65938	10.895	21.061	12.9216	41.7621	143.257	14.3034	5.8533	11.9023	8.28617	12.7993	6.38264	6.67772	11.0015	24.0075	35.5468	24.1345	0.629259	38.1079	3.91216	14.8117	4.80016
AAC73549	63.048	22.2979	13.0368	21.965	11.6372	351.723	32.8714	32.2275	29.3387	159.646	10.2032	41.7024	11.6826	27.7321	118.157	12.7452	143.514	50.9206	19.5547	10.2552	0.0816303	5.95719	29.5417	22.5217	16.6156	22.3272	9.92539	21.0064	10.8681	12.3323	24.1642	73.0466	61.0744	30.2287	20.9034	36.1756	18.9976	12.5029	23.7161	14.9124	30.2507	16.4161	27.0674	25.772	0.831507	35.0177	16.7131	108.36	9.10077
AAC73550	26.9115	20.1249	53.5251	9.5745	26.0425	135.847	396.971	45.206	18.6564	48.4156	17.7735	74.8916	8.15373	17.9661	463.871	26.7976	42.567	143.359	35.1325	18.7486	0	23.7383	43.8558	28.4324	33.2615	45.4121	28.5233	23.6435	24.0651	50.743	40.5976	44.964	154.823	48.1386	36.1461	33.5357	35.1635	67.3813	63.0312	62.5481	35.934	36.9093	52.7176	0	2.97424	23.1112	13.3657	82.591	116.346
AAC73551	12.5803	6.40367	17.2365	10.6988	11.2129	69.0159	67.6178	7.75772	9.82306	17.2642	5.78628	18.5665	2.21672	7.76656	95.6951	15.3309	11.9422	39.5903	12.2398	8.39326	0.0964627	11.2078	22.2462	14.4377	16.2417	7.17214	13.408	12.18	9.17349	19.6214	5.1918	12.9198	110.804	14.9403	10.8822	7.87385	10.557	27.0871	17.5313	24.9646	14.8836	12.6555	28.32	35.3337	2.42919	7.60733	14.411	33.3463	9.45989
AAC73552	4.75895	7.846	15.2293	14.4306	14.2345	92.0815	12.498	10.4361	6.8945	6.20604	6.00846	19.9403	4.12923	7.7224	83.1866	13.7945	4.8829	30.2809	19.4093	9.14885	0.607457	10.1617	29.4363	8.64794	12.827	6.28963	10.1421	11.6829	11.3848	20.4253	6.23776	5.15096	62.6566	14.1829	9.28825	6.89375	10.0332	22.1831	17.5953	16.2703	22.8151	12.2162	18.2423	19.6153	1.41123	13.9367	12.0939	23.361	7.52489
AAC73553	8.66293	0	6.52651	0	0	3.59896	0.851307	1.39923	2.16548	2.932	195.483	8.01969	1.57736	3.54952	252.699	6.67605	0.627405	7.67427	3.55887	2.52311	13.0142	4.51269	1.28262	88.0051	3.67917	0.264378	67.9053	14.1403	0	68.893	17.0248	7.01719	143.765	17.0506	1.62408	0	2.62168	2.76851	11.1043	2.94824	0.996039	2.07714	3889.6	85.5146	0	3.1329	0	4.99877	2.23908
AAC73554	4.39455	5.01174	5.03885	2.5572	4.99912	6.34449	7.44893	6.36172	9.75261	6.56467	95.7093	5.92631	2.39503	6.12032	388.719	6.09145	6.62005	9.26729	11.7539	5.1297	25.2124	6.43211	20.3828	74.488	7.30068	7.38218	54.566	20.2063	1.62204	32.0607	6.88503	5.41768	217.835	15.2988	6.68737	10.131	10.5498	20.0921	14.2886	8.04264	7.78613	9.75571	711.3	26.1284	0.197432	1.5319	3.83283	22.7498	8.35539
AAC73555	45.343	21.0913	26.012	11.9447	45.943	63.8571	76.8748	47.2471	103.04	87.0565	73.2615	34.0655	46.2342	31.6776	164.641	15.6587	24.9446	95.2552	47.4158	21.4502	114.983	30.6124	77.9842	47.5624	49.6328	81.8534	16.2674	46.4298	39.5026	41.8213	73.0369	43.8521	120.583	34.6942	59.6476	51.4419	44.3043	34.0753	47.4561	24.7528	61.3497	49.1988	272.525	65.2777	2.14157	29.5496	29.6829	79.2857	24.8599
AAC73556	154.657	133.794	52.0564	5.873	110.407	544.809	1413.94	277.602	718.197	119.486	272.429	190.757	245.511	24.4481	179.154	8.17873	146.316	279.317	191.837	12.8449	293.11	19.4912	248.225	67.3503	76.3275	654.061	22.044	113.803	75.0694	35.0087	70.1021	216.707	36.9412	72.2783	45.7983	465.685	37.6492	30.8829	147.216	43.2619	270.781	338.619	62.4123	128.681	2.75687	82.092	53.554	1538.52	178.318
AAC73557	76.6859	7.35342	13.2475	2.3	16.8535	88.3724	122.927	61.1952	57.1414	143.561	27.013	48.3701	40.235	40.5872	115.064	5.78316	134.284	90.8674	46.0852	16.6446	56.1753	8.39654	44.1866	32.9699	13.3419	95.1485	2.27182	16.6379	18.7593	47.6194	60.6118	83.5817	87.5166	43.0667	30.1573	203.849	33.0174	56.008	78.6798	12.3178	84.5068	38.8241	120.064	135.101	0.674783	45.468	15.217	83.1154	7.79575
AAC73558	15.1977	10.1273	34.916	16.0604	10.0259	33.4819	29.219	16.0084	107.575	16.5958	10.9992	21.3169	9.68803	1.28241	84.1508	58.1071	2.83344	12.2636	33.2162	7.29259	111.997	3.76244	10.4265	7.06564	201.836	399.024	11.1979	42.0127	4.83027	9.35001	17.574	31.6905	200.28	14.7762	11.7353	34.3181	5.38175	43.0101	40.1188	22.1023	13.4947	33.7703	318.195	23.3871	1.10868	10.4699	11.8214	621.885	9.10077
AAC73559	42.7478	8.39214	7.90192	10.0727	15.435	60.9321	189.529	41.2457	17.2662	59.6694	7.43326	17.5579	8.82014	8.38024	76.5189	11.6265	8.18597	28.1192	20.1459	6.63622	24.1449	5.28397	17.0668	13.9732	47.1612	52.3438	11.4373	18.9579	11.4709	18.4077	8.81461	53.1168	144.832	14.8882	8.46473	36.9509	10.5629	58.8841	21.7993	57.3948	18.8231	16.3468	211.707	17.0045	2.82807	15.5394	7.89794	26.6713	19.7079
AAC73560	161.977	8.80852	44.9621	34.9933	261.995	1683.28	1510.82	174.287	96.9688	155.842	65.1533	306.635	22.083	61.0205	64.376	85.9051	274.49	174.104	15.8754	13.2463	466.661	40.022	33.6688	190.246	82.7244	12.383	266.123	72.0147	91.817	69.2657	6.25911	100.588	190.948	28.2256	14.7679	257.659	12.6352	421.221	84.303	289.535	185.714	19.2441	544.943	38.0527	8.37112	159.317	39.0251	158.843	224.443
AAC73561	65.7412	5.38303	84.8205	29.8675	18.2381	183.272	1392.04	98.0389	18.8942	158.843	25.1651	67.0655	71.5665	19.7084	129.578	113.612	17.6669	119.404	10.3506	13.8092	186.672	46.9461	49.3428	42.6591	176.558	29.0442	210.533	155.845	69.6881	44.453	16.3978	54.6863	130.463	36.1873	13.741	27.4968	16.2581	121.877	81.6571	286.94	26.1707	26.7734	940.023	106.745	7.05878	16.7739	24.8796	22.0164	347.216
AAC73562	565.574	128.466	604.254	118.552	273.877	2177.51	5550.47	1155.47	350.632	1564.56	107.238	1056.15	413.756	80.4631	185.986	756.687	84.6575	2548.95	19.2083	92.6023	1373.61	307.265	408.439	10.5554	767.131	144.12	1140.58	642.69	465.943	466.241	210.03	1293.39	654.29	503.662	64.2813	124.734	97.7637	1267.12	1101.28	389.858	224.445	28.0275	2446.76	2355.55	46.375	475.149	17.0511	592.138	160.126
AAC73563	54.5976	61.8069	113.815	34.1123	56.1311	394.209	1003.57	610.681	55.1212	266.035	43.0806	522.373	206.275	82.4458	87.3077	342.286	108.299	390.221	117.011	22.0772	641.837	68.2031	242.824	6.22258	228.122	163.193	94.1351	177.599	48.0087	70.7022	65.7776	49.6785	181.229	305.716	37.4645	219.665	55.5482	75.3161	319.827	286.817	127.759	136.313	866.646	242.823	18.3073	186.158	106.622	330.451	392.729
AAC73564	56.8737	178.786	49.3499	229.947	183.634	54.8588	58.4404	166.331	125.232	90.293	73.6145	208.669	140.251	160.413	126.521	118.856	69.2336	665.733	213.693	120.011	678.553	349.492	176.433	198.64	178.422	112.268	211.511	246.162	111.867	242.047	140.306	48.7874	111.93	420.161	97.8518	43.1682	138.996	201.085	131.658	243.217	266.499	168.065	67.2592	82.7714	152.453	208.483	461.876	44.8337	101.286
AAC73565	151.496	86.0775	48.2462	242.388	124.611	103.961	73.6658	134.927	141.986	249.754	114.755	199.984	132.321	135.046	103.076	97.1794	117.145	1071.74	118.677	133.2	673.302	349.028	151.775	129.33	196.062	67.6277	238.546	303.307	72.9343	301.051	163.917	153.334	140.483	487.466	98.413	38.4694	170.422	209.494	180.134	197.707	162.85	124.796	64.933	112.7	81.8638	107.029	135.003	66.9288	181.703
AAC73566	328.396	16.7444	17.0626	37.5052	14.5859	91.6813	69.5455	110.671	25.6578	894.158	29.0773	66.6581	11.9022	52.2389	58.0996	29.3319	79.816	187.38	29.9611	46.5735	40.8042	57.4735	70.3871	23.7816	113.692	73.0367	43.2249	80.4062	31.2054	93.6043	37.1588	685.277	320.053	91.3134	42.3682	50.5636	52.3168	58.1819	84.3953	68.6698	34.1626	28.1733	57.7272	94.8637	28.6089	17.7787	13.2277	14.766	348.728
AAC73567	26.1097	27.4348	9.39658	33.8315	58.5526	28.2025	14.8414	29.8627	42.1597	36.637	17.0725	54.5562	10.5529	50.1959	80.2462	23.9006	21.8481	47.8271	33.4366	35.5691	62.0638	31.5181	109.846	40.8441	29.7829	7.5921	30.0715	33.4078	29.5616	40.8449	21.5231	24.2186	95.6615	30.8917	39.6198	26.1366	37.4481	41.5031	61.1515	54.9339	49.6477	33.7766	39.8122	26.2607	7.91605	18.3677	18.5317	10.1628	37.5492
AAC73568	0	19.9857	17.0025	0	80.5552	152.356	100.909	292.223	110.007	0	0	139.681	112.182	0	0	0	0	139.948	0	0	6.12151	0	0	0	78.6958	26.8609	0	75.6135	122.898	169.247	82.3678	0	309.46	113.149	0	0	0	403.17	125.356	54.9161	67.4652	0	400.293	190.381	0	137.932	0	66.8259	0
AAC73569	10.3501	12.807	22.0043	22.2543	38.1249	32.0078	34.0523	43.4656	70.0324	13.3084	37.6375	31.4937	29.3993	28.0941	106.445	8.26436	178.877	98.4719	21.2018	31.7804	29.5358	3.54515	47.4843	31.6236	29.0873	21.0378	7.91339	30.4024	27.9581	48.759	63.1314	7.16649	118.464	31.5715	48.6071	39.5035	41.3789	33.2221	45.0867	22.9587	25.7487	25.6328	67.032	41.6084	0.522325	18.1308	11.3308	35.0418	8.337
AAC73570	152.709	36.7703	7.06782	20.4516	14.8828	50.3854	98.5423	28.0889	96.5391	237.88	39.8522	35.1253	13.5706	39.9768	120.781	60.7592	37.7845	98.3442	9.27826	6.70949	64.1824	21.1768	23.0729	6.1183	21.2031	39.701	24.9023	14.8429	31.071	95.7606	38.0442	90.2826	202.49	24.8692	13.9725	23.5896	15.099	83.5812	196.135	58.339	115.101	9.74749	259.498	41.8352	0.240007	48.2711	31.0623	30.2484	62.1688
AAC73571	101.684	103.604	22.8975	415.241	349.04	105.624	48.2809	250.647	180.354	99.3835	314.818	68.6104	7.13163	248.044	185.763	137.682	192.345	80.773	100.213	481.52	83.73	488.597	376.175	518.114	114.736	21.3899	174.327	136.216	321.626	623.191	164.943	39.9363	147.616	65.2467	346.96	53.7508	355.787	451.495	213.409	282.263	165.814	140.457	122.958	175.791	7.18049	57.2797	55.129	30.5725	512.165
AAC73572	191.727	38.377	35.8119	95.9042	73.9152	105.306	49.7914	72.1929	82.0457	238.661	51.1301	131.092	24.5678	79.4864	117.64	154.001	81.197	110.544	55.2964	119.036	29.4962	80.3426	145.322	93.3711	67.5004	16.958	22.1477	58.1982	80.8805	93.0276	64.6412	145.915	49.8023	38.9774	125.471	36.3584	110.767	196.681	170.666	125.327	117.539	54.0321	101.585	64.0736	3.64414	37.7864	49.7666	28.9478	32.6042
AAC73573	1220.29	458.708	422.25	1175.94	764.296	383.083	222.899	701.326	837.758	1276.35	701.744	449.592	232.63	753.366	488.291	374.248	256.805	389.256	373.999	906.007	323.368	716.73	1128.12	629.099	391.952	305.145	196.031	484.769	746.651	1253.55	444.464	1907.07	790.342	286.381	1128.75	435.776	1018.83	442.032	650.224	332.094	782.385	476.158	1589.58	523.215	7.54281	417.847	70.9006	489.514	1821.6
AAC73574	359.304	143.448	155.768	455.131	421.64	76.259	79.6505	268.891	393.297	404.362	329.047	233.142	71.8376	298.648	350.767	250.102	64.9604	311.902	109.36	326.33	137.035	352.844	358.913	527.406	228.934	91.3047	106.904	220.287	314.955	401.022	206.64	345.17	86.9604	164.777	373.178	54.2993	356.377	345.309	203.079	599.457	345.787	136.826	112.113	165.359	9.0778	80.8242	453.617	98.0103	54.6841
AAC73575	606.502	102.434	44.3268	212.136	141.798	451.906	130.987	259.242	196.624	923.401	162.944	167.935	396.994	164.142	213.111	24.5373	49.002	614.273	208.79	666.215	489.59	313.597	936.673	268.239	33.1269	451.885	43.0481	500.318	228.271	148.223	246.433	593.957	166.955	716.64	2004.91	489.814	1605.53	209.799	137.705	107.621	123.762	241.524	317.061	246.712	37.7833	295.771	510.445	66.8753	157.624
AAC73576	352.621	344.55	119.611	710.826	685.169	377.891	115.175	715.346	529.522	247.147	1149.49	637.188	83.9749	387.519	247.583	190.13	815.346	885.202	511.276	799.135	219.578	408.835	794.966	658.701	431.141	21.2451	132.846	799.074	712.721	310.042	339.732	213.662	261.78	404.163	793.928	138.694	1047.39	958.55	452.119	205.914	385.742	623.33	1054.35	456.548	7.41707	264.934	74.3752	164.345	2035.45
AAC73577	20.3315	34.3159	18.3074	18.2084	51.4324	42.6034	70.5114	103.929	36.1102	25.2162	26.6606	18.0548	18.8457	21.5945	82.5559	22.3541	43.2286	50.4098	28.6946	26.8163	65.9795	39.5655	46.302	30.103	23.3129	50.6264	24.2155	31.4347	29.8189	30.2854	18.7184	40.955	126.028	30.2312	34.0262	48.3782	36.0746	36.5269	11.785	68.7203	30.9372	35.7791	188.337	28.4062	1.51826	32.0917	9.92412	40.4007	42.3637
AAC73578	9.25575	4.95779	7.57347	5.38783	5.98034	11.6529	15.9746	22.4809	4.78055	15.8223	4.42165	8.30422	11.2591	4.1792	67.6199	7.14579	4.61691	14.1182	20.0781	4.17755	26.1367	3.64007	9.08453	6.47607	10.2953	28.696	6.63499	14.3075	6.46515	10.0474	4.47432	12.5867	167.878	6.57026	5.07924	17.799	6.83998	18.2336	6.80948	29.2887	8.93293	11.0817	190.196	13.0995	0.790351	7.78079	2.98897	9.48657	7.51754
AAC73579	129.48	43.0519	14.3621	47.7961	106.184	47.5609	41.0567	67.8363	48.2435	99.4654	34.3181	31.4407	4.07318	66.138	178.999	54.7759	20.3311	63.1428	24.3265	91.9816	47.4991	78.258	98.0637	109.914	57.5774	9.00225	56.995	73.245	71.1267	77.0398	23.0897	58.0472	123.839	57.545	39.1971	48.4917	76.1464	105.554	45.3895	80.6476	40.6926	25.8986	215.076	43.4711	4.54472	22.1682	20.7375	14.2537	82.9735
AAC73580	31.2292	26.9058	24.1577	24.0753	48.516	56.7944	64.0265	25.2708	37.1266	24.6621	31.9641	55.9533	11.8334	52.4503	166.104	18.6263	37.1434	51.5559	46.5206	34.9411	37.7013	58.0021	58.1953	45.7558	61.4828	53.8666	21.6185	31.9342	52.2116	29.0784	46.3056	33.7661	233.291	19.4464	44.2537	72.2767	43.5936	97.7632	43.7824	39.935	58.1651	60.7965	229.644	37.1769	3.02298	85.6142	30.352	49.767	87.2226
AAC73581	10.2924	14.0122	5.77689	37.5397	9.88364	10.5997	17.7258	8.24207	13.0522	19.0112	13.1698	8.63176	4.45118	25.187	103.849	5.07147	21.4865	38.5735	20.9632	5.73748	26.9396	8.08384	8.87293	18.4851	8.64751	3.25946	4.20717	23.0404	8.63393	9.68189	14.9925	13.8421	156.132	9.18496	7.56419	10.8389	10.6761	30.9466	9.5705	13.8527	29.5059	15.0806	94.024	8.35405	1.05091	24.2478	9.95357	20.7231	13.9559
AAC73582	28.1194	35.0396	8.41106	21.6528	41.8353	16.2523	35.9024	44.8191	59.6325	49.7244	27.1535	22.7464	36.7848	37.3896	117.602	5.60999	34.6756	59.0004	92.1783	17.2002	36.4091	20.2548	32.8506	34.2713	18.85	64.709	16.3865	44.4283	54.7285	43.0314	101.868	46.7893	176.023	42.9291	35.8101	36.7348	48.4898	56.2994	34.2587	12.377	46.7056	112	73.5815	80.0424	0.38411	47.1788	4.25859	35.7691	47.5381
AAC73583	22.9913	39.0058	21.2607	55.2382	30.8116	36.5788	22.4793	62.5091	117.598	39.0516	116.873	23.631	14.6172	42.4427	150.063	14.5141	120.971	62.9404	55.5573	51.5396	32.4197	27.1527	34.8271	112.051	21.5141	19.7578	32.5684	59.8823	39.5852	107.596	50.8926	28.8429	152.965	29.2731	64.4621	19.7105	82.1703	46.8972	52.7883	20.858	45.6547	60.0228	96.8261	80.797	1.52887	49.0115	6.97043	23.0698	61.3555
AAC73584	48.1727	15.8489	17.2176	12.039	33.3375	61.3756	43.1938	21.4737	50.3582	78.1014	26.7986	23.5208	45.0553	27.5148	149.297	220.118	28.0017	164.183	24.8007	17.3061	24.9657	14.3511	57.0939	28.9413	19.8319	11.4889	15.0243	24.2123	14.1771	31.1081	19.9956	65.0267	159.693	45.4641	33.953	30.4555	36.278	49.0342	64.4491	25.4162	26.9649	24.152	243.539	44.3362	9.0824	35.9127	8.48101	15.7591	25.1145
AAC73585	131.458	102.839	35.3885	86.0169	71.4132	66.241	430.059	70.3205	290.446	238.825	61.1796	36.7896	78.7576	95.2166	41.233	423.651	535.006	335.208	92.9123	47.4273	1.06176	22.0901	320.835	57.4392	57.4422	93.6971	47.171	120.585	3.36575	258.258	195.249	208.16	246.31	122.038	114.48	190.208	158.201	98.1175	239.17	57.7279	175.282	123.031	260.106	338.552	2.40342	104.897	15.4645	103.802	444.997
AAC73586	35.8244	21.568	14.5387	11.8747	42.215	70.6838	55.3017	64.2499	214.425	26.8313	290.455	69.8749	145.464	103.74	193.088	17.0599	657.1	339.365	114.298	47.486	55.0661	16.2907	122.45	16.3849	7.41813	22.7278	5.91877	21.7329	20.1296	72.4474	225.471	22.0466	80.846	55.6469	57.4178	76.55	83.475	27.8004	64.0449	21.5864	49.4801	103.974	42.42	584.634	0.707947	133.864	17.344	52.6939	8.36013
AAC73587	49.2521	0.712869	0.766055	0.798003	14.6691	180.536	36.859	27.4001	120.193	10.9611	51.2219	13.5482	13.3581	1.21864	160.663	1.1576	2.15403	17.3399	62.2237	0.577496	11.9977	1.65525	3.18034	0.373016	1.5143	40.8454	0.913624	2.83901	0.43715	4.83402	15.3084	96.9691	223.9	3.34005	1.03256	249.013	2.27295	4.33004	68.8347	1.34961	10.4489	138.071	27.6516	28.5924	0.117061	0.956089	0.860811	47.3711	10.143
AAC73588	30.9982	2.66834	5.52519	1.60622	26.8878	245.295	38.0209	55.0911	106.136	22.9129	18.4545	31.8735	11.3847	2.18033	129.189	1.70868	4.81737	9.51865	75.6017	1.9373	16.0067	4.39782	6.81173	1.25134	4.01441	52.7452	3.17307	3.6667	2.54192	4.33963	12.1383	32.3278	193.799	3.36142	2.35545	163.512	3.84298	7.79434	56.0122	6.263	26.2575	90.1109	52.043	19.4452	0.196349	3.488	2.19468	54.4752	6.66198
AAC73589	132.574	30.8334	56.8337	9.80894	61.0771	402.36	103.216	67.1722	198.726	187.237	83.5048	89.3294	73.117	45.6513	180.386	4.472	103.807	160.151	122.375	28.732	34.6284	7.90592	75.1776	30.1304	28.9256	79.5159	42.4669	35.6445	27.1228	71.9724	153.142	89.0746	358.275	43.3706	50.0433	162.678	39.7528	74.922	179.449	21.3289	102.249	107.137	266.671	106.121	4.11112	159.493	12.6972	414.152	122.614
AAC73590	203.181	48.7233	114.079	11.8273	52.512	109.104	213.154	107.49	68.7955	333.963	37.6176	47.1311	118.399	24.4644	210.975	25.8172	33.7834	108.711	64.516	17.1183	68.7139	10.6542	48.6903	24.2202	38.3706	116.021	8.64801	38.6711	32.7039	16.9143	96.9104	346.865	84.628	40.6945	25.0691	143.212	22.9718	86.1645	80.2216	27.7815	54.8396	50.89	76.373	66.4095	1.32188	126.184	15.5529	182.04	5.72687
AAC73591	46.4519	44.7753	111.929	9.97947	47.8585	165.732	244.002	153.663	42.5867	98.3097	46.737	52.8251	169.109	41.8834	125.247	30.0165	43.0021	67.7031	90.3165	20.241	62.6476	17.1006	36.4628	19.0399	30.3146	88.7487	13.277	28.5476	34.5115	9.93924	89.5045	56.7035	121.58	35.8022	27.1959	140.947	27.0554	48.7319	52.8832	18.0257	55.1285	95.2482	77.1904	82.4588	0.89627	142.684	8.34831	121.462	13.0795
AAC73592	77.3709	14.5458	5.57589	6.72555	26.186	36.8161	18.91	17.858	22.785	133.17	26.6006	13.461	18.7175	24.0686	61.5482	4.78942	12.4695	81.0932	35.0191	21.5333	12.8904	10.5516	35.9884	9.7171	23.0913	4.94536	24.1294	26.8636	23.6688	15.3366	34.8315	102.24	154.722	32.3925	26.5819	17.5162	35.8746	39.1637	20.6902	9.65104	13.2459	48.2643	84.561	43.9135	1.97317	15.1085	4.61675	6.68993	42.865
AAC73593	9.95554	9.29036	6.04867	10.0815	15.2841	16.9975	15.3851	10.3397	13.045	22.2314	9.65255	10.6561	14.1392	9.92156	101.793	2.19366	5.59373	37.9802	26.0127	9.84924	15.07	9.78655	22.7163	6.12619	18.5708	6.94391	14.5975	15.4225	14.2669	11.0958	17.5815	3.97359	98.0546	16.0456	18.2627	9.62737	23.6037	25.0834	15.274	24.1543	12.0005	26.0269	76.0166	24.957	2.21831	11.6257	4.78498	10.9675	15.3768
AAC73594	261.107	139.082	64.0712	153.353	138.074	122.43	162.968	141.047	273.127	445.646	221.658	135.161	138.019	112.265	204.279	29.0134	210.621	562.396	141.776	267.295	98.0584	111.124	721.142	171.121	29.8372	249.837	23.3315	285.971	152.363	140.857	233.572	157.47	131.826	394.863	905.669	203.721	778.068	149.837	154.039	66.0658	188.443	176.431	141.527	209.04	10.5438	188.413	109.801	135.317	77.651
AAC73595	152.155	21.5897	34.6251	60.1552	36.3342	37.7685	47.205	46.916	43.6639	369.275	62.0474	62.1624	46.2623	46.1961	108.785	23.6408	138.44	280.942	39.9572	51.4532	53.1786	25.2138	81.7015	62.7351	20.4099	12.2973	11.8148	35.8105	57.1541	44.1671	53.4985	170.595	131.904	42.3945	128.881	29.0795	118.34	78.5332	72.1962	32.2232	75.4854	40.931	87.9106	69.3993	2.95314	46.9473	39.089	24.1133	11.287
AAC73596	78.4708	36.2257	40.562	53.0308	38.6428	103.361	119.461	55.8386	87.8333	164.256	54.5089	100.583	163.765	62.6972	108.959	69.0861	222.876	372.873	62.4743	48.8587	230.468	23.8449	208.306	56.9337	26.0329	36.667	19.1705	63.6591	38.984	48.3395	93.875	97.0929	96.642	128.202	115.279	106.089	107.585	90.1965	89.4442	46.7724	99.1268	81.1931	71.5082	103.084	5.72147	56.0555	81.4891	56.9708	26.916
AAC73597	39.5731	7.78774	10.226	10.5024	10.9181	29.1162	48.8455	7.09175	34.1684	66.5628	27.489	37.6662	71.1363	8.96109	213.46	40.3946	35.4587	64.8636	20.0794	9.26518	100.392	5.97518	89.7835	9.5379	11.3883	14.7142	2.42503	22.3115	3.9451	11.5719	34.8869	31.4048	74.9731	32.5884	32.1487	23.2613	29.6746	37.6472	38.4935	28.5037	30.7894	22.9422	16.5643	29.3222	2.11285	13.3919	24.9886	46.5697	8.99302
AAC73598	19.7027	6.05218	3.55234	7.13665	7.36333	7.82157	22.5888	5.09769	12.1759	28.6002	5.12223	14.6352	21.7243	5.74075	101.594	21.357	1.30804	37.8546	15.7387	4.08069	37.8896	3.11414	35.2489	4.57147	3.78018	5.37824	1.33508	11.5664	4.07842	7.23904	13.8288	23.74	112.609	14.4403	10.876	7.64667	13.3407	14.937	15.2584	17.1174	15.6058	15.0256	32.2745	6.90924	0.155095	12.41	17.193	15.4247	5.9766
AAC73599	9.09619	2.11841	6.04366	1.36317	3.50787	0	11.7081	4.30305	7.64972	15.4458	2.84665	3.62281	3.40821	2.4591	70.1661	4.80833	5.54308	15.9947	6.02155	2.69988	10.328	0.0119055	16.0343	1.40854	4.39781	4.56088	0.00966366	8.0275	1.65072	8.71672	10.5936	7.40054	94.4881	2.09415	5.31014	2.41815	6.73549	9.02038	8.17227	6.19839	5.88424	5.34288	70.7651	11.4394	0.210491	0	2.64684	13.7064	6.45065
AAC73600	2.60672	6.15584	7.02855	2.58412	1.30589	0	46.271	4.22514	0	3.86334	3.16694	4.71746	0	7.60016	10.5104	0	13.9505	43.7538	1.95389	2.90899	0	0	6.33766	0	27.1097	0.217723	0	38.3057	0.314577	17.9319	18.0263	4.62309	143.478	4.7438	2.22912	1.93547	1.17765	11.8557	27.4342	5.58432	1.64053	4.27647	198.983	22.7264	0.505426	0	0.371668	6.93328	24.8933
AAC73605	23.5315	4.18007	8.6288	7.68122	23.5381	22.8309	19.9525	6.77754	8.79725	20.7378	14.9216	5.26292	4.04198	7.54274	105.491	8.1554	9.70518	34.4051	9.08254	29.1734	13.9519	10.0885	32.1657	14.9731	14.5533	2.47855	3.56609	20.2336	3.10364	12.6051	10.2605	15.5146	113.268	26.5695	33.9195	5.07988	39.6604	31.2323	20.7483	22.4343	6.96449	9.89889	22.9136	13.8408	0.479478	3.76927	2.25656	7.72836	24.0526
AAC73606	5.60655	0.491773	1.54474	0.40229	1.37226	1.86869	6.71222	6.81678	2.08219	14.7352	0.246511	1.49818	1.21335	1.50172	96.7012	0.233428	1.08589	2.95164	4.10639	0.0970426	2.85033	0.534046	1.97326	0.752181	0.819248	4.27073	1.08371	0.858721	0.808047	1.16698	0.935428	5.39784	96.4132	1.10776	1.4575	3.23907	1.28334	1.59722	2.13545	1.13394	0.909843	3.79478	15.8909	2.09659	0.177038	0.722977	0.607534	2.17558	0.53824
AAC73607	18.2316	2.13332	3.95975	1.03122	4.29933	6.03206	8.81282	7.12756	7.47242	31.316	2.05368	2.82383	2.1772	4.54939	150.994	0.897549	7.11354	13.3863	8.18708	3.73135	6.95007	1.19784	18.6522	6.74844	5.25011	1.95491	1.80568	7.33743	4.33097	3.87124	13.1882	23.0035	117.716	9.76822	6.13794	16.799	5.52198	14.1935	4.33355	4.79609	2.70053	7.16761	8.55939	10.2449	0.151272	1.85326	2.22477	6.61439	4.41508
AAC73608	55.0762	79.3149	26.9978	70.4874	110.821	36.0946	658.114	265.847	166.078	93.0954	227.161	87.3457	65.8553	83.1175	138.134	29.7457	443.882	291.203	161.505	56.5634	301.942	44.4236	163.269	155.312	38.0941	1081.23	95.0054	110.186	44.7239	165.474	100.99	53.3397	274.512	184.868	70.5082	534.073	82.9574	93.9768	173.329	54.9224	160.464	184.283	132.245	158.089	1.39258	69.3097	48.8469	230.789	279.304
AAC73609	2.85831	0.869844	2.39761	0.555023	1.54265	0.891214	6.55017	1.36123	3.44725	5.79115	1.24704	1.37799	1.19971	1.19289	96.1669	0.322052	1.72011	4.07226	4.30152	0.758685	2.6856	0.767501	1.3045	1.21071	1.06178	14.9876	0.373788	4.27824	0.675654	1.6416	2.79624	4.158	96.5439	2.8325	1.38845	3.29099	1.26469	1.37114	2.16872	1.85127	3.21526	2.93923	5.75391	1.56681	0.217113	2.16117	1.1575	3.09463	0.841599
AAC73610	1.1702	0.524104	4.37764	0.50669	0.192043	0.43586	4.12398	0.903773	1.04902	4.97121	0.155242	0.166499	0.611295	1.0317	69.5539	0.147003	1.06377	2.14479	1.72402	0.122227	1.31343	0.16816	0.621339	0.947383	0.515928	0.640363	0.887218	2.88419	0.277568	0.691685	1.76728	0.849832	151.239	0.892951	0.786749	0.379503	0.519553	0.670573	1.45688	1.14257	0.542824	2.51557	23.7645	1.32034	0	0.68295	0.218628	1.40195	1.08467
AAC73611	0.583082	1.86295	7.9588	1.93809	0.48971	1.63012	1.22688	3.36091	3.12083	3.70237	1.45152	0.518921	1.8186	0.876941	95.3816	0.249906	1.67923	4.98307	2.19813	0.41557	1.3397	0.571743	1.05628	0.805276	0.797343	0.707601	0.464083	2.6814	1.02237	0.734915	2.50365	2.16707	83.9045	0.616694	0.557281	0.483867	1.47207	0.91198	1.23835	1.09258	2.25573	1.49677	12.1888	0.982005	0	2.51553	0.185834	2.87081	0.806727
AAC73613	0.315681	0.0219262	2.07051	0.349761	0.0883765	0.601737	2.84673	0.571874	0	1.08938	0.0357206	0.229864	0.140656	0	83.0788	0.0676496	0.279735	1.11862	1.3223	0	0.805904	0.154771	0.357418	0.217989	0.453267	8.2513	0.188441	0.912505	0.127734	0.119365	0.813286	0.430194	154.747	0.333879	0.0603425	0.349288	0.13283	0.308592	0.20629	0.854428	0.416338	0.810351	9.86357	0.417732	0	1.25715	0.100611	1.49561	0.623947
AAC73614	1.08294	0.734065	13.1748	0.50364	1.62254	5.11219	3.27932	6.45677	1.56406	3.9295	0.77154	2.84102	7.899	2.30734	90.1831	0.730593	2.56788	5.89821	4.56972	0.607455	6.35355	0.710377	3.2424	2.58962	1.67833	16.9311	1.01755	6.62956	2.20718	3.48058	6.14825	1.43602	95.1104	0.859839	0.782014	3.11206	1.37714	1.99961	2.72914	1.77452	6.11497	5.37593	33.3924	2.62479	0.11082	17.4235	2.17312	14.4419	2.08891
AAC73615	6.70306	0.873866	2.23027	0.132759	1.10699	3.15195	9.40065	2.2496	3.29828	10.7179	1.26094	1.16333	1.32138	0.360423	98.0047	1.00144	2.62794	2.69742	1.80686	0.576449	4.45081	0.35248	1.38379	1.24113	1.20433	4.46303	0.357634	2.78663	0.484842	1.63107	1.2348	5.96747	101.135	1.22831	0.618415	2.73446	0.877279	2.10838	3.52358	1.49684	3.41344	1.84551	11.869	2.07568	0.116848	0.676002	1.14567	9.01625	1.34994
AAC73616	1.3792	1.97748	1.5586	1.39166	3.98525	1.91539	11.0751	1.17219	4.48187	1.70492	3.45845	1.0501	2.23862	1.04949	147.545	0.358893	1.39129	5.06174	3.85827	0.969811	5.71843	0.461862	1.80136	2.02382	1.74624	3.94753	0.95806	6.82141	0.169413	3.6412	5.03373	0.933649	108.789	1.6691	0.640255	2.95327	1.76171	6.63039	5.19843	2.00493	3.38674	3.37783	18.9581	2.92128	0.0453656	0.602099	0	12.4851	4.88247
AAC73617	15.0588	17.171	8.50131	6.73544	10.5895	2.91841	7.10631	11.124	9.29642	44.8941	15.8212	6.94038	11.9632	12.3598	65.748	2.75024	71.8256	40.971	52.6253	4.5734	3.01768	5.54698	13.6128	20.5229	9.79089	6.87293	6.38411	72.1531	7.19721	6.8108	31.9034	26.7777	142.673	9.94663	10.3292	7.28685	11.7097	15.5829	21.5182	6.82064	22.9242	41.8614	157.913	42.4157	0.878253	34.8942	0.645828	10.9809	9.87941
AAC73618	26.472	2.76189	3.05	3.53022	2.35489	4.66442	2.75833	4.91149	4.96995	76.2377	3.93705	3.55743	6.77184	5.55875	86.8398	1.63873	19.1428	12.5922	7.8476	2.04379	4.73409	1.64025	3.63636	5.2805	3.97365	2.39139	1.48354	8.49005	2.42379	5.20464	11.1638	36.5205	102.308	3.04847	2.26567	2.27391	3.76463	9.71782	7.05843	3.38323	5.07624	7.71167	77.4977	11.7749	0.24857	4.69482	1.15765	5.22127	4.91215
AAC73619	1.1785	0.841388	2.22997	0	0.652179	2.36829	2.38086	2.45537	1.06874	2.82979	0.579924	1.80938	2.02406	0.583941	76.8455	0.19969	1.23859	2.91349	1.75644	0.498099	3.74674	0.571071	1.16054	1.60866	1.27425	0.956857	0.185415	1.71408	1.0683	1.52683	2.00056	0.634928	100.316	0.568587	0.534361	0.193319	1.21548	1.91291	0.608932	1.79458	0.737373	2.22115	56.6479	2.1859	0	3.71088	0.445477	4.63118	1.56551
AAC73620	0.809725	0.299951	1.1483	0.299047	0.377811	1.20047	1.13585	0.533405	0.825505	1.84423	0.335953	0.45858	0.420915	0.33828	84.777	0.520566	0.597936	1.74406	0.791399	0.0961838	5.30569	0.198495	0.855663	0.186381	0.36909	0.579509	0.161118	0.922049	0.58247	0.816461	2.08609	1.03658	67.7512	0.46114	0.309558	0.410634	0.34071	1.58308	0.529137	0.674343	0.450896	0.98979	55.6643	0.519509	0.0292452	1.13458	0.172045	3.28464	0.266738
ABD18638	3.58312	0.519119	1.58987	1.38015	0.941572	1.61461	1.34797	1.16933	1.71442	7.29915	0.549713	0.786096	1.16555	1.96713	139.775	0.880912	0.827868	3.11578	2.03492	0.266341	1.90804	0.961886	2.53865	1.03221	1.1498	1.67448	0.223075	1.32572	1.5121	1.50723	5.13472	3.28703	61.8932	0.577662	1.57152	0.930338	1.16359	2.92246	2.19784	1.78951	2.56285	2.46673	98.8766	1.61839	0.121474	0.578745	0.476408	2.18707	0.517035
AAC73622	6.08597	0.580244	1.93655	0.474663	1.25933	1.46992	3.09064	1.26997	3.43949	11.3985	1.23615	0.779873	1.28847	1.61081	261.788	1.51483	1.70833	2.94686	3.76845	0.801505	2.62487	0.866418	3.63791	1.33125	0.966633	1.85965	0.191801	2.19528	1.04009	1.53891	1.65557	7.48348	91.7806	1.46389	1.47404	1.77758	2.00093	3.89476	2.83457	2.40829	2.20355	3.06354	120.758	1.4688	0	1.84826	1.43366	3.64152	0.254028
AAC73623	2.28199	0.316999	2.12373	0.210696	1.27771	4.27733	1.71486	0.28186	3.48969	3.18934	1.6784	1.38469	0.699031	2.00203	141.656	2.68963	1.51661	3.09179	3.58448	1.62641	9.02984	0.978956	2.45451	1.96974	2.61345	1.70419	0.851376	1.04941	1.00031	3.95479	0	2.26165	147.867	1.81015	0.872405	1.65698	1.24826	4.46148	5.6853	4.45418	1.60513	2.51051	202.864	2.47066	0	1.32528	1.63641	3.39182	1.24035
AAC73624	163.987	31.2471	5.66166	28.9834	61.6956	54.85	6.44603	21.6406	237.579	61.1863	258.193	34.995	1.11813	202.319	117.61	25.1286	54.3799	13.7902	127.666	36.0958	42.6319	22.5934	32.0286	431.643	42.3647	9.58333	45.9384	12.8891	17.5388	200.472	63.8675	72.7478	72.6239	8.57487	20.7573	4.66977	25.2651	47.5457	229.881	46.2627	122.637	115.283	200.362	26.401	1.38425	81.7149	17.0138	9.15528	8.20652
AAC73625	296.678	18.5956	6.77995	33.4301	55.6789	69.0167	6.51482	28.3446	314.864	119.756	280.298	39.4022	1.27812	173.527	141.332	31.6922	114.668	13.5529	33.6434	37.9358	42.474	37.3471	34.3545	366.232	34.6934	3.09433	100.964	17.5886	29.7482	225.768	101.82	69.9688	36.7462	8.09039	19.4959	7.22948	25.642	46.8599	315.336	43.5316	65.351	44.4148	197.668	50.3047	0.828834	31.4499	18.8941	9.47474	1.25993
AAC73626	42.9522	20.9698	14.8887	41.0796	71.5998	32.3082	16.6037	48.724	79.263	62.3554	50.1735	37.8333	8.51292	56.5214	132.984	61.2937	17.6009	39.4304	18.066	86.4212	11.9766	42.1988	111.201	67.9259	29.5413	4.73257	75.5065	46.23	73.6854	43.6797	31.8403	24.1852	77.4718	28.5642	86.4934	10.6746	90.4853	111.839	51.0537	73.8862	49.2982	28.3031	39.3482	42.9641	12.2161	12.4718	32.3152	8.71622	21.9848
AAC73627	4675.21	523.339	236.026	794.006	966.383	358.315	606.786	912.402	1019.09	7506.7	1175.59	361.97	296.479	767.561	400.211	263.802	1321.11	684.343	948.232	874.972	333.074	837.005	1891.52	630.836	219.717	103.161	1015.1	741.837	958.088	828.964	671.789	3636.06	228.481	601.565	1783.12	1521.39	1696.75	330.5	576.412	379.985	684.507	1056.12	216.787	1056.76	227.433	309.543	140.669	372.312	1502.75
AAC73628	178.471	64.7764	12.0794	101.035	205.917	44.2305	55.525	121.408	118.764	177.333	118.229	29.8087	11.2741	110.941	130.357	45.1683	68.967	79.7217	75.1351	156.768	68.0496	149.356	175.104	166.537	65.182	16.963	73.5769	72.4601	130.564	109.716	80.0323	78.8739	95.5584	72.0978	270.725	50.9113	225.978	165.028	68.8134	95.4516	102.704	83.5408	69.0861	94.1089	7.16623	50.9182	24.0066	30.2236	104.975
AAC73629	16.7523	1.44944	8.26888	6.80032	3.43656	19.187	8.48671	5.66048	6.57018	27.9584	3.19472	7.05137	0.683685	4.00008	161.528	20.2555	3.26329	5.88501	2.57091	6.1242	92.4469	4.96514	21.6815	11.8672	15.2754	4.23987	5.73998	10.8062	3.14577	8.04538	2.10833	19.0094	193.539	4.09465	3.98896	3.39556	4.54533	58.3187	16.8456	28.3689	4.42512	3.15109	106.541	3.69175	0.266014	7.06115	3.71668	7.75433	5.09512
AAC73630	15.5699	153.203	40.6645	221.577	59.2808	109.877	116.692	61.0271	499.217	24.3577	155.743	114.213	88.4519	97.3099	278.318	143.696	203.276	73.5628	66.5224	78.6031	33.7863	125.445	327.655	97.4809	155.64	163.078	121.135	252.717	88.0609	137.893	530.379	17.4887	87.2975	78.9595	158.532	12.2028	138.103	93.1481	291.163	299.423	156.701	58.2389	156.412	152.839	22.9437	87.8401	210.897	181.956	34.8774
AAC73631	280.368	54.3777	67.6551	106.975	236.791	194.678	55.6663	51.9057	296.813	315.07	324.533	160.97	55.6042	200.112	185.363	85.4767	277.317	162.075	93.9798	151.764	33.7153	83.4462	170.159	327.487	104.827	23.1608	58.5801	76.194	65.7267	134.362	185.54	173.686	97.5404	85.6185	204.906	62.3908	180.471	88.7747	239.707	99.1722	181.717	109.485	90.2741	146.163	2.12234	49.4416	50.6982	37.6601	30.7371
AAC73632	0.678002	3.36235	4.29069	0	0.968031	0	15.2443	2.65746	2.6439	3.34112	3.52138	1.02577	2.05423	0.577829	32.2033	0.247	0.766018	3.60375	6.7591	0	7.06197	0	1.30499	0	2.52183	2.6899	0	2.87738	2.33189	1.45274	3.95925	0.856749	48.84	1.59414	0.881281	2.23179	0.58198	0.450688	1.5064	6.71926	2.83755	18.5977	29.6281	3.88235	0.374662	0	0.183673	3.96169	2.05032
AAC73633	0.897048	0.780465	26.0369	0	0.224698	0	28.2275	1.58618	0	2.32661	0.36328	0.974051	1.34107	0.402375	59.3176	0.516	1.42246	10.2053	0.336196	0.14301	6.96667	0	0.726992	1.10848	6.80486	0	0	5.90559	0.108255	1.11279	2.06779	0.894904	84.0756	0.979489	0.153421	0.222017	0.540354	1.88304	0.655619	7.68692	0.564556	0	67.9424	0.579321	0.43483	0	0.383706	11.4824	8.40788
AAC73634	0.998876	0.251918	4.35449	0.304435	0.415388	0	13.4298	1.22179	0.504227	3.66388	0.485027	0.800302	0.550928	0.74385	87.2208	0.247308	2.99485	8.62543	0.690565	0.470001	1.36786	0	0.858636	0.796905	4.80196	0.55404	0	4.74386	0.244598	1.05974	0.566313	1.22545	94.7167	0.751118	0.283622	0.684053	0.360723	5.93071	2.28935	6.28142	0.956694	0.967319	25.4637	2.6774	0.0535899	0	0.44662	2.95583	2.63941
AAC73635	0.326823	0.140327	2.86514	0	0	0	22.0147	0.582272	0	1.25497	0.285765	0.245188	0.337575	0.126607	108.799	0.324718	0.55947	2.73732	0.211568	0	1.74075	0.0619085	0.114374	0	1.83033	0.377202	0	1.19455	0.204375	0.44563	0	0.0625736	210.331	0.821856	0.096548	0.628719	0.255033	0.888745	0.495097	3.57545	0.0888187	0.555669	33.0558	0.789893	0.0547277	0	0.160977	1.5484	1.69714
AAC73636	0.5886	0.0868747	2.88237	0.461935	1.40064	0	47.3724	1.64789	0	1.29489	0.28306	2.42868	0.5573	1.88114	67.6377	0	0.831263	4.43212	2.09566	0.222861	2.8738	0	1.69937	2.59111	2.6511	1.51788	0	3.2868	0.1687	1.41883	2.14824	1.70449	82.5937	2.13695	0	0.518974	0.421033	0.489074	1.43037	3.38537	1.09973	0.458675	21.8964	1.95604	0.135524	0	1.1959	0.348578	0.988868
AAC73637	3.38563	0.0634545	2.26727	0.674809	1.02305	0	7.96384	2.40729	0.698541	6.43149	0.413503	0.739142	0.61059	0.229002	24.2901	0.195779	1.21433	2.666	1.5307	0.162781	1.04953	0	0.413749	0	3.56049	0.426417	0	7.08214	0.123221	1.03633	1.56911	2.82951	121.441	0.817595	0.174632	0.252711	0.461293	0.714454	1.94027	4.56502	0.0803257	1.00507	24.5638	3.40696	0.197978	0	0	0.848688	1.98628
AAC73638	33.6435	0	10.4154	14.871	14.0333	44.2765	0	31.6	27.9605	60.2605	12.274	35.2368	33.0902	33.8842	59.2502	0	43.8729	54.3837	37.0025	16.6185	0	1.30938	25.679	17.0234	86.7791	21.8626	1.30809	39.7331	14.9073	40.2901	48.3398	39.0926	303.488	15.6108	13.5087	35.9148	18.4987	62.5769	73.5685	35.5867	25.5409	28.9293	584.325	61.2405	1.46914	1.09083	10.7379	0	100.132
AAC73641	25.1706	0.623236	9.34489	2.48543	18.5263	0	17.869	6.74219	10.7202	44.4735	17.578	32.1241	30.9225	9.27796	50.2922	0	20.9963	34.6014	15.7389	9.9925	21.404	0.0687385	14.0961	11.2306	10.5448	50.0486	0.948515	8.91596	6.42946	11.3803	9.15052	29.6667	102.051	10.7678	9.86237	37.6964	11.0436	24.1217	19.515	16.8721	15.335	12.9564	163.008	29.5494	6.01578	0	2.77042	29.5394	31.7018
AAC73642	12.5345	0.329812	5.14064	0.876847	7.38265	0.107753	14.0185	3.91004	10.1142	23.0873	8.15554	20.0184	7.87735	6.48266	61.4438	0.490619	8.00224	16.2606	6.85492	3.15766	4.49176	0.0103931	6.3363	4.8599	6.03532	32.9523	0.835171	8.58979	4.426	5.29026	6.69923	10.7884	57.3424	5.72584	4.58696	5.21878	5.40891	29.3926	15.515	16.3478	9.9753	6.93418	42.1275	8.92541	1.22195	0	8.783	10.1614	2.04467
AAC73644	24.1935	7.60413	94.4134	9.83508	38.1048	22.9367	0	27.2886	13.5746	26.3443	21.0933	36.1485	0	21.5091	25.3347	13.95	17.6985	168.993	22.3094	31.633	14.73	25.3871	51.592	40.8647	100.549	7.45783	33.2651	117.021	21.5508	41.7695	20.3281	12.8299	367.231	87.8665	16.9679	66.7062	17.1814	19.0903	29.4872	45.5878	24.455	23.8717	129.171	77.2413	0.641212	19.3117	2.82911	23.0894	157.32
AAC73645	0.19319	0.269586	4.44577	0.441065	0.083585	0	0	0	1.14144	0.535767	0.236487	0.652204	0.0332576	1.04775	16.6836	0.191946	0.396853	2.80051	0.875426	0.691574	0	0	1.48738	0.20617	3.85823	1.00336	0	5.21742	0.322157	0.714992	0.512795	0.332894	127.605	0.485811	0.62778	0.330351	0.753769	0.52535	1.70718	3.35674	0.446267	0.437952	114.217	1.00567	1.35871	0	0.142734	0	46.6784
AAC73646	20.0197	1.32625	22.4993	1.24448	2.20115	11.2761	0	14.7983	12.0236	42.7148	6.35482	4.90723	0	4.22323	40.4932	0	10.4508	14.2816	12.2326	1.8012	10.4663	7.70962	4.06951	1.55124	9.90693	59.4514	10.6161	25.3838	2.12094	5.37966	9.64577	33.5354	166.703	8.49852	3.64995	19.8847	2.93023	4.17237	13.7624	5.02788	18.9614	23.0663	203.022	19.1871	0.365109	22.7379	0.536971	7.61703	94.1301
AAC73647	31.0328	0.321828	38.1349	2.20017	5.00338	1.5982	0	3.27033	10.6285	47.6038	9.21269	13.7633	0	7.96421	20.5821	0	29.3278	41.6679	22.7356	3.77413	1.60535	1.29811	11.5415	1.37125	24.8015	27.5589	2.10736	96.1902	4.55322	15.8516	25.0114	50.5144	124.153	14.8634	4.42847	25.0846	5.68183	14.106	20.5464	8.26887	7.6823	28.1576	280.114	60.1991	1.57787	6.15073	0.527409	1.41429	143.129
ABP93435	0	0	0	0	0	0	0	0	0	0	0	0	0	0	0	0	0	0	0	0	0	0	0	0	0	0	0	0	0	0	0	0	0	0	0	0	0	0	0	0	0	0	0	0	0	0	0	0	0
AAC73648	0.544512	1.17872	3.00833	0	3.02337	0	0	0	2.35927	1.38424	0.349144	1.12338	0	1.16016	55.6191	0	0.341777	2.57264	1.93869	0.824673	0	1.32369	1.74676	1.06535	1.79325	1.58421	0	5.87851	0.208086	0.388904	1.32489	0.764518	190.147	1.12965	0.589807	2.9873	1.68782	0.301628	1.00817	29.5513	0	2.26304	42.165	1.48474	0.334328	0	0.737551	0	5.48879
AAC73649	0	0	0	0	0	0	0	0	0	0	0	0	0	0	0	0	0	0	0	0	0	0	0	0	0	0	0	0	0	0	0	0	0	0	0	0	0	0	0	0	0	0	0	0	0	0	0	0	0
AAC73650	2.28162	0.898017	5.3478	0	0	0.547667	0	2.12927	6.59056	5.35408	0	0	0.480064	1.08029	182.56	1.84712	2.86424	0	0	0	0	3.69768	0	0	1.47335	0	0	2.83128	0.581281	1.62959	0	0.533915	105.678	0.350628	0.823804	0.596066	1.45073	0	0	13.4593	0	1.58043	42.9762	1.0369	0.933937	0.476744	0	0	2.55546
AAC73651	2.13323	0	1.71428	0	0.676835	3.37951	0	1.19447	1.84858	4.33841	0	0.195602	1.07722	1.21203	80.6222	2.07239	4.82031	1.51182	0	0	0	0.29633	0	0	1.32242	3.15964	0.721593	2.85891	0	0.304721	0	1.79708	144.047	0	0	0	0.813825	2.36336	3.15977	3.52351	0.425138	0.886586	39.2882	0.581676	1.30979	1.33721	1.54106	0	1.91141
ABD18639	0	0	0	0	0	0	0	0	0	0	0	0	0	0	0	0	0	0	0	0	0	0	0	0	0	0	0	0	0	0	0	0	0	0	0	0	0	0	10.3113	0	0	0	0	7.59277	0	0	0	0	0
AAC73652	1.765	1.04203	2.27953	3.16613	0	2.45118	0	3.17664	1.63874	2.66257	0.485027	1.90739	2.62609	3.76058	47.3251	0	9.02107	4.02062	0	0.381876	0	0	0.970632	0	1.17231	1.60056	6.61005	6.47677	0.578141	2.97144	5.52155	3.71721	406.597	0.174367	0.819353	0.296423	0.721445	3.35214	5.95231	8.03197	0.565319	1.57189	103.061	7.21907	0.232223	2.84501	1.0246	0	10.1666
AAC73653	180.602	0	65.0492	0	69.7562	0	0	0	44.297	280.25	52.7803	67.5569	0.0179976	103.601	210.205	0	68.178	80.4187	59.5185	37.1687	0	0.666723	29.3205	71.1889	19.7128	40.9529	0	28.2247	111.477	0	132.629	150.413	129.104	32.0887	31.4375	22.8971	35.9154	162.168	42.7901	34.7153	54.7122	59.7377	127.615	82.3862	25.4345	0	45.8622	4.71595	20.7123
AAC73655	11.5947	0	0	0	9.197	8.34939	34.5622	16.2307	0	54.4167	0	21.2631	5.48908	12.3521	155.445	7.04004	7.27773	0	0	5.85347	0	0	18.5976	0	0	10.7335	11.4394	0	2.21547	37.2656	0	24.4192	434.573	0	3.13981	0	5.52923	51.3823	75.1375	49.5883	15.8864	0	837.186	37.5438	0	7.26815	10.4702	0	9.73977
AAC73656	17.2389	0.184209	0	1.95898	2.96992	2.19067	17.5386	5.67805	5.06968	54.3646	3.00101	4.50605	1.47712	9.30711	56.7701	2.55756	12.3383	0	11.1091	4.01672	0	0	12.912	7.32558	0	16.5877	2.77053	0	4.65026	5.84982	5.69391	18.7281	134.629	0	4.56262	10.6375	6.13771	46.9258	24.9135	121.48	7.34537	12.1572	167.693	19.7809	2.58629	2.34705	4.01501	0	11.7945
AAC73657	31.3933	0.732984	0	64.0298	23.2131	29.0771	0.906334	1.98624	5.76363	49.3201	5.80004	5.12284	11.0741	20.7843	110.739	33.8172	10.3534	0	11.9982	20.4151	0.384873	112.533	27.3106	30.1902	0	7.74035	235.36	0	56.5281	201.971	15.5359	21.6652	134.079	0	5.76351	2.50213	8.24656	121.73	16.2554	321.963	6.49508	7.18708	120.491	18.68	2.94031	23.7406	43.8471	0	100.12
ABD18640	0	0	0	0	0	26.711	0	0	0	0	0	0	195.75	0	0	38.4112	0	0	0	0	0	0	0	0	0	0	0	0	0	31.5619	0	0	0	0	0	0	0	0	0	0	0	0	0	0	0	36.03	0	0	0
AAC73658	1537.37	0	0	966.46	637.962	28.6401	20.0729	0.687343	51.0596	2225.23	32.1139	26.676	96.2353	364.069	73.3512	72.4463	49.9282	0	59.4394	212.684	0	2683.64	561.382	190.214	0	8.96102	2235.19	0	1197.91	2781.72	68.0991	1506.18	117.602	0	57.4409	3.46346	128.55	548.339	42.9561	1313.43	26.0542	53.5684	279.002	238.989	23.0634	1490.33	87.1267	0	2466.52
AAC73659	1.10015	0	8.95146	0	0.523589	2.61434	0	0	0	7.48675	0.84651	1.0592	0	3.28164	11.3036	0	0.828649	4.67808	0.7834	7.33129	0	0	20.3283	0	7.67255	0.523768	10.0478	16.4642	0.252255	0	4.81834	7.87778	113.444	5.78207	5.36251	1.03468	5.50868	1.09696	5.49978	15.3809	0.328881	2.7434	164.535	32.6824	3.24236	1.44823	0.596071	0	24.0279
AAC73660	5.97717	0	21.6149	0	17.0681	0	0	0	0	21.0392	0	8.22098	2.26373	0	36.6322	4.35503	4.50207	21.1801	8.51247	0	0	0	27.6111	0	26.4006	3.7942	54.5902	82.7752	46.5973	2.56143	122.165	10.0706	432.752	1.65338	11.6539	2.81074	5.13065	7.9464	63.081	359.647	3.57364	0	381.288	176.021	0	0	6.47695	0	136.569
ABP93436	20.3072	4.27878	32.211	0	22.3031	0	0	0	0	53.1516	18.0292	2.1485	11.8322	13.313	59.8348	5.69079	17.6488	60.888	0	33.1214	0	0	72.1598	0	52.655	4.95794	29.0619	254.708	10.7452	33.4706	91.2198	39.4784	478.039	23.7654	25.3805	22.037	26.8172	10.3837	42.3834	107.373	4.66973	0	189.189	424.877	0	0	4.23176	0	15.7462
AAC73661	6.04926	1.11109	4.86125	2.95399	2.87899	0	5.49547	4.51626	3.49472	7.41309	0.905058	2.68093	1.40008	2.29134	257.974	3.18324	5.31577	7.14519	4.78619	2.03594	4.66728	3.08115	3.88113	0.789031	7.81259	5.11995	1.02312	10.0588	1.07881	10.5133	3.92502	5.37917	296.405	3.4396	2.18415	3.79285	2.40395	8.26564	9.70694	11.1812	5.32464	5.86629	149.223	6.87282	0	0	1.09251	6.89956	14.6798
AAC73665	1.94713	0	18.2411	0	29.0093	0	0	0	24.7595	4.22151	39.491	25.4418	0	4.50938	13.2953	0	7.33301	10.1995	43.1026	51.0299	0	0	42.2031	0.993807	26.1257	9.74025	0	34.7935	2.81463	66.0276	207.634	5.08141	102.619	8.13764	38.7892	40.3076	40.8759	3.93922	43.497	6.44226	2.59404	64.3877	119.648	503.117	9.35634	0	0	0	36.8371
AAC73666	3887.76	0	89.1835	0	285.662	16.2835	0	323.461	1368.87	4428.98	2252.88	105.244	41.8261	2535.61	188.853	1.23794	802.63	256.257	987.026	65.9684	0.335171	54.5844	172.194	1213.03	129.624	44.7587	43.7314	270.415	642.87	3031.95	2434.88	4205.41	543.22	49.7753	33.0264	18.5215	70.7554	859.58	644.663	210.86	703.83	222.626	4154.61	3776.12	86.9467	1967.74	74.2302	0	1812.94
AAC73667	17.8135	2.20118	0.624205	0.260095	1.57728	0	5.08062	4.98721	5.92333	22.6019	1.27503	1.59539	3.84394	2.47143	40.6227	22.9398	5.77258	11.0097	2.94993	1.00386	82.1639	0.08632	2.87052	3.8905	3.99663	2.76118	0	8.51299	0.949876	4.08315	7.25746	29.6641	87.1018	1.37511	1.21157	3.99355	1.77798	5.50752	4.02688	9.45742	1.98146	3.87389	67.9908	9.99697	1.44985	0	1.12227	5.43009	3.06233
AAC73668	10.819	1.98983	1.11726	0	14.1157	16.6738	10.1615	13.9654	12.705	12.7336	3.89003	16.8738	1.02118	4.45229	67.3909	8.22666	7.23511	13.854	8.88004	7.65683	11.4094	3.72211	13.4935	9.89139	7.32588	7.11376	2.85022	11.0666	6.25971	3.97194	6.3966	15.5453	53.8571	2.424	5.1476	16.6417	6.02725	15.1228	6.4588	11.3328	4.48361	11.1361	34.1547	11.5108	1.55207	7.79603	1.09567	11.6035	4.52993
AAC73669	17.5891	3.31583	3.97795	0	22.7684	28.4621	8.72175	16.7599	10.9289	23.2221	4.3183	22.4574	1.01897	6.23406	81.8665	6.79988	3.60973	10.9936	13.8301	12.8102	9.76091	6.27186	14.6295	11.844	5.46298	9.84699	2.31791	14.3479	7.13297	4.10747	10.4334	23.3915	101.302	3.73279	7.24023	16.7638	7.48168	22.6351	6.70169	13.6146	7.64084	13.1038	34.7249	10.0416	1.06861	7.58943	3.32545	7.35599	3.05109
AAC73670	13.2001	1.85036	1.758	0	6.58711	18.632	11.1058	14.9233	5.35262	16.5883	1.36421	13.4671	0.974729	3.55823	83.5108	6.70909	4.60938	7.53907	5.37584	8.69661	8.31516	3.05079	10.5239	4.02835	13.269	19.641	2.68913	16.5306	2.59653	2.69601	3.00585	14.5265	75.413	2.05665	5.76139	20.9241	5.95661	10.2648	8.29148	9.45347	2.90654	4.27857	22.0195	5.21654	1.1167	2.71036	0.86765	6.88249	2.07546
AAC73671	39.972	2.5237	1.75149	7.76898	10.0829	16.7276	13.5087	10.498	55.808	18.9842	27.5898	10.0053	0.816575	25.7255	113.037	6.96682	6.28414	24.1826	7.47631	12.721	10.944	6.79749	26.7763	14.7461	7.64911	6.18866	4.31254	7.32858	11.8219	33.9455	24.0865	23.6125	121.002	13.3543	65.7985	8.94869	75.0217	23.4923	11.0389	13.9354	10.9852	9.81801	43.0132	25.5741	0.58709	7.12206	2.38716	2.72399	10.2054
AAC73672	33.1335	4.20187	5.21707	4.52887	24.0311	8.72655	20.8877	8.34732	138.144	11.3975	166.324	9.06142	1.54809	49.7958	168.729	14.3657	35.3158	38.8522	18.4915	21.5583	14.1919	12.3249	53.8701	20.8874	23.141	9.00521	5.44939	22.2347	15.437	81.9165	80.7361	12.6599	106.737	34.1867	133.141	21.5961	131.403	30.6876	22.0369	24.0844	17.4666	17.6878	29.1668	69.0383	1.7716	6.14952	4.95046	10.936	20.8442
AAC73673	32.6724	0.30469	2.3927	4.23722	0.377875	1.50084	6.89739	1.27817	283.816	2.04949	652.051	0.273011	0.150352	318.037	42.4261	0.433879	8.29777	3.37618	16.8201	10.4016	1.85214	0.372241	14.3654	0	2.19185	1.00801	0.604296	3.54695	0.500645	205.341	314.705	6.5215	55.3802	0.576523	526.984	0.56005	590.891	3.4306	1.76409	4.95305	0.593385	1.85617	26.5707	196.026	0.0365627	8.69746	0.107546	2.00623	0.867048
AAC73674	74.8433	0.205517	2.62259	21.8557	0.828365	5.64016	8.00482	0.974591	708.143	18.5839	520.301	3.59091	0.329597	409.414	193.344	0.634089	25.5644	6.16761	12.3941	17.9254	3.39923	0	18.0907	4.08647	3.03467	2.20973	0.883143	6.60916	1.99545	727.983	1018.95	19.7947	297.221	0.48146	1695.1	3.68317	2253.51	13.8839	4.83397	1.84815	2.86175	3.25523	92.0154	3394.7	1.28242	29.7859	0	2.74874	12.8663
AAC73675	8.94248	0.188073	1.57714	12.429	0.974642	1.76964	4.76732	2.03856	257.026	2.77658	109.252	1.22056	0.387799	117.519	108.6	0.911851	5.99861	3.06395	3.88872	6.13423	1.6788	0.711192	7.09509	1.60269	2.24812	1.44441	0.885154	2.59208	0.9913	218.619	261.434	2.25235	65.9807	0.629421	422.872	1.44452	499.526	5.89895	1.45349	3.38257	1.19039	1.98595	33.345	476.369	0.335307	10.1414	0.678067	2.15608	0.764563
AAC73676	5.28238	1.46814	1.07397	7.80647	1.69611	1.86486	4.89682	1.88465	77.413	3.12216	20.9776	1.42693	0.674863	37.4261	162.659	1.00981	2.47554	3.67628	4.11677	2.95062	4.51974	0.940609	4.87788	1.30157	1.54649	3.41851	1.13854	2.51192	1.34376	102.036	59.659	3.33584	130.779	0.952948	117.378	2.66277	147.199	5.71187	2.59541	3.51787	2.03604	3.5054	66.3619	133.893	0.160466	4.69137	0.750908	3.48945	2.18206
AAC73677	54.9819	44.161	6.92115	68.7417	39.2932	16.4245	22.4606	42.4601	22.3901	38.7018	19.4999	17.2648	3.86172	46.6561	127.561	39.6709	31.3916	18.7322	17.7642	55.594	43.0492	66.1314	65.9276	69.4943	34.7731	9.77167	68.9152	23.3944	46.0783	88.0276	15.8975	40.6139	135.311	16.2385	45.487	22.5777	58.5761	42.9707	21.995	102.383	17.549	17.6504	130.576	47.5759	3.3552	18.8027	22.2591	21.8872	26.2778
AAC73678	16.2084	15.988	13.0655	42.576	34.0727	21.3262	59.3074	25.2102	28.9005	18.3131	20.1016	24.4031	15.4518	25.4862	130.984	9.31488	69.6665	100.058	21.6902	26.6694	69.1858	52.6287	194.802	31.8425	41.7887	5.50431	78.7437	63.5678	40.0193	23.6294	19.1509	20.2756	153.332	36.8397	32.4402	20.0743	40.1102	48.6244	33.5917	47.6497	19.9065	28.9691	119.272	31.0101	2.49822	28.3902	30.5377	14.8526	32.647
AAC73679	557.708	214.685	57.0008	221.742	238.347	105.865	88.7978	269.514	285.843	590.61	278.656	107.517	126.383	259.716	235.224	36.7883	275.865	849.892	199.297	211.32	236.925	134.259	612.501	278.608	121.01	40.999	188.826	810.29	228.956	251.958	276.887	481.055	171.88	538.245	384.448	77.9788	309.908	107.163	111.755	81.0994	193.538	268.751	127.9	176.428	7.17594	289.094	53.8796	55.9377	317.605
AAC73680	203.187	9.55775	3.721	10.3365	26.7708	69.0577	0	21.1257	16.05	304.238	22.1686	21.5116	15.3282	28.0621	126.124	5.99774	44.4351	59.3107	26.3775	7.89584	21.4352	8.86202	21.6537	11.2739	24.2392	12.1925	32.9499	38.9186	35.5472	16.7561	32.0467	232.888	180.602	30.7398	19.1705	29.3546	25.1233	41.4951	34.2927	12.3826	21.7371	36.7777	327.504	91.7474	3.53798	56.7607	6.31835	25.7831	56.2404
AAC73681	77.7822	22.4139	22.3238	61.0438	35.2556	201.04	0	76.4771	12.0363	67.9036	9.79676	119.081	37.6998	35.5126	567.504	18.5537	162.159	129.608	26.3749	5.60965	79.3692	47.2713	37.4281	70.6559	114.627	112.416	121.375	34.127	47.7716	92.2594	6.75917	12.6761	140.517	52.5087	13.5406	91.4418	7.94837	30.7763	86.152	26.2194	40.8299	25.977	220.346	39.7673	1.70564	60.9473	16.3053	122.106	45.1146
AAC73682	153.148	8.29171	4.04906	0.636667	14.599	52.5213	62.7006	24.2737	68.542	78.4672	24.5782	24.3031	16.7543	2.37664	6643.26	3.14012	3.91446	29.5549	63.544	1.22864	48.3553	0.792361	15.8097	3.57122	5.77554	343.174	1.97235	25.2551	5.40593	14.2861	41.8218	246.616	225.168	19.495	12.11	90.9004	8.8132	8.17312	32.81	2.46755	58.7717	73.1742	275.335	35.9286	0.373576	32.1326	2.19769	247.382	14.6514
AAT48125	0	0	0	0	15.2267	34.5586	32.6983	53.7439	0	0	0	4.40046	163.581	0	0	11.6556	0	0	0	0	0	33.3327	0	0	0	0	0	0	0	6.8553	0	0	0	0	0	0	0	0	35.5426	5.66203	0	0	0	0	0	132.366	43.3366	429.474	0
AAC73683	17.4031	18.0632	10.3813	41.2545	27.1734	0	21.7437	0.0178604	32.6717	23.4058	16.4931	19.5754	0.0241608	30.0117	118.466	0	20.9741	41.3682	16.808	45.8935	0.0969025	0.0664636	54.4693	45.7571	26.9021	18.3445	0	63.823	34.9158	33.954	22.1658	18.5007	88.9697	44.5928	45.9385	24.4192	61.2486	89.392	34.5137	41.5125	22.2079	17.2603	84.7144	25.2055	11.5746	0	35.7395	0	20.235
AAC73684	314.477	5.8733	1.49898	25.3309	1.05214	1.19397	9.60241	0.928402	7.18404	235.394	7.01681	2.96462	0.209318	2.35513	41.0701	30.6046	6.86875	11.3589	2.36134	1.17187	5.87661	0.806131	2.76584	1.9464	5.13927	3.06979	1.77605	5.06144	1.5207	176.923	2.42059	323.24	150.763	2.67541	1.43678	3.24871	1.34416	11.2052	129.857	15.2582	74.7619	2.7564	59.1303	5.31227	7.22807	5.82036	9.43261	3.57857	5.94258
AAC73685	767.429	25.4893	3.06337	104.268	1.63077	12.584	52.6459	2.20643	21.2306	513.71	90.2794	2.07365	0.778637	5.11048	121.451	135.732	6.96844	16.513	3.33463	1.48767	74.1565	4.52187	5.27621	3.48611	1.61968	26.9169	2.24087	2.55121	3.43076	719.462	16.3411	259.842	87.0382	6.27148	3.15483	4.00142	4.15043	57.7401	341.799	12.0673	604.474	2.84819	24.6406	14.3419	3.59763	140.732	36.4187	2.43509	4.56698
AAC73686	210.699	50.4155	1.89015	3.5004	0.221117	9.88639	234.33	1.49586	18.4195	197.172	52.8192	0.766823	0.527881	5.04853	151.092	24.6272	0.524921	38.4419	0.661676	0.211097	35.0848	3.04949	2.59335	1.90892	0.756047	36.46	1.10012	0.57077	4.36773	58.1373	5.76537	237.822	115.694	3.05229	1.20781	0.819297	0.731146	59.1424	94.2595	17.7599	214.481	1.01375	48.9779	5.27332	1.54044	256.96	20.4528	1.76094	4.215
ABD18641	440.59	6.3702	5.41932	11.2907	0	151.513	211.359	0	58.4387	531.717	342.47	1.23671	1.7027	7.66315	165.321	9.8271	13.5452	254.895	0	10.8944	9.75579	9.36783	10.3841	0	1.04514	191.209	0	18.0757	16.4936	206.148	26.2537	265.117	187.41	36.0647	5.84376	4.22827	5.14546	179.31	511.931	38.1902	994.547	0	57.5841	44.1322	1.65625	1457.57	165.639	5.67998	3.02125
AAC73687	320.174	40.7444	2.40455	5.28799	1.98916	15.1854	52.0677	2.92536	32.5145	284.093	78.3646	2.46492	1.13923	4.23668	124.195	23.1857	2.40877	32.2685	3.06638	1.40028	32.774	4.85586	6.99643	2.00718	2.20823	73.3124	2.29206	2.95629	11.0499	73.272	22.3731	401.365	74.146	12.989	3.27196	2.38233	3.85037	34.3497	250.272	12.9553	572.453	2.64507	25.8523	22.1198	3.97767	690.503	54.6573	4.39036	3.00023
AAC73688	5.28827	2.94538	3.4579	2.19259	0	2.58663	3.56911	2.16495	0.972727	3.21945	0.575808	0.274471	0.0472364	0.318888	25.7982	5.63424	0.375772	2.65174	0	0.0755583	2.5982	14.5535	0.288075	0	1.27575	0.633377	17.9727	2.28441	0.857936	5.82587	0.364167	8.51068	117.756	0.621007	0.081059	0	0.178432	2.81885	5.54226	2.82527	2.08795	0.466524	60.8304	0.408106	0.597322	9.10048	1.01364	0.630298	3.10118
AAC73689	96.0147	34.5915	1.82264	32.0397	1.43923	8.24786	11.7831	1.79912	26.5332	76.2416	30.6857	4.00335	2.21904	7.89294	148.269	23.6864	1.28125	53.5793	0.538349	0.458003	25.4284	11.0271	3.92894	3.55	1.18632	19.4963	2.49341	1.94198	16.8148	80.5095	13.7964	150.068	130.621	8.57421	2.3339	0.266637	1.46014	56.1599	64.1453	21.407	82.605	0.70697	81.502	10.127	1.46221	35.2591	16.0775	0.895455	11.6853
AAC73690	132.478	17.03	1.41633	16.2294	1.5378	11.2955	21.0146	2.38493	13.3638	103.637	18.3076	4.80777	3.11498	4.88171	77.8614	19.5833	1.32751	48.2969	2.71921	0.800784	16.6365	6.42671	3.95771	1.03449	2.25345	12.6795	3.08025	1.50907	13.4705	41.6032	7.71905	116.552	63.1575	4.83461	2.86361	2.4173	1.26071	53.0131	48.5406	31.6584	59.2731	2.74685	18.1848	4.14499	0.973932	50.5446	37.7987	3.34002	2.4675
AAC73691	75.2074	15.888	4.36014	4.54198	1.23946	33.3194	72.3082	2.91652	19.183	87.5963	28.7782	8.39779	3.28779	9.86468	58.9676	36.1588	2.39753	69.1109	0.412111	0.262954	31.3335	9.82816	3.11903	1.35878	3.29621	15.292	1.95767	1.4866	13.6017	42.0379	7.60413	60.4558	79.0412	5.76319	0.75226	0.476263	1.40753	56.4556	67.588	42.0948	45.4582	0.180397	24.0187	3.96492	1.22594	45.9829	54.6389	4.29567	1.45846
AAC73692	55.9803	31.623	2.53883	14.7547	0.633085	7.47161	30.0223	1.05519	22.4781	48.0194	39.1929	2.92734	0.377846	9.16398	77.2792	70.2682	1.33592	20.9758	1.26297	0.604394	24.68	6.69841	4.01124	1.3013	2.26773	6.40338	1.04992	1.98083	15.8096	65.6505	5.17864	81.5714	122.576	3.37297	1.94518	0.312766	1.39557	84.8132	43.2861	33.3499	102.165	0.414639	68.4304	2.22165	1.79686	23.6397	27.808	3.6763	13.6324
AAC73693	333.572	28.8472	2.31812	10.2388	2.48947	22.3344	27.8303	10.3374	29.5967	258.274	43.9772	8.12549	2.0976	11.9316	56.573	55.1507	2.08583	31.074	1.53373	1.30483	41.1964	15.772	5.4486	6.5017	3.00424	25.4891	5.04798	2.61166	21.0243	103.113	14.3745	286.168	80.7836	5.10678	4.79938	3.25557	3.96176	76.5979	128.952	34.4143	143.079	3.64459	41.9994	8.18029	7.08463	182.907	12.5867	4.95643	14.8878
AAC73694	595.185	34.7271	3.30925	4.19666	0.681684	17.8953	28.7893	1.3367	50.8898	341.745	249.766	1.47753	0.406852	4.06906	88.8809	168.283	0.269714	20.302	0.849953	0.14462	94.7981	8.45618	3.2164	1.12096	1.19316	35.043	1.6554	2.07956	21.5116	202.506	10.4553	480.092	69.6588	12.1173	2.32723	0.392905	1.19533	116.476	180.601	49.1756	410.058	0	39.4798	7.9577	3.82561	333.511	99.1406	1.131	5.45446
AAC73695	901.827	25.6864	4.03196	6.11868	0.471675	14.7374	20.8486	2.45097	43.8003	551.784	156.138	2.0674	0.938372	4.99749	116.165	112.709	1.11973	17.0326	1.52907	0.600399	79.1779	6.05756	3.87875	1.55124	0.902376	26.9995	0.810174	1.06996	15.8692	167.477	11.5749	929.111	104.491	16.4944	2.57644	2.33024	2.00863	56.3819	146.341	33.0028	420.879	1.13272	42.3342	9.05305	4.07706	483.491	100.95	5.76495	4.6621
AAC73696	369.916	36.524	1.81313	11.9991	0.673754	13.6094	30.2027	1.58537	40.9436	337.437	152.977	1.41166	1.60847	4.37362	181.116	181.024	7.06426	19.4387	3.27625	1.71525	128.716	8.70195	6.94834	2.07734	1.56323	48.9762	0.897885	2.76685	20.2064	240.544	36.6847	496.421	69.2367	29.6146	4.02527	1.7475	4.81009	53.9922	239.835	20.168	638.19	2.64765	26.0877	24.9706	11.4085	314.012	89.2623	3.74479	2.37838
AAC73697	757.41	29.2982	3.20646	12.8263	4.6588	12.6883	32.8405	3.45553	45.9176	560.54	127.8	3.80496	2.82082	5.44088	176.394	159.082	8.97602	19.455	4.84907	2.57836	50.9802	4.96623	13.1071	1.99849	2.8198	64.0973	1.87158	6.08418	17.9561	181.02	39.7659	843.381	58.0492	26.7246	5.11722	7.40517	5.90617	56.5827	238.652	19.282	553.583	7.69453	22.9277	26.3728	3.13585	167.599	118.296	7.66235	3.14615
AAC73698	210.777	24.8494	3.26909	5.44869	5.16283	22.2633	26.0539	0.91113	69.0938	154.264	108.511	4.62531	8.42236	4.62264	154.576	206.689	7.76232	28.0612	3.86234	1.31436	111.344	5.87699	12.9455	7.64075	3.40447	37.5294	0.733899	5.33073	23.6298	187.578	47.511	292.437	160.651	35.4086	8.10779	5.35629	8.22531	73.5522	374.792	18.8139	508.003	7.43908	85.002	40.1546	2.39783	95.2693	99.0365	7.02398	19.6831
AAC73699	22.8585	35.7563	2.91167	4.91439	8.44003	36.1708	93.4964	34.4122	14.7847	34.4542	31.055	43.652	866.923	93.1848	275.088	82.9184	73.512	17.422	173.571	1.77821	16.0298	3.28745	10.0283	36.8983	8.4158	1262.98	2.19265	7.45786	64.6111	125.866	233.187	21.9972	172.491	18.5225	3.69611	95.2121	5.40658	134.631	54.1775	22.9861	391.445	152.033	49.1146	31.4398	2.38799	295.133	92.4063	357.978	5.46561
ABD18642	243.094	423.639	211.828	0	48.7867	278.397	651.044	373.092	266.494	350.516	45.0718	193.36	1239.58	131.046	179.5	245.409	33.0906	207.567	62.5674	17.7432	54.0218	12.2055	39.4613	0	45.9584	3481.31	94.1186	111.214	33.5778	213.369	213.791	228.229	353.418	224.82	14.2762	836.695	27.2355	141.15	69.1409	95.8894	757.352	9.12939	93.7844	176.695	0	1104.32	39.6717	1177.15	19.6822
AAC73700	27.6472	81.2563	31.8259	4.27783	9.60345	32.9487	58.5201	11.4454	36.1075	53.1011	26.6166	14.2372	13.9942	40.648	74.8834	8.97414	13.3236	23.4938	46.0921	8.96979	12.9086	3.60391	27.5403	8.3061	13.3721	84.0485	2.70368	10.5362	7.27061	17.856	33.2844	44.8154	167.981	9.3149	12.2627	41.1595	10.2725	31.7912	18.9959	19.4319	19.7809	35.6149	97.2742	20.2044	0.579252	37.2076	12.1398	20.1547	26.9444
AAC73701	12.1465	85.3374	2.92247	2.73992	6.69236	8.32774	24.902	8.62037	28.0476	45.0305	18.4684	14.072	3.71876	26.6546	63.5211	1.94313	6.84798	12.0275	34.3556	1.90938	3.94575	3.23314	7.74639	8.53827	5.41066	9.11858	1.31217	7.03997	3.94692	11.8442	21.2367	22.3135	108.511	3.35321	1.9696	10.4888	2.9829	13.6987	13.3321	11.0697	9.89309	20.2532	48.8329	13.6349	0.223291	29.8635	3.8094	7.38958	7.16878
AAC73702	26.8948	4.79222	3.75073	2.37827	4.89331	14.1453	3.87137	14.2412	7.03403	40.4448	11.3464	4.09358	4.6113	7.60965	47.2601	1.57713	10.8013	11.697	8.47744	3.27828	12.0949	2.93168	3.95797	6.98777	5.09486	5.41025	8.69483	14.3838	3.84645	6.84102	12.6402	34.6463	148.208	3.59252	3.86864	7.50686	4.4902	7.37413	7.51452	5.84177	4.28689	9.44595	58.6431	17.4854	0	16.7912	0.732988	6.7513	8.5459
AAC73703	3.81114	0.646715	2.40704	2.43578	0.868892	7.19792	5.83087	3.76963	3.85633	5.7569	1.00968	0.973035	0.864306	1.94494	62.5891	1.33022	2.40649	3.71988	1.62506	0.829514	5.79399	2.71046	1.58131	3.4827	2.73219	2.02811	0.810556	3.36431	0.99421	2.73831	0.999499	4.75823	158.635	1.6413	0.964063	1.93168	1.01211	2.65474	3.61271	4.15985	1.39855	2.70313	74.7377	3.59364	0.294255	1.41624	0.0618234	4.3969	7.74476
AAC73704	3.11419	0.430301	5.09171	0	0.946031	0.286281	41.6463	2.50431	0	3.30406	0.955931	2.46059	0.313679	1.69409	15.7357	0.965545	0.873377	14.9092	0.707731	0.802807	0	0.0690315	0.7652	0.777823	9.35746	0.683478	0.504295	16.3539	1.13945	0	0	4.74457	124.534	7.0564	1.18422	0.701057	0.710941	1.10111	1.10412	9.84982	0.643747	1.23921	67.2283	3.59086	0.793318	0.062302	1.07699	1.72655	8.90543
AAC73705	86.3131	25.2276	7.43898	19.7739	22.4838	34.4791	83.7325	39.0832	34.2999	79.4993	42.1633	55.0841	30.4649	42.8016	89.3381	9.61316	32.8586	41.7755	21.8208	30.4246	50.7031	19.2442	47.5132	22.4831	17.6114	23.9098	16.6282	37.4557	35.8147	45.9617	28.5818	94.2966	175.393	18.1892	29.8735	50.5353	43.1699	55.7339	45.7445	9.79162	49.6202	27.3289	85.3508	49.2641	4.2334	9.20432	2.07537	23.6592	53.1986
AAC73706	3557.66	2415.23	1118.41	1806.15	2020.52	1658.85	1873.29	2993.49	3155.43	4501.86	2947.08	3328.9	2271.47	2258.94	902.193	368.039	5927.18	5046.62	2458.45	1430.94	1798.42	1710.79	2625.37	2204.6	305.634	776.461	1157.15	2565.4	2689.29	2045.11	4438.57	3252.03	1273.65	1253.37	2898.51	616.592	2874.12	2529.86	1905.1	1023.74	3000.85	2787.7	1172.47	3025.58	3000.46	2942.98	735.179	297.187	1195.27
AAC73707	373.326	157.842	37.9963	104.871	228.417	196.492	37.7514	164.844	166.553	729.796	132.56	384.194	65.4575	148.171	260.107	26.6651	138.47	194.312	202.893	98.5543	194.261	189.807	174.772	114.565	94.0212	76.7877	78.4613	149.847	282.765	100.168	304.379	227.348	163.269	147.131	161.006	81.9966	193.415	259.094	103.678	238.806	224.342	173.693	84.499	199.268	9.39678	208.843	47.145	46.9103	89.3748
AAC73708	182.935	119.137	948.549	22.92	395.742	1269.28	625.451	832.403	172.673	454.979	322.833	265.277	1666.98	129.203	181.007	35.4649	819.555	658.653	894.67	115.8	407.087	60.0082	311.51	86.8997	243.398	355.485	383.666	666.599	1033.99	38.0239	991.879	132.198	1045.29	599.295	267.572	3855.61	230.521	74.822	161.656	36.6095	91.2458	976.709	85.5706	1184.97	8.40545	2560.69	26.0976	464.417	218.748
AAC73709	9.46386	2.78041	5.47416	2.67523	3.94907	0	37.2447	5.71354	63.2569	10.683	8.49847	7.958	2.97271	5.0649	101.021	2.2059	7.85463	11.2844	9.42189	2.10582	0	0	10.187	3.94895	4.56172	38.1162	0	7.46372	2.21111	4.56495	10.1494	11.8078	107.261	3.38087	2.47776	10.0185	3.62544	14.4601	23.1696	4.80224	8.71534	15.0992	63.8413	9.90638	0.743559	0	0.425274	10.9083	10.2481
AAC73711	29.7042	132.63	57.3556	89.1034	48.1702	234.34	180.461	222.382	97.2421	72.1567	95.0208	164.782	167.706	85.3225	231.773	96.5909	137.97	106.816	102.625	76.9786	148.729	53.6414	151.616	179.516	77.8764	59.7096	71.8234	237.871	193.479	181.274	319.616	42.401	96.9503	151.095	151.58	80.7054	138.976	104.211	114.579	36.408	221.666	130.997	124.334	146.692	5.06618	158.064	28.0153	62.7204	82.434
AAC73712	295.223	26.9051	19.8834	46.7238	57.3261	86.1028	47.83	88.8177	102.219	317.492	68.1093	63.2606	37.7009	77.3189	111.673	25.2947	115.141	157.136	47.5297	78.6645	35.2944	36.2088	84.3197	86.0109	30.1863	63.129	60.9224	34.5306	51.6309	56.7142	63.2829	320.009	93.2794	58.6265	78.4079	50.5991	95.1065	0	83.9521	30.3456	64.9637	58.8296	53.5172	116.498	15.1212	21.4975	17.2508	64.1549	83.6524
AAC73713	2.02811	1.15382	2.27803	1.50485	2.19369	2.2305	2.63804	8.67194	3.3552	4.32654	0.425597	1.9019	12.2548	1.25706	105.087	1.67921	3.12463	3.91997	1.70676	1.39619	15.9634	0.653098	2.90998	4.54519	2.55024	1.02407	1.06024	16.02	0.676402	1.81724	1.34583	3.30057	158.972	2.21852	1.97713	2.08082	1.76726	3.37036	1.8434	4.47014	1.81885	1.83905	22.2261	2.48856	0.135846	1.56026	0.799159	2.76612	2.23023
AAC73714	5.72792	0.526486	0.310083	1.07672	0.652947	1.33373	2.8043	3.16886	0.891667	6.39866	0.527824	0.61327	2.14335	0.584627	74.0981	0.749717	2.58343	3.40307	2.44236	0.935034	5.58207	0.214404	1.58441	1.20791	1.39535	1.4152	0.638114	4.97974	0.393221	0.881898	1.00146	5.12874	72.7423	1.13851	1.56039	1.93547	1.423	2.50794	1.23835	1.69958	1.33293	1.92441	15.8928	2.66544	0.126356	1.80602	0.371668	1.24582	0.921974
AAC73715	0.396429	0.858164	3.58396	0.414826	1.57225	9.56324	2.70103	10.9138	1.71766	0.930267	0.254193	2.90799	16.6405	0.563097	83.0111	0.722107	3.98127	4.68249	11.2916	1.00067	3.15421	0.275344	2.2891	2.32686	8.67817	0.41941	2.7937	170.898	1.06047	0.70785	2.89373	0.417453	39.1389	12.1538	1.93233	0.310698	1.51238	2.19599	1.10099	3.62475	2.27142	4.11898	10.0391	1.62144	0	0.869756	0.715961	1.56514	0.666015
AAC73716	0.979087	0.371594	1.05376	1.75632	2.99553	3.39932	1.2508	5.9228	0.909046	1.51802	0.437216	0.769505	50.4897	0.298011	81.4357	0.254776	1.31689	1.30102	0.497993	1.16509	1.21405	0.327874	1.27878	0.820971	0.528374	0.138729	0.413987	17.3783	0.240531	1.04893	1.02098	1.14148	57.2822	1.71687	1.9885	0.904379	1.42572	2.67304	0.922585	2.44435	0.70559	0.871965	14.2047	1.21568	0.225434	0.361669	0.23682	0.993995	0.411225
AAC73717	16.6876	0.271514	2.67283	0.618733	2.81411	4.75468	1.8465	5.70205	2.98897	28.4831	0.505522	0.813264	44.3526	1.39981	145.961	0.359019	2.47427	3.84129	2.807	1.29354	1.71079	0.205344	4.17304	0.385625	0.610922	0.886226	0.611152	19.2974	0.451927	1.12618	3.83657	8.85549	84.9237	2.49885	1.81469	2.54882	2.34978	2.62034	1.55096	3.13926	3.14243	3.27662	20.7075	2.48564	0.121017	0.370653	2.9367	1.50445	0.77264
AAC73718	0	0	3.58599	1.49422	3.39799	3.59896	6.08076	11.9934	0	0.279238	0.915613	0.654668	26.5897	1.01415	125.803	0.867019	1.79259	0.843326	0	0.720887	2.58218	0	0.916158	0	0.553258	0	0.402521	34.0217	0.545694	1.52982	10.4233	0	40.9015	5.26658	3.86684	0	3.0643	3.16401	1.98291	8.00237	2.84582	7.41837	17.0346	2.92025	0	1.79023	0.64473	1.50339	0.799671
AAC73719	3.39001	0.640448	28.4411	1.53244	0.516283	3.92538	6.23632	6.98533	0.705039	6.80952	0.469518	2.12615	1.79745	0.577829	82.0664	1.482	2.04272	3.9401	0.965586	1.56081	8.59206	0.452076	1.87919	1.27346	5.20127	1.29115	5.55011	15.5076	0.559654	2.73115	1.97963	9.82406	100.655	7.83941	1.14567	0.765185	1.28036	2.07316	3.31408	7.1992	1.17556	1.85977	31.2968	2.0521	0.249774	0.969013	0.734692	2.86955	2.00476
AAC73720	9.521	2.79165	15.8865	6.01781	5.85416	8.66215	44.4895	6.12724	8.92888	13.6264	5.22401	4.96562	1.36128	5.24163	115.65	8.3222	19.3121	20.3219	9.32783	5.66144	15.0446	4.46038	13.0986	7.68873	12.1065	3.29567	5.86302	20.8383	5.42106	5.9216	8.629	11.2371	147.203	9.16918	6.85226	9.54035	7.93034	16.9372	12.2452	13.0329	7.35431	8.46507	27.3417	11.957	0.264829	3.60498	1.55795	6.1052	11.5405
AAC73721	33.3397	7.4276	29.4558	7.8989	10.8237	12.5441	17.3087	31.4296	9.43465	53.3681	12.1005	7.38743	5.22295	8.66025	69.3205	8.46154	30.7975	24.6909	12.7489	17.1487	15.2252	7.66278	25.3331	11.9288	15.4109	4.91458	13.4218	62.7959	8.98697	9.53865	52.9817	21.6048	101.032	26.1677	28.3034	7.3952	30.5286	22.6765	19.3519	16.6129	9.33011	15.083	37.612	59.9681	0.267393	8.46273	2.35955	6.57187	8.6172
AAC73722	9.56902	10.3707	14.5663	2.59065	59.4748	6.91898	13.9566	84.6614	2.29865	38.5697	6.50108	9.35067	11.1252	7.11699	55.6952	4.93916	2.66396	10.792	30.3619	130.105	9.764	1.5558	168.297	1.61462	24.3919	3.55474	38.5166	184.025	0.901062	1.97876	441.469	18.4977	208.001	118.84	388.975	13.0281	342.411	5.48571	18.2265	7.26753	5.05152	62.8393	28.9668	226.995	1.19437	2.03229	2.23564	4.28219	2.50882
AAC73723	12.3059	4.18414	23.6874	13.7534	7.05254	13.2227	21.4002	16.4146	14.2371	10.8101	11.5261	23.2172	1.95209	2.19639	117.966	32.1564	11.1616	16.6662	8.71695	4.87894	45.5777	3.08773	46.8759	5.29435	13.1055	5.72576	5.55746	22.4501	2.36367	6.07421	13.1683	23.8817	149.836	7.1288	4.1873	12.7249	8.29562	7.28072	104.499	7.86742	6.06703	19.2796	48.9474	25.0345	0.830742	5.57344	5.23621	18.9253	16.0199
AAC73724	4391.96	36477.4	2918.42	251.887	1002.42	33635.3	23325.8	17503.4	4418.18	2483.07	3680.79	19182.7	35168.7	8585.96	964.734	3247.94	14555.2	25285.3	3967.82	5222.11	8243.9	12799.5	18592.9	2708.05	18024.8	46801	25603.8	4216.75	14432.2	236.398	8752.99	3853.87	2375.74	19780	10335.4	14846.4	4456.14	3185.41	22674.5	1865.71	14873.4	3216.68	2212.47	8288.97	266.859	7993.14	7372.45	51987.1	3950.5
AAC73725	56.1019	56.1206	7.21851	40.3681	33.6003	28.5971	24.4808	40.2375	62.2721	54.139	42.4399	43.6965	15.2791	42.4408	158.394	20.6679	127.245	104.089	43.0912	39.7151	19.9707	29.4216	27.1777	108.038	120.894	74.226	67.3799	39.987	26.5945	45.1119	29.4483	65.3167	141.525	58.9359	31.1354	86.5555	35.1704	54.8913	71.0776	12.4942	25.2509	42.4411	120.475	70.1281	1.39334	17.3071	6.14759	71.8742	83.8747
AAC73728	1473.02	1515.45	111.94	595.104	1389.9	1018.3	3253.05	2668.03	1764.85	2252.8	239.002	729.355	1586.31	338.408	147.19	1423.23	641.577	767.06	237.145	729.411	897.773	725.955	1065.05	390.947	2286.84	199.205	535.097	8531.61	737.174	2492.03	972.38	5505.86	1587.77	3555.52	370.445	518.004	848.432	749.269	1259.31	108.806	210.6	303.437	1667.95	1377.85	11.7969	2603.88	48.5795	3046.38	2758.78
AAC73729	116.099	140.102	34.7304	223.755	154.851	264.803	60.4461	106.673	164.429	133.116	277.964	168.884	159.965	128.412	442.148	377.98	821.222	809.866	222.812	222.165	193.865	328.022	343.097	257.016	124.945	59.9832	206.544	113.089	266.553	100.405	57.2672	69.3576	113.86	126.214	422.923	76.1444	355.42	317.653	413.311	264.981	194.215	142.367	122.763	112.621	290.926	102.475	35.4223	127.019	138.14
AAC73730	7.90828	3.82996	8.65769	2.90927	2.49936	2.06881	11.5236	14.1839	6.42472	12.9396	1.72329	4.7587	2.10593	4.08078	44.2549	7.65274	8.84185	16.0913	4.17952	4.58504	30.5005	2.38163	8.56214	3.62641	11.4184	6.27504	4.65005	15.9392	2.05412	4.89813	4.96087	4.94456	125.159	4.57164	5.52114	7.48125	4.8172	8.93257	9.86642	15.4715	3.74009	5.97007	135.615	8.7182	0.967338	0.290467	1.67374	4.53705	18.3723
AAC73731	110.351	12.2466	60.6074	62.1433	51.1155	82.4592	28.7868	22.9942	72.541	45.5266	88.7173	33.5994	5.08458	41.0559	183.113	65.596	58.8883	102.608	16.1207	110.356	30.8463	51.5601	119.779	146.477	64.3166	4.59529	40.7828	97.9589	63.2562	56.5171	21.5212	56.5493	195.017	55.7048	181.862	27.481	184.911	95.0168	106.448	69.693	24.0016	30.5242	197.278	90.6574	1.55165	4.35636	21.5366	21.3682	580.771
AAC73732	614.959	200.689	218.278	247.643	278.168	2646.16	1024.28	642.496	405.503	1109.44	401.443	878.364	372.102	297.958	178.555	330.498	731.928	721.711	342.15	393.183	1956.92	425.133	1563.94	740.848	133.373	467.755	215.902	643.148	360.116	140.601	298.387	623.784	251.746	1325.64	2742.91	3562.92	1374.81	250.274	1121.35	126.915	347.306	315.193	225.587	567.582	30.3828	281.192	400.216	655.185	465.069
AAC73733	308.544	60.3798	100.537	190.089	190.444	190.45	140.949	197.118	128.988	241.912	128.306	134.553	15.8701	154.721	149.044	249.871	104.745	246.877	61.481	174.142	138.093	170.118	205.89	152.979	69.0454	12.1671	151.207	130.934	208.422	115.242	62.5195	253.796	121.401	207.877	220.188	29.0702	230.966	176.463	129.486	153	130.119	90.5701	116.37	104.2	52.9275	81.1832	32.0596	17.7075	158.128
AAC73734	78.4867	51.3654	44.9353	82.1015	172.488	59.1038	68.2958	83.3462	227.205	76.5922	163.379	110.365	66.4972	106.98	206.18	142.822	122.577	203.551	99.8351	129.863	134.374	74.2623	200.651	159.354	36.065	55.6442	47.5138	63.5685	138.622	77.7127	92.9668	73.6805	102.533	67.379	116.921	34.012	160.873	182.995	105.169	140.8	145.752	105.538	122.251	105.524	6.17869	68.8463	47.2102	49.7867	39.8003
AAC73735	28.7075	34.7103	27.1453	60.7202	54.4075	21.9954	18.7772	43.6508	49.0904	20.2695	31.5626	58.4367	6.71672	56.3264	198.03	89.802	20.0852	65.1041	32.1623	57.1205	97.7331	42.4835	88.703	73.3911	22.9572	15.9553	43.9356	35.9085	55.5844	36.6879	17.1366	21.5506	247.268	34.199	37.5634	11.2796	50.3423	111.019	42.1677	97.363	49.5077	41.6792	125.93	19.987	3.10223	24.3297	51.1552	12.4523	70.4795
AAC73736	73.9825	24.7255	40.2398	64.3172	44.1266	37.5154	14.9066	52.9513	35.4258	43.0968	18.0725	76.8346	3.21585	46.5711	91.384	129.073	5.46723	84.3446	20.2847	101.138	61.6661	62.2958	139.288	99.196	37.8708	3.49917	40.281	42.9186	57.7487	41.4936	11.5965	43.8131	106.017	26.3669	58.9232	9.37048	73.4149	119.851	50.4737	148.039	36.8675	21.1739	87.2264	21.0619	4.79309	20.0115	34.3558	7.00758	67.0475
AAC73737	23.2366	76.2705	112.614	231.898	155.154	67.6176	125.386	103.165	128.48	18.2097	69.0488	139.644	8.70186	67.243	264.361	206.892	77.0612	184.341	24.696	135.779	123.046	219.143	269.351	157.762	137.262	7.7053	115.848	120.459	159.639	93.0746	50.6314	10.0432	50.0925	66.3144	169.894	30.1712	129.002	116.71	124.253	240.441	72.4442	31.3502	67.3941	67.9112	5.11063	39.2952	67.1766	28.4806	32.3376
AAC73738	457.254	151.119	222.079	348.241	447.735	305.7	255.392	254.606	168.143	255.947	254.864	362.032	29.3203	140.311	210.207	491.243	222.913	303.498	60.0124	428.631	271.767	434.525	614.149	322.11	234.419	17.1068	165.413	210.572	250.313	244.412	85.8393	157.268	172.001	153.157	405.7	116.589	386.943	417.556	404.437	519.585	223.816	74.5328	94.2617	258.127	6.49833	121.999	100.35	68.7138	192.297
AAC73739	26.0904	9.66875	13.6146	45.7383	20.1576	71.3692	7.79162	30.1982	19.8196	20.2093	11.7323	23.5348	4.27758	19.7329	109.023	47.113	4.89164	58.0323	6.03199	24.9745	29.6557	22.2398	26.522	20.5511	11.6184	6.27338	25.8842	25.7325	22.1422	33.2758	9.89334	20.4569	125.758	16.0118	17.0666	7.30292	25.7724	76.0167	36.8576	45.0732	11.9018	6.33705	92.3303	17.67	7.48961	30.4794	11.015	12.7533	12.1442
AAC73740	604.509	14.6089	23.7987	97.5121	55.8763	87.3499	22.33	28.7427	85.5437	320.601	41.0166	56.1197	14.3565	70.67	107.69	96.0924	16.6553	111.376	29.2422	73.5175	49.5826	47.9399	65.0576	77.8736	32.4949	16.4595	30.0083	43.1583	56.6167	72.8744	36.8935	875.738	220.429	37.355	46.1927	19.4348	77.9564	239.729	94.6039	56.183	52.5675	32.1653	204.484	49.5278	16.6802	10.4949	36.5124	18.1255	35.0267
AAC73741	243.564	24.2332	32.4005	97.9153	58.0989	89.7018	28.1861	56.9101	68.0578	148.818	45.0805	83.9901	17.1256	66.6953	141.783	97.6162	24.0418	134.238	37.8816	88.3723	76.4934	67.8507	92.3703	121.613	47.8406	40.301	47.3081	48.7186	61.7597	98.5686	28.6131	230.624	97.4675	72.7641	67.7835	36.4052	96.5756	233.578	107.855	95.979	72.6104	44.5102	135.96	59.8937	34.7609	23.8522	53.323	21.5781	36.1263
AAC73742	227.204	131.225	98.363	379.274	337.06	268.372	136.92	143.723	364.908	205.776	241.896	197.833	116.469	292.711	187.54	162.171	180.948	344.394	268.851	275.025	200.065	269.13	372.027	421.771	135.265	182.649	216.804	129.899	181.239	232.909	168.914	152.234	67.6928	161.121	376.576	187.424	320.688	473.61	253.689	450.581	291.361	255.874	73.8689	172.483	81.3234	114.06	243.166	82.2252	68.9554
AAC73743	210.682	109.141	62.6496	240.473	315.775	111.634	142.98	117.448	331.143	153.425	293.392	193.145	54.6888	288.655	196.064	184.014	213.586	259.586	222.579	269.46	118.608	262.112	187.965	371.183	88.1292	125.291	132.257	113.741	186.971	232.871	164.249	135.781	184.305	151.452	309.678	105.306	319.644	370.358	209.215	205.529	280.002	241.947	116.143	165.941	71.1635	119.016	94.4043	94.4001	100.458
AAC73744	120.723	132.266	20.7887	6.18733	93.0219	285.458	637.88	258.202	304.234	155.905	177.091	194.506	280.548	31.4958	257.948	9.87303	137.013	201.086	632.16	20.1493	237.728	13.0051	158.702	23.1375	14.5094	1189.37	24.1683	283.225	63.6464	93.6137	329.705	187.314	1063.95	215.469	118.756	1095.03	98.1032	38.4862	96.4785	22.0911	214.815	504.293	76.622	481.677	0.756359	151.968	8.89909	667.275	239.794
AAC73745	2.81436	1.94436	2.97743	0.751905	2.84983	0	18.2064	4.1073	6.61596	4.03981	3.11003	7.74173	5.27271	2.55165	53.4423	2.94497	4.39748	8.27521	12.3655	1.63241	0.129938	2.1211	3.11188	2.46028	4.10647	21.7136	0	9.89753	4.39357	3.40004	6.11931	5.73806	164.875	6.62549	1.84854	11.6857	2.65564	4.9755	10.2277	6.46419	3.75912	6.53274	66.1696	11.4498	0.441193	0	1.45995	7.5652	9.05404
AAC73746	2.29109	0.108209	0.966598	0	0.218076	0	12.41	0.256572	1.78684	3.11825	0	0.441162	0.0867702	0.195259	55.4634	1.00159	0.517702	3.7345	0.652577	0	0	0	0.352784	0	1.65108	1.09076	0	1.73994	0.21013	0.589087	0	7.72028	79.0846	0.760499	0	0.215474	0.0655537	0.761476	0.636299	3.81129	0	0.571317	56.7914	0.843373	0.0844032	0	0.124133	0.651272	1.38568
AAC73747	2.65684	0.336118	3.37416	0	0.541908	0	11.4431	3.13471	0.98671	5.54432	0.401559	0.887451	0.143746	1.53649	63.2418	0.553087	3.78792	6.72466	0.810809	0.747283	0	0.434971	0.730541	1.55944	3.81609	0.933606	0	4.32365	0.522161	0.0406625	0.831153	3.47719	131.777	1.15488	0.616682	0.669303	0.62444	4.6675	3.37316	6.14597	1.16299	1.06477	105.616	3.80337	0.104869	0	0.771158	1.58841	2.80568
AAC73748	0.327574	0.0773575	0.789725	0	0	0	4.35219	2.93472	0	0.922428	0.252051	0.720871	0	0.279176	36.1368	0.477348	1.97386	3.71443	0.933038	0	0	0.81907	1.0088	2.30725	0.913809	0.831752	0	2.92673	0.150219	0	0	0.137978	114.75	0.271836	0	0.61616	0.281181	1.74198	1.09172	2.55073	0.391701	0.408427	104.481	1.07185	0.120678	0	0	0.413855	2.20134
AAC73749	3.25334	0.81157	3.17597	0	0.872306	0	27.864	2.30915	2.38245	5.3763	0.528861	1.00837	0.260311	0.976293	68.8026	0.166931	1.55311	4.54634	2.61031	0.416387	0	0.954777	1.76392	0.537905	1.59782	2.61781	0	4.60572	1.89117	0	0.668951	2.31608	294.724	0.506999	0.595601	2.37022	0.458876	1.82754	1.65438	3.24365	0.753389	1.14263	181.537	2.90495	0	0	0	0.578908	4.15703
AAC73750	2.23367	3.01108	2.80469	1.16866	2.39188	0	12.5556	5.68032	5.80686	3.58174	1.7545	2.02252	0.563972	2.45889	69.7308	1.22061	6.0287	6.92564	4.90422	2.02976	0	1.82292	4.51425	1.74808	4.1108	2.74717	0	6.8186	2.64616	3.78895	3.26093	2.62654	129.662	3.21806	1.33071	3.28242	2.55644	6.12475	5.273	5.23766	3.42214	4.64166	144.03	6.16678	0.30858	0	0.100852	2.91019	10.2572
AAC73751	10.6634	1.53412	1.90993	2.18854	2.11143	0	7.20603	4.12546	3.08933	13.757	0.853411	2.78946	0.900123	2.2281	44.0621	1.38535	4.17702	4.21091	3.94893	1.72778	0	1.22156	4.14761	2.60402	3.66496	1.98643	0	4.35311	6.53943	2.30859	6.70814	11.6794	99.8843	5.80729	1.02976	4.09797	2.42544	9.47914	3.21236	6.58949	2.39198	2.86454	136.689	4.82807	2.56833	0	1.97449	3.42808	5.00446
AAC73752	173.168	38.0393	12.9699	30.3994	31.4779	98.9934	45.1181	119.343	6.17029	189.107	52.3527	64.5492	91.628	57.5822	276.863	2.0752	5.24399	74.3478	91.2656	26.7442	45.2544	7.91286	41.0543	45.6942	24.2038	14.6646	20.5532	203.082	147.953	95.88	146.455	119.902	224.724	342.712	53.8861	63.916	88.3293	79.2012	15.1171	15.0092	63.5735	96.6704	309.089	55.5283	8.68551	104.563	24.0903	25.7382	17.4387
AAC73753	23.6773	75.3541	109.229	18.8946	24.4328	46.7523	77.1184	94.663	47.7473	23.9382	66.1483	54.1748	33.6064	69.2124	159.012	7.41656	30.3345	148.982	24.2661	13.0033	30.5393	15.2157	30.6661	65.9806	24.5376	37.7153	72.4569	65.5398	24.3543	104.879	20.0292	27.869	84.6367	52.7633	13.8062	11.6544	14.9423	48.3938	32.572	19.3454	108.156	20.1408	272.98	26.6092	2.11953	15.7299	23.7388	26.0697	31.3768
AAC73754	27.6351	33.3827	66.7417	18.1504	15.1577	39.4827	47.3226	45.1322	16.5595	20.1791	40.1523	38.6832	15.6808	54.7044	170.043	9.10371	12.179	99.835	8.37382	5.34305	29.2394	11.0265	10.5628	51.1925	18.5667	25.5047	65.1374	38.9624	13.3695	103.728	8.58393	20.226	187.41	26.7008	8.59804	6.45156	8.97259	34.6878	22.3175	17.516	57.1257	11.913	171.849	13.227	2.16611	25.0632	19.6453	42.4044	4.11595
AAC73755	12.7805	18.4442	69.2481	11.0771	12.2879	57.5435	52.9946	36.2631	21.2552	12.9758	52.315	49.0059	18.4976	46.0259	150.655	7.2113	19.2852	121.682	11.9505	6.64759	17.0881	10.4907	11.927	38.3917	18.8567	32.1644	33.4063	40.9461	11.6428	130.007	15.0773	13.4129	97.0854	28.8059	9.64856	8.90363	8.74186	32.8952	29.2803	18.5054	54.2859	9.38931	182.48	16.3685	6.73746	103.663	24.3641	38.1242	2.45803
AAC73756	437.755	123.81	317.275	29.6992	52.061	225.954	754.042	309.474	237.836	401.191	438.034	203.949	1917.74	236.008	257.696	16.6346	74.8468	332.447	116.023	21.6916	163.808	22.7248	28.7054	64.0137	32.1498	386.29	150.01	199.872	76.6016	830.135	332.823	659.872	151.71	125.624	36.6141	114.929	33.3198	74.1337	122.069	32.439	414.163	102.804	920.29	192.603	39.5727	1327.99	21.8028	411.233	33.9962
AAC73757	180.602	0	65.0492	0	69.7562	0	0	0	44.297	280.25	52.7803	67.5569	0.0179976	103.601	210.205	0	68.178	80.4187	59.5185	37.1687	0	0.666723	29.3205	71.1889	19.7128	40.9529	0	28.2247	111.477	0	132.629	150.413	129.104	32.0887	31.4375	22.8971	35.9154	162.168	42.7901	34.7153	54.7122	59.7377	127.615	82.3862	25.4345	0	45.8622	4.71595	20.7123
AAC73758	165.491	20.2229	32.2579	46.662	44.8146	108.667	13.964	50.5326	51.3573	80.544	26.5507	105.597	3.65853	73.8725	178.543	47.5567	39.461	109.784	55.0298	75.181	38.1847	29.5216	126.233	86.8376	31.5807	29.638	20.2829	49.8409	61.4199	58.1789	20.8363	118.292	114.37	58.7622	94.2287	40.8422	104.359	85.6172	86.9631	45.6494	70.9975	52.9517	54.794	35.1323	6.95715	40.2928	93.6908	29.7138	21.171
AAC73759	120.046	57.5085	98.5031	210.821	201.271	322.245	102.357	221.436	329.025	67.3268	290.897	270.641	56.3766	265.859	353.674	138.198	283.919	374.338	200.762	234.07	138.287	126.713	420.926	296.341	74.7111	325.061	80.4024	141.425	235.775	216.653	175.255	109.004	237.917	193.215	399.57	304.03	490.492	199.61	299.871	153.205	267.715	204.629	254.285	250.762	27.9248	154.351	143.928	108.116	123.199
AAC73760	106.038	52.9286	58.0051	197.604	129.157	204.913	206.909	172.104	258.086	85.7583	142.601	136.663	81.9288	133.378	115.575	61.9097	92.7347	312.15	175.959	127.9	84.2886	108.217	193.585	152.673	43.9398	359.672	43.2598	126.85	115.505	149.737	140.502	24.8341	247.926	147.259	295.835	137.401	260.361	144.086	213.83	79.0217	158.755	141.076	178.992	188.839	9.74213	180.334	134.588	153.083	58.5573
AAC73761	492.697	61.5218	93.3245	139.477	173.357	254.8	134.612	156.187	257.44	305.309	225.018	160.432	108.16	157.106	162.337	78.1059	152.723	517.47	186.792	181.232	95.8119	100.775	238.747	202.907	37.5414	278.125	25.0175	141.809	140.364	123.689	176.314	667.149	114.455	149.298	433.678	187.57	444.508	231.818	198.941	109.708	204.49	220.69	123.759	231.973	22.6031	148.98	84.6449	160.499	39.37
AAC73762	195.584	75.2051	133.749	128.637	233.591	49.0703	75.9232	107.533	179.032	64.976	160.614	100.946	10.5552	138.298	134.226	130.571	154.61	113.655	101.057	123.085	103.533	164.623	118.198	270.891	87.8743	36.3488	58.2697	114.22	136.269	98.9701	93.317	81.7737	102.327	102.904	143.111	62.1291	136.216	162.498	83.7956	188.5	91.9305	106.737	63.9262	78.3545	18.5371	36.8486	69.8833	61.1381	74.2768
AAC73763	23.9917	4.05901	55.9694	24.7303	48.854	25.9921	89.6617	6.61665	100.849	24.0602	48.3091	13.1336	43.4427	32.8576	153.073	10.5232	65.8101	90.0055	70.7161	19.5237	44.4463	8.50592	61.8468	14.2922	25.5558	87.1339	6.46011	38.9785	31.5285	33.2479	62.3836	39.9197	104.837	65.209	28.1595	73.1364	39.4118	58.8726	41.8354	55.1325	42.5687	76.0486	22.6327	82.8968	1.2752	14.8596	33.2409	72.2712	34.6519
AAC73768	69.413	18.2218	37.8755	23.9727	20.9736	76.0593	8.04851	65.743	96.7817	102.312	143.929	138.95	26.0296	160.741	83.366	39.0064	65.8476	202.049	144.669	24.5771	89.7254	95.8371	62.8362	195.727	18.9916	11.2352	99.5595	61.9037	24.8421	190.795	92.9047	52.0018	175.571	213.373	81.994	18.9278	77.2035	53.7763	80.2841	48.5676	100.851	250.632	1347.07	130.696	2.84259	68.3938	28.5317	101.781	21.0085
AAC73769	177.829	46.5284	41.2325	65.0228	106.393	62.5725	85.6224	69.4229	134.619	209.686	117.589	70.469	26.388	90.2374	199.318	33.8951	151.415	146.048	71.6486	92.8357	42.0234	87.2837	167.574	165.561	83.6289	59.1272	15.0953	63.8502	101.454	111.314	125.381	110.21	176.572	93.6293	137.079	45.0386	136.117	163.992	96.6951	114.588	105.213	88.7098	77.2896	139.734	31.5618	64.3658	61.5868	63.0284	54.6028
AAC73770	149.022	27.2698	49.9288	29.0861	81.4586	70.1551	47.6965	74.6259	97.8914	115.914	68.3072	70.0271	42.4374	86.939	128.15	25.1911	15.7281	178.716	65.1648	62.4901	44.2721	44.366	74.2339	100.998	35.7041	90.4319	17.8708	41.646	76.7635	52.3213	72.2971	136.691	137.439	84.1797	93.8849	52.2627	93.4728	211.62	99.5079	51.6549	82.412	69.4278	95.5141	91.5678	44.5586	68.0225	39.1342	21.5881	23.1576
AAC73771	45.7381	27.1044	34.7728	30.2115	45.3351	59.4018	58.4624	106.126	67.0158	74.1169	60.1192	54.8378	82.9856	52.9365	102.316	22.2705	52.9794	92.0416	76.2223	41.5702	94.5623	40.2086	51.8854	62.8285	30.5055	209.337	15.4466	46.612	59.2762	49.0799	60.5724	31.3336	123.527	168.114	86.7997	49.8162	75.69	141.246	53.1157	41.9706	67.5576	67.6493	39.5536	95.2442	61.231	79.6877	34.7177	57.3045	28.5424
AAC73772	64.817	54.0721	42.0312	29.9191	60.2945	67.9618	138.783	184.721	121.367	117.644	108.809	65.17	139.615	63.5612	91.119	23.4297	62.011	78.9393	112.284	32.9764	110.638	41.3326	73.527	54.5768	33.9546	385.931	42.5924	91.7301	99.1387	57.1134	130.655	70.5798	125.943	304.681	150.573	76.5185	127.481	128.639	61.2244	18.0323	97.2875	127.285	34.9797	106.17	171.488	96.3913	16.688	102.851	19.5269
AAC73773	13.9966	21.5525	30.2775	41.2158	76.0115	21.2726	29.1821	61.4873	23.4139	25.7685	22.6379	44.3744	122.316	66.2388	267.197	15.4089	24.2204	43.0724	118.86	25.0174	49.4816	44.6781	34.9786	56.2311	34.8952	491.015	47.9323	103.983	112.952	79.993	155.444	11.8024	171.495	328.705	74.9664	36.3601	71.4676	121.599	21.9005	24.5338	145.867	96.9057	39.6086	66.9892	50.826	64.0344	60.1111	106.538	11.8359
AAC73774	419.087	33.1373	68.8472	226.243	239.341	81.1116	36.9906	82.8469	266.563	315.878	307.016	65.6455	79.4748	303.516	147.597	77.2594	345.775	277.422	159.283	191.026	90.1742	219.156	187.835	227.477	64.5565	24.1619	107.201	86.6723	257.249	205.931	235.049	508.157	127.868	144.06	196.92	51.5839	244.698	221.292	188.449	278.651	160.348	182.296	68.9037	206.927	109.161	79.5235	115.722	44.27	84.943
AAC73775	2.87679	3.21443	4.42194	1.2122	1.28643	9.63496	6.80763	8.32437	0	7.29441	0.705659	2.46964	2.99803	1.23411	70.2576	9.49559	0.654413	4.44701	4.12452	0.643309	5.32084	0.885066	2.08107	2.2665	11.4229	2.51247	4.66965	9.61702	9.65083	3.80598	9.30163	2.68373	83.7309	5.82137	1.00384	2.90534	1.38108	9.75396	1.76952	15.3758	1.26978	3.49057	50.7441	3.86949	1.03135	15.6489	2.92904	5.12248	1.68672
AAC73776	12.2083	9.46662	31.299	2.28802	6.07036	20.4691	17.6912	30.6083	9.47396	32.2826	4.2061	31.3269	8.62618	10.8704	6.97954	36.5097	12.352	18.7245	5.19002	11.0386	14.2343	6.45444	16.133	8.55605	49.3481	21.6873	3.69816	48.4328	5.84916	7.80847	5.32025	34.154	131.924	23.6894	10.0659	33.8455	7.299	12.1122	24.2907	58.0436	14.4348	5.67969	28.1435	9.68854	2.01381	5.82523	4.44259	38.5596	7.34698
AAC73777	397.154	757.885	1751.47	540.859	350.906	2227.73	722.787	804.635	874.049	452.521	673.337	1096.76	1409.22	545.024	288.188	663.641	804.344	1647.92	360.958	581.698	1036.09	374.872	948.157	847.877	1151.51	634.145	887.877	728.711	497.044	405.033	680.992	358.301	232.124	774.188	874.337	640.369	786.004	703.603	629.469	408.593	666.583	432.096	220.011	886.056	105.671	337.09	222.671	431.303	735.33
ABV59574	0	0	0	0	0	0	0	0	0	0	0	0	0	0	0	0	0	0	0	0	0	0	0	0	0	0	0	0	0	0	0	0	0	0	0	0	0	0	116.762	0	0	0	0	0	0	67.7676	0	66.3945	0
AAC73778	96.8758	176.434	424.677	320.213	348.382	262.551	272.469	354.417	391.743	114.325	519.326	310.546	103.098	232.002	186.211	150.485	492.362	803.309	130.564	411.327	294.671	305.934	430.258	453.574	422.813	119.512	251.178	382.402	325.378	270.493	281.012	54.7425	292.843	456.759	646.956	283.441	553.769	232.555	321.535	188.35	230.904	266.275	245.857	421.662	62.3714	120.22	80.1213	133.242	1395.04
AAC73779	9.08379	23.1909	238.97	75.5288	154.233	255.109	106.637	104.476	54.2508	7.2014	51.0044	120.548	10.6928	40.8008	171.153	189.612	160.88	140.933	3.49643	159.885	331.9	165.745	132.312	138.338	186.343	3.50649	51.4888	210.028	127.784	86.2712	57.3466	15.5117	95.1589	63.8365	170.727	99.8632	154.19	340.264	139.778	123.826	40.3657	10.7137	85.088	166.188	20.8022	25.8546	23.2781	29.8541	78.3677
AAC73780	51.921	23.2089	14.1564	25.6129	27.8483	26.0829	26.7425	49.4924	58.9193	51.0562	43.359	36.0461	24.424	34.9434	106.385	31.225	109.874	65.4159	25.2349	21.968	17.6154	16.829	32.9946	42.5686	34.6774	10.3322	16.0994	30.0977	29.2901	51.122	58.9551	51.5503	166.65	40.9207	49.8126	27.1285	42.3865	51.7702	39.8264	33.1808	39.7272	37.7629	62.4042	47.1918	1.59397	17.9007	13.954	23.1671	41.6761
AAC73781	1251.46	95.4748	56.7145	175.973	173.059	264.56	61.1371	264.578	265.598	1585.69	304.617	165.293	130.843	162.971	129.244	109.699	313.884	521.361	107.689	359.343	302.79	306.014	331.966	145.182	97.4229	122.025	215.083	126.711	255.061	313.383	193.307	782.244	550.783	167.797	357.983	148.237	385.69	352.742	287.102	263.473	192.692	145.819	187.795	317.387	19.8092	89.8699	67.3715	63.1575	334.023
AAC73782	118.25	123.889	51.3737	167.657	233.625	134.28	86.3704	206.625	263.011	136.39	239.944	150.806	165.087	168.861	221.425	82.2574	396.301	298.603	290.814	211.843	200.794	242.687	318.227	217.592	74.2602	185.219	68.0612	128.072	576.317	216.428	245.573	66.2545	177.547	157.822	383.418	78.8728	340.101	224.921	174.022	277.478	308.796	291.204	62.556	226.712	10.2189	253.156	208.918	132.517	56.4117
AAC73783	0.787948	0	5.93628	10.3889	2.25002	0	13.2873	0	6.14527	2.86597	2.27357	7.58619	0	7.05108	38.0291	0	5.04468	18.1486	6.733	7.39884	0	0	7.27974	14.7997	15.295	4.25149	0	18.1279	7.40743	8.77925	3.45097	2.32326	69.1492	5.12202	3.84072	1.66738	3.4945	11.7849	10.0664	11.8527	5.41764	2.9473	25.5277	6.12332	1.74167	0	2.98841	0	12.973
AAC73786	1.70607	3.6113	3.57384	1.69816	2.27745	7.55107	6.16647	21.2028	5.94975	2.73409	1.20067	4.20658	822.174	3.10306	132.453	10.1567	8.38406	5.01332	8.74109	0.945321	14.4473	1.99422	5.36619	3.41937	4.01446	6.96676	2.21692	5.43729	1.6697	4.94838	7.89732	2.1471	101.337	3.45311	2.1635	10.5176	2.88723	7.60661	3.06252	10.0151	5.10014	9.0794	14.3433	7.95666	0.076648	3.32574	1.80363	11.5329	2.79635
AAC73787	3.65009	0.729791	2.53028	0.732167	0.943508	3.70333	2.44325	6.20327	0.9095	5.4457	0.583246	1.5879	174.522	1.14295	66.4676	3.22878	2.41551	2.89261	1.16257	1.02438	3.7452	0.364486	2.06502	1.50587	2.43987	1.07338	1.16369	2.39641	0.454563	1.82406	0.85124	3.90506	127.457	1.04838	0.871587	1.7274	1.25126	2.98445	2.20236	2.29079	0.888964	1.7448	18.9637	2.45642	0.150364	1.09651	0.189551	1.49174	2.58614
ABP93437	0	0	1.18905	0	0	0	0	0	0	0	0	0.542689	0	0	3.02274	0	0	0	0	0	0	0	0	0	0	1.25232	0	2.64397	0	0	0	0	131.293	1.09144	0	0	0.56448	0	0	2.79309	0.589763	4.91958	137.245	0.806915	0	0	0	0	1.32578
AAC73788	67.3404	6.95668	15.5538	6.11413	12.0502	17.9873	17.1683	21.266	31.0129	46.6182	13.3939	6.16126	7.8374	7.05459	177.557	1.59647	10.8191	24.5005	11.4419	15.1913	28.211	24.2483	17.8067	12.5751	7.13115	30.3676	2.8	14.7913	12.5043	11.7893	16.3495	101.214	124.276	9.89959	15.6644	11.334	13.4443	19.0964	8.38426	14.0457	10.4075	12.4455	26.6584	19.1188	0.896894	12.6362	5.80392	61.978	6.05346
AAC73789	19.6268	2.86914	7.60531	4.06432	15.0025	9.16099	18.1699	16.5214	32.0727	21.4211	9.70933	8.77456	2.71818	9.39496	117.44	3.75964	21.0229	16.9547	25.5869	17.3634	40.3298	40.2508	32.793	9.14114	5.3107	27.4843	7.10872	6.6639	10.5622	13.7901	20.6818	17.7236	83.5688	8.71974	13.2008	23.0515	14.5225	23.8542	11.152	11.5226	18.1459	21.348	15.9515	15.9631	0.345625	11.4503	5.46439	51.7085	7.09282
AAC73790	48.1432	2.42994	9.77232	0.391533	6.23267	9.29571	8.60411	10.9993	11.3485	45.5114	3.95868	9.17761	1.18091	3.18888	107.97	2.95343	14.0915	9.06013	7.99319	42.6904	72.5331	64.7109	65.057	3.66034	4.27666	9.99548	12.1294	10.1684	7.86441	3.47414	8.19375	36.5119	87.5644	10.2639	17.225	11.7301	18.8246	16.1669	7.79381	6.18028	11.0922	13.2182	17.6978	12.8808	0.11487	6.21554	2.87198	72.4843	4.40033
AAC73791	1.29854	0.550785	2.54548	2.3746	1.86002	2.17883	2.25481	3.49431	2.62198	1.43483	1.91586	1.87271	0.501344	1.1819	80.356	1.37786	2.61136	3.75258	2.06479	39.4477	55.0974	109.779	23.6349	1.62796	1.3335	0.760266	8.76365	1.97119	3.58447	1.83689	2.57673	1.43378	75.0961	2.82474	13.2735	2.04532	11.002	5.78244	2.38093	3.59208	2.33665	2.82941	4.95514	2.03681	0.0696668	3.05839	5.56698	99.1108	1.14375
AAC73792	1.05943	0.28006	0.953024	1.19132	0.752549	1.74214	0.80802	2.30202	1.43876	1.61409	0.821258	0.739443	0.329374	0.336904	88.793	1.15211	0.595503	1.96109	1.46376	63.7499	97.31	131.199	25.5655	0.185623	0.624901	0.451684	12.2754	1.80128	3.77065	0.745378	0.923379	1.26547	129.863	2.47128	14.5414	0.632034	12.6228	3.67883	1.05397	3.66582	0.68541	0.887187	10.3847	0.743756	0	1.54627	5.82574	79.6343	2.0721
ABD18643	0	0	0	0	0	0	0	0	0	0	0	0	0	0	0	0	0	0	0	0	0	0	0	0	0	0	0	0	0	0	0	0	0	0	0	0	0	0	0	0	0	0	0	0	0	0	0	0	0
AAC73793	72.9215	940.076	443.106	37.5272	307.225	521.666	2058.64	997.355	792.479	115.014	126.476	713.581	1136.39	341.302	100.739	74.0355	1071.49	59.3043	349.011	0	10.3762	87.1815	101.241	126.3	1347.82	529.291	458.962	648.851	189.13	143.44	2181.51	231.625	402.154	704.338	54.3848	699.873	20.5226	59.598	1381.14	97.3163	264.449	253.384	330.25	674.746	0	1459	74.4849	1355.5	68.2846
AAC73794	10.7395	7.59903	10.8583	1.42699	4.01672	0	3.74379	8.82199	4.56875	14.642	4.95543	13.186	3.18121	3.16399	86.3737	26.6553	3.67635	11.1192	5.02311	1.74567	13.9603	0.048659	6.29538	2.27621	18.3546	4.71188	0	5.84483	2.8837	2.10234	3.93696	14.5818	81.1529	3.96912	2.44025	3.11451	2.46719	11.3791	48.8934	7.18696	4.40341	5.3706	31.2526	3.99845	0.475392	0	3.74039	4.71426	5.33796
AAC73796	2.18656	1.2909	3.84374	0	0.867195	0	0	6.12165	0	1.92413	1.75254	6.76661	0	2.32938	15.355	0	2.7449	8.39374	2.59501	0	0	0	2.1043	0	13.5548	1.15665	0	6.91897	0.835594	2.34254	0	2.30251	87.9492	1.7641	0.592111	3.42739	0.260678	3.63367	23.2786	5.48189	0	1.13594	54.2278	3.72636	0.335634	0	0	2.01431	1.83674
AAC73798	2.9547	0.816528	2.65228	0	0.299194	0	9.31618	4.0481	2.45148	1.99155	3.26511	3.89095	1.3095	0.803666	26.97	3.43536	3.55135	7.35126	3.58126	0.761693	0	0	1.93603	0	6.94183	3.39202	0	9.54855	0.288291	1.61642	9.17779	4.76639	159.304	1.13033	0.204286	7.09498	1.79875	1.25366	8.55521	2.33634	1.22156	8.23019	37.6554	13.1136	0	0	0	8.73668	19.856
AAC73800	1.4545	0.119303	1.25268	1.44562	0.460168	6.21833	8.93465	0.388766	0	1.10425	0.823652	2.78741	0.95991	1.29594	39.5083	3.65207	0.86045	3.6099	1.62845	0	6.62376	0	1.05604	0	4.91801	0.460197	0	5.34795	0.37995	1.63767	1.49813	1.68362	161.534	1.71004	0.269237	1.5223	0.584121	1.23919	3.53792	2.60635	0.687383	2.83584	67.2458	2.44135	0.394858	0	0.15256	1.50423	3.14964
AAC73801	1115.39	8.50087	4.51997	3.76678	10.3506	134.469	70.5134	30.8641	70.1865	307.706	62.8976	36.5141	10.793	2.55657	114.33	1.91246	0.8473	100.717	25.099	4.08889	33.1981	5.93804	18.4763	3.52146	4.09696	115.085	13.9523	32.162	6.8782	26.5136	27.371	2221.63	157.68	14.0026	15.8404	98.3915	19.5266	17.6971	118.928	1.99078	40.1298	25.2463	63.5663	48.0041	0	16.0775	0.81265	38.728	17.3871
AAC73802	47.5068	6.20762	3.74472	6.96159	12.2829	23.169	32.9218	8.29601	39.2626	21.2642	22.2119	25.1634	5.35785	6.51716	98.4184	7.80033	7.19973	44.1005	16.6081	3.87979	18.3775	6.29386	14.8658	10.0989	6.95519	31.3397	4.46205	23.0161	6.18066	16.3031	8.09375	67.0774	134.008	12.3214	10.0639	20.0924	12.2801	21.5399	56.8641	7.44311	28.8892	17.2812	102.098	17.0069	0.59864	3.27157	1.96801	33.6932	16.5729
AAC73803	13.5613	3.32704	2.90345	2.16854	1.73033	20.2249	6.40968	5.39482	13.2325	18.983	22.9745	6.60077	1.30811	13.3239	141.91	11.2584	3.21771	6.18396	26.5367	4.79056	15.8183	11.4393	7.48779	6.40204	3.82451	8.56808	9.59274	5.31921	2.04242	5.02469	5.04242	18.1856	197.622	4.45022	3.36714	5.72746	3.25086	8.27748	33.877	10.0695	4.34748	32.8652	69.2812	13.7925	0.0669699	10.3583	3.0533	4.44982	3.72598
AAC73804	33.1661	40.0204	10.704	48.3633	90.0228	20.4315	62.325	34.6257	299.273	56.237	110.393	50.914	108.43	101.21	144.252	9.97789	270.279	308.141	150.235	30.7217	74.5697	37.7193	113.506	75.8584	16.3653	51.8181	20.3388	53.912	68.0986	140.386	248.656	34.6095	251.784	106.303	93.1732	76.9748	126.427	116.349	107.8	30.2182	147.697	175.28	79.3182	182.3	1.02476	32.9156	39.881	89.6158	95.0479
AAC73805	25.3093	21.2858	14.5789	37.7274	75.8587	23.9826	64.796	17.964	250.212	29.2773	148.211	62.2664	87.8499	94.1786	172.434	11.6877	249.702	260.75	148.312	25.4514	73.4851	25.7846	87.8232	65.7583	14.5019	51.9636	14.6419	43.2236	51.9601	119.807	173.965	17.5889	154.74	78.8838	69.1709	67.7695	102.723	223.923	154.301	49.2962	159.845	182.226	74.8176	135.698	1.21942	55.8313	66.3565	100.688	19.5064
AAC73806	98.2818	23.3746	15.0338	42.6931	70.1695	49.1498	49.849	28.2897	192.887	119.416	112.101	62.1471	46.0915	72.712	225.658	9.95537	127.208	256.721	179.431	26.8536	50.7487	21.2534	77.0621	61.9206	14.7367	54.2083	6.34163	30.3774	55.5909	116.016	111.798	100.851	171.846	71.6353	58.9594	57.3037	87.9175	147.749	104.664	46.4489	143.198	175.114	93.0898	107.287	0.995014	137.019	36.7566	79.2362	11.8513
AAC73807	55.6973	23.9427	18.3582	23.2217	59.2281	55.5556	39.8018	48.6077	139.706	61.0615	60.2665	66.6711	32.7949	54.1435	94.6718	11.5721	48.0152	143.551	95.7443	20.4296	53.3491	8.79482	57.9573	48.0161	13.2514	43.3659	7.06515	25.8535	50.8839	111.23	81.9477	66.8073	89.8983	47.0026	31.9563	42.7657	49.3655	92.4145	83.8694	36.347	81.8201	88.4336	72.0168	67.8086	1.52288	91.8945	35.3639	69.7492	17.9836
AAC73808	12.7826	7.8949	6.99299	17.0386	26.3931	40.6142	5.82851	22.3531	28.6296	13.8442	23.1513	27.3183	9.68227	20.95	140.41	7.5941	14.0717	63.6918	24.6461	11.0795	15.9599	12.8666	27.4044	23.5472	11.0633	4.86848	11.6412	20.1179	28.5877	38.4287	10.9096	10.437	260.454	21.3239	14.8257	8.23036	23.3512	46.4064	38.9962	18.9324	31.2753	20.8415	197.753	22.2802	2.68055	33.7275	15.4496	7.143	15.5943
AAC73809	22.0856	2.95528	18.566	3.28094	22.3834	11.5863	11.1031	17.7104	6.43514	29.2693	14.1261	17.8173	2.44788	25.4327	137.168	4.10812	5.38622	38.8865	16.6472	20.0777	13.9657	2.23506	75.0666	8.71749	18.3182	1.92048	9.02445	17.2629	6.11718	6.42357	11.6443	18.478	107.51	34.0077	42.3638	4.78541	38.0099	38.3935	20.2422	11.9251	8.26313	9.43043	124.748	19.4052	0.506618	7.70663	6.92933	6.34154	5.82213
AAC73810	17.7559	0.510577	2.28041	0.678718	1.54347	40.6353	10.3577	3.55619	5.6207	37.6075	1.55962	3.56844	1.33061	5.87337	92.5473	0	13.4351	9.2893	4.6187	1.88283	5.74723	0.056313	3.32917	1.26903	5.84287	11.1511	0.868476	12.7976	1.30132	0.752798	4.73459	25.3285	63.543	2.61651	1.84426	6.22729	2.35849	10.4196	9.15709	9.18295	4.28193	3.70661	63.7675	12.7672	1.14497	0.203294	0.219642	3.62782	5.08528
AAC73811	1.98028	0	2.7849	0.27629	0.628307	0	4.2726	5.29773	2.28805	4.54368	0.84651	2.05788	0.499993	0.750088	31.6898	0	3.64605	5.92556	3.76032	1.59955	1.1459	0	2.20224	1.03318	3.22247	3.00294	0	8.15839	1.00902	0.565746	3.85467	2.40968	105.559	2.1911	0.858002	2.79365	1.44799	5.41165	3.29987	5.21784	1.71018	0.823019	57.1936	3.14983	0.324236	0	0.238428	2.64086	4.73164
AAC73812	2.603	0	2.4689	0.390663	0.493557	0	3.44459	0.551647	1.07841	3.60166	0.339131	0.870077	0.373123	0.795447	75.4746	0.0377803	1.36696	4.59349	0.960005	0.59684	2.4529	0	1.19765	0.852181	2.08536	0.905163	0	3.12714	0.475572	0.733281	0.302798	2.44619	99.1631	1.20483	0.471793	0.999719	0.68247	2.99871	1.72811	3.34021	0.806043	0.517208	41.711	1.2725	0.210126	0	0.674257	1.26107	1.77713
AAC73813	3.2323	0	16.0434	0	0.301633	0	6.8012	0	0	4.90792	0.609579	1.83058	0.240033	1.35036	87.396	0	1.43212	3.81789	0	0.191975	0.412588	0	0.975908	0	4.42006	1.10637	0	7.92762	2.03449	0	0.92526	2.5361	147.393	3.94457	0.823806	0.447051	0.181341	1.68518	1.05612	3.81349	0.47366	0.395109	131.237	1.29613	0.233485	0	2.74711	0.20018	4.68503
AAC73814	1004.62	97.3646	432.726	282.07	147.217	2451.52	426.202	199.745	692.114	1059.2	788.632	143.482	4256.02	922.876	501.446	59.3601	298.321	2936.87	869.743	7.42282	945.885	46.4482	38.7269	285.149	79.53	198.301	128.267	238.536	397.61	1414.8	547.932	384.361	149.738	586.052	27.1727	188.826	36.9034	892.067	110.327	71.5948	1323.32	1832.71	109.079	549.202	65.0555	383.669	382.828	502.05	35.5363
AAC73815	529.475	138.561	138.731	374.9	154.588	1303.16	135.407	460.844	85.7121	165.482	267.076	451.118	588.726	592.157	212.353	53.383	108.071	1068.77	74.7798	1.8494	100.957	52.6692	5.17078	569.09	139.239	73.8321	132.798	17.1834	924.806	497.126	21.3924	67.894	190.215	96.098	8.33295	66.8969	7.16251	968.776	42.053	27.661	147.841	99.7247	99.9764	57.4367	24.7421	196.339	260.343	204.221	29.1315
AAC73816	275.183	85.575	157.081	294.832	125.9	1100.7	264.762	228.323	79.3524	69.0562	326.401	270.839	745.487	717.052	145.1	24.5209	77.8151	663.942	171.654	1.89656	305.023	49.5766	3.61544	203.967	285.47	38.0066	122.577	39.8585	1341.26	565.48	25.1373	26.0436	314.235	189.65	4.06927	61.8311	6.04634	1303.24	25.6492	68.423	102.01	140.521	50.123	60.8222	51.0345	178.68	243.405	182.188	18.4085
AAC73817	460.991	181.605	145.009	335.826	193.402	1272.46	222.632	263.523	116.394	201.174	659.985	262.358	727.613	876.289	207.848	20.0498	100.553	861.511	159.302	2.52311	86.5354	44.259	7.21475	458.709	105.361	37.4851	45.4597	34.1878	1269.22	422.582	25.1897	60.022	80.1714	205.788	9.86046	36.1625	9.63978	983.909	13.0542	100.819	282.982	127.318	32.4255	71.3332	85.4292	390.354	415.649	252.64	11.1454
AAC73818	149.98	570.509	398.375	550.398	212.359	1446.39	311.072	696.592	117.053	73.0623	1146.4	431.515	730.53	1115.89	252.492	30.8378	174.147	1129.12	278.939	8.18305	195.018	81.9038	24.4391	910.708	285.28	55.0907	110.954	64.3654	1365.34	513.249	47.3276	55.7582	167.934	374.141	29.8479	101.207	27.5695	1200.64	24.7596	48.6859	435.498	182.452	94.5909	123.663	115.863	895.416	226.509	310.45	22.9959
AAC73820	279.377	180.143	266.858	360.599	198.846	609.329	399.81	291.218	220.824	188.824	652.81	173.605	517.267	528.357	261.528	30.0962	88.8491	1572.18	106.999	22.4724	470.041	56.869	57.3607	288.835	56.6772	46.4688	57.6931	69.2475	492.561	755.853	84.1102	122.678	167.521	450.804	51.8564	60.084	73.4763	725.479	42.1051	32.7761	357.801	99.205	83.4859	79.911	44.2486	497.749	176.977	228.696	17.7931
AAC73821	229.296	464.06	627.396	635.743	510.016	746.189	605.622	489.316	315.067	142.842	1431.45	335.489	319.478	1139.19	822.367	43.026	358.846	1929.16	214.813	88.3954	737.159	143.553	173.047	637.598	107.641	113.727	58.7254	158.895	1224.43	1148.67	251.279	109.087	346.493	973.908	211.305	94.9848	201.413	1275.97	102.28	37.3869	939.101	173.51	184.06	216.347	216.661	1280.52	192.961	445.864	19.765
AAC73822	149.288	326.204	464.552	564.858	209.044	292.267	478.086	164.323	269.342	121.985	1060.03	217.029	203.492	1179.29	851.296	43.9762	227.123	1270.68	208.63	39.9944	633.21	114.969	87.4647	620.844	83.7375	62.7079	40.1398	191.7	895.757	1262.88	325.722	79.4653	337.436	840.503	97.5564	65.8286	140.844	1442.02	67.0503	35.05	1045.73	179.347	120.751	202.32	119.297	651.293	98.4958	378.338	21.2921
AAC73823	149.29	627.78	741.088	473.563	186.601	414.122	546.536	412.806	220.937	114.845	1615.28	279.96	274.672	1325.21	970.604	62.428	369.019	1963.92	285.382	50.432	648.663	91.1849	128.453	670.815	101.045	105.357	30.9227	262.73	920.603	1253.3	450.104	79.8662	378.122	1046.63	136.671	116.787	174.194	1957.02	96.9214	43.7975	1220.25	210.841	296.586	295.639	128.051	791.386	136.537	443.204	51.6223
AAC73824	12.6854	8.9345	19.3151	9.78086	8.04969	0	78.0148	17.4459	19.6711	18.9051	19.607	30.5483	18.543	17.0702	55.2396	0	38.0514	43.5311	18.066	12.8081	70.9903	12.335	25.016	5.74758	14.8482	1.83652	0	13.0239	9.89956	15.5454	23.3928	23.9977	145.178	25.5477	16.0548	20.826	19.3579	40.3864	23.4872	19.0623	12.6406	15.5389	55.8364	32.041	2.21365	0	1.80869	12.9337	70.1421
AAC73825	0.918239	0.1394	1.38357	0.329434	0.312151	0	5.83178	0.771232	0.68204	1.7238	0.201867	0.433009	0.372604	0.55898	126.119	0	0.691628	1.30151	0.653861	0.0794679	6.03458	0.0819991	0.555466	0	0.747117	0.457978	0	1.61151	0.270699	0.505926	0.38301	1.62998	91.4717	0.997852	0.213133	0.678539	0.262731	1.65675	1.05651	0.766079	0.66664	0.490664	17.164	0.456049	0.0241627	0	0.390899	2.40306	0.132229
AAC73826	8.14159	1.07443	4.01219	2.46561	4.60414	0	11.3554	4.07607	5.85168	11.036	3.48234	4.08395	2.23097	3.71425	71.177	0	6.67343	10.0465	7.50262	4.09085	4.63499	0.558829	6.48949	4.16032	4.5424	3.55689	0	9.69174	2.19622	4.61774	8.94938	7.60507	97.7877	4.63665	5.38468	7.20667	7.23519	10.6966	7.84751	7.67875	4.61	6.50867	36.1193	11.7138	0.423437	0	0.752494	4.2808	5.08505
AAC73827	194.69	168.975	278.218	114.261	1949.73	273.516	138.67	421.527	171.057	8.90872	234.543	645.345	583.153	198.193	981.807	44.2826	120.599	234.847	3348.89	411.351	232.255	297.336	279.967	296.776	341.206	120.981	737.948	522.175	153.33	113.627	4341.45	613.179	734.377	829.285	867.383	1114.1	786.897	133.139	772.149	402.511	286.779	3844.4	124.782	827.01	195.332	774.219	390.262	114.72	109.772
AAC73828	48.6789	91.5147	205.628	102.861	2169.06	231.366	119.056	201.999	198.138	14.6569	121.484	731.641	1032.2	153.041	875.153	66.9089	156.165	260.234	3313.32	439.648	238.102	275.424	275.075	307.254	273.286	206.187	507.446	482.093	129.575	105.525	3433.54	59.5081	383.824	658.698	839.894	965.934	809.066	251.502	740.612	462.276	321.162	3702.99	66.2005	743.998	144.361	413.529	528.163	111.791	37.9763
ABD18645	0	0	0	0	0	0	0	0	0	0	0	0	0	0	0	0	0	0	0	0	0	0	0	0	0	0	0	0	0	0	0	0	0	0	0	0	0	0	0	0	0	0	0	0	0	9.16399	39.6037	0	0
AAC73829	5.40117	102.91	235.271	121.771	523.456	82.2077	199.474	230.26	89.3543	6.62529	62.3387	932.309	1167.84	160.065	302.809	98.3838	111.876	312.315	1099.63	134.601	301.001	140.679	147.434	429.423	259.682	124.675	587.138	846.144	92.8828	80.4847	1222.2	7.75583	247.772	538.875	322.307	1042.5	358.254	109.341	463.653	221.584	206.232	1235.13	27.4378	560.82	55.1712	719.313	140.999	186.879	33.8218
AAC73830	64.8749	67.7787	79.4977	194.771	124.472	272.962	59.0129	195.576	173.659	58.1846	115.212	133.298	7.50394	113.378	191.687	122.09	236.648	119.556	83.0404	181.419	176.155	175.991	301.603	275.123	207.007	59.6519	125.809	122.147	90.6011	214.21	54.5455	51.0279	72.864	126.526	197.937	75.8685	232.11	146.005	216.651	102.387	95.7841	65.6418	143.168	200.051	11.4702	40.8798	21.4701	59.1832	123.258
AAC73831	53.4924	112.108	60.8951	208.979	101.339	122.19	38.1192	139.187	162.016	27.6977	146.947	157.991	15.3776	110.251	186.272	104.232	150.425	105.231	35.3006	158.026	196.911	138.318	214.463	262.709	162	18.5814	122.094	90.0603	103.384	217.196	46.8699	24.2618	147.607	95.3369	131.329	30.9714	172.913	193.796	196.555	72.1067	120.744	56.5118	209.815	105.147	41.3089	30.9865	24.1735	61.5127	114.22
AAC73832	98.4647	116.264	30.8645	91.6801	143.336	65.282	33.1639	103.057	81.7232	50.4474	48.7663	106.836	17.4744	79.9415	77.6853	75.3629	47.3555	98.0972	63.544	81.3976	193.421	107.761	124.916	135.706	90.7585	20.4376	175.625	67.951	80.6821	154.268	38.4908	18.7939	228.784	75.0345	69.8588	18.3589	76.3085	126.726	135.183	127.415	103.371	54.367	150.895	48.5269	19.0524	73.0374	23.8999	66.1394	69.5088
AAC73833	43.7175	93.0192	43.4756	184.997	88.8423	56.6659	40.7702	64.8692	60.8038	36.3674	29.3494	110.667	24.0906	89.7926	97.9622	87.118	50.216	64.6761	54.3226	87.0673	225.401	88.4514	136.484	71.3352	90.5773	25.4616	137.048	82.5134	64.4543	155.777	38.932	49.995	70.0976	74.7342	64.7804	30.9911	76.3966	235.025	116.862	42.8615	55.7716	45.923	99.2813	33.6609	11.5556	38.9689	16.7581	87.1635	121.481
AAC73834	432.184	371.73	107.741	256.459	560.991	113.621	204.267	382.057	489.39	453.079	239.704	404.357	128.744	481.762	287.777	196.42	544.765	238.344	297.549	234.995	779.656	245.923	384.74	511.048	311.39	118.753	290.517	299.955	324.046	431.222	219.113	317.71	188.342	241.875	287.781	106.769	300.79	503.869	254.423	219.658	574.798	318.312	326.152	406.256	114.746	159.646	123.71	229.382	716.413
AAC73835	826.207	2858.54	705.031	1399.96	2347.51	243.036	392.972	1759.19	1914.74	748.692	2232.56	1126.13	1178.81	2808.06	735.173	464.562	2674.53	1000.45	1172.33	1164.03	2915.37	1053.96	1008.47	2229.34	759.323	410.924	3705.83	2309.31	1555	1450.64	1729.89	1241.69	218.623	1608.2	1402.24	353.138	1311.53	1003.9	865.942	457.608	2375.97	1397.73	1030.96	1597.35	657.187	948.638	585.67	601.188	1111.95
AAC73836	434.214	374.033	139.741	593.142	408.251	130.934	87.4276	298.519	446.826	360.364	332.743	375.857	145.979	610.398	255.811	168.36	177.007	299.226	216.493	360.979	523.433	273.477	346.567	374.908	201.242	138.128	1043.25	189.232	354.236	499.995	191.78	372.751	113.329	234.291	251.782	89.7017	313.131	493.869	304.979	272.293	538.911	222.881	437.881	162.477	179.597	161.907	142.669	102.238	582.142
AAC73837	18.1342	5.24713	3.16077	14.0368	7.35627	10.8522	7.19329	12.7504	146.381	41.2261	229.582	11.5787	14.269	104.562	88.5981	39.4171	121.412	21.2239	108.493	4.01308	63.4282	17.5413	6.80017	145.483	6.15983	25.5806	6.44224	10.9124	7.27807	177.305	170.449	28.6584	151.392	8.01674	5.47124	12.655	8.41081	18.0723	249.442	10.0624	104.997	354.983	157.044	335.801	0.864308	7.21494	1.71979	30.2511	10.3872
AAC73838	120.78	12.0517	6.07073	13.491	15.766	30.9469	28.8235	28.9515	116.379	208.103	173.604	17.3016	27.6356	106.826	78.5352	35.7159	124.421	34.8985	129.103	5.01716	83.3475	26.9575	15.8543	147.144	9.67831	113.525	39.2199	22.7981	12.42	138.22	115.024	208.832	196.923	22.2276	7.56447	49.5755	12.0402	7.58816	195.942	13.3888	115.758	300.568	109.112	320.699	1.48426	76.6087	6.9126	89.0073	25.5711
AAC73839	60.9921	12.2314	5.77041	7.4892	18.0769	91.4126	26.4673	27.0682	48.5556	99.2592	27.7765	13.4273	22.2911	26.2177	87.5345	10.0635	23.0527	44.1595	41.7996	6.56076	61.5095	7.58733	23.6845	32.7963	6.12978	62.1698	11.9987	12.3403	12.8117	24.9535	54.5343	78.209	142.905	24.0523	12.3427	43.9887	13.203	19.823	50.3904	8.83283	35.7997	52.0544	121.25	71.3214	0.578213	26.3282	7.3133	41.1459	7.91061
AAC73840	134.814	50.6904	78.3954	5.63206	22.5661	355.19	2436.7	109.786	573.018	83.4493	93.9208	230.72	328.091	6.55297	89.3381	9.80399	69.9798	130.326	67.5274	3.8817	744.145	5.07343	359.627	7.52181	15.4912	166.965	11.7041	227.847	8.81506	10.7088	41.1588	347.621	178.534	38.8158	24.1529	1720.47	22.0001	6.38887	58.3689	10.659	143.085	121.433	107.334	79.6704	0.708152	53.9822	5.20744	713.995	969.693
AAC73841	2226.31	199.902	11.7691	141.118	91.7642	126.908	91.4108	61.704	747.977	2147.73	975.263	85.4933	63.2495	966.983	179.095	24.774	969.187	531.199	141.577	55.6738	28.2686	38.7533	88.8373	346.891	38.6646	69.9519	36.8142	80.4007	88.6708	594.951	238.826	625.105	195.634	120.57	73.039	108.328	115.807	170.649	1362.93	39.7288	1522.18	159.872	1105.21	517.858	5.03059	90.6486	35.587	144.529	112.321
AAC73842	2341.88	388.88	75.614	881.773	444.204	266.661	1199.79	122.345	1402.56	5292.63	828.95	271.453	1219.27	682.072	656.329	273.922	877.892	1314.13	758.755	156.086	450.107	646.426	566.576	808.037	134.765	1458.2	243.02	1049.72	535.552	757.1	825.426	2734.33	1406.26	919.523	776.507	728.636	864.526	448.599	2396.57	241.022	1808.32	692.356	293.88	1087.74	22.5663	1711.51	141.194	518.256	1397.04
AAC73843	348.519	335.312	92.2393	3.13041	203.809	65.7644	45.5783	337.19	250.599	347.754	215.374	91.474	108.789	158.523	328.068	20.0815	391.719	333.431	260.364	75.6812	339.669	83.575	234.269	203.232	88.4123	132.578	115.39	91.6316	282.062	340.086	208.261	285.854	78.0926	304.649	147.08	104.531	176.424	301.051	91.0853	65.1485	586.598	305.996	77.0451	200.59	6.83706	193.466	119.163	67.2356	42.3484
AAC73844	21.2364	209.182	167.649	0	46.3867	46.5668	31.8657	98.9774	31.9123	21.2586	54.2631	57.708	71.0376	100.224	134.477	13.5054	309.37	381.651	72.2014	33.3156	114.327	29.8751	75.5126	117.011	120.881	49.0519	23.8759	130.678	113.542	154.078	37.2753	16.5975	73.7034	509.81	53.452	26.0915	72.6343	183.596	25.6373	23.9832	537.892	85.4034	42.4516	42.9277	3.07512	52.8635	60.1241	35.9025	4.86705
AAC73845	25.001	140.587	242.27	0.172681	43.9815	40.1063	48.7694	40.118	34.6783	30.1406	59.4144	56.5918	42.2911	33.9884	92.4987	18.6368	6.93993	1022.74	36.8198	34.3238	75.4387	29.5142	62.5732	46.1704	157.351	26.0138	25.7708	155.734	70.253	136.899	22.4856	19.2311	89.0052	855.289	63.5458	20.3703	76.0984	149.095	38.7276	21.4165	583.105	40.808	58.1952	40.3853	2.83706	91.8589	47.0151	29.3188	6.74628
AAC73846	116.702	321.314	430.649	0	67.5776	57.5306	74.7443	80.2251	60.7816	152.851	82.9839	62.4712	38.4428	47.9923	100.915	14.2306	12.0265	2111.01	59.6916	46.551	98.9323	38.0824	100.759	79.6613	366.213	43.031	58.399	506.055	69.9529	141.003	28.3053	82.2074	82.6776	2022.03	131.845	25.8102	105.077	176.264	53.2138	30.1745	1066.94	74.6553	60.2221	75.5112	12.8674	121.126	45.5725	46.334	9.77202
AAC73847	151.766	94.8094	6.34445	0	21.1721	51.8092	14.8745	38.748	125.169	175.147	56.6271	14.1509	25.9657	63.8914	94.9481	4.2684	36.1965	144.079	23.9866	15.915	21.8492	14.3048	33.9683	34.6003	17.151	8.97724	17.0297	8.46454	19.7709	116.933	28.3301	132.247	95.9278	32.9415	20.1671	16.3137	23.7287	43.9311	31.6758	26.8582	32.9733	17.4617	62.6211	41.2204	2.25934	99.9773	25.4916	13.4438	11.1339
AAC73848	77.7969	18.344	13.1041	0	45.3411	53.3744	27.2707	34.6409	34.9412	80.1944	42.1275	34.1992	27.4728	36.891	139.61	13.8253	27.3932	110.942	34.6236	42.2684	34.3124	30.5592	56.9136	61.2555	25.4096	18.0046	26.6769	15.8936	22.6602	43.7063	40.9749	89.1658	136.888	35.4836	63.8436	42.5694	63.5666	71.0803	50.5027	24.1356	55.7782	41.8949	58.178	56.4285	0.728156	38.2107	6.63963	15.4199	44.8954
AAC73849	0	0	0	0	0	280.311	629.052	195.608	0	0	0	123.553	18.9008	0	0	169.689	0	0	0	0	0	20.7975	0	0	0	0	0	0	7.62863	28.5152	0	0	0	0	0	0	0	22.1159	212.524	41.2155	0	0	0	326.593	0	87.5938	18.0262	199.661	0
AAC73850	12.9799	62.8374	26.6474	0	20.4628	29.0045	16.3747	81.5369	24.2533	26.3659	496.949	23.3757	29.6488	178.723	119.946	13.5949	2681.69	52.0311	1598.71	23.7128	79.657	30.8493	31.8536	198.56	49.2689	297.134	23.188	65.5954	45.5726	33.0264	190.678	7.17584	154.55	43.5902	32.9522	22.889	35.4559	39.6354	22.6432	13.926	47.654	63.7232	104.264	40.9783	0.523006	118.309	5.71399	45.3527	36.3899
AAC73851	14.963	11.2737	10.1635	0	11.7557	9.64609	8.73846	19.8154	17.906	17.2775	86.8975	13.3934	4.49756	61.5347	147.017	15.9207	435.785	33.8327	325.397	10.2158	56.1769	16.2324	21.3944	100.372	32.3549	88.2733	7.87335	20.1593	11.8719	23.0024	75.5887	17.2071	97.9638	27.7904	16.362	11.6154	17.4649	35.3648	19.2611	13.4502	26.8383	26.6518	50.9997	19.9144	0.349989	15.9006	13.6404	17.5538	5.7459
AAC73852	10.2785	19.7258	5.72091	0	13.9397	13.5338	11.5025	28.245	20.0936	8.27325	37.1962	7.72128	3.9544	48.7688	94.5322	11.7572	142.071	24.4094	191.958	8.95409	37.4873	15.5401	22.3415	71.9504	19.9855	62.7929	9.86177	12.3576	6.46711	22.1978	41.5722	9.36713	96.7875	17.4792	12.2498	12.7531	13.3079	42.0942	16.721	16.6062	23.5111	17.9214	52.0025	11.758	0.249774	21.2163	5.28979	14.3049	11.2084
AAC73853	75.8382	22.1203	10.9963	0	55.6795	23.1611	10.7649	36.019	37.1624	50.67	50.5094	12.6245	8.54826	41.0371	97.6956	19.1863	32.5846	52.1203	17.9474	51.276	43.6722	39.0353	61.5451	61.8244	22.5622	6.14893	19.7235	32.4338	33.4669	46.2664	17.574	65.7578	115.959	40.6865	55.009	18.4858	72.6536	66.6407	28.522	36.8816	27.4955	28.142	59.7561	32.6958	1.94018	12.5922	14.3692	7.84188	52.7086
AAC73854	187.523	40.877	22.3996	0	131.613	69.3511	173.765	34.5741	368.593	174.939	246.504	71.7244	305.228	60.3553	221.496	7.03624	163.881	450.25	212.758	118.868	179.519	62.6837	313.735	104.777	20.7829	387.359	19.0554	153.673	98.5016	93.5527	294.356	301.994	136.112	99.2829	429.636	124.332	488.696	98.527	114.352	31.4356	258.42	331.118	89.0754	201.981	3.44983	101.039	49.5479	85.7281	28.8102
AAC73855	15.971	0.401234	3.63064	0	0.735105	4.07088	7.73505	1.64325	2.00773	18.014	1.4856	1.23216	0.760475	1.57966	47.0948	0.562702	3.60654	7.66255	3.29962	1.59073	2.5473	0.257474	2.97296	2.17584	2.72892	3.82386	0.835964	6.07209	1.5583	3.24336	6.31383	20.7541	104.148	2.60626	2.40922	1.45267	3.49136	5.13366	3.346	9.8405	2.21635	2.50358	107.103	5.05403	0.398316	1.21996	2.42692	1.85385	5.60511
AAC73856	0.273106	0.0967422	1.97524	0	0.129978	3.12697	4.46587	0.84107	0	0.448612	0.0525352	0.112689	0.3103	0.116378	50.0042	0.0994941	0.30856	3.77423	0.583422	0.0827248	1.06674	0.227626	0	0	0.761864	0.216703	0.138573	1.40305	0.125241	0.175553	1.19612	0.172554	43.3411	0.339954	0.266242	0.128427	0.156285	0.544625	0.455095	3.62489	0.285749	0.681031	44.9602	0.223407	0.0503059	0.051359	0.591883	1.76833	1.00942
AAC73857	1.17088	1.38254	1.42278	0	0.449396	5.22213	5.21124	3.38384	0.490958	2.52603	0.108984	0.311696	0.250334	0.48285	81.7426	0.1376	1.28021	2.60987	0.537913	0.343224	3.19647	0.432858	0.363496	0.443391	0.834144	0.86913	0.287469	1.05457	0.389718	0.606974	1.37853	2.62505	98.0594	0.313436	0.184106	0.444034	0.216141	1.44366	0.576945	3.54267	0.366962	0.353199	140.296	1.31313	0.0695728	0.248602	1.1767	1.93858	2.34786
AAC73858	18.8124	1.06793	4.59939	0.0709808	2.25983	9.32973	6.9326	2.37388	1.91041	22.3247	1.23961	1.9437	1.02761	3.32413	74.5711	2.22408	2.93783	7.05075	3.22018	1.43828	5.17638	1.36631	2.13252	1.85803	5.24322	1.32766	3.32709	7.2727	1.34797	3.75473	1.32039	24.8102	85.2841	2.68946	1.83689	2.39236	2.39374	14.692	3.54804	9.18343	2.63615	2.88968	180.978	3.6299	0.437317	2.46623	1.99076	4.62422	4.59646
AAC73859	201.225	85.8667	11.9842	176.53	214.738	35.3395	24.3858	227.368	159.267	138.466	108.131	40.8893	4.59978	121.279	165.502	83.6366	42.8255	58.1188	103.934	116.095	162.421	157.127	181.139	45.6743	64.3886	3.75247	76.022	37.9795	53.2316	164.708	85.987	74.0653	78.6028	78.281	98.3526	63.7337	143.954	120.028	44.9546	88.9038	141.18	116.32	86.0002	78.6018	10.6512	152.966	12.4038	18.739	65.2222
AAC73860	629.476	70.9285	41.2106	20.0161	73.069	136.294	240.509	154.318	364.236	464.817	265.478	75.812	68.1555	53.2684	118.261	58.3772	39.8109	330.287	128.444	30.241	49.7005	70.1002	109.161	150.685	16.1878	180.538	23.5547	213.255	41.5513	95.0948	132.279	250.902	54.6063	255.51	70.3376	306.345	61.2125	25.0958	124.191	41.4239	217.068	158.476	115.781	127.307	0.46361	124.64	130.004	259.951	57.5073
AAC73861	90.7918	14.5648	3.47884	2.14751	3.96795	5.49575	53.6378	6.46393	51.4077	75.1983	81.2588	3.61658	0.850125	30.062	125.941	3.89404	4.58909	156.732	3.95793	3.49673	12.2004	55.2353	11.3567	130.497	4.79575	83.4233	10.7386	28.698	23.0382	51.1194	18.1015	77.2598	59.9568	62.9782	12.2959	2.16136	8.41052	8.73946	83.5962	17.0625	138.742	15.193	91.2988	11.1921	0.157511	2.29152	57.3922	2.70087	1.00564
AAC73862	701.443	32.0528	4.00677	3.82605	3.03209	2.99201	71.0568	2.01632	136.461	730.869	158.733	2.47639	1.41625	53.8246	109.498	3.12827	27.8532	577.541	4.73389	4.78252	58.9658	128.017	16.6345	210.06	2.25377	40.0021	23.3778	36.2567	17.4661	322.102	51.3575	460.226	111.315	97.3865	42.5757	3.6472	32.6535	8.10167	124.704	13.1866	222.583	40.7535	359.486	21.4695	0.153068	2.23991	66.2602	2.75592	1.76839
AAC73863	94.5617	33.7903	4.11714	1.99125	1.85776	2.58252	32.1644	1.57097	64.0582	93.0307	83.2537	2.01331	0.646783	43.0398	98.87	1.77757	7.80975	217.248	8.16506	2.36475	29.5935	76.9132	16.3413	101.097	2.21188	24.1591	11.4297	22.7238	16.2784	206.483	19.233	51.638	26.6736	56.3162	22.4358	1.14724	13.7865	6.56797	80.8335	12.9525	169.457	21.7492	71.1357	8.08261	0.0449385	2.29396	147.252	1.88789	1.06567
AAC73864	37.0576	34.6589	2.39753	3.41766	3.5871	4.43247	13.4803	3.16523	63.1371	37.437	75.5537	2.99479	0.317171	33.7237	54.8539	2.28818	4.2578	225.088	7.75242	2.79037	28.4402	49.8197	12.7341	85.5298	2.92025	6.84441	12.8893	20.4829	19.0101	184.555	18.3391	16.7556	36.4409	36.4855	17.961	1.47679	11.7413	7.37607	61.6353	15.4134	101.142	14.8794	118.465	7.02188	0.694167	4.33094	162.099	2.04995	1.54766
AAC73865	112.867	33.1736	6.16282	3.66848	3.24429	5.89057	17.9148	3.13538	83.5449	105.062	100.689	3.01366	1.29087	51.042	101.461	1.59647	12.1028	250.699	9.36155	2.94977	37.0864	38.9597	15.9324	177.194	4.6409	7.10896	10.5412	29.5826	19.203	193.324	29.1447	83.0636	78.5183	33.6047	33.5439	3.66352	19.8529	4.53134	52.8749	8.96168	121.614	31.5691	223.967	17.426	1.43503	7.69163	74.6595	1.8455	2.45411
AAC73866	47.1967	20.3939	193.353	25.8648	64.9078	57.3504	87.7364	44.666	100.279	50.4976	58.4747	70.246	73.3113	32.2748	189.556	31.8338	29.7286	204.144	79.7151	123.429	57.1905	42.1735	46.1969	46.1079	40.1217	140.783	18.7823	65.8413	33.0314	74.7009	79.5673	50.9256	155.878	61.9499	245.871	96.5009	170.44	81.9406	81.5464	54.2037	109.135	89.569	192.305	73.0767	3.08717	34.5736	30.3614	112.439	51.3281
AAC73867	12.45	51.5101	24.3524	24.1306	35.3327	31.0829	29.5439	56.1927	43.1265	12.7962	24.7706	23.2232	19.2838	33.7355	81.7884	27.2855	95.1359	47.2596	20.8186	26.3682	26.3034	15.7431	89.1512	51.2881	29.7443	6.30784	10.2229	42.0435	39.8449	32.448	41.2432	9.75488	120.359	32.3487	33.0915	25.411	48.3584	57.3199	27.6435	24.9978	28.9202	32.1519	180.799	45.1446	2.17831	23.7836	11.1239	33.0979	32.1197
AAC73868	116.646	36.7306	34.7429	17.4017	138.225	97.4586	41.7366	88.1642	141.427	176.75	117.409	67.7669	18.4816	59.5566	154.055	42.5377	157.795	69.8991	16.1672	230.34	19.7069	89.5164	485.467	110.071	62.342	11.4174	27.2788	52.8861	80.5889	62.989	215.662	71.7243	155.581	180.579	358.734	47.9748	378.931	178.557	60.5988	119.182	47.1576	86.946	275.399	276.356	17.1084	28.1684	33.389	59.0446	43.1964
AAC73869	258.561	53.4121	28.2037	32.6444	348.204	54.2366	32.6425	127.684	342.752	514.887	184.604	55.6781	21.2391	70.267	326.056	32.7424	151.337	132.128	72.462	351.21	42.2294	122.424	621.622	149.104	43.2546	28.0544	57.0349	295.984	153.622	88.3302	997.631	282.52	221.902	428.906	941.826	102.865	885.496	157.505	36.3071	101.48	130.008	389.895	129.182	1132.74	18.1969	210.223	18.7136	167.626	47.1704
AAC73870	51.2787	28.4988	8.8163	16.3271	170.176	44.592	13.2887	61.2023	242.956	90.2008	91.2933	35.5437	13.6961	57.8313	271.439	14.8028	87.8368	68.8237	52.6598	240.741	26.8043	91.947	487.396	168.855	23.5202	21.4082	25.7024	130.149	98.012	66.8644	766.412	51.1741	92.4158	281.441	583.875	60.9526	624.436	117.223	32.7261	47.1719	83.5701	268.509	165.419	425.122	13.7715	113.854	25.5376	58.5222	43.1432
AAC73871	42.1919	28.9644	36.9613	0	336.226	27.5563	50.1402	41.206	286.97	55.2604	91.5423	59.3803	30.658	56.4461	387.12	19.6603	81.2963	186.015	41.9221	364.084	147.979	52.1353	683.671	259.166	29.0828	25.6927	0	154.512	73.1191	107.223	766.368	18.5984	68.17	434.946	720.598	48.4479	777.672	96.2051	77.665	51.2254	135.662	192.685	181.123	923.048	5.42213	80.2667	30.5685	98.3973	46.157
AAC73872	28.9245	21.0339	11.3453	8.07114	155.576	38.0866	28.6227	24.1653	194.552	30.2743	50.3407	53.0436	14.0844	50.0846	354.539	22.0783	77.8082	65.0756	32.6931	189.69	45.6294	65.244	537.994	168.157	20.1722	16.9036	12.269	132.496	83.3752	62.5661	481.252	34.6163	123.897	196.849	596.773	63.4742	516.529	168.16	38.2531	50.863	69.7227	140.821	305.559	362.989	3.0445	48.5229	19.6516	87.4422	55.5362
AAC73873	601.242	86.4276	59.1732	68.8758	165.624	174.158	382.28	309.841	204.907	658.661	134.861	101.562	153.534	92.5121	130.299	10.7469	213.863	244.835	326.91	52.9154	137.429	63.3889	123.674	152.589	79.0788	757.449	91.5234	228.768	107.59	58.1716	294.065	608.956	184.894	275.785	101.253	529.525	99.4411	62.0453	142.736	82.3061	239.207	310.053	197.604	296.742	8.15074	320.286	30.8426	664.014	128.083
AAC73874	6.29502	0.534743	18.4244	0.568674	1.93982	2.4459	10.8769	3.42337	1.17735	8.18304	0.958282	2.42927	0.428796	1.92984	30.878	0.824931	2.72891	10.2706	2.5799	1.23461	4.02921	0.283096	0.871684	0.531638	11.9493	4.45593	1.22554	15.0724	2.90754	0.776298	1.98347	13.4485	93.5641	2.94392	1.47165	3.62039	1.68454	4.66615	6.16308	7.9345	2.23383	5.08195	48.0544	7.40931	0.0834198	0.851662	0.245373	3.1469	7.45635
AAC73875	17.2617	3.01551	4.63625	1.1591	2.63591	37.2905	13.2076	8.09759	18.398	19.3868	3.78808	3.5549	2.33066	1.04894	162.176	1.56933	1.85407	8.17738	10.517	0.838816	26.4405	1.02582	7.46222	2.16723	6.50918	18.7506	2.49797	10.0343	1.76379	6.79069	3.59362	27.6707	245.051	1.61715	1.99974	16.5672	2.245	5.21561	16.4074	6.04429	13.5674	7.48101	113.711	9.75343	0	3.29822	1.33369	16.813	13.1302
AAC73876	33.9898	8.42284	2.2238	1.40396	5.42766	29.5646	18.9687	10.8308	48.8322	18.5759	18.4966	7.07393	4.8697	1.71521	120.431	0.977579	1.26323	13.1536	19.5857	0.474141	42.8954	1.25805	23.5004	2.88757	2.10535	56.9921	1.73976	4.29553	2.92258	9.34321	6.2027	49.4971	70.7293	4.11342	3.05195	17.666	3.71098	5.35121	27.7608	1.70167	34.995	23.1413	26.5357	19.6643	0.16476	6.81248	1.75678	21.5772	3.60657
AAC73877	53.0262	13.5006	1.12357	1.30047	9.85799	43.4049	35.3527	18.5571	79.1572	31.3511	28.21	11.7945	7.60942	2.64796	84.419	0.60368	4.36844	14.6796	22.4194	0.878382	79.7367	1.12216	36.5194	1.94525	1.39641	82.4409	2.10198	6.66234	3.13459	11.5393	20.5628	115.341	109.673	3.55237	2.69237	43.5394	3.61523	7.84821	38.8881	1.90615	35.6663	22.7268	40.6801	33.9728	0.152615	11.0625	2.1323	43.637	7.65582
AAC73878	27.5038	221.094	13.2614	42.8249	34.5569	143.789	569.492	235.934	45.761	27.7526	21.3744	324.722	1327.69	18.7522	313.526	15.2301	42.2611	127.088	156.68	25.6595	106.235	37.1363	123.241	38.7444	44.5008	636.728	157.416	69.2972	80.4693	177.974	199.158	29.6575	364.469	312.84	60.4176	679.787	54.4572	56.3104	23.5268	45.364	43.2478	279.141	97.395	48.3724	4.25559	159.305	62.5875	748.475	113.855
AAC73879	17.1071	5.48966	4.79923	6.77335	5.86789	65.2569	13.7822	34.8781	10.3504	17.8719	6.52223	18.6537	20.4292	9.30382	110	3.08804	2.03147	77.3669	14.0839	7.39148	38.4597	5.67335	17.0074	9.64912	9.34507	16.8352	4.21406	21.0563	8.00992	16.4012	10.4999	22.7208	169.253	26.4671	11.018	15.2194	12.6412	25.441	20.1887	10.2279	10.1743	15.0524	42.0283	10.9788	1.04091	27.7268	26.7904	47.745	11.3064
AAC73880	17.9103	5.83185	5.78822	6.89099	5.69844	86.0055	9.6876	38.9691	13.9424	13.0242	7.86938	13.5177	22.1066	9.67293	126.698	2.72624	3.28801	97.2306	15.4535	4.76017	47.3089	6.65301	22.6619	7.02786	8.03142	25.058	6.3706	22.287	13.441	18.4931	16.7517	22.6426	146.032	28.8078	11.1051	11.9647	11.9193	25.6183	22.5154	11.0362	9.65678	13.6847	40.1569	12.7023	0.0918956	39.8263	37.6398	66.0237	18.188
AAC73881	45.221	9.54384	6.7178	14.472	14.7953	118.036	13.2512	32.5639	25.6253	35.9237	15.4315	16.9988	35.3501	15.8967	143.94	1.98885	5.48266	144.926	24.6206	8.91126	36.0659	11.9441	34.4423	12.1053	13.4843	45.0509	4.95012	33.4659	28.5819	25.0846	35.6436	77.7365	148.055	55.3081	18.0852	14.3692	22.9099	33.1645	33.1457	28.5278	15.1867	25.2418	35.0956	26.95	0.754195	43.3473	41.8622	61.117	17.885
AAC73882	22.1571	26.059	9.31283	16.2907	17.2051	180.065	25.1774	29.792	41.6854	25.1761	16.2075	14.7963	87.6696	21.3681	115.693	0.955889	18.0065	184.817	36.3302	7.41793	48.017	10.9953	38.4947	7.52933	21.2472	62.922	7.14978	49.4259	41.8466	29.11	59.5868	25.4198	117.159	89.4752	18.2844	25.7054	24.2744	26.4531	32.5495	51.7491	12.3758	45.4375	28.8483	43.1065	1.02033	89.6401	39.5687	100.37	21.943
AAC73883	55.177	45.8794	13.225	8.0492	12.6724	150.091	26.961	44.5901	44.2252	71.3929	21.152	23.6013	30.1599	23.7435	95.9488	1.79636	42.5256	191.152	32.3032	12.0981	107.963	10.7882	37.394	10.4192	44.3613	61.2709	11.0085	33.1519	20.9164	25.8852	25.9151	44.7587	122.607	80.6787	23.8747	33.158	21.7272	24.583	26.5674	28.9713	10.7606	27.666	35.789	41.647	1.36241	55.5444	51.562	36.9109	23.3612
AAC73884	74.1704	56.6374	21.3388	89.7941	56.738	140.094	31.9934	19.8805	33.0207	26.7551	67.7593	155.744	6.28779	74.0712	92.4029	425.204	20.3396	74.3531	10.8252	160.985	51.0882	60.8102	74.1522	85.7073	171.307	2.12682	39.853	66.4824	19.7217	28.7159	2.9202	36.3558	111.908	28.523	75.9202	6.39623	85.0768	144.333	183.548	46.6561	54.953	9.60189	104.742	21.0261	5.4899	14.5951	33.0549	13.3307	27.9597
AAC73885	14.2075	5.91512	4.20723	10.3122	4.69018	0	2.09829	34.0283	2.13498	16.7661	1.89571	24.7368	16.1735	7.69897	54.1062	0	26.9077	17.4604	28.6548	10.6966	0	0.342241	13.594	6.74844	28.0642	4.56146	0	15.0417	10.9216	13.5493	7.19357	12.9719	377.772	11.3584	12.5427	37.8461	16.2135	25.9304	15.7376	8.28415	6.75132	31.2303	98.2783	17.2987	0.907631	0	3.11468	10.3755	9.93394
AAC73886	24.7332	14.4327	26.8972	19.4294	14.8987	32.2911	19.7214	11.1394	14.4439	24.2952	14.1123	50.3038	55.9542	20.3661	98.7662	32.69	11.2046	80.6561	14.2088	59.8617	14.4676	13.8674	24.6537	17.8134	39.3868	5.63158	7.51758	26.5817	12.6572	14.5929	12.9081	19.9551	156.98	29.2502	73.6547	14.9176	63.2637	49.402	35.2082	22.4985	25.2709	12.1415	86.6024	10.4582	2.20088	7.72953	24.5354	11.8877	22.8439
AAC73887	47.0739	38.3171	30.5429	49.8334	83.9771	85.9982	56.4715	55.0415	191.662	52.295	113.572	53.1147	216.379	52.2951	622.56	21.3532	116.349	178.598	179.341	121.69	30.8699	30.342	67.8077	64.5064	26.2226	97.3286	15.7995	68.9382	41.7885	52.7215	205.456	57.4785	56.1491	47.9223	264.174	67.1123	218.544	70.3144	63.2491	30.1462	75.9284	181.37	24.5724	154.143	2.24928	68.202	46.2298	86.7794	19.3868
AAC73888	287.242	34.0282	15.1348	25.9189	46.4277	32.2649	44.6096	30.6244	207.808	315.272	301.966	33.3807	65.9752	201.35	208.892	14.752	258.262	173.585	193.979	9.31871	28.2439	19.9433	24.9005	96.9236	25.5204	65.8889	4.89197	54.7387	42.9874	276.126	125.527	340.298	139.416	64.7339	22.9848	25.9044	26.8214	75.1586	125.096	13.169	192.307	172.775	184.409	115.883	0.629646	600.252	9.18904	42.5636	25.7986
AAC73889	84.1689	28.839	189.102	21.2323	32.1894	1515.53	124.808	76.7952	180.716	96.5515	140.947	224.296	36.2888	67.2499	100.751	95.8224	229.248	2101.08	69.5676	38.6978	514.501	47.7599	78.1096	105.864	677.408	98.3902	74.3558	428.882	18.9545	69.2402	43.885	90.2153	107.171	634.029	65.9357	191.716	67.1953	87.4211	146.1	309.214	89.3008	63.2474	175.054	99.1285	4.15281	112.353	14.251	255.165	430.532
AAC73890	28.114	34.8154	6.19922	4.30517	14.6855	130.358	176.952	307.162	75.7618	27.7568	13.8499	24.5211	10.3879	8.76596	183.859	11.2413	10.3297	13.3639	92.7733	3.11555	301.313	17.8599	3.95948	0	8.76732	227.975	18.556	8.42394	13.3642	34.5274	55.0585	31.7712	249.483	18.0193	2.22824	90.2862	3.92396	21.651	53.3233	13.3486	95.3185	59.847	156.282	46.2763	11.9991	140.556	4.64402	917.215	91.009
AAC73891	352.576	12.6485	2.34774	4.89131	6.25684	19.4599	16.6707	14.859	15.8229	276.624	25.2893	4.42004	3.78039	7.88454	68.6356	13.8361	11.3693	15.3559	11.4419	1.62237	8.13576	2.53644	9.93429	6.85913	3.73536	16.9224	3.29412	3.4803	8.70832	21.179	23.458	728.396	63.3844	4.71409	3.95565	10.7616	4.66718	32.2049	12.3059	11.9776	181.803	10.3207	54.1728	19.7163	15.1575	32.3231	12.0036	9.91955	4.41739
AAC73892	1673.38	33.988	1.11297	4.21593	1.70443	5.77837	4.74673	3.13328	14.1109	652.75	62.5829	1.32379	1.41993	7.86891	84.7083	19.8965	1.93882	11.1437	3.18773	0.779693	7.62562	3.05487	3.92049	2.10206	1.46996	11.6687	1.34393	2.12483	19.015	16.0905	1.96063	1473.02	63.0627	5.78907	1.05466	4.05235	1.88929	128.701	16.256	14.8148	729.529	3.20941	52.6024	8.65145	26.3457	36.2839	22.2234	3.16368	2.18106
AAC73893	63.1266	1.77471	10.1911	2.35914	1.7883	223.23	946.619	35.7676	283.285	50.7006	26.021	81.1393	18.5002	9.60713	31.6646	9.58224	41.0382	45.2705	64.2162	9.10537	154.106	3.1318	21.6971	26.466	3.49404	613.001	7.62623	21.8218	4.30784	25.7638	71.3131	43.5249	436.927	9.87422	12.2103	1307.55	12.9015	37.4662	89.7473	3.98985	102.219	93.6998	453.441	201.331	0	32.5047	1.01793	160.22	34.0891
AAC73894	128.374	6.12824	5.02039	44.453	30.4948	21.1093	14.243	10.6736	33.315	31.613	54.4173	16.9647	7.94746	28.3962	129.099	57.5401	22.5625	41.096	21.6726	46.9686	18.979	53.8719	54.6347	74.0898	18.8427	4.27073	6.33971	20.824	25.7106	20.8684	24.3211	34.6136	71.9291	10.7674	32.7938	12.9563	53.7628	90.8284	33.9002	33.678	22.0757	37.3487	104.8	33.2178	1.18025	10.0614	3.12446	19.6308	17.0084
AAC73895	11.932	2.97538	2.53125	2.16724	2.57378	11.6331	15.6402	6.18507	18.9947	7.60074	5.22356	5.52318	1.61238	2.94188	100.401	4.94633	3.25	10.6416	12.0443	2.37	27.7648	1.98996	17.6289	4.45742	3.82505	48.4072	1.985	8.4556	2.58552	3.40229	7.89507	18.6836	95.5922	5.21982	3.70164	36.0358	4.04945	7.99276	12.6866	9.83524	10.0267	13.9877	82.979	10.7772	0.211945	7.91957	0.997471	9.21281	10.7867
AAC73896	322.03	25.2794	113.744	28.5042	269.029	71.3473	58.6817	214.336	188.033	372.513	130.228	174.229	105.864	268.382	446.009	8.75624	179.026	132.486	137.239	692.313	265.127	285.653	838.036	250.281	126.908	82.149	217.335	458.224	95.8318	209.625	88.373	414.804	131.181	294.753	495.674	31.8146	508.844	45.7121	136.102	62.2282	158.007	123.202	125.534	133.261	12.0521	250.441	30.5066	110.148	23.4804
AAC73897	153.347	11.2308	102.608	20.0115	145.914	73.119	49.1209	131.87	126.265	225.987	127.491	205.694	103.373	258.923	300.765	5.89799	149.189	174.614	104.116	587.243	163.47	208.73	489.427	224.499	98.8533	57.3259	140.161	362.862	86.5393	195.127	102.666	117.953	152.068	233.222	547.794	25.6943	593.872	36.9935	140.51	74.4032	112.827	91.151	121.216	217.587	8.48041	105.037	37.2797	98.3546	19.2095
AAC73898	1218.98	58.0938	526.757	50.7707	448.055	204.116	261.419	540.493	405.513	2778.48	1058.75	447.054	1053.3	639.666	523.639	15.0399	530.707	675.043	492.787	1425.57	462.424	484.474	1302.02	364.226	220.34	203.639	383.241	2337.27	209.423	726.815	730.078	1271.93	354.676	994.577	1410.14	103.472	1635.71	90.3908	294.68	60.2561	379.149	536.229	774.998	1472.87	17.796	754.194	9.33917	269.19	150.586
AAC73899	8748.67	390.696	471.259	93.1413	559.736	11046.6	8499.11	4516.03	6546.41	3841.29	731.962	1953.33	2665.02	143.703	647.335	34.2658	474.318	3366.81	2687.79	385.663	1974.82	160.932	1433.89	116.699	135.104	12384.8	337.305	3014.04	420.109	183.02	3920.73	8489.28	1140.85	1748.69	745.477	20249.2	1032.84	272.458	1851.72	179.717	2916.69	3095.83	37.9298	4283.07	4.64826	588.738	62.5621	2951.23	777.254
AAC73900	13.1003	8.6335	2.55027	15.5147	10.9551	19.7447	13.1464	5.78107	8.36018	12.4713	5.73022	6.79753	1.47434	6.77964	104.249	25.0341	21.7998	13.3145	8.19557	19.7894	17.0417	10.2275	19.0252	10.7292	15.5812	4.78106	15.1147	10.8879	10.5559	4.93214	3.95351	15.3278	133.31	8.56776	21.01	8.43665	23.4391	20.4765	12.2217	9.94444	7.48836	5.06474	50.9663	8.37647	1.06	5.21998	3.66813	9.08798	17.4024
AAC73901	3094.34	8215.22	6633.22	4071.5	3292.21	2175	2449.08	2250.81	3022.1	3648.48	2782.06	2116.29	1329.02	1425.9	1429.41	918.297	2186.78	3722.46	912.135	3962.03	12338.8	5600.29	7512.92	5947.46	6038.96	4220.99	7682.97	5459.21	2195.13	432.742	2655.22	8446.37	458.435	3366.11	5452.11	1868.31	4079.81	1103.6	2738.95	2719.36	1654.65	1274.66	1118.66	2576.71	213.993	1454.73	3584.52	3220.05	8199.2
AAC73902	18.1871	9.86244	14.2601	16.1764	8.73581	21.1364	14.0266	26.8734	10.288	7.33036	6.12238	56.9774	2.77433	20.7384	62.4399	22.8217	6.08832	26.6138	11.2719	14.9455	44.1063	11.053	13.9375	26.4898	83.8736	5.10431	15.3801	25.2016	7.02744	20.8917	5.90029	6.88039	114.964	8.71078	3.93999	12.9078	5.97471	33.6379	36.1525	26.1659	8.73422	9.65835	371.413	11.8469	3.53616	3.54685	5.61125	15.6108	24.0479
AHA50631	0	0	0	0	0	0	7694.39	0	0	0	0	0	0	0	0	0	0	0	0	0	0	0	0	0	0	0	0	0	0	0	0	0	0	0	0	0	0	0	1362.63	7.48517	0	0	0	0	0	349.975	45.8325	1242.4	0
AAC73904	26.8781	29.2797	18.2899	41.9159	61.4838	89.5325	79.7506	16.7492	92.4151	13.5301	48.0339	33.629	47.4498	45.4445	189.304	28.1121	92.0817	95.8571	30.87	18.384	58.1366	42.275	40.3859	80.4078	53.2116	74.7139	51.6185	29.8243	36.1822	79.8844	41.7709	19.9038	223.197	39.4529	29.8653	81.9516	33.4909	151.578	104.989	28.6933	45.3586	36.7554	145.24	45.747	0.798535	11.4135	5.63719	63.2597	443.696
AAC73905	7.96033	5.08878	6.41737	24.5117	17.4947	6.51725	24.2252	4.75537	11.204	8.95323	11.1187	5.75326	4.60863	9.39852	174.598	17.7324	12.2208	73.9323	10.8314	9.52198	21.1795	11.8854	14.2483	22.9153	30.9109	9.65555	12.22	12.2312	7.49855	23.0316	3.33094	6.83413	198.1	16.0939	7.82616	7.9277	11.4608	58.4757	42.1743	28.489	11.292	7.42805	27.6322	6.58432	1.16742	4.00466	13.2548	24.6621	20.5289
AAC73906	155.898	108.898	86.2506	139.538	220.003	253.393	130.078	159.988	292.249	156.763	104.457	189.14	64.9644	180.878	141.803	135.572	591.134	161.744	122.605	166.637	833.115	159.122	270.47	304.131	176.063	71.1551	234.661	76.6284	109.623	148.469	95.2634	100.758	72.5269	69.5197	161.238	92.1313	156.898	164.27	358.506	84.8376	252.383	135.129	114.189	169.319	24.7533	93.0063	25.4659	125.141	61.8693
AAC73907	89.997	92.6932	43.9663	245.071	119.521	27.0361	99.6041	62.3466	84.8171	43.816	100.576	84.6612	11.7227	120.989	137.404	234.18	39.1926	94.7406	56.234	148.237	85.973	137.532	121.923	205.443	111.706	18.0817	88.1475	96.194	102.583	147.915	63.7514	53.0668	172.281	35.914	151.526	34.5001	139.427	200.191	133.175	101.797	108.81	76.7679	160.724	75.1388	22.0662	31.8099	23.8865	28.9591	125.141
AAC73908	6.81992	26.1197	8.36575	4.11715	12.2756	0	10.6114	4.03903	55.9736	8.05316	16.735	7.1854	6.12612	10.9912	121.908	11.1486	10.8664	56.1559	2.95739	1.8539	31.5428	0.0455465	7.40482	8.21125	13.1102	16.7547	0.0369701	32.5171	12.2293	7.68113	9.57345	9.29925	94.3959	8.91852	6.03764	1.54184	4.94092	19.9789	11.8987	18.7616	25.6151	10.3565	67.9351	10.9521	1.00659	0	6.9875	43.0467	27.9832
AAC73909	106.297	17.2734	8.77145	27.7678	27.5253	77.1706	15.0669	24.1294	106.624	97.1758	47.6282	25.3719	18.0386	33.0215	32.1444	12.2563	91.3958	196.368	10.767	12.3661	62.8328	35.2081	52.3858	18.6375	26.4506	5.39897	50.8273	35.8	23.4887	50.6222	5.51857	67.9882	62.4771	31.9964	28.3753	13.0652	32.4475	33.4195	36.4295	36.4588	29.4372	18.3812	27.4363	53.2634	7.17181	28.9323	8.19236	9.19334	73.6682
AAC73910	7.28721	0.616367	2.17086	2.16307	2.93154	13.9609	3.30767	10.0548	4.34258	10.6326	1.12464	2.77135	8.54061	1.82402	78.8607	1.02692	3.0275	8.32379	3.94014	1.58118	4.30441	0.456831	5.06389	1.59325	2.17217	4.19171	1.34198	17.2331	1.07722	2.5949	12.8029	6.59628	76.8473	8.28827	4.74961	3.97663	7.81148	4.02512	3.33444	4.36034	3.199	6.96411	25.1842	6.46925	0.346151	3.49471	4.32725	2.55556	1.29794
AAC73911	3.36041	0.196428	1.7045	0.417785	1.58347	2.1563	1.70018	4.47116	2.16239	4.5674	1.08803	0.869467	0.315022	1.27601	80.7994	0.363629	1.75423	3.77271	2.60612	1.61248	1.66055	0.970577	2.68966	1.17173	1.4309	0.897604	0.787816	5.35078	0.762882	0.784189	4.85729	5.53567	82.4859	6.02821	3.24352	2.58154	4.2839	3.31747	2.12529	2.64964	1.04435	2.90385	20.5556	5.71552	0.367714	2.00219	0.630934	0.788154	1.9005
AAC73912	17.9448	1.66185	8.63421	0.315589	10.5259	3.36627	13.8704	1.82946	13.7209	18.4598	7.92874	4.07898	4.09297	5.99747	120.915	2.56369	6.24701	23.6895	7.87452	9.89667	9.48952	2.09475	20.8979	7.08087	8.06279	3.111	2.38043	22.1182	1.95932	8.50854	13.9427	38.1106	120.574	45.6059	18.2942	13.0004	21.6453	13.5323	10.7493	11.0305	6.31111	9.71423	33.201	13.6719	0.277766	3.87561	4.08514	11.5897	2.87123
AAC73913	14.6458	22.8411	26.0222	18.8689	78.3654	16.277	53.6431	30.4564	48.9688	16.6874	86.7174	45.2363	36.8718	39.6825	120.955	26.3694	18.1731	79.6462	40.9927	45.9013	21.218	27.1656	56.7054	62.6098	38.4751	13.5692	13.5308	40.6555	43.4812	20.4976	51.9086	13.9962	64.6982	56.9049	92.1586	25.1798	88.7764	58.5256	52.1963	44.4216	55.234	39.0548	30.0849	39.7334	2.10518	31.6815	21.0994	34.8945	9.67152
AAC73914	45.3645	22.706	23.3833	18.4983	92.2688	15.3537	79.7618	27.0762	59.9317	50.6404	108.29	46.0919	49.4898	45.2368	174.369	34.0036	47.7724	84.3994	37.3161	56.6811	22.0599	28.3528	60	53.333	46.2982	11.136	9.92834	34.6133	30.8904	29.4448	56.804	35.7152	89.5606	54.9037	106.925	29.6666	105.12	92.7678	58.0915	28.7774	51.2331	42.4843	27.8754	45.9956	1.82285	24.6161	16.2072	59.0679	11.4113
AAC73915	557.356	63.3008	8.88878	18.1371	31.6939	15.5689	35.1178	47.079	209.885	264.77	156.706	16.8549	41.4021	259.546	148.625	2.21559	193.424	246.968	252.694	27.9088	68.9547	9.44084	73.6295	98.8799	19.5105	64.085	5.7602	23.1612	26.4253	185.367	92.3379	612.499	124.424	128.947	48.4188	54.4093	52.6822	188.692	95.7693	12.0005	116.947	227.863	100.845	153.54	0.392084	115.97	11.8624	51.912	21.3544
AAC73916	241.514	23.5392	3.82306	20.4814	19.6391	18.2809	11.4695	27.0089	96.042	68.4379	78.4669	11.9265	25.4489	117.327	107.975	3.14884	29.3489	139.752	110.886	15.7932	35.8783	6.21638	39.23	51.3875	9.77115	22.3228	3.79616	14.5108	17.9965	83.9674	53.7304	163.421	117.501	58.6348	27.9513	21.3715	33.8256	94.5695	77.0101	12.2864	81.2251	87.3444	60.7459	68.8519	1.25828	93.751	14.0114	12.5712	7.44798
AAC73917	93.9893	13.2558	5.61235	18.4681	12.3426	11.5811	10.851	20.6126	71.2668	37.7601	55.6126	10.7248	38.6288	126.088	100.939	4.05817	13.3066	128.225	103.243	11.0715	21.6418	4.85982	26.399	54.3501	6.99996	27.373	3.56201	33.7067	9.41852	82.0472	80.296	72.6174	109.087	46.485	32.5219	17.4746	34.7862	41.7673	83.676	5.60607	103.023	108.291	112.648	48.8364	0.993879	69.5878	11.2693	13.6337	12.9833
AAC73918	18.51	10.146	3.40719	8.31547	6.7646	9.77003	6.768	12.5711	44.0893	13.3795	31.1321	8.26406	10.5827	53.823	106.661	4.94273	7.78608	112.408	46.6958	5.3817	24.0436	4.5098	14.1763	43.2306	7.02148	10.2016	5.7914	19.2653	6.07368	54.058	46.6885	9.45668	101.821	27.7453	15.5359	14.4311	20.9814	25.6605	56.611	5.65965	38.2413	42.0895	75.5311	27.6803	0.476024	59.959	10.8515	9.02971	5.1015
AAC73919	56.8852	10.7762	3.05589	4.31291	5.9159	7.91468	6.01765	7.23494	14.4568	15.1603	11.3264	3.55431	1.98221	35.8238	102.244	2.97924	1.97109	94.2373	20.9639	2.77436	16.752	1.63584	10.8294	18.8161	5.13297	5.96983	3.15355	16.8782	2.40014	36.3066	13.8491	27.2814	178.104	22.395	5.63377	11.8444	10.4827	7.39305	30.7069	3.35761	14.2281	19.9849	57.7536	10.4359	0.120508	41.2154	8.15272	4.59767	3.51721
AAC73920	28.6496	2.07505	2.84411	0.340543	5.62749	3.30435	2.32822	12.8773	4.79426	5.42216	2.33716	1.89488	0.26705	15.4396	36.2339	0.23712	0.531106	13.5693	5.48453	10.2849	6.35577	9.17714	19.7941	5.47587	5.72455	0.223799	10.5681	4.87035	6.98945	6.18286	5.54296	20.9047	100.953	10.0374	8.00203	1.02025	11.7637	3.96605	6.89931	19.9274	2.85377	8.31824	123.09	19.1233	1.35877	8.34371	1.02857	1.09643	27.4834
AAC73921	5.07745	2.85141	4.10517	1.16628	8.64432	8.56107	8.43773	11.4415	3.75605	1.79207	2.69984	3.23626	1.60248	17.6785	36.5259	0.52635	3.80885	18.7233	2.79251	9.56548	12.4064	7.39724	13.7456	9.93411	14.3225	0.622342	17.0006	11.3412	7.66676	2.07857	2.10927	2.39081	136.832	9.10642	5.09739	0.727941	7.47063	10.7702	9.57297	17.7886	2.89997	5.53292	164.995	8.31539	0.836413	10.8293	1.62152	1.62978	22.6088
AAC73922	93.293	60.7477	5.98705	160.856	121.737	40.7733	15.1226	67.789	63.2158	17.6042	80.5341	40.931	2.54729	81.5729	117.004	133.898	20.9655	21.9998	23.7258	75.6619	34.7135	121.56	40.1516	185.606	25.3296	4.36799	100.245	30.4162	59.7891	86.3352	13.8978	26.4997	103.975	24.7587	35.5077	15.9114	48.9104	74.423	54.0847	43.363	42.842	30.0605	180.221	36.8629	4.46004	22.2611	5.2139	12.0271	68.8412
AAC73923	925.618	81.4269	86.6221	0.791532	276.602	9403.01	2225.82	4242.93	353.968	1596.95	53.1105	577.418	143.957	164.391	107.206	18.8307	73.1182	37.5258	1815.22	18.33	401.877	1.83885	224.701	4.4399	47.9182	3049.47	43.4984	163.609	2.60163	7.56366	898.173	288.88	2377.81	344.374	90.5385	13927.7	81.1626	5.44723	533.958	5.13154	67.0845	1525.52	521.16	2660.23	0	1140.37	1.70766	4532.66	16.9444
AAC73924	32.7848	2.58274	3.37248	2.71469	5.68925	99.0126	48.7389	14.0992	26.118	27.6339	11.1062	21.689	4.62371	5.41912	97.8141	4.81825	12.3565	11.2658	16.6624	1.69491	40.4003	1.16593	19.2883	5.67293	7.06566	39.6769	1.59165	11.9303	2.27442	5.77674	8.54024	30.3721	156.804	12.1363	4.54576	38.2732	5.67636	10.3978	39.4867	3.37585	13.8761	15.8561	141.072	13.5758	0.187399	4.01776	1.37805	42.9786	13.3319
AAC73925	44.0853	83.3899	11.6595	49.9516	56.5379	46.9715	210.241	86.6567	280.5	41.3677	144.134	37.7	48.5001	71.9857	140.269	35.5357	227.39	315.909	123.785	17.0015	76.8622	21.4604	72.7918	155.448	25.9062	83.0197	27.742	188.299	22.8656	102.05	154.337	37.5288	286.538	169.655	61.8009	81.873	73.4382	81.1406	78.0935	19.384	114.44	175.975	289.659	159.028	0.401507	313.685	11.81	87.9518	130.918
AAC73926	31.0125	28.417	7.00055	27.7115	61.5812	60.2718	121.082	47.0871	122.595	28.4829	68.6828	63.6143	54.0638	42.269	208.574	24.1194	46.368	79.1064	250.279	17.3803	209.349	40.079	179.835	93.8098	24.4095	457.575	28.0923	31.5999	63.8647	53.9562	132.264	47.7993	190.105	82.0262	42.0469	159.49	52.3766	98.9053	60.5171	37.0821	101.32	245.326	274.469	159.672	5.13481	36.2592	15.9217	106.61	78.8361
AAC73927	100.207	35.801	18.701	43.93	38.2557	108.509	23.8366	97.2468	79.0399	118.16	68.7396	41.7597	59.8607	50.0483	108.801	42.0288	114.188	92.2389	38.5545	33.8096	138.366	38.0975	87.8596	105.117	38.8733	13.0867	63.1858	46.6071	55.4834	44.6198	69.3152	75.961	103.255	33.6403	47.0982	39.2681	59.2857	78.6257	90.8009	34.5682	60.1981	54.0058	178.811	102.209	3.60567	51.6145	6.20553	33.4128	26.729
AAC73928	87.0227	19.1668	31.2576	51.1413	47.4125	76.3377	16.1705	46.5943	41.8949	63.6004	24.0107	22.568	11.9848	26.4698	173.738	52.3044	121.162	42.1536	21.2817	15.4429	370.934	76.6825	104.447	127.954	82.0783	27.0622	64.1263	36.9121	64.8992	50.2253	35.0762	107.003	135.64	17.3447	15.4246	20.9433	17.6056	110.629	66.7282	61.7057	19.0949	29.2262	182.127	74.1826	2.15885	25.3466	30.4805	29.0592	25.0068
AAC73929	12.0676	16.4863	4.35036	21.9509	30.273	14.911	13.1401	19.0083	18.7647	6.9869	13.3641	10.6102	2.60554	13.9372	108.519	12.9835	21.7468	16.2255	15.0983	12.8449	48.7998	34.6861	20.3185	31.5101	42.8668	44.9596	23.2715	16.3744	16.1365	16.7225	8.56179	8.40841	125.369	9.51513	5.20416	20.6837	9.74544	49.5547	14.8469	26.4259	12.306	18.1399	62.5406	17.9903	0.789423	11.453	4.70516	21.8362	27.5121
AAC73930	107.394	24.657	33.5079	42.5674	25.8139	122.447	52.6617	42.519	81.0787	146.053	36.5177	28.7214	28.2454	34.6694	130.889	35.5676	65.3662	209.496	25.105	27.1085	659.699	45.2071	64.727	50.9379	260.061	28.405	63.7568	264.717	42.2845	62.7577	67.3066	174.204	124.95	374.337	57.2827	19.7671	48.8858	100.953	51.2171	79.6704	35.2664	32.123	148.48	61.5623	1.49863	42.8401	36.7343	36.4044	143.065
AAC73931	23.1343	13.1671	12.1889	33.4637	24.8268	16.7407	43.269	17.2504	32.4295	36.4576	28.7224	20.4327	22.4767	37.5318	95.2747	10.3284	68.4757	57.8656	26.1099	21.1826	154.539	10.1607	37.1066	27.9562	12.742	5.21901	8.37531	32.5915	29.9026	73.6249	55.7376	19.5844	143.338	16.2073	45.818	16.9759	44.0745	38.6963	32.86	24.7519	31.2453	28.5144	60.9485	51.64	1.25333	30.6384	9.72842	9.9097	20.8303
AAC73932	15.9106	6.08045	10.0905	18.8479	12.9684	15.814	75.0498	11.3786	17.1094	14.5497	12.6155	20.3271	7.43389	15.7444	162.047	6.64601	55.2241	21.5207	10.6884	14.3392	124.623	10.682	26.4017	16.265	6.52243	3.00501	4.88206	8.35595	14.5079	54.18	14.4964	16.3896	152.076	8.65532	22.5119	11.4563	20.5487	18.1899	17.1237	25.2965	18.6733	10.6531	46.8311	18.465	0.297751	15.5032	34.7197	9.11709	9.07825
AAC73933	11.5926	5.78488	12.0608	5.19882	9.19534	19.9753	50.4235	22.4098	18.8358	12.3873	11.0172	19.8357	25.6111	10.5856	143.258	7.54153	35.8623	14.1819	16.7064	6.27044	108.259	7.47664	30.8133	17.0109	9.86535	17.5209	4.43488	16.4919	13.7651	34.154	14.1034	9.59154	91.0874	12.4069	15.9204	22.2273	13.2283	16.2834	21.8473	18.5617	8.56063	17.2071	30.1541	12.7005	0.381313	11.5491	14.02	8.17301	9.50615
AAC73934	93.2617	19.0571	38.1442	21.1723	30.0083	61.8721	54.2615	47.7327	32.8244	89.1812	26.7923	51.8826	8.67282	28.2721	92.282	49.9408	39.6358	43.2405	30.6026	26.9855	39.1408	23.9559	33.3896	27.0664	57.3186	21.8543	41.5428	40.1491	18.5213	17.375	20.6084	68.1474	124.169	21.9319	26.7585	24.266	24.9298	57.9693	79.5859	50.4076	35.2599	28.7476	52.2134	42.6614	3.09136	23.7443	6.24612	46.7658	20.7119
AAC73935	11.0753	13.2312	10.2091	3.27226	14.8828	12.9482	28.6305	59.461	16.9367	22.6261	14.036	16.6666	6.16844	14.4361	83.8481	15.1898	92.7438	53.5583	10.2061	55.2546	59.3758	11.1314	76.7423	4.58872	18.477	10.7524	48.0417	47.4392	5.37768	4.74615	102.719	54.0598	86.7134	38.7454	88.069	11.948	96.5588	38.1095	57.1759	64.1037	6.03744	29.2425	34.6869	90.0655	1.44004	8.33106	1.05894	27.7791	9.63179
AAC73936	14.599	177.505	24.97	39.6363	39.4347	103.139	56.4554	266.224	51.2879	23.1475	34.914	286.54	29.1398	21.8577	42.3183	7.18718	502.257	97.8708	61.8124	16.7323	124.149	113.457	124.55	64.8462	46.3211	82.6534	14.6815	89.0137	49.759	36.3536	51.8427	20.7747	238.059	121.695	11.5395	185.544	34.9977	17.0483	38.3539	195.516	51.8991	83.6328	125.849	71.8155	1.45358	143.207	2.1378	31.7791	365.915
AAC73937	51.6254	40.5351	96.3459	179.339	67.3485	27.174	22.7652	38.8849	44.2826	46.7361	48.8976	27.393	9.9249	40.2011	156.592	16.2297	99.6794	1811.7	31.7231	64.2964	148.988	70.4397	63.5543	98.4422	95.0357	10.3968	109.919	127.605	53.4778	71.3112	42.0835	9.38248	157.152	222.179	80.8992	85.0297	76.4809	205.553	44.3963	62.1447	28.2023	44.1099	112.214	62.703	3.86166	25.6263	49.6947	33.522	712.351
AAC73938	48.2044	20.3391	78.7359	158.171	74.5655	26.2504	19.3331	19.8136	72.8989	47.4193	70.2943	18.2433	24.1059	47.9863	185.155	14.7559	86.831	637.983	38.6677	49.345	44.6225	82.7282	73.6773	64.7909	71.2922	15.4692	22.5842	133.52	75.0121	84.6891	59.7817	49.4953	126.95	170.585	82.7328	38.4077	85.009	145.421	44.7493	66.7181	46.5705	61.3233	63.829	48.1525	1.72173	19.2518	42.4439	28.3277	85.3969
AAC73939	16.9292	17.4468	28.5535	98.385	40.5216	24.2623	17.9452	6.77092	43.4941	17.9974	24.3444	14.3079	8.34387	28.2349	175.377	20.3971	32.4397	150.266	45.7666	34.9221	32.782	51.9807	82.6416	51.7252	49.4443	12.4603	28.1285	58.1637	61.9859	42.6626	30.9542	20.1644	124.898	81.0112	45.6464	22.8233	50.619	66.8375	29.2592	55.288	30.9989	42.7526	46.9267	20.1223	2.31893	10.7159	37.4255	25.1658	41.6329
AAC73940	98.998	41.7052	138.296	116.409	105.411	101.315	123.899	183.679	134.135	126.885	136.37	81.697	2.85967	88.6615	92.5517	86.1905	86.8889	308.882	53.1697	195.931	98.4908	78.3164	323.608	181.216	80.7439	17.9739	178.221	336.936	129.848	131.587	61.2403	133.756	196.644	231.839	297.163	148.537	273.176	115.999	85.2796	78.9875	49.157	77.4073	232.193	161.107	2.47259	34.552	46.5922	31.5333	544.064
AAC73941	88.3936	29.4375	3.22975	6.72889	4.00769	70.5617	40.0319	16.7888	169.163	62.8445	102.198	6.77374	28.5098	58.1749	87.9697	13.2937	6.1505	10.3081	67.0501	0.618354	8.91503	3.88147	1.76817	76.9858	3.76688	367.74	7.16435	22.457	4.85632	101.753	22.7246	134.409	157.412	2.11758	2.15596	1.73994	2.33641	8.56602	24.8754	4.06432	145.968	87.8128	198.797	45.9753	0.517039	138.108	0.553029	82.0079	8.23119
AAC73942	36.8183	13.5487	1.12757	2.50581	3.56153	30.6624	9.43266	6.49484	78.4667	25.3459	48.032	3.94552	6.47139	31.1447	126.698	10.905	2.34858	6.62936	18.4732	0.680024	4.00556	2.235	1.34435	35.725	1.24676	146.152	2.7845	14.5422	1.54429	53.6621	6.19083	44.0244	80.2673	0.828009	1.21589	1.34896	1.39177	5.47188	9.00618	2.91356	62.4149	24.1038	74.8947	11.8351	0.183791	15.1049	1.08122	14.0635	1.76013
AAC73943	6.17835	4.15825	0.930934	1.55161	1.32319	8.94258	4.26217	2.94056	20.0773	3.987	16.5793	0.977234	2.45692	14.7435	87.5632	9.45339	0.930721	6.89629	5.49936	0.187144	4.02205	1.15863	1.18919	15.2309	1.18493	39.6602	2.92588	8.21112	0.354159	38.126	3.15692	8.39274	205.585	1.8372	0.903459	0.944235	1.23745	2.6695	5.57667	1.58541	15.1912	9.0514	73.6262	4.16957	0.113805	1.39424	0.502121	6.53726	2.28356
AAC73944	12.1843	14.8125	2.82446	2.03694	2.05875	15.653	6.63151	5.65173	36.5487	8.24767	18.3066	2.47904	3.34488	14.1323	125.929	8.01089	13.9833	4.72628	16.1717	1.09192	5.86678	2.70407	4.85691	15.6574	2.26263	76.257	5.48723	12.722	2.14904	36.2255	4.21015	13.1342	130.233	2.9416	2.45996	5.59401	2.52701	3.47454	9.11058	3.57253	34.8614	11.4612	73.7395	8.18302	0	5.49105	0.976562	20.3806	2.54362
AAC73945	205.406	6.74237	3.87782	6.05932	14.5449	12.3357	5.34268	14.6357	38.6799	207.882	4.95062	5.64144	4.87349	9.93867	89.3381	5.85986	17.8702	18.5241	15.4627	12.4241	55.4973	26.6452	54.4893	18.8823	12.7135	16.7196	18.7714	14.3712	20.2848	38.2561	12.9154	249.328	252.617	6.45157	18.5555	20.4225	13.4618	45.9764	21.8895	53.6581	15.3871	15.0414	177.442	21.3816	1.03699	2.26865	8.27922	8.38269	24.8615
AAC73946	31.3571	6.81812	13.467	15.7625	21.3877	11.9862	20.3984	9.91062	17.6222	62.3895	17.2409	10.2901	1.42624	17.7591	103.859	32.5604	5.20024	20.5503	10.5476	22.4336	11.495	24.3775	34.599	32.1243	20.6897	3.66544	13.2056	19.8513	8.11669	22.1629	5.49778	31.3545	104.654	5.76405	16.3981	14.167	19.5388	62.6655	30.6793	43.9412	11.9332	13.4601	80.0758	14.6327	0.878647	30.641	7.1413	6.54193	20.3301
AAC73947	637.998	117.287	3.42856	123.905	6.87248	69.6699	11.1804	21.1942	257.094	3543.53	1013.63	94.0094	3.97743	524.157	93.8637	3.82595	17.9629	57.5266	423.148	16.0381	22.7891	11.5797	30.8262	35.9579	6.10349	3.26381	6.80888	22.2849	19.6655	185.27	261.92	1069.86	176.808	10.7123	9.2427	11.3175	15.6505	18.4706	304.674	18.4307	49.5777	1138.1	880.056	630.268	8.06026	795.827	0.829803	11.5406	32.4939
AAC73948	25.2586	53.0863	7.17809	134.906	62.3495	115.672	88.2461	69.4656	69.0188	14.0902	33.792	78.8318	11.0885	76.5489	218.593	21.1516	6.35415	80.7118	135.692	39.0813	74.8394	57.077	67.6242	100.197	12.7473	51.5819	14.9395	51.3199	82.834	136.951	53.61	45.2534	177.282	49.4849	34.8312	81.5573	36.3486	58.551	105.294	42.2414	120.902	233.259	121.512	48.3063	4.84456	130.742	28.0965	67.9452	34.1817
AAC73949	68.3489	28.6026	7.46275	163.112	88.2864	61.9605	84.2103	46.6412	102.421	39.9386	53.2664	60.0083	13.0452	70.7986	241.109	12.7944	7.80018	83.2842	197.181	31.3684	73.0828	45.596	55.1181	72.9412	9.9437	72.9541	24.2927	66.8797	84.4498	105.448	83.4806	110.094	169.91	50.94	39.3582	111.688	33.4957	27.2362	72.9033	32.9885	121.005	308.765	50.2638	61.4173	7.13256	129.804	17.5645	61.0803	16.4905
AAC73950	71.7201	60.4004	17.0109	217.04	157.026	102.189	232.999	150.809	200.215	56.579	248.315	136.079	64.3018	159.615	245.722	17.695	24.7195	200.025	851.904	87.878	145.47	60.6337	98.7113	175.68	16.7337	218.12	22.4249	271.328	151.404	191.083	326.442	92.8954	275.053	133.389	115.178	401.564	124.453	103.406	152.155	31.8278	304.334	1535.84	156.768	274.103	11.365	354.012	16.4775	131.023	85.7193
AAC73951	131.094	39.1785	9.15038	154.17	71.2081	274.458	183.722	106.94	168.744	97.2244	165.577	129.828	16.3331	73.3211	262.958	24.0475	23.5336	127.4	217.158	60.1166	123.471	62.7191	100.795	149.295	18.721	145.957	28.5061	48.4589	111.093	161.049	114.355	215.851	218.038	50.6387	51.6231	177.241	57.2273	75.3244	128.573	42.6772	96.8882	464.732	128.976	186.47	3.80977	120.658	12.0406	68.3149	53.3788
AAC73952	79.0931	56.0342	25.2762	10.1626	95.2437	66.5978	219.567	328.548	438.97	68.0249	159.646	55.05	93.2084	27.2765	145.421	9.64935	25.7691	143.914	335.829	24.2919	245.71	11.1914	293.991	41.4577	11.1175	565.703	10.204	80.6909	113.535	71.8872	489.798	142.247	240.786	96.0612	87.9835	1121.85	85.0486	35.7024	62.5275	11.1977	224.234	374.279	56.5426	465.84	2.16839	8.16333	11.959	252.487	29.4188
AAC73953	18.472	94.2945	27.5519	58.5734	106.561	121.731	286.039	191.714	116.416	17.5138	134.236	70.5733	79.1455	99.3867	212.982	4.7582	197.457	242.649	243.142	33.9106	41.2984	29.1589	95.5296	107.327	54.4362	452.15	24.2994	85.4371	72.3023	89.5538	207.021	7.85925	271.544	123.354	71.5459	433.003	73.9409	153.176	87.0579	22.1236	187.415	226.824	104.732	223.224	1.03107	241.409	13.1422	649.146	213.16
AAC73954	39.3026	33.4219	20.6853	25.0234	43.9086	82.7533	80.5239	89.9909	70.515	32.2149	46.7108	40.5045	42.8383	42.9313	154.363	6.85659	61.5691	88.3999	81.7265	25.1512	61.4216	20.3005	77.8503	33.791	23.721	234.142	17.9135	29.2627	35.0315	43.9647	93.7441	45.001	144.524	46.6514	38.2548	102.128	39.8607	102.54	59.958	28.1483	83.6231	83.7431	69.558	72.9046	0.475836	62.9455	15.8959	177.754	29.7599
AAC73955	62.5006	16.2532	13.1085	41.1451	57.2029	62.8736	25.1527	58.8079	76.2567	34.6852	31.378	22.1993	8.2371	28.1697	215.946	9.79998	15.0885	57.8015	35.4577	46.9824	76.6924	38.8189	84.8261	87.0093	30.303	20.7091	19.0217	24.0344	45.2759	72.1713	28.8273	50.2654	140.849	26.2021	27.8982	37.2093	38.6892	86.7444	47.8462	40.4145	25.4937	41.5684	125.308	50.1554	1.26512	33.8507	22.0173	25.399	30.7702
AAC73956	93.4066	12.7637	7.18829	20.9191	29.7324	25.9698	29.0218	25.1756	50.1997	61.6831	33.0661	23.8768	12.2245	36.6246	132.412	3.65528	7.77127	60.2404	38.0152	19.2674	15.0353	8.0471	42.5597	40.0023	9.28594	9.34337	4.6107	16.2799	24.7857	43.3218	36.2053	139.786	85.561	26.6022	28.7289	26.5734	40.246	54.3635	43.6391	18.8286	48.472	39.6546	83.5599	24.1197	2.85943	63.7616	23.9503	15.3072	9.3507
AAC73957	200.702	47.9794	11.3787	20.2417	81.4191	52.5816	77.031	48.5463	153.66	159.932	88.445	43.7438	34.2108	69.9296	127.944	8.8883	111.027	117.228	111.065	36.5992	51.3041	32.2576	121.873	58.6457	20.999	59.737	16.2111	46.2569	95.2348	77.1084	117.456	302.98	94.2054	75.1612	78.3385	72.5941	95.3219	69.4093	85.5065	23.1821	118.086	115.886	59.5234	70.2096	1.97953	149.17	13.3763	58.9421	26.7407
AAC73958	513.848	27.9379	5.64134	4.3352	35.4181	110.881	249.657	55.2452	258.489	160.591	145.339	60.6542	20.9498	3.13853	156.694	2.2919	1.3869	158.224	84.4608	4.78726	100.822	1.34284	25.3993	7.2051	3.22819	212.435	2.72496	72.6942	16.6415	42.774	54.6585	532.858	111.767	24.9998	46.0724	134.787	38.5914	23.8675	115.274	2.44394	161.83	126.077	89.7124	92.0058	0.452223	35.8099	4.28152	151.646	21.448
AAC73959	2.7261	0.786836	1.55176	0.380347	39.499	2.42112	2.63131	6.02095	1.57489	5.65077	4.60304	1.74975	2.06491	3.22684	2519.57	0.993132	12.6622	4.2933	5.60792	11.0099	4.33807	0.252458	18.7729	2.13346	1.33788	1.39399	0.30738	11.3663	0.34726	2.14175	24.3211	3.4448	45.854	10.222	33.7611	6.9082	39.9969	1.91279	3.53319	2.19778	1.04131	9.0639	26.549	18.8312	0.390556	0.683541	0.984679	2.39176	0.508882
AAC73960	2.30987	0.719733	1.69188	0.402843	49.6985	2.80689	4.83617	4.26635	1.45954	2.74783	2.65364	1.50024	0.486009	3.48605	2317.14	1.16875	2.11436	2.89886	2.17024	11.2724	1.60117	0.501356	8.58315	1.88304	1.11869	0.585487	0.461211	3.72624	0.22068	0.790514	5.38611	2.12832	103.995	3.17254	10.4251	3.20581	14.2279	2.23918	1.55924	3.09424	0.791214	4	65.5445	6.20001	0.177281	0.422316	0.52146	1.69726	0.862369
AAC73961	54.1991	27.6178	6.11614	14.4136	8.23402	23.2161	21.0823	27.7585	32.8683	20.9632	23.7445	20.5926	2.70919	30.6241	66.2708	19.5147	9.77356	10.375	8.52911	11.2874	38.9147	13.3108	21.5173	72.2565	14.8117	5.64962	28.1363	14.4174	18.6143	30.5834	10.2003	21.0215	112.171	9.34143	8.43314	5.00663	11.7569	51.7526	22.3618	14.6613	17.3063	20.1196	126.008	30.3467	0.919284	16.4555	0.811201	6.04251	12.9681
AAC73962	3.70732	26.4865	3.95975	5.00879	8.93368	28.6903	26.6183	16.1602	16.4698	4.29476	11.8256	8.58446	20.6167	7.79895	80.5301	4.95789	22.7987	17.6267	12.3642	11.0875	59.2666	12.7118	138.198	7.7125	11.4548	146.637	32.8593	14.2556	2.58244	7.03862	13.702	5.33701	125.266	6.87994	9.7597	11.9166	15.5757	19.6525	38.9694	3.65416	17.115	12.2873	102.595	23.5128	0.345764	8.20731	3.30538	223.37	11.6684
AAC73963	20.943	12.204	12.4203	29.5876	27.4461	46.3822	35.1834	27.5055	30.109	28.8836	17.9767	11.0298	15.6094	18.9243	73.9181	9.07877	16.4243	47.6064	25.1396	13.6455	33.625	26.2297	32.5311	35.2556	22.5233	55.7476	20.345	26.7258	21.6476	19.2024	31.0178	40.3728	151.7	29.8495	26.1113	19.4939	23.0597	73.0052	14.5079	31.3241	18.8156	29.1796	191.513	47.8281	3.2368	54.285	11.9876	30.7278	16.5324
AAC73964	126.398	38.4301	21.8646	308.543	278.76	296.475	14.8603	180.761	110.347	215.545	182.172	79.6313	44.611	142.321	105.315	80.6874	141.822	198.392	57.94	114.601	447.083	353.959	192.571	502.07	86.6554	48.7601	100.853	59.1162	143.529	269.319	93.0574	128.802	172.824	74.9568	75.5993	36.6049	95.9402	596.324	106.871	91.5961	60.7659	102	601.871	250.081	22.7251	248.967	21.406	47.2706	147.754
AAC73965	42.6279	10.0607	8.58449	20.44	15.8573	22.6377	13.7769	8.68736	32.0689	54.3129	17.2219	19.835	35.4966	28.613	80.2777	13.7135	33.7171	50.3807	45.0972	11.5562	12.6389	6.20064	26.4357	16.1231	8.48471	24.016	9.63593	19.9407	13.7632	37.9303	50.1275	36.0501	100.816	12.9453	19.0922	19.316	24.2337	37.0262	53.1199	8.23708	39.7655	39.6402	28.3294	40.6234	1.63974	16.1667	9.71525	25.1043	24.1
AAC73966	21.6287	5.02576	5.34781	11.4768	9.46175	13.0576	24.3411	6.76137	18.3843	23.6237	7.54595	9.12079	8.28745	17.2278	118.675	13.7076	4.37174	36.3113	30.9739	6.74945	36.0761	4.44834	15.82	13.3138	7.70796	29.6442	7.19887	19.6998	6.66946	25.6733	24.349	23.5766	99.3842	23.5475	17.6902	28.3289	14.9464	24.9673	28.7931	12.3732	17.6102	22.542	42.8255	16.8633	1.15514	10.1873	10.1932	15.5297	9.63905
AAC73967	471.335	562.975	539.981	136.957	1401.53	2204.76	6083.07	11291.7	6217.78	669.11	215.802	1824.81	9310.47	481.373	537.149	210.025	2273.86	825.426	4732.1	127.43	503.784	155.839	293.906	228.638	333.24	64835.1	114.636	2281.34	3097.49	2794.39	90783.9	231.348	1219.26	3820.84	422.78	80007.6	406.811	310.721	1261.43	140.63	3116.13	4604.24	374.686	5488.7	119.108	30082.4	160.399	39207	280.096
AAC73968	41.676	134.762	53.0022	151.235	60.9595	153.634	126.998	153.075	134.189	68.862	238.667	310.533	345.002	309.565	115.7	212.42	728.613	163.937	338.968	96.7053	102.881	54.5733	282.597	127.92	44.4421	351.926	131.921	160.557	49.0946	163.031	33.4914	23.7549	451.586	161.289	214.946	229.691	366.762	648.739	450.772	70.3712	344.899	239.553	194.69	410.901	14.0856	45.2986	77.6847	170.579	128.472
AAC73969	330.948	55.993	82.7326	126.914	197.697	244.314	394.428	146.056	486.409	352.115	346.139	190.636	1017.33	183.947	444.111	108.847	494.853	1439.23	387.229	120.249	304.152	61.8118	462.052	206.202	51.9232	513.817	71.187	580.048	60.2721	73.807	272.987	178.398	351.766	309.709	582.249	238.618	688.436	172.756	290.709	116.954	647.435	336.771	157.699	772.225	62.8706	188.191	165.652	732.992	70.7497
AAC73970	2574.3	1810.2	4181.01	2258.13	1814.44	9494.79	873.005	7859.22	2185.61	890.415	864.823	3592.63	490.377	1195.45	475.297	1831.12	1164.89	857.084	275.32	1585.13	2630.16	5545.75	3070.22	1963.3	4336.28	219.747	3310.72	3068.85	4964.56	5723.98	656.343	1439.21	2308.1	2743.41	1458.02	384.773	872.155	630.574	4749.72	426.457	936.755	274.669	6372.64	2300.39	23.1875	837.006	781.913	654.618	25091.5
AAC73971	77.483	13.6608	26.9474	24.0197	55.2811	29.6736	43.8103	36.3912	78.4878	90.695	28.1071	30.367	4.45152	32.8015	117.587	26.1956	37.8427	59.4529	36.1045	20.2447	15.3033	17.48	47.5533	49.2396	24.163	46.3759	9.19912	41.2854	37.7305	54.3198	45.0854	107.754	114.948	43.9242	17.974	40.8577	28.9487	44.5807	46.8532	35.647	35.9637	53.7348	116.745	68.2469	3.73576	28.518	26.7219	48.0431	13.7841
AAC73972	40.9956	24.0675	19.1981	48.074	55.6827	16.1445	29.8935	34.1709	54.144	43.6085	35.2911	42.3153	19.7486	61.4723	138.788	20.4191	5.13294	74.8861	82.1135	33.2129	16.5823	26.2296	66.3207	57.1677	21.3068	5.00635	19.5034	35.9163	40.0646	63.1979	45.8317	46.3143	98.1075	69.9379	39.2636	34.1704	52.4273	73.1919	57.9702	38.3485	57.3164	79.1442	34.0374	42.9997	4.90824	54.5161	26.0119	10.1091	12.7097
AAC73973	21.7317	15.9826	22.5021	25.3083	31.0066	18.4125	44.3896	18.7814	29.7753	24.5381	33.2196	27.2097	3.9434	31.6922	159.077	21.0252	15.293	78.2186	36.0124	21.2211	30.3084	18.3483	48.1556	31.7796	23.7037	3.1631	22.1638	20.9646	15.3818	34.6441	24.104	27.9434	104.158	60.6892	31.0798	30.3219	32.9412	63.2802	59.0743	14.2674	32.1712	34.1245	24.5433	21.1414	1.01375	34.9374	8.3412	10.1949	15.1937
AAC73974	232.138	274.998	144.328	459.919	420.559	172.506	105.975	399.107	436.766	246.609	530.893	136.638	77.7944	331.332	211.057	146.672	561.147	297.72	134.684	188.269	380.538	422.874	262.678	415.867	142.299	46.5678	281.427	136.522	398.122	477.198	147.829	165.869	102.519	258.694	395.848	52.8363	327.143	222.852	92.729	200.404	210.668	164.357	193.787	185.877	7.05751	498.821	86.414	82.2621	348.415
AAC73975	185.877	881.164	244.1	338.38	156.751	174.987	110.325	431.935	859.314	229.555	1014.77	479.664	1518.06	849.152	268.014	104.201	1518.45	886.211	1113.75	172.799	337.006	135.123	640.617	418.09	100.929	111.414	269.333	535.742	246.794	749.613	1159.53	85.9605	129.943	272.666	435.537	188.784	402.431	223.389	460.429	247.653	668.137	0	199.076	1103.97	62.1196	892.622	505.255	258.454	106.167
AAC73976	185.233	60.7448	145.206	78.2575	84.9123	85.7921	38.6063	69.2765	94.2048	176.529	45.3384	122.806	73.6994	109.113	175.566	83.3094	37.0949	191.584	145.009	154.525	67.0583	70.8782	125.735	91.5775	61.5206	50.2521	41.9548	56.9604	67.2037	97.8656	76.7934	180.466	119.929	77.1857	162.316	74.2074	149.697	188.735	125.723	97.3255	111.472	224.87	86.7502	77.5539	17.3839	152.141	110.167	31.4601	43.7627
AAC73977	477.139	52.8114	248.637	125.514	111.27	95.8909	64.353	48.8546	154.887	497.082	113.086	147.5	470.641	91.4454	195.981	150.803	37.4316	502.28	176.938	251.284	441.037	91.6658	309.351	136.565	118.088	60.7622	72.1127	145.187	55.2908	112.533	147.576	543.297	151.57	155.744	255.631	60.0167	295.212	252.638	268.825	67.8596	165.697	301.362	152.04	169.308	7.59363	129.033	118.106	56.2752	98.102
AAC73978	140.714	25.086	67.646	75.7106	58.845	55.358	19.4648	38.6083	47.1298	110.25	40.163	63.9054	52.4206	54.0768	127.648	68.1228	13.7317	123.211	58.3096	78.2361	117.576	48.683	79.825	66.4757	44.2278	19.4278	21.5667	59.9215	40.0268	58.1796	38.6589	141.527	83.273	40.9069	56.462	27.922	70.4346	94.2406	102.679	37.3822	67.6828	84.7003	53.664	49.7803	4.1648	85.576	38.3516	14.7976	15.4682
AAC73979	540.528	394.813	104.208	403.294	931.028	598.316	229.215	332.755	404.315	800.874	534.033	598.647	446.989	445.696	785.261	232.613	215.256	660.413	588.873	660.297	333.272	356.712	722.7	526.565	127.718	133.199	304.074	193.192	496.554	308.57	453.787	623.612	397.888	442.44	1365.75	254.291	1123.58	504.436	647.633	261.763	600.259	668.522	343.232	449.943	20.3025	540.68	225.416	360.755	162.251
AAC73980	8.08941	3.99724	23.2512	3.58586	143.57	74.8154	11.1435	95.2717	3.91444	15.7052	13.6033	18.5388	213.456	23.8068	102.464	9.64685	6.13997	9.8248	16.9334	189.671	7.70654	1.1468	119.885	3.90089	50.0793	2.27417	11.3986	145.919	1.09528	2.62554	252.112	6.34234	305.823	79.3807	223.524	36.8925	336.298	6.21251	19.0922	4.68621	2.37479	149.932	19.1295	275.991	2.48662	5.70227	1.99734	7.82251	1.04676
AAC73981	7.01368	2.62905	25.1619	6.98966	133.784	155.125	15.0756	155.686	2.89419	11.6907	4.17598	32.2319	619.906	11.1484	89.5514	7.30035	15.5129	12.032	30.1244	205.365	20.7758	1.39183	135.211	7.1879	66.9007	2.03174	3.20096	220.319	1.65922	4.17446	293.363	6.44777	573.581	78.5274	217.422	57.9793	345.773	5.55023	29.5276	6.00907	3.24485	227.296	51.2358	412.315	0.615196	10.1539	2.56353	15.12	2.99256
AAC73982	40.8595	7.90978	18.2848	7.92723	147.89	78.3437	21.8651	152.885	16.8679	37.7765	5.26237	34.9248	747.834	10.0134	190.23	6.77188	31.1721	10.6881	25.9735	163.072	31.2797	3.72708	159.18	3.29376	59.4375	11.5213	7.94873	246.769	4.74467	7.66522	225.803	87.2347	190.318	74.8479	208.224	86.9166	296.237	5.36217	26.2997	7.69647	9.01677	154.365	30.6528	283.029	0.38762	13.5209	12.4467	32.0697	3.53539
AAC73983	1123.6	32.6225	11.1669	2.39494	118.522	132.203	538.551	42.8706	947.042	975.882	242.145	113.85	140.753	3.9476	141.939	3.17637	2.46271	29.7371	249.897	4.29164	145.447	2.27094	18.0406	8.95587	9.18435	133.956	19.0784	136.082	25.8644	71.9255	240.256	3555.48	140.081	28.4894	14.3435	1043.46	19.8018	6.52023	89.7469	2.21807	226.354	364.859	34.4882	211.072	0.100377	34.3301	0.738126	221.945	146.848
AAC73984	36.3597	8.37774	6.36269	9.55671	60.7584	71.123	16.3092	23.5071	32.5505	27.0197	28.9498	27.9592	2.69645	18.9358	128.083	25.0432	84.7856	9.74353	20.2793	19.9299	43.4187	24.7083	52.1689	45.248	22.658	51.6623	18.6439	19.0835	6.07961	29.8793	9.67725	12.3576	187.984	22.6144	20.4235	10.5636	39.3377	48.9589	61.7069	12.6868	29.6872	14.54	65.0492	29.9238	0.452223	9.64933	1.39669	55.2108	19.3032
AAC73985	2.57465	2.79416	1.99675	0.950867	2.25245	0	3.38588	24.0626	1.47646	9.3291	0.582663	4.50457	1.68491	1.85543	93.399	1.51728	1.8537	3.42122	8.89719	2.92451	4.10802	0.0394466	3.35231	4.22247	7.81163	9.82406	0	22.073	15.236	2.14986	10.2259	4.26613	117.266	9.87111	1.66099	7.7005	3.19585	19.4425	3.94329	4.52288	3.42388	37.5302	83.1082	3.44567	6.31167	0	0.358997	6.60723	2.54441
AAC73986	4.07336	5.39149	3.26679	4.33113	4.06482	0	3.1894	11.2202	7.25892	9.94403	3.8546	2.39461	9.33085	3.49953	42.2783	0.119673	18.6808	17.926	10.2923	2.38807	0.142566	0.0684481	10.1165	3.085	7.75108	2.97146	0	10.199	7.68276	4.36395	14.3871	4.98121	101.26	3.68012	4.26987	10.9677	4.93453	20.1984	6.65998	8.66203	4.36994	14.1304	66.8251	20.0867	5.08273	0	0.9789	4.56522	6.62263
AAC73987	1.24946	8.99241	15.7784	3.73555	3.39799	0	1.21615	5.16384	3.09354	2.79238	3.20465	0.818336	1.69003	3.54952	75.6639	0	1.79259	7.80077	1.27103	2.16266	0.129109	0	3.66463	2.09536	10.097	1.32189	0	22.061	2.18278	9.43391	1.73722	4.51105	300.67	8.14675	3.09348	0.419681	1.70239	9.68978	4.46156	5.6859	0.711456	2.96735	188.427	4.98876	1.53433	0	0.161183	1.78528	78.7676
AAC73988	46.6896	58.9909	458.282	71.0554	200.908	274.982	177.455	210.832	123.616	74.5731	114.811	197.563	558.676	108.372	293.398	33.0779	196.255	135.863	194.578	274.116	87.5884	61.8685	359.797	135.887	44.3158	79.3525	59.5345	174.55	61.0755	78.5572	165.222	68.1522	182.684	128.436	319.661	216.722	347.027	56.0649	276.43	44.55	42.9656	181.616	127.795	230.479	10.7007	76.7155	9.44256	303.295	123.48
AAC73989	1963.89	246.585	390.7	387.585	2947.17	730.807	1058.75	1767.64	1294.28	4653.72	1034.26	1261.75	3100	1108.74	2919.09	166.511	222.208	993.39	1876.41	10619.6	715.74	378.968	6809.63	497.138	282.169	1471.51	1098.66	3239.63	456.129	551.299	4226.95	2643.42	428.18	1178.21	10529.6	1093.08	11253.1	186.803	7034.78	262.071	1682.29	2250.18	275.463	3187.21	2727.79	1311.65	344.482	414.006	111.685
AAC73990	387.258	25.2408	63.5663	93.3263	136.098	88.0025	332.591	129.406	78.2069	803.271	380.161	111.862	49.3266	215.212	375.79	66.9171	30.6562	188.744	146.927	739.596	108.287	68.8044	904.647	60.2429	188.41	139.346	629.417	191.308	31.0805	74.0134	205.124	603.68	321.206	213.763	880.04	243.319	871.892	51.1691	1266.31	51.5473	98.2889	177.393	159.193	740.504	49.1544	73.345	22.7231	83.5591	80.5083
AAC73991	77.6596	143.197	34.5128	214.307	119.671	29.7732	17.3204	74.0346	34.5478	27.6106	87.9493	79.437	6.33367	167.787	68.2905	222.646	20.5815	25.0795	23.9233	104.84	46.0422	104.352	60.6412	213.321	60.155	7.22724	262.846	67.7045	112.537	131.494	20.4908	23.7425	98.9339	36.9871	98.8863	17.4485	92.0045	94.6894	76.3451	96.5295	105.945	31.8354	65.4751	31.8492	9.29634	37.0653	68.0376	8.77202	43.6491
AAC73992	66.2399	20.7381	2.27645	1.77854	7.19034	22.9488	34.5003	15.2009	36.2082	41.4912	9.53609	16.2991	2.32453	3.82256	77.764	5.332	5.86764	12.2129	24.8785	3.28923	24.7931	2.06591	23.4455	3.32543	3.2378	105.944	6.54789	10.5457	4.43846	13.8592	22.0564	108.383	195.774	5.41984	7.82449	35.5228	8.91583	20.2426	27.7983	3.34214	18.5598	31.1992	39.8406	36.4007	0.086966	8.34594	0.511608	46.3023	98.6736
AAC73993	583.37	263.913	14.9258	207.146	191.695	40.648	124.272	200.515	1768.93	482.214	1280.72	160.898	59.649	1003.02	165.426	62.628	250.878	370.793	355.674	122.402	193.572	40.7351	296.588	735.859	38.5627	118.816	59.5252	83.4118	121.257	1012.34	410.125	236.109	105.407	173.286	521.419	82.9352	378.245	96.3317	875.993	75.4088	821.866	371.669	339.308	652.436	6.85449	225.463	45.7903	125.522	65.3358
AAC73994	478.718	69.5208	5.6358	145.624	63.3268	14.9995	25.8138	50.8539	276.902	315.017	283.58	52.0356	10.8685	336.632	89.0911	54.7397	17.0816	138.175	102.404	80.6092	46.2261	44.2982	121.725	285.402	13.3425	20.0586	45.2278	41.9167	32.8261	481.779	67.1577	177.15	110.987	42.6041	210.257	18.3973	187.193	75.1606	400.949	33.1345	269.541	89.7862	206.255	129.904	2.33614	50.4498	25.3317	14.1901	21.524
AAC73995	26.0841	5.7414	2.60777	4.39818	1.96115	6.76554	13.2659	14.6516	4.82067	32.1035	4.83528	5.4976	2.02883	7.19939	26.833	3.30264	6.20754	9.78319	4.69486	2.87081	20.7451	1.03035	6.66238	6.77228	6.51399	6.53939	12.9632	8.46786	10.1098	11.0367	10.8285	20.9152	58.614	4.6164	3.88324	7.16967	5.01092	8.4914	13.7333	9.26145	4.9274	6.16538	16.8171	10.1125	0.531322	8.13668	4.46527	5.33624	5.12298
AAC73996	51.3112	99.8795	134.05	150.057	183.781	249.33	156.289	295.791	163.773	44.1795	268.82	381.572	17.12	174.593	144.783	701.818	191.249	141.095	43.4892	404.8	597.103	235.876	290.084	234.842	233.87	119.586	157.87	160.154	257.687	202.988	65.291	53.0702	106.737	137.079	265.344	57.4388	302.916	558.132	340.838	257.78	128.16	72.85	91.1236	213.114	114.534	67.5543	140.958	131.536	155.928
AAC73997	2194.28	2744.55	1640.2	7486.47	5657.21	792.674	1096.56	1889.25	2184.44	1042.28	4357.41	2714.28	625.361	4130.71	1529.59	4383.19	683.757	1495.3	1624.66	4433.47	3044.81	6058.39	2170.93	3761.83	1262.39	717.524	4228.94	1285.09	2727.31	4219.42	1151.91	1006.35	237.292	1516.32	3553.35	546.486	3489.06	4452.86	1814.1	4172.15	3321.19	2156.36	2007.18	881.092	7670.28	978.938	3130.43	748.572	1796.67
AAC73998	17780.3	696.16	342.434	517.62	1080.31	1781.05	2892.24	1447.92	4374.72	23975.3	921.289	785.922	566.963	936.074	521.48	459.415	2030.44	1355.96	2352.14	424.699	1281.73	731.225	977.169	659.009	435.327	2299.51	639.403	2071.09	942.696	1091.87	4778.77	65243.1	677.307	1091.13	826.633	4306.67	824.851	680.532	1077.82	192.937	1259.05	2231.7	430.114	3835.72	229.291	3043.18	80.8154	2961.18	965.007
AAC73999	10.544	2.02612	4.25251	2.83511	2.41774	10.2185	4.67271	5.21496	3.81526	14.3714	1.82414	4.09912	3.39903	3.60794	87.0895	12.1735	4.9743	9.76071	6.27023	2.7698	9.62732	1.10557	4.99763	5.0359	9.264	8.7964	2.82583	8.14469	2.20021	3.94279	3.79061	14.931	129.453	4.6841	2.97144	6.55617	3.13319	12.1568	8.96694	8.19115	4.10034	5.06719	48.6945	6.74136	1.97547	1.69838	2.23253	5.45543	6.06914
AAC74000	89.0648	44.8091	33.3743	135.852	124.249	59.1948	63.4361	97.3566	63.7628	45.4088	85.3883	116.477	13.3353	129.972	114.583	105.47	74.2929	113.785	48.8599	158.933	74.055	108.484	128.477	191.832	119.755	16.5484	140.304	72.598	100.573	111.749	39.3218	39.6765	97.774	69.7186	136.08	70.2637	143.198	216.401	121.485	165.661	126.131	66.3212	79.8133	63.7299	52.967	68.4225	96.9358	25.593	106.378
AAC74001	28.0294	28.9372	23.9934	93.8438	66.0653	26.8552	25.8633	32.1516	40.7813	15.558	20.7245	48.8509	25.558	61.8014	148.746	80.6548	11.2583	53.9087	30.139	70.1091	39.0499	41.0124	82.2636	76.7873	76.4094	31.2825	55.8166	66.0453	59.7216	64.7508	27.6545	24.1238	115.372	46.9949	52.3221	28.7414	61.9912	128.476	60.3363	121.679	57.3354	22.6957	33.9706	16.5851	16.1922	54.3804	82.748	53.6136	18.6969
AAC74002	14.5488	4.44783	8.97262	11.0462	6.33371	11.3538	7.0311	7.45176	8.50274	12.677	5.72745	14.7984	3.80152	8.65068	64.6276	21.2831	5.7765	40.6037	11.404	10.8635	11.3067	3.76001	20.1448	10.5916	26.1134	4.61767	3.6624	20.4554	5.22368	10.6328	5.26879	13.7765	67.1385	23.8658	7.91619	8.11436	10.4554	33.5113	22.8029	27.8629	12.07	7.73405	52.8819	8.39548	3.49008	6.27792	7.51603	7.62309	10.9897
AAC74003	11.9188	49.2567	71.8357	0	85.0869	167.364	192.868	22.2459	51.6422	18.6459	3.82122	10.9288	45.1402	8.4649	0	65.1315	0	408.266	0	6.0171	51.7271	107.618	15.294	0	145.465	28.372	10.0793	217.416	50.1027	59.5892	0	8.36728	196.121	302.219	51.6412	28.0239	2.8419	99.035	93.7888	77.3406	23.7535	0	19.9557	36.5621	0	67.2419	10.7629	97.2507	6.67469
AAC74004	32.6441	55.9329	38.221	163.802	222.61	79.2559	103.959	82.9327	180.351	34.2566	329.119	105.134	101.227	111.538	152.266	69.1527	183.207	203.297	100.618	169.914	134.654	139.232	201.521	254.808	114.573	59.0992	185.934	123.395	71.3366	120.102	115.57	21.6022	138.353	202.848	248.808	144.801	226.444	70.7284	130.851	106.427	136.137	114.091	87.7024	105.927	6.35011	45.4613	54.3056	68.4234	122.557
AAC74005	25.8402	7.21172	7.38251	10.3241	61.0106	104.976	36.3551	133.226	17.0122	50.0057	69.912	71.4964	40.4802	70.2142	184.332	25.5515	53.8395	47.3282	210.289	28.3604	12.5981	1.53836	106.707	8.2729	25.5494	25.6162	22.9871	43.5506	5.77101	7.55006	380.18	23.182	361.997	111.115	86.0409	109.045	104.229	19.8536	64.9616	16.3914	16.7034	188.916	69.658	341.294	3.39981	33.8894	4.09102	120.198	1.80415
AAC74006	11.3606	4.69258	3.14531	9.07333	13.5647	13.8755	23.7956	23.2644	18.2631	12.4816	11.2742	15.0732	6.84155	12.1454	124.858	17.988	12.3969	21.6217	19.7239	10.0924	33.2759	6.10614	37.706	13.6661	15.7712	6.88021	11.678	23.3131	6.81131	9.46155	55.0888	9.55352	195.816	35.8112	18.654	19.3491	18.8945	15.0767	25.6425	6.53587	12.9005	21.272	56.1555	46.7123	2.07042	8.30407	1.5225	19.6527	17.9396
AAC74007	44.7393	15.9043	10.0579	74.5888	73.1812	58.8832	45.8864	31.0358	67.1408	40.3254	57.094	51.3697	43.7146	59.0902	200.592	60.9395	191.236	140.372	59.4156	128.657	42.3337	90.2419	149.129	102.614	43.4124	16.8355	44.42	46.2383	61.4041	59.935	106.731	48.1998	187.567	67.8679	189.798	50.9146	194.574	236.517	83.7553	116.162	68.4161	75.0532	123.986	91.8195	2.48838	22.1918	27.2324	42.0411	88.3807
AAC74008	37.3712	20.0174	7.94151	62.9247	49.4764	21.3824	36.3699	15.6273	48.2801	28.1444	52.4091	31.3367	20.747	40.7627	105.711	61.6849	99.6369	111.91	45.6574	83.7833	37.6429	57.8076	92.0201	76.974	33.6941	9.71425	36.7798	39.0718	20.2208	48.1513	71.492	31.0716	78.7588	58.7185	110.651	21.5645	126.372	168.071	57.1681	68.4129	46.306	46.3107	46.0159	39.4225	2.90485	17.9891	45.364	21.1364	27.8192
AAC74009	85.9181	35.05	10.4178	114.6	78.3149	43.8134	31.5623	57.1677	97.6604	66.8991	138.585	62.002	41.3729	102.137	131.006	86.6471	136.789	211.025	104.375	156.792	127.127	100.27	146.741	153.13	37.1285	15.3611	61.2755	60.95	44.8116	82.6649	149.388	48.5378	87.6437	69.6157	200.26	37.3897	245.833	350.671	99.083	87.1189	118.019	118.964	81.1485	96.3374	10.0186	77.6662	128.74	22.8569	33.4534
AAC74010	77.4615	44.3006	9.15262	115.924	135.144	17.9104	30.5368	45.549	109.473	70.2882	85.4457	74.2433	83.1196	96.1453	114.702	61.3635	28.6881	121.332	111.993	129.558	108.465	95.235	165.684	107.41	30.9452	19.9741	47.9159	77.9725	80.7817	81.7035	124.55	61.2909	99.6515	74.5972	178.77	31.7295	199.481	186.866	66.0974	103.266	143.388	103.916	85.4988	60.545	31.4699	92.1463	101.269	17.7856	44.0198
AAC74011	143.603	44.1731	9.76069	22.822	40.3211	110.579	66.4938	107.866	67.6564	161.421	46.7696	71.9	342.186	23.7467	156.03	39.9334	56.5692	204.685	94.2702	18.5936	109.171	16.7102	81.2897	26.8979	18.8896	196.669	14.0182	31.5923	36.906	22.6081	61.5329	294.245	123.659	108.726	38.4696	97.638	47.7941	61.7702	67.6427	54.3414	71.4774	83.3251	88.0936	98.403	8.20666	59.3142	47.129	123.32	18.7721
AAC74012	419.286	61.1372	11.0449	120.912	176.016	323.762	180.136	106.528	751.853	345.038	332.386	606.838	415.161	208.428	637.619	1023.74	194.496	702.019	235.36	112.833	141.566	84.1442	270.89	108.735	76.2169	167.404	70.892	128.007	154.322	295.133	593.436	286.02	163.014	136.312	99.6099	162.478	186.378	486.372	1208.33	358.742	441.444	235.133	519.812	404.338	20.7441	97.3705	65.8914	128.6	119.791
AAC74013	157.237	124.019	18.3149	188.178	194.066	190.432	169.351	161.426	334.226	123.296	251.104	428.741	263.029	185.492	532.845	806.722	201.301	351.016	141.298	115.49	354.05	60.7206	283.148	207.327	78.3101	96.6129	94.0931	134.474	138.161	237.294	278.312	79.9709	238.567	137.293	124.235	78.6544	185.338	212.528	584.996	266.222	305.289	135.038	431.16	211.08	33.393	140.666	68.8124	168.333	178.204
AAC74014	568.011	178.617	19.4844	358.998	230.618	181.428	131.918	168.971	879.245	507.142	841.491	101.087	111.216	500.139	337.36	157.088	299.282	441.473	437.636	39.9526	273.921	118.066	72.5871	346.934	41.1018	85.779	334.306	225.608	60.7558	698.48	519.325	310.171	173.061	233.544	61.8087	79.1064	91.3215	146.441	394.92	61.1642	538.383	431.803	476.691	309.504	9.87415	999.95	39.8082	172.209	198.605
AAC74015	7064.41	4155.2	31.9049	10636	892.248	108.753	28.7914	735.049	883.612	6698.27	6784.95	142.588	649.605	14364.4	202.366	99.5748	3233.87	93.7893	8104.83	1509.31	19.622	161.469	174.523	4887.99	522.882	216.671	518.809	174.726	636.929	32377.4	19344.8	3135.42	2297.63	71.0397	858.047	217.936	1970.31	5042.69	981.248	135.049	8919.28	8048.7	3405.3	7361.37	2198.79	12836.5	74.8973	309.356	152.157
AAC74016	213.615	201.916	50.5214	496.802	485.283	127.724	157.655	360.115	471.396	104.976	457.086	383.584	29.9829	567.794	257.46	183.013	1150.94	427.463	339.899	319.616	217.348	389.675	392.597	895.182	137.578	103.864	203.241	184.762	470.891	411.477	273.077	77.2357	151.837	244.483	501.527	293.17	504.083	888.752	322.367	300.603	546.471	380.556	232.717	317.374	54.5057	283.488	154.384	122.205	299.584
AAC74017	135.99	50.9641	16.5213	100.782	111.554	104.183	111.111	115.962	381.072	119.464	338.007	128.123	32.8606	233.915	142.194	385.995	403.227	201.923	158.472	125.11	112.967	96.7123	127.253	432.507	174.296	23.4833	34.8894	99.3659	94.8649	173.516	120.394	164.582	163.518	74.026	163.432	49.4309	165.472	238.268	356.005	127.896	308.683	228.672	200.725	280.151	15.9179	44.9527	53.2403	42.1159	51.3605
AAC74018	222.373	52.0668	9.17147	98.876	89.3433	79.0847	62.8994	68.3542	97.7066	205.274	113.203	75.9977	258.812	74.4371	124.644	31.3262	24.1606	513.405	94.2546	70.7933	87.7407	41.089	91.4944	133.267	26.4359	119.947	32.0283	78.899	29.6854	82.2691	86.4639	303.268	140.998	132.345	134.187	58.4502	171.838	161.62	100.168	30.4693	199.103	106.731	36.8946	62.3386	25.2001	114.866	78.5737	96.0955	20.3873
AAC74019	6.51734	1.40351	1.79502	3.51127	2.92598	3.70982	2.30364	1.19668	15.8846	2.48397	3.78466	2.22711	1.13456	2.41103	86.8961	3.03207	5.67134	4.40663	6.4659	1.57454	3.50006	0.224313	4.00133	3.18185	2.874	5.33403	0.485289	8.23993	1.78559	4.42208	4.99831	3.18895	73.5221	1.15667	1.17584	3.1105	3.1639	8.60516	6.96151	2.77184	5.63663	3.89279	52.3107	6.69177	0	2.08126	3.38952	5.24328	3.13749
AAC74020	2.32053	0.0696609	0.296313	0.123468	0.280778	0.892154	0.803932	0.330342	0	1.68438	0.226973	0.135239	0.223437	0.418999	44.2924	0.573139	0.592491	1.46338	0.420103	0.416972	0.72545	0.204883	0	0.692564	0.434303	0.405707	0.166303	0.527107	0	0.547778	0.574192	1.69809	61.9855	0.163193	0.383424	0.369904	0.337607	0.653611	0.546165	0.452429	0.617275	0.735582	24.7685	0.563038	0.0362236	0.332837	0.266372	0.621131	0.132155
AAC74021	18.7547	0.145403	0.519534	0.154629	0.703279	1.14391	1.44731	0.379236	2.08087	3.01972	1.16071	0.694419	0.233189	1.20691	56.6028	0.672924	0.834774	3.22904	1.05225	0.261103	1.28264	0.051318	0.474042	1.30103	0.672732	0.488555	0.0416548	1.12773	0.338826	0.923494	1.97754	3.18997	23.64	0.613137	0.400159	0.810703	0.49328	0.941352	0.923406	0.828124	1.06756	1.38184	18.9117	0.856236	0	1.57472	0.500398	0.525075	0.248261
AAC74022	17.4848	0.108565	1.10831	0.384845	0.145862	0.960038	1.25291	0.429025	0.19919	2.33738	0.825375	0.379381	0.377239	0.718301	52.0063	0.390785	0.750248	1.79193	0.5456	0.232086	1.03084	0.159652	0.353943	0.899454	0.302802	0.559329	0.12959	0.68457	0.386503	0.952202	0.223716	3.25963	51.3834	0.275527	0.248982	0.648547	0.372691	0.356523	1.10654	0.759338	0.664244	0.668726	15.2211	0.595434	0	0.893349	0.290594	0.193603	0.10298
AAC74023	13.5176	0.511339	0.652518	0.194209	0.883296	2.27202	2.37101	1.38563	4.02078	3.3753	0.773535	0.638172	0.644332	1.58175	69.4326	1.01421	1.16494	3.39791	1.9824	0.468481	1.14109	0.257815	1.54799	1.45249	1.04268	2.40535	0.837073	2.14187	0.638332	1.52441	3.61269	3.38761	62.0967	1.1979	0.904657	2.76373	1.10633	1.54214	2.66317	0.821129	1.38706	0.964192	26.0248	2.21407	0.0569777	2.38499	0.335191	1.22126	1.97478
AAC74024	0.889157	0.403802	9.89356	0.429424	1.62758	0	8.73775	0.957443	2.66716	0.722253	3.42079	3.52772	1.23043	1.0201	31.9626	0.872105	4.63654	6.18027	6.33153	1.13947	4.52677	0	1.84306	0.401457	3.77627	0.92261	0	14.5899	3.60702	2.34483	2.99556	0.792263	36.8897	3.12173	2.6671	1.36694	2.44625	2.50059	1.70961	2.60241	4.29377	7.03549	21.4718	2.93738	0.125986	0	0	0.162022	4.71126
AAC74025	0.255026	0.355875	1.95626	0.43668	0.220678	0	4.73888	1.5578	0.301359	0.788862	0.312182	0.255099	0.219513	0.592763	50.619	0.506767	0.785816	2.05383	0.495271	0.140451	1.00618	0	0.713984	0.544321	1.02402	0.515091	0	2.01962	0.372113	0.745142	0.67693	0.146482	84.4363	0.448916	0.527367	0.92669	0.0995035	1.00173	1.28778	1.39499	0.277227	0.433599	40.7872	1.13791	0	0	0.314034	0.402747	1.16851
AAC74026	2.57313	0.504466	0.877837	0.39626	0.670072	0	2.28244	1.84856	1.00971	4.09569	0.382903	0.587621	0.257421	1.11717	27.7833	0.353738	3.94936	2.20206	1.48657	0.367647	1.33796	0.0101162	0.82233	0.626921	1.23021	2.47318	0	2.24476	0.278299	1.43556	0.496143	3.24129	55.7968	0.409602	0.220871	0.696323	0.38201	1.88793	1.87422	1.35752	0.747444	1.36199	24.6725	2.34317	0.044714	0	0.210436	0.92006	2.33276
AAC74027	6.00467	0.931661	1.12844	1.59532	1.27295	0	3.55362	3.03275	2.60751	9.32054	1.23482	1.54508	0.354544	2.56445	47.1279	0.876963	5.3387	6.06576	3.42827	0.891189	2.11846	0	1.80185	2.04089	3.18663	3.45935	0	3.58457	0.7666	4.01169	2.5381	7.06949	52.9113	0.980313	0.521492	2.38974	0.899221	4.00037	4.23416	2.48505	2.53864	2.16766	20.9917	5.22374	0.221703	0	0.652124	1.83743	2.60627
AAC74028	1.2204	0.680476	2.2475	0.425679	0.806693	0	2.42523	1.23382	1.7626	2.50584	0.78253	1.11903	0.577753	2.45578	26.4898	0.3705	4.85145	6.12638	3.13815	0.205369	2.05974	0	1.43549	1.59182	1.57614	1.45254	0	3.78603	0.466378	1.67065	0	1.7135	40.4108	0.750182	0.22032	0.717361	0.29099	4.28153	3.29525	3.05966	1.06408	2.11337	18.4324	3.46638	0.561993	0	0.27551	1.65963	1.7086
AAC74029	0.919687	0.521248	0.665163	2.07871	0.700321	0	2.44381	1.4419	1.43454	1.59703	1.20301	0.657766	0.626963	2.8217	42.2736	0.670094	3.74068	2.9982	2.88153	0.334292	1.99569	0	1.9826	1.72741	2.35179	1.10922	0	2.54727	0.506101	1.81294	1.61118	0.464861	51.2511	1.11936	0.597714	1.55692	0.789436	3.54579	2.45206	2.86454	1.37466	2.98139	23.0051	3.0093	0.813146	0	0.0996586	1.04573	3.58465
AAC74030	16.9686	2.07082	2.05915	2.00202	3.46878	0	3.95725	4.91008	4.14486	22.2878	1.97161	5.57619	1.94089	6.89107	56.0108	1.57655	9.26403	13.7205	7.94723	2.48368	2.76778	0	11.2229	5.88229	4.10352	4.22902	0	5.69797	1.77564	4.78269	3.99019	28.9253	27.734	5.85933	3.10858	6.64057	3.55174	13.6263	8.79273	3.42618	11.4729	6.67364	25.6838	8.05825	1.09081	0	7.95965	2.87758	2.75512
AAC74031	188.726	15.8385	3.02955	23.8946	44.1543	21.5007	2.49521	44.4699	69.6313	35.6558	123.296	12.6024	0.788679	44.7362	32.0165	20.6141	7.08535	7.83712	6.74959	60.163	15.3017	28.1594	36.9307	82.1044	17.4944	0.729319	89.5332	28.2613	16.4978	32.4032	35.8527	72.4706	44.5851	6.79321	32.1548	1.82344	38.4623	14.6063	35.0201	16.5458	16.8082	16.653	106.222	32.6892	1.95759	10.7491	1.12828	3.47011	24.5623
AAC74032	26.476	24.4971	8.37705	6.81086	20.49	32.8091	28.2366	13.2873	37.8958	36.4341	11.7379	6.10802	15.7919	13.4345	40.2541	15.9315	39.7053	79.6429	29.4504	5.03154	11.1815	9.9598	17.6174	12.7346	56.7806	27.6521	28.5533	58.9106	4.89697	16.2707	58.399	27.9158	54.2942	18.3795	7.93153	42.1649	7.95372	45.9701	53.9479	18.298	15.3025	47.1282	122.599	35.981	0.811767	67.9584	2.84693	42.8827	37.9309
AAC74033	83.9228	11.4419	5.24634	26.8435	15.718	23.2016	15.8954	22.1123	17.9704	80.2937	28.7609	25.3883	8.04782	28.8014	51.6808	21.9182	17.6927	60.0567	20.0537	25.6299	10.9999	13.7899	47.602	42.677	18.0781	5.99277	12.882	33.968	16.29	21.7231	38.4973	74.1927	64.1269	18.7846	79.7835	17.9684	78.2344	64.3717	38.1825	15.2234	60.5003	29.6865	133.739	40.8124	1.60338	21.2803	5.82593	11.5027	25.291
AAC74034	55.6767	17.4031	4.89423	43.3167	47.1318	14.2319	17.2846	17.709	32.3801	39.8875	36.8668	25.8561	4.78658	29.6859	59.8706	46.977	18.4641	27.6929	18.1298	39.9655	19.4759	49.1325	27.5461	50.4583	40.7923	4.47644	15.4587	23.2931	27.817	26.2168	14.6181	31.5682	51.9518	14.2711	26.5861	7.00552	33.9695	73.2771	24.4857	36.7697	24.768	20.0211	98.4277	14.8461	9.71688	22.3207	16.9206	14.7236	18.0943
AAC74035	70.1608	28.7398	6.25126	62.035	56.15	13.4145	9.58903	16.5441	38.0511	58.3335	32.4871	43.5381	13.516	43.5289	46.7862	48.7733	6.09049	24.5423	21.5254	49.9779	16.8801	54.1149	38.8501	42.4548	47.9297	19.6327	28.5062	31.6263	42.2442	35.6165	15.0424	56.5358	52.3731	19.366	28.4047	7.39627	37.1252	81.5099	26.6264	31.4456	35.1265	25.5663	139.746	15.4898	35.9476	28.4619	14.1784	11.2611	32.145
AAC74036	6.73169	7.79192	2.26513	23.3183	12.9413	11.7248	6.55224	13.3999	11.6382	5.91403	9.16438	23.1849	3.72585	10.9749	45.0501	29.8394	12.6968	18.3701	6.76917	14.3638	16.3106	17.4815	15.2334	14.1438	22.677	18.4714	16.6575	19.11	10.9997	12.9317	5.00255	7.17017	55.8186	13.5911	7.21982	9.17436	10.4212	31.338	16.025	29.734	9.51665	7.78683	50.5245	5.87741	6.5358	10.6014	23.9259	26.8305	9.76811
AAC74037	9.30828	17.2264	2.90013	34.3743	21.2072	20.4232	9.33958	19.3131	24.1776	9.16606	10.8118	23.8032	10.2605	16.8172	37.4824	29.727	23.3297	21.4926	15.9516	18.7151	24.5157	27.8715	22.3213	15.1897	18.8565	14.1301	28.8193	27.7639	17.3933	22.4052	11.5702	6.72764	50.3897	20.2115	9.61831	11.2757	16.9611	21.6911	15.1382	27.0924	18.8329	15.7298	78.5605	8.40162	4.69237	21.0634	9.15767	20.2429	29.1569
AAC74038	9.42515	37.6496	5.29548	21.8647	29.803	29.8171	15.6734	33.5433	29.0708	10.9461	16.2252	36.561	26.9836	20.6942	46.9943	43.2987	35.3754	34.5302	26.3909	26.7104	48.3229	30.9564	35.4214	30.3798	28.3723	37.6214	59.1706	62.3008	23.2226	30.2584	12.1272	10.968	73.2508	43.6144	13.6007	30.5742	21.8941	33.0249	16.948	27.762	27.6503	20.7145	110.49	14.4399	3.0014	56.5381	23.802	60.9007	45.8398
AAC74039	0	4.55908	0	0	73.504	3222.49	328.842	0	66.9183	0	0	24.7827	43.8696	0	0	18.755	0	0	0	0	1033.35	8.04534	0	0	16.4558	132.761	6.53039	5.74957	0	1502.95	0	0	225.898	23.141	0	0	0	25.666	4989.96	22.7769	5.77123	0	72.7275	115.811	0	2439.71	83.6794	12018.5	0
AAC74040	136.66	255.255	211.296	439.3	414.866	38.5764	310.993	381.073	272.85	142.3	671.223	601.828	50.929	530.476	200.732	89.4819	596.466	538.878	162.967	1027.69	164.96	323.254	1504.01	588.656	294.945	115.55	97.6315	831.172	671.818	278.528	451.689	107.067	68.7603	462.194	774.244	870.557	950.016	752.775	289.059	80.4871	333.362	283.303	138.75	317.411	42.9612	85.4596	236.247	165.001	244.042
AAC74041	42.9733	20.3459	38.9	38.1083	51.9473	51.4822	32.8478	38.5014	37.071	32.3671	33.7637	59.434	10.3488	58.3149	73.4952	27.1712	10.7687	58.8628	26.9536	56.0608	30.7488	36.8064	42.0178	52.147	34.3644	52.747	33.6386	26.5815	39.4238	26.0589	24.9595	36.8402	59.131	25.2363	51.0929	52.2929	48.6404	73.7218	65.1069	23.8747	57.0347	29.9271	76.6502	25.8946	17.3275	17.4235	26.2321	23.8637	16.9579
AAC74042	17.217	48.7358	15.7727	14.701	16.1694	26.6805	28.8573	38.9472	35.8071	32.7522	16.6036	32.0788	123.108	24.2597	46.076	7.35943	116.021	30.9109	25.8275	13.2115	28.892	14.0629	28.455	4.31171	24.815	44.0804	34.0891	38.2514	31.0552	23.118	76.4105	34.5196	138.335	30.6068	14.0242	63.3662	19.8362	34.6391	27.1597	9.50635	15.7151	32.6292	66.5889	65.3492	1.01483	18.563	1.86566	40.5309	189.903
AAC74043	7264.12	3818.34	1321.4	1639.55	5316.11	1600.31	1083.12	4376.65	3815.33	6353.99	6354.1	3465.59	2294.59	4167.04	2199.18	331.193	5531.99	3344.76	4327.17	4397.44	3645.63	2868.16	2878.14	9389.14	1774.14	5128.69	1834.99	1750.47	3875.22	888.289	3783.26	12136.9	869.958	1677.98	6027.93	1091.52	5460.61	3148.1	2470.27	2918.32	5605.95	5718.78	4555.96	5813.16	1640.23	5580.06	2893.61	777.803	2374.86
AAC74044	48.0339	35.4646	508.27	12.9483	15.7043	60.5921	24.3348	50.7054	34.6058	60.6261	28.9242	91.0273	106.723	25.5657	173.793	33.0583	111.702	875.623	46.9939	314.845	119.692	41.2537	18.1877	16.2868	154.944	0	32.2806	166.254	19.087	45.5553	62.406	19.8219	163.712	121.874	517.737	47.168	388.386	54.5868	50.1956	17.3198	21.9145	59.6094	166.402	43.4031	5.45649	27.501	27.2238	44.0575	112.764
AAC74045	2.00223	5.17559	3.99535	4.07703	2.18911	3.68246	64.1541	9.84767	5.97893	3.39686	2.39419	6.25201	4.86749	4.61191	42.9072	5.42139	17.9342	27.325	7.32143	2.70458	17.4965	3.21357	5.8328	3.81151	6.47865	136.501	6.544	6.8897	3.66033	12.7544	16.1953	1.65254	126.046	16.0167	8.35275	9.16091	7.54818	19.9641	12.2487	7.08673	6.22813	7.59049	69.5834	13.2247	0.647907	6.20765	2.63876	7.94774	16.6372
AAC74046	55.6239	5.48672	6.88474	9.58746	20.5252	12.3451	17.1002	9.31869	13.1036	39.1443	7.75672	9.80412	2.25913	16.3696	47.5708	10.822	5.07701	13.3164	11.2136	20.9231	15.2221	10.801	17.8189	22.6878	11.981	16.7174	10.1997	8.11415	12.6788	12.5255	6.35708	35.4772	39.2394	6.45157	17.4841	10.028	17.2125	28.8067	17.9416	27.8899	11.4837	13.0525	22.2466	8.3318	2.97762	8.72725	7.90198	5.19996	7.29562
AAC74047	14.9062	12.7702	8.50228	12.1044	21.9316	36.7732	10.813	17.2459	23.8377	12.6344	18.9048	15.7807	1.69184	24.0452	47.9112	13.8758	20.8966	14.663	10.38	27.917	17.6526	21.3597	26.4282	32.5682	34.3243	5.59672	25.2111	18.5906	24.0435	16.7252	17.1621	7.03133	140.478	13.2673	33.311	22.1122	30.4069	6.72033	24.4213	33.4531	18.9067	12.8984	54.8551	22.1177	3.378	13.4411	4.84067	9.72808	54.3518
AAC74048	18.7177	8.50957	3.90054	11.0851	23.3844	10.2753	25.397	13.7737	31.4437	18.187	24.596	7.9592	8.74516	18.5011	64.3081	4.34911	18.1495	28.0756	29.8874	12.0473	15.0387	8.7063	23.5585	23.0128	6.66057	15.9239	8.46964	6.70845	11.1797	16.0747	19.9051	19.7566	51.97	15.9812	18.1308	21.628	18.8947	22.2197	20.3469	10.0965	22.5866	31.1012	29.7531	24.2856	1.30782	12.7848	4.17025	15.3405	13.7861
AAC74049	277.592	73.8794	23.3834	31.8211	69.1621	46.7034	60.7374	186.601	121.85	618.931	135.717	105.798	150.759	118.117	172.491	8.82359	223.646	147.809	197.381	90.4825	68.2272	31.1215	219.97	183.231	23.7731	114.811	200.194	98.5812	98.4201	104.369	394.844	220.002	170.732	310.792	173.88	154.391	189.1	84.6738	71.751	41.1167	159.692	193.774	27.0347	298.659	2.3133	188.516	32.4423	72.4619	100.974
AAC74050	9.9526	2.84889	2.12068	1.26236	2.27265	17.7544	12.5861	4.99583	9.80065	11.4121	4.2061	3.6296	1.52297	1.39227	25.0301	2.83837	2.7449	2.67175	11.8118	0.532897	4.69022	0.366581	1.25774	0.590073	2.6876	86.6295	1.74281	3.64895	0.864408	1.61555	6.97136	9.73937	43.3772	1.1471	1.71508	14.1232	1.11462	5.34609	8.5157	4.09196	6.23597	10.341	8.01621	9.35445	0.185178	4.82088	0.136171	24.3305	2.02675
AAC74051	47.7313	43.1662	9.48037	23.838	65.0517	29.8797	289.919	37.8119	144.533	42.9572	77.3139	32.1534	70.6657	26.5802	135.877	11.2632	50.8636	39.9776	34.7611	21.8513	40.9594	16.1617	47.1885	70.677	16.3289	310.651	16.054	92.4397	16.914	34.6333	104.524	103.038	181.278	52.2877	62.571	247.792	54.9389	34.072	88.4257	5.85535	120.636	56.1312	116.401	65.3344	0.399639	40.2905	3.37958	442.425	76.9098
AAC74052	111.226	130.985	373.281	125.514	130.123	1213.91	1582.93	459.278	563.024	101.873	96.8934	358.527	534.446	126.948	328.824	107.102	467.232	493.098	261.682	189.975	359.166	118.228	244.453	278.395	76.0893	2366.65	52.2094	182.554	101.114	166.091	349.08	55.7247	31.8919	407.425	419.712	2543.3	275.767	90.5466	246.853	123.306	177.529	271.862	24.7345	444.708	6.31782	296.888	463.258	1076.05	52.6842
AAC74053	48.9977	17.6701	5.49106	53.6578	53.9899	17.9803	17.0004	43.7731	31.0196	27.586	47.7596	23.186	3.69534	43.4817	63.4013	33.2763	29.7954	13.0801	13.2262	49.9229	18.9535	40.1719	27.2428	79.2125	19.8677	13.5067	16.1646	20.0086	36.227	45.5158	18.0202	27.2836	49.1759	18.0312	31.9358	10.448	39.2027	41.8458	23.2786	23.5295	23.3522	18.8346	61.9556	21.661	3.78942	13.9717	6.14638	11.4918	21.1324
AAC74054	21.4275	15.4903	5.71049	8.23658	10.406	5.35326	112.475	16.3238	58.7364	30.4428	7.0099	14.0339	37.5397	9.31716	87.1015	31.8618	46.6616	9.81385	20.7593	1.76611	44.5991	5.77082	4.48901	8.55574	11.5212	39.5561	3.94456	33.5354	11.0294	20.6136	42.5604	14.1216	195.613	14.7171	5.68405	89.1089	6.88166	26.1615	25.0995	6.70701	10.8938	36.3487	100.306	36.3679	0	11.513	9.0823	148.017	168.484
AAC74055	70.1478	20.1814	23.0708	55.3317	44.0614	117.502	39.1211	72.5252	39.3422	96.9277	36.988	59.6273	35.5688	35.6578	23.187	79.779	40.9011	37.2223	18.383	57.4344	44.043	38.9527	74.02	85.6912	40.6645	26.1351	33.8763	65.8156	25.9226	42.9168	37.6885	167.609	97.0025	40.9995	52.3589	67.1873	63.9319	18.0481	55.6275	25.5214	28.8737	24.9733	43.9313	83.1974	2.78756	23.7718	11.0933	80.133	233.608
AAC74056	475.85	124.823	113.509	110.063	161.325	342.534	306.23	225.426	383.726	597.17	165.738	568.128	620.384	211.062	157.941	243.753	137.566	965.399	147.347	141.907	776.837	130.245	548.244	264.885	237.93	124.447	212.167	294.833	236.765	108.404	274.022	286.198	154.196	751.727	348.783	599.712	255.933	147.806	272.519	183.456	316.928	250.902	189.384	218.622	3.68106	239.188	635.399	120.047	334.125
AAC74057	2.3957	0.134703	0.763973	0.23875	4.40384	122.349	4.46936	23.8833	0.329529	1.29391	1.92627	65.3779	16.8983	0.270072	46.417	0.369426	0.190949	1.79665	24.0095	1.07506	1.4028	0.0792361	2.43977	0	0.427272	1.62937	0.15007	0.764449	0.174385	0.543198	1.11031	1.41488	73.4184	0.298034	0.947377	30.4293	2.44811	1.09537	11.8285	0.695401	0.568392	14.1449	3.48586	1.71089	0.0933939	0.190698	0.343389	5.28474	0.0425912
AAC74058	1.80591	0.103596	0.308463	0.275423	2.81852	112.949	2.83947	13.6736	1.61562	1.05515	0.787599	58.9585	25.212	0.405024	31.4224	0.319629	0.605771	0.854959	33.4244	0.487221	0.713945	0.182814	1.63243	0.257486	0.373927	1.12547	0.173122	0.473598	0.217936	0.53264	1.3876	1.50902	44.5937	0.364038	0.522691	27.6426	1.41208	0.729012	10.559	0.608133	0.437133	13.2638	3.26846	2.12321	0.0538699	0.439981	0.198068	4.95341	0.2948
AAC74059	3.20752	0.243471	0.75947	0	3.81634	58.0076	3.74642	11.9947	4.7649	3.79029	0.837363	65.6701	19.8704	0.585776	33.6993	0.918121	1.81196	1.62369	26.4294	1.04097	1.83949	0.334172	2.91047	1.61372	0.745649	1.63613	0.619993	0.921143	0.315195	0.736359	2.00685	2.41259	62.3294	0.855562	0.893401	41.9637	2.03216	0.837624	11.008	1.37855	0.993103	12.9975	5.72517	2.43641	0	1.20638	1.48959	6.72981	0.461892
AAC74060	15.5888	0.743348	2.07785	1.50574	11.1286	69.1019	8.8851	29.8791	6.62447	16.6725	2.65269	125.759	36.4455	1.14972	54.4297	1.09213	2.59672	1.4872	37.9979	1.63451	1.3661	1.31178	5.30854	1.40768	0.801443	3.42536	0.304219	1.40618	1.30602	2.31243	3.9389	20.772	56.1252	1.20241	2.53283	60.3362	3.94569	3.08877	16.4852	1.53854	2.86777	17.9414	5.57141	4.41416	0.2761	2.31142	1.38062	7.95367	1.10803
AAC74061	0.874622	0.344241	1.58142	1.46433	8.32507	42.5757	3.87344	41.7905	4.5475	0.41048	1.23379	120.777	25.5059	1.24233	50.476	0.637259	1.75674	1.44631	23.2513	0.529852	2.65707	0.485982	3.59134	2.05345	1.01661	1.20292	0.394471	0.390718	1.33695	1.37429	3.40496	0	42.2156	0.483868	1.13685	22.7579	2.33568	3.29453	18.1371	1.54783	1.48161	10.905	5.12532	1.55017	0	1.75442	0.947753	5.52496	0.979597
AAC74062	1.04406	0.397	0.693256	0.222206	6.40066	63.7273	2.89367	33.0452	2.07018	0.664409	1.83817	122.62	18.531	1.28192	56.9378	1.03148	1.73274	1.75576	20.1616	0.911228	1.53599	0.479344	4.35975	1.45414	0.699339	1.43222	0.149647	2.17395	0.689777	1.17542	0.775028	1.00626	70.3367	0.856619	0.575039	37.9041	2.30378	1.70564	16.2184	1.00213	1.45476	10.039	9.02181	3.22084	0.162979	2.16308	0.431451	3.46533	0.654056
AAC74063	7.95347	0.327361	0.574399	0.598354	47.831	28.8986	3.49757	7.6407	25.7894	4.56428	7.08308	66.8268	13.1087	1.10758	58.541	1.60972	1.59881	3.07006	27.0838	1.88952	2.35006	0.740165	5.03615	2.74607	1.11782	16.4578	0.908514	2.09002	0.794621	7.05431	6.19773	5.21858	46.4437	2.07303	1.88631	22.1023	3.99113	2.0733	29.7408	1.57926	13.7529	11.8826	22.4661	5.42177	0.127671	0.847233	0.915363	2.61334	0.844229
AAC74064	6.11676	0.455073	1.1989	1.09279	48.1635	57.7982	2.03297	13.2962	28.1189	5.44098	5.69183	117.953	20.3409	1.64232	56.6697	0.951134	3.65206	3.17192	25.9391	2.37247	3.29132	0.64763	5.36021	2.77296	1.30057	21.7422	0.904171	2.27711	1.59636	6.28673	4.90053	5.26289	81.1471	1.16926	2.06039	28.2668	2.72128	1.94209	27.4846	1.82615	15.4981	12.0908	18.5467	5.16129	0.251905	3.27318	1.71768	4.16237	1.25322
ABP93439	0	0	0	0	0	0	0	0	0	0	0	0	0	0	0	0	0	0	0	0	0	0	0	0	0	0	0	0	0	0	0	0	0	0	0	0	0	0	7.99567	0	0	0	0	0	0	0	0	0	0
AAC74065	10.2516	0.901285	1.02233	2.26306	19.9802	46.6065	4.33392	10.1211	20.9461	8.45838	5.30223	74.3352	16.2611	2.8009	57.7449	4.17115	6.66761	6.57412	21.4395	1.76617	5.03807	0.817333	4.48918	2.98684	0.800968	11.6591	1.32686	3.19679	1.96896	6.76923	9.44102	11.454	40.006	2.53664	2.51486	19.991	3.48835	4.43968	20.5514	2.06377	10.4109	14.8044	15.5224	9.90805	0.214806	3.07024	0.890314	5.40776	0.712434
AAC74066	9.92592	39.4331	2.50006	1.36681	3.7803	0	5.6224	25.7303	6.73024	15.6916	2.02594	4.94453	14.2281	3.96143	29.7493	41.7766	5.09648	4.06558	8.25376	2.0139	0.229817	0.245198	9.37699	5.11118	2.1064	6.90025	0	2.957	1.9292	4.91674	5.41151	9.04587	67.1902	1.50547	2.8297	4.84192	2.72726	6.10134	5.83369	4.08173	7.80951	7.44607	68.8302	5.1981	1.34389	0	2.00836	4.76674	4.23075
AAC74067	3.05648	38.7549	0.708523	0.885686	2.9093	0	2.16259	33.9653	5.50101	7.17237	1.98998	1.48752	16.3842	2.60489	9.36609	61.6703	8.14615	3.3325	6.69681	1.42433	0.102038	0.489901	2.17218	1.65601	1.47573	2.98492	0	1.9956	1.07819	3.22414	2.74593	2.67389	74.1077	1.17065	1.83363	3.64851	1.14362	6.09519	3.52607	2.4965	3.58453	5.56976	54.737	6.25067	1.47246	0	1.01909	2.52485	2.36999
AAC74068	3.42041	28.8416	0.560193	0.0778074	2.41819	0	4.11631	73.2083	2.73849	5.5545	1.9548	1.14202	7.93205	2.11236	35.4125	54.1321	2.47362	2.1957	2.20617	0.788303	0.215136	0.0516452	0.811009	2.76412	1.36845	1.33734	0.0209602	1.27333	1.10821	1.46046	2.71384	3.70621	31.8569	0.685608	0.76515	1.7483	0.886473	5.97245	1.37673	2.91691	1.92645	2.16323	87.0068	2.38234	0.821787	0	1.04075	0.763278	1.20758
AAC74069	2.46381	12.6887	1.6479	0.27003	0.93573	0	3.1083	38.6178	1.75703	3.65496	1.08735	1.15774	1.59398	1.23055	45.8458	48.9976	1.34208	5.24702	1.92507	0.390829	0.213323	0.0512099	1.49008	1.73105	2.63527	1.16031	0.0103917	1.63314	0.746664	1.14535	1.34548	2.87268	31.521	1.20669	0.579008	1.41574	0.83505	5.86084	2.16714	3.68608	1.66225	2.06839	54.702	2.21147	0.464017	0	0.932107	0.795656	1.05289
AAC74070	0.723532	11.1313	1.28258	0	0.607669	0	2.60984	52.3096	0	1.17351	0.85964	0.731723	1.08803	0.453406	70.4271	55.5082	1.92343	2.03599	1.21227	0.257836	0.138533	0.133024	0.409596	0.999247	6.30745	0.270168	0	0.998185	1.07346	0.455969	0.621343	0.627449	43.8092	0.470917	0.622365	0.750524	0.517551	3.89006	1.53664	5.91263	0.763387	0.663322	45.5347	1.87134	1.09755	0	0.230597	0.84017	0.786538
AAC74071	4.94181	11.3924	1.6547	0	0.622202	0	4.94369	103.437	0.339873	9.97056	0.35208	0.863106	2.67373	0.22284	33.8523	108.591	1.96943	3.42814	0.744757	0.316803	0.79434	0.163447	1.00654	0.920831	16.1382	0.580921	0	2.68655	0.479624	0.728324	0	4.01993	63.6762	0.397798	0.169933	0.307389	0.336661	4.34519	1.37974	12.6325	0.508069	0.815023	86.9105	1.81806	1.15591	0	0.425001	1.07361	1.22999
AAC74072	39.5624	1453.92	8.8678	0	8.81783	0	52.9083	1668.45	8.5	52.3011	7.54739	9.59365	881.67	2.32212	38.407	464.147	7.38814	19.696	6.98471	4.29164	2.83799	5.67735	5.03459	2.55882	42.6914	4.32394	0.184332	21.666	2.49897	14.245	9.54661	17.4446	15.5424	5.27581	2.83328	2.56254	1.40328	26.8054	26.3338	77.729	6.51614	2.03832	78.5564	13.1502	1.00377	0	7.67651	148.709	2.19723
ABD18646	378.915	8.47918	11.722	13.218	14.383	2.96715	0	1.18715	0	584.689	5.82092	10.5304	0	16.0438	107.209	0	6.48614	12.1155	7.12924	18.5098	0	6.69894	2.40445	30.8866	93.7089	0.617985	0	2.20877	0	0.00641451	0	342.803	86.4779	6.38758	10.2054	2.57698	5.63359	77.8505	84.189	116.347	4.65749	5.94735	216.169	6.23858	7.86517	1.05444	8.7948	0	77.8328
AAC74073	113.181	10.7128	11.19	24.9379	34.8223	0.00157019	4.63751	0.553069	23.5252	88.6904	2.35223	27.5477	0	0.00301881	147.484	0.0795953	9.38058	39.6905	2.68793	17.4929	70.1711	5.58414	2.25015	0.00868366	53.0075	0.00119044	17.9741	14.7937	24.0549	0	34.1566	134.735	79.1059	4.78728	0.978275	9.72017	6.17456	65.4711	174.839	50.7595	2.30647	10.7296	592.748	97.6914	2.70853	0.914164	38.1903	0	17.1047
AAC74074	3.67715	0.612814	6.13577	0	2.47003	144.634	29.1731	33.4196	0	0.765529	0.998353	23.6551	0.982799	13.2695	43.7357	126.679	6.35237	25.4933	0	1.57206	10.7151	2.16285	3.99579	0	422.786	0.823626	0	90.498	1.19001	2.22409	0	4.07407	202.141	63.8854	1.68651	0	1.59921	98.4534	85.0427	10.5961	3.42125	0	141.885	11.6752	0	5.85601	1.40598	3.34825	9.76566
AAC74075	12.9749	86.4068	376.929	0	190.193	6472.66	111.388	271.716	13.4924	3.04472	48.9193	5230.22	328.255	201.255	11.9279	1385.91	363.551	4272.16	3.69569	53.4501	20.2718	30.2799	61.9348	0	9383.02	1.64725	129.035	915.811	9.5201	5.56022	15.1537	12.0235	4715.7	3398.13	52.2818	9.76225	56.4293	2935.89	5444.61	22.9619	134.98	0	32908.7	76.4194	4.77994	136.64	1799.66	354.077	5.2316
AAC74076	0	1.99856	6.12084	27.6298	1.61109	74.5932	0	37.9098	0	0	2.60473	51.2158	0.641036	15.8677	46.6803	64.1287	133.863	10.7959	0	13.33	26.4448	1.41073	31.2753	0	57.841	1.61164	22.9018	7.5613	2.32858	0.725337	4.94203	0	106.454	7.02296	26.4009	0	22.2775	28.1279	75.2129	8.38713	3.5419	6.33111	242.299	4.84604	0.623549	3.18301	55.9407	0.534603	9.09958
ABD18647	0	8.26452	0	0	16.6557	15.1206	23.8445	313.532	30.3267	0	0	28.8804	13.2542	0	0	21.249	0	0	0	0	30.3765	21.8764	0	0	16.2712	1.85126	301.87	5.2113	58.8453	42.4921	0	0	4.26561	1.61343	0	0	0	7.75439	12.9593	8.25782	8.71822	0	4.39459	50.0989	0	39.4876	0	3.68452	0
AAC74077	1.31943	0.314735	1.88767	0.753086	5.4549	10.7681	2.79229	5.82082	0.692952	2.76781	2.25607	2.85959	0.529992	2.15811	54.4197	5.63216	2.50962	7.74511	3.41652	4.80399	3.03665	1.74953	6.41311	1.40808	13.1056	0.972912	1.73567	5.65611	0.55006	1.25649	1.94569	2.04902	65.0108	1.52994	3.68124	1.72349	6.23483	14.1305	3.44234	7.54751	0.816752	2.65874	77.6204	4.49718	0.932872	0.877212	1.26367	2.18894	1.25388
AAC74078	5.57889	0.448892	2.31892	0.833969	2.79028	3.99759	4.72799	3.60342	2.26244	7.05093	1.14542	3.13732	0.858688	2.08845	34.6334	1.05125	3.77774	6.57338	6.68628	2.94131	1.1629	0.324497	6.10076	1.9357	3.14114	0.835917	0.774687	2.89535	0.913705	1.65861	2.80849	4.70752	43.379	2.10322	4.30152	3.72624	3.69578	4.79542	4.79581	4.40152	2.05389	4.39741	26.475	3.35343	0.286858	1.516	1.09194	1.98198	1.67755
AAC74079	8.20529	0.547467	1.10086	0.529278	3.67774	4.46184	7.75407	3.18621	2.3742	8.85253	1.2973	2.70544	2.15509	2.75409	60.0611	1.02371	2.48694	6.07399	7.8038	3.36212	2.25614	0.761176	6.70672	12.2053	2.23736	7.53637	1.71096	4.55053	1.12755	2.01703	3.28189	2.66315	59.1851	2.05984	5.75275	7.56504	5.22613	3.54903	4.17527	3.65511	1.78507	5.69338	25.4943	5.80414	0	6.15633	0.456749	4.37115	1.32187
AAC74080	4.91016	5.26814	2.91671	4.44636	9.54967	5.50772	23.0404	17.6462	8.28492	7.03522	10.1718	3.0845	1.69869	5.53266	61.4878	1.032	12.891	13.133	11.2626	3.36074	9.47672	5.21397	5.45244	11.0848	3.29267	2.43506	1.35749	6.06378	9.68883	6.37323	12.7514	5.17056	50.4971	2.93847	3.45198	10.5458	3.14081	10.749	3.34366	13.0343	5.85727	11.9205	24.6336	11.1036	0.304381	10.61	0.767411	6.67319	7.45604
AAC74081	0.634565	0.35343	0.252566	0.0751712	0.28491	1.21567	2.7532	1.37433	0.311259	1.03955	0.34547	0.461091	0.45345	0.459179	23.3893	0.261708	11.5432	0.424261	0.937828	123.233	1.48091	0.124739	90.3827	0.281102	0.2505	0.513013	22.68	68.4359	0.274528	0.513082	0.69917	0.605178	51.5732	27.0582	215.815	1.54831	236.137	5.17319	0.665043	1.123	0.393711	1.41817	19.9059	0.808016	0.11027	0.337735	0.454091	1.02104	0.402299
AAC74082	1.88732	0.39878	0.748355	0.592469	1.15823	1.34118	0.964427	0.764772	1.42029	2.19109	0.601895	0.806068	0.545492	0.931221	66.1665	0.597092	5.08765	1.33754	1.80369	109.34	1.86449	0.289768	82.3653	0.466429	0.663887	1.34779	8.92935	87.074	0.421356	0.659796	1.30514	2.69869	31.6909	31.4129	174.643	1.02763	225.02	10.1355	1.39316	1.11626	1.44018	1.79583	22.3087	1.83842	0.0548908	0.588419	0.28255	1.89813	0.584087
AAC74083	16.6345	2.50669	3.9437	0.547756	3.73694	9.67501	8.91643	2.68681	5.6702	11.0553	2.9649	6.75974	1.26661	0.991388	21.3877	1.69512	3.28566	4.22505	6.41958	133.718	4.60672	1.51491	156.953	2.04833	7.03094	3.55361	7.57463	95.942	1.06689	2.24323	4.24558	24.7439	14.4621	29.8445	184.845	6.56418	264.064	20.6844	12.1958	6.89639	4.17293	7.25188	10.8459	5.23363	0.857081	1.69536	2.6786	7.85343	1.36802
AAC74084	188.875	21.6196	4.92655	7.52695	103.739	147.625	290.16	178.501	204	98.4641	75.6835	124.418	91.6342	25.0789	126.91	3.57342	30.3735	38.6196	183.155	12.2147	62.6722	10.2192	28.9489	24.3088	25.9695	264.798	4.79263	50.1483	81.7164	22.8854	105.013	166.871	203.247	36.3278	21.6037	440.756	30.7162	20.2852	82.9365	16.3944	79.334	214.703	34.8987	118.798	0.803013	134.656	9.74326	130.293	4.39445
AAC74085	296.839	11.6527	3.06647	5.47604	66.8004	381.031	126.446	133.896	206.38	156.005	105.389	123.006	59.9484	18.7899	102.331	3.29516	30.3536	55.5171	168.496	16.2919	26.8125	9.45712	28.1662	22.3737	14.4748	116.037	10.2715	15.7658	44.1083	19.8305	104.695	252.065	128.989	23.4115	28.605	274.039	35.7931	35.1087	107.39	7.03169	64.5563	238.44	38.9216	136.354	1.42807	67.8259	2.5816	99.1483	5.4814
AAC74086	0.0881787	0.234266	1.76046	0	0.26229	0.0714349	5.74511	0.586321	0.143273	0.0775955	0.212028	1.09153	0.500938	0.234846	17.2259	0.200775	0.415108	1.91383	0.156976	0.233709	0.64579	0.045934	0.509169	0	0.819952	0.174919	0	2.58509	0.454917	0.283408	0.32183	0.278565	74.2407	0.274405	0.322359	0.336908	0.551909	0.366343	0.918363	1.18989	0.115326	0.481002	32.4156	0.69878	0.223333	0.248737	0.11944	0.261104	4.66651
AAC74087	35.611	22.2585	2.05533	1.68476	23.1474	126.109	65.3049	99.7307	24.8521	38.5949	21.8733	36.4154	353.773	12.0541	79.5735	3.70665	1.93696	17.7891	145.699	5.58809	10.1173	1.86378	11.1046	4.06884	2.50823	318.602	4.84106	34.1644	27.2774	21.9206	27.096	53.7356	272.655	37.1135	17.0401	189.226	21.3221	20.4015	19.6872	2.23592	75.739	136.408	18.5188	57.2094	0.226545	161.439	1.81736	121.976	4.2828
AAC74088	221.389	75.4227	78.7472	20.5078	276.365	4545.9	5252.23	1818.81	2146.49	130.73	767.26	656.917	1261.13	35.5707	567.197	109.741	99.7783	284.218	1674.68	103.338	944.276	9.83105	697.162	102.252	31.2171	1794.11	189.061	1697.52	43.2729	347.608	1478.27	269.819	2704.64	666.106	840.89	2768.22	1014.04	24.1252	706.584	3.85372	183.9	2436.79	93.4273	3489.91	0.668518	337.162	16.7144	2186.03	559.741
AAC74089	485.716	16.0184	6.00429	1.83962	160.923	903.52	756.272	188.264	496.264	252.751	254.085	124.325	128.004	19.7275	318.52	30.4219	25.2696	95.6244	595.679	30.3534	103.065	1.83159	183.515	16.5102	8.0716	680.741	38.5551	250.596	13.907	71.5083	415.354	821.839	228.853	120.926	248.032	486.655	299.379	10.5176	148.185	2.9038	63.1971	742.892	16.9618	698.503	0.161914	44.7973	2.85755	686.964	33.3752
AAC74090	0	0	0	0	38.8632	5521.55	17954.9	29.3937	45.4901	0	0	8.02234	15.4632	0	0	0	0	0	0	0	2.53138	7.29214	0	0	0	25.9176	0	0	18.7235	4.99908	0	0	311.39	9.68056	0	0	0	3.8772	424.418	8.25782	0	0	5.85945	2.38566	0	250.088	0	8404.4	0
AAC74091	3.10633	0.523977	0.932993	0.583142	1.81727	2.05109	1.37113	1.32907	3.21947	4.69812	1.36977	1.29167	0.664445	1.62713	80.5624	1.35347	3.73112	3.14494	2.79251	0.844013	3.22476	0.344058	1.54936	2.42295	0.887662	3.39012	0.785451	1.49833	1.04117	0.884499	2.56125	3.43407	76.7179	1.38452	1.30788	2.86324	1.46164	2.77831	3.15277	1.62545	2.76114	2.63779	12.4278	3.01802	0.0380188	2.1154	0.670976	2.50986	2.01121
AAC74092	1.65469	0.186076	0.356177	0	1.50001	2.12776	1.61058	2.6472	4.09685	1.43298	2.65249	0.650245	0.596838	1.84671	19.92	0.861161	6.23166	3.35051	1.12217	0.119336	1.70982	0.410457	1.21329	2.77494	0.27476	1.93818	0.0666336	0.967996	0.722676	0.928575	1.72549	2.32326	19.7363	0.871833	1.40826	1.01895	1.0709	1.30943	1.31301	1.04583	1.76662	1.71926	8.5587	2.33653	0	3.18582	0.106729	3.48421	0.132378
AAC74093	1.54695	0.526899	0.896499	0.186777	0.849497	2.18508	1.36817	0.916166	0.386692	0.837715	3.14742	0.859252	0.169003	0.760612	145.858	0.541887	2.91295	1.58124	0.635513	0.540666	1.29109	0.309937	0.916158	0.349227	0.587837	0.519314	0.150945	0.465141	0.682118	2.03976	0.868612	0.939802	31.6552	0.534888	0.773369	0.839361	0.595836	2.57076	1.23932	1.10559	1.51184	0.741837	14.457	1.64264	0	3.02101	0.0805913	1.08056	0.499794
AAC74094	2.03401	0.114366	0.70052	0.608112	0.829741	2.88754	0.593935	0.813509	0.503599	2.31833	1.75138	0.426296	0.550241	1.15566	55.9476	0.917428	1.09431	1.30421	0.275882	0.176031	0.672569	0.242183	0.447426	0.909614	0.270196	0.645575	0.262107	0.0865378	0.266502	1.28671	0.282804	1.6727	24.2252	0.214338	0.503589	0.501014	0.443413	1.28768	0.538	1.30271	0.984457	0.483057	12.7951	0.633853	0	2.98718	0.157434	1.22369	0.325448
AAC74095	1.98496	0.146485	0.747718	0	0.295215	2.81408	1.2679	2.43129	4.03147	2.03785	3.22169	1.02379	0.82224	0.528653	57.0243	0.903914	1.16804	2.63764	1.32511	0.375782	3.76889	0.12925	0.477572	0.728175	0.504701	1.7719	0.41965	1.93974	0.426686	1.72783	0.905574	1.56767	24.9501	0.772129	0.403139	1.16677	0.798674	2.06166	1.03365	1.42708	1.66889	3.09362	11.4502	0.887984	0	3.26621	0.504124	0.19592	0
AAC74096	1.0859	0.139369	0.497974	0	0.561746	0.611969	2.7745	0.594816	1.53424	1.96654	2.13427	0.844178	0.268215	0.603563	58.7751	0.258	0.800132	2.59314	0.84049	0.214515	0.717157	0.0491884	0.45437	1.66271	0.356706	0.262238	0.0399262	0.896385	0.21651	1.36569	1.03389	0.944621	22.8748	0.261197	0.460264	1.38761	0.270177	0.784598	1.31124	0.960865	0.670411	0.588664	16.0074	0.531044	0	1.90891	0.319755	1.08113	0.0793196
AAC74097	0.196406	0.0724718	0.406916	0.231211	0.175265	1.90934	1.1291	0.274937	0.797807	0.604918	3.0461	0.776644	0.371924	0.680014	56.8943	0.0894399	0.924597	0.391481	0.611877	0.111548	0.58602	0.204624	0.141763	1.72922	0.128414	0.253247	0.539802	0.548377	0.197024	2.10418	0	0.18097	34.5625	0.407467	0.159558	0.288622	0.105369	0.407991	0.340922	0.543098	0.422006	0.306105	32.6325	0.401662	0.0678335	2.44696	0.0332545	0.697889	0.0824924
AAC74098	6.75844	10.9218	5.19154	8.65289	10.3433	14.6576	25.4618	12.3175	11.3688	6.96573	7.29057	6.30639	14.2034	8.80927	27.2075	7.33814	34.2364	37.5664	7.17167	5.69993	32.3219	10.4928	18.1608	14.3119	6.90064	4.66868	21.2028	10.2416	8.69018	14.0269	6.96469	4.40966	155.062	11.6202	14.469	12.8371	12.2851	30.3026	5.96226	8.81793	7.28919	7.43523	36.443	11.0029	0.927572	10.7159	3.94897	11.0081	154.064
AAC74099	6.61776	24.7005	3.30514	22.3307	30.5223	20.8891	3.98965	77.7621	8.05438	8.79341	6.2935	27.5192	21.7193	9.73007	72.2965	1.11741	5.58898	98.8613	10.6117	0.581843	22.9053	10.4775	2.65963	43.1712	4.17377	10.8659	4.082	11.1693	60.1415	18.1362	4.38737	10.7663	34.7911	91.7043	2.48674	6.70181	2.80125	156.406	3.63973	11.547	428.112	8.20869	8.02996	4.63162	2.57379	3.23361	24.6842	29.5281	1.28045
AAC74100	12.8634	6.96891	1.39498	26.2127	10.3799	5.76933	5.54974	10.0439	27.3081	6.98756	20.2406	8.91349	25.8759	32.1679	90.9749	15.2099	33.7937	21.9233	7.79692	7.63095	21.9635	18.4376	11.8569	26.2299	16.4521	31.6164	11.3072	7.37692	20.5339	77.708	15.9851	8.62417	64.256	14.4668	8.09971	6.25826	11.3855	46.7772	12.337	13.0916	73.3153	10.8773	9.19987	10.0674	0.475525	5.20635	13.1431	43.3843	6.55059
AAC74103	64.321	48.2308	0.945715	96.7816	2.32994	15.5929	5.70898	8.2237	62.983	40.2969	145.292	1.84738	0.522956	25.3013	34.0427	10.5638	2.31647	7.87317	1.51958	0.684416	7.16396	48.1273	0.869808	6.18909	1.31317	2.51003	27.855	1.79447	25.5014	392.827	2.38237	27.997	65.822	1.63199	1.67244	0.708352	1.77789	136.012	20.9526	4.10977	131.79	1.56512	94.0733	6.26381	0.601179	573.799	1.15621	5.55073	16.2387
AAC74104	196.357	16.4902	0.52403	63.0496	1.24139	7.84191	4.05422	2.79934	32.351	113.759	69.9527	1.70409	0.596838	15.4221	76.9324	6.29539	2.25118	4.81396	1.77999	0.724247	2.49988	22.5553	1.46432	3.95508	1.03588	3.89792	15.3487	1.65075	12.7839	281.006	2.22131	94.8301	63.9034	1.50316	0.953558	1.20102	1.18168	69.5353	9.17598	3.78903	66.5875	1.89711	53.3345	3.60064	0.720691	176.199	1.76655	4.53119	4.89342
AAC74105	22.0305	8.10914	12.0118	10.5682	4.55027	547.374	71.5648	24.4678	242.253	14.5675	37.1199	12.3537	199.844	5.6235	31.3612	1.52079	336.031	262.444	1.8219	0.0815785	243.762	2.41307	0.673895	14.2272	3.61567	132.687	3.14301	11.2192	5.43426	71.4123	1.37614	19.9941	34.2712	15.5516	0.393829	2.02636	0.635742	13.2927	3.25372	4.5279	33.6738	2.09873	178.803	8.92261	0.570501	244.753	1.78753	928.206	6.83229
AAC74106	12.8007	2.17752	19.9415	3.74597	1.29071	48.8622	3.32603	9.71872	8.46047	20.3649	4.59084	8.05699	10.1685	1.61792	43.6303	1.7784	17.5674	28.83	5.79352	4.92886	20.8328	3.72963	5.01117	1.91019	4.98061	4.13168	4.03644	6.29995	109.195	4.76498	0.791851	26.7306	79.929	2.40058	2.8201	2.42309	3.95746	13.3404	9.33968	5.08744	9.16124	2.70512	215.911	4.21512	1.39874	13.0562	0.293877	13.9623	5.10302
AAC74107	2.19367	0.684205	2.71288	0.974491	1.52663	8.00266	1.79779	2.72315	0.672508	2.62241	0.477711	1.43742	1.68513	0.440935	43.3611	0.226179	1.16908	5.31663	1.91575	1.5358	14.0785	0.819312	1.43399	0.971761	2.48966	0.558314	1.8551	2.21881	62.3278	0.509941	0.906378	2.65869	48.2797	0.801437	1.31136	0.170305	1.3323	2.23544	2.87379	1.86783	3.24795	1.7417	81.2619	1.14271	0.59086	1.82915	0.0840952	2.54923	1.28643
AAC74108	1.2815	0.56743	1.54474	0.724122	0.884348	2.11785	2.91409	2.94198	0.416438	2.60121	0.542325	1.81545	0.497475	0.327648	35.0971	0.116714	0.723929	4.06419	1.50568	2.21257	5.08889	0.520694	1.45528	0.300872	3.44829	0.366062	1.44134	1.86056	65.7603	0.205938	1.02897	2.05118	51.2642	1.17865	1.04107	0.33144	1.37501	2.38518	1.97529	1.33805	2.96896	1.35813	57.7383	2.04417	0.578324	1.34956	0.156223	1.34582	1.83002
AAC74109	9.64902	0.897347	1.16879	0.888473	1.84586	1.52855	3.42818	7.58626	0.953783	31.5224	1.27034	2.91232	0.476398	0.647688	68.1379	0.210033	1.36196	5.10734	3.09769	3.9213	5.92544	0.513284	2.68342	0.430687	4.19134	2.92777	1.2499	2.49357	69.6536	0.336905	1.4538	14.14	43.332	2.40665	2.69098	1.49111	3.6891	12.4552	4.94912	4.2574	6.26721	3.23474	120.902	4.01944	0.453748	1.54744	0.440155	2.25137	2.57117
AAC74110	4.83556	1.54315	8.14948	0.378707	1.53105	2.71473	29.282	7.74002	1.0454	9.22401	0.947581	1.88048	0.533038	1.19949	16.9434	0.585986	1.81731	17.4554	4.22361	2.89287	11.1038	1.04737	6.11457	0.590073	8.33155	0.398847	3.65566	7.43263	24.9871	1.83095	2.64178	8.8713	78.3731	4.01833	2.09076	1.8437	3.5668	2.50598	8.5157	6.67167	2.13376	3.57233	66.8438	8.55264	0.90737	2.24975	0.0272343	2.79423	5.57357
AAC74111	12.5345	0.329812	5.14064	0.876847	7.38265	0.107753	14.0185	3.91004	10.1142	23.0873	8.15554	20.0184	7.87735	6.48266	61.4438	0.490619	8.00224	16.2606	6.85492	3.15766	4.49176	0.0103931	6.3363	4.8599	6.03532	32.9523	0.835171	8.58979	4.426	5.29026	6.69923	10.7884	57.3424	5.72584	4.58696	5.21878	5.40891	29.3926	15.515	16.3478	9.9753	6.93418	42.1275	8.92541	1.22195	0	8.783	10.1614	2.04467
AAC74112	25.1706	0.623236	9.34489	2.48543	18.5263	0	17.869	6.74219	10.7202	44.4735	17.578	32.1241	30.9225	9.27796	50.2922	0	20.9963	34.6014	15.7389	9.9925	21.404	0.0687385	14.0961	11.2306	10.5448	50.0486	0.948515	8.91596	6.42946	11.3803	9.15052	29.6667	102.051	10.7678	9.86237	37.6964	11.0436	24.1217	19.515	16.8721	15.335	12.9564	163.008	29.5494	6.01578	0	2.77042	29.5394	31.7018
AAC74114	0.488368	0.174742	5.61927	0	0.35216	0	6.50364	0.952948	0.192365	0.625097	0.0569353	0.244254	0.0840724	0.0630626	22.4479	0.485223	0.501606	3.46106	0.316144	0.179307	0	0	0.398785	0	1.99538	0.281825	0	4.16502	0.203597	0	0	0.561019	131.011	0.941536	0.144271	0.0695917	0.148203	1.27885	0.82202	1.59759	0.176961	0.369036	23.7683	0.544767	0.0545193	0	0.0400911	3.36546	1.5415
AAC74117	98.1783	10.2714	12.6324	64.1141	34.0503	11.9495	23.6755	18.2216	47.3186	135.385	50.8673	22	26.5891	54.4612	84.1469	10.5636	52.0492	106.77	43.5401	4.53477	20.3127	2.95529	13.5282	41.624	15.0202	9.75341	9.67519	30.7999	33.3515	69.3223	57.2861	134.251	65.0003	29.25	9.72982	20.5643	12.242	41.6399	34.3571	6.38654	52.716	57.9636	43.1992	58.3004	0.81278	17.6628	9.73368	12.7422	16.1501
AAC74118	167.265	17.0652	12.4532	80.8237	41.8055	43.8419	48.6461	23.0177	58.7772	150.027	71.3762	34.4891	30.5229	65.3666	71.2716	41.7746	63.1479	124.429	42.9838	31.0637	36.7609	24.6597	43.6424	69.5914	29.7754	11.1588	30.0061	41.7056	39.9349	77.4183	54.3277	137.2	82.0404	53.1446	47.5974	23.8073	55.4669	66.7319	56.9036	14.4349	57.4663	58.6726	81.5324	78.4928	0.398527	25.4294	5.97841	24.9426	83.8928
AAC74119	15.7235	34.5788	12.833	62.7278	60.0216	26.3957	60.9306	40.9944	88.5656	13.5289	85.8863	46.6764	21.959	57.929	54.958	44.632	53.911	92.1643	52.7167	44.6505	24.95	28.3944	60.5282	104.211	39.2557	12.7362	31.3028	59.1199	51.2247	73.9787	55.474	12.0731	142.899	50.3349	47.9011	32.6565	57.8765	98.9665	61.4091	37.5653	78.3401	61.6725	211.512	57.813	0.181016	40.7805	37.8924	22.8655	150.242
AAC74120	31.0844	32.6618	58.4113	59.9728	48.8707	59.4995	16.4741	23.5116	53.287	48.0061	21.4372	37.8814	3.76843	29.5107	131.111	68.4383	54.111	95.7622	73.6877	36.1674	55.1018	38.3146	34.7796	44.8536	371.254	8.40055	34.6003	140.463	28.838	22.7698	6.39156	8.88524	74.8055	226.3	29.747	22.4594	37.5804	165.752	57.3692	57.4052	22.4874	36.7222	57.0758	26.6161	6.01164	23.5769	68.6825	226.592	95.7531
AAC74121	32.1384	2.94909	5.70032	1.38362	1.22363	5.07822	3.28457	4.26748	28.1682	27.5808	2.47288	6.11265	3.26898	3.44332	36.7201	7.82775	4.70307	8.52491	30.6007	0.834413	3.38734	1.10972	1.626	5.17405	21.8372	8.01462	0.590153	19.1565	1.09483	1.41659	35.122	27.1129	48.5515	4.67358	1.19355	3.15212	1.05092	10.3154	26.4711	6.79257	18.6934	22.3252	41.8558	10.0653	1.01483	2.65926	0.945266	13.2541	4.01095
AAC74122	188.351	0.442144	0.967232	0.335857	0.254589	1.73344	2.4602	1.04836	26.4228	173.607	4.63057	4.26736	0.101298	1.13976	20.4904	1.94881	1.61168	8.15087	17.1414	0.162034	0.812559	0	0.205925	1.8839	8.08316	2.1223	0.0904749	4.89891	0	0.229239	28.1143	216.76	45.3805	0.665873	0.521492	0.251552	0.306118	0.711177	34.4675	6.15345	13.6727	21.0096	26.6006	7.98603	0.591209	1.60956	0	4.05502	1.61768
AAC74123	53.3626	0.0720923	1.28795	0.383334	1.16231	2.90178	2.49598	1.19655	26.1898	76.7233	10.3354	5.87831	0.693707	1.56105	20.1128	3.11401	1.60957	5.84147	14.7821	0	0.529956	0.254441	0.235035	2.15021	6.3871	4.94152	0.619588	6.95519	0.699974	0.130823	32.98	64.165	60.056	2.70223	0.793614	0.430667	0.524086	1.21756	31.7093	8.21186	18.1608	14.4639	73.1422	11.6122	0.112464	1.95191	0.165402	11.9563	2.46181
AAC74124	37.8745	0.609276	1.63274	0	2.33298	8.41615	3.82335	2.09472	52.3164	68.5042	8.23849	7.45192	1.75882	1.869	13.0449	4.79354	12.6314	20.3872	16.902	0.468896	0.839781	0.806385	0.794544	1.81721	4.49829	22.8874	0.654542	3.80345	0.709885	0.221125	54.2383	48.7399	49.0572	0.856403	0.670709	6.30883	0.590563	3.00126	44.4971	9.95359	28.3441	19.4617	29.1904	17.9393	0.427711	1.89222	0.139787	16.8275	3.4676
AAC74125	0.363008	0.0535783	1.09394	0.85467	0.86382	0.588157	2.31873	1.14334	0	0.31944	0.523716	0.06241	0.773335	0.773437	12.5143	0.165307	2.73422	3.37659	1.93869	0.137445	2.16622	0.283647	0.349352	0	0.738396	1.08014	0.537217	2.73655	0.104043	1.06949	0	0.286694	47.1219	0.878618	0.294903	0.213378	0.454412	0.452441	1.51226	1.60605	0.813884	3.39456	29.6864	2.04152	0.0835821	0.0853319	0.368776	3.51132	1.98206
AAC74126	3.81158	1.50019	2.32462	1.42445	3.67124	2.35263	7.18807	4.3193	9.4371	7.7198	5.58631	0.998561	7.99113	2.32031	51.7953	0.661229	15.0382	8.36108	27.7878	1.64935	4.43091	0.378196	3.31885	5.32673	2.05696	15.6261	0.153491	10.1354	1.87277	8.65312	19.8733	8.6964	79.1449	2.00827	2.35923	6.9348	2.72647	4.22279	3.78065	2.40907	9.02054	26.8736	25.4699	12.2491	0.417911	1.27998	2.21265	13.902	4.57399
AAC74127	2.17568	1.02758	2.36033	12.5671	0	8.27224	2.22356	10.7205	0	3.06329	0.502221	1.19697	1.64799	20.3965	40.6689	1.90227	5.24399	4.62571	0.619704	0.263608	3.39923	0.725346	1.67507	1.02162	2.22542	1.93351	0.147191	3.69336	0.598635	0.932355	0	1.64956	42.9603	1.32402	0.282799	0	0.124503	0.867742	2.17529	2.00217	2.60159	0	8.96112	4.27141	0	5.40074	0	1.92411	1.46209
AAC74128	9.49442	1.46226	4.97597	41.4679	0.491155	8.026	5.80094	17.0467	1.34145	10.7766	6.55109	2.98077	1.5634	134.568	30.0429	2.25579	33.8133	8.04519	2.93948	0.625195	3.13518	4.94583	4.36999	50.882	30.1085	7.69738	3.49089	13.1392	6.86222	8.84499	15.0662	16.5183	71.699	26.5485	0.335355	2.18382	0.147641	8.57503	7.73863	2.55688	3.54784	2.57345	33.8232	6.54256	0	15.7199	0	7.33401	11.7898
AAC74129	17.0225	7.64523	6.18932	15.7361	9.94038	22.4854	39.6683	8.38149	38.009	17.9304	35.3563	12.3048	25.7745	27.5909	54.1362	6.72134	12.1923	45.887	26.7712	2.21431	17.8271	4.93235	11.3904	34.735	3.80345	182.634	9.6557	15.0844	2.87345	10.0694	26.4265	15.6892	50.2794	11.555	4.63791	39.0416	6.22516	18.6275	52.0135	4.06594	36.2142	30.5991	24.1732	25.2725	0.128242	13.0927	1.79177	55.4695	5.84834
AAC74130	15.3804	1.22722	4.59758	6.04652	5.67257	19.6928	15.9333	3.73739	15.6169	8.29016	7.75875	5.84919	5.29053	9.79239	81.8872	4.48114	2.62146	26.1521	7.74048	2.57056	23.2363	2.54316	9.50692	12.8726	4.59956	40.6749	3.56411	8.43415	1.46485	7.49817	6.26423	30.3839	74.9286	7.43803	3.53233	16.8819	3.99693	8.23988	20.3382	3.94867	8.3519	9.57049	20.008	8.32657	0.667427	7.22642	2.6348	16.9107	3.8447
AAC74131	13.4127	4.16391	3.99433	8.01643	3.87751	13.8179	5.90322	8.64734	2.05483	5.35037	4.1637	6.05449	0.713841	8.23904	29.8104	9.03726	1.51127	8.01468	0.952497	10.3503	24.5666	7.39868	15.3072	11.8482	14.7139	3.99462	22.1916	15.6994	4.90726	5.88851	2.84042	6.68425	52.202	5.41555	4.1491	1.85844	5.93227	10.3061	18.541	9.42577	3.30801	1.59197	31.3185	5.76945	1.25434	4.00188	1.05416	4.20565	17.978
AAC74132	76.6161	22.0603	45.1835	69.712	110.254	52.9481	35.3894	56.1159	103.739	50.893	147.145	83.8558	30.9856	111.689	94.8842	48.2036	14.9789	159.358	79.0033	90.5148	77.0897	69.1715	97.8083	125.736	25.0111	56.1146	38.7537	40.4258	82.6569	85.9878	84.4236	76.6196	106.621	48.3626	115.811	72.4751	126.929	149.615	99.9486	36.1044	88.9264	103.803	64.7415	87.2252	32.6949	50.5856	13.7992	16.1024	46.7452
AAC74133	30.6087	22.2134	25.9712	47.9577	95.5933	37.9234	12.884	44.9147	63.6068	23.8878	58.9559	70.3749	20.9059	73.1096	90.6334	35.9438	4.51357	81.0425	49.4347	47.9616	54.0424	49.8416	76.2298	105.781	28.838	33.2249	23.5	22.2823	57.811	50.8373	31.9442	32.6037	51.8796	31.7626	36.3276	40.6668	52.0565	71.3697	53.9885	55.031	66.7049	53.6647	27.9637	27.6726	23.7065	50.0983	90.626	15.4793	15.8908
AAC74134	352.771	134.132	62.3415	20.5078	57.0003	121.527	433.977	410.502	1287.9	257.628	296.013	93.8452	48.7959	35.5707	389.253	35.699	54.673	227.631	651.264	23.0861	720.611	6.80611	134.123	55.3865	40.4979	939.387	10.4352	418.301	98.1961	110.426	1001.41	431.863	289.309	132.518	87.2733	2506.25	85.1522	85.6445	109.868	10.9189	289.14	1052.09	56.0564	1136.34	0	61.4262	16.7144	317.53	152.435
AAC74135	231.841	38.4142	6.78894	6.65607	62.1227	52.1031	123.923	165.656	285.08	187.437	120.447	30.2561	11.9198	5.92932	131.469	4.82772	20.7115	32.6358	230.72	6.22175	180.876	2.07094	36.7296	8.55605	9.70403	159.303	1.45685	92.9436	37.3738	102.93	248.601	236.391	507.101	30.9749	24.1151	572.842	41.4242	67.388	73.2401	3.40053	75.8631	323.02	180.385	367.08	0	30.1541	0.358997	145.449	667.239
AAC74137	11.5482	1.63414	10.9394	3.41868	3.07736	42.3228	4.52153	7.71757	2.06436	10.2088	2.16033	8.20692	3.6089	2.22363	43.1917	1.65307	3.54594	39.1524	4.44282	2.64583	8.36949	1.06368	4.75992	3.72871	8.04324	1.13415	1.72677	6.0052	1.58665	3.01401	2.15294	12.0173	48.6152	9.39808	2.61727	7.44157	3.31072	8.14394	12.0036	5.13935	2.49252	3.67743	35.1992	6.05497	0.18806	2.41063	2.15119	6.8435	1.79148
AAC74138	24.0824	12.9305	33.6339	37.2168	40.5107	40.8946	31.7766	24.8258	22.0447	24.0489	20.5373	23.9258	26.885	16.4497	138.214	12.8864	35.7065	108.287	17.9422	35.2256	33.4368	28.506	32.8916	30.9061	49.8826	13.4057	8.96028	16.8842	28.4426	34.7466	23.1084	32.9963	56.2851	35.3183	36.268	29.9256	35.1923	44.8253	18.7956	23.8677	18.9999	24.3676	19.5318	30.455	0.535528	14.1241	10.8077	28.7471	12.6995
AAC74139	101.418	33.2632	3.58012	48.4396	36.3288	51.9784	6.62903	21.2561	63.0118	27.9421	27.5022	13.5039	4.83551	18.8532	58.687	71.3372	9.05109	18.9196	4.18119	2.89537	9.24506	54.5449	5.67718	61.2349	21.6338	2.47042	92.2202	7.93027	34.5666	54.2168	3.38901	59.7899	40.2453	10.8596	2.3518	3.62806	4.02434	91.5424	13.9942	29.9416	23.758	7.57647	61.4216	11.3658	0.377294	9.2703	1.33174	12.1411	267.726
AAC74140	58.1535	47.1893	8.66917	27.9661	4.85813	12.2957	20.2326	21.9102	76.3948	78.5393	31.4769	10.9766	21.9073	30.7123	33.176	21.6364	14.0958	98.2107	15.8592	2.34241	95.986	10.6993	12.0267	12.7093	9.13244	2.209	17.7878	71.9253	17.6605	40.1649	18.0634	117.263	54.5185	18.3108	8.34295	20.2189	7.43452	29.9175	11.0822	8.21129	56.7306	17.7411	125.89	21.3183	0.5128	77.3086	2.68153	7.91373	48.1224
AAC74141	6.24277	5.79971	2.38742	5.17292	0.904899	23.9605	1.61933	5.23446	4.11911	7.58496	3.35269	5.18665	3.96054	4.18612	43.4552	8.42753	6.08651	11.2291	1.57957	0.671914	14.9219	2.70723	2.19579	2.60402	7.88243	1.60926	1.6079	5.02554	2.03449	8.14797	1.38789	3.07002	42.642	2.10377	1.54464	1.63919	1.76808	5.89813	3.25636	4.87902	6.77333	3.75354	54.9938	2.52744	0	7.68752	6.26685	2.30207	6.92107
AAC74142	0	0	0	0	0	0	9.48614	0	0	0	0	0	0	0	0	0	0	0	0	0	0	0	0	0	0	0	0	0	0	0	0	0	0	0	0	0	0	0	10.3113	0	0	0	0	0	0	0	0	0	0
AAC74143	229.734	20.864	7.71613	40.3488	28.0519	40.2536	18.2013	30.4131	81.0641	174.082	83.7318	14.418	29.308	43.1576	70.111	7.43469	10.55	123.655	23.3777	24.3425	47.2551	18.5941	45.7701	41.5155	19.4335	4.88812	15.9718	49.4344	28.076	79.2526	50.7043	194.666	62.4335	27.9626	38.9248	10.6398	46.768	39.9388	24.1851	13.1229	35.7897	38.1675	42.26	51.0155	0.840545	50.6304	8.00096	20.098	11.457
AAC74144	205.744	840.591	3108.22	33.8906	210.461	2719.3	1726.1	1195.63	272.564	237.747	11.981	898.912	11128.8	76.9684	85.8866	149	346.374	1881.86	140.446	230.794	453.667	59.266	587.42	21.9347	992.781	1213.12	117.983	923.291	32.8465	54.2714	781.981	411.011	480.548	960.211	642.94	8506.41	428	211.15	695.378	151.375	114.508	173.434	245.844	895.864	1.14726	432.983	199.663	2088.54	193.233
AAC74145	467.055	186.82	1612.99	41.583	31.5212	52.4629	46.3797	157.27	175.37	449.279	234.99	200.408	91.045	148.432	50.7391	41.1078	149.659	944.851	55.8961	1082.59	317.782	116.027	206.801	322.518	305.084	52.1639	72.6047	601.612	76.4938	128.773	150.409	59.9282	86.1095	344.36	1019.52	58.2528	1020.87	26.0895	103.553	14.3257	103.396	100.93	250.122	53.6773	1.80738	60.4307	3.98719	20.1443	175.561
AAC74146	327.447	15.8481	4.26852	12.2603	108.776	78.2519	3.51365	42.5821	366.624	166.677	419.975	30.0171	7.91655	87.8423	34.6607	11.1721	35.8908	32.2105	31.2381	45.1541	17.3975	17.0781	33.8276	310.762	18.2862	5.8051	19.8863	18.2765	31.0589	57.1344	74.2827	283.774	40.9323	10.9175	39.1017	2.58671	41.8659	22.4876	65.8064	22.536	68.0783	75.1863	197.916	58.2437	6.10475	15.465	7.9352	4.64757	10.0732
AAC74147	107.951	18.144	24.6582	19.0121	19.9311	148.303	66.9992	51.5887	46.48	114.791	28.4434	98.0086	113.221	23.4739	40.4736	26.5231	88.686	64.0393	23.3981	23.9068	693.871	12.6194	179.567	22.6901	34.5236	12.065	55.4112	65.0478	21.4946	21.8119	28.2179	271.315	95.6501	37.8718	29.7298	41.5832	37.2842	38.3309	99.0416	8.26649	43.2878	37.9567	51.1723	40.6482	4.74709	28.3519	4.18896	93.8124	58.1264
AAC74148	766.213	13.3403	66.8417	8.15331	56.9838	239.92	562.469	115.616	255.227	523.903	173.715	69.1229	240.995	43.1635	102.868	9.27267	22.8884	447.283	110.967	29.8952	88.3716	9.52481	75.2862	48.1731	13.6152	99.6217	32.3308	334.155	36.8629	31.7208	153.564	1130.26	138.753	125.116	106.427	782.331	91.1829	23.0483	124.862	11.0773	130.866	210.004	63.7608	177.245	2.87046	167.628	9.9208	206.355	43.5473
AAC74149	3.12901	2.53579	1.49618	1.7398	4.67083	10.7506	2.95007	2.52139	3.30182	4.1048	4.79745	4.24011	0.830846	2.26326	75.8932	2.18729	9.69683	8.01912	8.71513	0.55958	4.91075	0.745813	1.73344	2.43975	2.85859	4.19602	1.73801	3.14638	0.476537	6.53128	1.3485	2.84509	61.3032	3.09803	0.637838	2.06322	1.20583	6.06331	8.88254	1.98204	7.67985	4.17485	14.4553	3.16409	0.0425359	3.99522	0.344069	19.8023	0.892306
AAC74150	93.0816	23.972	5.28052	19.3474	36.9524	28.9129	24.7011	54.3865	59.2981	133.991	66.0771	27.0093	55.4936	35.0171	65.4992	4.51255	107.975	121.935	42.811	21.3222	34.2213	19.8296	48.6133	30.855	13.0281	73.5465	23.1981	32.1887	22.5827	31.2015	88.2114	130.563	60.207	54.947	39.8586	41.9101	55.1071	75.6104	42.5402	17.4832	50.3503	53.3008	35.2058	93.912	2.39292	67.2112	3.02823	44.8962	14.4148
AAC74151	12.1811	18.4311	3.2873	22.177	38.1952	12.5683	20.0408	43.4833	49.6275	24.0132	55.4568	24.97	54.937	30.3251	64.0688	3.21705	97.4225	53.3794	53.8191	17.7011	31.0541	15.2072	41.5924	29.8795	8.93593	54.9424	8.0827	30.921	22.8681	31.1087	70.5259	14.7689	85.569	37.718	32.0716	27.7245	51.5365	43.6796	27.2662	13.6512	56.0965	60.0706	34.7668	81.4255	3.68376	74.9244	6.19171	42.2883	17.6284
AAC74152	60.8496	10.37	3.15073	11.2097	20.8988	12.9265	13.1512	20.2197	27.3895	70.7536	25.2172	11.6811	29.7283	12.8175	92.0491	2.63694	27.1991	55.4583	31.9562	9.9393	20.4537	8.44602	27.4304	15.8612	7.51592	43.3945	7.2365	16.1317	8.63025	15.4058	33.5799	36.7555	41.1716	27.9865	15.2103	19.6283	23.0806	45.3883	21.7109	13.9198	34.5969	27.1748	9.53361	24.8684	1.89622	32.3661	6.88483	31.397	2.16187
AAC74153	29.6556	3.7694	10.7242	15.4429	15.1516	8.34733	7.13136	10.0364	8.61656	14.1637	9.21126	9.22534	0.94146	14.9043	52.1195	9.88221	12.1539	13.012	9.68908	14.0026	16.3908	10.7774	17.5605	19.4543	13.5244	3.32203	11.2706	11.0854	11.4196	15.923	5.85745	7.9173	50.3284	6.3816	12.5845	7.34185	12.7029	26.7284	16.3997	13.6607	8.94349	8.75446	17.8858	8.65117	0.546253	3.80541	4.77303	5.92304	8.67497
AAC74154	19.5787	35.6874	96.562	79.2622	5.60096	12.0185	6.28717	209.971	6.95336	18.5783	15.7439	14.4943	10.535	529.53	30.7356	7.0157	1102.79	20.2824	2.28552	3.07865	8.93814	14.8247	2.47111	187.762	58.5718	6.62158	15.0188	86.5077	71.8764	25.1017	99.9621	41.6847	191.302	105.874	4.86726	9.93629	7.34683	9.77868	12.3311	10.0349	6.79636	3.00138	60.3888	4.9229	0.295605	102.207	2.89833	18.5855	36.8472
AAC74155	14.1167	63.4852	106.908	113.293	8.76322	23.6016	19.4456	377.007	12.7649	19.7318	42.5037	34.7801	16.969	767.369	61.126	6.70799	2116.4	38.2781	8.74108	1.4873	4.26196	30.9493	1.89018	366.019	61.4961	15	15.7788	160.948	101.608	60.758	182.792	16.5458	25.1363	156.705	7.18011	19.3377	10.01	16.7276	13.9778	9.99299	16.6967	6.88737	21.1178	16.5686	0.904445	382.972	1.33018	69.2073	1.23738
AAC74156	9.66322	4.42062	153.454	68.6109	6.86231	2.56846	2.71458	29.6035	3.61696	8.60732	17.2745	1.73963	0.622731	237.04	90.8885	3.40978	104.509	33.5245	3.42249	2.83507	1.97613	17.0779	2.82399	264.588	79.7413	1.7262	1.24074	142.501	30.5672	38.1582	40.9925	8.3643	43.8445	198.97	4.3567	3.33074	7.78077	23.3732	2.38867	2.4622	8.43176	7.25424	20.0756	5.17325	0	81.2991	0.411173	14.7013	3.05991
AAC74157	20.4346	28.8025	211.179	232.413	15.2754	0.924504	0	262.838	1.39067	11.8625	73.5745	4.92953	0.202596	1350.15	104.911	0.584642	93.6791	89.0909	1.9046	7.93968	0.348239	54.9516	10.5022	1159.86	183.239	0.339568	4.79517	102.16	305.904	87.7987	260.839	24.8981	41.4684	542.982	20.6858	0.125776	33.0607	56.5386	0.445701	0.473342	34.2217	16.3408	24.3167	3.50073	0.0985349	513.953	0.434749	5.40669	4.31382
AAC74158	6.39691	20.5876	138.694	361.463	14.8181	0.24459	0.578558	196.685	0	5.18082	64.0307	5.9953	0.107199	982.529	111.89	0.412466	93.593	48.3439	0.806217	4.28683	2.57968	46.0031	4.79426	921.728	174.765	0	1.72342	81.8106	316.585	69.7456	209.917	5.72275	43.056	410.896	14.7165	0.133103	26.6449	53.2468	1.72943	1.00183	33.1691	18.7044	25.0935	4.74659	0.834198	386.441	0.153358	10.4599	2.09234
AAC74159	8.04817	21.7211	188.442	367.704	8.48699	0.861723	1.31893	168.828	2.13498	4.76278	53.0798	5.58312	0.666489	894.48	108.033	0.683847	81.386	75.5787	2.50625	5.47265	1.17107	32.1217	5.41953	961.859	150.631	1.26604	1.19056	116.298	302.683	51.1808	203.818	8.20319	39.8965	411.92	12.9621	0.606862	24.1356	41.2547	1.30332	1.45336	35.177	10.6783	30.8492	3.79084	0.518646	416.543	2.09764	12.0059	1.10377
AAC74160	4.23744	15.9646	188.901	503.528	7.36343	1.44671	1.06203	94.6492	2.25124	3.46808	38.1131	5.60584	0.765253	854.43	77.5738	1.00952	63.2686	130.761	2.63098	6.9248	2.38021	35.9193	7.4227	1037.84	119.511	1.04443	1.85518	147.132	286.584	42.8987	140.75	5.47132	55.8568	482.893	18.6099	0.651544	34.0771	52.2289	1.79575	1.2873	34.2228	13.5323	45.0912	3.99053	1.27608	305.96	0.688138	4.24857	1.78461
AAC74161	6.51125	15.8215	106.312	317.711	5.38066	1.26642	1.06986	44.2547	2.17714	5.30603	21.627	4.63616	0.317171	495.417	76.988	0.762728	29.8046	55.3446	1.19268	3.36112	0.908632	19.9802	4.67454	433.793	88.727	0.930308	0.424924	97.1768	207.095	22.7441	94.1407	11.0234	27.7135	334.769	12.6544	0.393812	17.4921	30.1305	1.74439	0.592825	19.5274	6.265	21.0061	2.098	0.192824	193.002	1.02092	6.05067	0.984873
AAC74162	6.35	23.531	185.402	456.852	6.74749	1.76867	2.14284	110.022	3.37429	4.84985	28.0406	6.78378	0.983148	572.154	103.412	1.23669	39.331	102.741	2.41727	5.8066	2.25322	22.1771	6.76451	772.389	92.6789	0.697162	1.85752	129.08	194.224	21.008	81.6257	7.14936	56.3693	376.351	15.9627	1.07986	22.8826	19.3132	3.82662	0.812787	19.0126	8.09162	21.8403	3.14444	0.367819	175.743	1.13601	6.11782	1.47611
AAC74163	0.746344	5.67309	47.4427	232.976	2.88602	1.25964	0.595915	46.949	0.303167	0.848326	7.94111	4.13816	0.750823	237.832	50.9227	0.764711	5.27021	26.3641	0.664323	2.04876	1.36649	14.4337	1.88545	296.792	73.4401	0.444155	0.6706	36.6233	69.5214	10.2447	40.519	1.62097	40.5099	124.644	2.42529	0.93225	6.97367	10.3874	1.87848	0.330203	8.81992	3.9258	12.5937	1.04934	0.128884	67.4576	0.758203	3.31497	0.783678
AAC74164	3.08728	4.22739	27.2073	135.765	1.91381	1.40115	0.928009	35.1184	1.18029	3.62233	3.44348	2.87246	0.147384	147.145	55.8488	0.661597	1.75869	21.9715	1.29318	1.61097	0.985193	7.70327	1.49806	183.037	34.0303	0.267613	0.943395	25.1787	47.7674	4.72504	14.0137	3.5242	38.2308	73.6476	2.27623	0.640491	3.73011	13.1497	1.5131	0.826427	5.83608	2.10256	17.7387	0.875425	0.0955755	52.2521	0.35141	9.46433	1.17682
AAC74165	8.33422	3.81769	23.933	141.408	1.86744	2.27175	1.36347	27.6834	0.816061	5.61671	3.17014	3.17334	0.267493	104.737	77.9154	1.14358	2.54171	18.5759	0.223527	1.23608	1.32828	5.78861	2.29594	131.369	22.5123	0.797049	1.32729	23.8743	41.3861	5.14539	13.7482	9.09023	43.1586	51.9903	1.07106	0.811872	2.85167	13.7196	1.48207	1.0555	3.65974	1.27201	19.2163	1.21972	0.0867319	19.1853	0.467711	3.1727	1.2657
AAC74166	2.09022	19.2013	13.0843	130.827	2.15088	1.98752	1.56711	70.4039	2.20294	1.94114	12.0313	10.4894	3.94285	481.114	36.3535	1.44063	1933.32	14.3558	2.35616	1.41783	2.34666	8.13893	2.11255	317.942	14.2865	5.51993	1.95188	19.6846	55.2915	3.99448	66.6853	1.58069	36.2088	35.7292	1.6784	3.22578	3.38287	8.20782	1.99481	1.45678	3.60676	3.67274	11.9582	1.66693	0.16352	86.158	0.415394	19.2832	0.949091
AAC74167	9.19029	38.5367	42.9626	114.722	3.74904	7.14072	8.1297	138.466	8.63322	13.6827	19.2533	17.4203	9.82767	617.25	31.4754	9.6222	3380.03	25.2864	4.94943	2.10537	9.6194	11.8438	5.05404	312.596	23.6985	9.21647	6.16524	80.2827	85.5648	4.89813	123.571	13.7927	54.8416	101.324	4.76826	6.02858	7.1816	10.7294	7.24967	2.15944	9.71962	6.64411	22.7512	7.29676	0.227609	227.087	0.711338	25.9051	4.15193
AAC74168	180.215	29.7428	9.02393	93.0713	109.161	104.87	22.1847	50.4215	110.528	128.133	81.5066	130.613	169.87	116.173	70.2263	89.3059	15.0708	97.089	77.9251	104.953	99.4679	63.477	83.7418	103.394	46.6501	48.475	54.0136	38.4745	92.9912	76.1659	114.848	172.949	92.3363	37.6521	82.9328	25.8953	112.014	245.349	75.0542	55.3563	129.344	88.6176	53.2461	79.5462	60.2277	62.2961	64.0825	21.5301	22.3533
AAC74169	84.2123	54.6271	13.2505	45.0103	24.1109	240.157	82.5488	342.545	120.521	93.9843	45.2328	257.55	56.8366	190.627	49.795	210.33	187.913	133.792	75.5531	99.6007	70.3158	72.4989	237.705	132.408	56.3303	211.611	18.5919	40.7799	105.422	176.343	43.2597	40.4639	63.963	51.4275	96.6014	118.217	155.621	223.977	153.177	62.9281	164.02	83.4263	25.0865	268.005	1.93678	67.7682	16.3138	70.0432	57.8123
AAC74170	10.3897	26.2727	3.50966	43.295	41.8624	22.9085	9.94496	27.5434	36.6509	6.29295	35.8743	23.627	2.8438	35.3926	74.6637	34.7799	27.1244	22.2634	14.513	78.6772	27.6331	54.2179	70.7296	71.0568	32.756	7.49014	51.5767	19.921	37.9827	61.3678	16.555	10.1984	43.9308	24.8186	44.8168	12.6106	51.5849	94.9879	22.2585	49.2756	21.2329	18.1511	37.6005	24.8202	1.38311	9.27931	12.4956	9.26876	73.0128
AAC74171	81.994	16.231	5.64469	12.1396	32.6389	90.3283	87.689	63.2676	120.167	128.851	77.1772	34.8212	26.0877	35.9182	58.5558	25.3143	61.6678	26.4424	65.1846	23.244	44.055	9.31674	36.8671	47.1691	23.5629	58.8276	26.4684	33.3359	25.3536	57.807	114.234	157.16	111.576	17.2989	33.6736	117.916	36.0033	34.9435	58.9857	15.6119	69.5872	77.7853	100.458	129.191	1.61383	41.1335	6.38383	73.7615	49.6397
AAC74172	401.189	940.897	348.381	1220.43	996.603	700.404	212.537	1500.83	646.693	345.625	755.622	1297.4	335.689	1256.03	272.44	2472.36	987.96	411.311	417.259	2215.43	649.557	1666.18	1660.72	2117.87	1345.29	132.009	643.183	579.586	1201.77	856.756	518.65	186.444	119.477	406.718	1444.12	299.149	1351.72	884.14	805.88	3450.14	1052.69	527.582	198.847	745.955	69.0305	414.299	2033.71	182.683	1246.24
AAC74173	0	1938.03	562.47	0	16777.8	5088.09	5233.86	3132.06	2350.32	0	0	4787.74	2615.49	0	0	5681.99	0	376.164	0	0	726.505	3568.29	0	0	923.39	333.227	1955.25	711.343	3875.77	2564.53	1873.35	0	12.7968	575.993	0	0	0	11224.5	3988.23	4938.18	2198.74	0	46.8756	1414.7	0	16207.5	15583.1	4216.94	0
AAC74174	91.5144	36.3348	10.3574	117.298	85.4783	69.02	24.8753	54.7766	58.5821	38.1452	35.0637	56.5609	30.4654	102.464	78.1709	200.142	23.0169	55.7292	45.6151	127.926	45.2421	84.1551	154.599	114.133	81.4534	25.0856	78.7132	57.5921	86.6871	97.1975	25.1858	40.1919	50.2706	29.9828	74.443	31.9471	80.6812	232.288	109.42	223.11	60.6276	49.1059	68.3656	36.785	7.09451	43.9612	99.0504	16.3468	41.6104
AAC74175	122.548	23.9646	23.2268	169.902	147.683	34.1687	37.4124	33.7299	160.417	60.1856	114.956	50.6462	52.268	139.207	135.25	231.158	112.385	145.807	70.9418	210.631	152.503	222.715	155.07	159.199	132.478	36.9884	115.677	101.742	63.607	178.12	94.9329	61.7745	49.4196	93.2273	187.317	31.8861	193.152	472.245	122.858	195.389	60.6726	99.0839	62.1827	63.9019	16.7862	17.6604	142.017	51.4443	55.3245
AAC74176	167.985	96.0861	47.6903	299.778	295.572	74.2686	39.1298	90.041	239.713	144.669	285.27	117.629	111.684	231.744	151.789	336.036	252.756	188.808	151.767	461.67	186.173	264.331	272.79	231.657	140.036	49.3169	179.508	191.956	173.529	212.168	234.528	173.467	90.0674	128.943	430.428	37.8842	418.044	644.642	139.652	157.084	146.194	204.177	166.03	135.98	62.2085	119.942	92.4416	55.1236	138.51
AAC74177	327.592	477.442	148.439	897.588	568.983	255.546	254.598	342.873	557.408	279.346	559.516	467.895	426.128	674.569	272.015	676.494	535.378	344.153	451.61	945.233	259.427	613.733	737.531	612.971	288.015	545.423	330.664	389.503	555.234	340.309	620.96	215.818	72.4755	279.879	914.007	241.247	909.371	1101.38	288.225	517.637	688.577	471.058	133.543	330.322	99.468	366.637	477.943	178.702	343.59
AAC74178	10854.7	3684.27	1816.05	7288.53	6358.44	3851.91	5883.79	5760.56	5349.08	8839.24	2176.19	3439.53	5394.92	4515.69	1291.85	2129.67	7633.09	3128.18	6016.56	4214.43	7803.12	8701.04	6015.41	12332.3	2273.33	3762.47	8325.04	4621.66	6463.2	5311.39	4487.43	8568.97	2428.59	5705.9	5936.36	7824.01	5608.76	6427.66	3771.31	1878.51	3785.64	6545.47	1225.94	6001.13	1120.39	5312.54	3043.89	4205.32	10902.7
AAC74179	295.499	255.418	120.961	712.442	485.722	183.982	115.983	207.444	187.481	301.832	400.258	298.428	124.897	222.119	229.47	427.528	448.49	367.866	149.68	524.908	449.917	533.252	344.93	547.456	243.415	125.677	316.503	221.644	348.479	488.41	157.353	186.992	219.179	181.454	514.363	65.8269	417.037	689.489	196.779	614.818	300.984	139.754	701.287	133.237	444.399	195.039	470.393	222.252	247.501
AAC74180	8.74145	2.83956	4.54383	16.8962	10.0827	6.8445	16.5803	4.22137	16.1259	7.47956	11.6385	7.00902	10.8789	7.5638	54.5387	39.7722	31.2676	37.7385	8.42636	11.5625	28.453	10.3798	14.8415	21.7332	23.6489	6.57268	13.0737	16.1574	2.71329	16.5626	7.80187	8.03933	70.1395	14.809	13.1485	10.8599	13.7072	41.2966	14.8951	18.4422	8.64402	9.39984	38.8743	12.4123	1.05469	3.51746	5.89437	9.40418	14.6218
AAC74181	10.3313	4.62887	5.33112	17.9488	8.75614	11.1594	14.3193	10.3018	16.3725	8.6347	10.4812	14.9493	4.85076	15.3181	41.7417	37.1219	31.553	32.3964	10.1785	13.8465	41.7355	13.624	22.3369	15.9491	27.3729	6.26615	11.7049	15.6793	9.70263	17.4061	5.57851	7.66014	44.712	14.426	13.4748	9.51683	16.2582	37.2539	21.3035	16.0543	11.0211	11.999	22.1967	13.3425	2.05943	7.7448	5.29086	9.63292	10.9372
AAC74182	45.5936	10.3505	7.06028	44.9547	27.3117	27.4106	30.132	7.88583	49.2731	35.7356	18.9385	22.9186	14.0574	29.9506	77.2382	45.6487	43.4227	57.8336	26.243	20.4127	45.127	24.5185	36.2782	36.7736	27.2321	8.31329	19.679	23.5195	26.1354	32.5453	24.2113	26.3897	82.1076	21.3717	23.0108	15.2879	25.0816	78.4807	33.7036	43.8377	25.8116	29.8677	63.5005	36.2845	1.16373	16.3363	26.0293	16.2963	29.6312
[truncated: 6,386 more rows]
[truncated: 2,445 more columns]
