# Supplementary material for: LSTrAP-Crowd: prediction of novel components of bacterial ribosomes with crowd-sourced analysis of RNA sequencing data
Source: BMC Biol. 2020 Sep 3;18:114. doi: 10.1186/s12915-020-00846-9 (PMC7470450; doi:10.1186/s12915-020-00846-9)
Supplement: Supplementary file 7 — Additional file 7 : Table S6. Haemophilus influenzae expression matrix. Genes are found in rows, while samples are found in columns. [file 12915_2020_846_MOESM7_ESM.txt]

geneID	SRR2201264	SRR8469231	SRR2201146	SRR8894192	SRR8113462	SRR2201341	SRR2201203	SRR2201358	SRR1296566	SRR2201349	SRR8113461	SRR2201355	SRR2201386	SRR8113481	SRR2201391	SRR2201378	SRR7719268	SRR8894191	SRR7719259	ERR752903	SRR2201335	SRR8892133	SRR7719271	SRR8113469	SRR2201205	SRR2201363	SRR2201246	SRR7719284	SRR8892173	SRR8469221	SRR8469232	SRR2201131	SRR2201337	SRR2201204	SRR2201352	SRR2201343	SRR8469229	SRR2201340	SRR7719290	SRR1296562	SRR1296570	SRR8894195	SRR2201342	SRR2201384	SRR2201356	SRR2201383	SRR2201336	SRR8469224	SRR7719274
EDJ89929	722.32	708.331	620.815	46.9726	33.8052	167.148	723.708	435.943	28.9135	937.06	34.9734	285.602	45.2883	69.3136	161.338	57.7404	151.442	49.737	152.424	162.113	162.446	4.95413	576.418	107.968	121.433	131.971	280.936	326.15	27.1268	414.338	747.839	204.569	135.031	142.836	113.853	346.3	573.789	112.268	232.133	16.9312	62.275	174.351	211.029	58.3479	425.997	75.8992	658.681	483.491	398.878
EDJ89930	0	0	0	0	15.5075	0	0	0	0	0	7.33049	0	0	8.01872	0	0	0	8.79046	0	0	0	0	0	39.1987	0	0	0	0	0	0	0	0	0	0	0	0	0	0	0	0	0	8.65056	0	0	0	0	0	0	0
EDJ89931	81.2408	20.9533	60.0809	0	31.7081	141.03	71.6668	50.5856	2475.35	91.9421	21.4122	13.4576	49.3056	735.468	115.52	67.0531	98.3682	0	50.4226	74.3137	83.8334	11.4652	665.441	9.15989	24.5621	36.4753	104.257	34.772	10.6923	0	0	69.0763	48.5619	19.7267	70.0231	0	0	33.4942	188.73	0	2031.93	0	24.9355	77.887	21.2412	67.2615	35.2466	13.7848	703.834
EDJ89932	26.3454	39.7105	31.1308	138.498	11.8217	21.5985	18.5058	13.2911	501.438	31.7423	11.2859	14.1176	18.1663	36.3174	18.9079	19.5154	8.13538	124.037	4.15448	15.3744	20.6247	17.3078	98.3162	21.0931	14.6894	19.0923	52.4643	15.5695	24.6218	34.0883	43.3751	27.5873	21.1229	14.3849	13.9747	9.03743	40.1017	21.2106	17.1264	22.7608	337.456	161.371	11.8031	25.1536	17.9801	23.0286	23.5535	44.0878	80.0929
EDJ89933	24.519	26.0516	19.3729	149.073	11.3657	11.875	9.86581	6.88677	346.837	13.6822	13.1809	7.20365	12.7014	53.1285	14.5269	13.8803	26.3643	149.255	11.1769	16.0086	18.2637	19.4982	124.945	20.1871	8.99731	7.46483	35.0695	23.9932	22.5955	42.734	27.9776	21.0419	6.4986	6.8471	5.5052	4.38911	39.2	9.31462	44.689	19.0138	261.19	147.471	10.2192	18.8232	8.10191	22.7695	16.842	36.7786	120.409
EDJ89934	26.5956	39.7603	25.4996	166.791	15.3744	18.794	18.5312	12.0683	296.11	20.15	15.2961	15.3053	16.18	58.1048	20.9616	17.9725	32.0002	160.155	16.9406	22.5013	23.3002	14.9409	132.704	28.621	16.4011	10.5735	43.1627	24.6648	21.5549	42.55	44.1115	26.9891	14.9579	14.0803	7.54891	13.2109	49.9897	18.352	36.68	14.8564	214.801	160.091	18.0198	20.6947	16.0058	24.9862	19.5682	32.1713	154.938
EDJ89935	607.187	57.3635	488.21	38.6392	23.9043	647.532	556.763	547.763	21.9018	595.516	25.7356	485.537	49.278	32.9952	60.519	45.4955	41.2079	40.7612	32.0845	47.9936	78.2849	14.4058	42.0347	28.8059	466.143	515.364	36.534	40.8193	13.3195	77.2157	58.6849	52.4249	638.849	316.237	637.548	669.622	51.1259	471.74	33.1549	17.032	30.694	38.1531	529.045	48.8224	529.866	71.8493	522.285	88.4822	33.7491
EDJ89936	2237.73	924.26	3168.16	1523.98	320.17	4038.17	3116.32	3621.64	105.413	3261.64	362.66	2037.03	1430.18	615.366	2053.12	1796.86	2075.48	1612.85	2400.84	4149.94	1560.81	605.242	2342.31	598.577	470.935	924.757	1502.34	1089.76	783.083	1016.61	1034.53	2071.02	550.489	3222.73	4094.91	3267.1	1019.98	633.737	3064.42	24.7157	509.04	1531.58	2618.8	1993.78	2417.15	1083.87	2713.33	1355.8	1619.42
EDJ89937	829.281	560.453	644.435	476.215	242.975	715.002	677.212	702.811	106.291	786.309	241.954	566.53	151.532	400.102	116.837	171.929	266.74	491.829	142.355	311.789	182.796	177.138	331.611	236.667	538.202	599.629	170.914	144.765	190.541	346.529	521.977	180.398	754.908	567.492	742.702	542.408	423.305	477.885	119.498	64.0213	104.926	497.185	507.928	132.512	651.897	166.423	634.385	438.922	188.399
EDJ89938	539.959	776.161	602.852	341.136	144.08	725.216	679.394	605.015	68.3713	684.025	143.59	608.55	143.098	368.388	117.084	153.265	214.313	362.254	65.5014	240.109	182.237	219.174	223.476	250.572	395.232	485.559	150.984	89.5136	225.817	369.936	754.339	171.171	536.532	517.583	589.15	473.73	629.01	362.386	72.2898	27.1651	80.1932	364.082	516.729	150.412	623.632	189.656	560.061	515.244	67.8864
EDJ89939	243.831	123.059	163.444	262.753	142.04	254.193	181.88	103.444	236.053	165.476	145.877	173.32	199.704	106.527	205.436	208.853	289.246	238.032	234.602	140.455	156.799	201.873	217.943	191.202	163.541	116.185	127.268	325.053	90.0294	190.137	102.648	227.143	170.33	177.964	187.335	135.937	129.862	207.089	158.787	218.695	283.15	243.205	188.885	165.694	154.479	188.923	157.616	114.496	224.5
EDJ89940	106.414	82.3867	97.3071	193.664	99.7747	142.034	87.2713	63.4673	157.155	89.7792	99.8175	113.954	168.781	96.5025	155.284	195.818	215.119	179.5	183.797	121.162	129.617	200.446	212.811	166.04	83.5997	43.8798	134.321	251.59	98.646	144.82	86.629	189.531	88.5536	58.0539	90.0141	74.3393	123.256	87.8364	105.732	216.375	185.679	155.202	97.2435	138.152	84.5009	183.284	91.8118	107.765	183.543
EDJ89941	128.957	171.748	108.864	251.645	88.8641	148.839	107.906	87.0048	106.48	111.298	100.666	110.916	186.587	159.875	170.893	194.593	395.832	284.054	202.06	205.489	121.534	325.188	239.562	291.612	68.41	40.6454	149.147	329.474	237.274	331.633	158.134	210.71	47.2116	89.3074	111.36	67.9463	224.798	67.0697	134.524	182.146	321.974	239.935	131.704	131.247	111.264	130.808	116.876	310.435	289.407
EDJ89942	45.2787	51.2433	67.0692	41.0435	18.6302	70.216	68.4112	57.4987	18.5704	75.8682	22.2783	60.7351	59.85	20.9332	62.5669	58.6968	44.7358	38.9314	20.2478	27.15	55.3633	35.77	35.3591	20.5677	74.2427	99.5165	65.2203	70.9269	23.7708	52.5206	56.8691	52.652	60.9985	54.3815	66.3172	65.7373	49.2508	79.6761	37.1703	34.0599	52.5684	42.1317	70.4038	60.9937	70.501	69.835	78.8074	63.4375	17.6217
EDJ89943	38.9951	42.7323	38.0954	38.6062	23.0189	49.6313	31.8494	46.2753	19.7089	33.8883	24.0104	39.5472	31.3265	17.645	30.5115	31.0265	35.9961	38.6029	25.9804	28.5018	40.2692	33.0304	32.5816	18.4161	29.2102	36.2635	31.0833	27.1923	32.8674	38.0578	43.9883	33.8388	29.8948	39.1803	33.8787	35.2271	44.7756	42.1897	39.9276	19.3907	45.763	38.1526	43.5881	30.4493	35.3725	48.3552	42.5363	32.3771	24.84
EDJ89944	787.916	839.996	788.749	533.621	424.732	667.457	499.103	707.05	511.439	676.707	410.31	771.483	1125.86	451.84	1151.95	1184.83	1066.69	548.806	697.17	1377.54	987.661	736.48	727.353	583.187	946.37	479.952	997.778	519.797	1434.94	1036.79	814.252	1103.02	660.652	1031.12	643.789	522.237	951.624	869.159	468.609	682.497	894.243	627.278	729.996	1180.78	739.631	860.606	669.011	848.6	347.864
EDJ89945	11.2717	22.3403	13.5344	125.339	125.145	18.854	22.791	10.2721	24.4285	15.4763	131.258	20.2199	11.2872	72.7533	11.373	11.5273	27.8519	125.367	96.218	14.8125	11.7005	70.8384	85.7699	71.4139	17.181	24.3669	11.5187	157.762	27.6499	15.3962	24.3982	11.1251	23.0525	22.9003	15.6985	17.2522	23.0886	24.3945	111.93	21.4503	47.5885	135.807	19.5439	11.189	17.6125	14.8355	14.0523	20.263	71.9384
EDJ89946	0	0	0	0	17.95	0	0	0	0.215162	0	22.0586	0	0	0	0	0	0	0	30.9146	0	0	0	0	32.1746	0	0	0	50.1546	0	0	0	0	0	0	0	0	0	0	37.1142	0.605379	5.58675	0	0	0	0	0	0	0	0
EDJ89947	0	0	0	0	0	0	0	0	0	0	0	0	0	0	0	0	0	0	0	0	0	0	0	0	0	0	0	0	0	0	0	0	0	0	0	0	0	0	0	0	0	0	0	0	0	0	0	0	0
EDJ89948	8.26791	2.31819	6.89556	57.1399	30.3412	7.1165	9.73329	5.02823	6.04248	7.09537	27.6012	8.61362	5.57774	48.3918	5.11537	5.73899	0	55.1894	14.9503	4.54448	5.56572	20.593	29.3386	69.3313	7.10116	8.99298	5.41778	22.1266	0	2.04444	4.05542	5.36714	12.6498	6.75353	3.5438	7.06018	4.48642	13.4611	45.2967	2.94249	10.5473	48.6693	7.60887	5.90228	7.58889	6.67957	6.90633	3.89854	22.4992
EDJ89949	8.80866	20.2524	12.6623	181.968	76.8631	18.5337	20.1975	7.58922	53.3997	11.5682	78.9604	15.5084	8.86169	156.354	7.56117	9.83611	0	188.233	32.1261	12.6008	9.6457	79.6783	71.9023	144.923	16.2191	21.3398	9.15842	46.3203	0	17.7157	18.4028	7.36432	18.3545	16.2675	13.3255	14.9372	18.4821	20.8041	91.5616	44.1504	52.8123	174.124	13.8404	9.85736	16.4939	13.9166	11.4785	16.6141	74.0557
EDJ90224	37.8804	5.57708	42.1917	131.957	60.9491	70.3095	55.9397	41.0111	135.977	68.8238	72.6299	43.354	24.6984	144.743	23.7037	25.4821	68.0097	147.348	65.5229	73.4657	31.7559	247.233	70.6261	0	73.7593	119.566	43.9449	18.6393	626.027	3.37949	5.2878	35.2714	101.931	98.5924	143.219	83.069	13.2076	114.409	53.9897	184.502	228.913	129.137	65.7359	32.2275	40.1151	34.7388	63.4813	5.02879	130.566
EDJ90225	263.724	268.538	234.589	339.612	222.017	298	259.048	214.189	295.181	257.941	217.295	246.197	184.845	197.938	178.29	174.83	208.145	335.786	140.098	323.365	218.253	344.617	175.889	189.736	310.843	396.761	184.021	107.545	402.265	228.869	267.159	220.262	391.574	336.226	419.242	245.91	265.027	340.696	151.11	196.863	365.571	353.378	252.167	177.084	225.709	230.367	264.352	235.912	207.773
EDJ90226	246.17	116.686	224.581	124.246	84.7052	261.651	230.764	193.264	53.5754	271.682	88.7434	138.883	93.015	96.5917	74.574	103.106	162.448	119.561	154.425	161.537	119.623	220.315	151.248	104.361	206.202	333.005	113.889	174.4	178.979	129.271	126.214	114.171	255.09	195.233	263.041	260.786	130.953	210.853	158.668	34.4264	88.0745	124.542	160.577	90.0274	175.945	165.277	276.763	135.146	129.929
EDJ90227	756.321	154.453	488.992	174.974	111.338	625.827	710.617	473.528	79.2645	615.548	107.093	404.067	144.366	166.301	117.472	144.044	188.054	175.903	129.196	193.789	181.219	246.22	179.857	135.148	511.615	908.951	141.325	156.13	167.869	196.315	160.386	186.368	675.557	424.317	726.067	644.366	162.357	503.451	150.854	66.0971	118.294	175.751	441.321	134.12	475.225	247.096	622.771	176.582	99.6342
EDJ90228	11019.1	2786.13	8481.54	5880.42	6581.47	7889.65	3860.85	7382.33	12181.3	7023.96	6592.54	5470.44	11995.5	2899.75	13388.5	12290.7	5279.86	5704.06	6814.68	5653.96	12161.5	5376.73	4169.7	4282.14	5902.76	1720.43	12479.4	5067.5	5015.4	4224.26	2736.39	12057.5	2730.18	6090.36	1807.21	6174.54	3449.53	4400.56	5706.21	10058.1	10138.7	6813.89	4482.94	11958.2	5994.33	12795.1	8906.01	2684.54	4821.07
EDJ90229	12933.9	3802.37	10667.9	4361.09	5395.8	10293.6	4099.47	8081.88	11603.3	7776.91	5311.68	6563.92	14396.7	2579.92	16036.7	15574	5534.98	4446.28	6691.8	8484.84	14455.9	4457.32	4310.93	4024.01	5963.97	1575.99	13594.5	4260.41	4729.08	6679.26	3986.77	15242.5	3035.09	5995.65	1849.62	6371.64	4661.01	4468.02	5085.53	8686.91	10611.1	4909.82	5773.84	14626	6260.99	16457.5	9312.43	3911.3	4954.3
EDJ90230	332.107	200.651	298.565	159.923	81.0885	293.456	282.79	270.999	117.341	324.641	75.9983	216.581	232.339	90.9456	170.999	221.911	120.03	157.714	76.249	202.843	268.627	141.454	104.257	121.731	258.637	356.447	235.704	64.4022	162.504	168.139	196.462	251.131	323.758	240.034	289.869	297.423	205.393	288.119	73.0444	86.2453	179.334	165.272	234.69	248.944	229.035	267.331	310.119	177.905	73.2464
EDJ90231	102.733	119.192	169.488	137.689	30.8537	260.566	519.09	140.576	21.5086	212.256	30.4804	279.116	106.412	30.474	100.229	99.4276	235.176	146.204	299.656	79.0844	96.7242	82.4816	171.756	31.5463	80.8975	110.341	110.867	230.193	75.5569	96.7075	125.108	115.4	84.5519	249.861	378.349	155.243	106.11	82.6695	359.501	81.3189	76.4011	129.954	282.44	113.187	252.843	396.097	129.965	150.863	226.425
EDJ90232	45.4346	65.1863	21.2666	1320.58	7.30534	50.0295	39.9938	8.85297	0	22.1997	7.32906	42.9993	23.3502	914.649	25.7294	26.8443	287.381	1168.34	24.0956	20.7426	12.7418	0	727.878	56.5881	16.7191	15.1627	28.0381	13.6568	10.7386	54.6741	64.8469	23.9138	22.8045	13.7738	16.1557	39.0233	65.6513	24.3081	43.1699	0	0	733.16	48.7783	24.0346	32.5027	13.3959	18.2758	91.4894	0.0349747
EDJ90233	32.3972	89.8907	12.6748	1162.67	6.86193	29.1704	23.7255	4.35214	0	11.9451	6.44628	25.8058	12.1965	289.067	15.9404	16.1526	57.9739	991.724	43.4158	34.7887	7.38512	0	507.337	38.0713	14.4396	16.9828	14.587	13.3355	14.7622	44.7737	87.3634	12.0999	21.0684	10.3079	20.0067	24.2863	78.0249	17.1004	60.5586	0	0	580.806	25.342	15.6182	20.4326	7.07518	8.71913	79.5637	0
EDJ90234	70.2194	44.5935	61.0226	34.6981	28.3654	62.0566	65.9628	54.4322	188.864	62.1665	29.4588	96.0207	54.9791	39.9672	50.7033	52.6815	45.574	32.8154	28.533	35.1262	49.8761	26.1117	61.1022	16.8455	81.7686	80.0711	48.6351	34.7056	25.5129	67.6242	43.3397	63.8122	80.9704	94.8288	66.344	70.8308	46.3085	118.906	37.1709	108.575	173.655	37.0577	113.483	49.5218	78.0947	53.5087	77.9833	59.2056	32.5052
EDJ90235	379.205	420.364	369.335	187.773	318.303	398.835	372.795	426.104	1465.45	428.507	312.114	470.866	160.703	219.483	159.687	167.737	107.133	170.623	127.635	190.7	224.348	111.66	202.081	118.868	409.163	657.453	162.158	133.797	283.691	279.533	385.991	189.504	534.354	291.527	361.098	561.535	365.124	474.77	188.215	475.404	604.131	128.731	538.528	176.166	445.53	210.946	419.111	293.418	128.471
EDJ90236	43.0186	127.146	53.7622	46.1897	70.4826	74.4989	64.004	39.6546	44.2485	53.8995	73.7847	85.1535	51.366	71.3269	59.8562	51.7756	131.401	44.4972	105.727	64.0089	47.8185	33.9444	66.9539	135.111	65.4364	38.0545	42.1723	96.6583	132.872	115.113	119.781	57.5995	65.4686	52.201	40.4494	57.6222	122.028	61.7912	274.558	44.1424	56.6012	39.5704	75.3514	47.0566	61.1152	59.4361	44.3088	122.435	129.717
EDJ90237	328.671	284.614	317.06	134.498	340.709	284.548	248.612	536.711	1119.39	285.511	344.039	527.403	467.697	254.695	423.61	501.106	857.253	139.545	525.544	571.228	707.836	22.0921	613.121	748.803	365.529	122.186	634.681	616.861	1216.69	287.89	283.502	721.389	267.732	321.446	271.87	230.822	286.041	289.282	2315.66	1415.19	869.212	212.312	392.136	572.676	371.528	1092.08	240.543	292.073	821.405
EDJ90238	0	0	0	0	176.367	0	0	0	0	0	169.32	0	0	0	0	0	0	0	141.56	0	0	0	0	0.0574865	0	0	0	127.553	0	0	0	0	0	0	0	0	0	0	82.722	0	0	0	0	0	0	0	0	0	0
EDJ90239	77.3291	74.9413	78.8927	103.701	142.056	97.918	110.578	71.2966	68.0333	74.8704	142.76	46.8226	63.6437	66.3539	45.0033	71.0497	126.63	94.5423	112.908	80.4532	71.2228	80.8179	81.0873	67.2053	70.969	115.219	64.9295	130.745	60.2208	55.6975	73.4826	73.796	104.011	71.6858	115.849	72.962	77.0362	74.2891	74.6514	70.5076	76.0972	79.1109	53.8819	63.1481	59.1607	105.511	77.8224	42.9746	114.231
EDJ90240	486.956	275.733	447.925	402.583	221.414	501.854	429.33	373.797	243.377	446.158	210.976	315.958	375.744	243.404	311.012	451.635	610.429	428.905	275.187	316.367	417.351	353.024	443.151	121.63	302.427	618.328	411.861	341.272	283.955	216.741	308.76	365.873	518.668	326.478	490.505	349.577	266.815	380.296	391.551	228.254	230.534	318.99	263.925	416.603	294.342	587.232	478.591	185.695	493.082
EDJ90241	99.5856	108.443	109.211	99.1053	128.323	142.798	144.719	108.411	150.788	110.914	134.525	84.2928	84.6536	94.5786	69.6939	91.9398	128.903	84.0878	84.4362	119.472	93.4439	87.7313	91.5201	94.7975	113.316	156.294	93.2746	121.613	150.375	89.0865	133.306	92.2361	161.736	91.8857	194.585	115.191	146.143	103.832	85.5045	135.133	112.397	71.6627	84.4351	75.304	95.6395	136.653	122.738	66.6193	98.462
EDJ90242	109.454	77.2121	80.7838	110.343	73.6179	80.4882	67.1431	65.4623	65.273	77.9752	81.6143	71.0103	84.3375	55.8586	61.3729	83.4423	118.198	103.026	95.2534	82.4112	93.3446	77.495	82.5959	80.3115	54.727	70.8112	83.6106	108.022	132.496	68.3134	78.54	96.6716	73.2532	57.0763	65.3013	62.4203	79.1592	53.9281	89.1254	73.1696	76.855	87.7717	56.6445	84.7377	64.532	138.462	84.2456	69.8799	98.7343
EDJ90243	373.901	154.438	240.835	283.122	141.261	226.458	202.763	195.814	133.058	250.781	139.57	256.826	184.574	151.456	218.553	212.847	225.521	281.534	158.017	208.306	218.473	186.453	201.122	174.458	210.391	365.686	230.796	158.991	262.321	130.534	154.952	218.998	290.308	220.635	255.496	258.281	140.232	240.15	195.856	113.457	151.934	325.236	222.885	187.329	226.533	292.396	232.389	155.02	132.095
EDJ90244	61.328	105.423	64.5083	36.6621	30.8808	106.098	76.5989	65.1009	63.5639	48.02	30.4329	66.783	226.148	55.4084	68.4666	75.5146	54.2052	34.391	36.2929	71.2841	61.4309	167.649	62.7596	26.5893	59.7154	103.533	60.1488	221.767	35.4592	66.5047	105.376	64.7509	332.819	51.085	137.308	135.897	108.548	279.981	33.4572	35.418	53.0005	29.0958	213.844	185.88	64.3563	105.459	69.9686	62.7614	75.9329
EDJ90245	122.459	160.103	107.802	106.07	57.4339	136.408	113.745	92.619	87.3859	73.4418	57.584	91.4177	334.245	66.5188	97.6858	115.276	58.2103	103.292	35.4995	96.8835	99.3053	159.818	71.5909	53.2794	102.427	176.973	84.3794	300.593	61.3972	113.418	162.147	92.5891	477.549	79.2464	186.36	218.753	185.616	458.906	61.6968	37.7419	81.0364	107.993	322.252	266.684	81.7825	146.47	112.352	99.6009	55.7952
EDJ90246	265.736	132.016	196.814	64.8329	66.9173	209.769	191.925	174.312	140.19	150.49	66.7265	144.738	703.747	73.7946	190.004	210.476	76.0114	67.6865	25.4406	139.238	176.616	25.4672	83.4285	75.9624	188.379	499.55	162.291	444.044	44.2697	88.4977	136.833	174.466	921.143	160.209	440.541	325.615	157.652	818.32	52.0141	81.7261	125.354	71.0664	477.721	532.461	146.389	255.302	213.701	86.455	83.0944
EDJ90247	137.383	244.668	132.985	136.089	55.6315	163.104	141.064	118.844	102.268	89.8105	59.4976	115.007	520.01	82.9426	151.62	163.2	124.53	144.797	82.758	164.946	147.525	205.249	117.589	70.076	173.044	441.266	112.499	497.113	120.282	133.542	259.863	144.258	735.572	154.701	436.442	223.354	274.157	823.57	87.5948	51.5279	105.775	136.932	427.465	420.633	108.272	236.779	141.034	116.039	95.5073
EDJ90248	123.024	166.935	109.995	117.235	65.4686	114.1	95.5616	83.5727	91.7197	70.1428	66.0857	75.1401	439.864	63.3866	126.779	128.912	129.073	117.046	50.4185	110.201	120.103	174.842	90.0639	73.8849	119.395	347.192	96.4753	441.803	97.5721	94.1625	164.424	111.561	612.449	110.804	328.358	152.668	168.133	600.288	72.4487	50.2109	96.1846	113.361	277.939	356.375	63.4455	188.199	103.768	89.2503	69.9279
EDJ90249	51.74	258.379	86.747	136.611	50.3663	202.004	135.775	78.2518	102.303	0.956032	47.9947	0	1109.52	244.728	147.536	165.682	66.4808	136.406	110.417	144.037	83.8117	0	53.3862	92.5537	215.451	1572.81	36.6164	1627.85	163.235	201.202	276.493	73.0402	1.07136	227.176	2120.74	513.858	297.898	2.21681	69.4781	113.391	155.116	121.748	916.497	969.375	0.899825	190.081	116.283	197.067	51.2404
EDJ90250	0	0	8.32252	0	0	213.428	28.3322	7.77561	0	95.7576	0	138.776	2229.89	3.4505	198.401	296.339	0	7.56516	0	17.2986	38.5584	0	0	0	48.231	687.748	0	57.6276	15.7513	10.1168	0	18.1085	1922.61	58.1209	1000.6	200.702	0	1042.35	6.51595	0	2.88357	0	1432.62	1760.32	330.469	337.881	41.0108	0	13.5776
EDJ90251	10.1198	31.7499	13.5609	40.6321	28.1782	17.1924	21.1536	14.9539	9.38269	16.7018	29.5211	11.875	7.40122	167.64	8.13301	37.3481	23.6599	41.0432	58.4457	12.1282	8.16637	17.5334	192.092	8.79493	6.95757	14.2516	7.82625	51.4906	178.442	24.6573	33.4158	8.17313	9.23512	15.1392	16.8083	18.6971	29.1944	9.39878	64.6007	9.27308	20.7266	46.575	14.5422	9.05803	16.0301	10.3165	12.9256	27.2168	94.0721
EDJ90971	879.426	1350.01	455.16	412.453	387.679	601.799	529.137	463.328	0	552.923	413.913	894.89	641.152	888.545	659.666	678.475	243.629	389.808	91.5371	418.966	569.831	860.699	125.484	543.535	621.611	975.52	671.461	78.4896	619.252	808.395	1356.14	583.123	674.839	777.202	806.697	1126.45	1281.36	787.194	87.603	45.9507	0	464.107	653.364	752.499	791.818	638.092	584.007	802.992	70.2086
EDJ90972	1818.18	4218.16	1612.49	2806.61	4081.76	1586.77	1699.6	1270.39	0.389499	1481.58	4039.31	1742.18	2551.86	5417.25	2553.41	2849.6	3044.32	2905.19	4321.61	2261.57	2707.59	4973.37	3847.7	3486.13	1824.08	2114.97	2686.71	3474.05	4697.37	3138.59	4443.42	2642.93	1783.77	1680	1652.51	2951.85	4010.67	2266.48	3451.07	2298.29	0.32554	3184.55	1961.24	2582.79	2231.28	2806.31	1730.04	3095.54	3496.47
EDJ90973	883.607	2475.27	1049.15	3764.85	2983.58	1245.74	997.948	793.251	0.161515	915.394	2988.17	1149.36	1570.96	4327.46	1634.94	1788.22	2018.03	3632.6	3334.69	1945.27	1985.39	4590.79	3783.58	3465.62	893.743	701.694	1798.87	2566.51	4599.54	2103.98	2882.93	1587.3	876.114	724.846	550.52	1945.96	2473.16	1177.71	2345.27	1833.31	0.323982	4078.12	1488.37	1632.35	1451.43	1793.72	1098.56	2287.87	3018.58
EDJ90974	341.342	502.721	299.96	691.58	362.582	316.145	292.677	222.924	0	206.99	391.02	510.19	349.052	430.558	439.916	368.326	601.068	784.422	632.535	696.094	223.347	620.279	781.041	526.415	357.451	307.914	264.992	819.964	380.623	560.756	554.036	366.711	324.743	565.355	397.139	276.032	563.749	531.325	1120.86	52.1817	0	755.676	579.231	320.072	320.942	329.917	345.265	474.076	644.14
EDJ90975	92.702	345.932	122.401	171.871	42.4726	116.061	103.88	93.2157	0	131.167	48.7306	281.771	180.436	46.0562	181.788	165.573	171.45	217.382	220.833	97.8101	136.155	208.396	214.07	60.0376	95.3738	46.2493	147.777	241.363	130.754	416.362	359.63	179.788	62.9957	232.554	122.389	78.0888	374.528	94.5217	313.263	132.718	0	206.562	248.561	144.388	155.016	156.141	146.142	292.386	207.239
EDJ90976	70.2147	178.27	61.6629	178.956	119.141	75.2772	67.6253	59.2673	0.0680576	59.9737	130.296	120.96	87.0001	108.387	99.4348	101.568	185.796	184.898	218.162	129.448	64.8692	244.785	230.442	148.171	100.469	78.4073	76.9162	192.721	138.485	158.536	170.619	81.4442	91.763	134.055	73.0105	64.2251	192.211	140.452	354.602	52.563	0	209.888	113.693	82.2177	86.3161	109.974	65.8516	144.21	195.653
EDJ90977	279.565	458.317	175.056	167.733	263.511	218.63	227.827	147.844	0	187.382	262.546	351.037	174.359	263.003	221.789	191.193	145.074	172.611	157.057	197.758	120.968	283.076	200.713	236.206	319.66	282.207	101.441	177.294	273.912	292.146	434.302	151.64	284.586	275.067	217.221	355.64	491.509	376.006	334.202	75.703	0	161.371	497.427	140.899	348.626	140.01	212.813	261.594	253.16
EDJ90978	340.15	459.26	112.132	33.7366	149.31	171.508	141.785	85.3073	0	114.426	177.891	223.228	81.0866	159.393	132.997	107.541	181.288	25.1179	107.4	135.68	95.4201	238.402	160.469	75.6451	175.72	165.469	60.3744	271.752	229.908	345.636	460.296	52.8626	131.672	106.275	94.3104	242.512	490.341	158.484	216.97	87.5814	0	13.9711	395.941	95.7206	272.5	102.499	133.533	263.833	189.468
EDJ90979	152.947	287.162	113.847	184.117	84.4455	143.615	177.831	114.117	0	129.93	88.0462	197.084	102.176	71.0878	109.121	119.328	207.439	199.642	109.375	59.3981	79.0116	215.3	101.5	127.232	158.742	193.806	90.2744	127.307	82.0004	149.598	267.357	86.9169	108.955	202.386	167.961	242.479	266.808	190.263	101.043	24.1923	0	215.225	209.035	84.3754	220.041	107.394	122.27	149.017	93.9945
EDJ90980	315.983	106.616	254.19	131.104	58.2364	320.78	372.826	336.286	0	281.253	55.376	396.551	63.7567	74.9829	95.2998	59.2499	74.8253	128.267	37.1574	50.1933	79.5745	73.2117	69.7021	60.7376	230.009	205.255	49.8942	48.8733	34.4768	105.836	107.623	68.8381	208.782	206.074	112.662	1757.11	121.484	247.64	36.7892	61.1881	0	163.83	499.017	59.6318	797.187	43.1203	314.715	100.066	43.8162
EDJ90981	1076.52	798.365	946.558	587.452	426.885	1050.36	1198.21	1436.81	0	1079.64	444.943	814.144	489.368	635.894	602.251	469.803	198.29	616.26	334.69	552.958	445.311	348.041	599.762	427.361	783.08	1431.36	414.5	138.589	144.032	570.043	881.128	451.718	1460.83	844.629	1681.17	2288.95	869.986	1246.64	459.024	118.583	0	695.496	1165.9	455.18	1203.45	205.124	1173.4	553.172	521.078
EDJ90982	240.154	197.199	148.037	249.705	237.287	157.69	189.534	182.392	0.0361419	146.305	249.671	143.112	207.632	226.787	176.991	220.601	333.677	248.281	339.21	171.273	221.13	289.817	333.473	271.002	177.992	207.364	254.11	359.393	262.77	123.36	197.121	199.257	228.141	171.696	190.684	215.994	200.1	221.396	306.917	124.524	0	259.116	198.099	201.886	152.621	289.747	184.69	115.703	318.915
EDJ90983	333.587	624.101	283.203	548.931	459.495	305.221	365.528	314.751	0	250.025	512.143	222.618	331.454	703.668	271.565	330.401	609.796	567.666	865.144	490.931	348.937	556.297	649.811	703.16	326.647	376.957	387.427	717.257	975.759	470.985	642.323	338.696	322.609	393.025	391.862	325.508	653.168	416.181	520.85	595.436	0.0984191	640.577	311.559	300.138	255.833	389.838	309.108	489.676	554.708
EDJ90984	1287.21	2762.09	1282.99	2504.35	2647.6	1312.07	1045.72	1474.27	0.851801	1380.5	2616.91	940.97	1287.66	1281.75	1302.69	1362.26	1588.08	2515.72	1520.86	3324.96	1869.31	1571.84	2160.17	1802.5	1455.17	1857.69	1651.47	1596.25	3236.54	2134.75	2849.83	1565.25	1922.65	972.42	1457.33	1161.42	2375.55	1298.61	1593.79	2772.49	0.25313	2387.01	1022	1672.08	920.646	1815	1474.9	2165.12	1983.82
EDJ90985	2277.56	7936.79	2643.63	5920.02	4938.67	2571.42	2307.86	2949.58	0.979901	2784.98	5205.53	1807.47	2435.96	3363.4	2420.32	2560.75	2028.11	6145.59	3049.24	8330.73	3910.57	2962.7	4218.14	3854.01	2451.66	3309.19	3092.08	3474.25	9452.93	5875.49	7592.05	3464.44	3547.62	1527.77	2868.86	2133.19	6337.01	2539.36	3473.32	5396.91	0.982792	5292.92	1978.12	3325.35	1802.11	3367.12	2909.64	5363.9	4824.23
EDJ90986	1301.87	2153.39	1146.39	2048.84	2636.5	1305.02	1016.75	1503.81	0.18463	1210.81	2562.83	882.163	1069.39	1363.2	1097.02	1134.8	1204.14	2055.03	1198.51	4039.11	1741.59	1274.92	1650.23	1634.08	1027.18	1471.31	1581.09	1105.96	3404.14	1735.93	2161.58	1472.2	1478.99	690.564	1397.4	1077.62	1910.64	1100.03	1636.78	2693.83	0.154312	1771.53	886.273	1460.35	808.839	1671.67	1257.25	1536.95	1897.06
EDJ90987	1014.51	1525.76	1119.62	1602.01	3069.01	1411.71	994.563	1441.88	1.03073	1122.15	2969.61	915.08	1035.09	1653.28	1133.75	1071.8	2298.22	1632.04	2000.42	4827.19	1704.72	599.209	3095.18	1906.03	682.38	961.77	1412.39	1496.69	3280.16	1331.99	1568.8	1499.65	1191.79	591.24	1138.11	1047.31	1455.52	877.835	2750.06	2912.66	0.258444	1295.12	1001.69	1434.8	757.296	1988.14	1219.09	1129.34	3476.7
EDJ90988	837.137	2824.89	982.403	1597.89	2721.16	1410.81	979.514	1115.15	0.843914	973.451	2652.19	724.054	940.326	1807.21	979.867	1036.91	1951.32	1559.62	1166.09	2279.9	1631.15	931.67	1552.47	1641.26	231.165	299.691	1307.41	999.312	3530.49	2049.73	2805.35	1357.44	313.404	144.264	321.862	955.124	2623.23	249.111	1207.71	3111.59	0.169281	1172.54	814.2	1213.55	637.452	1451.11	996.022	1599.1	1931.61
EDJ90989	1011.47	2182.32	900.495	1528.53	2179.34	1343.08	941.183	949.383	0.693934	932.438	2091.39	681.942	868.585	1587.72	885.761	898.719	1846.05	1488.08	1074.83	2163.39	1411.15	1053.76	1683.33	1385.47	495.739	741.625	1175.1	1019.6	2917.56	2091.92	2230.42	1242.31	682.315	360.432	834.71	1023.93	2157.54	587.587	1433.64	3552.74	0.157157	1321.11	705.427	1067.68	633.829	1250.49	903.415	1469.85	1922.28
EDJ90990	301.625	395.916	428.128	270.113	214.272	474.95	485.823	551.584	0	555.175	220.834	364.85	142.399	396.833	118.433	142.275	373.603	269.567	204.399	387.077	220.793	209.221	225.68	212.595	435.718	848.912	178.322	197.912	615.31	337.562	423.75	180.308	678.792	451.892	481.641	645.029	373.412	534.53	444.079	308.621	0	286.418	509.026	164.672	507.359	121.94	492.334	339.897	362.576
EDJ90991	229.65	128.299	113.975	252.069	110.846	128.718	120.421	114.851	0	140.235	115.691	174.108	136.353	119.583	149.286	134.425	193.847	251.224	195.507	113.184	113.231	0.823621	147.944	155.694	107.17	155.117	138.763	233.392	210.482	109.425	121.114	127.328	108.791	115.676	141.56	146.559	129.597	118.462	159.404	17.2642	0	250.248	129.579	130.231	149.358	153.972	120.313	96.214	131.415
EDJ90992	0	0	0	0	0	0	0	0	0	0	0	0	0	0	0	0	0	0	0	0	0	0	0	0	0	0	0	0	0	0	0	0	0	0	0	0	0	0	0	0	0	0	0	0	0	0	0	0	0
EDJ90993	540.142	178.505	2153.68	652.847	313.322	1115.33	565.835	678.053	0.0987611	1489.79	300.703	630.067	391.273	30.5088	508.977	484.922	98.2155	599.619	44.6663	750.347	740.17	431.425	157.314	293.04	303.52	230.618	426.389	71.8354	232.587	99.5295	182.754	507.416	1404.6	247.814	166.754	383.421	224.055	547.462	126.552	148.176	0.039621	618.258	307.697	833.919	620.686	1407.55	1800.42	105.471	71.3122
EDJ90994	74.864	73.4397	303.122	188.868	111.46	223.418	54.858	89.4679	0.142133	165.488	113.796	82.5714	85.1909	8.48629	102.394	136.96	40.8775	166.052	21.6184	172.157	193.817	177.537	47.2554	90.2232	17.2014	12.9998	114.246	36.0066	78.7767	37.01	70.2726	133.983	66.9745	21.8188	13.1314	44.281	86.8412	64.1071	37.5272	157.012	0.0712761	137.232	54.9331	179.022	82.8919	399.34	169.457	41.7874	43.9649
EDJ90995	74.2429	81.5781	66.5018	131.143	68.582	87.5274	87.3402	59.6222	0	74.5977	70.9463	92.4453	78.3289	107.06	75.224	77.9137	41.2782	123.257	74.0297	100.3	134.313	65.0684	81.9051	114.807	105.665	127.528	83.9593	84.9412	103.191	70.5937	79.9048	97.3381	141.915	107.292	119.048	121.111	80.669	137.35	54.2417	113.027	0	132.274	102.202	82.6669	95.0369	135.042	93.7156	67.7991	43.9713
EDJ90996	29.0451	46.1534	28.43	98.5491	48.3763	43.4747	37.5186	26.5618	0	34.3265	50.2052	48.9114	50.1759	66.5312	46.741	39.3673	48.9595	97.9157	30.9357	48.3683	78.4725	75.9321	38.7369	79.2163	60.4988	54.2557	41.6531	58.3283	107.083	45.3113	40.342	46.738	56.7958	56.2539	37.3262	57.3688	46.6268	53.8437	36.6032	65.3991	0	100.784	46.9403	57.9261	64.0466	65.7957	43.9308	47.7881	48.7864
EDJ90997	17.0673	34.4548	19.1535	38.3171	20.6281	29.9706	21.7346	17.1365	0	26.9245	21.163	24.5528	26.9158	16.6895	26.4193	29.7409	22.2145	41.0916	48.0551	40.7387	41.1462	111.781	39.3889	25.8572	24.4574	27.0241	33.3596	50.3272	29.594	46.763	30.4418	34.8467	22.4985	36.1321	23.74	23.4862	33.5568	29.5919	27.577	36.0306	0	45.9552	27.4036	31.5611	24.0232	42.4041	23.3289	46.9328	39.1917
EDJ90998	13.2059	15.5515	13.2973	32.8262	29.8852	9.30014	7.77325	12.6117	0	10.8179	28.941	12.2383	14.5944	23.138	13.5808	20.1765	24.9222	34.064	39.3098	18.7399	19.3354	26.9179	31.318	43.1198	16.6799	15.6699	17.9128	37.2018	21.5442	14.4498	15.9239	15.3431	22.2975	15.1254	12.486	11.5168	22.0352	18.3653	33.9142	16.0825	0	35.1439	12.2274	17.1987	13.8183	33.785	13.4028	9.83203	37.4707
EDJ90999	10.7925	3.4662	10.4182	46.3932	24.6277	16.1223	9.37615	11.7474	0	9.30022	20.2877	9.84129	13.7954	27.5544	9.74534	8.79424	29.6257	44.738	24.3566	8.96044	22.826	0	37.2285	37.5695	12.7889	14.407	13.6556	33.7198	24.477	1.74679	2.8875	17.1966	15.8262	10.6625	12.4677	15.4016	3.35409	10.9156	31.7829	18.8558	0	44.99	8.721	10.2223	12.6439	25.3649	15.6373	2.62971	40.4398
EDJ91000	97.1406	46.0629	72.7	64.1351	27.7351	71.4174	70.5217	77.5997	0	81.8861	28.3691	65.175	73.6825	29.331	57.8341	68.4267	42.8627	61.5542	43.5777	50.5727	72.9518	95.9144	44.7239	75.0179	57.7608	85.0237	68.8723	63.6011	51.8441	39.9108	43.7206	70.5872	74.545	58.004	72.1842	82.912	43.791	63.1467	39.3231	24.1479	0	68.1792	59.9497	75.6284	68.2536	79.6864	79.2885	39.5788	49.4186
EDJ91001	25.2894	43.664	42.8874	26.3931	15.7281	39.0566	37.8828	27.7752	0	53.5044	14.3154	58.6273	37.2173	17.3769	33.0515	33.0796	22.6606	33.7793	14.1348	31.909	35.8043	18.1328	20.8331	19.2608	51.0401	62.4835	35.7946	22.4974	28.2095	37.9155	43.7421	38.1747	52.1038	49.3506	43.1904	60.9407	38.6766	59.2329	12.9732	11.1912	0	43.8136	49.7439	34.2068	56.0764	26.4529	51.433	44.5935	8.54717
EDJ91002	1253.01	462.823	1847.01	234.332	168.209	1583.95	1890.47	1885.01	0.0162918	2228.83	164.889	784.412	113.762	539.781	138.088	122.372	178.774	229.045	42.0279	222.046	240.965	272.129	632.152	282.954	544.067	1056.99	122.719	59.1778	240.514	546.329	450.316	113.249	1286.52	388.461	939.338	922.84	437.349	671.594	73.181	167.442	0.0163398	191.904	1103.57	93.3528	795.263	62.5578	2144.91	929.427	196.922
EDJ91003	67.7605	47.6512	97.0361	219.18	166.222	62.9733	78.3309	102.765	0	101.449	177.521	86.5972	45.7267	72.4626	59.0695	48.4359	317.487	215.191	237.542	57.0971	42.0547	223.837	210.107	246.823	61.7388	60.0273	39.5516	265.498	107.478	140.585	47.979	43.9505	79.2159	51.1701	50.8442	62.0583	58.5619	64.2392	167.627	58.6527	0	187.725	83.4116	40.0888	75.775	35.4051	93.9134	140.612	92.2612
EDJ91004	74.7264	63.0636	65.7626	81.3439	63.4314	81.5327	89.0799	59.1104	0	69.6195	59.506	62.5224	52.7156	64.9827	51.6594	53.0356	69.8934	85.6144	63.1352	84.7551	59.9311	81.2365	77.0967	71.0408	77.514	108.492	58.851	82.2841	90.5767	46.2611	61.5038	56.3963	97.0658	77.7013	118.812	88.0343	68.3155	81.4236	47.5397	37.9573	0	86.5546	65.7716	53.9679	69.8853	79.0735	71.0102	42.8029	85.7255
EDJ91005	32.4056	52.3005	38.1977	87.7565	44.5666	68.8301	37.7291	41.9714	0.0438397	34.6779	44.0095	62.8776	65.0127	19.9405	76.3611	68.1556	51.9919	82.6514	40.0559	43.5221	65.9335	108.682	28.9319	70.0087	49.5891	31.1521	77.8347	42.9592	48.596	65.4073	48.28	71.1468	32.5887	46.7488	21.2343	37.4039	51.9629	31.4116	38.1527	43.0173	0.043969	84.2875	39.2084	67.5253	53.3678	77.9526	32.9344	58.5229	32.6076
EDJ91006	29.4063	78.1949	44.458	40.0847	30.3551	48.6923	40.99	64.2518	0	42.4052	27.9081	44.4024	46.0758	30.5283	61.8618	43.1136	39.4093	39.3599	25.9906	42.9549	49.5014	171.365	19.1965	56.5965	27.9882	42.2091	62.9545	27.2567	56.606	72.3388	74.1353	52.3973	33.339	40.6287	41.6151	30.6086	82.4602	35.6931	29.0063	27.5985	0	46.0866	33.9822	54.467	36.3598	38.8287	41.0766	88.1388	29.4653
EDJ91007	82.3056	196.366	68.4919	164.854	36.9772	77.2839	88.0847	92.147	0	104.199	46.3807	105.507	91.6568	40.1338	88.5829	104.325	86.5265	175.985	63.9797	97.7553	85.2241	80.9289	41.0094	36.6468	29.486	55.4898	95.3144	72.3682	63.086	82.1483	162.707	92.728	32.381	63.7757	89.4209	124.796	168.09	46.0213	52.9093	4.99296	0	185.03	83.6386	106.541	115.379	62.0611	81.7516	94.7022	105.035
EDJ91008	170.797	268.296	225.136	467.49	125.356	284.667	403.615	303.826	0.270052	308.806	124.735	316.564	103.019	126.399	145.228	104.96	207.798	487.815	99.5222	326.59	125.208	301.426	126.915	132.45	106.138	396.144	115.836	76.9829	234.5	225.211	271.225	107.157	118.432	348.706	842.956	511.785	238.765	274.601	96.089	176.088	0.270849	532.497	354.523	121.599	376.012	71.7522	336.415	258.455	209.152
EDJ91009	384.079	303.594	246.279	145.151	150.681	240.543	200.9	208.512	0.0458649	223.789	157.702	259.808	385.154	256.753	350.768	390.006	292.468	125.873	185.778	233.458	442.478	108.292	241.058	239.21	176.743	108.342	414.465	203.779	262.162	256.608	304.396	392.726	190.514	121.75	90.3421	308.548	346.102	176.612	285.331	245.42	0.0230001	89.9329	208.688	402.083	243.282	487.857	264.525	164.728	230.025
EDJ91010	53.1873	215.687	104.548	89.5096	67.6639	62.2087	70.562	93.2091	0	70.1046	84.1712	93.5955	76.9315	75.6421	71.8995	81.61	96.5159	88.2017	86.4801	137.769	72.3621	133.591	79.0737	52.3493	43.5602	24.9122	74.8411	84.116	88.3732	169.451	220.608	75.8267	31.5713	113.336	58.4398	64.0836	238.787	65.8326	94.1588	137.484	0	72.4335	115.363	75.8306	129.499	65.1328	81.9352	105.041	96.9866
EDJ91011	92.3344	96.3101	82.8144	62.2383	51.2639	84.341	62.717	72.8797	0.0205082	69.7276	53.6855	86.6163	86.4205	61.064	84.1316	93.7561	102.964	63.4333	46.51	70.2409	73.8678	68.05	67.2104	63.2864	92.693	54.2519	70.4127	71.7988	102.112	51.5973	92.1707	92.4419	85.9208	101.261	47.6805	78.2619	110.06	90.0139	86.9153	74.1324	0	58.6534	77.2318	77.141	86.4149	100.492	76.1561	34.33	102.709
EDJ91012	480.525	4971.59	478.962	262.417	458.486	426.139	654.427	684.93	0	712.289	537.19	302.699	196.211	514.678	233.02	253.785	214.384	270.999	0	452.054	129.39	661.241	0	427.91	461.269	1033.45	233.009	37.6018	283.664	1996.2	4936.56	184.325	861.228	639.962	799.62	820.664	5071.53	738.887	0	0	0	271.058	474.579	111.255	485.166	155.285	521.808	2075	0
EDJ91013	121.929	197.709	113.914	100.708	138.81	153.518	136.158	107.893	0.0225645	116.3	148.24	107.048	115.95	84.6266	106.528	121.714	161.48	94.5821	102.741	134.542	127.402	112.763	128.326	146.995	125.997	200.348	130.244	126.839	215.163	138.235	189.525	122.508	168.508	126.182	192.763	159.208	218.844	163.323	156.179	101.778	0.0226311	109.145	103.355	115.542	120.367	127.632	129.926	115.149	125.155
EDJ91014	194.065	175.155	128.335	88.4993	128.895	180.261	143.177	118.556	0.031112	120.633	135.239	102.654	110.59	67.3963	102.905	120.721	165.683	88.7001	102.038	123.874	117.783	99.0011	111.528	104.514	140.024	201.598	112.506	126.037	188.971	106.959	175.056	111.107	208.147	142.219	183.179	161.842	186.427	158.447	140.528	120.636	0	87.2884	112.196	105.239	124.188	136.236	139.201	66.6936	115.117
EDJ91015	121.598	99.9289	111.506	118.18	100.146	174.3	137.71	103.442	0	120.514	85.1215	114.038	93.5337	53.581	80.973	92.9456	129.625	112.282	159.392	110.97	100.661	106.083	120.112	76.5013	89.3787	164.715	90.3702	148.842	147.154	79.9863	121.927	79.7295	146.906	106.625	172.881	167.865	121.922	118.26	123.085	63.7649	0	128.647	112.171	92.6818	121.251	114.06	108.081	55.2804	109.276
EDJ91016	168.752	28.8704	214.645	1118.38	813.523	282.349	289.97	161.487	0.0943799	177.952	811.118	1360.38	386.505	747.158	590.05	285.62	1323.67	1068.36	966.96	1050.68	406.003	2226.44	889.696	757.797	725.514	266.16	315.535	664.487	313.888	852.618	27.8147	384.802	206.366	724.931	174.956	378.71	29.0298	343.925	1138.43	685.509	0	980.767	629.454	531.646	819.369	265.393	182.941	1376.68	611.139
EDJ91017	396.834	450.773	313.338	385.364	403.626	372.26	272.401	261.612	0.146343	310.86	407.656	299.033	495.663	428.6	449.334	516.514	420.079	386.225	352.525	601.679	559.539	477.713	307.419	427.619	265.021	287.089	548.305	428.801	359.14	523.877	427.506	590.931	323.627	263.789	368.944	304.456	444.479	313.209	482.241	498.887	0.1957	379.889	280.621	502.518	262.892	574.647	300.595	577.978	369.626
EDJ91018	161.843	20.4202	162.963	30.8579	195.995	170.964	84.0562	138.413	0	92.3307	193.718	105.871	277.986	52.2085	389.705	296.723	331.424	26.9333	524.536	103.926	250.035	0	914.753	57.0483	165.578	135.028	281.568	353.338	65.4237	18.0088	19.846	284.739	87.5502	174.589	73.4497	79.3925	29.6395	126.26	498.755	97.198	0	19.8785	171.647	259.956	93.5872	385.717	133.838	27.1113	368.581
EDJ91019	113.774	84.0516	67.0137	201.645	95.0697	74.6603	57.5439	59.1481	0.0731453	60.7013	96.5406	81.204	166.958	75.0994	160.041	197.824	257.733	201.848	267.329	113.654	128.576	143.627	225.27	248.42	75.2005	59.9531	160.012	299.411	142.927	147.094	84.5248	192.111	66.7724	76.5205	71.1203	51.5334	120.164	82.1446	206.387	312.329	0.0733611	189.971	77.2168	150.319	63.3426	199.671	69.2963	127.48	239.122
EDJ91020	26.0226	40.5178	29.3956	71.9727	40.8806	48.8697	31.2865	21.5923	0	29.157	42.4907	27.5265	21.7625	19.3317	16.665	29.3252	20.8088	75.094	39.0963	24.4398	33.1419	52.6624	39.2161	59.4944	32.7282	59.3741	29.2569	48.6634	31.4623	26.3686	38.2923	34.4061	56.4174	30.9699	46.4858	44.7243	32.4474	45.6731	49.8387	31.9218	0	74.7149	23.7122	27.1123	28.5405	32.0271	41.1248	29.927	96.0788
EDJ91021	290.645	101.163	266.051	13.5886	17.654	296.439	185.307	185.14	0	279.725	19.472	246.949	136.115	12.1715	116.139	118.416	30.5843	14.1768	40.0846	108.692	190.661	222.801	44.3668	43.1369	138.233	263.115	134.762	32.4682	32.4113	57.991	73.7389	183.646	199.121	185.799	129.63	267.127	70.9708	163.174	106.305	68.2161	0	13.1306	346.214	140.966	258.312	119.834	272.752	35.8163	128.716
EDJ91022	97.2055	81.9311	97.7151	40.599	37.3139	106.89	97.5574	74.0916	0	98.5564	35.9364	104.297	52.2566	104.467	44.3338	49.9013	13.482	40.0625	42.2663	46.7077	72.8298	89.444	30.048	47.424	92.3	141.3	67.438	45.9549	48.2922	64.3256	74.1896	62.5639	111.224	106.688	97.9338	96.9875	71.9331	103.252	43.8139	34.2425	0	34.8859	95.1852	66.9674	91.1921	78.9473	101.446	60.1373	53.9266
EDJ91023	302.03	294.228	256.002	409.932	364.137	265.916	254.024	235.22	0.0690601	255.159	364.792	222.101	278.942	494.736	243.145	276.241	354.02	410.878	405.614	345.957	303.336	356.165	399.722	469.772	286.22	271.897	300.064	406.192	587.64	248.937	293.829	296.938	345.523	252.549	262.547	188.264	314.361	302.079	304.263	267.08	0.0277055	421.327	229.455	286.047	212.664	363.665	274.674	206.477	304.969
EDJ91024	0	0	0	12.4088	0	0	0	0	0	0	0	0	0	0	0	0	411.583	18.2767	0	0	0	0	0	0	0	0	0	0	16.9127	0	0	0	0	0	0	0	0	0	0	0	0	29.9763	0	0	0	0	0	0	0
EDJ91025	287.798	90.7364	210.653	5.52273	125.026	153.254	95.7097	171.921	0.0355332	211.643	120.306	181.314	192.286	150.109	170.374	187.929	202.402	5.60986	83.5292	160.933	273.535	249.588	101.617	161.851	82.1748	36.3745	255.463	108.416	162.193	108.279	85.9806	248.57	58.354	59.1713	72.0312	85.2547	110.301	59.2286	90.6774	199.077	0	5.47458	114.406	221.558	144.713	320.089	203.67	69.0183	89.4401
EDJ91026	105.092	75.2189	190.533	4.20988	123.973	119.014	92.0939	142.497	0.0805646	182.463	122.773	122.773	139.014	129.659	116.941	133.381	127.872	6.46563	78.1788	164.203	212.389	298.801	71.294	136.124	120.091	64.0504	212.603	117.164	117.186	100.355	72.1668	192.822	96.2227	123.369	147.997	84.3597	89.2717	117.006	62.81	363.645	0	7.40579	95.4712	170.101	127.539	189.153	178.89	78.5272	81.6097
EDJ91027	7.19972	4.84485	5.62389	11.714	9.44117	7.21114	9.17378	2.95555	0	8.08844	9.32544	8.37295	2.14736	5.82913	4.62303	3.91111	0	7.50841	5.29576	6.20999	2.79167	0	6.07084	6.55387	6.11096	14.9503	2.0381	2.16341	6.43067	5.98183	8.47553	3.05917	5.28742	8.8982	7.84194	7.5346	7.96985	11.201	8.25583	3.45915	0	12.5769	11.2477	3.00049	7.61291	3.10218	3.75277	6.00355	10.8953
EDJ91028	198.259	180.557	117.454	120.737	114.252	138.262	114.215	92.8179	0	138.112	111.662	144.363	90.9756	60.4643	160.919	103.586	0.143114	124.708	69.187	132.746	118.442	0	77.0591	101.831	130.327	231.747	129.167	88.1059	93.2404	116.006	163.242	97.3733	228.04	109.081	149.422	135.358	169.93	198.025	53.1313	60.4706	0	126.663	141.124	102.894	126.165	106.685	136.253	137.125	40.4525
EDJ91029	549.391	200.29	251.184	148.996	144.468	365.668	277.318	194.022	0.335552	304.729	135.183	379.463	171.748	94.3142	312.198	184.457	136.854	135	82.538	124.466	202.893	130.036	115.421	105.517	146.034	186.031	194.371	135.112	169.005	176.874	193.357	156.395	265.509	92.4225	143.989	358.82	197.698	182.551	83.5004	193.731	0.0673085	110.869	356.267	156.804	288.567	196.999	280.801	199.795	64.4948
EDJ91030	619.202	253.504	449.607	95.5827	129.948	305.285	646.874	293.74	0	505.253	125.036	330.165	275.166	383.522	266.942	225.889	76.5312	103.984	60.3789	229.488	186.791	92.3634	121.223	101.055	271.777	500.285	308.021	167.505	201.559	307.183	249.343	265.176	393.645	261.312	504.217	246.139	211.442	251.705	114.063	71.6633	0	158.578	321.189	281.125	290.657	218.337	402.834	310.819	141.715
EDJ91031	144.815	170.949	147.635	216.314	187.222	158.817	121.174	153.887	0.0282245	135.445	183.969	115.8	152.307	241.144	122.503	140.972	161.416	209.766	167.964	203.825	188.938	269.273	244.97	231.125	151.987	134.833	174.652	186.815	333.691	165.56	181.793	167.518	190.761	133.299	156.355	116.465	181.002	161.483	185.311	149.017	0	198.936	120.174	147.624	108.828	207.598	173.185	139.647	265.247
EDJ91032	252.253	190.37	228.059	251.558	163.755	247.045	220.199	259.365	0	290.178	162.144	190.82	255.239	219.168	215.998	252.932	140.705	229.119	140.069	207.32	275.834	315.621	210.067	199.79	213.392	252.392	308.544	181.571	255.024	187.197	203.982	258.315	267.862	186.424	265.339	270.617	215.298	212.898	179.906	145.549	0	231.804	183.833	294.584	224.041	286.606	292.223	186.403	321.505
EDJ91033	815.646	445.321	502.58	298.295	293.504	488.152	548.471	516.2	0	522.477	283.519	600.893	480.8	458.003	386.598	463.069	253.987	286.148	200.538	337.709	461.702	438.054	157.598	305.642	482.376	738.084	486.968	371.945	334.128	317.489	448.125	452.596	797.097	368.358	619.618	516.207	421.649	478.072	225.411	249.003	0	314.731	468.925	428.527	456.641	593.117	570.19	282.121	341.242
EDJ91034	321.509	201.45	381.594	324.89	241.206	383.442	397.65	450.763	0	509.648	240.73	246.814	217.98	324.711	198.389	208.866	167.94	323.131	120.253	316.254	240.435	191.112	134.397	277.086	366.305	545.884	254.26	120.545	360.906	230.14	200.017	229.566	447.804	319.323	443.477	490.174	186.226	325.091	138.499	277.256	0	337.109	321.146	248.883	391.692	200.547	573.695	229.948	123.512
EDJ91035	284.25	106.391	187.219	173.505	85.4253	186.888	166.325	215.96	0	192.106	86.5195	167.241	149.6	126.729	155.25	150.454	120.844	161.131	178.151	43.0954	144.293	167.686	136.682	183.479	56.5943	51.89	149.451	169.31	153.337	95.8242	95.9749	138.615	71.6864	53.4021	68.6994	260.911	116.366	60.3973	93.3799	185.191	0	182.439	155.392	136.297	157.655	125.375	192.536	99.9289	120.398
EDJ91036	0	0	0	1.83813	0	0	0	0	0	0	0	0	0	3.8417	0	0	0	2.13306	8.43082	0	0	14.1241	4.36472	7.41434	0	0	0	8.42519	0	0	0	0	0	0	0	0	0	0	0	2.76334	0	3.82146	0	0	0	0	0	0	7.75478
EDJ91037	0	0	0	3.94292	0	0	0	0	0	0	0	0	0	1.50994	0	0	0	2.49692	3.48757	0	0	3.71642	3.46494	4.15348	0	0	0	1.18728	0	0	0	0	0	0	0	0	0	0	0	1.41746	0	4.08609	0	0	0	0	0	0	3.02113
EDJ91038	0	0	0	14.0013	0	0	0	0	0	0	0	0	0	1.05057	0	0	0	11.8047	1.78957	0	0	0.910647	29.6782	1.60487	0	0	0	0.365536	0	0	0	0	0	0	0	0	0	0	0	0.519527	0	12.8918	0	0	0	0	0	0	2.58371
EDJ91039	0	0	0	30.5603	0	0	0	0	0	0	0	0	0	2.28507	0	0	0	28.703	1.64349	0	0	4.23334	23.9966	3.6769	0	0	0	1.23678	0	0	0	0	0	0	0	0	0	0	0	1.25557	0	31.0195	0	0	0	0	0	0	2.15425
EDJ91040	0	0	0	23.7153	0	0	0	0	0	0	0	0	0	2.68888	0	0	0	25.8412	2.27999	0	0	7.45844	19.7893	4.73195	0	0	0	2.32854	0	0	0	0	0	0	0	0	0	0	0	6.38259	0	35.8726	0	0	0	0	0	0	1.23441
EDJ91041	0	0	0	7.19556	0	0	0	0	0	0	0	0	0	2.63068	0	0	0	5.91191	1.43398	0	0	4.18505	0.821929	5.01532	0	0	0	1.46452	0	0	0	0	0	0	0	0	0	0	0	2.08148	0	10.2167	0	0	0	0	0	0	0.51758
EDJ91042	0	0	0	21.6113	0	0	0	0	0	0	0	0	0	3.87151	0	0	0	27.5867	7.03454	0	0	1.57924	16.1282	3.7851	0	0	0	10.7765	0	0	0	0	0	0	0	0	0	0	0	10.2109	0	37.5891	0	0	0	0	0	0	7.61712
EDJ91043	0	0	0	22.7184	0	0	0	0	0	0	0	0	0	2.90702	0	0	0	12.7472	10.5641	0	0	0	0	1.42107	0	0	0	5.39454	0	0	0	0	0	0	0	0	0	0	0	3.83356	0	14.1124	0	0	0	0	0	0	0
EDJ91044	0	0	0	8.76317	0	0	0	0	0	0	0	0	0	2.53203	0	0	0	9.15986	2.99045	0	0	0.929563	4.21923	2.97061	0	0	0	3.524	0	0	0	0	0	0	0	0	0	0	0	1.66952	0	9.28723	0	0	0	0	0	0	0.996342
EDJ91045	0	0	0	6.54634	0	0	0	0	0	0	0	0	0	0.533058	0	0	0	9.93414	1.45285	0	0	3.04418	3.88614	4.42986	0	0	0	0.989193	0	0	0	0	0	0	0	0	0	0	0	2.10887	0	8.62591	0	0	0	0	0	0	0
EDJ91046	0	0	0	17.1843	0	0	0	0	0	0	0	0	0	34.6325	0	0	0	29.5288	34.9596	0	0	0	56.1067	37.6217	0	0	0	14.2816	0	0	0	0	0	0	0	0	0	0	0	0	0	29.0588	0	0	0	0	0	0	15.1419
EDJ91047	0	0	0	8.48048	0	0	0	0	0	0	0	0	0	1.48943	0	0	0	7.02092	2.43566	0	0	1.57965	3.10238	8.88271	0	0	0	3.04031	0	0	0	0	0	0	0	0	0	0	0	0.785657	0	8.19461	0	0	0	0	0	0	1.75825
EDJ91048	0	0	0	4.17501	0	0	0	0	0	0	0	0	0	1.09072	0	0	0	2.04976	32.2756	0	0	0.381359	3.24556	37.9324	0	0	0	17.0598	0	0	0	0	0	0	0	0	0	0	0	8.63014	0	5.54712	0	0	0	0	0	0	2.7591
EDJ91049	0	0	0	164.394	0	0	0	0	0	0	0	0	0	6.02136	0	0	0	134.418	184.999	0	0	0	15.9627	2.14071	0	0	0	172.686	0	0	0	0	0	0	0	0	0	0	0	0	0	124.011	0	0	0	0	0	0	30.1558
EDJ91050	0	0	0	0	0	0	0	0	0	0	0	0	0	80.8092	0	0	0	0	76.9111	0	0	0	0	41.3838	0	0	0	21.4224	0	0	0	0	0	0	0	0	0	0	0	0	0	0	0	0	0	0	0	0	52.9968
EDJ91051	0	0	0	0	0	0	0	0	0	0	0	0	0	190.871	0	0	0	0	396.215	0	0	0	0	161.357	0	0	0	316.86	0	0	0	0	0	0	0	0	0	0	0	319.831	0	0	0	0	0	0	0	0	242.332
EDJ91052	0	0	0	1.80255	0	0	0	0	0	0	0	0	0	4.95902	0	0	0	1.60741	0.748384	0	0	3.66936	0.377483	1.72349	0	0	0	0.183437	0	0	0	0	0	0	0	0	0	0	0	0.999404	0	2.55936	0	0	0	0	0	0	4.21389
EDJ91053	0	0	0	594.155	0	0	0	0	0	0	0	0	0	128.589	0	0	0	632.825	521.558	0	0	0	292.322	184.388	0	0	0	477.243	0	0	0	0	0	0	0	0	0	0	0	23.3391	0	676.75	0	0	0	0	0	0	201.037
EDJ91054	0	0	0	475.89	0	0	0	0	0	0	0	0	0	127.174	0	0	0	470.568	261.799	0	0	0	195.552	220.084	0	0	0	348.437	0	0	0	0	0	0	0	0	0	0	0	63.645	0	532.816	0	0	0	0	0	0	111.59
EDJ91055	0	0	0	12.7454	0	0	0	0	0	0	0	0	0	3.13188	0	0	0	14.8407	4.03851	0	0	3.04961	8.83829	8.49452	0	0	0	5.0619	0	0	0	0	0	0	0	0	0	0	0	9.326	0	21.7978	0	0	0	0	0	0	4.77052
EDJ91056	0	0	0	13.026	0	0	0	0	0	0	0	0	0	4.21329	0	0	0	12.4352	4.12222	0	0	5.55259	10.1262	8.2385	0	0	0	4.81143	0	0	0	0	0	0	0	0	0	0	0	4.27397	0	10.1395	0	0	0	0	0	0	5.10127
EDJ91057	0	0	0	7.45398	0	0	0	0	0	0	0	0	0	2.03694	0	0	0	5.83055	1.95337	0	0	2.63117	4.2428	4.42549	0	0	0	1.25998	0	0	0	0	0	0	0	0	0	0	0	1.04462	0	7.44687	0	0	0	0	0	0	1.89249
EDJ91058	0	0	0	8.88669	0	0	0	0	0	0	0	0	0	1.30685	0	0	0	7.81433	1.29521	0	0	3.68312	5.69163	4.99458	0	0	0	1.32279	0	0	0	0	0	0	0	0	0	0	0	0.626682	0	8.58712	0	0	0	0	0	0	1.40248
EDJ91059	0	0	0	8.56782	0.193441	0	0	0	0	0	0.217966	0	0	1.61892	0	0	3.34212	8.54389	0.953099	0	0	11.2425	4.35905	2.74092	0	0	0	8.20664	0.610659	0	0	0	0	0	0	0	0	0	0	14.8589	0	8.43284	0	0	0	0	0	0	2.95212
EDJ90055	0	0	0	47.2897	12.6026	0	0	0	0	0	20.8506	0	0	0	0	0	0	78.5817	0	0	0	0	0	0	0	0	0	0	0	0	0	0	0	0	0	0	0	0	0	0	0	38.6655	0	0	0	0	0	0	0
EDJ90056	0	0	0	32.4992	0	0	0	0	0	0	0	0	0	0	0	0	0	31.4703	0	0	0	0	0	0	0	0	0	0	0	0	0	0	0	0	0	0	0	0	0	0	0	28.3646	0	0	0	0	0	0	0
EDJ90057	92.729	119.763	96.111	157.529	43.6753	100.441	77.512	81.9271	0	93.9475	46.9655	130.872	91.3472	75.5382	135.927	97.2759	161.834	165.859	92.6432	108.984	167.921	134.103	127.905	71.6848	123.394	85.2843	81.1261	106.649	112.455	108.87	112.814	103.446	77.7034	135.243	107.86	125.959	128.191	124.425	58.2938	312.216	0	173.264	152.959	94.8372	148.982	141.218	111.979	105.678	83.5237
EDJ90058	63.5113	47.1558	53.4414	77.4176	13.4464	66.2307	44.404	47.2137	0	59.1734	16.6956	72.4404	78.2553	15.6673	94.111	90.2342	150.461	83.3349	47.6703	55.7721	119.58	62.9257	84.5778	30.4539	48.1312	53.5318	75.3438	69.5015	63.0564	90.7854	50.6226	77.3577	28.1103	79.4442	66.5159	69.1017	59.946	59.4904	32.2122	108.072	0	74.6079	72.0466	70.4127	80.313	162.417	67.0293	72.8375	61.4677
EDJ90059	43.7992	21.591	38.0417	53.8608	14.3538	39.214	33.011	26.4822	0	30.0384	14.701	48.8635	35.8049	17.9368	52.7326	44.2662	151.165	53.2259	51.6963	37.985	48.8755	26.2391	87.6055	27.8164	41.3751	38.072	38.4455	72.8831	65.1751	33.5491	22.9824	34.0829	31.2575	41.6733	45.3023	44.6372	32.8313	51.4098	43.216	47.3073	0	59.3849	37.0385	36.7897	43.7549	104.674	42.8825	25.4807	96.7441
EDJ90060	25.3257	266.589	87.4319	596.005	12.7459	139.286	81.1752	81.6863	0	66.049	17.071	47.3346	256.666	15.3784	389.851	255.5	158.057	623.762	161.667	22.0278	222.702	432.84	105.248	82.6932	17.5477	9.65923	134.849	315.952	91.0948	657.015	322.98	328.592	22.7743	62.4463	22.9873	52.0608	392.25	7.85395	153.501	234.666	0	745.37	40.9293	374.434	23.9099	196.42	65.2783	753.139	144.8
EDJ90061	179.872	188.075	144.915	90.8177	70.9654	160.303	114.966	119.374	0.0731189	139.218	65.7277	138.148	151.165	113.376	127.766	151.2	100.952	76.8943	42.147	107.161	178.611	95.5738	77.4389	157.403	113.841	127.837	156.773	58.8945	49.1385	167.667	199.989	160.009	153.51	97.0018	146.212	112.545	219.915	134.636	111.911	179.677	0.0244449	66.1723	135.772	152.707	114.351	174.349	133.328	134.363	58.9892
EDJ90062	705.396	504.505	899.807	600.936	691.85	830.973	745.172	752.942	0.228858	486.876	663.372	375.585	1009.06	788.138	1004.75	926.222	691.615	573.66	379.409	640.55	1197.56	336.673	537.773	1148.03	722.73	727.584	1202.01	388.635	1127.12	453.385	525.153	1140.3	1026.8	681.243	655.044	762.406	575.663	742.57	389.133	1123.73	0	687.866	561.412	1102.6	426.267	1008.43	1118.22	460.487	447.037
EDJ90063	142.746	19.2113	97.5646	487.079	19.5568	80.4219	86.9883	45.5766	0	33.4096	15.8478	41.5017	383.172	2.88929	309.349	273.988	299.577	513.112	456.736	108.638	387.444	1378.94	637.929	14.124	51.9255	59.2827	417.554	493.271	4.39649	33.8855	18.6712	515.549	44.9277	79.0852	43.1886	37.3463	9.29498	98.1274	687.476	45.7221	0	411.438	84.5878	337.107	25.1563	375.184	97.2983	8.50213	528.669
EDJ90064	66.882	29.8105	56.0265	86.3037	131.384	46.8885	54.8947	43.9021	0.0416234	33.9645	118.458	61.7796	166.513	74.6308	181.103	183.673	168.861	87.8098	132.291	72.908	230.823	481.605	161.798	214.622	73.117	47.0747	251.547	212.79	136.328	46.8684	27.6004	235.071	60.8468	67.9981	37.5589	35.2977	36.6404	62.3705	180.789	160.274	0	80.4305	56.1053	232.619	46.7554	323.004	55.3152	34.691	94.4007
EDJ90065	38.0018	42.3961	24.8996	1453.53	0	31.3905	19.9447	12.9023	0	21.0655	0	31.8997	18.444	18.7381	20.1243	20.4885	57.4562	1399.39	0	11.8513	20.3576	35.6697	0	0	11.6063	10.934	16.5812	0	61.1177	19.3307	42.3252	19.7285	15.0632	9.86338	7.52102	25.9772	41.0248	15.1965	90.1011	0	0	93.3051	23.3194	21.037	23.7924	23.6377	19.0748	16.5929	425.675
EDJ90066	46.5838	170.55	68.2271	12.98	32.104	91.5607	64.2991	86.1619	0.0998715	74.2877	33.7482	142.209	15.1386	4.79437	11.6448	15.8697	23.8408	11.8255	13.5026	20.4305	25.4485	47.4254	0	32.9287	77.3074	118.397	18.0668	13.5677	14.5907	62.9053	170.79	18.4515	107.789	74.1958	66.2904	133.238	169.661	129.406	22.8607	165.332	0	8.01682	134.62	13.7103	95.2271	13.5229	67.9052	29.2743	20.5164
EDJ90067	0	0	0	0	0	0	0	0	0	0	0	0	0	0	0	0	0	0	0	0	0	0	0	0	0	0	0	0	0	0	0	0	0	0	0	0	0	0	0	0	0	0	0	0	0	0	0	0	0
EDJ90068	21.5394	114.604	14.4367	5.87795	15.2194	32.2233	15.7754	21.7307	0	17.1746	12.818	51.2663	3.1499	4.0457	2.85698	2.479	8.32626	5.89317	5.73985	6.87661	5.92768	15.5987	0	17.5555	6.52935	13.8079	3.35872	4.11374	3.49972	41.7606	103.323	4.75057	17.5228	8.28495	10.1067	35.4595	116.959	22.3885	0	52.0361	0	3.52746	45.1353	3.67684	22.5584	4.12917	13.2838	24.6255	6.54233
EDJ90069	25.9938	136.936	18.129	8.30741	14.027	49.0481	20.3663	33.3671	0	19.8159	11.887	67.1529	4.27195	4.58489	5.36495	4.03447	8.58844	6.67407	3.96052	7.15948	7.0793	15.3298	0	22.1923	8.55502	9.91405	4.20476	5.16069	6.40475	44.9565	132.843	6.44279	14.4146	8.22931	9.43749	50.8434	150.158	21.6307	0	30.1319	0	6.97328	58.6126	4.64269	28.6308	5.60004	12.8045	26.7622	6.35884
EDJ90070	54.715	149.035	34.3721	25.7284	26.8508	85.8796	59.1748	117.26	0	46.2335	28.0277	143.053	21.7702	10.3012	20.1822	30.0143	47.0412	23.4332	18.5692	42.5598	26.6494	32.5197	0.0848087	29.8554	58.8641	66.7138	28.2821	24.2536	14.0639	51.8105	130.242	23.5761	61.624	64.125	55.9926	89.3809	162.291	106.695	45.9793	168.274	0	23.0602	122.344	24.591	70.3691	78.7867	39.2789	53.676	81.2294
EDJ90071	1418.11	848.917	1140.58	1228.89	276.762	1285.28	916.076	1175.76	0.088911	1418.28	268.904	1152.09	716.238	159.489	707.976	769.216	376.544	1249.88	104.568	1464.25	893.847	144.276	423.405	190.008	1323.05	1055.28	907.286	287.646	518.82	611.639	831.255	949.319	984.759	1070.03	1125.12	1043.33	573.843	1366.56	517.594	285.932	0	1206.42	1220.8	973.932	1055.41	937.442	1302.06	1036.81	803.442
EDJ90072	725.775	28.1763	511.627	55.2951	78.6964	770.537	804.972	683.755	0	919.675	74.4003	828.329	32.265	40.813	30.8668	30.4355	31.4157	54.3612	20.314	44.749	73.2136	42.2211	56.8407	42.5465	844.383	1065.21	41.0045	40.824	36.2649	22.3818	31.6568	41.8495	764.081	670.503	964.423	1174.6	34.8063	788.087	29.6254	20.4504	0	65.103	749.483	37.4027	1068.14	51.3094	756.079	28.8305	23.652
EDJ90073	38.7892	39.1531	43.5173	53.5914	60.1728	43.27	32.1045	39.2776	0.0392518	43.0326	65.8454	31.6673	51.5651	16.8645	36.5199	63.0459	48.7438	50.3502	39.459	38.0228	50.0092	80.6678	80.656	45.0428	28.7845	33.4152	51.9741	56.9085	40.1414	31.6292	42.0097	54.0595	33.4513	30.5493	20.7021	35.3163	50.0105	31.7451	28.7335	25.4699	0	57.934	29.5887	48.3885	35.5808	75.1096	43.2985	21.2089	40.0391
EDJ90074	64.0086	26.5323	51.8698	52.3707	100.615	52.0016	39.1843	47.6375	0.0507617	51.1427	108.433	32.0275	74.7649	17.4234	46.9872	81.751	64.3262	50.9563	52.9114	52.9901	69.439	131.26	132.731	50.9843	36.2518	38.3923	83.7816	73.0307	42.5958	38.5818	25.3926	79.7162	39.9447	42.9707	30.0509	42.6536	36.8453	50.4189	58.4422	70.2153	0	60.4635	29.0231	70.8005	34.2123	125.924	58.288	30.1171	52.3791
EDJ90075	83.9251	54.2404	108.327	97.0075	91.9964	67.4658	59.2046	93.7724	0	96.2348	95.6886	47.9228	120.01	36.1129	65.4232	131.852	71.3731	94.6506	74.2772	83.8605	125.836	66.85	133.259	100.365	54.9078	47.2844	176.33	128.586	54.9512	57.5099	39.0923	131.8	72.6875	57.8959	46.0344	52.5234	50.1271	77.6587	81.0042	74.4561	0	118.457	42.4462	124.135	56.6605	191.212	102.039	55.0216	76.4614
EDJ90076	191.171	71.2286	167.243	86.5444	29.757	121.679	104.486	183.465	0	172.067	32.0498	104.074	228.782	40.1229	130.528	218.852	65.1183	103.769	79.9812	123.522	199.618	157.311	185.809	66.6484	81.6754	107.33	277.242	140.96	38.2322	98.2236	64.1913	179.903	89.8498	119.748	95.4941	121.683	72.6843	128.12	125.055	126.37	0	123.55	83.9777	212.99	135.666	253.747	145.07	90.5563	64.379
EDJ90077	438.69	302.584	281.767	258.674	82.909	296.929	232.399	362.049	0	277.223	85.7393	315.672	372.081	217.269	327.353	407.609	85.7253	290.499	96.2994	462.199	388.042	95.305	317.309	354.032	238.814	282.23	363.067	254.887	48.3454	286.379	293.18	350.47	367.476	299.134	190.797	322.203	312.436	314.464	354.748	288.347	0	337.663	262.173	458.331	325.552	301.842	317.159	329.878	86.2587
EDJ90078	242.729	206.461	161.198	242.363	215.005	182.582	163.224	151.506	0	162.881	223.126	154.86	189.217	459.963	205.833	189.679	282.414	216.871	346.626	375.641	198.808	270.606	314.222	323.836	153.28	184.177	168.776	314.316	313.856	158.637	209.698	199.324	233.989	152.081	223.902	151.584	204.07	168.891	308.029	103.335	0	207.094	140.631	193.748	136.19	299.147	159.051	165.683	387.262
EDJ90079	82.8601	136.038	92.1209	32.0177	36.8165	90.1611	88.3173	96.2915	0	91.9293	36.4008	86.7165	63.4705	27.5782	54.7474	66.8518	30.3424	30.4366	38.5128	95.568	65.9168	51.1305	29.1626	38.4661	48.6129	67.2394	65.8221	36.3798	43.0721	84.9791	130.736	66.1322	71.999	46.874	76.6771	90.0476	132.128	54.259	34.6554	29.4695	0	31.0115	88.3132	56.5464	82.729	65.0139	93.733	83.7931	27.6461
EDJ90080	70.2194	197.952	87.3254	83.945	68.9101	91.5672	66.4105	67.7024	0	74.7764	73.4725	97.5871	81.8373	58.5058	84.5415	82.8271	78.8027	84.1008	98.4783	64.3069	86.5216	42.3481	67.9166	116.479	69.4652	91.898	74.3084	115.753	56.9165	137.646	174.592	83.0799	80.9704	102.636	68.9521	81.1677	195.233	100.291	89.1689	171.563	0	73.9978	99.4063	77.9625	80.1123	87.6335	68.9105	134.616	61.792
EDJ90303	119.329	134.687	136.243	181.175	124.573	144.625	138.129	123.377	0	145.355	120.1	120.707	117.687	144.919	108.783	112.25	106.299	195.537	78.6587	141.737	134.706	111.618	84.8669	161.714	125.738	203.908	130.226	85.7037	219.107	109.619	132.396	133.642	197.087	122.588	172.329	131.412	141.129	135.521	71.258	43.3503	0	230.011	127.539	120.486	123.708	110.388	135.969	132.838	98.6094
EDJ90304	137.08	141.245	129.165	209.548	138.272	126.633	132.349	117.641	0	111.272	139.652	130.483	116.679	146.316	117.244	115.444	143.452	202.225	146.26	124.889	122.588	170.045	174.582	169.628	121.635	207.175	115.516	150	96.2391	121.462	152.665	113.881	181.057	140.816	184.548	142.316	161.907	163.237	148.828	79.1852	0	227.555	132.794	112.935	123.896	133.151	123.618	116.948	124.294
EDJ90305	3609.53	1312.44	1653.08	1805.01	1173.01	1994.58	1534.45	1637.12	0	1673.77	1202.96	2177.62	1491.78	1517.4	1501.58	1615	1006.47	1654.42	1092.13	2392.3	1339.19	921.46	1450.41	1267.77	1389.1	1808.02	1458.02	942.423	1436.57	1645.77	1479.28	1673.73	1840.15	1546.95	1649.4	1897.27	1217.08	1563.21	1050.93	1088.18	0	1746.39	1718.29	1644.76	1757.37	1575.68	1599.31	1792.92	1158.31
EDJ90306	142.424	182.431	83.6554	131.901	192.205	124.064	67.9513	111.953	0	74.6956	193.727	116.917	85.8942	220.208	77.2782	94.3881	209.968	114.006	138.267	102.88	59.1749	85.3839	289.469	165.427	84.2308	73.2371	49.1614	127.543	128.21	232.748	169.168	98.4496	94.4868	93.4451	90.9348	74.0902	198.181	109.595	211.499	84.1377	0	80.0632	108.458	62.6163	74.0529	64.0178	86.4974	203.497	163.377
EDJ90307	2068.68	1207.72	1170.64	647.287	518.729	1359.15	1188.14	1139.06	0.111777	1096.37	498.383	1456.73	927.639	1156.75	987.043	807.426	1181.99	554.702	939.638	493.971	760.879	732.925	1338.7	1197.43	1090.78	1124.57	561.379	552.887	722.704	1376.22	1287.33	900.199	1452.17	1136.02	1361.53	1515.19	1353.8	1313.32	465.611	470.562	0	291.461	1628.06	688.055	1205.36	633.384	1073.3	1275.82	570.884
EDJ90308	100.954	299.71	86.9757	148.956	0	100.371	118.436	89.3861	0	70.8849	0	139.85	163.202	201.935	160.868	122.587	171.683	114.638	301.396	124.287	74.8353	125.029	75.1103	84.612	172.815	137.406	114.873	73.6077	0	290.75	250.504	113.547	107.472	159.443	91.6328	69.9153	313.217	74.1255	0	9.5106	0	124.484	115.167	90.7451	141.284	138.172	50.002	228.139	0
EDJ90309	1921.62	2669.54	1528.92	918.939	2025.08	1786.37	1195.15	1023.91	0	1551.79	2316.37	2258.69	1250.61	1473	1072.13	1183.21	463.533	914.29	510.87	1001.53	906.98	79.956	1806.94	1778.57	1548.19	2206.44	758.47	935.456	1058.87	1500.78	2654.84	1244.27	1809.4	1413.83	1686.17	2042.36	2715.87	1652.12	7500.14	119.646	0	877.494	1760.04	1108.3	1635.34	1404.12	1283.54	1431.99	8984.02
EDJ90310	259.727	464.915	173.46	182.66	219.524	161.245	155.996	132.542	0.0722838	172.135	263.926	334.448	133.856	214.707	145.858	146.679	97.29	188.963	120.583	189.404	63.7042	72.5426	605.871	296.086	374.866	239.531	66.8639	242.6	103.425	373.133	503.979	117.612	325.096	290.239	211.885	164.086	577.138	415.577	624.155	152.838	0	166.676	312.387	97.6434	260.961	117.635	185.764	353.811	1489.35
EDJ90311	101.72	272.633	90.1141	78.6137	84.8484	93.9973	81.3654	76.6174	0.0291759	86.8081	100.127	142.035	72.6766	73.1115	77.8953	79.7533	97.7284	70.2061	90.7891	114.63	47.5689	29.9088	175.99	125.192	122.22	96.4765	43.7472	193.437	43.8766	207.278	269.606	68.8493	116.699	141.184	97.1428	76.2626	335.682	151.967	337.16	124.858	0	64.2537	149.387	57.6758	120.423	63.5065	84.8988	184.23	584.819
EDJ90312	11.9646	64.1401	16.081	130.396	155.089	37.6086	20.855	7.43727	0	13.6259	165.211	32.389	66.2569	244.426	67.5013	76.9642	264.816	130.83	501.956	97.9704	75.8828	59.1451	214.676	566.187	85.3206	37.2671	75.931	518.318	223.512	137.226	66.4161	92.4148	36.2797	80.8694	19.7332	14.2199	83.229	89.0054	417.154	30.5534	0	136.897	33.0131	58.3252	24.9265	224.631	12.1979	86.1674	373.871
EDJ90313	486.614	347.95	459.575	489.128	280.597	360.477	374.155	378.615	0	513.21	251.011	441.384	353.945	349.828	356.526	357.945	294.098	491.934	297.73	393.88	395.942	244.92	279.058	216.899	381.112	304.542	430.773	316.139	341.707	264.446	359.898	416.9	404.844	279.88	233.408	443.282	323.938	337.979	374.432	158.057	0	533.97	405.878	425.523	447.958	454.773	514.188	255.137	315.334
EDJ90314	40.9888	78.282	52.1507	96.3558	57.5704	47.7639	32.9586	45.6973	0	40.7893	61.8347	53.498	65.7745	59.4928	61.1537	66.1584	95.4819	94.7607	127.62	68.898	68.2467	107.517	91.8441	64.7298	47.0189	29.6543	65.5284	120.369	57.5587	70.7442	69.2829	70.0876	43.7374	49.9547	30.6466	51.594	85.1108	54.892	92.4811	60.2134	0	91.7555	47.4184	68.2056	47.2582	85.2877	40.6135	76.9289	97.3223
EDJ90315	67.9333	137.295	63.103	103.285	97.9792	70.7809	43.444	60.7239	0.0384471	52.7146	99.9279	65.8802	77.1217	100.266	78.3125	85.4475	137.278	103.34	166.002	86.6312	78.1534	114.888	102.838	97.9828	64.8654	51.6649	67.2567	151.47	45.7779	118.106	141.783	71.5972	58.8344	72.4758	48.5561	58.2501	157.198	78.0244	133.664	80.4412	0	93.6314	59.1922	70.5142	59.2573	109.323	52.1909	104.685	128.367
EDJ90316	599.298	323.846	550.166	329.658	393.118	373.039	344.851	663.642	0.0814589	496.988	391.087	366.845	403.478	485.113	790.149	395.944	288.702	326.934	312.883	944.793	1796.16	608.048	259.955	382.031	385.825	378.711	421.814	368.963	540.828	268.292	323.649	981.86	429.701	310.283	310.21	328.211	352.936	337.23	262.004	519.962	0.0653594	335.019	347.615	484.432	361.158	1870.07	547.275	211.558	287.17
EDJ90317	83.9783	59.5587	55.7603	63.155	60.378	66.4401	63.4781	65.9996	0.0619386	63.263	65.1686	71.9659	51.3249	31.2206	56.4487	68.3628	79.7482	59.9758	84.2813	35.4033	54.9429	72.5912	56.8242	58.7218	48.5385	70.1595	73.0042	83.5931	102.422	59.5	53.3207	60.9878	57.987	67.4574	58.2238	72.0626	56.9149	57.1355	63.8703	56.0714	0	81.2344	58.9565	56.4594	64.3978	56.0169	70.3858	68.4657	45.3381
EDJ90318	25.4414	39.4564	29.887	25.1972	8.59723	25.5066	25.9865	30.3708	0	27.5398	10.4449	40.6824	44.8846	6.31624	39.4048	43.8371	32.86	26.9468	31.2865	29.3461	43.0943	37.1866	31.7595	11.6032	12.2109	19.9289	38.3854	39.3437	18.0285	40.9309	41.3368	47.9275	11.7817	33.544	29.3465	22.4473	40.5099	17.4747	23.0956	42.9732	0	31.8562	30.0877	45.8347	29.5111	48.5586	25.6614	43.092	32.6903
EDJ90319	14.3498	36.4933	21.6993	29.5001	13.678	12.2494	16.1059	24.3535	0	14.263	14.2245	24.5447	39.4245	12.2782	33.2071	39.9887	45.6164	32.7503	33.7213	20.9202	36.0402	13.9406	50.2065	14.3829	10.0557	5.14133	35.6977	43.5742	19.5872	43.7967	34.9188	40.4834	4.10587	16.4405	15.9005	5.97278	43.8682	9.50711	33.7643	14.7739	0	33.7551	19.4262	40.3865	13.9171	45.2884	16.7004	38.2948	55.5502
EDJ90320	11.0441	51.3528	18.4293	23.4431	15.9991	16.4905	12.7884	25.3938	0	11.8226	15.5277	21.3186	29.2755	14.402	26.8114	32.1613	49.2019	25.0681	36.9553	24.8023	30.5379	34.1274	65.8361	18.6486	6.58596	3.70585	34.5097	50.6971	30.5301	47.0615	57.191	32.3101	4.13134	16.3193	10.6817	8.05258	70.0283	7.86061	27.1968	2.17468	0	25.7958	20.3357	31.0616	15.3153	38.9663	13.5023	35.1008	69.0004
EDJ90321	0	0	0	0	0	0	0	0	0	0	0	0	0	0	0	0	0	0	0	0	0	0	0	0	0	0	0	0	0	0	0	0	0	0	0	0	0	0	0	0	0	0	0	0	0	0	0	0	0
EDJ90322	28.6863	98.9312	31.0333	85.6704	23.734	24.0792	26.3663	37.9152	0	26.3983	25.3939	42.4593	51.3907	19.7284	50.1051	63.2776	75.3936	88.6059	84.0413	63.6765	49.7165	46.7776	92.4933	25.7389	21.7396	15.2787	52.1887	100.157	76.6556	58.4237	99.3475	62.6756	12.9959	44.0392	30.5745	17.3414	98.2785	19.9321	51.4595	4.35054	0	90.1141	31.0826	54.794	30.5911	75.1446	28.3625	53.1995	93.9872
EDJ90323	32.8724	96.5975	39.5988	92.832	50.0237	35.0676	30.8727	45.3807	0	35.9195	51.8818	49.3699	55.4449	41.8707	49.4129	63.8214	89.9741	92.772	83.2685	93.4097	56.7544	58.8753	88.198	42.726	38.0902	30.6391	60.1097	109.59	69.284	57.4864	100.942	58.6801	28.4675	44.6395	40.2538	23.7909	87.9635	44.4418	54.5342	28.5035	0	86.7084	41.6518	55.1227	37.5356	75.1777	34.7445	46.0518	82.2636
EDJ90324	106.748	114.428	92.0621	92.2527	90.0027	90.7084	78.4429	104.271	0	78.9793	88.1502	104.649	93.4564	76.6053	88.6897	103.876	147.363	91.3187	122.523	168.945	93.6431	62.9883	109.491	83.2099	93.6004	90.6805	100.207	147.251	95.882	72.8399	124.625	103.67	82.9532	119.42	101.496	71.9845	101.248	110.719	50.3283	74.5296	0	99.2564	93.3874	91.3031	84.9762	109.333	83.0371	75.0749	139.916
EDJ90325	83.2502	72.6693	82.9462	93.956	73.4595	87.8597	105.037	85.0364	0	85.6228	71.0115	177.337	65.3469	91.064	65.926	66.8807	60.8665	95.6134	51.1008	76.2083	68.3108	55.182	63.4739	49.2144	90.5654	117.496	65.9418	57.2098	176.812	45.9263	68.0956	67.3832	115.511	88.4481	110.897	237.899	64.1345	111.615	55.3948	36.8057	0.0595012	121.589	147.238	75.7417	181.945	60.0199	85.1879	55.3117	91.0541
EDJ90326	86.7563	67.1054	86.8387	89.7393	322.18	100.279	79.9299	93.5519	0	94.5188	326.12	550.048	59.817	91.3319	75.0743	60.0634	53.7677	88.1167	55.7935	123.351	62.2741	315.212	52.6286	87.054	72.1789	118.538	57.5044	60.9664	3296.47	59.8108	68.2252	58.5998	103.324	77.6139	116.193	980.388	64.0139	84.0587	41.9015	94.7674	0.0598165	97.679	477.013	77.4532	777.131	58.8143	106.34	83.4073	73.9335
EDJ90327	19.1341	26.4291	16.04	28.8443	47.2303	22.9311	15.0634	8.78487	0	14.6724	52.3386	74.6614	48.2721	18.8803	40.3142	45.2695	26.8498	25.6413	41.3889	24.1425	56.4979	36.7304	33.2762	48.9497	29.6115	13.2191	61.8855	41.8447	127.13	27.7905	28.4028	50.813	21.791	25.7509	11.6544	20.2546	31.9678	40.1703	41.572	25.4019	0	31.9126	60.8286	51.2373	54.4072	103.489	17.2617	21.8183	14.1368
EDJ90328	28.4931	30.6464	25.0844	55.7317	61.252	29.8249	19.7959	19.4945	0	21.209	61.5815	67.902	45.2774	22.8798	43.115	47.1116	51.5152	52.5475	81.9428	37.4449	53.4293	27.8447	46.0817	88.6447	41.2511	32.1465	56.1963	87.4599	158.466	28.552	32.5341	52.5948	41.1641	39.5147	26.9928	26.2744	36.6507	46.8126	60.5248	70.3186	0.0395054	63.1345	50.3259	46.5031	54.2268	89.159	21.5378	22.6742	39.2491
EDJ90329	63.7081	74.6222	72.5171	106.01	141.226	51.1838	54.3563	64.9546	0.028729	54.1415	137.299	93.3053	108.651	76.3013	85.1105	107.464	202.895	107.873	136.008	75.0186	94.6161	118.843	176.885	119.903	75.7338	62.6586	105.549	183.372	153.354	73.0889	82.1049	113.333	63.7107	81.5976	55.0426	48.2059	78.3092	82.6466	141.614	103.576	0.0576275	122.001	78.8257	103.251	73.5483	137.104	72.1922	73.3543	165.316
EDJ90330	40.916	70.8878	63.7272	81.04	79.9612	67.3776	66.7329	61.0018	0	65.1765	79.5793	74.3046	69.8638	64.8013	66.5394	77.1303	97.1031	87.1968	82.8756	90.6296	73.9973	118.137	113.543	57.101	80.157	80.9771	75.0557	114.918	56.2147	59.7987	68.5952	75.4116	88.4152	91.1558	72.6132	51.9261	68.8932	100.255	78.0796	47.9233	0	86.3091	63.9044	71.049	65.3804	74.0052	63.3565	68.4727	145.005
EDJ90331	76.9633	75.0398	68.924	90.7816	105.28	43.4053	43.5612	69.7745	0	63.7434	109.254	68.9991	86.3467	46.2276	71.0017	101.998	71.9481	96.3569	73.874	93.3912	95.1626	148.317	95.3848	114.227	62.84	51.5282	99.7155	102.431	121.31	47.7249	79.7087	91.246	59.2461	64.2796	47.5807	34.2869	70.9835	65.6916	50.0008	50.9442	0	99.428	67.7746	84.9032	58.7361	123.817	75.3791	36.8284	100.061
EDJ90332	53.374	71.6217	51.0418	102.591	85.9059	40.3888	29.221	56.9244	0	42.5468	92.5447	52.0305	66.218	52.4278	54.4321	69.0748	87.339	117.455	66.8562	106.211	67.4127	99.5422	106.424	126.746	56.1524	34.3671	72.8791	114.625	147.152	45.5564	65.296	77.5409	50.1496	54.7927	41.3214	21.7676	59.492	59.6366	80.1042	43.494	0	117.745	46.9348	62.3694	38.8005	89.4874	53.0604	32.5382	129.032
EDJ90333	50.8347	98.9767	91.3913	299.137	240.768	66.9629	48.1497	105.583	0	67.3355	231.336	81.639	94.0048	147.503	88.5423	157.381	188.99	313.013	110.647	186.567	106.345	313.538	213.374	358.541	103.255	87.264	119.864	233.541	300.636	111.095	135.546	160.976	122.748	115.777	83.3426	45.2512	148.016	95.7089	120.107	117.78	0	287.593	72.0323	114.546	68.1577	207.488	58.9741	63.7133	186.372
EDJ90334	74.5968	60.4921	63.5269	104.095	66.0025	56.2733	52.6901	63.8124	0.0418816	63.1757	63.6401	67.4334	72.2664	34.7321	56.0084	78.0617	70.1969	100.89	53.3361	75.4707	66.9824	107.068	91.6401	86.5384	67.2261	73.0758	80.9974	81.1482	74.6097	48.9276	61.877	81.8618	83.8902	66.9241	55.3579	41.4157	66.1354	73.0837	62.0765	65.886	0	106.496	63.2759	70.3738	51.516	99.6126	69.0004	34.1666	91.1789
EDJ90335	0	0	0	0	0	0	0	0	0	0	0	0	0	0	0	0	0	0	0	0	0	0	0	0	0	0	0	0	0	0	0	0	0	0	0	0	0	0	0	0	0	0	0	0	0	0	0	0	0
EDJ90336	0	0	0	0	0	0	0	0	0	0	0	0	0	0	0	0	0	0	0	0	0	0	0	0	0	0	0	0	0	0	0	0	0	0	0	0	0	0	0	0	0	0	0	0	0	0	0	0	0
EDJ90367	188.217	378.575	186.578	40.0424	29.2456	150.295	115.842	135.475	71.8101	179.324	30.07	111.446	114.816	42.9283	127.765	120.283	81.1048	42.8835	38.5783	151.338	117.629	38.0164	94.9327	59.3214	79.1348	111.803	154.282	78.6272	69.6696	245.601	373.785	138.49	104.752	130.102	113.753	85.174	264.995	104.305	58.8695	17.0322	130.338	46.6116	107.576	126.906	99.3069	122.24	150.748	229.54	84.6434
EDJ90368	188.785	274.701	173.925	28.2568	9.01872	132.028	111.221	115.275	15.3034	172.654	9.01468	98.2063	101.368	42.1148	112.667	110.273	59.3818	30.9439	50.3183	69.5206	114.983	9.65388	72.1463	16.952	59.4835	81.6545	154.194	64.5042	38.2003	210.82	268.04	129.522	69.3209	79.5903	83.65	73.9985	205.013	63.9698	21.1046	7.36892	37.8049	30.4071	90.3265	120.975	95.606	104.433	142.923	215.696	64.1863
EDJ90369	29.9548	131.938	101.703	29.0759	4.39706	93.3309	116.54	85.7043	3.10009	88.9109	8.69196	76.0058	73.0977	53.7409	54.9162	53.9946	95.3475	30.3629	193.792	103.624	84.4716	3.70982	389.203	18.9957	42.0997	69.0678	78.3719	192.549	16.984	106.661	138.914	75.9329	47.1397	90.5224	131.001	74.8078	142.299	50.2477	61.6716	9.81269	84.9858	36.1232	70.4151	60.5269	62.0879	74.8006	104.818	132.594	161.855
EDJ90370	192.258	302.811	267.073	132.54	351.746	301.46	308.723	265.197	134.556	308.029	333.748	267.872	167.396	476.938	156.178	179.112	189.948	144.672	216.393	328.099	186.218	116.484	378.85	202.36	311.014	520.178	222.167	320.251	284.629	206.973	305.231	197.484	462.359	306.565	412.801	316.501	279.711	348.638	348.972	124.203	272.735	159.202	224.152	171.816	271.505	183.887	291.028	249.214	240.047
EDJ90371	301.062	306.412	312.688	414.272	403.246	289.741	276.168	398.84	394.741	337.874	404.379	321.874	307.011	600.47	262.563	281.789	462.917	407.475	197.14	372.885	336.909	355.919	327.782	559.96	328.141	375.17	329.528	224.596	835.3	329.991	304.751	351.031	452.782	319.342	353.881	298.647	321.346	445.131	279.957	373.973	438.331	410.96	296.851	337.13	260.14	357.09	403.515	335.66	241.862
EDJ90372	784.509	275.384	544.782	665.58	410.969	552.12	478.539	730.954	197.295	600.088	399.369	493.237	500.689	619.606	439.863	478.047	465.609	617.062	208.423	427.86	580.138	235.455	371.571	545.48	471.612	647.521	542.346	213.234	718.453	262.891	279.109	526.669	742.24	451.455	572.941	555.824	275.094	560.295	330.042	176.257	284.504	647.84	464.264	520.856	430.274	561.063	668.807	268.378	300.121
EDJ90373	22.3947	37.6746	15.7164	26.5682	16.1626	35.0472	28.69	15.322	1.65242	19.0003	20.2011	26.8578	16.6983	17.8481	10.6726	7.09652	30.5734	24.535	7.20668	10.6523	15.8292	22.4193	15.9328	13.849	10.7486	25.7426	13.2072	13.6688	29.9607	25.75	47.6	17.346	11.7475	31.0182	35.5721	26.2438	32.8105	13.6729	13.3748	2.98879	13.0216	26.2839	22.6203	18.7956	31.4498	15.6801	16.836	27.5108	20.6236
EDJ90374	135.334	189.328	93.1944	429.919	37.7797	168.099	164.549	88.3698	22.7046	123.032	39.4077	204.604	120.789	35.7547	118.916	109.89	34.4732	428.942	13.36	83.8433	93.9033	13.6439	59.1594	26.9223	168.704	357.935	118.516	15.7848	56.2709	79.8926	172.825	113.746	249.218	195.795	177.146	221.451	185.524	224.206	17.9689	13.3086	16.2654	403.296	146.194	139.517	163.499	129.514	121.377	97.1526	46.8033
EDJ90375	3.49917	10.3605	1.70831	354.48	23.7645	6.57134	4.65244	2.87288	11.5669	3.9311	23.1147	4.67977	4.47276	12.8195	4.915	2.78792	9.74152	360.416	16.7298	6.21382	2.93971	8.72504	48.2409	13.295	5.51574	9.75728	3.63199	18.6632	32.0622	5.81451	7.09423	3.84089	8.44349	6.56154	8.89302	8.54448	9.56972	5.57045	9.09488	3.36239	11.4827	337.259	6.03207	2.26844	4.77914	4.22157	2.806	6.8777	30.0993
EDJ90376	0	0	0	0	0	0	0	0	0	0	0	0	0	0	0	0	0	0	0	0	0	0	0	0	0	0	0	0	0	0	0	0	0	0	0	0	0	0	0	0	0	0	0	0	0	0	0	0	0
EDJ90377	44.2693	58.7356	57.5821	103.849	61.8902	49.5758	37.3084	41.0994	71.0982	39.625	57.6763	52.8322	61.7965	81.3295	53.072	91.2886	152.598	103.098	202.015	127.369	62.5462	173.425	139.346	153.928	55.2749	34.1513	93.7218	177.701	101.739	101.255	62.4973	73.1354	35.9187	63.013	28.685	43.6379	65.6552	57.1704	165.95	99.8197	88.7451	124.336	46.1086	55.4	49.9758	130.982	45.7072	112.379	132.746
EDJ90378	283.161	227.871	288.316	287.285	175.599	281.546	234.982	228.5	330.304	240.22	177.102	295.696	234.026	228.471	228.366	236.211	171.949	268.018	87.3061	207.974	309.268	329.55	139.333	297.637	216.354	219.546	257.674	115.609	232.157	168.85	229.836	298.11	279.269	188.206	261.945	237.471	245.885	237.246	127.877	283.586	308.839	271.502	251.692	233.86	208.153	318.138	266.183	173.275	107.744
EDJ90379	157.308	211.927	160.933	154.184	146.12	164.723	125.585	135.045	195.26	132.006	141.693	164.165	150.263	147.359	144.483	155.161	176.928	133.376	80.6664	133.591	195.984	176.66	118.354	176.908	120.571	89.3457	148.235	125.738	104.975	129.218	221.443	169.478	142.898	102.742	140.462	126.313	240.882	123.084	110.723	154.471	188.697	114.288	156.223	143.02	130.584	207.749	155.888	131.211	83.9092
EDJ90380	0	0	0	162.646	61.3288	0	0	0	99.3318	0	62.9417	0	0	0.0143559	0	0	140.861	159.878	55.2996	0	0	0	60.074	65.2931	0	0	0	65.8279	187.122	0	0	0	0	0	0	0	0	0	53.3251	67.5854	77.2381	155.723	0	0	0	0	0	0	0
EDJ90381	0	0	0	141.511	26.1396	0	0	0	10.0994	0	27.8353	0	0	0	0	0	28.4456	137.059	17.4851	0	0	0	55.5424	24.9212	0	0	0	26.1046	38.2841	0	0	0	0	0	0	0	0	0	16.8545	5.03732	15.3166	120.495	0	0	0	0	0	0	0
EDJ90382	0	0	0	163.397	120.866	0	0	0	53.6369	0	120.299	0	0	0	0	0	0	170.659	90.7773	0	0	0	0	100.696	0	0	0	126.348	0	0	0	0	0	0	0	0	0	0	170.546	36.0669	86.7146	161.655	0	0	0	0	0	0	0
EDJ90383	0	0	0	191.024	129.652	0	0	0	80.2829	0	125.796	0	0	0	0	0	138.816	194.482	46.0583	0	0	0	47.8157	95.2746	0	0	0	61.1389	156.279	0	0	0	0	0	0	0	0	0	142.201	77.8559	64.6591	218.453	0	0	0	0	0	0	0
EDJ90384	0	0	0	266.735	145.177	0	0	0	160.874	0	143.207	0	0	0	0	0	99.7722	271.773	63.1274	0	0	0	64.3546	132.29	0	0	0	76.5602	154.492	0	0	0	0	0	0	0	0	0	158.983	213.535	142.735	286.791	0	0	0	0	0	0	0
EDJ90385	0	0	0	0	0	0	0	0	0	0	0	0	0	0	0	0	0	0	0	0	0	0	0	0	0	0	0	0	0	0	0	0	0	0	0	0	0	0	0	0	0	0	0	0	0	0	0	0	0
EDJ90386	200.152	87.9689	163.88	111.154	62.0855	147.948	128.273	125.487	17.252	150.736	59.3795	125.403	127.292	50.1547	106.705	123.039	63.1078	107.505	14.3963	70.5428	134.359	179.83	59.007	38.5851	110.6	99.9063	119.405	29.8218	80.1849	89.8536	79.2162	128.796	127.076	91.5952	125.584	148.304	92.8183	120.916	33.1706	17.1511	36.4797	93.8601	116.775	126.711	129.671	113.927	145.993	93.4791	29.2653
EDJ90387	150.412	29.4677	639.679	98.3911	55.9659	202.392	127.628	176.943	105.304	329.813	50.6428	155.686	68.5998	6.43093	110.411	80.5016	7.89978	88.3212	3.85123	78.4882	137.499	65.3163	35.0683	20.2044	68.104	45.466	72.0122	10.2801	16.8408	22.9513	29.5731	100.618	103.557	63.6961	25.0582	94.8515	42.8494	76.4629	15.4645	53.5517	193.334	101.83	79.4251	168.723	173.063	230.317	381.744	21.8298	14.3587
EDJ90388	329.931	366.237	214.17	460.967	222.969	148.464	120.756	189.466	514.903	191.874	218.153	253.494	213.786	272.488	170.554	208.521	318.828	450.502	175.456	231.273	279.957	794.133	210.962	297.061	221.083	197.643	243.194	149.842	788.305	226.988	360.423	276.202	209.267	199.228	160.103	213.407	373.138	294.128	184.448	226.14	332.301	411.302	217.123	219.643	224.685	253.406	169.847	216.38	171.971
EDJ90389	104.179	141.313	111.406	190.301	122.046	92.7307	66.4113	97.8357	118.383	101.106	123.345	112.899	103.34	111.528	90.1189	113.807	148.896	176.316	90.6951	110.675	141.175	180.314	135.286	149.24	91.107	75.5671	125.774	97.8528	255.022	96.5501	139.3	124.232	97.3572	83.3842	53.3681	92.0363	158.766	104.79	126.988	107.192	125.032	150.699	95.0228	111.416	93.8417	156.617	100.851	77.7756	109.374
EDJ90390	131.312	122.443	100.602	139.799	113.248	95.9635	69.05	95.8585	119.222	92.4135	109.843	108.713	81.5981	94.5597	64.4427	91.1016	181.777	131.922	86.1584	113.322	101.567	183.809	140.769	128.997	54.2381	38.0534	97.7226	99.0991	165.743	79.638	120.487	99.8633	71.1089	45.9457	40.4632	71.8042	136.551	62.8702	124.145	107.335	93.1044	92.3757	78.6619	83.6243	91.9908	135.045	78.7924	69.3605	122.097
EDJ90391	227.084	214.85	159.011	86.5684	40.4766	219.12	217.57	113.803	50.5961	193.614	37.8848	120.255	69.0461	51.1516	71.7584	82.9598	130.063	80.9286	148.151	74.8827	77.1337	117.195	115.255	84.1674	103.812	183.025	120.711	86.6451	69.917	382.909	205.507	84.9311	162.908	117.092	158.338	135.117	193.104	111.613	83.3473	59.7964	69.1101	94.9773	96.942	71.7434	131.162	94.845	154.797	236.65	73.4002
EDJ90392	127.682	451.435	143.246	45.8109	33.4844	212.677	185.281	74.9963	78.6717	176.397	33.8697	55.0227	53.2843	55.4364	69.0845	59.0524	78.4627	45.856	129.627	69.4038	60.0261	127.004	69.512	64.8352	62.7231	108.957	184.244	42.2524	60.7597	547.098	433	86.31	72.1132	63.9427	75.7652	80.2779	344.262	65.8426	70.4277	42.5942	60.5416	51.5397	51.4648	62.8161	72.9743	69.671	132.215	588.673	30.87
EDJ90393	13504.3	12996.6	5558.16	260.294	194.498	5808.77	11326	1901.42	1625.59	7061.15	186.751	1136.2	956.103	1175.82	3007.68	1066.72	224.386	264.304	1279.18	1656.43	1060.97	449.908	741.952	368.009	536.351	2250.43	5008.9	402.018	398.27	19140.1	12988.5	2096.36	1200.99	436.416	2527.81	1923.56	8847.81	391.046	564.6	200.209	1064.99	354.335	824.713	1355.47	2075.6	756.978	4418.65	17658	195.283
EDJ90394	3.21524	12.9816	12.9499	5.4492	0	7.54766	4.00775	15.3987	0	11.2879	0.4462	14.0219	12.3295	0.488092	12.5808	7.85976	3.09845	6.95587	0	11.6232	9.35022	0.398199	1.01666	14.7931	6.82255	5.7227	10.6186	0.905749	0.742705	12.8797	20.502	9.39232	6.32476	21.5815	11.6735	13.6694	7.85108	6.97971	1.84343	0	2.44739	9.47792	7.7943	7.81639	9.56181	6.23415	12.5693	10.0539	0
EDJ90395	301.846	355.215	170.519	26.6341	24.4748	192.327	311.349	81.2957	129.451	198.652	25.067	49.1027	25.4158	32.8027	57.2515	33.8354	17.2374	25.0362	22.5987	50.5935	37.6198	0	30.4512	0	22.3666	39.867	127.039	32.393	0	316.041	345.463	53.1848	41.2809	21.2867	60.8834	54.6845	278.912	16.9014	31.3158	7.28954	125.152	28.7179	30.779	43.5954	63.1687	30.5016	135.145	328.318	23.6117
EDJ90396	229.683	239.566	212.25	139.395	0	294.748	279.934	180.343	78.0274	215.029	0	364.415	124.426	98.6245	111.929	147.943	129.291	137.239	40.4257	126.523	156.383	0	117.585	0	242.029	402.965	146.034	41.9029	0	175.252	246.779	162.073	296.906	313.233	215.425	329.788	249.978	299.754	0	37.66	80.4778	141.503	322.586	111.674	279.728	139.257	189.446	212.044	107.148
EDJ90397	21.0401	37.6794	27.3364	19.7849	0	25.1097	23.4626	18.4817	25.2402	25.6388	0	33.0327	16.8306	8.11897	19.448	17.3288	13.9533	20.4211	5.91584	16.2193	17.5665	0	8.84193	0	27.487	38.7774	16.6513	7.03605	0	20.3005	34.3562	19.3939	33.0039	29.0697	28.8309	33.1169	32.7483	38.3075	0	22.7177	30.1709	19.6515	34.3323	16.9712	30.5904	16.7568	29.0636	24.6188	7.29772
EDJ90398	66.1515	317.739	116.503	74.7284	15.8024	75.1053	146.52	169.251	82.8483	119.829	16.1615	101.027	54.9783	873.442	44.8943	53.0151	463.208	69.9867	28.1679	75.0869	160.922	0	115.721	0	49.789	56.8559	144.184	36.2076	0	94.0405	276.111	124.909	76.3945	52.6593	41.8935	92.129	206.121	63.0653	12.3301	52.8708	53.3849	67.0604	124.896	158.197	88.0998	44.7054	132.29	379.775	197.202
EDJ90399	84.926	195.856	90.0062	57.1875	21.508	84.5532	135.235	120.298	75.2505	114.267	22.2291	91.5686	40.6402	450.69	37.8505	39.2568	425.062	54.4963	38.8459	55.8101	115.902	0	112.903	0	49.2457	62.7922	98.3917	39.9938	0	86.7438	182.813	79.9373	90.8895	36.1934	43.126	82.4375	123.244	57.593	25.9363	51.8299	43.782	44.0308	106.904	99.796	73.047	51.1192	122.516	334.636	176.24
EDJ90400	272.588	147.915	152.156	187.459	133.821	209.643	210.084	195.467	30.9837	226.365	127.375	183.928	136.906	157.203	174.134	154.68	220.437	181.928	117.383	148.429	156.603	163.898	170.578	125.827	172.052	265.699	170.652	134.65	119.329	110.298	161.054	115.291	251.421	158.871	250.664	225.67	155	184.143	147.817	42.5489	38.3905	172.789	179.834	150.277	208.804	156.465	209.227	176.478	97.3569
EDJ90401	0	0	0	0	0	0	0	0	0	0	0	0	0	52.1621	0	0	0	0	0	0	0	0	0	0	0	0	0	0	0	0	0	0	0	0	0	0	0	0	0	0	0	0	0	0	0	0	0	0	0
EDJ90402	313.094	325.675	181.777	214.238	122.95	311.353	254.673	220.433	594.287	255.757	121.113	220.001	209.263	142.355	226.228	200.299	121.56	192.979	92.1413	185.748	326.281	100.604	97.7342	62.934	167.307	421.515	298.998	124.661	155.36	159.519	330.273	212.448	344.319	133.663	278.871	285.712	320.258	284.981	188.521	499.823	395.757	202.575	213.032	244.654	201.008	337.593	178.481	168.633	86.0582
EDJ90403	138.496	265.89	118.522	163.8	114.752	196.149	161.067	133.084	465.986	155.156	115.448	133.139	126.157	125.693	123.465	128.038	117.503	154.751	84.4623	181.699	202.607	28.5493	110.137	28.6135	132.923	272.609	205.254	132.47	147.578	131.889	265.411	133.494	239.583	95.5213	176.347	168.984	258.751	215.625	167.32	415.331	333.279	163.591	141.193	138.623	116.31	253.444	123.421	136.993	91.7322
EDJ90404	202.299	294.289	163.47	186.374	121.932	244.205	233.36	184.668	446.89	192.155	127.439	194.545	127.578	102.476	126.087	140.211	123.417	185.683	107.456	209.842	253.666	158.787	117.188	68.1197	197.472	384.897	237.472	159.629	190.35	128.017	293.911	165.967	346.364	173.344	274.05	222.752	324.953	344.121	167.673	466.212	378.181	231.47	203.65	156.913	182.04	273.057	175.886	136.632	125.544
EDJ90405	132.555	249.837	87.6214	162.825	113.389	141.265	134.278	105.138	305.664	125.814	112.001	117.919	85.4681	110.586	99.0383	112.951	119.639	162.224	88.1715	169.736	176.253	107.798	126.484	69.7278	116.812	183.995	172.814	126.399	164.547	107.295	241.949	119.624	222.447	87.9246	129.366	116.815	266.103	174.435	143.928	277.573	280.299	189.803	134.838	125.273	98.2609	210.958	113.058	112.139	139.094
EDJ90406	289.991	355.978	141.167	222.275	147.045	204.289	167.135	156.476	437.778	176.82	146.904	182.23	123.203	134.647	138.179	164.947	145.858	227.157	103.271	242.325	274.492	60.0302	132.831	114.277	179.022	292.532	215.807	164.64	133.008	187.472	391.607	170.445	326.377	148.696	181.292	157.971	423.37	284.523	158.279	298.687	406.486	240.147	196.288	180.526	144.333	298.332	156.985	197.859	167.569
EDJ89878	123.111	462.898	301.934	59.7753	27.6176	409.074	371.924	276.532	241.949	314.087	23.5812	253.93	177.379	26.9939	178.855	151.005	127.667	52.5032	45.6936	542.465	196.71	64.2374	121.991	220.858	270.054	425.125	187.344	131.718	19.2417	363.295	467.089	171.948	275.814	469.764	725.643	401.69	424.531	368.888	192.985	165.08	324.928	73.7085	318.676	219.625	275.234	181.8	324.691	388.893	29.715
EDJ89879	39.5935	30.6693	30.9367	18.9841	14.3526	66.885	39.8714	25.1683	40.2123	53.9938	13.932	30.8233	23.9716	17.105	21.0163	24.3956	68.33	18.584	0	11.1754	33.0768	0.932906	11.8613	13.6394	25.8762	33.4663	29.1482	19.1655	0	23.9377	19.0503	25.3628	35.2748	30.7536	57.7744	57.0202	38.6337	25.9239	12.7038	31.5104	35.5937	20.263	26.2225	25.2547	36.1842	28.5584	42.1739	20.2032	9.35776
EDJ90017	608.596	70.7043	70.9834	847.442	159.302	479.636	83.1111	78.8907	53.3179	139.411	163.681	65.7214	53.1231	0.224653	155.751	60.6282	139.997	832.53	74.9037	126.47	122.593	194.244	164.87	165.095	60.3367	178.671	129.575	107.418	294.498	201.666	75.3703	124.122	95.6776	70.6366	117.644	59.1249	75.1628	86.6046	202.219	40.4882	71.2168	846.747	74.9381	136.367	58.3539	56.0325	91.4512	255.064	1.91533
EDJ90018	1051.59	69.18	90.342	684.031	156.232	727.045	102.517	90.4639	71.8401	193.344	155.313	71.7348	69.8527	0	208.115	79.3391	143.941	658.904	84.3181	182.978	169.974	147.108	171.915	180.685	63.9826	242.894	188.349	95.4769	263.563	193.723	69.139	178.981	131.909	65.9136	175.946	65.6949	64.0989	91.8365	205.726	56.533	67.1275	618.778	83.514	186.038	64.4537	86.7111	116.365	283.836	0
EDJ90019	801.682	133.965	92.741	787.407	182.566	987.998	135.466	90.1931	78.2754	242.166	178.677	82.7082	89.3934	0	262.819	104.481	192.81	735.748	157.034	314.211	221.614	153.678	197.764	322.012	78.4592	271.697	209.314	156.5	445.084	207.968	124.85	223.625	169.972	71.4166	239.876	80.7871	94.1033	99.4324	300.841	73.2845	56.8502	596.496	97.0626	218.141	75.0706	96.4648	132.66	434.135	0.106775
EDJ90020	1712.77	432.319	1046.67	330.203	2810.06	2230.91	705.855	1076.3	2972.67	1369.22	2824.36	683.99	328.029	0.0325663	487.504	385.096	318.024	297.742	745.164	387.635	438.99	2055.36	498.643	5510.41	260.901	368.845	318.872	1228.36	2500.24	552.088	408.378	380.446	399.801	214.827	416.014	502.678	460.661	300.782	1774.54	5258.89	3686.13	234.684	623.104	275.736	578.505	222.396	1239.77	1025.68	0.0640734
EDJ90021	927.343	575.275	1016.19	173.9	1338.56	1416.41	1068.98	1161.35	773.5	1324.54	1292.93	631.929	347.881	1.2208	585.316	339.454	1032.53	176.853	461.384	747.186	440.661	1218.69	475.04	2406.46	687.809	1199.01	374.847	832.083	1552.84	679.55	585.543	408.456	912.478	621.567	1279.27	872.563	624.306	730.705	505.9	1485.75	1700.06	158.137	807.23	421.206	747.98	235.237	1306.42	863.233	0.355836
EDJ90022	0	0	0	19.8895	0	0	0	0	0	0	8.14312	0	0	0	0	0	0	0	0	0	0	0	0	0	0	0	0	0	0	0	0	0	0	0	0	0	0	0	0	0	0	0	0	0	0	0	0	0	0
EDJ90023	860.727	450.49	1503.42	542.445	177.821	3083.18	5091.57	1993.52	432.27	2345.81	245.976	2357.88	215.968	0	502.789	183.566	516.11	528.392	207.519	591.983	305.932	0	705.609	556.409	3791.99	8023.04	255.687	89.8043	606.782	448.374	494.116	250.588	3983.3	2082.73	4664.37	2777.35	535.558	2266.41	113.32	459.491	457.811	545.042	2812.98	261.282	2860.99	148.346	2258.56	712.029	0
EDJ90024	1068.45	294.352	1390.04	190.127	48.2906	2016.09	3822.85	1478.3	245.993	1867.01	47.9439	1815.59	197.231	0	356.352	153.407	392.778	186.689	174.793	333.459	250.228	0	463.962	159.873	2058.03	4342.73	156.127	60.4163	429.951	302.354	303.212	193.026	2165.53	1234.21	2404.67	2037.49	365.399	1146.8	148	390.874	261.493	158.608	2201.55	163.12	2037.83	107.252	1623.12	412.695	0
EDJ90025	1297.05	346.821	1293.37	190.287	29.4773	2326	3740.72	1312.6	332.372	1734.11	28.799	2091.99	173.874	0	389.452	171.692	350.606	186.305	182.71	394.528	282.337	0	672.764	102.716	1907.16	4399.83	148.109	30.1173	432.342	365.031	348.634	190.644	2022.14	1351.16	2756.48	2177.97	385.83	1157.94	150.386	385.65	359.241	173.52	2499.56	158.117	1897.64	99.4428	1618.36	539.684	0.182119
EDJ90026	699.417	345.98	635.693	851.117	576.831	716.363	515.256	595.273	1136.18	697.982	575.08	559.854	720.606	428.769	645.289	724.051	855.979	872.214	334.123	649.704	659.719	590.497	485.29	760.359	611.092	709.841	691.798	394.339	654.384	583.754	304.622	710.551	738.464	570.781	904.531	715.402	435.565	600.863	409.254	1115.76	1076.6	923.483	523.484	582.621	624.492	658.507	663.791	564.602	296.31
EDJ90027	581.972	373.284	491.221	400.149	238.692	651.008	946.215	597.771	450.096	604.741	235.776	776.603	309.482	613.267	473.701	270.437	377.369	394.646	247.968	443.601	318.837	345.221	439.996	386.653	723.633	1051.81	298.984	249.658	661.465	412.711	382.174	329.921	744.146	563.075	974.894	905.278	357.89	590.224	331.538	300.386	515.363	404.511	780.774	275.832	821.66	263.666	594.028	510.643	295.856
EDJ90028	170.425	172.024	126.93	151.902	75.7323	141.842	159.968	127.069	160.405	138.157	75.3607	104.053	117.091	67.2071	86.9704	129.402	149.304	141.872	54.9145	92.1924	112.545	100.113	165.095	142.049	128.098	161.835	136.508	133.008	85.5346	93.612	156.738	110.06	180.271	134.45	142.033	130.977	174.594	161.753	82.3889	133.523	168.101	169.934	115.178	93.3544	118.772	108.145	136.276	81.1482	74.7329
EDJ90029	161.004	227.075	156.263	131.015	104.571	184.834	185.111	180.324	231.832	186.995	112.177	178.423	167.742	122.542	121.484	185.408	180.307	138.556	109.504	189.255	157.943	238.323	220.725	184.456	164.804	250.745	218.78	162.162	188.503	232.165	219.068	171.613	172.241	174.477	235.222	263.27	217.576	200.49	117.917	295.381	302.887	149.535	166.19	148.597	191.306	119.739	206.266	235.471	96.1758
EDJ90030	1063.43	303.216	686.477	2380.37	321.846	880.858	908.008	619.813	943.362	783.182	317.08	705.958	477.745	1097.05	530.715	421.347	379.62	2341.07	233.122	544.577	471.583	192.789	899.202	340.911	734.353	1037.29	361.803	220.718	643.85	459.705	294.69	491.314	866.325	689.592	904.171	716.603	289.672	685.814	356.847	468.84	681.348	2076.37	752.944	452.937	750.224	517.59	676.657	449.111	591.958
EDJ90031	111.009	105.259	121.528	95.0194	73.739	110.553	126.724	115.076	118.006	119.673	86.2083	121.274	96.747	49.0234	89.7752	134.617	92.9291	114.574	45.7749	57.6028	114.673	358.841	48.2198	76.5536	83.6168	92.8032	122.735	56.8578	105.16	112.793	104.5	98.2661	72.3481	84.5832	65.1372	158.417	93.0932	107.102	46.931	90.6872	110.388	89.2455	117.79	123.057	147.466	114.504	112.622	84.1506	45.5471
EDJ90032	62.4004	110.324	64.8081	76.3576	38.1945	60.8043	68.4866	59.878	58.5279	60.8992	40.8478	66.4073	53.4259	32.0525	45.3601	53.7248	64.6722	71.3195	19.1605	26.3586	64.6736	125.983	48.8935	40.5984	34.0245	45.4037	59.992	45.3283	79.4142	92.0561	91.4374	62.0119	23.3146	46.5387	38.6498	74.8262	97.5561	40.2547	48.265	85.1652	82.1012	64.2715	76.2691	53.7009	68.4714	61.8904	62.667	90.6372	53.9197
EDJ90033	20.8001	16.4397	19.9741	28.0022	14.4021	25.7957	33.1019	18.7958	29.1398	23.9739	14.324	19.5114	16.8053	8.04291	15.0019	17.3753	25.7176	27.3653	8.98488	10.5285	15.1222	91.1336	13.7746	8.44586	24.8641	39.4663	16.6644	19.458	24.4317	15.3718	15.4	13.4446	34.7403	21.8268	18.3453	29.9048	13.9914	29.0728	15.0758	32.3691	42.8679	28.6008	25.6873	14.0386	20.7489	20.7992	24.7836	15.077	8.32239
EDJ90252	106.823	70.3701	64.7774	58.8234	47.2067	80.5962	50.7695	59.7513	24.2744	62.8994	47.6466	69.6342	58.9299	62.7032	57.9876	56.4005	14.6889	61.1281	42.5952	47.638	59.5869	34.8151	39.5849	50.289	48.4022	60.0412	46.3317	47.5146	9.17759	44.7101	67.6561	56.3382	59.2798	47.4421	49.6705	68.3987	64.7991	56.5495	56.9482	30.9143	47.2655	55.9812	76.6272	43.9978	60.9354	70.2522	55.0039	50.5652	50.3768
EDJ90253	211.047	1073.64	265.776	401.996	102.674	230.128	215.819	206.526	134.664	254.719	106.339	267.447	400.789	67.9875	285.59	473.707	64.9837	391.392	95.5452	677.636	295.464	246.721	56.8264	90.0271	247.032	320.578	567.641	54.2111	109.625	1067.76	1095.41	239.643	261.794	219.808	216.1	234.261	1137.87	280.256	72.2183	75.6478	189.659	259.363	247.518	660.151	219.879	245.257	274.424	863.906	101.558
EDJ90254	243.498	1205.32	304.489	358.426	150.552	234.256	258.351	216.614	165.964	268.289	153.421	322.604	444.641	74.3415	306.577	528.66	96.5501	339.463	94.1502	874.254	354.058	591.151	78.3695	113.5	227.699	267.002	603.646	69.0541	121.973	1461.91	1154.64	294.597	255.961	184.151	176.615	267.16	1252.34	243.648	61.7018	120.341	180.934	210.423	295.361	696.152	268.5	386.414	304.498	1248.95	106.493
EDJ90255	974.953	3409.76	1274.53	1433.03	501.085	1059.87	1377.94	1378.35	106.146	1464.17	500.066	965.819	802.569	322.344	465.706	852.262	361.202	1433.07	431.978	2844.91	594.727	1759.24	438.313	290.354	474.218	603.271	930.171	282.734	597.805	4694.85	3471.89	548.537	524.965	498.245	561.248	1362.51	3642.56	492.382	378.099	78.722	351.006	1055.36	1337.84	1144.91	1133.78	648.535	1278.61	4713.81	363.993
EDJ90256	115.143	165.459	125.192	167.324	98.5886	127.716	139.335	113.917	119.72	126.294	101.798	130.702	102.217	138.981	68.0435	97.0725	99.4354	167.577	85.2543	98.1606	108.888	85.0384	130.804	165.811	178.572	209.74	107.985	140.316	81.9054	106.465	165.408	98.7706	197.069	175.247	156.874	167.956	169.498	209.993	130.823	129.196	159.761	166.984	151.218	94.4735	152.809	122.919	140.617	107.481	113.187
EDJ90257	66.3663	153.118	77.1435	124.857	56.802	73.1978	69.4479	68.9508	101.181	73.227	62.1804	72.2806	89.0959	81.2381	69.122	96.7114	78.2808	115.703	84.8464	82.3103	113.519	104.807	103.926	113.092	80.4717	90.9361	106.194	109.009	65.7014	89.7117	155.702	106.12	72.1136	88.8916	81.5929	71.1987	161.198	92.8067	69.0549	61.8601	123.486	125.478	70.0851	96.5842	73.5631	143.432	85.9536	68.3908	90.4049
EDJ90258	163.827	174.421	128.874	208.094	101.206	137.796	103.667	94.6604	164.096	121.738	97.8504	138.6	186.656	126.459	124.757	181.922	116.78	192.771	133.969	124.131	231.618	171.78	136.187	194.346	119.679	125.703	197.74	171.231	87.454	87.605	173.208	209.845	139.839	125.822	115.597	116.431	184.894	133.05	85.7973	103.836	143.723	184.962	124.429	167.672	105.399	306.052	147.447	57.4086	148.349
EDJ90259	82.9236	123.485	95.3985	175.309	77.967	106.01	88.9909	70.8565	156.332	89.1759	78.3888	91.6416	129.164	151.563	84.6958	122.801	72.3984	174.78	124.592	110.491	164.11	189.816	119.772	199.75	107.434	101.164	153.777	133.089	93.1155	83.8353	125.711	145.35	114.623	91.2342	123.797	114.378	138.992	114.689	88.7244	74.998	134.951	168.517	92.4438	128.631	84.4815	195.307	104.143	65.3288	109.725
EDJ90260	30.0289	54.7547	71.6459	74.2055	29.9314	50.4813	61.1769	63.9554	12.7429	75.8371	28.0285	62.5221	36.6815	83.7453	29.4477	34.3354	67.2112	70.6875	29.2574	47.0897	40.7291	49.7267	61.5656	36.6609	47.4227	75.2144	38.7325	30.972	64.163	43.3307	63.1931	33.8276	56.4028	62.6978	67.0416	81.5736	55.1125	60.3247	45.1249	11.4412	44.1789	86.9333	64.1851	38.6875	65.457	44.1377	57.385	51.0605	46.4357
EDJ90261	58.0115	33.093	79.3663	12.8116	9.50046	117.717	157.326	73.3953	9.90565	107.289	9.99553	88.677	13.2454	37.7531	11.1463	10.4738	17.1887	13.5694	8.38726	20.556	18.0724	8.247	23.5267	17.2955	81.5154	279.372	9.89801	9.42724	10.7125	24.8754	32.4958	11.0524	154.85	52.722	175.388	80.3871	31.276	86.8898	11.7361	9.0458	9.11595	12.3519	109.951	10.5602	76.9004	11.3633	91.3877	35.0583	18.6711
EDJ90262	36.0516	18.3059	37.0255	15.0888	9.68052	48.1978	45.4858	24.8915	7.73008	44.2216	8.26736	41.1274	12.2933	18.8546	11.0497	10.7475	15.182	15.2184	7.70066	14.597	16.9941	8.60309	16.1957	11.0603	43.1142	92.4358	12.6013	7.98851	7.36296	18.9816	18.3303	9.92423	59.8477	30.6349	49.7826	37.1677	23.4036	48.3767	7.94028	5.19284	8.72898	17.8922	43.076	10.5355	34.5032	15.9126	37.9443	22.4875	13.0657
EDJ90263	35.6203	28.5353	43.4749	26.8309	13.4453	74.8576	93.9688	51.4495	17.7365	62.7254	11.6128	53.7536	19.8747	28.496	14.2952	13.2072	18.1621	27.4749	16.8432	22.1606	27.4041	14.1448	21.8113	20.3076	82.9542	175.103	13.6046	21.0245	12.9299	29.1922	24.4051	16.5165	122.344	45.1801	85.1907	59.9097	35.8961	89.9062	11.6701	9.50778	16.0673	28.1487	58.0235	16.8869	59.785	20.0985	68.0098	26.2674	22.9665
EDJ90264	76.1642	35.1616	72.6378	34.2221	16.1202	90.0894	148.171	76.3475	25.5415	105.713	15.6499	99.1324	21.8862	30.474	29.5	24.0551	14.7933	38.7126	22.1485	38.9805	33.6246	26.6895	22.7764	29.0927	135.843	260.353	22.0062	22.2875	27.4814	30.4839	33.5938	22.4215	183.505	78.6949	147.642	98.668	36.9077	134.899	11.848	19.857	23.0701	41.4807	116.411	19.6846	102.23	23.6589	108.659	35.8695	29.0967
EDJ90265	56.5381	41.3469	82.986	57.077	24.1956	116.772	195.167	65.4496	24.3246	99.633	23.3173	111.57	29.0801	40.1773	33.5919	25.3168	31.5167	54.902	76.3173	45.7822	40.4804	19.0165	61.5822	30.4342	139.34	379.929	28.8156	70.3418	32.8626	33.5166	37.1765	31.3316	197.055	121.208	216.18	123.694	41.5668	148.226	43.3851	22.1948	23.7429	63.3878	165.798	30.9223	106.419	60.5587	100.167	43.4997	123.151
EDJ90266	900.172	187.733	672.28	114.743	71.2361	731.715	1018.76	623.466	146.711	839.905	69.5694	829.191	262.796	40.1385	293.743	259.053	83.2195	114.718	96.8269	162.717	269.938	50.6445	129.693	76.1086	1033.37	1369.81	257.048	124.218	64.9651	283.067	207.627	294.059	1157.99	861.53	906.681	1500.07	218.153	1121.56	42.3715	225.205	242.046	132.324	883.984	247.674	981.272	283.267	761.526	277.859	103.865
EDJ90267	1357.84	928.51	1729.15	253.619	90.5585	2482.33	4188.52	2319.11	127.177	2343.78	99.5305	1734.58	170.346	253.689	287.668	181.734	232.549	267.404	87.1922	440.385	277.492	121.039	447.018	244.289	2096.93	6310.86	139.274	85.0589	139.703	607.42	895.898	131.173	3188.8	2407.66	5571.77	2210.06	849.179	2396.62	64.8383	145.466	156.845	264.253	3455.79	126.725	2024.12	74.834	2554.53	1100.74	235.966
EDJ90268	91.0471	96.0489	95.4979	97.3492	73.2049	75.9478	82.4884	106.238	83.051	98.5503	70.169	122.231	74.6379	0	61.4481	74.1306	98.6467	95.6609	97.3527	82.0478	88.7821	0	104.353	108.489	100.565	78.139	81.8307	92.237	151.716	80.279	88.2567	84.9989	113.501	97.1895	78.322	98.8748	98.2231	119.95	67.5765	90.5708	116.439	103.559	124.075	74.0553	113.337	115.453	105.224	63.3744	103.09
EDJ90269	104.542	115.096	125.657	100.626	86.7004	100.649	81.9252	118.003	148.138	120.327	85.1506	150.626	117.42	92.9442	87.0964	103.637	124.975	102.844	136.515	86.9483	141.32	77.1375	169.467	120.33	95.0713	71.6415	136.835	123.889	117.229	93.6513	102.556	134.361	90.589	55.9737	63.2598	111.655	111.373	87.6172	107.359	151.355	151.317	105.469	130.992	119.337	123.019	176.615	124.158	86.3066	107.638
EDJ90270	194.627	129.193	178.762	179.743	82.7541	135.67	124.315	151.893	225.197	151.828	79.4268	189.178	183.949	142.77	148.537	161.727	162.974	185.716	130.753	134.691	219.602	235.607	192.03	123.28	178.095	156.325	197.424	132.422	186.271	103.219	131.385	200.435	177.151	140.444	134.139	139.382	125.175	195.407	127.759	205.378	211.842	190.809	178.861	177.573	158.053	218.427	175.383	98.7305	128.576
EDJ90271	68.1187	132.493	46.2817	534.822	125.581	78.4629	58.222	24.6528	94.6283	38.4322	126.393	92.0895	123.26	201.868	172.666	189.246	420.028	538.286	338.049	184.974	104.592	138.665	284.079	266.578	137.314	116.509	228.288	197.694	190.618	184.054	135.557	247.85	87.7567	131.551	104.191	122.029	167.815	116.492	177.963	109.78	98.6371	562.54	74.27	148.736	92.6431	123.724	39.111	92.1311	183.125
EDJ90272	493.037	397.279	490.215	442.202	163.927	467.285	579.263	458.452	18.4945	528.296	173.989	446.809	403.336	302.184	359.521	411.23	443.098	452.181	331.359	473.022	412.749	257.003	403.43	249.183	384.762	592.803	426.885	366.839	381.102	348.138	406.268	424.175	430.751	429.279	676.95	590.512	402.184	373.732	260.023	24.8928	90.5393	430.833	450.558	405.677	507.77	504.419	496.878	398.947	358.723
EDJ90273	231.671	264.298	267.01	303.468	168.937	232.968	251.525	224.71	55.6921	242.581	174.012	247.851	204.815	222.223	179.477	210.929	268.522	299.451	259.127	348.897	215.123	245.332	284.255	245.731	293.402	391.498	206.222	267.064	414.097	221.297	272.508	261.661	323.954	288.985	353.213	210.248	273.957	319.415	220.652	34.6671	145.6	316.738	253.305	205.808	202.869	233.912	273.283	233.496	320.368
EDJ90274	121.021	267.805	111.349	114.65	45.5505	222.904	128.933	76.4313	200.182	110.032	52.9686	163.748	78.3385	51.8177	113.949	79.228	160.484	117.224	222.543	201.92	72.9451	15.3725	120.688	140.93	72.4308	122.889	80.5225	282.354	92.8261	364.63	219.179	97.2402	103.771	325.327	180.262	172.52	243.988	219.772	141.442	147.848	303.521	132.129	186.808	98.0693	141.501	100.279	124.109	365.954	905.504
EDJ90699	0	0	0	0	9.25053	0	0	0	0	0	0	0	0	0	0	0	0	10.4873	0	0	0	0	0	0	0	0	0	0	0	0	0	0	0	0	0	0	0	0	0	0	0	0	0	0	0	0	0	0	0
EDJ90700	0	0	0	91.554	0	0	0	0	0	0	0	0	0	0	0	0	0	98.0432	0	0	0	0	0	0	0	0	0	0	0	0	0	0	0	0	0	0	0	0	0	0	0	105.556	0	0	0	0	0	0	0
EDJ90701	0	0	0	30.6439	0	0	0	0	0	0	0	0	0	0	0	0	0	32.6938	0	0	0	0	0	0	0	0	0	0	0	0	0	0	0	0	0	0	0	0	0	0	0	32.5293	0	0	0	0	0	0	0
EDJ90702	0	0	0	120.342	0	0	0	0	0	0	0	0	0	0	0	0	0	146.239	0	0	0	0	0	0	0	0	0	0	0	0	0	0	0	0	0	0	0	0	0	0	0.497689	154.191	0	0	0	0	0	0	0
EDJ90703	0	0	0	10.8252	0	0	0	0	2.04304	0	0	0	0	0	0	0	0	10.8738	0	0	0	0	0	0	0	0	0	0	0	0	0	0	0	0	0	0	0	0	0	1.02881	4.19127	12.0834	0	0	0	0	0	0	0
EDJ90704	0	0	0	73.8152	0	0	0	0	0	0	0	0	0	0	0	0	0	83.3338	0	0	0	0	0	0	0	0	0	0	0	0	0	0	0	0	0	0	0	0	0	0	0	73.5367	0	0	0	0	0	0	0
EDJ90705	0	0	0	154.089	0	0	0	0	0	0	0	0	0	0	0	0	0	128.608	0	0	0	0	0	0	0	0	0	0	0	0	0	0	0	0	0	0	0	0	0	0	0	70.7252	0	0	0	0	0	0	0
EDJ90706	0	0	0	82.0605	0	0	0	0	0	0	0	0	0	0	0	0	0	90.2365	0	0	0	0	0	0	0	0	0	0	0	0	0	0	0	0	0	0	0	0	0	0	0	87.2933	0	0	0	0	0	0	0
EDJ90707	0	0	0	0	0	0	0	0	0	0	0	0	0	0	0	0	0	0	0	0	0	0	0	0	0	0	0	0	0	0	0	0	0	0	0	0	0	0	0	0	0	0	0	0	0	0	0	0	0
EDJ90708	0	0	0	0	0	0	0	0	0	0	0	0	0	0	0	0	0	0	0	0	0	0	0	0	0	0	0	0	0	0	0	0	0	0	0	0	0	0	0	0	0	0	0	0	0	0	0	0	0
EDJ90709	0	0	0	0	0	0	0	0	0	0	0	0	0	0	0	0	0	0	0	0	0	0	0	0	0	0	0	0	0	0	0	0	0	0	0	0	0	0	0	0	0	0	0	0	0	0	0	0	0
EDJ90710	0	0	0	0	0	0	0	0	0	0	0	0	0	0	0	0	0	0	0	0	0	0	0	0	0	0	0	0	0	0	0	0	0	0	0	0	0	0	0	0	0	0	0	0	0	0	0	0	0
EDJ90711	0	0	0	0	0	0	0	0	0	0	0	0	0	0	0	0	0	0	0	0	0	0	0	0	0	0	0	0	0	0	0	0	0	0	0	0	0	0	0	0	0	0	0	0	0	0	0	0	0
EDJ90712	0	0	0	0	0	0	0	0	0	0	0	0	0	0	0	0	0	0	0	0	0	0	0	0	0	0	0	0	0	0	0	0	0	0	0	0	0	0	0	0	0	0	0	0	0	0	0	0	0
EDJ90713	0	0	0	0	0	0	0	0	0	0	0	0	0	0	0	0	0	0	0	0	0	0	0	0	0	0	0	0	0	0	0	0	0	0	0	0	0	0	0	0	0	0	0	0	0	0	0	0	0
EDJ90714	0	0	0	0	0	0	0	0	0	0	0	0	0	0	0	0	0	0	0	0	0	0	0	0	0	0	0	0	0	0	0	0	0	0	0	0	0	0	0	0	0	0	0	0	0	0	0	0	0
EDJ90715	0	0	0	0	0	0	0	0	0	0	0	0	0	0	0	0	0	0	0	0	0	0	0	0	0	0	0	0	0	0	0	0	0	0	0	0	0	0	0	0	0	0	0	0	0	0	0	0	0
EDJ90716	0	0	0	0	0	0	0	0	0	0	0	0	0	0	0	0	0	0	0	0	0	0	0	0	0	0	0	0	0	0	0	0	0	0	0	0	0	0	0	0	0	0	0	0	0	0	0	0	0
EDJ90717	0	0	0	0	0	0	0	0	0	0	0	0	0	0	0	0	0	0	0	0	0	0	0	0	0	0	0	0	0	0	0	0	0	0	0	0	0	0	0	0	0	0	0	0	0	0	0	0	0
EDJ90718	0	0	0	0	0	0	0	0	0	0	0	0	0	0	0	0	0	0	0	0	0	0	0	0	0	0	0	0	0	0	0	0	0	0	0	0	0	0	0	0	0	0	0	0	0	0	0	0	0
EDJ90719	0	0	0	0	0	0	0	0	0	0	0	0	0	0	0	0	0	0	0	0	0	0	0	0	0	0	0	0	0	0	0	0	0	0	0	0	0	0	0	0	0	0	0	0	0	0	0	0	0
EDJ90720	0	0	0	0	0	0	0	0	0	0	0	0	0	0	0	0	0	0	0	0	0	0	0	0	0	0	0	0	0	0	0	0	0	0	0	0	0	0	0	0	0	0	0	0	0	0	0	0	0
EDJ90721	0	0	0	0	0	0	0	0	0	0	0	0	0	0	0	0	0	0	0	0	0	0	0	0	0	0	0	0	0	0	0	0	0	0	0	0	0	0	0	0	0	0	0	0	0	0	0	0	0
EDJ90722	0	0	0	0	0	0	0	0	0	0	0	0	0	0	0	0	0	0	0	0	0	0	0	0	0	0	0	0	0	0	0	0	0	0	0	0	0	0	0	0	0	0	0	0	0	0	0	0	0
EDJ90723	0	0	0	0	0	0	0	0	0	0	0	0	0	0	0	0	0	0	0	0	0	0	0	0	0	0	0	0	0	0	0	0	0	0	0	0	0	0	0	0	0	0	0	0	0	0	0	0	0
EDJ90724	0	0	0	0	0	0	0	0	0	0	0	0	0	0	0	0	0	0	0	0	0	0	0	0	0	0	0	0	0	0	0	0	0	0	0	0	0	0	0	0	0	0	0	0	0	0	0	0	0
EDJ90725	0	0	0	0	0	0	0	0	0	0	0	0	0	0	0	0	0	0	0	0	0	0	0	0	0	0	0	0	0	0	0	0	0	0	0	0	0	0	0	0	0	0	0	0	0	0	0	0	0
EDJ90726	0	0	0	0	0	0	0	0	0	0	0	0	0	0	0	0	0	0	0	0	0	0	0	0	0	0	0	0	0	0	0	0	0	0	0	0	0	0	0	0	0	0	0	0	0	0	0	0	0
EDJ90727	0	0	0	1251.57	0	0	0	0	26.4822	0	0	0	0	0	0	0	0	1064.23	0	0	0	0	0	0	0	0	0	0	0	0	0	0	0	0	0	0	0	0	0	7.62034	67.6081	1115.87	0	0	0	0	0	0	0
EDJ90728	0	0	0	116.796	0	0	0	0	10.3675	0	0	0	0	0	0	0	0	119.704	0	0	0	0	0	0	0	0	0	0	0	0	0	0	0	0	0	0	0	0	0	1.57517	18.0511	112.322	0	0	0	0	0	0	0
EDJ90729	0	0	0	0	0	0	0	0	0	0	0	0	0	0	0	0	0	0	0	0	0	0	0	0	0	0	0	0	0	0	0	0	0	0	0	0	0	0	0	0	0	0	0	0	0	0	0	0	0
EDJ90730	0	0	0	0	0	0	0	0	0	0	0	0	0	0	0	0	0	0	0	0	0	0	536.621	0	0	0	0	0.156405	0	0	0	0	0	0	0	0	0	0	0	0	0	0	0	0	0	0	0	0	0
EDJ90731	0	0	0	0	0	0	0	0	0	0	0	0	0	0	0	0	0	0	0	0	0	0	108.308	0	0	0	0	0	0	0	0	0	0	0	0	0	0	0	0	0	0	0	0	0	0	0	0	0	0
EDJ90732	0	0	0	50.8528	0	0	0	0	22.6643	0	0	0	0	0	0	0	0	52.2998	0	0	0	0	0	0	0	0	0	0	0	0	0	0	0	0	0	0	0	0	0	16.3216	20.2656	62.0248	0	0	0	0	0	0	0
EDJ90733	0	0	0	14.4374	0	0	0	0	14.4863	0	0	0	0	0	0	0	0	14.8234	0	0	0	0	0	0	0	0	0	0	0	0	0	0	0	0	0	0	0	0	0	9.34047	12.242	19.3342	0	0	0	0	0	0	0
EDJ90734	0	0	0	291.386	0	0	0	0	12.7926	0	0	0	0	0	0	0	0	263.677	0	0	0	0	0	0	0	0	0	0	0	0	0	0	0	0	0	0	0	0	0	0	8.55356	276.043	0	0	0	0	0	0	0
EDJ90735	0	0	0	276.536	0	0	0	0	310.257	0	0	0	0	0	0	0	0	329.722	0	0	0	0	0	0	0	0	0	0	0	0	0	0	0	0	0	0	0	0	0	74.2372	239.932	285.434	0	0	0	0	0	0	0
EDJ90736	0	0	0	274.702	0	0	0	0	52.1708	0	0	0	0	0	0	0	0	298.635	0	0	0	0	0	0	0	0	0	0	0	0	0	0	0	0	0	0	0	0	0	49.251	49.5708	200.266	0	0	0	0	0	0	0
EDJ90737	0	0	0	160.879	0	0	0	0	6.19582	0	0	0	0	0	0	0	0	189.451	0	0	0	0	0	0	0	0	0	0	0	0	0	0	0	0	0	0	0	0	0	6.76261	4.49987	138.029	0	0	0	0	0	0	0
EDJ90738	0	0	0	7.75899	0	0	0	0	1.69489	0	0	0	0	0	0	0	0	7.6187	0	0	0	0	0	0	0	0	0	0	0	0	0	0	0	0	0	0	0	0	0	0	1.69989	6.03453	0	0	0	0	0	0	0
EDJ90739	0	0	0	9.45306	0	0	0	0	4.77585	0	0	0	0	0	0	0	0	5.85488	0	0	0	0	0	0	0	0	0	0	0	0	0	0	0	0	0	0	0	0	0	3.0921	4.46335	5.90223	0	0	0	0	0	0	0
EDJ90740	0	0	0	7.57056	0	0	0	0	4.05658	0	0	0	0	0	0	0	0	5.90882	0	0	0	0	0	0	0	0	0	0	0	0	0	0	0	0	0	0	0	0	0	0.917161	4.06855	6.75264	0	0	0	0	0	0	0
EDJ90741	0	0	0	24.6226	0	0	0	0	13.7124	0	0	0	0	0	0	0	0	26.0258	0	0	0	0	0	0	0	0	0	0	0	0	0	0	0	0	0	0	0	0	0	5.6923	13.3959	26.2907	0	0	0	0	0	0	0
EDJ90742	0	0	0	214.027	0	0	0	0	263.915	0	0	0	0	0	0	0	0	259.881	0	0	0	0	0	0	0	0	0	0	0	0	0	0	0	0	0	0	0	0	0	173.311	286.886	242.571	0	0	0	0	0	0	0
EDJ90743	0	0	0	16.2875	0	0	0	0	118.521	0	0	0	0	0	0	0	0	27.9877	0	0	0	0	0	0	0	0	0	0	0	0	0	0	0	0	0	0	0	0	0	0	274.318	7.86921	0	0	0	0	0	0	0
EDJ90744	0	0	0	13.7405	0	0	0	0	149.554	0	0	0	0	0	0	0	0	15.1786	0	0	0	0	0	0	0	0	0	0	0	0	0	0	0	0	0	0	0	0	0	96.7054	139.496	29.5974	0	0	0	0	0	0	0
EDJ90745	0	0	0	19.6528	0	0	0	0	27.515	0	0	0	0	0	0	0	0	20.4607	0	0	0	0	0	0	0	0	0	0	0	0	0	0	0	0	0	0	0	0	0	18.1924	18.8582	16.9364	0	0	0	0	0	0	0
EDJ90746	0	0	0	43.7819	0	0	0	0	33.2165	0	0	0	0	0	0	0	0	41.2138	0	0	0	0	0	0	0	0	0	0	0	0	0	0	0	0	0	0	0	0	0	27.3534	28.71	36.0126	0	0	0	0	0	0	0
EDJ90747	0	0	0	48.7368	0	0	0	0	51.3926	0	0	0	0	0	0	0	0	40.6047	0	0	0	0	0	0	0	0	0	0	0	0	0	0	0	0	0	0	0	0	0	27.9117	29.4341	38.7098	0	0	0	0	0	0	0
EDJ90748	0	0	0	22.3946	0	0	0	0	19.4302	0	0	0	0	0	0	0	0	20.3442	0	0	0	0	0	0	0	0	0	0	0	0	0	0	0	0	0	0	0	0	0	15.3956	15.0528	13.7395	0	0	0	0	0	0	0
EDJ90749	0	0	0	25.7525	0	0	0	0	11.7906	0	0	0	0	0	0	0	0	22.9494	0	0	0	0	0	0	0	0	0	0	0	0	0	0	0	0	0	0	0	0	0	11.2473	10.6914	18.8202	0	0	0	0	0	0	0
EDJ90750	0	0	0	18.6352	0	0	0	0	5.79512	0	0	0	0	0	0	0	0	17.1546	0	0	0	0	0	0	0	0	0	0	0	0	0	0	0	0	0	0	0	0	0	3.66865	3.63264	11.6296	0	0	0	0	0	0	0
EDJ90751	0	0	0	12.0406	0	0	0	0	3.91714	0	0	0	0	0	0	0	0	7.88189	0	0	0	0	0	0	0	0	0	0	0	0	0	0	0	0	0	0	0	0	0	2.55271	3.9287	3.5799	0	0	0	0	0	0	0
EDJ90752	0	0	0	10.1731	0	0	0	0	2.56509	0	0	0	0	0	0	0	0	12.149	0	0	0	0	0	0	0	0	0	0	0	0	0	0	0	0	0	0	0	0	0	1.29908	2.98428	6.37636	0	0	0	0	0	0	0
EDJ90753	0	0	0	18.8389	0	0	0	0	14.5349	0	0	0	0	0	0	0	0	16.3909	0	0	0	0	0	0	0	0	0	0	0	0	0	0	0	0	0	0	0	0	0	9.01365	10.7102	16.6677	0	0	0	0	0	0	0
EDJ90754	0	0	0	7.5044	0	0	0	0	2.34631	0	0	0	0	0	0	0	0	10.0573	0	0	0	0	0	0	0	0	0	0	0	0	0	0	0	0	0	0	0	0	0	1.91658	3.18825	7.05545	0	0	0	0	0	0	0
EDJ90755	0	0	0	12.2877	0	0	0	0	11.7075	0	0	0	0	0	0	0	0	9.24168	0	0	0	0	0	0	0	0	0	0	0	0	0	0	0	0	0	0	0	0	0	3.70576	9.19792	3.53679	0	0	0	0	0	0	0
EDJ90756	0	0	0	124.325	0	0	0	0	17.6266	0	0	0	0	0	0	0	0	124.264	0	0	0	0	0	0	0	0	0	0	0	0	0	0	0	0	0	0	0	0	0	14.7378	15.5105	97.528	0	0	0	0	0	0	0
EDJ90757	0	0	0	366.287	0	0	0	0	24.8524	0	0	0	0	0	0	0	0	382.085	0	0	0	0	0	0	0	0	0	0	0	0	0	0	0	0	0	0	0	0	0	24.7233	27.7744	236.267	0	0	0	0	0	0	0
EDJ90758	0	0	0	105.288	0	0	0	0	15.7715	0	0	0	0	0	0	0	0	99.0156	0	0	0	0	0	0	0	0	0	0	0	0	0	0	0	0	0	0	0	0	0	16.6405	14.708	89.5586	0	0	0	0	0	0	0
EDJ90759	0	0	0	0	0	0	0	0	0	0	0	0	0	0	0	0	0	0	0	0	0	0	0	0	0	0	0	0	0	0	0	0	0	0	0	0	0	0	0	0	0	0	0	0	0	0	0	0	0
EDJ90760	0	0	0	15.0039	0	0	0	0	11.8473	0	0	0	0	0	0	0	0	13.0245	0	0	0	0	0	0	0	0	0	0	0	0	0	0	0	0	0	0	0	0	0	12.3288	11.9636	10.8211	0	0	0	0	0	0	0
EDJ90761	0	0	0	26.7414	0	0	0	0	16.2623	0	0	0	0	0	0	0	0	30.4721	0	0	0	0	0	0	0	0	0	0	0	0	0	0	0	0	0	0	0	0	0	14.8185	19.77	20.0977	0	0	0	0	0	0	0
EDJ90762	0	0	0	13.8488	0	0	0	0	17.4626	0	0	0	0	0	0	0	0	12.7106	0	0	0	0	0	0	0	0	0	0	0	0	0	0	0	0	0	0	0	0	0	10.263	12.9581	11.4003	0	0	0	0	0	0	0
EDJ90763	0	0	0	18.2092	0	0	0	0	14.1383	0	0	0	0	0	0	0	0	14.7077	0	0	0	0	0	0	0	0	0	0	0	0	0	0	0	0	0	0	0	0	0	7.63209	12.4213	13.906	0	0	0	0	0	0	0
EDJ90764	0	0	0	15.8302	0	0	0	0	11.1517	0	0	0	0	0	0	0	0	19.3507	0	0	0	0	0	0	0	0	0	0	0	0	0	0	0	0	0	0	0	0	0	9.34931	11.7892	16.7794	0	0	0	0	0	0	0
EDJ90765	0	0	0	12.8511	0	0	0	0	5.54305	0	0	0	0	0	0	0	0	8.76757	0	0	0	0	0	0	0	0	0	0	0	0	0	0	0	0	0	0	0	0	0	2.95708	4.3101	7.90231	0	0	0	0	0	0	0
EDJ90766	0	0	0	11.3073	0	0	0	0	2.46453	0	0	0	0	0	0	0	0	13.068	0	0	0	0	0	0	0	0	0	0	0	0	0	0	0	0	0	0	0	0	0	2.12753	3.14593	8.50886	0	0	0	0	0	0	0
EDJ90767	0	0	0	27.3242	0	0	0	0	7.97997	0	0	0	0	0	0	0	0	26.2469	0	0	0	0	0	0	0	0	0	0	0	0	0	0	0	0	0	0	0	0	0	13.4313	13.4662	29.3551	0	0	0	0	0	0	0
EDJ90768	0	0	0	195.009	0	0	0	0	276.753	0	0	0	0	0	0	0	0	209.113	0	0	0	0	0	0	0	0	0	0	0	0	0	0	0	0	0	0	0	0	0	201.349	303.089	165.814	0	0	0	0	0	0	0
EDJ90769	0	0	0	301.14	0	0	0	0	244.983	0	0	0	0	0	0	0	0	318.064	0	0	0	0	0	0	0	0	0	0	0	0	0	0	0	0	0	0	0	0	0	190.522	312.547	269.137	0	0	0	0	0	0	0
EDJ90770	0	0	0	177.548	0	0	0	0	5.48639	0	0	0	0	0	0	0	0	172.332	0	0	0	0	0	0	0	0	0	0	0	0	0	0	0	0	0	0	0	0	0	5.54748	7.56605	139.302	0	0	0	0	0	0	0
EDJ90771	0	0	0	0	0	0	0	0	0	0	0	0	0	0	0	0	0	0	0	0	0	0	0	0	0	0	0	0	0	0	0	0	0	0	0	0	0	0	0	0	0	0	0	0	0	0	0	0	0
EDJ90772	0	0	0	645.992	0	0	0	0	11.5946	0	0	0	0	0	0	0	0	663.082	0	0	0	0	0	0	0	0	0	0	0	0	0	0	0	0	0	0	0	0	0	11.6141	12.3649	485.501	0	0	0	0	0	0	0
EDJ90773	0	0	0	6.0975	0	0	0	0	8.82751	0	0	0	0	0	0	0	0	5.60252	0	0	0	0	0	0	0	0	0	0	0	0	0	0	0	0	0	0	0	0	0	5.03297	6.5806	5.04011	0	0	0	0	0	0	0
EDJ90774	0	0	0	42.9615	0	0	0	0	30.9357	0	0	0	0	0	0	0	0	45.5248	0	0	0	0	0	0	0	0	0	0	0	0	0	0	0	0	0	0	0	0	0	9.8218	62.997	45.8959	0	0	0	0	0	0	0
EDJ90775	0	0	0	66.8545	0	0	0	0	25.8449	0	0	0	0	0	0	0	0	66.2008	0	0	0	0	0	0	0	0	0	0	0	0	0	0	0	0	0	0	0	0	0	21.036	39.781	57.4989	0	0	0	0	0	0	0
EDJ90776	0	0.60128	1.30868	45.835	0	0.559346	0	0.815123	30.4412	0.418264	0	0.519571	0.761435	0	0.358595	0.323598	0	43.8166	0	0	0	0	0	0	0.36115	0.530126	0.562094	0	0	0	0.584375	0	0.468719	0	1.08138	0	0	1.29314	0	22.4193	38.2393	37.6562	0.962707	0	0.393674	0	0	0	0
EDJ90777	0	0	0	27.4665	0	0	0	0	18.2899	0	0	0	0	0	0	0	0	26.0009	0	0	0	0	0	0	0	0	0	0	0	0	0	0	0	0	0	0	0	0	0	15.5417	22.1604	26.6995	0	0	0	0	0	0	0
EDJ90778	0	0	0	13.3983	0	0	0	0	12.2421	0	0	0	0	0	0	0	0	16.0264	0	0	0	0	0	0	0	0	0	0	0	0	0	0	0	0	0	0	0	0	0	6.52222	14.0409	13.9666	0	0	0	0	0	0	0
EDJ90779	0	0	0	12.9289	0	0	0	0	6.12558	0	0	0	0	0	0	0	0	12.0019	0	0	0	0	0	0	0	0	0	0	0	0	0	0	0	0	0	0	0	0	0	3.54427	5.9785	13.9428	0	0	0	0	0	0	0
EDJ90780	0	0	0	18.0661	0	0	0	0	11.0928	0	0	0	0	0	0	0	0	20.004	0	0	0	0	0	0	0	0	0	0	0	0	0	0	0	0	0	0	0	0	0	5.14572	8.15233	18.1999	0	0	0	0	0	0	0
EDJ90781	0	0	0	11.9848	0	0	0	0	6.4951	0	0	0	0	0	0	0	0	12.5369	0	0	0	0	0	0	0	0	0	0	0	0	0	0	0	0	0	0	0	0	0	2.48983	5.54502	13.4431	0	0	0	0	0	0	0
EDJ90782	0	0	0	19.5191	0	0	0	0	8.11826	0	0	0	0	0	0	0	0	19.2928	0	0	0	0	0	0	0	0	0	0	0	0	0	0	0	0	0	0	0	0	0	6.09407	6.72618	18.7365	0	0	0	0	0	0	0
EDJ90783	0	0	0	0	0	0	0	0	0	0	0	0	0	0	0	0	0	0	0	0	0	0	0	0	0	0	0	0	0	0	0	0	0	0	0	0	0	0	0	0	0	0	0	0	0	0	0	0	0
EDJ90784	0	0	0	24.4578	0	0	0	0	8.94178	0	0	0	0	0	0	0	0	28.9579	0	0	0	0	0	0	0	0	0	0	0	0	0	0	0	0	0	0	0	0	0	5.52669	9.71109	25.894	0	0	0	0	0	0	0
EDJ90785	273.188	328.276	351.121	233.831	140.546	349.356	343.151	396.454	160.696	355.191	134.214	342.992	241.114	231.79	174.97	206.353	132.289	236.531	156.244	210.599	213.297	292.12	216.485	186.236	322.914	479.955	194.475	146.169	173.003	262.379	320.869	242.421	411.491	393.948	343.776	317.013	323.829	386.084	113.584	242.271	205.023	208.175	381.436	166.001	349.293	149.9	346.266	329.414	244.007
EDJ90786	0	0	0	2028.04	0	0	0	0	1465.49	0	0	0	0	656.321	0	0	0	2091.51	815.734	0	0	0	912.984	1111.68	0	0	0	1096.98	0	0	0	0	0	0	0	0	0	0	0.189366	2327.68	3276.09	2429.07	0	0	0	0	0	0	451.807
EDJ90787	764.729	684.662	137.596	72.6053	131.286	215.245	79.6305	161.978	79.8567	188.659	120.468	327.768	154.912	63.8926	279.378	170.457	183.483	50.6552	158.591	30.7446	213.102	0	116.448	95.9306	42.1484	60.1968	185.275	148.206	57.7256	361.284	580.623	197.595	54.7024	49.2467	42.6363	254.395	684.54	65.2616	228.383	102.312	47.1973	28.3093	291.513	154	175.084	238.019	119.785	423.028	70.7104
EDJ90788	129.673	342.912	92.3509	67.5083	102.061	100.384	72.8802	118.248	96.2613	106.619	97.6985	139.005	53.7749	69.4842	71.1486	53.0201	119.43	63.1907	74.0479	103.36	69.6633	54.1862	60.0959	99.1967	66.2543	80.6924	58.4711	83.3211	96.9503	242.146	338.708	59.3043	74.6167	65.3038	70.4404	113.044	320.992	95.7308	126.788	147.274	98.7555	51.421	126.38	53.4914	96.6872	82.658	92.3964	232.059	48.9597
EDJ90789	218.338	313.729	217.107	284.443	123.483	231.088	179.53	182.509	389.405	208.489	117.953	240.974	186.62	108.405	164.725	186.544	129.067	281.934	183.869	239.297	237.563	101.313	199.897	182.204	258.622	288.243	210.191	190.371	134.502	227.963	306.484	213.77	351.632	248.859	225.462	261.227	325.994	381.88	123.406	374.754	410.786	292.667	234.745	204.49	220.874	249.156	225.781	239.657	142.212
EDJ90790	121.304	125.941	167.512	152.282	37.3932	154.583	110.883	127.159	75.4043	153.921	38.1175	123.186	138.166	72.0806	115.272	133.44	227.673	158.756	160.606	134.028	177.013	99.1534	262.469	89.247	152.865	156.917	174.556	255.803	132.298	160.047	114.325	170.044	139.763	190.263	163.583	121.279	143.871	192.796	131.15	224.8	167.302	151.547	155.083	151.661	130.27	195.722	170.144	139.34	184
EDJ90791	6893.78	1193.43	3668.87	913.537	505.428	2788.9	3786.49	3333.64	249.387	4851.02	476.004	2313.48	2550.08	1500.08	3424.5	2790.92	1062.94	922.93	826.579	1814.67	2277.57	1413.97	1513.19	896.403	1636.48	2239.55	2976.47	1149.65	1150.16	2151.2	1237	2573.12	1429.06	1535.01	2117.9	2807.89	1231.76	1331.65	682.109	226.117	956.271	1207.74	2010.3	2419.11	2855.85	1423.72	3828.53	1871.33	771.942
EDJ90792	59.1023	52.5439	61.9251	167.356	69.3383	63.8208	67.4366	52.2568	89.0782	67.9939	67.7614	88.428	101.843	68.947	70.6096	106.691	90.3986	172.123	123.521	48.6133	89.6837	169.422	151.95	107.961	92.3362	90.0221	102.851	121.157	55.6597	57.671	46.1606	100.692	93.188	103.464	65.4059	56.9449	49.7343	105.601	82.6295	94.6536	106.413	181.073	58.7793	99.3132	68.0526	137.809	64.5294	42.4457	93.6935
EDJ90793	60.9319	79.0971	67.2529	151.277	68.4144	54.7386	38.2188	58.424	133.396	50.8051	70.1679	53.0179	128.342	69.9518	102.016	124.921	97.8643	149.663	119.264	89.0109	122.177	166.779	159.136	112.955	63.4038	31.2838	113.954	133.44	49.3301	100.789	79.0285	126.26	55.0896	81.1801	49.1903	34.9678	85.8378	72.8928	98.0864	109.078	149.175	153.998	52.1954	108.553	42.2039	140.011	57.8763	96.0512	95.8063
EDJ90794	86.2253	135.673	74.5938	132.018	166.869	86.3291	77.2121	72.7779	59.5637	75.4808	178.562	75.7971	78.6504	138.769	85.2126	79.8774	179.275	137.788	209.76	146.921	93.7494	131.292	164.776	147.543	92.7017	107.91	92.286	292.71	240.21	90.6759	136.505	94.0285	112.623	81.888	121.865	81.8672	146.631	96.2825	110.812	41.1746	89.6854	113.755	77.815	80.0458	65.4789	166.748	73.3793	92.5499	300.822
EDJ90795	66.7395	323.355	127.072	818.92	184.178	87.7346	155.288	91.324	37.1445	93.7222	192.647	34.9268	76.7781	591.677	48.2111	58.0079	154.357	830.769	36.8177	76.1889	38.817	290.946	16.8825	249.614	24.2773	95.03	94.4631	579.067	209.665	332.7	261.887	77.9836	42.0111	153.591	290.771	96.0352	352.009	36.2199	137.753	0	169.337	1036.14	32.3577	55.6275	61.7485	60.3885	120.417	155.029	0
EDJ89917	0	0	0	0	0	0	0	0	0	0	0	0	0	0	0	0	0	0	0	0	0	0	0	0	0	0	0	0	0	0	0	0	0	0	0	0	0	0	0	0	0	0	0	0	0	0	0	0	0
EDJ89918	0	0	0	46.7782	59.5657	0	0	0	111.905	0	50.7333	0	0	0	0	0	0	47.1491	0	0	0	0	50.284	61.04	0	0	0	55.6116	0	0	0	0	0	0	0	0	0	0	98.512	41.7151	90.4377	40.1125	0	0	0	0	0	0	72.0642
EDJ89919	25.3485	63.9658	18.5628	8.59216	18.6045	119.01	63.1931	17.343	86.5715	26.6976	3.51778	66.3281	32.4014	34.6325	38.1483	61.9654	130.281	16.8736	419.515	115.75	61.43	254.287	136.259	15.0487	46.1041	45.117	71.7565	42.8449	152.24	22.5649	99.4678	47.1214	89.7545	72.9197	69.024	33.1594	86.6557	82.5407	29.0668	0	51.453	29.0588	61.4493	44.0167	50.2561	106.49	15.2453	135.881	22.7129
EDJ89920	65.2474	33.5938	51.2455	35.715	26.6352	59.0883	39.9051	34.229	36.3486	57.0696	27.5143	33.6759	37.5796	27.3123	30.8995	41.8752	71.2841	35.0315	104.743	25.6645	50.258	55.3095	33.0502	22.6784	31.1054	38.8352	47.3658	27.0756	27.7209	33.0779	33.8775	46.31	38.74	35.1263	61.4018	65.1659	40.8305	30.0663	65.9617	21.8224	38.8012	42.5608	34.032	43.7025	40.9251	54.1505	53.8109	39.4752	20.7621
EDJ89921	299.601	282.037	287.388	14.9126	15.1915	50.107	279.223	176.903	14.0076	332.96	16.3277	98.4376	19.8858	38.4464	55.3851	22.8696	26.6168	15.9421	22.3017	80.3756	49.7281	9.39188	266.73	63.7074	57.0306	109.419	80.7649	90.6981	28.4528	181.176	281.219	84.9975	88.2484	67.4772	76.6771	101.171	238.93	63.1256	0.0319699	10.359	18.2921	108.467	75.7871	25.7557	142.427	29.0112	243.941	173.166	64.9517
EDJ89911	0	0	0	0	59.3822	15.8273	0	0	0	11.8353	37.427	0	0	0	0	18.3131	0	0	0	6.4141	16.3394	0	10.6596	0	0	0	0	18.9934	19.468	0	16.5355	0	0	10.7753	0	0	0	0	38.6566	0	0	11.0417	13.6205	11.7078	0	10.8941	0	0	20.1376
EDJ89912	0	0	0	12.9039	61.4695	0	0	0	0	0	79.2462	0	0	0	0	0	0	25.3411	0	0	0	0	0	0	0	0	0	0	21.9844	0	0	0	0	0	0	0	0	0	10.9133	0	0	12.4689	0	0	0	0	0	0	0
EDJ89913	1.59325	4.8246	1.75012	11.6111	37.6536	12.3424	5.29591	1.36259	0	1.95773	31.0655	1.38966	2.80026	1.20933	0.959107	1.08188	2.55897	11.4011	13.8433	1.81883	4.05417	0	1.25947	6.26637	1.44891	1.06342	1.31547	24.2367	27.6026	1.06372	5.0797	2.3271	3.44753	1.27313	0.723071	2.34472	7.78092	4.10717	15.0724	3.18953	0	12.7852	2.89674	4.14993	1.84263	8.49535	2.15601	3.91447	11.4208
EDJ89914	14.6901	12.9744	12.9988	0	60.378	22.4149	18.8196	11.307	0	13.3231	63.8774	13.8807	16.039	0	13.6332	10.6401	7.07824	0	0	5.35708	13.3501	0	15.4834	0	14.8436	8.17075	9.8186	26.2091	13.7148	11.9872	13.2101	9.42775	15.8934	10.1734	2.22228	18.416	16.1418	14.6161	0	0	0	0	13.8489	13.1795	17.3939	13.4504	14.3569	13.6713	0
EDJ89915	4.91403	11.4465	3.87539	0	0	5.67903	1.8847	2.58623	0	3.98121	0	2.6376	2.41588	0	3.41325	3.28548	13.3566	0	0	3.8837	2.56496	0	12.1916	0	3.66674	3.70037	2.31844	0	12.2244	8.41233	11.4955	3.6138	2.67688	3.14136	3.0879	5.68652	9.2302	5.1286	0	0	0	0	3.35993	2.62555	3.74715	3.42031	3.18278	9.11831	0
EDJ89916	1.9668	5.02516	1.48531	0	0	1.96222	1.88976	0.546669	0	1.42414	0	2.46599	1.53199	0	1.62796	1.66941	2.52714	0	0.135626	2.31543	1.90655	0	6.49113	0	2.94376	3.06306	2.23284	0.0346286	0.525309	3.17336	3.91916	1.82808	3.86893	3.22183	1.28311	2.45224	4.32234	5.80395	0	0	0	0	1.68862	1.70763	1.50289	2.54233	2.10702	3.56926	0
EDJ90630	90.1437	91.9698	80.6107	115.605	60.3698	60.9313	53.0394	63.5101	0	83.3315	62.4658	106.904	65.9189	55.1727	59.4991	62.7374	116.747	116.901	48.1725	77.4221	76.4426	73.5488	62.3306	83.39	91.9736	87.2604	72.7523	62.4621	88.8147	62.2937	93.7851	69.3477	106.594	80.7763	66.4135	85.733	87.8206	109.138	107.583	34.814	0	122.903	93.5465	63.1907	82.6504	85.2841	94.5772	56.7348	97.7486
EDJ90631	1564.41	0	5058.78	297.907	340.59	4505.92	5360.73	4353.53	0	5899.54	341.512	3050.97	4606.03	229.482	6158.39	4764.82	13449.7	333.474	17755.1	10648.6	6423.78	0	16363	302.625	6202.26	7117.55	5332.49	6051.01	4.06036	0	17.2437	4247.86	8865.65	6236.4	7067.92	5185.16	0	5637.85	19178.5	0	0	305.137	4942.92	5103.44	4867.33	4748.76	5613.58	0	21556.6
EDJ90632	4232.89	4208.33	5415.33	8364.26	11008.8	4602.94	5662.03	5379.48	1.086	6215.14	10742.9	4833.52	4934.85	10304.2	6260.09	5343.36	7878.57	8470.91	4866.91	5719.9	6129.51	7505.44	4876.66	10956.9	6609.31	8074.72	6230.98	4451.06	12896.9	3200.43	4227.05	5425.88	8572.13	5539.7	8023.75	5505.51	4530.82	5600.19	7891.91	14310.2	0.726137	9857.85	4874.59	5923.93	5555.99	4982.89	6403.02	2923.76	3247.06
EDJ90633	1272.44	1324.24	1688.52	533.343	577.265	1360.19	1257.86	1736.04	0	1470.58	595.528	1088.42	1670.14	1018.64	1714.46	1634.7	473.89	539.332	253.222	1872.21	1716.18	2710.19	528.586	452.484	1201.17	1088.68	1925.4	1170.38	1300.97	1510.91	1348.79	1957.17	1425.39	1351.15	1641.34	1298.66	1437.81	1141.85	649.366	2285.72	0	637.388	1357.71	1656.41	1140.73	1622.7	1337.95	1502.09	278.019
EDJ90634	72.7598	119.693	77.8033	51.6296	34.2956	71.6301	63.1825	111.447	0	85.5595	38.9919	88.0565	44.8931	53.5834	41.8297	53.749	101.9	54.2155	39.8611	69.3617	57.7181	73.3984	91.5494	35.6474	81.6607	76.4022	63.3109	102.271	77.6387	122.144	109.66	60.4407	72.5046	102.521	68.5553	50.3894	116.068	107.804	106.095	81.4474	0	68.0308	84.6311	55.0845	77.8672	85.5898	93.7278	109.766	39.2521
EDJ90635	40.48	180.086	91.1271	117.9	84.0692	129.516	84.7193	90.2676	0	93.6907	86.1379	112.46	65.158	76.4725	53.249	56.1966	130.032	150.699	29.7751	92.9934	81.3866	145.201	90.0731	77.8808	103.621	96.0655	66.491	82.7806	95.585	150.812	182.377	72.4629	69.6018	130.345	87.0931	60.7986	150.831	141.576	125.5	19.2088	0	168.434	105.4	64.5645	95.1181	70.7364	119.926	163.415	51.0483
EDJ90636	228.638	256.359	254.389	83.6995	73.726	195.543	204.947	309.476	0.0379287	293.285	73.2384	304.821	95.2461	81.1614	84.4768	88.612	75.8043	88.3738	33.249	95.333	138.14	79.4341	69.8781	58.2552	108.348	178.122	116.572	37.3359	65.9055	150.012	249.151	114.11	153.007	86.5459	95.5307	327.529	216.29	134.254	71.0886	88.3608	0	86.1325	298.028	101.95	276.835	129.652	297.562	139.038	23.4644
EDJ90637	456.969	677.124	422.986	378.563	216.529	566.396	456.444	489.61	0	491.558	218.407	694.318	296.73	553.577	523.214	291.929	300.626	359.55	144.701	636.436	295.461	234.527	204.604	325.547	360.714	505.9	250.525	181.253	448.198	610.995	686.776	304.356	434.355	917.267	657.004	631.255	640.047	568.415	242.088	13.1732	0	361.311	731.869	345.97	724.187	120.501	424.344	743.859	129.934
EDJ90638	121.832	60.0235	105.947	138.883	71.4284	117.803	146.739	143.639	0	135.699	82.8263	92.9807	50.983	49.7598	40.3809	57.122	88.5207	140.355	50.2075	69.6788	51.6686	33.2308	127.036	53.3849	38.9099	108.422	61.586	75.3829	86.103	56.1633	57.6244	54.3085	62.4823	96.4261	155.013	197.794	59.1445	51.3602	78.9987	4.06492	0	140.971	79.9884	43.3187	107.832	67.024	92.6818	59.6067	70.8269
EDJ90639	128.429	57.4989	86.9702	107.076	40.1367	77.4778	64.8372	91.2938	0	109.933	46.9529	79.1953	87.0459	26.5715	68.4791	93.2095	67.6487	108.127	36.8531	53.2719	86.092	75.466	90.1704	50.4197	45.8384	74.6593	98.4632	53.6851	57.0602	52.8603	51.6487	85.1732	58.4049	63.8922	82.1009	109.179	50.4124	52.2743	57.1058	14.2374	0	124.046	58.7239	77.4547	83.962	93.9388	97.4854	61.8429	28.9751
EDJ90640	164.442	139.61	163.284	79.8302	54.1069	176.981	177.181	160.181	0	197.167	50.6697	182.021	137.162	51.0901	136.742	130.967	62.6713	67.2549	45.9348	71.3248	143.532	128.235	50.8952	56.3615	120.818	235.016	164.372	52.0166	60.68	95.5219	136.368	156.545	148.58	154.787	197.641	184.578	137.817	145.966	70.3118	74.7666	0	84.8988	156.808	154.389	174.294	149.514	185.438	102.717	19.3545
EDJ90641	278.03	222.356	248.374	102.136	127.92	187.713	176.607	167.649	0.122751	232.354	134.674	204.413	246.849	70.2706	234.842	198.48	112.846	107.395	140.263	138.11	295.852	946.464	104.944	112.199	222.395	265.564	329.424	87.2072	146.829	175.366	232.764	233.229	280.618	205.961	158.109	159.635	258.291	260.434	262.896	250.222	0	128.412	197.218	249.398	194.323	194.12	233.459	115.745	56.8096
EDJ90642	314.62	314.091	223.21	132.091	220.713	183.581	139.32	162.804	0	212.714	217.279	235.544	203.623	101.321	202.969	183.593	104.302	134.294	126.002	100.946	237.608	974.384	90.5919	160.165	227.092	253.078	277.1	101.633	185.795	225.757	313.587	234.451	241.087	207.23	181.07	138.808	359.898	293.407	197.724	218.584	0	160.916	193.996	209.133	182.151	233.176	219.854	138.174	42.9437
EDJ90643	43.7767	57.3587	31.4414	80.899	28.6698	68.7731	47.2215	22.4635	0	33.9889	33.5304	88.4812	66.9871	23.2595	77.0311	80.2604	72.4744	81.6778	78.7197	38.2821	99.5606	30.5488	47.3832	43.2316	95.699	73.047	83.0126	37.9451	25.6695	52.459	50.7908	85.179	70.5474	107.634	48.5222	25.6046	73.5935	151.457	50.4396	56.2897	0	104.091	84.3538	92.6818	68.4321	90.8656	29.6197	46.6324	29.6703
EDJ90644	770.863	695.739	534.632	436.592	312.268	786.876	439.295	523.34	0	619.734	295.811	675.694	366.11	545.37	458.672	357.813	428.627	409.886	210.518	375.159	376.096	484.399	286.209	325.695	679.127	836.154	308.958	192.974	71.6582	747.873	707.86	335.169	775.41	535.162	912.215	684.865	699.385	720.93	296.27	238.88	0.107822	353.534	729.695	342.687	707.991	313.927	526.491	798.806	293.445
EDJ90645	19.5551	9.28874	19.3745	118.532	40.8624	44.2848	16.2501	13.3793	0	16.1536	38.3124	28.0927	16.1739	26.8919	27.6983	32.4937	42.1237	111.794	57.112	30.2029	32.3368	10.8271	82.2023	122.239	41.1461	13.308	46.6732	108.231	22.0543	15.3597	9.02758	37.2682	9.95623	16.9129	13.5732	10.5333	14.606	49.3177	203.131	78.2948	0	123.202	25.0968	45.5419	18.2447	66.9109	16.6038	54.4682	158.04
EDJ90646	154.895	194.393	192.207	1398.47	192.881	101.527	53.9555	46.494	0	114.361	205.947	168.937	235.973	15.6203	208.183	256.615	339.19	1355.42	37.0332	239.955	215.623	118.098	193.302	17.2316	334.098	59.0069	263.371	56.4227	134.667	241.483	163.288	278.661	45.6774	266.277	32.2139	25.5529	62.8811	354.763	174.461	79.3108	0	1420.63	234.543	291.995	45.6369	244.675	119.798	673.986	370.763
EDJ90647	240.583	656.706	332.692	1744.18	300.305	180.294	92.363	67.053	0.0722838	173.539	309.844	326.473	341.123	36.6954	311.497	381.676	561.345	1762.76	30.5793	513.738	379.455	120.456	221.352	33.0775	684.597	109.086	353.193	98.682	183.617	377.203	571.811	486.989	98.0235	431.797	54.4626	42.9838	240.009	776.881	415.612	205.919	0	1909.43	546.043	401.489	77.042	406.273	197.45	1134.19	777.958
EDJ90648	0	0	0	0	0	0	0	0	0	0	0	0	0	0	0	0	0	0	0	0	0	0	0	0	0	0	0	0	0	0	0	0	0	0	0	0	0	0	0	0	0	0	0	0	0	0	0	0	0
EDJ90649	473.186	1239.63	1475.55	4956.04	686.394	1427.94	461.31	260.981	0	1414.02	662.812	901.027	515.856	39.4115	545.251	555.66	824.64	5177.91	78.2118	1329.69	587.686	232.436	391.884	18.6201	2215.89	565.668	582.33	75.1786	471.389	710.433	1180.23	683.671	462.198	1503.88	678.307	283.883	585.07	2583.36	659.639	87.6861	0	5262.49	1611.78	726.343	582.774	406.128	1640.36	2224.88	1259.72
EDJ90650	173.49	751.77	143.364	1888.09	418.859	110.484	61.1626	34.4279	0	129.375	393.909	156.78	175.521	13.4535	182.05	227.929	115.48	1879.61	17.6777	603.784	234.669	192.168	92.459	33.6632	241.63	51.0194	239.534	46.2638	152.206	107.416	796.451	257.82	33.6844	151.075	27.2678	26.8541	393.436	303.658	200.231	39.2917	0	1446.43	226.368	233.53	32.7584	198.37	110.214	261.241	568.569
EDJ90651	712.459	419.413	616.162	585.871	391.535	531.686	521.955	574.252	0	622.1	403.935	574.382	427.066	296.811	446.575	429.47	317.361	594.837	227.317	277.425	472.486	837.495	190.849	462.882	431.942	380.24	401.213	175.482	653.269	426.815	416.777	506.927	446.356	472.465	342.321	650.499	444.677	373.711	333.565	280.964	0	608.355	544.144	386.814	531.153	397.914	575.067	434.851	265.554
EDJ90652	10.7392	31.9779	7.47117	12.5586	8.11852	35.0419	7.36246	5.51069	0	21.1135	6.85563	74.7012	271.8	7.82534	29.0916	49.1504	25.5279	14.2081	14.0705	10.1143	6.37627	9.37668	111.211	6.61464	6.99918	211.931	6.46012	13.4626	10.481	22.2268	29.4986	4.42051	157.806	11.1559	275.858	47.589	25.9612	22.0016	11.3909	4.94474	0	12.6629	305.463	227.695	133.073	41.4719	9.52684	24.4663	22.4528
EDJ90653	108.958	175.522	95.7234	187.946	139.379	119.548	90.119	83.967	0	108.729	141.819	139.512	153.831	121.279	109.795	119.117	132.683	176.401	124.998	163.712	120.861	127.11	168.339	90.6195	131.291	205.427	112.356	90.8848	178.773	113.032	173.922	117.907	246.5	152.453	214.303	120.518	186.115	175.274	201.932	97.0491	0.0431289	180.831	208.367	146.284	152.663	180.831	112.045	87.4738	147.027
EDJ90654	236.116	174.889	166.386	273.312	204.059	184.942	136.998	157.982	0	185.376	212.883	210.928	229.528	160.621	245.528	252.24	166.16	267.364	127.475	219.858	270.587	290.883	217.02	141.821	241.164	225.083	279.965	62.0177	244.681	138.978	181.512	253.938	291.045	212.283	202.874	170.155	207.15	274.341	234.522	154.084	0	252.595	192.561	218.748	187.028	358.54	195.777	99.2444	141.646
EDJ90655	69.9129	135.86	89.9149	193.324	215.598	102.744	75.6387	70.226	0.0489935	89.7477	225.222	120.945	119.938	149.173	123.927	134.767	147.562	199.11	122.436	171.046	136.856	298.947	182.486	162.687	114.243	95.6535	147.655	63.8309	228.644	139.125	117.601	138.038	112.46	133.335	91.4071	96.2694	146.409	145.462	184.764	167.02	0.0491381	206.725	108.919	116.626	108.917	190.005	99.1206	118.867	139.517
EDJ90656	59.8156	123.612	75.4246	202.752	170.723	82.7536	66.4711	53.2749	0	62.6264	185.864	121.015	95.2339	169.142	107.384	101.903	100.733	217.581	107.195	143.304	111.849	215.753	144.148	204.45	130.251	102.999	107.874	104.492	212.326	105.234	112.845	109.22	124.766	139.376	87.7036	85.4238	126.873	163.848	106.132	116.769	0	222.928	90.663	93.911	90.522	160.815	63.4349	117.316	117.553
EDJ90657	46.2503	147.565	66.9601	146.319	99.1051	91.8487	52.1283	51.6483	0	65.3225	96.2033	114.993	104.307	78.6038	115.527	110.317	116.122	147.743	180.362	120.163	106.93	166.836	199.363	127.504	104.748	82.3195	126.16	127.594	153.869	100.799	126.206	120.283	114.614	143.413	78.1695	64.6745	144.35	138.196	172.82	136.222	0	136.337	79.9009	114.468	87.4802	130.564	75.1359	92.616	165.448
EDJ90658	219.407	132.512	143.467	182.788	181.085	169.924	176.059	123.721	0.0510947	144.271	183.215	134.411	118.068	108.885	105.128	120.359	160.638	179.506	140.5	142.951	133.426	152.282	172.303	118.745	134.693	288.782	129.149	207.709	222.307	92.7123	130.834	115.71	247.067	143.831	235.507	132.323	136.643	175.048	129.462	87.5496	0.0170818	203.44	120.499	123.17	118.526	170.654	156.98	81.9216	177.23
EDJ90659	108.539	251.981	140.421	164.331	0	214.025	186.402	143.57	0	213.389	6.02506	129.381	83.243	27.4614	102.363	90.4077	125.515	170.993	119.754	28.9115	80.6639	93.1996	315.745	79.4714	24.128	74.0541	76.8129	207.916	45.1295	173.916	227.15	99.9227	45.5486	161.898	197.034	99.3888	282.703	23.5618	89.1963	17.3827	0	132.721	108.17	45.2336	66.9478	135.623	189.307	187.477	477.623
EDJ90660	417.099	169.822	329.146	73.2776	39.3531	355.811	347.62	315.663	0	401.35	39.7473	108.661	43.5185	42.7374	38.2326	45.7806	64.5392	66.3631	79.3382	64.2541	84.6529	76.3126	61.9851	44.9557	73.3076	317.115	62.2342	132.122	69.2633	108.453	163.25	59.3562	156.168	102.087	304.588	167.562	166.716	112.684	68.9762	35.4534	0	76.308	105.356	53.87	111.389	100.055	365.999	95.4798	73.8707
EDJ90661	306.841	42.72	360.728	35.8646	22.9521	423.901	360.004	321.74	0	453.185	23.8201	46.1434	22.9168	13.5636	16.9851	19.7979	44.9397	43.4332	66.1527	31.7628	84.617	41.9327	54.6456	26.8707	58.8022	280.915	36.8853	100.68	43.1792	37.1521	57.6652	47.7675	168.359	74.0269	332.931	138.026	61.4333	73.6919	64.0342	10.3554	0	50.6357	63.6489	31.03	53.9975	90.4197	404.44	43.0639	74.4404
EDJ90662	219.759	29.8988	307.193	19.8894	17.475	326.876	275.45	276.005	0	378.132	14.5636	46.2583	17.1283	11.991	12.3969	19.3091	34.2539	27.6046	54.3134	28.8767	67.4082	22.4999	35.859	16.7476	78.161	350.722	28.4826	83.7614	19.6145	30.3861	32.3791	32.9631	354.934	63.4791	260.665	113.292	44.913	90.1754	49.9783	12.6502	0	33.8179	55.1654	24.689	43.9982	59.8033	379.032	33.5209	56.6209
EDJ90663	20.5035	82.7835	75.0741	521.242	469.515	38.5051	34.0764	154.31	0	115.172	506.483	17.8835	13.1042	759.464	12.3427	22.2763	13.1725	552.762	11.311	15.6043	39.7508	0	25.933	279.963	37.292	54.7403	9.67355	11.5519	648.862	73.0079	60.342	21.7799	0	26.2143	37.2207	107.286	80.1059	11.1274	11.7556	0	0	517.103	16.568	0	121.951	26.5034	73.9884	36.6365	0
EDJ90664	484.402	385.466	482.241	495.839	380.922	431.834	364.863	596.204	0.121572	515.92	372.487	513.179	265.568	306.299	194.401	262.533	424.51	483.194	277.831	364.147	338.818	245.364	385.455	380.105	345.441	511.202	311.523	292.773	246.435	254.818	364.414	290.97	574.121	318.467	342.988	471.792	347.809	426.063	460.953	694.585	0.121931	553.312	461.323	282.162	456.794	394.864	552.32	275.064	395.571
EDJ90665	50.1101	104.455	63.2688	31.9533	37.3701	45.7908	53.6068	73.2978	0	66.7297	36.7689	66.4812	32.3944	19.7024	29.3563	33.2705	40.0874	30.3531	57.6179	31.6344	33.5931	61.9174	26.8331	42.6856	44.6973	60.3138	36.7763	62.5227	46.7887	36.7455	107.545	35.7923	46.2271	60.6305	36.5957	63.2906	104.639	60.225	33.4636	97.0099	0.0487139	32.0081	57.092	30.2716	75.3678	42.9342	73.6698	27.6163	36.241
EDJ90666	23.4362	88.9009	28.7886	28.3163	44.2786	29.8149	25.7576	30.0002	0.0956276	30.5226	39.5533	34.6185	20.2934	22.2646	13.4255	17.0434	42.4984	28.4334	25.6492	33.3711	16.1226	82.7683	22.9488	43.1987	29.7923	33.6397	18.0125	43.446	43.1345	35.3318	86.0305	17.8683	37.4763	20.298	19.2136	29.4216	98.9477	31.5922	23.1896	81.1207	0	23.8952	30.8503	14.178	32.9749	21.9877	31.3731	30.3944	23.2574
EDJ90667	48.319	140.69	54.7096	28.977	52.3773	45.72	38.9172	45.5197	0	42.0175	46.0105	76.1845	27.5559	41.5281	28.8634	32.9114	52.7724	23.7521	72.7909	35.9249	32.607	51.3719	34.5531	55.9369	15.9992	12.5695	30.6882	49.0022	31.1663	50.9539	141.839	30.4014	11.4059	11.405	8.43415	40.1128	162.278	19.5664	33.031	101.194	0	22.0349	51.3587	24.0095	46.1793	47.3243	38.4492	43.8333	31.9718
EDJ90668	83.1391	167.561	71.4497	31.1621	78.9931	76.5181	56.9832	58.1986	0.0347647	60.8848	79.563	104.997	35.8337	57.2848	37.805	40.2368	48.4688	23.9666	68.3802	53.3381	48.6884	36.5911	41.3667	70.6502	40.907	29.473	39.7437	47.3835	22.9822	68.0153	162.58	44.1573	58.7139	23.1039	29.5614	71.2767	178.382	48.849	57.4371	143.933	0	13.4129	81.617	35.1255	63.844	63.2372	62.8954	58.5631	57.7899
EDJ90669	158.442	228.751	109.59	52.7123	93.8336	121.808	101.792	84.6105	0	94.2399	95.0013	177.899	53.5658	85.0583	56.2159	57.8401	81.5834	40.445	77.5988	63.414	69.8816	80.2325	63.8754	125.436	77.818	50.594	55.212	71.4362	33.666	85.5648	213.503	61.8432	110.22	39.5902	54.7941	118.838	224.596	77.2931	54.3257	235.757	0	25.1477	143.659	48.4442	112.714	91.6702	95.7614	77.3229	58.2342
EDJ90670	111.457	292.825	120.247	187.302	279.563	150.942	153.41	126.737	0	154.315	285.826	137.744	126.617	287.495	125.496	129.622	304.174	200.426	243.696	204.895	162.977	220.47	388.964	223.949	119.157	155.909	160.127	180.075	213.947	172.444	299.376	133.07	167.742	116.008	168.135	166.748	302.367	154.714	271.814	293.647	0	184.485	135.223	141.531	148.977	156.857	150.118	187.375	475.431
EDJ90671	160.732	291.231	154.222	203.506	247.847	179.85	148.52	120.09	0.0771578	149.799	239.142	152.43	141.615	311.043	128.429	158.723	257.47	206.932	245.987	193.644	165.121	202.008	316.226	255.846	157.819	112.37	172.316	198.386	136.184	194.26	312.065	153.405	210.466	95.536	143.261	157.196	333.497	158.818	206.255	255.706	0	174.918	149.351	137.169	140.589	209.245	153.716	176.708	383.688
EDJ90672	142.929	205.254	128.559	182.146	195.21	156.739	157.072	115.623	0.131009	150.9	208.078	147.249	105.249	209.952	98.7179	111.308	213.593	180.806	211.31	182.281	123.24	148.196	262.324	174.727	165.249	211.074	129.574	173.893	196.381	127.541	210.49	117.629	224.384	135.068	184.257	165.858	228.289	194.577	198.633	250.743	0	179.059	144.927	105.871	133.358	171.366	158.219	109.806	262.735
EDJ90673	237.536	145.52	286.858	313.452	113.321	274.437	416.778	362.238	0.0452501	351.405	101.376	347.28	149.413	222.764	117.688	145.943	145.25	312.19	104.397	90.5933	143.912	192.414	178.384	130.505	310.252	641.495	131.226	112.667	121.597	119.26	160.379	145.161	511.876	284.943	520.337	433.22	158.283	356.449	127.678	266.264	0	331.71	317.688	136.911	336.892	107.743	332.517	139.828	129.284
EDJ90674	67.3737	61.8234	59.2698	120.265	66.5313	78.8734	56.714	40.4087	0	50.6854	72.1278	62.1986	48.6519	63.4916	58.2029	49.9083	105.681	112.703	105.71	66.0918	68.4904	105.439	113.988	98.6958	43.7642	63.4622	65.6379	80.3549	84.7881	56.8596	63.0895	63.2027	52.6686	60.4092	52.0196	55.7993	61.1057	62.6813	91.0523	59.9057	0	101.309	63.2799	53.482	48.2837	82.2821	54.4658	66.8377	72.39
EDJ90675	864.192	555.783	730.921	845.649	787.258	673.3	759.238	469.1	0.104563	651.92	775.772	597.542	685.592	805.668	602.916	627.862	1155.99	855.189	956.26	863.477	594.45	842.437	1105.76	891.685	1055.01	1018.95	574.261	811.013	1351.32	709.81	581.109	945.065	1263.55	739.296	1044.7	524.826	610.003	990.569	593.469	473.458	0.052436	748.281	666.867	733.416	530.008	791.616	918.895	483.377	783.494
EDJ90676	1854.31	727.202	1401.1	1456.54	1166.23	1903.92	2363.01	1123.9	0.0335219	1548.09	1179.36	1062.6	1634.22	1415.2	1270.77	1576.77	919.483	1491.6	644.152	1375.43	1649.34	1138.48	1251.86	1193.28	1659.89	3090.05	1709.09	624.125	1537.32	983.638	724.824	1816.74	2837.52	1182.09	2994.18	2330.71	810.715	1705.48	918.276	487.241	0	1612.99	1104.14	1786.54	1251.81	1826.81	1837.26	729.013	837.521
EDJ90677	786.994	175.917	212.58	296.482	361.678	293.545	209.547	179.234	0	172.851	371.714	440.834	382.893	395.203	707.518	504.147	251.228	303.992	252.982	184.658	251.567	168.358	198.39	215.177	286.608	289.358	413.958	201.295	322.822	233.686	169.368	377.784	283.267	287.583	188.84	227.273	204.273	234.391	479.633	79.8099	0	386.384	205.524	690.763	316.019	242.53	251.564	197.554	239.122
EDJ90678	403.948	96.0735	408.202	92.9284	53.4796	543.937	597.558	493.547	0	462.38	58.0178	670.896	50.9356	67.7512	64.9729	57.8898	25.7469	92.1575	50.2465	48.8695	68.6467	68.1327	51.8404	42.447	795.722	740.049	56.7236	36.4347	36.1879	104.593	94.7126	66.7588	550.765	857.367	466.683	747.355	103.642	795.586	140.475	10.9402	0	97.1048	706.555	52.1928	751.511	84.4747	426.73	74.4575	144.453
EDJ90679	390.593	87.2043	314.037	79.6913	61.508	399.819	414.025	337.42	0.0255925	368.94	62.5585	521.919	46.4874	66.3433	42.7508	51.548	61.1581	78.3513	87.6189	38.5342	53.9355	61.7923	51.8847	53.6017	673.308	579.787	44.2448	64.0073	57.4394	67.541	91.4017	54.4829	565.959	583.39	329.644	519.023	88.1385	689.79	118.381	26.3275	0.0256681	81.0805	489.987	38.6467	514.79	72.1179	369.254	54.0482	115.663
EDJ90680	151.753	70.2629	106.894	206.081	35.4376	135.795	77.7143	65.3041	0	125.644	33.2355	94.8563	69.2598	33.6042	50.3774	87.9887	42.1194	199.98	54.9955	91.2791	82.8046	50.5797	88.4088	16.8277	108.136	144.832	82.1502	24.6612	25.656	46.6889	65.45	69.0272	86.7861	99.1058	79.8095	38.2147	60.0801	143.157	28.7443	28.4108	0	154.608	104.863	70.9846	49.571	79.3863	104.373	97.6792	59.6653
EDJ90681	213.911	313.92	236.874	329.1	66.1535	200.372	125.121	129.303	0	211.443	71.3326	231.409	123.773	45.872	107.83	126.639	42.3623	318.829	38.9537	118.148	148.976	83.9782	62.3856	42.3823	136.928	136.768	130.808	26.6197	118.974	85.0424	319.355	135.123	80.481	121.146	67.3905	69.9565	234.798	159.766	44.6521	24.5296	0	239.95	265.992	114.32	96.761	69.4623	239.193	136.84	116.615
EDJ90682	3516.2	1886.35	2579.7	2804.7	313.497	4182.12	5745.31	1610.09	0.0458027	3229.23	300.403	2563.76	458.456	3138.31	559.443	480.354	830.617	2647.45	233.817	928.364	299.85	200.459	1544	906.957	2334.61	3462.23	382.596	131.078	685.966	1857.64	1812.88	345.507	4146.58	1376.84	3089.65	3097.88	1829.22	2095.64	261.069	256.032	0.0918756	2298.49	2684.32	348.091	2735.34	53.1252	2876.53	2797.07	786.691
EDJ90683	254.647	435.727	286.954	327.86	447.449	214.912	224.644	238.409	0.0515367	259.617	450.22	353.949	366.512	1689.21	344.049	344.446	300.562	327.865	322.428	383.532	402.408	419.522	752.892	464.625	443.887	232.058	394.547	318.849	574.505	382.823	466.443	392.169	421.575	365.488	298.995	159.162	459.141	523.827	267.238	286.372	0.0516888	300.027	311.123	412.752	303.39	385.384	280.758	393.04	522.6
EDJ90684	0	0	0	0	0	0	0	0	0	0	0	0	0	0	0	0	0.139618	0	0	0	0	0	0	0	0	0	0	0	0	0	0	0	0	0	0	0	0	0	0	0	0	0	0	0	0	0	0	0	0
EDJ90685	0	0	0	0	0	0	0	0	0	0	0	0	0	0	0	0	0	0	0	0	0	0	0	0	0	0	0	0	0	0	0	0	0	0	0	0	0	0	0	0	0	0	0	0	0	0	0	0	0
EDJ90686	0	0	0	0	0	0	0	0	0	0	0	0	0	0	0	0	0.0471018	0	0	0	0	0	0	0	0	0	0	0	0	0	0	0	0	0	0	0	0	0	0	0	0	0	0	0	0	0	0	0	0
EDJ90687	0	0	0	0	0	0	0	0	0	0	0	0	0	0	0	0	0	0	0	0	0	0	0	0	0	0	0	0	0	0	0	0	0	0	0	0	0	0	0	0	0	0	0	0	0	0	0	0	0
EDJ90688	176.533	277.238	171.18	430.833	213.74	218.349	153.982	167.094	0.246398	155.069	223.158	246.573	267.047	290.093	237.897	270.103	285.647	425.799	266.236	342.737	321.48	260.067	339.387	353.799	228.668	152.119	286.742	336.52	211.823	245.801	286.164	290.854	207.879	255.433	228.747	109.891	277.309	213.283	275.442	78.9671	0	416.629	208.76	260.964	159.952	407.755	147.909	262.792	380.792
EDJ90689	737.832	390.893	395.04	354.925	309.162	231.959	198.054	442.71	0	376.1	312.952	443.018	608.776	455.125	599.249	593.026	313.046	367.412	229.229	449.743	506.456	550.897	357.99	335.419	249.448	146.561	570.95	300.102	346.71	437.389	372.172	553.398	203.999	300.548	220.769	216.679	375.596	296.005	223.28	215.004	0.0689535	383.906	388.91	567.605	336.568	490.571	307.113	360.554	296.265
EDJ90690	52.8009	209.88	75.8341	113.351	158.498	116.07	86.3936	44.2467	0.103548	48.57	158.479	112.814	150.418	141.048	138.475	170.764	66.7921	106.124	56.9018	164.32	159.105	198.915	144.955	169.489	165.269	67.7521	146.765	234.76	131.895	120.24	221.245	197.612	110.468	227.903	100.681	39.6221	231.077	188.148	91.2885	195.016	0	116.233	138.583	162.335	97.3799	245.759	52.4343	115.191	150.124
EDJ90691	18.3473	96.8709	18.4155	42.011	77.7826	30.2391	16.6325	9.83164	0	14.5041	82.0119	27.3055	39.3603	68.4816	39.4675	48.928	33.1361	40.1411	95.9775	30.0749	44.0278	77.543	43.5717	58.8029	21.1578	13.7017	40.073	86.6	51.8061	82.4622	91.1265	44.1579	14.7394	20.3408	12.9266	11.6647	122.31	26.1811	92.2462	63.2877	0	29.8788	34.6278	36.1816	20.6043	85.8261	13.2724	69.694	56.9448
EDJ90692	27.1165	77.2349	29.0983	49.9615	46.583	42.6049	20.5257	19.1037	0	22.0561	49.1817	37.4677	36.8921	19.8079	40.405	48.2753	54.6779	52.275	130.634	30.2407	41.7711	66.8338	41.7679	45.0274	22.788	14.8137	36.2274	103.465	30.2647	57.5985	74.5366	40.0698	14.999	38.1018	22.907	16.5069	90.9953	28.4127	83.1231	27.3035	0	48.6291	35.3625	41.7721	24.6628	78.4322	13.8866	39.0982	67.198
EDJ90693	168.22	147.579	63.684	70.1007	105.873	101.562	41.3271	47.2273	0	48.8492	101.376	81.7769	114.634	37.4596	121.551	138.624	82.7573	72.0894	107.343	67.4253	118.81	39.5806	56.5429	107.854	44.1559	23.2176	95.137	169.496	36.5982	83.4619	146.896	110.275	41.9117	35.9615	25.9002	37.861	147.584	65.779	72.1413	38.0827	0	67.6487	80.1537	125.904	61.4227	185.303	51.6487	68.226	78.8957
EDJ90694	298.364	514.055	357.877	204.011	149.513	425.07	367.632	221.733	1.30139	332.304	149.918	349.975	207.129	223.344	284.898	184.436	241.258	248.263	442.707	634.236	221.905	313.452	598.591	45.8095	212.077	242.634	344.639	411.559	162.796	540.359	413.811	327.867	255.006	292.677	350.192	158.14	648.164	284.763	436.511	218.322	0	227.463	253.566	275.128	329.766	265.981	349.608	381.463	700.62
EDJ90695	141.513	357.314	188.494	106.204	166.673	166.099	166.961	140.848	0	179.656	166.91	149.428	126.764	326.975	149.247	137.935	93.1077	104.399	87.5956	261.034	172.182	227.27	162.559	89.5938	85.7953	111.435	183.114	109.982	110.245	317.351	362.913	206.657	121.597	98.3888	130.976	75.1137	355.076	92.3718	96.9077	44.1674	0.0176702	101.141	132.753	145.65	137.107	178.603	186.681	302.078	99.5926
EDJ90696	242.503	741.363	313.963	165.775	285.288	341.017	283.475	205.61	0	286.776	274.383	218.599	208.752	572.811	234.34	211.155	272.83	149.068	135.06	455.216	307.903	214.401	256.456	177.892	189.23	228.203	320.521	201.348	155.052	605.272	738.731	324.773	306.306	156.507	225.905	132.811	694.718	191.745	282.732	83.1566	0	97.6703	217.053	242.182	225.441	275.97	268.668	653.6	192.684
EDJ90697	1553.04	1115.11	1887.34	170.503	430.859	1520.08	1705.24	1848.51	0.0459899	1769.67	433.323	1631.12	430.238	25.6652	519.269	411.511	607.085	169.538	115.932	451.725	486.814	690.922	797.171	331.381	1544.77	2099.77	279.607	235.983	329.603	1260.32	1120.5	346.629	1606.08	1355.27	2045.41	916.277	1153.26	1130.14	144.774	1374.05	0.0461256	186.072	1733.4	291.304	1431.11	228.174	1974.25	928.208	524.396
EDJ90698	3888.9	1414.56	2950.63	133.819	407.246	2560	3190.8	3004.84	0.116202	2773.81	427.086	2514.17	639.679	27.0548	786.109	647.757	485.58	138.126	98.0636	587.461	764.173	1010.59	637.605	396.627	1871.36	3300.02	422.803	187.753	341.014	1387.77	1331.75	546.229	2117.21	1769.86	3069.34	1799.59	1570.92	1681.52	169.994	1910.78	0.0582722	167.146	2737.15	424.805	2100.45	313.94	2868.89	945.5	377.958
EDJ89968	0	0	0	0	0	0	0	0	0	0	0	0	0	15.5902	0	0	0	17.0906	0	0	0	0	0	0	0	0	0	0	0	0	0	0	0	0	0	0	0	0	0	0	0	8.40932	0	0	0	0	0	0	0
EDJ89969	0	0	0	0	0	0	0	0	0	0	0	0	0	0	0	0	0	0	0	0	0	0	0	0	0	0	0	0	0	0	0	0	0	0	0	0	0	0	0	0	0	0	0	0	0	0	0	0	0
EDJ89970	0	0	0	77.8416	0	0	0	0	0	0	0	0	0	115.615	0	0	243.846	112.89	209.635	0	0	0	315.623	130.931	0	0	0	190.889	89.4288	0	0	0	0	0	0	0	0	0	5.55262	182.466	0	114.092	0	0	0	0	0	0	316.563
EDJ89971	155.746	148.134	123.334	172.363	106.106	135.26	113.943	106.559	0.0273998	114.528	103.2	108.732	106.67	123.214	101.971	110.553	164.771	172.743	80.4225	96.2762	137.956	153.559	119.18	139.304	78.7306	93.3986	114.872	133.149	139.228	109.526	143.225	119.824	113.345	66.8829	96.6359	102.719	154.45	79.293	104.386	129.225	0	156.762	97.496	118.56	92.2628	132.301	111.258	106.634	119.173
EDJ89972	74.4121	101.061	71.4633	129.919	106.147	73.6121	61.3844	74.5711	0	72.5884	113.619	77.0629	105.646	68.7117	105.72	106.516	105.15	129.137	117.957	154.188	113.464	122.877	138.084	144.137	99.448	103.764	134.878	135.056	126.094	91.0609	104.081	115.586	111.261	94.5591	101.066	73.7759	112.823	104.251	119.894	93.2213	0	137.815	62.3239	116.575	74.6623	163.471	74.916	97.053	108.8
EDJ89973	86.6542	187.056	84.2649	104.08	108.166	118.808	95.229	75.9887	0	86.3612	104.483	74.7596	96.8689	70.0388	86.6095	104.294	114.771	94.0739	79.6298	129.956	109.983	158.568	121.911	115.283	44.6364	50.2235	112.689	126.963	105.197	97.8904	178.178	112.059	63.9222	36.8295	72.8111	87.7378	190.666	46.4314	108.186	89.7534	0.0199154	68.3077	77.5059	88.1568	74.9036	146.356	81.715	75.9459	123.64
EDJ89974	180.023	270.032	148.173	165.28	174.127	164.628	177.25	164.061	0	167.086	176.429	150.36	157.133	107.848	132.645	161.986	194.968	158.882	141.319	188.082	196.456	202.525	170.337	207.628	174.691	247.078	196.098	242.961	203.808	166.179	283.755	171.303	229.085	143.946	217.828	203.402	269.456	185.625	166.176	136.893	0	155.199	147.314	167.009	175.633	212.123	184.323	148.594	152.516
EDJ89975	303.906	647.451	327.865	287.58	351.138	351.217	502.576	687.219	0.1329	394.868	357.194	468.056	233.767	341.046	192.275	233.653	490.221	282.904	609.755	297.008	288.167	329.991	492.936	414.17	251.929	401.944	272.948	546.969	431.854	433.391	579.387	284.948	359.622	213.502	354.522	667.11	589.437	280.897	582.741	769.715	0.033323	274.358	554.929	221.67	512.172	339.276	427.087	477.792	382.376
EDJ89976	34.4346	40.105	46.5537	65.5427	74.6533	72.1288	46.2239	34.4331	0	46.4965	51.4631	43.8964	23.7007	52.2737	20.7289	27.3394	119.121	59.9495	62.8338	66.5247	28.2444	103.007	90.4564	40.8856	33.7238	58.9317	21.2451	138.79	46.5017	25.9373	59.7653	28.1371	77.1159	37.2523	67.3187	62.3703	41.395	37.3757	75.934	12.7264	0	39.0411	38.5271	27.5974	21.0062	53.0708	43.0129	33.131	71.2021
EDJ89977	93.2669	116.636	85.4251	80.2003	75.9245	92.7431	87.1061	68.8939	0	80.1687	75.2161	86.3881	44.6625	94.0557	45.5452	43.4915	66.636	73.3475	39.0063	54.126	53.4724	83.2752	52.7187	48.0198	66.386	116.3	44.2629	63.2431	51.9858	55.35	114.976	52.4589	123.394	68.5917	108.379	104.731	108.295	88.5415	40.066	39.2148	0	72.2703	85.3693	45.8632	68.3645	56.012	70.8199	58.2548	56.8634
EDJ89978	321.728	2092.81	1171.47	948.159	1104.58	1443.36	1344.19	1583.65	0	1418.16	1066.6	537.848	485.497	3052.52	414.247	563.156	637.308	922.091	473.295	2492.75	593.424	2.21362	1254.68	2777.47	726.034	1200.94	581.867	453.163	1337.72	3078.78	2314.52	659.779	1223.56	599.868	1062.64	835.886	2540.13	868.169	609.745	1467.04	0	898.634	765.483	484.179	661.484	283.025	1564.1	3752.67	363.015
EDJ89979	381.243	981.685	395.163	670.65	572.543	508.162	309.648	343.111	0.231209	402.542	554.189	332.526	763.771	475.962	926.412	760.251	671.963	625.541	498.207	537.866	824.81	271.394	609.353	663.417	163.853	100.738	707.345	391.267	598.814	920.735	977.01	749.69	264.332	79.9583	123.722	420.068	944.577	166.089	774.248	1162.38	0.165637	486.609	329.378	833.864	328.658	644.611	430.076	903.432	513.808
EDJ89980	118.185	49.7145	105.487	88.8868	45.1028	79.4332	81.2572	104.829	0	99.1173	44.8714	96.7919	77.9709	32.8479	75.8593	73.6613	44.6169	92.1151	23.1349	44.4631	75.5108	101.374	44.7011	50.7413	81.7721	134.887	79.8721	38.1989	16.2802	48.4301	50.6416	73.3334	120.56	82.4676	104.093	94.5544	55.4533	113.014	48.8562	59.7366	0.0261438	101.921	88.6731	73.7876	91.3834	67.5275	110.059	48.3298	26.3434
EDJ89981	62.0621	48.5494	67.0364	53.6435	47.828	56.8186	54.1517	65.8158	0	65.3653	41.3413	63.6046	44.6232	59.8259	43.8982	56.471	51.8334	63.0016	8.55934	39.5575	66.177	149.882	78.4966	63.0961	57.3802	80.0852	51.9736	27.9732	22.9377	55.2469	42.6182	57.6849	101.329	52.5681	83.0893	54.8005	66.68	69.8891	54.2639	11.1818	0	46.2451	71.4635	42.0297	73.8268	63.1757	85.8496	54.0614	28.7314
EDJ89982	109.092	9.02074	280.924	3.02926	5.24739	330.39	220.929	167.034	0	372.694	12.465	78.1641	129.621	2.71335	126.461	210.552	160.18	5.94897	639.947	23.1474	281.097	26.5635	508.862	6.8678	55.0322	42.1663	202.421	645.796	2.74841	0	8.76711	147.876	34.239	144.812	325.268	213.105	34.9159	46.5719	82.7905	0	0	11.7086	231.094	197.042	200.534	160.444	262.38	23.9532	644.396
EDJ89885	0	0	0	0	0	0	0	0	0	0	0	0	0	0	0	0	0	0	37.5179	0	0	0	0	0	0	0	0	0	0	0	0	0	0	0	0	0	0	0	0	0	0	0	0	0	0	0	0	0	24.6836
EDJ89886	0	0	0	0	0	0	0	0	0	0	0	0	0	0	0	0	0	0	0	0	0	0	0	0	0	0	0	0	0	0	0	0	0	0	0	0	0	0	0	0	0	0	0	0	0	0	0	0	0
EDJ89887	0	0	0	0	0	0	0	0	0	0	0	0	0	0	0	0	0	0	0	0	0	0	0	0	0	0	0	0	0	0	0	0	0	0	0	0	0	0	0	0	0	0	0	0	0	0	0	0	0
EDJ89888	0	0	0	0	0	0	0	0	0	0	0	0	0	0	0	0	0	0	0	0	0	0	0	0	0	0	0	0	0	0	0	0	0	0	0	0	0	0	0	0	0	0	0	0	0	0	0	0	0
EDJ89889	0	0	0	171.392	0	0	0	0	0	0	0	0	0	0	0	0	4.70793	165.853	20.2131	0	0	0	9.26861	60.9065	0	0	0	66.0595	6.77102	0	0	0	0	0	0	0	0	0	0	23.4721	0	199.217	0	0	0	0	0	0	0
EDJ90563	145.501	325.075	150.211	449.285	266.351	164.948	102.773	106.105	459.125	115.121	275.204	150.278	415.97	428.236	331.235	454.868	417.797	450.965	550.517	226.871	414.53	241.774	580.257	483.409	222.145	96.6408	447.714	678.407	229.081	440.852	314.717	413.444	141.433	199.298	104.204	105.265	413.695	261.352	631.056	484.658	480.289	453.261	151.555	371.836	136.027	598.18	127.954	327.203	693.518
EDJ90564	1262.92	283.282	1993.55	10183.6	10175.5	1660.21	1434.28	1718.53	27004.4	1763.66	10827.4	2227.55	3901.25	15669.8	3049.46	3910.52	2064.47	10018.1	3793.17	1308.24	3012.97	3.47576	4401.58	12754.2	3819.84	2560.03	3535.35	2031.85	1069.67	299.796	289.083	3197.33	3577.41	5445.04	2343.57	1404.26	342.649	3807.74	2992.89	0	22473.4	11830.4	1519.43	3840.2	1706.34	2874.98	1730.1	288.348	3721.73
EDJ90565	1195.59	1666.65	1905.74	3139.69	2887.33	1453.94	1307.13	1800.39	5593.96	1628.96	3047.35	1850.36	3869.55	4604.13	3463.59	3669.65	2675.89	3142.18	3148.79	2026.83	3437.62	3634.71	3218.52	3599.73	2641.08	1258.88	3895.65	3495.58	2931.86	2379.28	1634.64	3698.1	2109.52	2857.03	1433.31	1240.33	1963.75	2568.32	3089.03	4809.86	5007.8	3739.02	1664.64	3471.87	1859.69	2972.66	1583.61	2444.61	4133.05
EDJ90566	76.054	112.893	81.7616	278.364	100.847	61.9162	52.2088	57.8904	210.708	73.7511	103.224	96.0253	206.116	195.357	234.77	225.911	191.07	267.699	271.803	177.197	240.97	201.583	196.077	202.891	142.809	43.6218	238.787	312.66	104.42	206.743	100.751	258.585	66.2711	144.985	68.3255	36.2589	131.28	117.491	262.076	314.162	423.794	297.777	77.1738	210.763	73.4	278.585	60.2472	179.515	187.765
EDJ90567	191.386	378.663	210.771	279.595	195.936	183.023	183.638	179.705	193.092	208.167	192.255	275.369	163.867	197.481	145.504	175.215	189.225	280.906	141.193	223.336	187.233	220.924	184.681	243.665	281.692	249.756	176.885	111.742	243.322	335.063	383.653	183.768	256.839	247.385	209.573	268.381	431.136	350.278	133.295	115.601	266.256	270.208	310.774	167.254	269.74	142.312	190.152	301.39	124.866
EDJ90568	763.341	377.862	379.164	293.144	322.183	359.321	257.713	352.654	70.0385	371.727	322.882	493.689	321.983	365.42	320.7	272.952	462.831	293.492	245.799	340.236	263.694	392.328	356.057	192.411	432.933	441.53	258.098	299.965	257.959	319.319	363.647	338.094	462.65	413.099	362.739	376.309	349.39	429.8	394.73	29.5767	212.171	273.563	396.069	279.663	405.729	300.229	338.417	387.964	444.453
EDJ90569	116.903	344.464	230.884	271.776	36.7471	216.215	181.534	215.712	9.55938	223.864	51.1284	236.888	153.203	127.632	149.277	143.689	99.3807	308.522	244.936	252.531	161.97	209.714	185.198	134.948	81.6134	58.8487	170.479	247.491	86.7404	304.839	295.394	176.236	41.8114	284.585	293.676	211.624	277.961	91.6413	173.319	14.1835	196.246	290.075	224.234	143.534	279.376	169.429	205.245	415.664	320.946
EDJ90570	456.942	1155.6	598.58	1618.69	924.879	612.899	607.969	610.592	1446.58	575.812	963.63	732.965	858.542	1141.53	740.185	854.827	786.801	1489.63	905.705	1008.82	936.609	1186.15	1494.75	1474.67	509.054	276.077	855.357	864.456	836.686	945.588	1114.31	863.942	388.795	342.317	305.272	847.147	1211.79	492.555	790.764	1620.94	2200.3	1201.32	740.731	794.878	780.938	937.274	614.888	837.93	1419.42
EDJ90571	367.75	855.138	407.445	1531.47	1009	369.115	337.033	387.272	1862.57	350.371	1006.6	506.388	557.409	1085.16	502.323	552.626	737.304	1396.8	568.658	829.11	626.966	1221.71	1062.09	1387.66	668.867	427.814	540.911	569.966	758.861	585.319	810.014	611.525	581.157	501.271	336.714	425.606	905.149	688.056	558.841	1684.96	2083.25	1121.61	482.449	516.23	475.099	700.986	417.509	464.093	858.411
EDJ90572	305.954	1024.22	414.378	1545.3	1032.11	315.572	270.795	334.176	1394.47	298.204	1022.34	486.598	548.756	936.774	435.045	489.821	787.682	1364.24	737.347	890.187	618.14	1374.83	1276.95	1344.17	603.26	366.657	440.095	753.75	962.352	692.304	1048.66	639.291	488.531	470.105	276.349	283.484	1036.81	554.468	788.448	1616.3	1899.04	1033.58	488.825	435.57	374.613	750.905	367.121	485.75	1047.35
EDJ90573	241.617	1007.63	331.729	1228.9	839.217	233.608	223.321	306.73	1125.72	259.621	855.447	341.538	358.259	768.506	328.245	363.276	693.614	1146.19	546.063	755.231	443.649	1127.6	968.846	1113.56	361.582	246.375	363.018	604.24	852.886	645.531	983.89	437.974	254.878	350.368	220.44	257.953	1004.88	382.383	539.818	1122.92	1832.98	832.021	336.066	322.221	312.967	514.623	305.068	560.136	818.863
EDJ90574	109.631	1040.27	249.444	1016.64	815.859	192.663	145.151	241.309	1038.06	183.145	868.097	214.345	278.984	764.85	254.901	281.019	647.679	971.361	607.199	664.168	349.205	735.18	953.674	1167.05	272.369	131.279	284.403	542.117	840.117	629.724	1046.54	342.601	254.832	234.896	146.068	188.586	959.14	299.489	572.435	1040.04	1907.85	625.701	286.084	262.909	234.637	376.382	241.561	573.303	892.002
EDJ90575	631.66	913.324	522.78	1091.74	1052.67	365.611	277.475	516.334	1450.78	399.881	1054.49	589.776	656.834	774.62	621.998	647.62	475.333	1073.37	695.649	843.897	706.857	1222.13	1233.63	1378	518.852	215.281	599.252	589.032	1072.71	538.356	903.55	716.635	546.126	391.623	253.441	375.867	839.293	549.229	772.049	1194.3	1697.12	735.266	565.11	606.766	487.004	761.197	540.634	528.241	937.657
EDJ90576	264.968	291.608	209.356	561.391	431.052	130.651	86.1254	201.562	422.278	174.363	413.283	195.448	252.196	242.401	257.766	271.349	292.301	513.685	345.238	296.393	280.969	642.731	644.11	639.799	186.679	89.2727	238.659	275.804	487.052	214.569	313.258	297.455	186.419	138.688	99.5382	124.384	326.29	175.191	393.332	313.188	568.156	376.005	208.988	240.07	173.538	311.777	217.118	209.827	376.007
EDJ90577	862.041	896.167	659.614	1174.62	638.691	405.732	319.766	701.574	502.509	473.961	657.524	682.509	703.453	466.016	794.574	704.182	789.986	1127.63	388.983	467.097	629.33	660.271	672.95	976.954	501.776	294.62	651.143	394.845	975.775	799.91	864.644	842.631	629.242	636.274	429.272	392.294	1007.86	547.168	496.711	247.884	889.623	867.465	536.766	628.624	585.323	659.964	581.809	739.435	463.575
EDJ90578	82.3098	67.3434	56.4332	118.867	92.4766	51.666	45.9729	35.0814	146.291	43.4769	95.0851	119.653	93.2339	33.5479	129.242	101.317	88.326	117.915	66.1672	62.5855	111.398	116.756	122.026	101.78	94.2592	44.9642	105.749	79.9935	61.8882	56.9887	71.6273	130.354	55.5637	86.7376	34.2931	39.3231	75.5624	83.5631	82.4352	73.8341	197.05	117.413	95.1025	115.904	80.5536	174.032	42.6505	44.6046	73.3487
EDJ90579	50.0381	68.3485	49.4044	143.789	91.1376	59.8417	50.2698	39.3449	120.163	43.874	87.4752	44.9468	67.4609	74.7515	60.9932	76.2725	141.223	155.523	109.455	62.9961	68.1727	30.4613	144.052	143.727	53.2777	51.62	74.4649	150.638	120.531	55.8453	64.2289	65.4496	60.3318	51.0845	50.8409	56.9898	80.727	69.3085	100.055	98.8755	150.079	166.012	43.6523	60.6927	38.4978	117.455	43.4197	46.2619	97.4036
EDJ90580	96.2932	109.693	105.019	153.115	134.685	118.351	84.7342	93.0585	120.366	101.539	131.246	89.0877	157.264	98.0443	145.952	163.093	170.898	152.521	130.717	134.333	186.02	198.52	151.588	202.737	126.976	133.439	192.514	177.484	186.407	99.6483	118.417	163.478	153.431	113.88	118.773	111.232	116.894	156.87	132.107	78.4847	162.038	162.484	96.2906	155.863	90.4556	226.382	112.207	100.932	120.588
EDJ90581	609.73	356.121	531.636	865.412	461.521	486.734	529.044	494.843	216.385	555.636	487.548	752.945	513.852	445.98	483.177	507.278	691.033	882.056	529.126	706.214	475.735	1023.52	496.296	563.242	576.292	573.011	488.378	687.693	499.226	534.721	366.52	483.602	511.085	680.376	553.431	611.966	381.051	579.818	649.247	146.873	480.413	971.502	622.085	526.087	768.088	458.537	527.62	638.499	326.8
EDJ90582	319.122	400.37	312.913	231.007	194.786	369.062	527.378	319.488	203.426	305.091	150.625	333.382	208.566	158.745	188.849	205.677	184.17	234.631	96.478	239.44	246.428	125.489	175.589	175.538	309.339	922.59	210.956	166.591	220.731	203.83	359.045	254.719	625.623	359.598	590.768	797.176	399.747	564.577	149.888	76.5176	333.03	219.677	585.669	227.918	375.326	261.02	420.726	211.013	278.941
EDJ90583	31.4193	169.533	59.0835	90.59	77.095	55.7265	69.302	51.2201	36.2098	53.3822	77.0852	42.9673	54.0442	64.3017	47.8682	56.893	82.7349	93.4706	26.1062	68.4883	66.3657	130.187	51.0233	65.745	40.2136	62.1357	49.778	36.2781	106.446	93.9207	172.757	59.1276	43.6454	53.0645	65.4863	56.577	172.764	45.8915	35.1385	25.4699	55.2131	67.0815	49.5235	62.2369	53.8326	57.6609	54.3564	95.9945	124.427
EDJ90584	46.4771	184.626	98.8125	78.2615	75.2662	97.1373	85.9651	65.6491	72.4435	75.7947	67.8284	69.307	85.2803	77.8381	64.0793	73.3	128.106	66.3673	101.732	144.91	98.0999	0.371359	219.02	84.1113	93.6225	94.7313	79.2233	101.364	151.689	152.147	201.497	101.926	116.789	84.3411	97.9797	73.5466	246.016	114.726	164.182	63.629	27.3891	48.615	77.5354	72.8954	58.458	70.7364	75.7427	136.626	431.671
EDJ90585	238.845	698.855	284.363	4887.93	866.586	233.814	342.773	284.807	2435.65	253.773	901.584	282.041	318.25	4527.41	284.52	295.19	1219.82	4981.08	657.659	572.201	301.066	38.2261	2067.58	1113.69	350.416	437.975	344.999	326.995	2788.62	626.162	707.504	297.965	481.359	265.866	318.369	287.094	676.682	477.349	548.52	433.159	1590.17	4761.42	329.233	296.81	292.747	185.781	317.096	820.001	1160.36
EDJ90586	217.442	225.641	106.652	1117.63	552.912	97.5991	115.109	96.443	268.046	94.8337	561.853	172.447	162.761	850.823	149.018	160.662	414.252	1103.85	742.843	238.166	142.065	0.0503828	562.779	321.937	107.535	131.963	162.185	254.301	736.366	116.428	216.504	142.93	118.917	91.9315	98.4055	142.754	216.952	145.273	463.222	90.5613	214.491	1151.38	142.669	136.197	120.445	105.566	105.453	177.003	905.699
EDJ90587	101.567	196.199	76.4252	112.126	82.8887	98.345	60.2424	71.2755	104.051	63.464	83.8467	137.515	80.04	126.686	86.0467	87.874	79.0206	87.1481	57.1617	72.8307	87.4358	38.2673	92.281	99.5736	121.572	112.778	64.6251	27.9295	62.765	114.469	174.229	80.7688	136.227	114.964	91.3433	99.7089	173.835	143.112	69.6657	84.9124	61.7544	53.41	116.708	66.6636	98.1589	88.8905	71.1728	115.217	68.3524
EDJ90588	59.3522	249.078	54.1724	82.6226	122.035	74.4089	43.156	30.6029	607.781	38.2767	117.761	76.6202	27.6252	143.866	119.355	27.2187	71.4953	69.999	30.785	37.3556	25.3796	65.8892	101.316	79.1525	28.6173	25.9313	22.7773	39.5581	71.3819	183.007	238.383	30.724	29.3574	31.618	16.2006	56.1913	277.464	46.6823	48.2697	97.7228	164.507	49.4802	80.4547	24.6454	70.2052	55.0384	54.7082	117.58	68.9812
EDJ90589	75.1109	75.5984	135.383	56.0989	181.59	113.371	92.2834	95.4167	188.873	124.367	178.008	70.5812	87.7566	201.125	62.835	74.1227	84.2044	52.076	33.9561	60.0301	284.877	228.852	74.3129	216.248	64.1961	75.0795	280.96	56.6265	97.3903	59.1994	63.9721	647.438	65.3666	61.2234	94.1567	81.6451	76.7268	66.3423	39.2392	48.2545	87.2615	49.6259	72.172	186.858	62.5814	972.851	133.709	53.646	137.302
EDJ90590	63.7301	41.9281	125.529	75.2696	203.052	97.3764	78.3748	65.3072	396.658	99.4844	202.549	66.257	80.3712	209.861	42.9885	70.4767	90.2035	73.1984	27.3883	48.8812	329.436	171.669	53.0778	235.791	33.2042	22.0279	314.303	73.8963	94.3745	51.2865	40.0515	703.192	30.6696	26.3721	35.3788	52.8493	42.3782	23.0063	39.0676	119.607	200.827	66.8615	60.1189	185.364	49.9202	1240.38	105.148	49.8205	149.133
EDJ90591	84.0894	24.251	219.926	582.277	59.9541	203.037	149.738	131.503	285.667	219.304	103.36	188.599	122.841	58.3556	137.398	176.194	470.775	623.725	0	406.837	209.606	0	471.009	60.6189	138.377	267.264	198.367	453.465	69.3724	21.3872	23.5691	165.888	132.331	176.624	109.036	235.716	11.7333	280.334	0	0	405.381	684.621	213.555	116.814	166.716	186.336	144.497	21.4649	774.99
EDJ90592	158.81	414.433	334.709	645.964	166.025	352.797	405.565	381.617	37.2362	394.358	211.79	334.466	212.899	84.673	142.235	193.582	335.944	669.092	91.8831	452.501	238.427	29.7421	144.524	409.316	237.181	410.202	237.572	248.784	1072.79	358.598	452.179	193.383	262.11	326.849	502.754	412.957	355.629	321.625	133.248	15.5084	135.625	728.221	378.723	156.044	366.053	187.758	312.164	498.324	173.534
EDJ90593	1889.5	2795.87	1608.73	3157.3	708.335	1399.88	1577.06	1596.78	714.388	1475.42	665.057	1829.16	899.741	1152.4	877.457	1008.39	1325.97	3469.25	1282.92	1532.84	1125.14	1034.79	1809.46	968.889	805.66	1068.05	1122.66	1015.43	2028.85	2491.6	2798.74	1111.64	944.333	1093.74	1119.49	1230.44	2733.84	845.147	1464.29	455.574	1493.05	3109.36	1781.86	790.336	1265.18	708.57	1353.69	2845.69	1887.77
EDJ90594	430.162	468.427	494.244	1321.27	356.136	403.224	376.451	441.842	92.7839	430.151	332.295	406.379	351.017	530.243	307.1	370.038	493.276	1352.83	359.108	409.152	404.478	423.182	701.418	312.926	435.997	448.094	410.248	372.155	542.38	390.471	434.646	358.269	509.593	436.161	416.54	296.304	425.194	466.302	353.99	67.8877	272.159	1497.91	432.484	330.787	392.438	329.716	428.969	468.291	495.859
EDJ90595	251.473	164.591	214.563	485.582	104.852	184.436	187.455	234.299	159.931	205.072	122.242	224.426	165.641	131.382	134.25	179.947	231.698	491.321	169.614	113.447	172.086	181.608	373.387	91.9574	142.419	181.859	204.822	160.872	176.1	212.852	152.869	164.291	150.698	205.048	162.403	167.533	178.179	169.519	196.476	203.985	280.438	525.449	209.049	157.98	207.97	174.441	242.017	281.986	172.235
EDJ90596	70.9489	542.258	44.9099	30.5327	158.465	92.3101	45.0854	133.57	3411.38	31.5831	156.25	97.9809	12.4476	96.4766	73.3465	13.351	26.6635	29.2089	39.0119	21.7485	14.6653	13.1228	88.8568	20.7848	18.274	16.8166	11.1032	34.2909	18.1563	227.76	514.729	14.9623	16.4194	14.0808	13.0479	75.7502	595.036	33.4082	25.1247	1758.7	1318.13	21.3017	72.5067	11.5148	74.0859	25.2503	32.1425	174.936	36.772
EDJ90597	1954.1	763.04	1292.91	962.336	435.606	1055.68	1081.8	1223.79	2.51082	1260.57	483.143	1100.36	1259.12	313.385	972.532	1272.4	674.467	929.153	366.534	759.539	1288.39	793.364	464.464	492.811	466.331	707.582	1352.48	510.096	652.757	931.605	794.054	1345.96	409.126	1065.9	1364.79	1372.61	904.773	795.677	514.347	193.388	2887.43	1021.1	1104.52	1326.65	1174.8	963.971	1285.02	860.603	336.615
EDJ90598	507.134	565.602	588.089	822.451	656.101	617.628	498.634	533.201	501.896	540.017	693.333	446.258	641.175	399.532	457.558	664.602	895.12	842.319	491.794	801.51	646.736	652.202	724.259	658.638	580.427	767.857	643.45	660.235	752.135	582.251	555.321	680.228	709.186	653.879	944.024	656.71	641.657	771.696	709.188	150.441	917.647	965.255	461.722	654.174	482.301	669.82	520.897	641.412	525.677
EDJ90599	127.494	92.7125	137.537	88.987	31.0573	115.425	108.225	108.49	25.3752	128.986	33.9279	139.701	120.182	25.459	119.663	107.86	61.9454	99.2413	17.0163	62.6003	120.599	109.623	50.573	40.4899	123.701	168.972	120.196	51.7497	56.1567	75.2558	83.8297	135.552	118.117	165.926	178.146	176.943	101.988	146.94	44.54	36.7752	109.511	106.717	136.625	116.804	137.559	94.0673	132.47	75.1208	45.1766
EDJ90600	303.353	307.904	261.481	321.528	178.712	316.247	305.981	300.692	51.1903	301.235	192.49	294.054	259.728	207.177	239.755	274.529	275.406	334.041	131.568	258.25	290.131	281.646	258.708	254.094	290.412	392.32	297.4	188.422	343.265	255.006	325.427	262.311	321.093	455.437	454.102	373.408	320.382	397.279	157.463	30.567	77.7406	372.54	323.743	280.392	321.03	258.94	249.288	284	265.355
EDJ90601	202.059	240.947	156.164	160.533	93.5839	178.991	214.51	128.4	45.2058	133.931	95.7798	192.221	165.217	67.2469	136.22	170.359	149.881	153.086	62.9595	125.887	163.204	89.9844	154.303	65.0888	189.233	244.392	164.262	64.7853	110.366	159.726	244.065	153.891	206.696	241.277	235.308	199.246	263.904	263.033	102.663	29.0512	68.1804	141.748	195.076	147.949	175.147	220.411	136.982	146.242	110.268
EDJ90602	279.051	332.187	221.064	211.413	176.081	183.405	191.435	169.195	85.6348	201.367	189.542	211.333	253.903	108.574	239.046	269.303	291.746	212.626	180.302	233.631	217.201	225.472	201.015	210.068	189.262	218.478	222.257	233.121	306.787	221.889	325.866	256.015	174.809	238.222	187.995	229.148	350.623	236.778	243.774	103.564	118.225	211.986	239.857	248.092	220.542	268.252	228.956	166.754	208.74
EDJ90603	306.977	491.491	266.455	310.764	368.055	294.691	246.858	198.551	328.692	191.344	373.655	317.229	238.299	209.183	250.247	257.304	228.274	316.006	263.654	417.406	216.269	167.56	325.387	407.217	164.476	121.87	191.885	265.746	181.168	252.089	494.278	247.359	215.506	148.081	124.021	249.559	471.126	180.998	278.562	183.414	238.966	273.816	364.997	231.863	281.883	254.681	254.604	260.226	328.03
EDJ90604	240.935	260.181	154.836	120.052	165.123	187.383	174.55	127.053	147.197	133.308	177.919	225.688	218.263	90.5218	225.602	233.159	140.417	118.277	168.738	191.878	153.24	132.695	264.547	213.673	198.523	158.918	164.298	140.653	154.16	133.41	243.738	196.629	253.759	187.559	144.834	210.032	239.584	272.688	196.254	113.825	114.629	106.084	257.88	200.352	201.486	197.688	161.575	157.772	192.764
EDJ90605	0	0	0	0	0	0	0	0	0	0	6.39533	0	0	0	0	0	0	0	0	0	0	0	0	0	0	0	0	0	0	0	0	0	0	0	0	0	0	0	0	0	0	0	0	0	0	0	0	0	0
EDJ90606	113.027	331.963	80.4712	89.3943	98.6259	107.605	65.8776	64.4427	136.218	72.7484	97.3811	105.43	113.373	45.5169	122.85	93.3789	98.8363	70.5358	169.305	113.798	75.3257	114.318	177.208	176.373	110.401	117.351	78.1377	157.875	132.901	149.526	281.82	90.4644	161.195	129.957	96.8915	105.758	318.16	152.073	135.007	90.5076	123.475	65.0427	143.341	91.0462	92.3327	116.171	85.9164	187.235	127.063
EDJ90607	79.7707	150.79	61.6028	66.3688	112.837	102.141	61.4677	45.6468	184.927	47.8638	120.767	107.528	81.5726	55.0439	96.9139	95.3345	148.155	61.7897	292.043	69.5406	89.9805	121.786	210.044	151.974	75.6214	20.6518	73.2187	183.86	70.6914	94.2507	150.819	91.6695	79.8858	21.3249	18.4304	75.8918	143.08	76.3513	237.827	88.2666	114.816	55.1057	147.671	77.5705	95.8507	120.924	68.9115	128.284	272.91
EDJ90608	125.161	198.121	85.3396	110.388	102.276	113.062	127.852	50.4645	110.8	73.2966	105.927	175.651	112.283	87.2781	114.236	109.111	118.523	100.951	153.146	102.891	90.9526	162.291	138.266	141.973	169.372	173.579	93.7674	147.679	119.225	126.461	200.322	99.3873	187.547	192.319	116.321	115.715	194.98	235.877	136.758	90.7796	125.866	98.4795	187.339	92.5595	144.839	116.391	91.8976	126.92	142.59
EDJ90609	0	0	0	0	0	0	0	0	0	0	0	0	0	0	0	0	0	0	0	0	0	0	0	0	0	0	0	0	0	0	0	0	0	0	0	0	0	0	0	0	0	0	0	0	0	0	0	0	0
EDJ90610	0	0	0	0	0	0	0	0	0	0	0	0	0	0	0	0	0	0	0	0	0	0	0	0	0	0	0	0	0	0	0	0	0	0	0	0	0	0	0	0	0	0	0	0	0	0	0	0	0
EDJ90611	0	0	0	0	0	0	0	0	0	0	0	0	0	0	0	0	0	0	0	0	0	0	0	0	0	0	0	0	0	0	0	0	0	0	0	0	0	0	0	0	0	0	0	0	0	0	0	0	0
EDJ90612	135.334	255.26	153.588	117.842	153.553	190.615	164.819	104.285	127.209	109.327	158.682	155.53	168.134	106.339	118.773	156.787	121.879	116.918	97.5132	106.412	158.881	135.839	119.863	115.238	173.935	110.914	155.961	94.6298	157.145	162.423	255.534	160.628	206.998	182.959	112.184	144.293	250.039	244.79	138.954	62.0638	136.695	104.71	194.444	137.284	144.538	154.742	164.137	167.331	115.9
EDJ90613	3075.15	5203.16	6219.69	1878.8	4062.22	3484.32	4535.27	7785.2	8825.56	4526.15	4219.83	6841.39	11077	2409.96	11382.4	11064.1	3554.78	1970.76	4117.38	5278.35	9267.47	5171.41	3001.21	3642.39	6928.98	1906.22	10482.8	3899.4	2837.93	5475.7	4951.81	10180.7	3406.75	6433.42	1991.22	8697.72	4990.28	5077.21	4347.14	6815.86	7686.46	2155.33	5639.44	10253.5	9153.04	7469.46	5287.63	4295.6	3254.37
EDJ90614	5482.4	4796.29	5216.94	3494.5	4605.6	3351.49	3761.43	6274.68	9013	3890.95	4876.77	6783.55	10126.5	3688.05	10339.3	9763.93	4221.74	3422.88	5606.12	4636.06	8284.43	6770.72	4156.96	3851.71	6837.18	1795.25	8923.05	6116.38	3693.51	4257.53	4792.58	8771.1	3408.59	5977.14	1969.79	7440.18	4616.39	4827.82	5346.95	6243.78	7151.21	3787.63	4873.93	8770.06	7090.26	8032.95	4480.47	3342.59	5033.92
EDJ90615	10747	8204.02	5904.78	4286.61	5102.24	3679.6	4397.24	6989.11	11031	4444.49	5167.16	8613.83	12820.9	3921.7	13506.8	12866.6	6590.17	4411.72	6301.91	6004.51	9963.08	5437.86	6339.37	4919.12	7657.97	2569.15	10326.1	9182.99	4602.72	7488.32	8716.98	10762.2	3644.76	6975.41	2744.77	8614.04	7535.4	6453.38	8810.75	9099.4	10565.3	4520.84	5517.66	11360.7	8238.27	10415.7	4595.32	5985.67	6231.23
EDJ90616	2685.9	10774.9	5266.39	7383.87	9329.33	3589.03	3878.41	6304.89	15535.6	3695.54	9616.99	5124.32	8699.84	7880.47	8511.62	8623.42	7077.5	7600.36	9847.37	7953.73	7527.12	5011.27	6698.8	8849.36	7464.2	2319.55	7615.73	9943.66	7623.82	10370.2	11035.8	7793.96	3855.8	7325.16	2805.75	6943.9	10219.4	5464.04	8559.28	5737.48	15995.5	8095.38	4907.93	7638.95	6336.87	7125.18	4372.98	8334.82	6979.39
EDJ90617	1220.87	613.235	776.452	346.574	120.587	665.255	727.201	755.436	28.2381	937.726	130.364	709.639	474.309	166.559	432.639	443.992	341.112	351.043	200.606	157.361	316.282	234.519	337.392	167.456	170.659	245.344	354.188	284.371	320.451	560.651	592.351	463.556	195.561	466.702	623.476	691.224	586.374	154.277	247.208	88.081	268.082	326.074	564.619	406.027	696.108	219.726	816.751	620.946	317.443
EDJ90618	1629.43	571.563	1278.47	467.603	462.824	1212.78	1317.61	1164.07	774.329	1249	441.554	951.058	392.831	517.419	415.868	350.386	625.535	470.767	174.376	331.947	292.455	603.424	497.153	448.09	391.247	427.508	253.653	206.007	570.328	809.014	588.035	437.878	531.019	325.97	641.163	1408.75	535.058	376.85	121.942	331.478	952.191	451.352	1083.11	326.656	1028.95	168.846	1219.59	817.052	262.347
EDJ90619	242.433	337.5	231.505	305.034	174.005	297.937	188.888	200.634	362.49	242.126	176.994	294.681	379.301	165.818	329.707	386.24	329.943	299.132	182.316	92.2526	399.886	515.559	237.455	266.204	162.971	84.5736	413.414	214.39	121.141	404.688	342.09	388.965	144.365	124.231	110.2	285.422	445.548	155.778	223.952	237.305	309.823	268.072	281.155	374.769	251.988	366.272	241.688	337.887	157.793
EDJ90620	232.836	218.98	219.145	291.297	193.272	274.52	251.667	244.031	568.893	226.122	188.922	324.175	277.306	207.023	241.066	279.519	275.092	280.091	221.495	91.7958	303.966	484.923	271.264	283.532	215.696	191.865	312.792	267.433	178.773	182.044	211.793	265.725	209.986	225.614	221.136	315.173	281.162	272.007	226.761	475.539	432.37	286.535	337.523	245.346	294.967	343.509	254.01	143.324	173.834
EDJ90621	0	0	0	0	0	0	0	0	0	0	0	0	0	420.764	0	0	0	0	0	0	0	0	0	660.893	0	0	0	0	0	0	0	0	0	0	0	14.8599	0	0	0	0	0	0	0	0	0	0	0	0	0
EDJ90622	50.7731	38.4371	67.3913	186.084	86.641	77.4724	65.925	56.4494	97.1378	73.5287	84.5536	83.0346	103.435	105.017	93.6036	134.46	142.709	203.843	245.084	22.9433	93.8213	260.171	128.436	94.1953	19.2389	25.4164	124.265	221.697	98.2251	62.1467	37.3564	111.239	29.9631	48.6861	77.7686	74.7207	40.2934	46.4989	65.4985	121.971	258.456	188.127	33.335	121.228	54.5258	190.739	76.341	39.6915	128.9
EDJ90623	74.9996	84.0631	96.7042	101.376	67.9463	88.5696	100.942	63.5909	41.4391	82.7067	69.2177	130.832	81.1637	55.1807	64.2602	83.9837	186.231	113.019	92.9022	42.0214	80.5075	9.11755	142.29	92.4646	133.341	149.05	89.2218	133.766	111.919	73.7268	87.1162	85.778	96.666	154.717	110.674	163.115	85.3889	159.565	70.1726	62.2674	115.811	125.236	123.067	80.2177	155.08	121.629	72.7799	55.907	61.2922
EDJ90624	109.888	55.7148	100.867	65.6554	36.2005	97.9525	107.096	88.6953	165.644	103.291	34.9973	121.684	92.5627	29.9807	78.4962	87.6158	45.384	59.4961	41.7641	34.3002	107.994	53.1828	28.8221	36.6019	125.107	127.311	85.8906	64.1943	17.6047	88.354	61.6	99.3804	90.2502	123.013	67.107	122.385	76.4176	111.853	27.7273	140.506	143.712	64.2715	105.163	92.1542	103.912	92.1319	99.8957	85.0555	27.2245
EDJ90625	77.6402	71.5151	119.55	122.98	88.5744	76.5067	78.992	114.925	125.093	87.8873	82.5921	125.396	149.619	59.3346	106.449	133.265	172.778	116.334	82.731	164.572	182.86	70.1971	93.9059	88.5926	141.213	63.5776	159.336	93.807	58.5771	156.887	76.1652	195.522	87.3393	142.481	67.256	80.3246	93.4227	161.654	84.1206	61.2256	172.951	162.925	130.247	163.013	104.766	134.703	87.8861	139.786	58.8988
EDJ90626	143.547	220.642	177.571	146.609	128.29	143.259	139.387	177.094	106.561	151.883	133.228	147.425	159.284	107.873	220.148	188.054	43.9454	151.877	223.841	199.369	156.735	191.137	220.24	190.066	128.078	127.923	211.875	246.425	17.0831	203.765	220.468	193.71	139.393	162.425	117.965	152.571	220.477	145.8	257.761	117.566	203.766	183.78	131.695	177.17	163.656	181.259	151.441	171.38	166.402
EDJ90627	261.174	453.336	312.807	121.623	9.07686	201.692	229.88	327.322	10.7033	263.364	19.1951	192.317	213.722	33.5957	295.342	272.706	31.3629	127.818	262.127	26.6263	237.005	175.332	204.787	26.0834	31.5698	19.55	295.579	236.079	5.63833	580.873	484.489	306.386	21.7668	176.321	79.7583	290.032	455.362	16.7793	271.029	134.213	211.807	146.304	204.47	270.699	262.398	182.473	252.009	548.091	162.331
EDJ90628	275.35	154.659	764.046	224.869	210.551	359.411	246.28	305.271	201.219	551.154	204.831	240.228	236.201	214.775	225.923	251.319	87.0757	232.237	108.597	294.891	331.307	212.418	165.011	230.442	202.222	175.317	331.495	110.869	87.4793	191.819	156.852	325.982	337.05	143.912	168.876	253.863	190.151	187.825	159.075	135.811	297.993	300.947	177.987	324.965	283.948	414.199	666.206	136.244	123.739
EDJ90629	34.6584	8.7459	43.4642	0.293696	0.763126	48.4089	68.0419	39.7187	9.53513	48.6707	0.601223	45.7223	21.5971	56.165	18.2557	21.4163	0	1.15354	49.9504	44.5113	30.447	132.956	47.6719	0.900186	61.9864	77.4948	30.8641	6.83442	0	5.39918	8.075	23.2401	82.4945	67.0214	87.69	71.4075	5.50096	60.6601	18.3808	3.12222	12.3113	0	40.6087	29.1888	58.9795	23.5202	57.3225	10.0635	46.3234
EDJ89880	0	0	0	0	0	0	0	5.05597	0	0	0	0	0	0	0	0	0	0	0	0	0	0	0	0	0	0	0	0	0	0	0	0	0	0	0	0	0	0	0	0	0	0	0	0	0	0	0	0	0
EDJ89881	0	0	0	405.655	168.25	0	0	0	0	0	308.773	0	0	414.527	0	0	0	342.219	0	0	0	0	0	145.098	0	0	0	113.961	0	0	0	0	0	0	0	0	0	0	0	0	0	287.085	0	0	0	0	0	0	0
EDJ90407	60.9689	113.235	74.243	142.065	119.976	66.736	60.7975	64.5969	0	65.5593	112.75	96.6321	134.044	129.788	107.59	135.32	149.292	145.41	78.0316	80.3398	129.009	159.733	127.789	174.255	101.386	68.5205	127.388	106.585	113.634	140.492	120.988	137.3	102.252	88.8634	85.0647	43.7518	152.789	109.475	99.6749	149.812	0	144.579	83.8938	114.703	72.7566	186.442	62.6507	124.505	90.3211
EDJ90408	48.4579	119.091	75.6006	134.617	84.3268	56.3821	56.317	71.8338	0	70.5149	92.4909	84.2252	127.472	111.729	91.7398	122.082	146.861	138.026	109.448	101.017	124.582	180.216	164.106	153.325	73.8722	73.4364	131.542	109.009	114.126	117.844	128.833	122.532	56.3647	89.3405	69.8002	42.7192	141.306	75.6555	98.8512	176.583	0	154.346	78.8812	124.389	65.9051	120.51	56.8097	128.625	144.942
EDJ90409	170.698	168.085	217.283	340.818	127.916	158.831	138.893	176.981	0	206.598	130.16	159	187.954	130.034	219.754	212.166	181.98	353.953	88.2821	204.456	220.325	218.834	174.636	343.118	111.363	121.775	204.621	112.724	221.582	163.927	175.342	221.235	123.485	169.809	135.991	169.495	149.963	132.665	169.763	16.9622	0	381.238	180.913	189.23	164.615	168.284	199.559	163.556	194.697
EDJ90410	1988.09	1034.81	2192	1242.88	564.539	2122.48	2537.73	2185.38	0.361419	2597.47	552.199	1355.24	954.34	1196.29	888.049	841.892	601.362	1287.74	339.998	1251.13	867.762	641.135	834.993	753.149	1229.05	2472.61	839.574	467.975	1194.3	1140	1059.81	923.292	1599.63	1274.39	2309.21	1944.18	1044.32	1199.13	463.12	968.508	0.0724971	1406.13	1737.41	832.945	1605.99	731.476	2116.79	1199.28	532.008
EDJ90411	22.012	33.1558	30.8915	57.3797	43.6954	22.7807	21.0667	24.432	0	24.5473	42.7476	36.9718	39.1124	24.8289	41.1062	39.4637	54.2898	57.0226	72.2576	32.0266	43.5341	47.5004	78.4803	62.9725	29.4999	20.2563	43.9203	91.3432	50.3115	36.581	32.2904	49.0086	20.5374	27.3152	15.8352	14.7094	39.1391	30.1425	69.7835	78.4726	0	59.5972	32.2148	41.8441	24.6354	60.7385	27.7888	25.4501	66.9656
EDJ90412	59.3475	110.02	134.074	122.145	14.3486	99.4336	112.817	136.941	0	137.268	14.3189	89.3179	88.2556	71.2501	88.0308	97.9824	38.6262	117.613	20.7566	67.4551	101.899	78.8807	58.873	78.0649	112.645	132.556	109.621	49.3906	96.2318	80.7994	114.537	105.07	171.529	106.377	131.677	110.871	115.555	125.044	43.8119	56.5307	0	125.524	90.8975	92.4124	108.434	97.7729	158.87	71.0429	31.7439
EDJ90413	300.229	102.119	213.251	187.59	57.3961	199.494	229.037	229.918	0.0691733	270.706	51.6825	195.086	165.319	97.8774	158.346	163.242	81.158	175.007	33.7887	78.7649	183.551	132.543	80.2346	112.9	131.624	193.453	213.375	50.684	157.146	75.6992	97.3702	190.247	228.919	109.946	200.534	229.457	110.834	147.503	78.8556	93.4931	0	167.922	150.908	182.895	189.918	162.408	273.48	72.3098	44.7537
EDJ90414	429.44	235.15	382.311	101.799	17.3044	379.519	298.55	336.063	0	404.012	21.813	252.158	240.38	186.627	202.757	237.859	180.323	72.8671	128.518	210.409	302.01	134.875	223.654	214.121	176.974	179.846	313.847	120.185	248.969	199.886	291.868	240.013	284.9	84.3313	206.359	357.989	265.925	144.71	65.9796	186.548	0	74.4653	256.291	230.048	281.948	190.477	401.765	225.689	87.1854
EDJ90415	60.9343	50.9703	80.5685	171.642	66.8357	52.4485	151.204	93.4169	0	101.416	57.7062	66.6809	21.0948	135.584	25.4731	18.6962	91.8874	172.763	26.7677	42.9394	39.105	0	114.892	16.3289	62.0841	163.938	27.2847	31.788	92.7944	22.3501	41.5116	24.123	77.9124	61.856	162.339	66.0565	35.5447	50.6758	36.392	4.96974	0	343.539	63.5997	22.5336	61.8958	47.5874	83.3055	39.0657	51.2284
EDJ90416	206.783	188.727	174.209	160.272	46.1434	224.606	365.982	143.494	0	163.586	45.6693	264.042	173.387	185.512	149.218	130.03	82.675	157.374	105.043	73.0175	117.603	36.9037	121.141	159.988	397.539	776.162	115.095	103.682	65.8437	132.919	191.772	138.524	441.744	451.724	467.071	280.568	193.817	508.155	102.037	104.621	0	207.476	318.707	146.13	253.296	108.356	143.173	143.056	48.509
EDJ90417	390.438	244.713	317.23	262.616	35.8634	335.734	647.729	263.916	0	292.95	28.9501	576.183	272.358	289.864	235.885	206.483	67.3125	256.46	137.373	92.9698	181.041	21.9953	200.859	166.661	794.163	1041.56	184.652	109.591	14.7602	188.629	220.317	205.625	884.677	775.209	602.16	503.987	267.544	973.535	131.996	79.7608	0	315.781	707.305	228.767	551.454	209.528	246.971	115.855	82.7946
EDJ90418	519.258	203.986	528.246	363.433	110.419	513.932	970.288	332.223	0	348.83	96.6006	891.12	452.057	505.341	402.134	315.621	153.275	346.586	116.13	151.666	266.64	0	287.555	214.954	901.889	1228.95	260.877	251.439	1.94507	267.348	203.757	296.662	1141.81	1058.63	856.006	710.471	263.184	1299.35	144.833	301.175	0	387.036	1138.57	345.072	732.695	330.161	344.37	160.49	80.4788
EDJ90419	257.414	112.416	181.196	159.549	68.4771	213.591	380.233	123.283	0	152.709	62.406	303.79	140.344	248.338	117.009	119.859	62.1002	152.642	92.1587	68.5673	102.103	63.1094	206.643	89.0404	306.71	326.791	87.492	105.368	39.8028	136.553	99.9787	118.025	355.075	231.049	185.963	223.687	139.053	337.561	77.7088	144.289	0	152.45	370.165	119.684	239.205	145.998	117.85	57.26	97.5945
EDJ90420	127.446	64.3208	124.439	100.798	56.1234	199.45	176.511	14.5327	0	134.229	70.7462	111.16	162.906	141.878	102.293	126.926	27.2926	42.4181	140.614	153.573	51.4757	73.658	282.09	308.949	231.8	302.449	120.258	119.674	78.5052	56.7254	104.187	78.9715	267.415	203.679	134.958	208.397	103.734	334.301	73.0703	0	0	48.7002	274.623	88.522	182.487	82.37	127.749	18.9771	139.571
EDJ90421	59.665	66.7775	54.5839	105.382	44.0077	41.3397	36.7812	53.9041	0.0149299	40.029	47.0272	49.2097	65.0638	56.4952	56.3094	69.4082	95.9244	104.949	76.3133	58.3439	63.9299	114.663	112.264	80.7054	54.1344	45.1674	61.3396	75.9102	122.364	71.1326	71.0947	67.2034	51.6839	67.7948	26.0334	52.6897	76.1462	71.455	77.5529	28.7798	0	102.757	64.6176	58.2079	46.217	85.7067	54.767	49.0879	82.3161
EDJ90422	43.6229	83.1889	56.3741	130.367	30.0451	42.9457	43.6508	57.7299	0	36.8829	34.6473	50.8192	77.4665	51.5113	64.3329	80.6857	110.357	130.672	110.417	52.7862	63.942	124.914	122.759	54.8869	49.1425	45.0007	88.3785	115.404	81.0669	85.0555	77.148	71.1112	40.7382	76.8086	33.9778	63.9759	87.4275	63.7325	114.756	88.9605	0	147.281	56.8389	72.447	54.2664	101.265	49.5671	91.0283	100.987
EDJ90423	0	47.3574	0	230.595	619.829	22.0273	0	16.05	0	0	807.367	0	0	462.951	0	12.7434	45.213	171.771	0	8.92668	0	58.1058	0	376.021	0	0	11.0678	13.2168	70.4449	167.061	138.078	0	0	14.9962	0	0	206.216	0	0	0	0	253.556	37.9119	0	0	15.1616	14.1087	167.667	0
EDJ90424	310.539	565.991	419.509	475.524	457.443	453.905	418.08	458.129	0.0767194	415.648	466.982	381.951	378.142	504.932	357.082	379.398	417.716	482.772	426.61	704.514	384.808	464.669	460.664	467.106	361.281	544.353	392.321	328.394	708.015	458.931	572.092	403.802	484.877	345.271	603.921	407.419	539.983	416.885	417.642	120.205	0.0769458	462.673	383.998	391.791	397.224	366.327	419.132	499.883	567.19
EDJ90425	305.915	541.036	240.941	299.431	246.423	241.737	177.484	243.531	0.017927	215.246	262.296	217.192	265.353	293.376	244.858	269.349	361.704	289.417	406.835	382.234	292.147	322.385	426.987	332.915	130.519	159.55	262.082	398.89	326.84	361.708	526.589	287.171	151.495	132.095	195.404	166.95	496.958	150.293	390.443	136.753	0.0539397	226.972	222.403	263.378	206.9	371.756	209.899	338.9	432.739
EDJ90426	222.776	437.865	196.891	258.387	199.753	189.764	151.276	210.672	0.0265591	168.659	216.792	203.924	216.657	188.346	194.272	219.511	268.507	258.432	268.093	247.527	214.476	324.478	268.69	226.991	117.559	128.932	199.711	276.168	308.059	239.34	430.703	238.206	143.24	156.305	176.478	149.419	430.675	135.545	266.771	133.078	0	244.863	199.443	190.906	167.416	236.534	177.74	223.232	307.918
EDJ90427	431.267	604.23	472.649	486.277	269.888	652.773	539.713	597.193	0	478.032	283.392	386.125	316.151	261.652	361.242	329.991	285.12	483.618	229.374	406.908	323.547	574.469	310.498	313.364	282.024	453.015	314.251	266.24	408.275	450.519	565.907	324.791	459.997	380.551	621.297	550.898	571.726	423.493	220.847	108.62	0	461.072	567.114	299.808	408.759	254.434	554.445	513.408	263.343
EDJ90428	214.167	165.638	139.117	168.25	123.289	212.347	245.854	187.996	0	199.83	133.048	167.994	96.7637	57.4593	99.361	113.609	128.511	165.765	140.218	97.4494	86.9668	165.374	169.375	114.273	97.7451	138.362	106.695	154.946	102.927	99.8025	156.751	100.899	158.903	116.694	168.734	240.988	145.774	101.798	77.1908	49.4921	0	151.279	133.182	94.8449	200.905	119.065	145.663	146.823	152.546
EDJ90429	217.741	132.238	167.67	240.229	90.1888	330.32	296.864	187.775	0	199.307	90.6524	237	109.702	158.919	115.376	117.625	158.592	243.758	118.112	87.9345	96.7164	85.4071	232.633	124.586	84.5747	88.5214	93.1441	146.086	123.992	102.315	116.62	128.856	176.579	85.8816	110.104	236.24	101.895	80.3158	89.0229	189.172	0	216.437	176.193	101.318	219.054	146.021	176.736	125.174	221.913
EDJ90430	1608.45	1198.05	1330.12	561.652	338.788	1273.62	1343.47	1838.28	0.0290254	1409.64	340.356	1132.22	330.637	421.253	236.832	279.348	468.725	549.778	137.728	313.692	278.936	217.376	805.754	509.866	686.898	1523.61	199.149	151.392	291.081	411.907	1229.54	195.55	1571.1	473.221	1296.12	1098.04	1156.5	820.112	159.52	334.053	0	532.385	1366.1	229.911	915.646	185.532	1427.28	537.434	393.945
EDJ90431	778.887	906.085	803.74	461.469	264.918	813.856	868.303	1262.74	0.0270702	981.015	268.751	662.278	192.377	369.875	135.464	153.168	363.869	461.53	115.818	282.585	182.04	191.734	715.747	409.898	546.496	1223.1	130.857	124.795	276.096	369.777	908.322	119.236	1138.76	429.578	1000.97	715.354	918.375	703.427	116.443	270.336	0	431.473	940.146	129.844	650.729	106.435	1017.21	421.214	332.828
EDJ90432	972.224	811.517	1008.14	794.21	205.292	981.689	878.999	1553.41	0.0982247	1195.81	208.131	701.352	295.96	235.216	174.674	189.405	346.144	773.129	134.728	301.158	242.761	262.934	681.461	345.371	465.22	831.929	154.242	127.826	202.367	498.746	843.549	161.126	1071.93	386.704	814.556	619.819	937.974	570.898	165.252	344.903	0.0656764	779.604	1011.2	184.555	648.927	126.224	1248.06	520.908	389.801
EDJ90433	158.49	288.305	221.012	142.433	194.734	183.907	193.57	217.068	0.108658	268.307	190.064	153.722	206.522	1656.79	208.397	195.992	345.753	148.292	362.764	267.989	228.162	374.343	531.75	184.016	238.873	151.875	230.811	332.496	1629.35	433.325	293.542	268.122	153.209	177.556	219.747	128.292	302.892	231.389	208.334	147.548	0	157.093	221.2	253.881	197.371	188.767	209.067	336.279	313.442
EDJ90434	169.756	254.228	162.984	235.183	218.235	166.474	142.029	140.113	0.114042	204.384	211.327	162.275	238.926	1164.07	205.194	225.784	370.166	222.936	365.142	322.569	252.639	253.53	447.825	137.52	253.234	164.31	228.696	338.376	1081.37	320.115	246.448	292.239	184.143	161.872	236.851	129.439	284.5	254.399	319.788	214.472	0.0326797	212.765	193.842	246.868	152.83	263.342	140.595	275.422	316.175
EDJ90435	562.656	259.175	504.649	286.846	261.022	491.033	601.027	645.969	0.0881372	504.66	254.993	769.41	344.908	436.54	485.936	283.32	286.945	275.977	217.181	357.419	291.622	739.983	312.642	155.951	597.543	661.332	261.187	247.717	336.557	502.73	258.04	316.235	607.479	516.032	552.446	642.149	272.911	492.92	280.049	221.51	0	284.593	660.734	334.671	856.732	172.932	482.557	479.655	319.246
EDJ90436	84.3474	96.6535	93.9179	218.53	167.047	119.451	106	88.9287	0	86.4095	181.147	164.626	131.014	197	129.228	131.827	321.803	197.78	268.509	125.756	161.014	283.246	291.411	126.315	106.676	101.521	143.36	345.121	122.333	240.949	89.5274	169.465	95.4729	115.354	88.7963	93.6067	124.928	102.245	230.503	75.8464	0	238.111	120.393	131.339	115.826	163.098	87.5282	234.412	228.178
EDJ90437	30.6652	84.493	67.3688	203.391	171.294	60.7013	43.3891	73.7155	0	57.0294	187.017	45.5416	72.5681	166.579	52.386	66.1828	236.41	183.99	89.1563	107.859	83.9552	358.841	136.798	135.061	28.6407	45.7291	80.9416	185.378	128.269	238.302	102.443	73.0717	26.7374	37.6168	49.6494	46.6194	135.187	41.3805	97.8871	74.9936	0	207.393	57.595	75.9876	44.913	87.8477	60.3133	275.45	128.72
EDJ90438	449.263	275.98	363.124	252.532	286.925	319.421	282.828	381.296	0.0662326	363.919	275.088	333.396	362.652	215.095	270.71	330.761	230.937	239.049	160.654	221.567	391.468	256.325	198.903	200.424	184.493	257.223	360.805	129.51	337.802	253.567	286.37	380.635	269.521	169.261	250.467	275.641	315.981	211.801	219.355	168.974	0.0221427	209.09	294.063	338.055	277.525	425.789	382.993	254.41	232.345
EDJ90439	63.0705	48.0715	57.1837	156.921	96.8639	51.9707	41.7149	49.6098	0	44.8874	97.2922	58.3791	93.7814	104.212	88.8485	97.8909	83.2445	151.085	82.3686	87.3474	117.91	141.663	150.319	149.39	40.0586	50.4012	107.488	86.2983	79.6835	45.0684	48.8244	105.053	39.8366	54.581	44.7851	44.9007	44.0022	50.761	95.6915	30.5775	0	165.262	46.8043	91.7878	32.6078	130.609	47.9961	45.6154	116.87
EDJ90440	36.7627	103.077	44.8691	164.302	149.5	46.0262	39.6011	40.0575	0	36.3292	138.693	27.3146	41.7701	174.865	47.5394	61.3911	138.21	124.171	185.53	107.251	67.9732	109.946	231.627	109.933	33.0194	35.1398	78.3719	137.316	72.9684	96.9649	124.221	52.0682	46.0683	33.0755	40.7834	42.7473	113.042	56.8982	160.814	26.1672	0	169.467	49.5106	81.333	26.9947	86.2406	43.4013	75.4207	188.695
EDJ90441	51.9862	112.167	51.9062	85.8632	128.208	46.108	29.628	32.7197	0.0270052	35.2279	126.394	52.978	57.4451	159.1	53.1432	64.2515	82.9135	78.1286	51.94	49.5166	64.2597	72.9504	111.185	216.134	12.2317	10.7348	58.3715	57.9778	61.4731	76.4006	112.26	61.0055	14.1111	9.2124	9.39848	36.2369	117.714	12.9769	76.6264	44.7912	0	57.725	45.1132	52.5691	34.0739	101.626	38.1355	61.8002	77.093
EDJ90442	126.679	176.457	100.807	115.936	66.4467	103.09	100.356	79.7376	0	93.0982	71.2578	111.228	97.695	72.307	97.6104	97.7183	56.9694	109.623	49.3846	86.7688	76.5441	137.852	150.611	95.5108	55.809	90.1885	84.4707	53.767	72.1801	102.995	164.868	112.137	74.4254	96.6373	79.7209	81.752	175.699	73.7909	59.5569	76.4175	0	121.432	98.2693	92.0952	107.717	112.44	77.7119	97.3325	59.0238
EDJ90443	0	0	0	0	0	0	0	0	0	0	0	0	0	0	0	0	0	0	0	0	0	0	0	0	0	0	0	0	0	0	0	0	0	0	0	0	0	0	0	0	0	9.37084	0	0	0	0	0	0	0
EDJ90444	572.896	848.275	565.389	635.205	292.311	503.687	618.233	526.648	0.0225645	642.436	289.648	617.94	313.988	1180.85	287.85	331.177	300.096	647.587	334.153	800.839	328.037	706.136	532.481	510.485	541.84	1007.06	381.094	302.875	1796.48	629.799	826.262	320.718	818.117	475.023	573.917	667.695	644.16	626.33	289.396	204.342	0	555.89	625.317	274.576	641.625	411.546	678.598	690.736	289.312
EDJ90445	323.404	1138.1	434.575	668.679	918.317	547.665	560.543	347.637	0.088833	460.813	911.654	410.1	377.928	1350.02	331.659	366.626	861.765	660.094	701.63	659.15	454.928	648.324	920.237	1230.77	556.49	878.737	432.398	888.493	716.794	590.159	1132.63	413.475	755.95	441.54	720.95	551.905	1158.57	622.396	793.628	507.534	0	608.759	427.32	384.142	439.754	556.252	443.918	519.519	835.459
EDJ90446	2246.71	1236.25	1258.03	1177.83	1553.3	1491.68	1545.98	1111.84	0.199448	1440.66	1533.6	1502.5	1276.82	2383.05	1247.95	1201.96	1259.67	1168.6	1134.18	1114.22	1407.92	1435.55	1445.63	1906.87	1473	2068.71	1419.69	1296.36	1662.39	785.33	1239.01	1310.32	2539.37	1140.9	1817.07	1779.81	1232.27	1611.33	1266.44	1353.85	0.0500091	1214.76	1427.18	1304.8	1519.69	1480.61	1446.54	791.704	1211.98
EDJ89873	30043.2	2507.21	23346	207.097	1665.13	18333.2	32062.5	21772.8	12666.6	24513.3	1607.32	25352.9	19447.5	1376.22	19742.5	19271.4	3351.72	197.435	10811.2	9085.2	25208	906.741	9296.1	2252.81	23396.3	26053.1	23503.5	6304.19	390.802	2716.05	2361.56	20298.6	22936.5	20703.4	24234.9	33352.2	2420.68	17605.3	12479	12201.6	11229.5	146.054	24741.2	20565.6	25354.6	20956.1	29343.2	2210.8	8737.08
EDJ89874	0	0	0	0	0	0	0	0	0	0	0	0	0	0	0	0	0	0	0	0	0	0	0	0	0	0	0	0	0	0	0	0	0	0	0	0	0	0	0	0	0	0	0	0	0	0	0	0	0
EDJ89875	0	0	0	23.1026	0	0	0	0	0	0	0	0	0	0	0	0	0	7.5662	0	0	0	0	0	0	0	0	0	0	0	0	0	0	0	0	0	0	0	0	0	0	0	14.8826	0	0	0	0	0	0	0
EDJ89876	0	0	0	0	0	0	0	0	0	0	0	0	0	0	0	0	0	0	0	0	0	0	0	0	0	0	0	0	0	0	0	0	0	0	0	0	0	0	0	0	0	0	0	0	0	0	0	0	0
EDJ89877	0	0	0	0	0	0	0	0	0	0	0	0	0	0	0	0	0	0	0	0	0	0	0	0	0	0	0	0	0	0	0	0	0	0	0	0	0	0	0	0	0	0	0	0	0	0	0	0	0
EDJ90275	381.732	493.245	251.022	181.039	301.533	282.419	216.971	179.873	568.205	203.462	308.444	327.605	599.5	341.126	557.717	624.064	463.38	155.98	382.479	206.603	596.221	196.788	376.652	298.025	131.622	113.774	585.988	364.413	314.352	399.686	479.554	624.524	135.214	109.968	110.149	234.229	521.85	135.633	461.712	578.286	319.758	85.8146	309.045	596.044	261.45	654.264	209.739	317.688	459.502
EDJ90276	2440.35	1421.84	1640.32	629.284	892.794	1795.72	1578.93	1451.23	1023.91	1560.4	886.123	1312.06	1717.52	1597.11	1885.82	1725.85	1382.44	600.392	818.055	1286.64	1708.6	274.886	1078.37	829.903	1221.4	1381.06	1461.73	770.936	1050.36	1480.52	1493.49	1624.81	1676.52	1283.04	987.197	1865.73	1502.49	1393.39	1013.89	854.593	586.798	525.61	1622.23	1705.17	1423.57	1766.47	1506.46	1342.84	996.342
EDJ90277	33973.7	11956	14679	10445.7	5814.28	18007.2	14095	16311.5	12906.3	12880.5	6446.17	13540.8	19227.7	6952.59	28414.3	23122.5	9650.3	10077.6	6363.44	12397.3	12769.9	11973.6	8617.54	5702.83	2571.42	4994.82	16167.7	8655.08	8982.3	18643.7	11980.8	17844.7	2371.18	20225	17874.1	17473.4	13631.2	6136.09	6840.04	16175.2	29669.5	10809.1	11249	22933.1	15307.7	14850.4	12309.5	18877.5	6418.43
EDJ90278	187.492	217.544	163.606	2214.36	427.593	152.829	164.612	97.4177	395.485	147.938	404.97	281.15	227.917	506.066	273.8	236.395	503.381	2214.46	585.835	254.462	113.821	112.951	680.142	422.65	310.738	225.234	223.202	277.159	908.39	298.895	220.554	231.065	325.451	277.206	173.173	142.43	215.684	432.067	421.076	203.985	240.31	2114.52	255.807	208.841	204.852	148.504	187.915	322.707	635.267
EDJ90279	57.9354	71.4449	55.0967	128.135	24.1662	60.3083	50.3222	50.5793	63.4013	58.718	23.3563	64.2513	36.0223	26.743	35.0338	33.8932	49.01	128.959	36.0101	32.5205	36.7204	20.5839	62.501	27.1577	35.4423	63.2235	38.4654	28.2105	32.8818	51.8067	57.8634	37.7327	46.2052	40.7228	42.8302	79.5599	48.9059	46.8071	31.7138	39.8848	58.2672	125.704	63.7619	34.5964	64.9677	36.2584	55.1828	62.5343	40.4018
EDJ90280	398.346	259.226	843.868	630.289	355.554	581.107	376.699	379.378	545.852	651.621	347.378	418.276	298.566	283.666	263.69	307.391	368.149	622.673	436.264	337.197	393.674	469.345	395.254	805.457	417.865	435.255	317.298	453.279	466.475	294.979	248.223	347.072	790.324	348.461	287.854	429.889	275.836	558.991	841.469	424.052	524.903	705.603	384.872	397.57	448.421	584.445	750.611	239.71	272.424
EDJ90281	408.051	171.633	876.457	531.591	368.882	467.896	314.947	364.38	347.266	574.113	358.098	499.319	357.337	280.765	306.262	374.528	344.892	549.116	404.914	347.619	462.477	398.149	368.157	835.048	340.85	290.407	323.179	408.845	474.019	253.942	172.127	422.447	611.824	333.524	192.834	348.216	204.859	463.294	772.48	447.868	486.222	592.264	426.911	409.871	429.524	728.978	746.607	178.734	263.647
EDJ90282	42.0609	79.0551	98.777	197.632	25.1223	140.274	96.4199	81.3704	49.9009	90.6358	24.1534	61.987	20.3932	117.133	21.8274	19.6972	206.858	179.576	169.625	56.2948	23.1981	49.2173	67.8745	260.466	45.7246	76.1536	12.3172	181.409	158.134	148.477	62.6042	14.6363	38.8017	29.6695	107.95	43.6378	90.6644	33.8465	24.1153	37.1649	77.6482	197.145	39.8476	14.1037	72.8466	16.8731	84.6128	123.1	40.72
EDJ90283	1824.71	287.061	1705.02	87.9755	37.7823	3816.8	5801.25	2117.64	91.4952	2626.28	37.6333	3247.35	170.194	495.481	155.376	128.118	146.997	87.9624	41.0447	238.083	275.75	137.932	434.004	260.928	2432.59	3923.42	111.068	38.2772	44.4592	391.636	306.326	113.973	3506.25	1261.04	3757.29	3497.42	376.962	1717.64	28.4934	75.7951	93.5144	73.9074	3380.36	100.763	3032.39	78.9998	2277.28	446.569	64.7783
EDJ90284	1028.3	248.013	1103.08	125.147	68.1511	1296.7	1108.76	1803.72	87.9469	1572.16	73.6447	633.842	190.849	522.885	177.134	165.024	266.465	123.906	31.2357	181.188	201.224	215.353	310.262	381.217	754.57	1743.49	135.855	69.1261	70.0418	352.392	245.794	133.848	1108.4	443.126	1095.89	524.711	271.785	593.793	39.2245	104.068	120.915	111.986	551.648	112.149	548.261	112.186	1489.07	443.081	74.207
EDJ90285	6138.68	787.268	9150.5	612.374	190.202	14160.4	15856.7	10975.4	222.159	14782.2	196.879	4861.25	817.418	1795.19	1006.61	719.34	626.731	658.676	57.9173	1399.36	1044.38	1228.64	1049.45	964.318	6446.03	20241.1	614.686	107.998	321.919	1354.84	800.516	515.881	6737.67	5115.18	15462.7	6795.22	829.947	3807.62	73.4943	147.121	372.761	662.114	4813.73	577.027	6673.59	299.872	11102.1	2002.57	88.0018
EDJ90286	889.353	429.193	510.55	83.317	78.3476	808.713	400.559	684.485	84.6337	677.356	83.2852	270.634	82.4244	301.614	63.4146	86.012	89.0067	91.1603	34.5162	140.666	82.3119	141.218	98.9198	369.171	261.272	505.674	72.5935	90.2863	83.6199	177.889	380.8	74.2616	714.857	197.945	565.587	285.63	409.699	331.935	104.69	72.5962	75.8119	87.8274	263.625	49.6668	262.439	118.014	663.899	351.366	28.6031
EDJ90287	385.772	360.054	255.414	105.684	87.2684	442.869	219.571	333.539	53.8099	333.949	96.8052	163.629	74.304	358.194	50.1038	63.156	96.7593	80.9079	26.9664	101.049	58.9106	158.384	68.5103	343.14	134.562	290.404	38.6454	76.6673	54.6266	156.416	322.714	40.698	382.549	99.6574	316.576	152.085	309.696	168.492	78.0189	42.3165	39.8899	61.0134	146.255	46.7997	112.63	92.2177	328.157	341.115	25.2538
EDJ90288	238.25	231.493	181.689	41.0533	35.1674	387.271	100.33	174.158	49.9635	201.09	38.2979	103.159	43.1249	188.003	36.6256	39.7437	73.0614	36.4628	25.9312	34.692	45.0143	65.0225	81.5079	160.233	74.9221	62.4103	29.6888	70.0528	21.4096	111.527	202.114	32.516	192.239	22.9001	90.6638	83.9286	237.89	62.9524	78.2427	45.0771	43.1377	19.4932	95.7237	27.6466	73.5275	74.9706	206.329	159.516	21.7384
EDJ90289	160.601	190.739	173.634	57.4845	46.7975	284.537	133.292	235.888	38.9615	215.153	43.2448	104.362	43.2787	183.216	30.7833	30.0578	61.984	56.5115	28.5408	71.527	43.4707	153.777	73.6471	206.935	89.3748	176.7	24.8802	74.841	43.1889	109.18	185.572	34.6927	228.218	82.1076	191.281	75.7784	212.86	133.232	63.677	36.1496	51.139	48.8078	92.1663	23.8642	76.17	65.1969	210.6	130.457	16.8245
EDJ90290	2331.5	587.652	2154.74	212.24	130.082	4118	2967.38	2464.13	159.639	3087.56	123.686	1089.37	269.327	855.743	226.51	213.425	178.981	202.095	74.2577	398.029	359.54	343.964	276.011	487.592	1380.11	4841.21	185.73	197.138	164.945	623.823	564.23	196.425	3227.73	1004.24	3726.35	1291.63	654.133	1204.03	155.92	92.1438	188.316	163.748	1141.69	182.107	1105.84	249.505	2528.92	733.957	51.5822
EDJ90291	1360.43	292.845	1400.95	103.644	68.4585	2521.58	1626.95	1594.52	91.7035	2059.83	62.6102	641.439	195.701	132.49	144.428	152.409	114.905	94.4647	27.9338	168.536	260.169	165.848	153.514	114.115	640.329	2206.13	152.362	90.9735	52.3085	289.217	301.454	141.395	1530.09	475.54	1697.18	692.805	368.279	582.158	137.184	87.1849	76.8656	77.5152	665.905	126.041	661.803	207.596	1810.89	307.159	36.7381
EDJ90292	369.588	184.181	557.399	69.9215	52.2869	841.862	477.722	619.487	77.993	618.639	51.8964	243.952	88.3425	85.5595	75.9145	71.4143	52.1413	67.1565	20.4432	92.812	121.698	132.239	72.7116	123.843	293.179	533.176	66.8103	43.5036	61.7759	164.313	182.32	73.1158	557.339	216.177	559.531	210.586	256.394	268.941	76.9079	64.9897	80.3324	65.6723	283.164	70.7592	228.978	111.011	618.878	155.468	22.2204
EDJ90293	13740.4	7784.72	11513.2	9521.1	5727.65	12157	18171.1	11945	595.467	15275.9	5662.96	9440.09	5230.67	5499.41	6533.76	6827.24	3076.55	9709.34	2057.89	5651.84	5803.93	0.108483	9877.71	5020.23	9419.78	16489.9	5502.46	3311.4	10548.8	8600.65	7781.1	4907.29	11262.4	7933.93	12747.1	13508.7	7391.47	9124.72	4790.54	238.599	3791.33	9607.46	13127.4	4191.06	10569.9	2955.87	12130.2	9050.31	1845.04
EDJ90294	74.9036	75.6064	32.3719	23.5858	52.8726	44.583	30.952	38.9259	5.28093	35.9245	61.4605	33.9156	43.6867	37.0328	40.6554	44.4699	38.3923	22.2057	112.449	41.7421	60.9043	48.0559	44.0043	51.8794	33.2524	33.5118	41.9053	118.303	33.1866	59.391	73.0791	38.0441	25.121	24.8574	35.6656	37.2127	76.3592	30.6546	41.5375	9.83276	17.5512	17.6963	30.7594	45.7723	36.788	43.914	33.4792	60.7038	24.9391
EDJ90295	127.836	153.524	116.677	125.171	72.8688	143.474	99.4459	117.629	91.7683	117.769	71.157	153.212	116.888	63.8142	102.373	119.374	84.0768	143.173	93.5581	84.508	149.812	42.1229	68.3044	59.7585	83.7261	86.57	137.355	76.3615	149.857	100.093	149.436	137.157	96.5495	81.4227	87.2363	107.264	124.406	87.2282	62.9954	75.6538	166.085	142.804	126.296	118.283	113.62	147.755	117.992	113.378	34.2797
EDJ90296	77.5666	160.99	70.9845	117.507	188.159	79.4034	57.6323	57.9951	157.291	60.4436	187.287	75.6142	88.5857	198.991	75.8695	95.3994	166.305	103.604	153.878	77.2826	110.722	107.416	136.131	172.578	47.2722	52.9675	92.1356	135.219	107.06	135.931	161.536	100.059	64.2244	52.5671	60.2811	63.0694	171.826	57.5035	170.564	129.583	145.381	81.7635	72.5103	83.315	62.8538	124.774	61.8961	110.608	96.7875
EDJ90297	63.0857	44.1262	56.4423	74.5462	40.5955	70.0987	69.5255	54.3898	35.2198	67.7183	39.798	61.0077	41.8666	34.2232	34.8994	53.2684	65.2446	73.5564	88.6004	46.1691	33.1191	78.663	109.054	50.6681	65.5661	103.426	37.9504	90.2598	70.7497	55.2001	41.1701	43.937	82.9783	75.1534	86.6847	75.5745	60.961	69.4229	55.7585	31.5593	35.938	78.6419	58.0419	34.4754	64.8038	62.594	64.2336	45.4261	66.2889
EDJ90298	199.199	61.0214	102.8	138.549	34.2171	100.746	101.153	120.825	8.06024	134.514	37.8289	86.4567	86.1509	25.2169	66.883	98.0779	131.387	141.391	101.854	56.0606	59.4601	99.0522	189.177	57.5531	37.3119	52.4673	84.6032	126.806	96.8404	78.2992	55.8328	79.4764	39.9616	71.8957	98.4982	127.44	58.3827	47.1442	80.7195	20.2796	27.845	156.266	80.6474	76.1315	99.5207	147.753	136.346	79.9216	115.982
EDJ90299	679.866	745.105	692.797	288.7	284.186	754.016	708.911	672.852	233.866	779.636	280.669	668.684	593.676	520.934	430.328	649.392	147.43	285.192	320.18	464.814	586.884	540.033	653.168	453.916	696.467	848.943	624.205	490.111	416.465	399.706	687.814	641.662	919.836	705.863	1060.76	887.79	751.159	802.532	315.653	388.668	379.293	324.47	700.712	542.272	703.196	727.171	787.868	443.143	575.778
EDJ90300	1008.74	559.421	830.027	708.966	250.783	787.398	835.003	857.502	201.473	1040.75	260.668	670.718	729.987	498.495	513.32	764.783	484.551	721.41	368.72	629.368	681.774	815.535	719.079	450.889	736.295	1030.13	827.788	488.916	607.76	451.801	558.467	654.634	970.771	663.53	1082.65	1040.22	569.57	815.047	287.192	303.664	473.91	823.383	633.553	703.587	853.164	756.699	913.745	548.435	634.24
EDJ90301	230.945	9.87864	224.098	15.7372	8.47949	239.604	159.184	213.128	28.4727	251.91	8.94413	422.022	16.4001	9.27655	15.1598	15.2363	9.81471	15.969	19.2258	13.08	35.287	4.9961	30.1913	7.82952	483.287	125.971	16.6678	20.3076	8.16061	19.6553	7.96171	24.4054	302.301	431.917	322.069	136.847	11.6575	750.457	14.4386	23.6062	23.9234	21.1487	375.067	14.5903	296.73	42.9661	240.037	17.2742	22.2439
EDJ90302	2342.75	1408.53	2266.58	2159.29	1068.08	2945.53	2434.09	2178.95	946.505	2421.86	1052.61	1168.05	1343.17	2149.23	1329.24	1343.39	1101	2186.86	495.101	2280.48	1421.46	1640.31	889.343	1376.5	1614.78	2114.22	1120.86	758.806	1869.61	1924.84	1449.36	1567.91	1971.15	2057.99	2943.23	1805.19	1359.83	1344.49	788.084	1466.93	1479.98	2547.5	1526.41	1496.59	1494.86	1425.31	2115.79	2132.56	1286.84
EDJ91439	567.508	416.966	585.57	550.752	26.565	631.701	495.296	534.753	6.30344	592.533	30.4836	156.418	251.442	81.8212	260.909	303.123	322.681	548.978	124.253	136.109	232.158	101.346	148.658	18.8796	104.948	216.781	199.691	153.867	39.6835	359.556	396.559	300.025	148.848	236.828	412.741	511.217	416.289	113.161	97.1808	12.8639	53.9869	483.757	309.959	212.235	337.565	217.615	467.115	396.011	95.7663
EDJ91440	188.013	129.421	219.528	183.706	75.6379	383.417	378.837	250.955	198.072	276.001	79.8069	115.159	106.441	103.748	117.408	101.916	183.053	185.192	139.031	92.3127	119.914	173.456	191.103	199.53	195.006	399.28	114.644	82.9791	168.019	157.007	124.404	108.491	350.819	222.421	414.885	343.985	140.13	191.875	63.0439	156.177	215.101	195.258	196.19	100.068	256.195	101.803	235.686	136.782	141.196
EDJ91441	0	0	0	0	0	0	0	0	0	0	0	0	0	0	0	0	0	0	0	0	0	0	342.401	164.947	0	0	0	0.180501	0	0	0	0	0	0	0	0	0	0	0	0	0	0	0	0	0	0	0	0	0
EDJ91442	0	0	0	0	0	0	0	0	0	0	0	0	0	0	0	0	0	0	0	0	0	0	398.296	27.6537	0	0	0	0.546754	0	0	0	0	0	0	0	0	0	0	0	0	0	0	0	0	0	0	0	0	0
EDJ91443	843.65	581.557	851.372	2066.27	812.508	1096.49	760.912	820.061	1979.41	686.28	833.831	839.042	1371	1001.14	1786.8	1799.65	1404.58	2092.26	737.846	1428.99	1393.76	1939.32	1408.64	1336.11	754.744	512.737	1553.3	1075.27	704.656	1360.05	625.764	1751.35	667.872	1407.48	443.577	948.838	793.875	801.244	548.588	782.662	1422.7	2468.39	1030.89	1800.84	1135.48	937.585	887.942	1640.75	691.401
EDJ91444	10129.9	6257.29	5370.51	6166.59	7570.83	3534.12	6024.86	4960.98	19674.2	4988.66	7442.45	11200.8	25094.9	8325.42	24225.5	24754.1	8914	6293.77	17126.3	8232.49	19595.7	9367.5	10609.4	8578.82	14281.3	3866.28	26537.3	11057.1	8843.41	7732.11	5857.59	22195.2	4814.43	12888.9	6100.38	5016.16	6759.71	9412.85	12329.5	20504.9	15115.2	7567.25	7551.24	24424.5	9124.22	21393.5	4568.51	5788.18	12303.9
EDJ91445	2498.78	5906.23	1890.94	5708.43	8800.34	1254.89	2419.5	1503.49	14703.9	1447.09	8722.4	3411.5	7845.83	7744.2	7834.85	7974.01	7590.04	5914.01	3601.19	5683.32	7146.43	9113.33	4341.2	8814.06	5516.2	1542.8	8094.09	10995.5	8515.06	6786.35	6207.52	7237.12	1595.4	5466.53	2554.76	1578.46	6004.36	4580.3	5990.62	12535.6	13109.5	6767.04	2490.88	8213.92	2810.83	7703.04	1331.05	5363.67	8658.21
EDJ91446	2616.24	4627.65	2761.3	4222.87	14069.2	1501.26	2802.13	2005.92	22226.9	1705.77	13908.6	3730.76	10993.3	10651.5	9834.52	10444.8	8401.34	4692.47	16565.6	9574.69	9478.13	10769.6	8834.59	12149.3	6233.8	1644.58	10431.1	10168.4	8805.12	6302.92	4566.8	11573	2192.55	7234.06	2830.76	2080.6	5122.9	4892.84	10135.7	10993.6	18420.3	4965.99	3389.23	10014.8	3205.49	11202.9	1910.65	4697.06	10778.4
EDJ91447	960.625	2031.57	1616.78	2501.66	4710.38	1076.73	1870.44	1235.92	12923.9	1082.86	4777.85	2368.02	5499.08	5514.21	5229.14	5268.08	4343.64	2529.33	7073.99	5943.6	5109.73	6267.6	4190.99	5592.01	4567	1187.48	5857.53	5089.98	4908.69	3134.24	2100.66	5659.77	1779.03	4725.48	1946.52	1263.93	2444.08	4327.07	5579.31	6904.34	10053.1	3125.66	2369.53	5264.4	2162.76	5063.81	1169.88	2513.46	5506.79
EDJ91448	605.341	320.997	3050.9	804.631	499.872	1807.41	839.128	1044.58	1251.42	1950.82	476.881	905.11	462.212	45.7444	587.905	623.489	116.215	712.392	74.577	1060.96	885.6	515.579	225.065	227.337	259.006	157.374	430.552	48.4404	247.988	222.716	335.295	630.739	997.144	186.918	178.242	710.743	399.722	441.747	100.491	660.503	1428.65	617.328	589.826	801.045	914.288	1540.72	2131.77	239.25	126.112
EDJ91449	3736.17	614.873	9994.53	1395.71	585.051	4646.75	2967.32	3745.02	1220.37	7604.24	544.659	2537.67	1548.95	139.591	2138.22	1805.84	181.7	1341.03	60.0089	1617.65	2461.11	1108.29	275.167	255.73	1082.44	899.645	1324.1	103.779	375.234	404.116	616.082	1879.61	3464.76	932.735	710.887	2388.69	614.818	1892.25	199.575	837.371	1976.53	1559.59	1641.96	2812.68	3448.71	3352.13	6858.87	386.147	145.552
EDJ91450	179.624	189.08	201.068	0	106.221	228.902	192.979	221.212	273.623	264.858	106.477	170.1	129.561	85.3098	132.846	116.396	66.7668	0	19.8184	178.692	163.55	94.3864	47.0607	73.1228	100.344	97.0538	157.386	25.3005	79.7245	162.183	208.936	134.927	140.327	50.8519	95.4941	317.214	226.825	94.0014	47.815	260.959	268.896	0	211.499	155.064	200.107	118.581	259.274	162.772	40.6201
EDJ91451	125.013	0	158.128	0	607.241	170.743	122.773	186.615	1397.29	223.434	542.548	79.3006	94.4251	583.134	95.7797	98.7795	51.1094	0	37.6173	82.1682	104.658	2.81501	71.8715	394.697	144.693	212.393	117.962	198.495	257.272	0	11.1489	150.904	214.617	138.037	123.786	208.135	0	172.697	84.7073	36.402	991.95	0	146.935	142.089	112.66	161.595	232.394	0	74.6766
EDJ91452	0	0	0	0	241.044	0	0	0	0	0	273.463	0	0	284.893	0	0	0	0	0	0	11.37	0	0	0	0	0	0	0	0	0	0	0	0	0	21.2926	0	0	12.7311	0	0	5.95211	0	18.9559	0	0	0	14.1087	0	0
EDJ91453	180.225	160.827	168.494	0	113.527	167.498	132.622	137.782	302.121	176.226	105.794	166.383	108.004	74.1484	116.366	112.496	56.511	0	38.5974	133.019	177.852	214.615	59.3468	80.0241	63.7068	40.9369	149.724	45.9975	82.3903	86.9766	163.883	144.539	75.8436	39.0584	48.2067	197.117	171.487	57.8374	58.3343	229.445	180.195	0	167.906	131.462	163.08	180.254	189.014	70.0379	41.6891
EDJ91454	466.836	179.707	262.932	0	151.021	307.126	266.552	211.324	485.286	295.427	145.562	331.321	209.52	78.655	223.971	225.534	33.9081	0	91.86	226.582	261.757	488.402	113.531	98.9653	279.198	272.889	257.254	106.59	156.776	101.577	171.738	214.389	316.734	335.26	287.099	370.254	186.964	303.985	108.896	283.642	294.615	0	308.452	215.053	294.27	266.649	312.512	90.3232	111.679
EDJ91455	298.066	314.357	236.321	0	131.683	271.757	249.868	204.29	493.084	239.106	136.718	261.349	178.604	74.4983	201.523	208.913	67.3677	0	65.657	225.249	245.607	212.138	63.6615	119.992	276.546	252.661	222.876	78.2803	167.8	147.952	294.461	221.523	357.678	370.695	275.303	333.671	318.273	356.246	75.4519	313.411	300.781	0	297.414	201.751	281.354	268.719	251.161	120.619	66.2401
EDJ91456	59.3572	87.2349	62.5933	0	98.9801	78.0298	60.7687	55.8809	240.861	75.6864	99.6395	84.4923	57.3596	81.169	50.0246	49.5277	43.6254	0	41.9138	111.309	71.118	224.418	48.3485	84.9955	80.3217	85.7861	65.867	54.3106	95.2108	57.9115	82.9188	64.3133	112.092	91.9783	67.2379	74.8522	93.2257	108.237	73.5092	115.215	154.1	0	68.3008	67.6148	75.3163	63.2227	88.8193	53.4551	74.8852
EDJ91457	190.345	38.4261	125.451	0	217.937	250.223	79.0873	52.0921	231.137	80.1901	216.606	99.6129	24.3305	17.3373	34.3751	41.3604	0	0	21.0012	115.89	119.934	9.42947	12.0375	124.302	103.86	118.576	197.57	10.7242	0	0	18.6728	121.316	179.727	97.3442	138.216	124.499	0	61.9806	0	0	91.7619	0	123.048	79.3262	100.634	184.533	148.822	17.0058	102.332
EDJ91458	118.513	89.7184	71.1087	0	45.015	89.9596	57.8677	46.7566	140.661	67.1175	42.6176	69.0381	63.4422	13.9857	66.1349	79.2998	45.8499	0	26.8436	43.6985	92.9749	160.542	32.5503	42.9463	30.6807	19.631	85.912	44.961	53.2531	60.6424	84.4379	83.6205	43.3926	21.9817	19.6296	55.5906	85.9716	31.4546	21.0789	91.9562	98.9346	0	73.0472	73.0038	58.1693	108.325	68.0252	53.134	36.8178
EDJ91459	950.569	742.004	2329.64	4167.2	446.509	2713.42	4265.54	1049.25	9.61906	2447.28	443.241	1193.91	226.81	8011.65	389.112	247.862	24.4278	4260.58	0	800.604	221.148	84.7624	88.1677	1881.08	1744.27	5041.82	173.412	0	357.179	3587.82	957.378	100.974	4268.32	1482.7	3807.82	2329.45	841.798	2235.48	101.734	0	0	3819.16	2457.97	158.46	1281.53	98.2984	2850.87	9455.07	83.2807
EDJ91460	6247.77	540.838	6576.48	3546.03	175.848	6613.2	11827.6	3243.06	81.5097	7431.93	178.73	3449.46	609.823	4049.67	910.471	649.882	645.126	3588.51	210.061	1421.16	557.182	289.545	3484.84	690.552	4022.99	11636.3	447.173	108.517	1862.8	2527.61	552.044	360.875	8278.97	3523.68	8539.91	5241.77	574.205	5005.05	278.96	24.8762	94.2117	3238.11	7131.75	324.078	3918.37	42.9291	6063.26	5390.9	438.214
EDJ91461	310.743	363.678	410.103	462.804	320.41	342.168	327.01	313.941	97.4568	390.223	326.638	326.715	343.947	416.768	308.998	341.682	472.934	475.604	544.487	453.499	347.845	409.728	534.852	428.897	380.137	316.779	330.223	661.803	455.471	405.446	369.632	331.931	376.447	360.167	396.361	338.058	373.496	478.262	415.728	39.8078	183.076	554.436	393.992	359.108	343.918	431.713	418.153	373.925	530.141
EDJ91462	66.001	138.601	80.9251	200.374	158.626	93.8713	63.4619	72.0892	110.951	77.4742	164.986	128.515	119.274	151.89	133.148	127.205	146.269	205.533	340.108	140.908	86.1634	99.7797	240.734	209.25	114.677	49.8848	91.6281	288.462	199.657	156.225	136.936	113.85	75.3456	99.5256	58.9123	47.0837	161.04	147.943	175.142	71.1429	162.373	208.253	145.83	99.7661	98.4328	127.59	76.1959	136.384	215.809
EDJ91463	9773.31	7845.13	8590.07	13191.1	9159.52	9483.25	5461.82	10854.6	8445.26	7599.78	9664.46	7029.76	12432.5	9234.19	12898.1	13801.4	12064.1	13587.4	11438.8	20717.6	10564.4	17615.1	12315.9	10741.1	9846.38	5273.66	13084.6	14750.1	8877.13	17144.3	6935.85	15111.6	8373	13417.7	9387.71	4515.92	8644.24	9915.06	10991.4	9694.06	22899.9	16499.8	6535.01	13373.3	6382.15	7810.02	8381.39	16253.3	13475.8
EDJ91464	170.893	233.673	153.519	149.747	237.733	212.697	154.168	153	249.839	143.246	243.719	203.462	184.021	213.935	154.747	185.145	53.6042	128.151	225.002	146.577	198.93	143.593	165.618	229.584	167.643	190.283	172.48	202.348	163.027	157.708	230.889	186.569	217.702	167.722	264.409	181.176	251.396	181.214	208.404	301.367	198.079	87.1459	199.408	162.472	157.561	261.839	151.028	162.733	193.795
EDJ91465	57.485	198.338	74.7533	121.281	180.22	96.1784	67.1668	69.6026	132.206	68.7395	180.825	94.505	76.1514	137.086	60.4012	82.3273	112.137	126.045	218.142	99.0327	94.7308	108.991	145.195	192.456	76.0394	88.3636	83.008	213.759	103.172	147.935	181.483	87.8945	93.7536	69.9326	98.03	66.995	192.263	81.8697	167.39	131.121	123.668	83.1871	90.6503	71.8707	69.7635	133.076	70.613	145.359	180.018
EDJ91466	172.081	330.523	149.537	175.96	299.592	202.407	166.216	191.61	658.154	135.77	313.061	230.263	147.698	429.899	141.787	164.193	121.961	151.268	546.825	138.466	156.305	131.105	208.154	654.891	184.038	183.583	135.149	557.587	293.119	252.906	307.909	154.085	205.363	131.956	167.569	204.782	338.323	188.621	264.545	536.024	558.229	119.225	233.16	128.594	183.441	195.181	140.794	267.239	230.231
EDJ91467	83.8394	256.048	136.96	276.168	496.058	250.302	151.844	141.197	997.949	135.849	497.022	185.628	200.594	556.739	181.173	205.532	292.792	221.089	906.047	208.598	202.136	205.003	417.365	936.753	194.194	191.312	222.119	839.348	389.317	285.135	227.76	206.661	186.066	175.903	163.904	167.323	260.364	222.834	581.755	519.868	806.715	216.866	171.974	186.646	160.538	301.499	139.634	282.33	482.837
EDJ91468	87.5095	226.707	114.28	192.612	174.404	133.661	123.604	131.626	320.572	94.4933	196.655	123.16	112.004	207.973	104.808	117.914	105.982	199.319	547.041	162.848	107.531	149.692	142.76	391.063	160.133	191.949	108.122	473.986	162.664	190.377	236.023	112.981	185.895	190.756	130.032	112.831	241.915	209.064	263.31	253.767	336.591	190.759	152.319	100.934	130.16	137.335	107.323	182.086	168.013
EDJ91469	845.55	596.85	605.894	1067.17	360.179	731.053	889.831	456.184	952.623	620.874	354.222	640.959	457.076	706.399	375.491	418.565	968.554	962.509	567.54	748.864	409.353	199.063	418.327	754.779	588.315	795.07	460.903	352.761	736.545	702.321	620.346	534.477	775.879	488.569	833.323	661.645	638.24	660.851	555.887	647.427	743.252	596.6	655.794	458.014	635.98	380.194	588.039	764.478	661.107
EDJ91470	1189.25	1175.64	1028.28	2142.77	542.031	1124.37	1284.03	709.004	1534.91	992.212	542.582	1035.57	816.217	1733.8	698.127	723.213	948.817	1949.57	854.507	910.334	758.245	585.429	942.407	1265.48	607.512	560.179	741.663	522.411	1325.87	1479.99	1200.24	914.321	867.354	424.273	611.758	856.412	1259.96	561.737	433.667	1347.68	1387.6	1597.08	1172.96	782.483	1003.54	612.495	1029.06	1451.26	666.611
EDJ91471	127.254	133.407	148.545	75.4179	64.3437	168.447	193.98	155.807	140.198	157.45	62.4586	156.607	92.7757	40.32	102.648	90.22	102.015	73.7905	72.2123	79.5407	103.693	159.25	76.6678	73.1011	195.807	293.909	103.927	53.9286	91.9927	86.8999	134.476	96.6266	218.216	220.443	246.544	246.176	136.522	222.064	59.5132	114.717	145.195	82.7377	177.23	101.047	192.808	95.4588	150.4	95.1442	49.0361
EDJ91472	70.7962	116.748	91.9546	77.818	38.6606	92.7392	101.683	84.9152	85.0547	92.6683	42.1297	105.711	74.6672	46.1736	72.0822	71.378	133.267	88.0471	56.4137	89.9109	76.9588	84.9371	70.9347	61.6608	93.4384	153.75	79.7241	55.8095	71.606	77.8048	107.178	70.2517	128.834	111.002	102.075	120.814	112.972	106.726	44.0984	85.3861	84.1969	73.7635	110.884	72.648	100.12	88.312	94.2693	70.0184	57.083
EDJ91473	575.277	921.093	513.258	577.16	138.593	466.267	531.844	572.655	255.331	584.839	155.763	493.205	475.443	761.971	503.793	562.654	429.709	575.798	87.5567	462.075	257.109	0	804.664	684.933	440.909	465.994	316.41	119.135	223.363	595.499	913.771	247.732	526.135	459.01	647.053	511.594	989.775	473.555	74.2305	291.97	198.232	536.047	442.267	270.127	478.061	63.5593	609.339	790.475	407.834
EDJ91474	147.231	328.727	103.18	207.135	49.7308	138.248	127.234	128.121	106.705	107.665	56.7457	121.907	88.3161	366.809	97.2071	113.766	222.595	210.766	35.8074	99.4001	42.0927	0	767.614	366.006	110.24	125.189	52.7111	61.672	55.9513	190.454	327.694	42.8828	103.391	135.468	179.003	109.76	345.486	123.966	49.1441	85.2983	86.4767	185.189	112.026	49.0114	101.186	15.4941	96.3019	210.745	189.271
EDJ91475	1985.59	953.276	1681.44	716.723	484.419	1737.13	1558.67	1586.52	1991.86	1676.85	473.104	901.397	839.389	1019.88	676.102	846.47	593.577	654.932	437.899	425.891	702.889	587.558	904.636	828.881	194.307	238.735	526.312	353.375	394.708	1207.41	934.042	835.938	384.145	202.375	366.558	927.522	1042.15	270.238	313.703	2022.64	1069.63	427.642	973.373	590.879	859.512	602.704	1554.52	1032.02	692.056
EDJ91476	825.339	539.787	543.469	948.33	418.963	468.037	597.228	654.566	1334.3	458.327	419.829	541.028	734.764	952.355	692.534	693.654	515.345	902.975	550.093	757.128	591.801	662.618	834.072	989.134	634.686	470.179	490.754	492.725	586.884	797.078	550.133	751.941	722.384	600.064	810.157	262.67	622.466	733.805	340.576	1016.72	1213.4	813.598	593.236	649.309	481.601	478.153	465.707	730.93	674.127
EDJ91477	6683.93	7314.08	4939.28	7153.69	6199.51	4387.46	4264.66	4220.16	12901.8	4073.94	5986.68	6260.45	12839.6	2442.72	14750.5	13719.4	5100.28	6979.93	7231.81	7307.3	11508.8	6259.45	4382.87	7084.18	10178.7	5304.43	13137	8914.55	7334.77	7761.63	7447.07	10965.9	6337.93	10333.9	3100	9084.65	8437.48	9387.3	4911.23	9608.08	11204.3	8549.95	5211.14	13443.7	7778.11	10909.8	4105.39	5613.4	4618.52
EDJ91478	1233.25	3897.69	1777.98	3924.17	4212.66	1621.16	1531.59	1514.81	9657.67	1427.5	4212.9	1791.74	4111.02	1708.62	4828.35	4523.8	3379.78	3982.28	6389.77	4427.84	3842.09	3683.01	3155.75	4355.2	3912.74	1881.11	4468.88	5781.25	4876.85	4434.61	4185.87	3712.56	2656.05	4463.92	1342.37	3012.7	4638.28	4245.1	4397.03	5126.81	8590.09	4652.27	1803.35	4277.71	2467.32	3574.86	1545.21	3151.02	3683.91
EDJ91479	446.988	881.666	355.195	659.936	1280.63	364.636	370.228	252.374	1361.04	328.445	1236.08	811.378	623.931	799.066	708.509	668.977	857.835	645.744	930.806	722.558	829.216	1404.61	761.091	1095.85	853.402	291.836	759.068	893.396	773.828	631.593	927.364	778.21	609.661	572.42	440.916	364.86	888.205	1015.92	1079	1276.03	1333.91	536.758	667.137	695.101	563.538	1002.8	306.371	450.604	760.308
EDJ91480	357.923	1046.58	449.46	987.42	1523.02	376.035	389.186	336.674	1972.59	383.343	1507.01	785.735	635.101	773.655	686.372	670.852	1253.66	972.075	1153.6	1014.19	819.002	1017.59	936.978	1223.86	1061.35	397.273	732.989	931.069	1474.57	682.528	1091.75	778.598	814.473	761.995	436.484	438.554	937.401	1438.7	1179.79	1490.27	1473.97	1029.81	756.758	675.374	688.967	877.369	515.713	792.187	1225.77
EDJ91481	46.5055	99.1194	64.0518	88.7003	53.247	74.4036	84.5744	62.2903	118.736	68.9497	49.9431	63.8084	54.8723	83.4686	55.4524	50.2349	76.5323	94.6571	72.427	81.9492	56.4377	20.0699	56.1056	59.1468	87.7293	138.487	58.8195	63.6902	85.362	107.636	98.6136	64.3156	85.5707	87.5869	100.658	72.8858	97.1363	97.2664	61.9416	108.711	132.202	102.348	79.6389	52.8013	66.5509	65.3163	75.8409	109.945	51.1794
EDJ91482	143.423	37.2263	99.4031	46.6182	28.7225	98.1186	123.653	96.5506	40.3653	137.03	29.4292	63.6649	70.7126	31.3369	57.3531	83.477	39.9832	47.9064	23.0299	36.1571	84.535	32.4167	20.2458	55.1169	58.8487	116.241	100.413	30.7352	36.6798	34.8823	38.1896	78.0802	103.179	61.7238	110.653	148.419	48.5299	72.5549	26.2845	36.095	55.4305	52.0093	72.641	89.4797	96.9843	77.1366	132.623	44.6192	30.1389
EDJ91483	47.0272	67.3434	39.478	108.861	61.5108	38.0548	30.8185	23.6736	174.78	27.7852	65.3159	57.6918	71.108	82.0115	52.4761	66.4627	163.713	91.4952	118.748	50.3393	74.4024	72.5894	65.646	75.8684	41.7236	20.5853	61.2409	152.188	104.347	88.1506	61.8868	75.9474	24.5184	31.7736	21.3425	23.8821	80.4762	40.6691	59.7345	165.632	159.628	68.8755	44.1797	68.9138	37.5219	110.457	25.5241	77.8815	54.4705
EDJ91484	309.201	331.144	335.938	338.284	329.6	459.266	375.856	372.416	351.999	363.457	355.922	420.186	222.318	503.891	310.221	225.206	308.316	349.625	349.018	409.358	224.574	264.637	309.313	356.883	482.317	562.621	236.622	282.309	320.345	281.391	339.437	249.758	530.758	450.619	445.618	479.716	342.454	553.607	241.383	418.555	477.839	340.595	497.102	199.106	473.755	239.987	362.516	304.2	238.023
EDJ91485	90.7206	51.8907	58.1308	70.983	64.4759	58.2101	64.0798	54.0521	160.654	47.5091	69.0347	66.2696	71.9933	54.8582	96.7088	83.1637	95.1964	79.7644	108.227	56.0979	131.546	0	96.0981	166.287	81.3559	91.5001	86.1389	148.015	47.0638	78.0664	56.3648	92.7543	63.3527	103.907	44.9461	130.543	78.2721	105.854	104.678	150.134	225.484	97.6854	65.0605	113.161	108.168	104.075	58.1994	68.8939	75.8688
EDJ91486	46.3686	66.67	58.629	41.724	28.9886	87.2357	72.074	59.6833	63.4623	64.0613	27.9154	69.3939	34.0057	40.5631	33.0337	30.1723	62.0437	38.4714	35.5173	24.9436	35.0046	43.9167	296.401	67.1358	26.2917	41.8588	27.3852	39.9387	30.0908	35.9316	62.1775	26.3993	31.2354	22.0714	34.2148	74.5117	79.6645	38.4709	50.4926	54.226	44.1823	36.0017	68.7373	34.8715	66.1372	23.0694	57.3799	42.0227	81.0026
EDJ91487	119.631	176.3	122.919	98.6933	30.5826	172.473	148.048	118.367	137.121	138.663	30.2413	150.256	66.2249	103.097	69.9106	59.6884	45.2866	98.1952	23.3525	64.4327	72.7021	31.41	453.815	125.49	74.7605	66.9904	50.8846	29.7604	46.4681	100.268	174.232	56.6966	96.3039	43.6501	69.3276	146.021	180.305	66.1232	46.5355	96.5328	98.5331	82.4661	149.168	62.1288	128.078	48.0569	123.089	133.848	116.648
EDJ91488	0	0	0	0	0	0	0	0	0	0	0	0	0	0	0	0	29.9846	0	0.165047	0	0	0	0	0	0	0	0	0	0	0	0	0	0	0	0	0	0	0	0	0	0	0	0	0	0	0	0	0	0.357432
EDJ91489	0	0	0	0	0	0	0	0	0	0	0	0	0	0	0	0	48.1035	0	0	0	0	0	0	0	0	0	0	0	0	0	0	0	0	0	0	0	0	0	0	0	0	0	0	0	0	0	0	0	0.174034
EDJ91490	0	0	0	0	0	0	0	0	0	0	0	0	0	0	0	0	169.405	0	0	0	0	0	0	0	0	0	0	0	0	0	0	0	0	0	0	0	0	0	0	0	0	0	0	0	0	0	0	0	0
EDJ91491	0	0	0	0	0	0	0	0	0	0	0	0	0	0	0	0	169.117	0	0.546617	0	0	0	0	0	0	0	0	0.186086	0	0	0	0	0	0	0	0	0	0	0.378733	0	0	0	0	0	0	0	0	0	0.197295
EDJ91492	92.4605	72.3238	69.0447	79.6602	46.7945	78.4596	60.344	67.2228	54.1082	64.921	45.8178	61.6536	62.658	52.0735	98.986	70.0386	74.0794	76.8989	39.705	54.0003	75.2792	68.3871	49.5862	55.9099	59.1774	73.979	67.7622	57.7739	41.6505	69.6078	68.291	71.3834	65.5784	82.4201	70.001	66.2987	81.7184	81.3223	39.4205	49.216	56.69	70.0539	70.7265	60.869	62.9473	79.5855	69.9298	49.4486	56.705
EDJ91493	94.3204	131.688	80.13	66.2915	61.3408	108.557	87.431	79.9456	63.2544	86.3905	57.7174	82.0518	38.9222	113.044	63.6343	45.7239	43.5784	58.0068	22.2609	40.6018	53.3947	78.6114	55.2649	66.3565	74.894	86.803	46.4859	32.6379	64.1047	99.8298	131.628	44.5736	96.6169	76.4377	82.241	129.699	155.719	87.7321	28.2455	70.9686	43.0897	50.8401	97.621	42.9879	85.238	45.2804	76.8271	101.962	33.5688
EDJ91494	135.874	280.627	86.4893	45.7016	62.8009	130.528	61.6661	58.3994	72.0081	69.2287	62.4669	114.257	83.0541	77.8516	120.383	78.5422	51.7038	35.0189	34.7875	25.4542	98.108	17.1728	57.505	51.1907	25.1353	33.4851	74.625	49.4648	41.3654	160.34	255.648	84.3787	31.2512	21.8261	27.8279	99.1252	283.12	23.2563	50.7363	70.5819	51.7124	18.6001	94.3101	60.0133	71.1449	95.9231	70.4035	148.472	55.7743
EDJ91495	677.331	190.044	357.45	413.472	178.438	405.37	478.2	321.559	116.369	426.437	174.638	276.514	354.804	202.515	304.182	392.137	489.558	410.676	287.462	211.665	318.9	593.759	472.712	190.898	255.197	330.66	355.833	356.262	359.444	235.756	187.153	369.374	197.446	299.349	338.808	939.594	208.62	267.701	267.227	68.9391	269.898	458.847	333.318	404.805	425.116	410.603	399.942	227.678	355.976
EDJ91496	242.321	59.3997	934.314	226.863	152.557	531.505	166.52	384.382	369.272	634.395	142.11	247.111	153.445	25.8195	209.652	216.501	72.6703	217.131	20.0227	275.378	281.353	92.1707	130.068	127.82	142.995	118.748	170.576	49.6338	205.205	57.1952	64.6434	210.491	439.381	122.619	149.794	150.505	78.9325	215.654	46.3334	319.984	526.797	239.567	157.274	319.002	267.654	564.968	685.317	55.409	38.1697
EDJ91497	202.789	63.4543	894.286	124.14	101.566	584.196	144.249	298.855	297.858	590.34	90.3932	226.047	145.677	16.2542	185.31	150.48	69.3098	110.961	15.2144	266.534	218.396	80.4679	81.3068	112.323	98.3556	68.2171	121.891	30.6199	138.843	56.6832	68.434	203.134	277.322	76.4848	99.3948	139.27	80.0205	156.938	29.0669	383.878	412.757	85.6823	142.235	259.453	231.045	430.941	609.57	60.8749	29.3149
EDJ91498	40.6334	13.4951	53.177	372.053	188.25	42.5851	52.9364	41.7907	137.016	68.1056	234.145	27.4383	11.5606	1177.88	17.0435	13.6712	389.048	372.131	40.0595	13.2675	12.9601	1594.64	358.428	390.246	33.5351	93.0855	9.52358	100.14	178.639	11.6682	13.8872	11.9742	63.5321	41.5607	54.2516	30.1779	11.0102	39.6936	72.7464	151.142	171.675	357.536	30.504	11.2893	25.1209	9.48817	60.5434	14.5211	873.023
EDJ91499	168.872	181.496	272	143.992	194.585	244.014	261.757	286.453	68.2879	250.355	200.719	155.306	219.493	284.384	181.193	182.997	186.066	131.924	132.983	112.539	181.722	314.365	147.466	315.697	191.236	284.217	190.721	151.343	280.134	151.496	186.264	227.251	287.096	214.229	272.805	221.48	189.727	288.239	154.011	42.0391	269.85	193.733	212.111	191.745	176.944	136.854	285.748	130.548	97.2169
EDJ91500	88.7949	343.819	132.537	240.126	176.638	194.091	162.897	98.2653	120.419	105.615	189.082	154.896	93.9638	148.644	89.6721	95.945	268.087	230.293	237.161	156.943	106.535	221.863	254.381	251.476	181.21	232.747	99.5827	299.074	279.423	238.86	303.688	102.054	171.425	258.692	160.752	204.701	292.888	213.034	230.625	145.315	148.105	272.876	161.931	103.13	168.67	122.619	113.228	228.456	306.946
EDJ91501	163.16	330.049	108.357	102.997	223.407	141.421	69.9881	73.2158	110.879	78.1533	213.503	114.079	110.401	189.125	96.8277	130.439	185.243	94.5392	221.015	84.3331	129.507	213.278	143.078	279.316	43.4524	44.0897	136.35	157.615	272.828	209.633	280.592	106.832	57.6942	42.8611	40.4714	124.433	274.533	60.2271	144.865	142.289	85.227	72.9131	110.759	92.223	87.9646	166.077	84.423	216.296	210.712
EDJ91502	87.2172	593.675	159.947	217.555	46.6147	171.491	192.652	165.757	72.982	112.011	46.5528	120.935	50.5014	93.9255	61.9267	57.5028	102.487	218.832	37.4224	103.254	40.1049	66.2869	77.7847	65.276	180.325	412.634	44.6661	48.2991	96.9457	127.409	595.997	46.7192	275.093	257.33	213.134	311.56	515.497	303.823	68.8109	54.917	91.544	191.665	287.93	34.691	146.807	18.3081	125.981	246.419	61.4504
EDJ91503	226.161	258.286	141.486	179.931	21.7211	149.564	195.992	169.325	30.8958	128.854	23.5842	143.719	96.0182	79.2592	96.0791	111.098	110.426	180.334	62.0258	87.9048	80.6463	96.6725	115.646	53.9937	137.31	336.405	85.8194	77.181	112.619	124.822	265.92	89.0603	186.598	178.242	241.056	249.782	225.317	204.272	70.7616	28.7174	114.603	174.818	183.012	98.7409	141.135	84.3613	149.816	182.717	77.9704
EDJ91504	278.242	229.58	658.466	243.878	0	416.459	603.557	643.725	50.0594	506.252	0	515.793	416.228	62.3799	423.989	408.145	217.236	269.749	283.988	173.965	347.253	72.1116	535.075	49.9603	173.286	100.531	309.407	252.874	0	502.124	160.65	390.997	119.907	405.66	127.996	593.079	251.034	182.686	206.039	132.347	236.801	355.597	590.577	389.685	650.349	247.452	461.446	613.678	779.411
EDJ91505	228.875	344.25	532.464	566.209	452.624	415.38	475.67	550.393	510.124	425.58	497.089	464.352	457.769	700.934	364.05	427.667	655.726	559.735	393.008	350.525	436.163	320.092	917.361	557.065	507.598	421.456	339.634	437.82	501.942	671.421	327.028	430.99	442.75	695.846	290.059	428.243	416.174	715.076	474.844	510.885	674.082	654.532	587.728	330.199	443.605	395.245	474.164	588.995	882.996
EDJ91506	3587.08	2884.6	7182.93	2873.83	1996	5306.62	6848.02	8740.92	4230.23	7349.16	2015.61	4558.38	3068.4	2897.96	2453.94	3466.21	2118.33	2994.23	1199.11	2657.66	3605	2636.08	2947.52	1968.77	5530.46	4581.22	3404.94	1541.85	2466.04	4997	2957.3	3435.65	3538.39	4991.64	3637.52	6115.67	3879.51	5073.1	1416.49	3494.43	6679.6	2854.76	5864.33	3095.44	5711.39	2121.85	7420.79	3111.39	1934.15
EDJ91507	1197.97	1034.41	1669.42	1074.53	1114.15	1240.04	1665.69	1677.19	2212.17	1493.55	1125.76	1062	838.071	1542	701.369	849.577	1160.44	1109.47	760.738	1232.81	906.382	1013.41	1889.04	952.198	1920.72	1330.24	774.202	915.411	1132.29	1643.73	1190.61	846.801	1821.17	1536.03	1072.66	1323.26	1387.16	2046.28	1002.71	1318.72	2727.41	1030.75	1457.6	736.003	1212.19	621.757	1541.89	977.813	1327.19
EDJ91508	2971.42	2003.82	3314.15	1738.42	1253.45	2117.65	2966.7	3640.85	2794.84	3151.66	1228.91	2308.92	1949.75	2021.51	1623.05	1961.66	1630.57	1724.22	855.207	1669.99	2018.78	1379.86	2103.32	1340.88	3345.05	2428.14	1756.9	1293.3	1269.53	2335.57	2074.86	1894.89	3371.37	2383.56	1739.35	2783.71	2238.57	3843.23	1118.79	3061.63	2954.68	1564.1	2889.34	1736.33	2726.83	1589.66	3133.16	1399.6	1414.98
EDJ91509	2078.92	1823.74	1975.04	1013.9	1239.77	1366.47	1723.27	2263.65	1991.96	1820.52	1257.74	1612.3	1161.35	2002.57	1023.47	1268.53	1148.58	1022.75	769.271	1306.37	1282.11	1091.79	1863.25	1222.57	2072.01	1452.83	1137.03	1039.57	1199.7	1485.7	1797.32	1232.19	2223.62	1622.8	1116.54	1630.62	1860.14	2394.63	933.03	1929.02	2066.41	949.103	1750.22	1148.9	1614.28	1172.05	2017.52	1014.33	1219.59
EDJ91510	934.044	1748.59	1228.5	792.165	1094.15	871.261	1037.05	1331.94	2055.64	1147.04	1071.03	814.015	703.936	1737.35	642.602	799.859	1143.17	769.114	1099.49	1498.03	859.823	768.964	2190.59	1057.29	1509	1001.47	717.609	1146.37	854.31	1191.25	1751.64	686.995	1919.61	1071.43	707.784	862.164	1664.16	1863.56	1128.1	1348.9	2136.46	690.684	1075.12	685.202	886.926	791.121	1158.31	961.976	1553.6
EDJ91511	2670.73	2978.26	2252.2	1053.88	1154.85	1483.34	1716.16	2202.15	1808.08	1957.26	1188.96	1577.37	1286.73	1778.85	1202.19	1464.48	1759.58	967.737	1020.93	1365.7	1528.77	815.83	2279.41	1125.64	1949.41	1270.86	1231.35	1496.03	949.794	2092.22	3023.03	1295.92	1734.78	1560.03	1094.08	1729.07	2929.86	2078.71	1171.51	1608.26	1849.53	757.724	1896.57	1247.12	1654.03	1484.7	2058.73	1385.63	1782.15
EDJ91512	1143.68	1670.69	1332.67	603.531	1136.31	908.725	937.458	1256.44	1634.71	1166.16	1108.73	963.164	729.059	1760.62	687.242	841.947	1067.52	560.945	799.51	1054.58	909.944	646.818	1786.58	948.944	1687.35	979.395	680.338	873.736	797.486	1230.68	1744.81	766.911	2010.77	1134.31	777.709	1055.55	1636.95	1855.33	696.349	817.511	1417.35	471.898	1138.52	708.089	953.501	802.075	1416.32	1093.82	1423.61
EDJ91513	1849.52	3049.19	2032.47	985.998	1397.31	1266.55	1402.91	1809.6	2147.36	1701.92	1393.66	1547.91	1067.49	1964.5	1095.92	1194.44	1281.41	944.419	1076	1697.02	1047.99	1192.71	2778.46	1183.6	2017.16	1209.17	938.57	1496.71	1312.52	2796.03	3125.09	1020.85	2615.7	2090.59	1208.51	1655.96	2899	3650.71	1559.02	812.519	2059.48	918.937	1717.67	1098.88	1535.53	917.901	1849.97	2582.27	1680.44
EDJ91514	57.4142	72.8435	70.5612	154.698	81.7812	79.2445	61.9576	1090.8	58.2334	76.9873	86.4649	85.3173	85.1958	52.8598	74.3248	95.589	129.954	160.969	81.676	165.375	89.7958	66.5302	185.243	131.804	93.8701	84.0936	96.501	194.91	131.703	100.444	72.4904	101.153	76.4441	98.5538	63.6936	70.6725	82.5599	105.306	102.945	94.717	93.3068	174.906	78.29	96.1897	74.8325	109.433	71.3791	75.8739	118.847
EDJ91515	311.171	240.187	281.489	142.701	16.1212	206.248	197.738	100.187	4.63062	244.193	40.6431	255.443	105.287	44.4589	99.1688	99.4338	211.671	109.66	191.857	104.479	97.5889	0	162.059	103.233	88.7781	146.606	69.0872	175.317	8.45636	32.5883	107.739	116.662	43.2078	140.414	83.0704	263.389	89.3915	29.8013	199.397	0	27.8657	215.829	325.399	177.993	217.74	177.453	275.216	147.18	393.624
EDJ91516	14.0324	1303.1	174.692	309.169	1272.97	289.878	209.895	240.019	106.498	167.499	1238.53	195.829	62.7787	779.656	152.051	91.4741	144.242	392.317	0	464.558	115.622	437.946	8.87416	3311.43	170.149	212.295	125.789	229.275	1034.02	1136.73	1528.01	111.795	220.828	80.7337	89.1574	165.208	1260.95	144.694	40.227	0	234.988	261.979	136.068	107.214	324.576	99.7628	227.867	1153.39	8.38228
EDJ91517	155.952	190.245	145.351	125.087	114.339	123.727	150.039	120.394	101.692	152.834	116.198	161.119	79.1512	93.4318	86.0986	88.1157	162.878	119.217	138.021	142.331	102.467	130.759	121.567	280.352	89.4929	99.8227	100.924	133.207	163.457	109.873	191.85	97.0043	116.805	82.9009	92.3498	156.278	196.717	119.939	137.229	101.507	135.425	97.5159	169.485	75.304	147.431	125.588	123.387	131.135	176.353
EDJ91518	117.968	149.367	101.096	87.9545	111.015	119.441	114.528	76.2888	130.062	107.145	113.349	143.164	73.4771	79.4829	77.5458	76.6244	89.1366	84.52	78.0685	92.4155	90.0731	106.13	70.8072	286.029	72.6398	64.5103	77.7674	79.8611	99.9877	90.8333	146.526	87.914	95.7289	54.1611	55.5282	123.213	162.575	90.2066	83.2544	112.95	135.893	60.5664	154.273	67.988	107.559	114.44	98.0235	98.1757	111.701
EDJ91519	166.612	230.996	126.799	93.4136	134.158	140.302	136.239	85.329	181.955	132.46	133.287	204.464	101.687	97.0534	126.683	108.926	158.849	80.4403	129.988	87.7288	134.394	43.9082	118.23	148.728	77.5207	57.1112	113.227	128.663	96.776	129.561	233.054	121.676	86.8908	40.2504	44.6211	168.374	227.783	71.6273	140.095	147.572	154.288	52.8263	208.015	109.502	148.038	169.821	114.042	140.849	185.598
EDJ91520	64.2218	80.2747	65.3058	66.9979	121.429	87.1744	80.7428	74.2189	168.446	83.4108	121.635	98.9699	39.1313	92.5421	48.0749	47.5406	95.1316	68.3338	99.6778	92.5614	65.8026	65.9374	64.8142	127.023	96.2297	120.821	61.5416	98.4259	104.844	64.871	93.0336	54.4344	135.627	79.7693	90.9113	113.176	89.7037	134.899	103.214	122.037	159.318	53.0777	100.563	53.3903	94.5602	70.3259	84.8545	76.9982	114.691
EDJ91521	59.2211	104.723	73.5608	55.9013	104.581	89.1133	95.808	71.9067	160.363	92.4279	110.607	98.5994	45.2275	82.6636	51.8052	45.9349	94.0089	58.5832	93.4612	83.8657	68.961	119.95	51.1997	124.165	133.072	139.429	59.7007	101.449	108.226	71.5362	102.22	56.5373	160.793	111.657	93.7616	116.695	115.687	156.549	102.034	142.506	162.966	55.6374	118	48.7361	99.4782	85.8531	87.916	69.2509	93.7681
EDJ91522	65.1659	104.461	70.7866	45.1767	78.5299	91.7849	90.3827	60.4025	185.033	86.0651	77.3005	112.459	53.2509	62.6058	56.321	56.3873	91.6065	43.0688	67.3627	74.2153	85.8053	105.072	35.6182	100.771	102.439	112.259	74.8866	81.9098	81.7164	70.7168	96.6529	71.53	139.665	81.4317	79.2877	118.939	113.054	128.496	79.1728	149.341	140.739	32.5752	124.373	66.6016	100.795	95.667	82.6778	70.2805	66.6391
EDJ91523	92.728	96.4531	66.3742	45.2292	83.98	87.8787	79.3044	52.252	244.572	77.6298	81.7849	120.246	59.9716	70.458	63.3718	57.4543	93.3893	45.9259	68.9976	76.0935	77.6679	61.8071	40.2869	95.3516	84.7001	94.5608	73.1665	71.1599	89.6846	62.2922	94.4651	71.132	103.445	64.545	65.9711	110.201	102.583	93.3064	79.0424	166.724	166.41	35.6082	105.339	65.2617	94.441	95.7788	77.5888	68.7812	52.5995
EDJ91524	56.1437	83.8723	42.0737	26.2621	67.7438	57.1114	48.5211	38.9247	157.231	48.8823	60.8771	78.6775	50.5943	49.6036	52.9493	49.7133	64.4443	26.9085	51.7239	63.1671	63.4944	40.5143	30.4164	80.4385	57.9784	86.7711	59.3344	70.4339	49.4549	53.1437	88.6741	52.5815	73.0386	57.3053	64.2093	81.8899	76.9553	78.002	62.6625	96.9586	100.714	19.4924	67.8999	53.5553	59.6131	103.174	42.3206	55.8447	36.5558
EDJ91525	0	20.6959	15.0148	250.196	343.107	19.2525	0	14.0281	15.561	0	665.826	0	13.1042	572.71	24.6854	22.2763	13.1725	266.145	33.9331	0	29.8131	0	51.8659	517.324	0	0	9.67355	0	0	36.5039	0	0	0	13.1071	0	0	0	0	0	0	10.4046	248.478	16.568	42.7243	0	0	12.3314	18.3182	24.4956
EDJ91526	298.573	281.728	246.418	128.138	127.536	289.023	279.459	190.687	122.996	252.755	129.095	285.097	188.9	174.173	172.85	186.719	193.881	118.141	146.226	183.633	231.755	73.955	146.436	145.151	242.693	301.603	175.515	128.539	129.549	194.338	279.122	208.669	297.928	188.558	263.356	284.663	262.621	244.581	113.663	36.4734	157.877	87.6721	269.963	192.332	228.745	242.771	230.135	195.582	200.527
EDJ91527	194.972	189.9	187.54	153.808	123.604	198.252	217.29	172.664	112.592	194.947	124.448	176.202	128.186	111.787	112.131	111.655	160.935	145.785	115.903	170.777	145.315	97.3571	126.184	128.665	155.263	252.432	131.677	109.616	165.553	147.555	181.715	139.761	197.106	197.091	252.196	218.054	195.9	203.079	150.395	43.1379	114.974	148.08	186.681	132.546	176.366	152.93	189.04	152.719	168.079
EDJ91528	618.395	462.416	619.083	313.105	162.643	565.033	540.046	1003	175.541	764.208	153.765	721.828	239.759	150.296	205.94	255.313	332.87	315.476	219.196	208.014	320.991	165	298.121	292.005	567.534	712.834	280.921	148.176	639.202	288.11	457.264	299.11	844.006	468.325	399.771	745.389	418.343	643.269	296.398	114.186	248.617	328.926	635.469	234.035	673.482	476.659	650.162	265.06	210.061
EDJ91529	374.833	247.169	413.964	261.074	26.0026	350.876	333.612	276.654	19.3313	444.677	25.7078	360.513	179.441	92.4492	167.446	170.601	153.599	260.688	122.632	165.655	235.406	55.5632	152.661	205.516	271.121	313.485	185.313	21.037	306.49	208.964	241.356	213.381	386.265	221.854	218.059	403.816	202.139	289.978	167.28	5.56265	34.8109	262.891	373.99	175.311	396.727	226.92	401.432	191.621	133.825
EDJ91530	67.3475	50.4545	160.261	84.1463	85.2534	153.692	78.5374	85.546	62.4833	149.729	89.0713	54.4672	39.2846	48.972	40.2047	54.1553	79.8784	83.8831	63.8014	90.5759	48.9972	102.205	83.6763	95.841	69.1831	98.0639	40.8247	87.8793	106.085	53.8445	47.3877	48.6353	134.629	84.1364	77.9047	73.3556	57.0281	64.7412	55.3912	59.423	80.5727	91.2615	44.2381	43.861	81.243	133.207	115.198	53.7899	68.3325
EDJ91531	217.849	242.229	597.992	353.679	418.733	480.056	238.301	312.536	402.074	472.986	423.873	243.917	211.603	175.359	213.245	231.378	207.67	349.11	210.122	445.923	322.988	269.532	261.2	363.132	211.84	232.667	243.17	260.323	558.057	205.95	251.567	271.057	598.93	207.025	189.689	195.887	261.721	349.579	239.503	283.66	461.579	426.836	209.556	310.587	242.951	587.278	588.415	209.768	289.547
EDJ91532	121.345	118.19	117.225	191.541	84.9862	132.441	161.674	110.288	71.5911	137.864	83.8887	121.656	118.334	87.4144	109.571	127.58	198.348	182.34	115.48	141.337	125.224	127.103	186.751	105.799	129.083	203.825	137.317	150.736	177.438	109.016	128.704	122.359	119.791	176.039	230.443	150.683	131.642	149.084	134.909	60.9543	181.38	222.703	114.336	120.828	127.244	144.554	120.377	116.813	141.895
EDJ91533	55.307	89.9719	72.3524	75.3517	61.0859	87.2265	72.5091	64.6588	58.5476	72.3891	54.696	72.5936	47.3591	81.0249	60.6076	44.9208	97.2819	76.9381	40.8786	100.734	56.3454	88.9787	63.1612	54.9892	85.2923	120.66	49.9076	51.2788	142.579	68.3535	99.0309	50.6219	110.908	89.4191	87.2414	84.9929	74.999	106.948	66.9603	43.8577	73.9113	81.4295	73.5454	50.9097	71.1496	56.9154	67.3338	69.3213	49.2357
EDJ91534	73.5653	195.908	98.0016	104.916	89.1463	105.085	114.135	85.4039	76.5215	106.605	83.3023	91.8102	77.0277	125.339	58.8894	68.2345	72.9042	102.889	56.3416	162.006	86.2947	222.15	86.8593	88.9732	102.96	122.231	77.9086	61.7303	166.317	115.299	211.513	78.9762	112.998	122.822	146.687	131.042	175.812	115.95	52.9471	89.3022	171.167	114.965	113.831	76.1024	102.923	70.0547	101.668	132.848	129.495
EDJ91535	281.173	298.614	274.716	733.18	715.228	284.078	319.56	214.67	153.53	256.03	809.4	647.297	331.981	464.546	344.08	305.778	1497.23	724.563	1436.26	817.856	350.484	695.464	655.613	723.642	494.057	278.583	300.593	1105.95	675.552	503.172	309.933	326.563	317.543	538.767	213.47	377.406	255.886	380.159	1188.36	48.4229	285.779	766.936	508.539	344.57	570.377	365.792	251.535	709.619	1264.83
EDJ91536	29.3715	25.8216	20.5838	113.314	45.5251	26.0967	19.5522	12.8568	51.2141	15.301	44.3547	61.0155	28.0568	41.6631	38.4991	33.455	145.885	107.113	247.577	38.6377	24.6449	80.2614	76.4954	85.1224	16.4667	6.18334	22.5742	243.775	40.7081	67.1927	24.0112	35.8128	10.6857	27.7604	8.31318	13.6336	27.3	18.9395	148.3	24.1517	68.6739	117.718	42.3637	27.4207	31.6206	40.9261	14.7207	71.6691	176.582
EDJ91537	60.7838	62.5227	55.3224	124.405	112.423	83.1667	64.4613	40.0029	182.622	46.1343	123.317	123.958	64.7467	111.343	77.7116	68.2405	185.025	129.573	299.554	95.0532	58.2203	135.861	61.6868	165.993	137.403	57.9574	49.435	249.182	93.0035	99.4574	44.0119	75.7901	89.0505	125.082	54.3833	45.4364	65.0239	95.3502	198.479	84.5987	158.999	133.579	90.2815	69.3606	93.5389	90.1692	49.7873	84.8199	172.728
EDJ91538	78.8711	63.3114	69.832	135.63	147.962	92.7332	84.0452	54.1948	168.095	63.7339	158.002	160.121	84.7375	139.703	97.0042	91.7847	159.875	136.12	79.8938	92.7548	78.8441	191.823	121.793	140.218	167.051	80.174	66.5634	129.671	87.1286	101.532	66.8674	88.7464	102.318	204.177	71.7429	65.8182	89.8201	136.16	304.067	107.938	153.582	152.549	124.718	77.3332	128.399	115.793	61.3388	76.084	256.282
EDJ91539	64.8896	71.7253	57.2236	129.26	109.137	68.8686	62.087	41.8951	130.922	50.375	115.038	123.16	67.3192	137.909	75.3737	64.294	214.02	128.367	75.1236	75.5551	63.7877	215.851	120.508	130.626	123.424	57.3408	50.5577	141.217	114.583	88.8831	76.6571	73.5405	72.4524	131.017	53.9208	51.1101	85.6967	109.616	237.896	109.045	142.323	124.977	91.9451	56.1804	98.4508	78.414	49.3327	77.3662	220.151
EDJ91540	202.199	306.97	179.544	315.356	293.083	193.321	200.338	185.668	132.541	188.819	300.6	259.186	203.523	249.537	229.149	195.445	353.157	319.599	148.577	263.692	174.976	503.067	388.014	217.237	308.701	346.045	170.325	294.027	404.668	294.769	311.992	179.568	255.075	343.817	256.718	290.741	324.627	363.412	386.979	128.809	153.495	346.956	305.94	166.031	298.091	162.958	197.183	308.638	267.24
EDJ91541	59.3993	384.116	80.4765	135.274	189.316	86.4686	78.9561	71.7666	151.442	76.0491	189.544	122.767	84.8909	127.314	100.59	87.2614	288.833	120.284	112.166	136.918	83.3545	128.066	206.951	178.816	129.48	94.3256	76.5928	155.099	220.212	236.153	374.752	85.5761	108.928	127.092	76.0563	77.7824	381.461	151.253	258.953	149.823	136.57	88.4479	129.999	59.8111	115.911	86.8713	79.5913	224.588	167.138
EDJ91542	1113.42	4274.52	1094.12	345.148	500.094	1054.42	1391.81	839.912	192.598	1209.43	472.794	1726.47	729.852	0	824.93	661.708	917.072	256.556	204.744	1024.82	696.477	0	355.074	641.229	963.506	457.324	534.29	144.764	1041.97	2033.13	3780.92	677.29	801.211	638.765	475.074	1294.67	3374.08	619.752	267.352	45.7221	246.287	274.292	1522.58	502.355	1893.01	774.971	847.067	1870.47	0
EDJ91543	5648.78	3438.81	2189.03	1557.1	2471.42	2394.08	2392.7	1804.57	872.991	2129.75	2653.73	6058.04	2149.29	0	2222.86	2256.67	1609.78	1199.75	278.883	903.301	1661.89	0	152.9	3725.4	1665.7	1290.99	1441.43	1139.29	1005.29	2034.87	3277.44	2346.47	1435.46	1981.16	1197.01	3134.02	3993.1	1896.63	365.455	0	881.144	784.704	3854.11	1435.07	3544.26	2414.98	2194.39	1845.89	0
EDJ91544	179.655	297.366	158.051	201.761	209.202	162.655	116.895	141.615	211.385	147.592	217.638	195.96	164.91	216.595	195.732	163.967	343.16	186.876	141.457	207.538	174.346	119.561	205.878	290.261	169.836	159.166	160.041	205.383	201.184	196.42	296.102	188.917	160.652	195.265	122.574	167.191	301.88	180.603	249.329	208.871	230.059	148.622	206.553	154.377	187.787	161.831	142.616	224.423	228.558
EDJ91545	272.818	411.618	216.085	264.562	243.504	262.529	223.812	220.761	500.588	191.055	240.801	424.654	249.68	374.981	287.961	261.25	291.176	249.23	150.221	170.202	221.859	185.401	175.385	275.004	274.716	139.194	186.299	166.422	230.567	271.163	418.256	258.043	233.793	222.068	184.139	267.529	445.087	279.533	267.088	255.174	315.765	230.247	411.568	189.424	324.331	227.5	219.782	240.626	215.106
EDJ91546	89.0763	402.248	130.988	242.947	192.969	153.792	117.002	130.859	439.244	110.967	190.959	237.937	139.112	221.81	150.38	140.289	249.33	224.568	160.696	142.418	131.523	83.7621	125.384	236.476	119.114	57.5362	110.065	185.265	176.931	209.108	377.725	160.914	87.0467	67.9645	66.507	145.303	424.144	103.799	218.186	242.46	293.086	186.465	230.739	118.129	166.396	156.115	122.376	174.729	180.119
EDJ91547	119.203	331.502	108.403	127.607	187.752	116.016	73.8217	96.0694	468.349	87.6445	182.485	172.678	128.269	184.122	140.569	126.013	172.441	102.913	194.229	111.383	119.945	110.29	120.386	268.27	125.083	60.5842	97.7677	186.414	110.623	158.726	322.803	154.982	114.622	112.362	65.0825	89.1138	328.394	152.801	215.064	303.635	336.446	68.4963	158.365	102.945	116.219	146.058	112.636	134.601	186.219
EDJ91548	0	0	0	8.45259	453.898	0	0	0	0	0	595.231	0	0	7.5711	0	0	0	8.29976	0	0	0	0	0	7.40211	0	0	0	0	0	0	0	0	0	0	0	0	0	0	0	0	0	0	0	0	0	0	0	0	0
EDJ91549	796.016	1740.88	1400.64	1899.97	240.186	2538.21	1690.45	1535.53	1227.84	1296.39	265.431	1321.09	1540.38	1074.13	2079.8	1771.72	955.325	1808.58	972.8	4621.43	1615.6	357.369	1443.79	1109.23	1317.1	762.515	1517.89	1124.32	367.752	2553.92	1437.06	1752.79	1365.78	1381.71	1394.86	1120.84	1733.17	1305.01	630.706	717.095	1688.71	1919.21	2130.69	1589.59	1607.41	1568.44	1376.4	2874.34	620.792
EDJ91550	34.1615	21.4274	26.5842	72.7719	33.1773	30.3184	25.4972	18.1245	44.4296	26.241	32.0346	17.5043	36.3697	26.7826	29.7461	48.4047	63.2625	67.7156	51.8131	20.5683	57.3676	81.3243	53.0225	63.6219	15.3575	16.1929	59.2934	66.3341	29.4012	25.2491	24.2375	47.0892	19.9318	15.3951	12.0629	18.1436	34.4121	18.2976	37.3315	29.1407	48.0685	66.4626	17.5861	38.1631	17.448	84.8571	25.1591	13.7064	38.3618
EDJ91551	77.5267	85.5336	88.4606	330.01	91.0412	101.577	79.4063	59.2102	321.559	86.0837	81.0671	64.4749	157.865	91.9626	93.3392	155.727	229.344	312.641	225.779	43.2226	210.6	229.542	192.692	350.007	77.6081	68.9937	205.002	248.871	104.118	81.853	88.4348	180.027	96.4679	66.8483	63.8226	55.425	117.987	84.1484	215.011	239.659	349.955	295.855	64.103	133.996	56.001	295.978	92.1693	51.5453	168.011
EDJ91552	251.677	154.023	252.753	196.031	116.552	331.222	300.537	194.338	415.857	251.853	114.773	195.318	251.198	188.022	218.707	286.176	363.06	188.639	188.036	116.256	361.468	203.297	205.322	221.472	228.876	266.596	359.028	212.324	151.825	211.397	147.424	296.64	251.308	223.385	274.606	256.211	219.045	245.031	168.347	275.587	406.777	204.568	222.052	240.422	196.884	392.779	259.03	192.984	82.6668
EDJ91553	512.349	215.91	478.133	461.269	267.04	527.955	508.708	450.894	468.469	511.368	254.441	372.251	423.149	312.038	479.499	475.862	366.459	442.419	197.795	433.339	521.338	409.985	331.097	240.37	427.954	531.194	473.841	214.632	361.169	373.574	180.862	478.242	548.208	559.985	586.157	558.299	231.809	495.855	318.28	185.967	528.001	493.762	390.962	467.654	461.782	391.704	429.438	380.391	160.023
EDJ91554	107.862	48.5039	84.1226	70.9547	79.1348	67.9723	76.2643	84.2386	85.774	88.6229	82.6569	87.9625	75.9222	52.3468	100.934	113.266	92.0852	64.3863	72.132	61.9198	117.652	123.674	80.6024	112.091	85.7739	85.7116	115.303	105.971	89.0862	52.3229	49.7703	123.449	80.4892	77.917	80.8677	39.7934	46.3307	83.0488	90.9298	69.0309	92.6204	83.8291	69.4935	95.117	74.6897	147.556	77.1506	50.6703	67.3878
EDJ91555	101.937	73.0628	95.1115	164.271	173.705	79.2344	65.2743	85.5547	154.153	84.9929	172.873	81.304	75.1266	121.757	75.3759	104.202	198.717	161.375	130.091	90.665	119.547	130.416	173.863	157.394	93.3588	82.7085	113.25	117.744	226.334	81.8419	73.8969	119.259	95.8138	101.422	76.4907	75.6124	79.2726	106.755	146.988	109.073	139.019	176.238	71.7325	78.521	71.8459	120.529	99.3622	76.8782	145.411
EDJ91556	29.4047	30.8048	10.9297	12.6853	4.51251	78.0209	14.2538	6.40123	4.33932	46.2981	4.63714	216.836	1150.79	6.01938	94.2715	127.304	19.0342	10.6024	2.94936	8.56153	11.4447	6.62126	90.3015	10.7121	6.07744	614.953	5.78047	25.8544	8.49044	23.3995	35.1835	6.15238	275.891	13.386	746.299	172.22	35.4655	55.3697	6.76914	6.9568	11.5868	6.12886	723.262	882.566	364.656	118.779	21.1682	34.2316	16.2342
EDJ91557	14.7298	29.736	10.1522	13.6569	7.2497	39.8661	15.1204	10.0779	1.31519	26.4647	6.37296	114.872	625.484	7.10283	43.8137	73.898	22.5447	13.4099	3.10696	11.8697	8.39917	3.75581	67.1242	11.831	5.51574	270.268	5.51874	20.7474	10.1075	22.7537	30.6	6.44279	137.377	11.6318	282.731	70.5574	25.389	31.9758	10.4324	3.81605	10.1129	8.65578	428.142	461.904	165.772	80.3606	12.7673	32.5127	8.79887
EDJ91558	8.26222	17.5135	4.53785	10.5021	6.18534	22.8864	6.52254	3.67436	5.539	8.70196	7.79691	58.0118	303.367	5.3933	23.6251	33.8866	15.3934	10.5872	1.36739	5.50202	4.60524	2.25116	49.8993	9.68745	3.75685	163.233	2.14396	10.9393	2.8628	8.09042	18.2368	2.85238	139.774	6.33808	148.487	36.7477	9.68399	20.402	6.63193	2.31562	5.8698	9.06566	223.658	248.204	92.0051	33.9089	3.97531	9.96521	5.92253
EDJ91559	9.71613	16.9993	2.84607	8.34326	4.94427	18.8549	4.30614	2.65904	1.63867	5.45774	2.69675	67.2315	360.58	2.94993	23.3957	36.9467	10.4036	10.7795	1.78668	4.92969	1.56975	2.24619	46.2887	8.84454	3.53436	108.372	0.916814	13.138	4.63839	20.758	19.6985	2.0642	95.8189	2.89854	112.883	29.6568	17.0821	11.6006	2.22827	1.55606	3.28701	8.69849	261.707	219.107	83.4741	46.8881	2.72699	23.1482	5.80393
EDJ91560	14.6837	50.2282	9.21679	10.9024	5.67935	19.3685	11.9115	6.21914	8.78555	11.6193	5.04586	87.3134	412.476	8.31478	37.602	50.2653	15.5728	10.9768	6.17176	12.0177	8.41604	7.24527	45.9878	10.1355	13.5653	172.366	6.70782	10.6366	5.33007	32.2631	50.8738	7.24181	192.197	17.507	172.416	51.7557	49.0589	42.8803	4.6771	5.59909	7.71743	8.20654	277.044	277.884	109.439	52.121	8.90126	34.9831	3.82874
EDJ91561	0	0	0	0	0	0	0	0	0	0	0	0	0	0	0	0	0	0	0	0	0	28.2928	0	0	0	0	0	0	0	0	0	0	0	0	0	0	0	0	0	0	0	0	0	0	0	0	0	0	0
EDJ91562	22.9683	74.5193	33.6396	10.1024	8.74989	57.5118	39.9906	23.1976	10.7219	38.398	10.0178	113.999	285.725	5.89423	36.2122	46.0464	12.9993	11.1939	6.93875	34.8563	23.7225	7.17914	35.1026	10.1455	34.9782	269.86	20.1248	10.1676	5.81087	56.7136	74.8383	19.7509	192.559	35.833	293.603	103.193	77.9846	58.3185	5.48697	7.44442	12.4186	11.3739	353.298	188.023	151.248	48.7755	33.2189	80.8599	8.65674
EDJ91563	501.554	529.61	478.755	319.218	403.746	490.786	623.787	491.794	106.613	559.322	390.081	507.06	434.76	317.381	270.643	393.209	341.824	309.653	256.529	578.308	369.517	327.356	306.371	361.051	564.25	631.932	351.628	366.638	399.768	392.16	532.48	344.204	721.233	523.159	688.039	628.035	502.984	564.589	246.235	253.432	223.893	258.604	627.163	355.824	563.883	413.002	533.935	440.311	272.968
EDJ91564	70.5235	73.8969	44.4308	41.5866	57.4462	46.0391	27.9068	34.0054	47.4064	46.5312	53.4402	47.6471	88.1425	21.5477	37.3324	57.8914	95.6499	38.0776	47.3038	50.7758	60.2246	83.8478	57.3419	65.5263	43.1634	35.8636	54.0818	109.615	46.2343	57.7966	83.6793	62.7848	51.2634	27.1929	32.3107	66.0426	95.7797	36.694	70.3426	28.1465	56.2376	35.1983	61.1481	82.5739	53.2648	109.537	43.6267	53.006	54.431
EDJ91565	197.089	220.584	166.514	141.918	72.5515	163.649	132.381	134.146	60.2796	176.627	74.732	154.387	134.665	68.4164	114.545	131.843	336.122	138.899	129.195	173.959	129.512	86.422	127.223	102.052	142.809	211.747	118.2	353.838	144.364	221.504	218.055	141.922	174.631	159.72	202.681	186.574	224.753	187.136	180.331	22.6237	169.454	131.114	158.434	132.875	153.645	174.901	170.33	216.226	122.814
EDJ91566	9582.67	4553.3	9313.45	1997.78	1675.79	10289.7	13389.7	9381.11	6292.98	9704.68	1659.37	7262.08	4020.36	2862.34	4410.82	4417.17	6001.18	2079.27	3574.66	3462.61	4825.44	1920.74	3991.81	4302.83	6866.68	11281.3	4209.77	3241.42	3417.58	4025.24	4637.52	4911.49	9719.14	8398.69	10853.1	10844.4	4969.54	7755.35	2991.55	6818.73	14943.8	1982.99	9289.11	3453.84	9156.76	2788.49	8030.65	4956.4	1761.96
EDJ91567	1855.59	1443.31	1639.51	83.2063	75.279	1815.45	2216.1	1652.51	235.118	1626.58	67.8377	1827.81	1213.92	41.0579	1227.59	1351.24	211.323	80.4515	64.3308	757.007	1426.86	101.399	144.962	134.75	1760.73	1703.68	1193.67	120.589	139.778	1332.7	1420.11	1392.52	1890.65	1514.41	1415.27	1620.1	1708.73	1941.14	92.7974	188.131	271.74	79.5991	2079.13	1146.89	1764.63	1245.9	1586.56	1373.73	53.0732
EDJ91568	720.548	486.481	484.2	1890.04	212.357	454.423	579.24	464.372	458.988	477.685	228.403	679.891	438.368	352.398	491.782	492.039	310.147	1891.4	231.6	400.598	430.321	220.604	755.684	207.618	552.276	552.268	428.091	241.245	816.208	584.691	476.71	511.75	489.236	593.281	413.235	403.292	575.399	660.39	199.139	337.452	559.89	1911.26	644.364	424.953	584.113	402.886	470.49	480.768	319.305
EDJ91569	121.34	186.62	172.417	1111.58	132.51	158.06	215.505	176.415	251.619	182.023	138.841	188.065	144.965	199.251	140.957	134.201	154.191	1149.55	180.965	142.897	143.233	135.298	463.928	123.15	182.47	205.824	149.388	152.759	623.877	182.762	192.752	158.59	173.558	216.735	183.471	160.481	202.661	210.146	129.875	255.93	421.114	1182.2	211.962	142.534	191.827	126.157	192.759	183.869	243.208
EDJ91570	335.233	234.616	282.576	222.284	94.6267	260.81	318.132	246.337	75.0075	290.496	90.5855	245.798	221.859	71.4925	187.324	241.39	224.155	218.012	142.752	129.396	206.416	112.01	227.214	104.094	226.114	383.96	251.818	189.444	116.507	185.048	235.222	239.642	263.379	326.309	328.411	335.192	247.059	263.006	130.217	91.643	182.579	275.248	235.902	220.009	273.752	192.119	262.683	217.615	190.723
EDJ91571	253.02	213.112	284.487	299.429	178.514	244.878	296.718	344.605	109.474	310.723	179.082	282.857	265.558	182.05	209.456	278.75	246.976	296.264	138.277	221.614	268.518	312.354	313.826	219.7	226.308	272.069	259.309	192.99	268.042	190.653	217.393	271.282	325.611	263.89	281.783	277.957	212.488	279.03	150.296	68.4377	187.88	332.598	276.519	248.246	275.488	352.823	284.436	265.288	168.092
EDJ91572	595.43	237.547	466.991	381.661	251.41	385.321	331.51	533.85	181.962	465.087	264.891	390.006	533.004	179.115	454.305	523.289	243.231	371.413	186.17	373.167	477.965	477.544	358.49	313.61	298.102	316.798	519.375	225.536	307.754	256.276	228.178	527.04	477.862	399.479	400.258	410.973	238.344	451.979	245.887	183.327	397.056	435.924	355.226	535.936	358.771	570.458	458.698	345.392	192.581
EDJ91573	121.135	175.863	99.1973	131.307	65.5487	106.872	99.8854	75.1017	17.41	92.8166	63.3965	107.013	100.406	81.7812	124.003	103.95	138.041	130.332	47.0698	98.1745	135.384	108.255	97.3821	92.9891	108.839	127.062	128.333	61.4939	158.178	110.327	175.501	125.533	138.439	105.008	151.358	148.175	183.71	133.509	84.1812	11.9691	22.2416	149.932	103.671	106.416	108.762	123.474	105.067	106.277	74.592
EDJ91574	70.7205	88.0852	56.4793	68.4771	41.916	73.6726	88.9283	58.6106	65.9603	60.5245	45.035	67.9682	56.4558	29.7361	56.2276	57.6988	70.8091	66.8836	51.0861	60.2201	57.8182	57.9717	62.951	42.3807	77.9852	125.873	57.7923	56.5343	48.9467	42.2864	78.2782	59.5314	104.573	88.0296	110.214	74.5335	83.4115	90.2302	48.0445	73.726	118.293	67.1303	54.5585	62.2822	63.668	75.5468	60.1887	45.5395	43.5202
EDJ91575	285.781	183.534	184.076	287.899	128.28	199.962	220.497	170.774	162.394	192.908	127.048	197.013	165.156	191.079	143.892	179.045	319.055	280.855	216.232	203.506	187.246	175.759	272.616	256.616	221.827	270.215	193.463	249.162	255.211	127.879	166.736	181.481	266.549	242.309	280.29	234.016	182.417	249.886	156.375	159.145	196.342	289.582	197.802	168.965	199.188	230.329	190.244	149.017	143.347
EDJ91576	0	0	0	0	0	0	0	0	0	0	0	0	0	0	0	0	0	0	0	0	0	0	0	0	0	0	0	0	0	0	0	0	0	0	0	0	0	0	0	0	0	0	0	0	0	0	0	0	0
EDJ91577	228.895	169.15	156.14	0	0	281.992	254.481	202.372	0	197.657	0	446.999	176.128	0	203.015	191.908	0	0	0	110.301	218.337	0	0	0	341.966	365.546	205.301	0	0	226.709	187.293	201.325	312.786	522.045	702.97	484.46	222.549	424.474	0	0	0	0	335.012	214.886	361.711	230.35	191.514	147.538	97.6051
EDJ91578	849.491	237.369	319.267	0	0	523.504	463.294	328.115	0	397.028	0	976.012	382.497	0	450.139	418.409	0	0	0	259.409	456.557	0	0	0	680.02	761.87	429.462	0	0	296.367	282.536	360.669	653.867	728.006	955.724	801.036	326.471	740.649	0	0	0	0	622.385	519.385	722.052	455.965	335.308	239.607	187.825
EDJ91579	207.478	93.8485	156.064	119.987	105.379	138.31	117.439	119.823	222.468	187.541	102.254	155.015	276.01	112.675	226.593	255.415	121.855	122.769	144.3	84.9551	307.691	245.846	167.486	100.124	173.205	123.964	351.78	169.85	103.35	98.7175	92.5365	333.882	126.63	144.664	199.777	175.805	103.142	145.566	145.965	230.935	236.879	169.429	121.756	285.952	143.819	448.248	189.92	90.3162	97.8166
EDJ91580	0	0	0	0	0	0	0	0	0	0	0	0	0	0	0	0	0	0	0	0	0	0	0	0	0	0	0	0	0	0	0	0	0	0	0	0	0	0	0	0	0	0	0	0	0	0	0	0	0
EDJ91581	14.1156	51.0251	19.8787	39.4222	66.978	31.2668	28.573	15.2707	95.6537	15.1634	65.6322	52.8253	73.7917	22.161	80.4705	78.5155	61.2324	35.3364	70.8823	48.7558	65.3168	21.8747	43.9472	126.846	30.7937	13.8504	46.6752	182.917	41.0228	45.3219	54.5614	51.1346	20.3151	24.8342	11.0602	78.7534	60.216	38.9579	56.375	98.1545	67.6817	25.4087	123.811	68.3801	71.1204	66.7469	15.9632	32.6597	49.7991
EDJ91582	15.5028	26.5462	13.9883	35.5641	55.6723	22.0953	22.7748	7.57625	105.122	9.719	55.9372	48.2921	75.5495	16.7261	78.992	72.4859	41.0841	30.314	41.2344	19.1726	51.6584	13.9199	41.317	85.7903	10.4059	2.46366	37.0936	117.603	16.2428	34.0081	30.145	46.757	5.22787	6.90187	3.26657	65.3663	39.7481	17.5781	53.1719	64.7303	54.507	16.8653	100.217	59.8009	53.605	67.9906	8.65784	19.5391	25.3013
EDJ91583	15.2871	24.4685	14.0735	49.8928	58.2158	25.6329	25.7699	8.21794	113.811	13.1873	56.0682	51.6204	85.6994	23.9361	85.9782	80.0785	55.7004	45.7198	65.9006	33.9059	60.0163	14.6052	63.5302	114.676	19.7279	6.99662	51.9298	132.516	23.9117	33.8266	27.851	47.7884	13.747	15.636	5.35203	89.8469	30.7162	32.0005	60.477	106.15	60.8968	39.1267	125.823	70.2319	70.7195	65.4921	13.7912	23.9988	45.398
EDJ91584	38.7029	58.599	34.4392	53.0853	73.261	47.751	43.3809	17.5506	99.0496	29.5451	72.9465	138.562	235.708	20.9736	249.374	214.768	95.9892	45.1604	70.1353	24.7457	153.668	10.4225	94.3458	116.019	20.8724	4.806	108.286	152.132	27.4443	66.5019	50.7706	132.419	9.56092	9.78145	3.47208	199.572	58.9014	18.684	83.9867	96.0382	56.1224	30.2911	284.013	178.33	153.316	163.61	25.0363	67.7486	56.7226
EDJ91585	23.6956	208.428	61.9729	71.1396	53.6649	114.428	106.893	64.8485	0	76.0587	49.7958	56.098	71.3946	0	93.7368	69.8775	0	65.3466	0	133.965	57.4243	0	239.763	0	102.614	111.463	55.8979	0	0	195.868	195.926	55.7351	98.5513	116.854	190.497	75.2789	208.299	106.552	236.78	0	0	68.7415	82.0604	72.8881	76.0613	59.0713	57.0049	311.503	14.1546
EDJ91586	342.201	423.198	325.468	392.378	327.441	242.451	294.022	302.093	500.598	290.128	329.3	365.245	371.483	543.606	344.711	355.314	444.41	410.577	499.447	283.747	402.74	359.99	478.717	496.963	509.395	311.567	416.924	529.668	387.04	304.94	443.35	394.445	472.268	440.803	323.512	297.031	467.059	580.489	594.762	452.089	496.785	449.95	380.882	376.533	359.906	425.34	325.758	261.696	462.869
EDJ91587	194.954	107.575	112.436	153.427	76.16	155.397	145.156	122.713	40.2887	119	77.6299	118.651	113.302	123.274	104.84	116.542	123.133	148.922	99.4227	123.247	124.644	119.542	148.057	94.2366	155.386	216.831	128.607	119.993	141.825	75.5886	101.66	122.321	197.169	193.31	229.488	154.603	117.297	177.09	99.4552	37.4666	67.4045	177.6	124.487	126.264	127.464	158.369	127.048	79.7336	130.741
EDJ91588	2469.24	2139.1	2520.11	1416.69	2137.12	3058.91	4206.07	5334.98	258.198	3253.41	2235.43	2563.29	2944.75	6661.47	3656.11	2846.52	4299.33	1496.62	2258.84	3950.35	2534.69	743.814	3574.6	2955.49	2562.28	5070.35	2717.49	3064.54	3519.57	2981.69	2231.95	2836.47	3022.77	3829.37	5349.11	5306.46	2305.17	3193.6	2739.05	241.435	1337.89	1766.23	2772.41	2976.45	3544.25	1790.77	3404.72	3390.38	4597.87
EDJ91589	99.284	139.129	80.8276	109.075	94.8854	155.377	92.3051	178.493	75.4846	76.5103	102.214	107.786	89.6685	100.105	91.0282	102.896	159.01	111.322	232.39	106.777	79.6049	56.902	223.875	113.077	126.256	111.385	84.5485	167.515	135.816	125.99	130.9	92.8425	93.3579	177.352	124.63	132.986	135.661	149.609	150.687	43.2754	76.7793	116.469	105.547	88.5246	117.151	83.1688	88.9331	116.697	126.712
EDJ91590	94.3755	48.6767	73.1864	475.369	167.362	129.289	128.291	58.3743	66.7679	75.765	186.146	302.046	125.027	81.0911	182.324	143.253	321.242	482.461	556.988	200.446	136.063	311.567	429.237	196.195	214.58	105.932	123.799	288.974	105.624	173.463	50.9472	122.792	93.3176	306.048	74.471	153.785	52.2174	121.621	349.742	57.924	82.495	501.156	166.54	173.693	280.844	142.935	67.4559	262.114	237.688
EDJ91591	86.4693	71.1093	86.465	128.546	66.9434	79.3389	66.7487	74.3264	118.648	98.4682	70.1722	92.6478	76.5843	72.2294	68.435	80.116	117.167	132.504	95.1617	87.3544	90.0963	160.852	88.4096	131.137	80.7645	77.9285	94.6389	166.308	61.595	108.232	72.3394	96.2816	64.2391	83.0553	67.9277	91.8693	86.6011	76.3464	113.372	114.582	131.638	151.6	69.6949	75.6088	85.1371	100.992	91.6029	113.135	83.5092
EDJ91592	77.515	64.7047	96.2169	192.475	81.2173	74.4931	52.3248	63.2991	87.698	82.0396	85.7428	89.2211	104.894	89.7899	78.9568	117.682	121.505	193.761	99.4439	81.6565	117.448	154.22	96.4602	111.065	83.6538	61.9028	122.263	88.7543	96.0392	89.036	60.4325	120.734	61.3503	105.353	59.6287	73.7458	77.0437	84.8759	101.267	82.2758	103.645	220.831	74.5762	96.9449	79.7702	166.605	97.8878	69.8627	81.201
EDJ91593	147.687	272.97	219.826	456.58	252.355	175.478	164.03	169.789	348.112	216.778	249.407	159.892	213.486	303.762	163.868	215.522	450.258	450.399	212.676	87.2476	235.985	205.279	274.673	220.198	101.311	113.992	229.713	221.521	320.862	393.138	269.49	240.052	115.647	115.252	93.7869	207.062	319.823	127.622	225.324	170.189	464.358	442.181	195.637	188.581	173.422	206.678	222.861	386.13	158.031
EDJ91594	326.796	364.138	276.323	276.115	126.435	213.449	306.091	663.657	11.8249	273.5	114.654	617.288	96.26	384.322	144.177	110.357	306.969	279.898	336.319	201.735	77.9375	225.124	303.557	360.624	428.829	143.636	73.3213	16.7689	190.474	503.579	379.963	106.943	278.2	273.011	197.989	494.127	408.941	324.354	116.359	2.23936	18.702	268.312	804.639	68.1239	578.469	83.4004	312.356	428.312	176.359
EDJ91595	121.116	108.956	95.2141	158.674	88.0874	72.2672	89.5984	113.324	47.9504	96.0035	90.2863	132.448	42.4065	124.463	45.4491	53.735	131.879	162.869	134.034	80.3409	33.8147	99.4253	208.031	143.878	110.254	80.2148	42.3533	160.734	78.8885	115.09	115.584	52.6672	82.4397	107.054	64.3213	79.697	132.713	112.529	88.2523	31.5469	89.5919	170.264	118.665	36.2594	105.191	47.8502	100.058	76.6061	88.2318
EDJ91596	41.4692	95.1065	55.1584	51.8272	131.352	79.7323	78.5325	46.7085	111.404	52.2927	128.097	72.3401	42.7305	106.891	33.2849	47.8131	103.849	49.8572	145.355	56.3579	44.5742	85.5277	137.906	129.459	67.3861	82.5965	46.0513	85.8276	60.0818	64.5391	90.772	46.448	81.02	60.5937	74.2562	76.9429	109.665	88.1851	54.5071	76.805	88.8277	53.1293	72.718	40.1686	66.5566	87.1523	52.9355	59.7327	67.5743
EDJ91597	51.2609	97.559	78.8025	115.792	144.863	95.5318	86.4954	67.1987	169.971	77.7554	160.414	88.0559	54.7697	107.281	57.005	62.9203	57.5692	120.862	191.907	75.1958	60.3115	98.9595	164.315	120.799	53.1409	46.3153	50.7698	33.2903	66.0748	73.4986	89.8258	71.9099	61.8874	52.0305	49.3692	96.4897	100.519	52.6661	84.805	50.1346	125.595	105.993	98.3373	53.5434	79.6491	103.438	65.1897	61.1799	89.7584
EDJ91598	3641.47	3090.53	3584.94	3604.36	2075.44	3346.87	3707.74	3226.56	2991.55	3526.02	2092.27	2262.11	2802.27	4119.32	2163.13	2760.15	2063.23	3557.78	1182.77	1946.63	2653.73	29.5649	2175.85	2233.83	1415.61	1508.38	2421.92	1167.88	2079.95	2639.43	2980.19	2850.07	1964.99	1112.32	1499.52	2921.71	3208.92	1422.62	1820.83	2784.55	4360.11	3521.17	2391.33	2626.39	2389.59	2934.16	3206.39	2191.27	1695.95
EDJ91599	795.163	1006.03	768.758	587.518	452.897	1095.68	1165.4	1016.34	284.519	1028.69	497.709	1016.58	725.756	477.468	848.332	790.688	376.142	586.865	433.404	849.717	672.473	448.214	302.235	487.423	764.399	1080.85	731.686	358.249	1158.69	838.746	969.727	700.752	987.791	841.684	1093.74	1188.91	1009.4	784.012	243.564	215.879	371.036	642.636	1074.93	681.873	1098.69	627.445	899.144	1038.86	279.789
EDJ91600	309.501	179.224	357.456	137.494	78.5354	406.103	470.102	373.488	50.0417	390.779	77.5612	314.943	78.8778	129.239	87.5108	80.244	354.541	129.616	90.1912	129.535	90.0885	134.158	158.525	182.919	308.341	622.575	77.6372	98.717	105.32	149.711	171.466	68.8329	537.88	290.783	439.765	229.343	178.424	323.211	97.4021	23.2133	53.8129	120.641	282.476	75.2114	287.228	68.7446	389.207	318.029	178.896
EDJ91601	929.125	275.27	612.633	113.282	69.2312	737.038	668.109	444.9	48.6903	646.339	71.0839	579.506	144.82	204.896	188.783	179.879	288.187	93.6324	123.137	109.273	182.994	96.488	191.518	151.588	258.723	330.251	115.465	88.3436	44.6718	182.826	258.482	115.124	417.069	214.822	270.135	343.674	224.625	216.914	93.4266	20.6805	41.9692	60.6225	484.459	125.996	417.954	116.445	561.576	396.096	94.7673
EDJ91602	134.387	118.587	88.2138	133.872	85.791	121.27	93.672	77.2862	146.439	67.5312	87.8474	96.554	57.7414	109.973	61.265	71.322	150.88	118.774	84.9055	75.7334	73.1544	185.717	99.4399	111.122	102.475	120.761	65.4256	96.505	100.855	62.9407	103.576	67.3935	123.725	67.1899	108.149	122.778	117.89	100.969	95.2035	75.1091	80.0648	94.8558	109.651	55.4768	89.1269	85.933	81.4686	66.0406	121.872
EDJ91603	85.1041	193.413	92.5216	151.803	130.515	132.446	133.693	98.9316	231.246	93.3223	131.556	109.282	63.7087	162.528	62.2204	64.7094	128.504	148.271	101.795	127.839	82.2424	249.445	169.351	164.007	154.868	224.172	68.3453	128.899	170.83	104.636	192.227	76.9394	187.251	117.455	202.533	156.083	193.443	157.875	104.214	110.846	172.18	127.931	130.428	65.2239	103.719	95.9173	101.42	108.184	161.69
EDJ91604	224.413	161.624	170.557	247.116	116.809	148.074	170.357	146.07	64.4443	160.127	120.533	135.429	132.573	151.001	113.186	129.816	245.486	264.45	111.086	211.412	157.568	366.868	131.18	120.985	141.203	158.691	153.38	174.961	114.885	99.345	153.51	135.943	199.487	142.684	161.853	157.096	130.33	146.148	135.621	74.7945	136.656	291.232	135.269	145.763	144.299	173.265	126.214	106.208	194.921
EDJ91605	91.9525	112.704	127.333	229.779	83.219	126.592	97.0946	117.547	190.733	112.624	87.5032	144.123	178.294	133.817	159.402	184.407	183.665	218.145	120.715	117.074	194.021	269.632	160.899	189.011	170.388	101.521	195.877	179.961	143.095	144.016	89.5274	190.947	137.633	167.064	206.146	120.739	121.552	160.966	41.6214	179.097	238.747	239.47	104.471	187.044	109.657	244.87	120.793	130.023	243.046
EDJ91606	215.618	159.12	184.926	242.607	188.982	192.079	154.218	173.898	259.581	148.983	183.352	151.182	222.895	191.13	185.836	232.961	223.961	236.828	173.106	205.321	249.714	475.485	192.204	308.527	213.704	128.057	230.528	178.897	163.917	190.61	167.546	246.659	207.87	218.265	250.638	179.145	205.931	242.63	151.552	91.4142	310.809	232.716	149.238	228.643	152.271	263.744	185.576	146.447	221.092
EDJ91607	20.601	22.2179	19.5776	20.2948	22.6044	23.4787	24.5681	20.4967	24.9168	17.888	22.6466	18.1743	28.3934	8.80857	26.0335	27.1235	61.5603	20.7459	48.4462	8.16841	27.2872	8.96781	47.3159	47.3742	5.86352	6.57769	28.7506	33.0677	30.354	24.2884	23.6036	30.0271	5.50641	21.3627	19.4839	16.0974	22.5025	6.95568	35.3893	13.7706	54.382	22.8189	20.5226	30.0383	18.811	43.8572	20.0511	22.8311	51.9842
EDJ91608	35.7683	92.5296	52.5434	54.3041	52.0012	79.4398	67.9893	51.5817	32.2936	57.2975	56.415	37.5492	18.0691	69.4499	32.8779	23.3863	38.253	51.3975	99.1327	53.3024	22.2153	93.0525	77.6122	66.9461	36.4883	63.091	20.7154	36.2016	54.4224	56.2451	89.5078	24.1165	48.8732	49.8382	73.874	59.1178	84.9344	37.5447	77.6092	14.5782	55.2133	54.2274	34.2681	23.8027	46.1439	32.3922	46.3733	72.1404	68.0647
EDJ91609	63.1032	118.291	100.343	78.8357	78.8671	88.0331	142.332	80.1804	64.3118	101.275	89.0738	67.62	33.4166	112.764	52.0963	40.1561	32.4325	77.4102	127.311	63.8048	41.9452	88.8696	110.598	100.614	115.866	202.168	39.129	33.5214	59.5556	64.1984	107.89	46.922	208.541	172.884	181.649	99.0574	91.572	119.373	68.2247	27.4308	95.6088	72.0445	83.0426	48.8397	97.7039	43.1149	82.4102	99.8689	74.3124
EDJ91610	108.897	150.144	107.814	169.261	172.207	111.923	107.683	96.8082	162.281	109.726	172.649	96.4659	86.6544	137.47	119.14	80.9507	136.758	154.218	152.607	106.357	92.0188	180.65	121.253	189.933	111.791	141.781	82.1789	99.5991	144.268	107.94	155.411	90.3245	156.01	102.245	103.963	110.413	156.309	133.167	331.278	118.825	193.775	136.98	118.099	78.935	101.026	96.2539	118.977	112.493	126.462
EDJ91611	114.535	213.667	171.347	168.617	135.61	160.788	174.021	159.829	93.7151	200.388	155.8	140.122	98.0849	140.933	156.099	102.261	126.767	162.297	151.393	178.938	106.079	147.653	174.507	214.984	154.003	198.474	118.24	150.57	251.647	166.228	232.876	92.152	227.237	131.454	163.316	188.15	214.51	189.553	114.648	52.6679	130.917	158.104	156.084	105.284	166.124	101.632	202.107	159.401	202.317
EDJ91612	89.9122	81.8117	67.5608	100.087	105.05	79.2874	71.2511	56.5237	45.1626	57.825	108.502	54.555	55.2992	76.9103	69.5001	54.3644	85.5579	85.9604	71.8858	82.2132	59.7473	121.618	72.8477	153.946	47.2429	38.9643	50.0439	70.0395	80.5488	51.9671	93.3173	55.3677	67.8763	31.3211	41.6331	72.7866	87.8203	51.4832	95.9289	21.7038	48.9989	80.1536	60.8612	48.5131	52.8753	65.5227	63.1668	59.6067	111.621
EDJ91613	24.4211	39.8978	25.4428	59.3954	55.2129	30.7324	25.1056	21.8761	28.5975	29.3448	60.3047	26.7903	23.0097	74.3747	40.1626	26.6693	79.2555	59.4946	68.1944	27.5914	24.7712	75.0198	62.8905	114.714	27.0167	44.3625	26.3696	47.8023	51.9918	39.8928	35.3183	22.331	30.3093	35.7294	29.4788	40.1798	41.5582	33.3386	81.7005	25.8051	38.3277	58.7126	27.6678	20.6348	26.4549	41.005	27.5581	39.8128	75.6468
EDJ91614	61.2943	95.732	65.7591	102.813	63.6112	77.2131	72.3151	48.4944	31.6508	65.3536	67.3847	83.1628	64.4039	112.922	113.579	77.0762	76.3263	103.011	113.965	79.9551	64.368	73.7559	109.907	138.479	75.3157	116.503	68.9644	91.5929	115.134	73.4248	106.279	68.7272	85.9395	92.6368	79.789	90.9879	90.5414	93.2919	114.756	46.0523	52.9923	104.552	72.4596	51.4218	59.6776	110.124	55.7513	85.5227	137.717
EDJ91615	290.787	235.702	316.652	713.641	357.554	283.684	229.089	245.029	954.26	243.509	374.721	429.852	486.744	377.415	531.207	500.221	522.035	712.678	368.403	622.483	521.05	782.47	365.402	608.882	416.699	230.215	512.545	603.911	374.236	374.276	245.746	515.818	314.979	533.527	205.666	234.245	288.94	457.723	474.541	752.481	722.637	834.511	352.968	494.886	309.472	579.684	232.805	430.743	397.033
EDJ91616	188.121	248.674	174.405	685.575	361.635	152.766	117.018	146.856	582.716	138.425	385.759	290.006	282.58	390.679	314.881	295.142	963.18	680.278	580.29	423.895	300.308	702.675	399.963	597.856	204.896	88.0878	291.552	637.478	361.284	341.985	226.661	341.574	116.181	196.644	100.763	107.306	306.33	173.472	564.06	583.292	531.014	735.276	188.028	285.262	192.629	420.954	117.911	286.552	461.747
EDJ91617	73.6609	214.524	77.8183	328.884	210.404	73.7021	56.1942	62.3772	278.759	72.4941	234.781	131.656	108.434	292.569	109.766	111.189	485.648	319.521	288.449	201.725	136.078	216.702	254.681	323.676	89.6828	46.2097	108.533	361.266	256.764	226.277	212.046	127.311	58.435	96.8792	50.9667	55.6827	234.123	81.9184	401.213	237.389	285.862	311.47	100.993	109.876	86.5868	177.554	52.6537	196.351	325.682
EDJ91618	30.3261	102.774	21.0739	96.6699	137.07	43.3802	15.6566	16.7755	95.1974	18.2127	135.748	37.4815	33.6504	76.7542	40.2403	38.4161	211.329	82.9815	98.6701	39.776	47.911	48.5219	72.7961	117.905	17.6817	8.72811	31.6599	192.018	54.9684	101.436	97.8585	34.0645	13.9111	20.2938	8.90203	14.0958	120.247	17.3686	126.15	51.2546	58.9372	73.8413	32.1176	28.7726	18.5065	51.9613	15.1345	66.9855	157.179
EDJ91619	139.215	404.681	196.601	252.075	337.473	185.111	119.979	155.578	556.656	148.179	340.588	201.768	275.099	521.845	327.89	288.34	353.331	245.348	540.38	217.798	270.616	622.092	240.71	971.075	167.089	91.168	230.06	562.904	411.066	304.345	390.166	290.994	180.375	147.486	96.6683	93.6304	403.484	169.126	360.239	472.993	464.781	212.521	169.138	249.344	162.63	334.391	161.539	259.633	291.06
EDJ91620	15159.8	6940.21	12889.1	7152.93	5690.78	13590.3	14997	16442.6	12774.6	13934	5672.74	6687.43	7264.1	11304.5	6468.16	7101.14	5845.95	7202.08	4121.1	6405.47	6595.48	6327.85	5642.22	7221.64	6800.31	12391.4	6598.98	3925.58	11159	4430.62	7102.44	7673.17	10782.3	9008.07	14741	8958.21	6971.44	6337.35	4199.58	14288.1	12210.9	8061.92	7587.39	6351.35	7785.58	6309.01	11537.9	4844.69	5148.55
EDJ91621	0	0	0	0	0	0	0	0	0	0	0	0	0	0	0	0	0	0	413.106	0	0	32.1317	224.737	142.891	0	0	0	310.731	176.724	0	0	0	0	0	0	0	0	0	0	0	0	0	0	0	0	0	0	0	0.116702
EDJ91622	0	0	0	0	0	0	0	0	0	0	0	0	0	0	0	0	0	0	32.3635	0	0	13.1065	10.9118	100.386	0	0	0	56.384	82.6372	0	0	0	0	0	0	0	0	0	0	0	0	0	0	0	0	0	0	0	0
EDJ91623	0	0	0	0	0	0	0	0	0	0	0	0	0	0	0	0	0	0	17.0601	0	0	0	0	0	0	0	0	0	0	0	0	0	0	0	0	0	0	0	0	0	0	0	0	0	0	0	0	0	0
EDJ91624	0	0	0	0	0	0	0	0	0	0	0	0	0	0	0	0	4.00943	0	7.21356	0	0	0	0	0	0	0	0	0	0	0	0	0	0	0	0	0	0	0	0	29.9844	0	0	0	0	0	0	0	0	0
EDJ91625	0	0	0	0	0	0	0	0	0	0	0	0	0	0	0	0	12.2883	0	42.2072	0	0	0	0	98.4126	0	0	0	0	0	0	0	0	0	0	0	0	0	0	0	168.48	0	0	0	0	0	0	0	0	0
EDJ91626	0	0	0	0	0	0	0	0	0	0	0	0	0	7.87489	0	0	8.47621	0	41.8508	0	0	9.76679	6.54218	37.1605	0	0	0	7.51786	0.0346324	0	0	0	0	0	0	0	0	0	0	109.971	0	0	0	0	0	0	0	0	14.2399
EDJ91627	0	0	0	0	0	0	0	0	0	0	0	0	0	16.444	0	0	0	0	0	0	0	108.162	40.6741	0	0	0	0	0	50.0441	0	0	0	0	0	0	0	0	0	0	0	0	0	0	0	0	0	0	0	12.1325
EDJ91628	0	0	0	0	0	0	0	0	0	0	0	0	0	1225.47	0	0	0	0	0	0	0	136.873	0	0	0	0	0	0	0	0	0	0	0	0	0	0	0	0	0	0	0	0	0	0	0	0	0	0	107.638
EDJ91629	0	0	0	0	0	0	0	0	0	0	0	0	0	102.311	0	0	3.99567	0	45.2271	0	0	7.56255	1.07269	59.0766	0	0	0	49.6944	63.4742	0	0	0	0	0	0	0	0	0	0	78.7787	0	0	0	0	0	0	0	0	20.2646
EDJ91630	0	0	0	0	0	0	0	0	0	0	0	0	0	4.99593	0	0	1.72988	0	23.2717	0	0	1.92675	3.40566	10.8345	0	0	0	12.9793	23.6355	0	0	0	0	0	0	0	0	0	0	29.9466	0	0	0	0	0	0	0	0	8.22094
EDJ91631	0	0	0	83.4141	56.765	0	0	0	0	0	82.9387	0	0	1067.36	10.5814	0	33.8784	157.961	29.0908	0	0	0	44.4647	78.2651	0	0	0	89.1311	105.569	0	0	9.33596	0	0	15.9547	0	0	0	0	0	0	92.1169	14.2038	0	0	0	0	0	10.5
EDJ90337	0	0	0	0	0	0	0	0	0	0	0	0	0	0	0	0	0	0	0	0	0	0	0	2.84214	0	0	0	0	0	0	0	0	0	0	0	0	0	0	0	0	0	0	0	0	0	0	0	0	8.57926
EDJ90338	0	0	0	0.695364	7.82947	0	0	0	0	0	7.40206	0	0	0	0	0	0	0	0	0	0	0	0	21.3131	0	0	0	58.9464	0	0	0	0	0	0	0	0	0	1.11334	0	26.2836	0	0	0	0	0	0	0	0	1.22544
EDJ90339	107.999	126.269	132.526	112.225	250.223	80.462	138.517	73.6769	653.374	108.696	229.59	195.943	921.232	32.0301	784.175	971.707	2388.25	110.231	59.8665	685.83	474.492	291.108	148.398	80.4231	417.317	146.116	860.953	269.057	400.866	772.455	129.366	950.664	140.838	281.09	83.4554	487.108	152.12	412.148	71.4237	108.602	459.042	157.405	172.433	627.847	295.482	593.039	110.409	195.491	387.951
EDJ90340	0	0	0	0	0	0	0	0	0	0	0	0	0	0	0	0	0	0	0	0	0	0	0	0	0	0	0	0	0	0	0	0	0	0	0	0	0	0	0	0	0	0	0	0	0	0	0	0	0
EDJ90341	6273.57	2906.74	6347.89	5564.93	4080.96	6105.36	5994.77	6537.28	1945.69	6347.5	3902.49	3944.23	6112.69	2926.47	4624.99	5770.39	3612.65	5556.75	2205.98	4384	6029.01	1235.93	3198.93	1248.16	4331.89	5569.03	4818.44	2891.38	3279.53	1715.32	2898.62	5515.8	6184.52	4059.38	7076.87	5225.25	3143.75	4038.4	4096.75	916.071	3869.23	6406.57	4540.46	5768.48	4206.72	5919.61	6916.38	1590.91	2813.7
EDJ90342	35.2158	34.7131	35.4595	28.6296	20.9196	37.9756	32.4648	26.7293	83.8694	29.9425	25.8102	24.4766	27.6063	16.205	21.1992	27.7987	57.0913	27.7457	49.4788	28.9998	30.0032	61.4683	25.0544	29.1549	27.5218	47.4993	31.2826	51.3075	47.0287	28.1648	37.5156	30.2479	41.1313	36.2305	45.6988	34.0106	33.5903	38.8209	36.1225	42.96	116.856	28.2954	30.4573	30.0022	23.4548	52.1	29.7841	29.9877	38.7854
EDJ90343	252.37	221.806	307.682	247.971	197.744	265.823	271.398	328.681	284.813	245.924	198.544	251.889	286.733	83.9074	288.152	328.39	201.061	241.189	225.309	301.436	315.754	183.427	196.497	201.013	364.614	359.317	328.455	295.366	280.596	138.758	210.828	338.492	483.267	350.138	354.883	274.699	213.789	367.326	202.097	341.558	257.71	252.164	306.592	301.785	264.435	342.955	345.092	154.684	249.537
EDJ90344	123.548	203.232	128.895	170.423	152.797	108.692	94.0318	112.574	152.717	104.003	153.72	108.264	144.963	52.4427	146.771	161.476	170.06	160.1	126.261	192.064	167.053	144.19	172.626	137.718	121.565	119.679	170.495	244.219	158.832	126.33	210.332	161.174	146.332	125.528	111.387	106.912	222.633	143.813	190.991	88.155	168.136	133.076	130.77	159.148	107.236	234.771	132.139	98.6783	186.271
EDJ90345	191.216	240.475	174.909	140.393	91.0065	174.254	120.977	140.265	212.284	137.369	93.7682	165.495	247.081	54.4995	247.504	254.785	146.257	125.207	90.6498	155.134	277.239	84.304	122.352	101.776	157.587	153.493	253.046	148.598	69.4015	186.746	225.032	268.599	181.041	133.052	166.631	145.214	262.44	182.264	149.277	194.941	198.074	95.1385	187.113	238.996	132.217	334.645	145.736	149.443	109.662
EDJ90346	2799.92	1060.01	2143.52	832.993	951.534	2190.91	1750.24	1948.69	1636.73	2145.58	920.768	1787.55	2009.04	912.425	2619.22	2250.67	722.035	822.593	639.928	1773.79	2273.76	1279.96	728.692	1605.66	1326.32	1467.3	1986.72	655.633	679.04	1081.51	1000.55	2118.29	1812.43	1645.91	1587.54	2213.72	1066.41	1591.15	892.476	1617.79	1373.33	835.7	1755.85	1829.83	1806.29	1973.53	1883.47	1007.72	860.707
EDJ90347	0	0	0	47.5068	0	0	0	0	0	0	0	0	0	24.8163	0	0	0	45.99	0	0	0	0	30.1445	0	0	0	0	0.0445371	0	0	0	0	0	0	0	0	0	0	0	0	0	46.7857	0	0	0	0	0	0	0
EDJ90348	0	0	0	31.8714	0	0	0	0	0	0	0	0	0	51.0529	0	0	0	30.4733	0	0	0	0	59.9937	0	0	0	0	0	0	0	0	0	0	0	0	0	0	0	0.0283138	0	0	25.8313	0	0	0	0	0	0	0
EDJ90349	564.716	329.502	312.775	277.837	187.999	361.338	336.61	283.255	353.69	308.261	172.942	317.978	260.411	295.885	220.536	244.963	256.028	282.132	203.745	227.584	297.961	106.383	194.763	166.566	278.085	297.401	200.106	207.748	183.699	322.408	389.194	267.663	288.262	305.024	351.989	305.465	326.99	286.107	140.03	255.198	339.468	293.055	322.026	243.29	289.744	227.922	253.652	341.674	207.453
EDJ90350	162.04	227.704	163.057	131.115	78.2045	163.446	158.289	146.893	179.925	144.474	82.0551	170.111	143.554	68.3925	107.524	127.667	149.837	126.581	78.8114	141.628	138.406	158.976	122.928	98.1279	190.961	209.581	140.402	102.65	111.315	133.539	235.173	142.691	191.954	198.964	218.478	166.154	228.435	212.132	94.8612	116.22	155.714	126.962	185.309	142.353	157.569	151.998	150.631	155.224	88.2509
EDJ90351	157.167	263.507	153.578	191.752	146.173	169.863	203.453	163.202	178.585	171.229	149.284	188.622	144.25	146.168	122.456	140.499	157.448	182.965	97.391	178.13	146.601	221.221	143.806	194.519	238.728	302.582	154.587	124.434	228.458	174.185	250.397	140.327	270.581	220.913	252.78	214.467	261.843	251.55	98.4416	135.549	217.699	202.263	212.907	152.9	214.616	149.004	180.894	173.519	80.72
EDJ90352	138.351	172.612	113.144	186.987	78.1415	120.018	130.434	95.378	104.734	95.1705	77.6767	180.089	143.855	97.8695	117.106	130.284	151.147	178.698	86.0087	121.06	119.476	212.745	181.427	181.989	134.545	111.248	127.566	91.5992	91.333	89.3991	159.147	124.21	137.596	104.156	104.541	130.225	175.946	143.498	119.185	53.4247	96.5792	193.68	137.049	133.413	144.341	164.538	102.849	84.0768	103.829
EDJ90353	558.054	519.96	597.281	734.809	545.062	342.619	544	396.496	342.084	482.261	452.755	374.418	473.264	404.03	490.986	355.621	317.154	835.823	461.787	289.947	369.308	568.858	380.063	681.714	344.838	315.17	455.694	459.528	391.682	592.306	526.397	398.996	371.55	274.418	301.968	498.375	607.964	302.859	289.192	25.7808	454.735	720.584	433.597	357.799	560.293	430.039	490.536	460.225	487.21
EDJ90354	376.734	290.125	333.9	362.145	204.634	293.253	338.634	317.871	152.087	327.229	202.004	329.279	321.79	178.748	267.462	322.95	347.612	349.495	324.784	210.079	335.173	310.921	282.304	232.285	320.414	364.752	311.56	385.41	340.927	213.202	282.225	326.534	409.153	255.649	291.792	335.656	331.518	324.983	250.684	134.636	194.133	359.716	357.753	341.895	327.203	351.733	389.366	189.057	234.82
EDJ90355	0	0	0	0	0	0	0	0	0	0	0	0	0	0	0	0	0	0	0	0	0	0	0	0	0	0	0	0	0	0	0	0	0	0	0	0	0	0	0	0	0	0	0	0	0	0	0	0	0
EDJ90356	0	0	0	63.0214	32.5324	0	0	0	17.1689	0	30.4622	0	0	66.1614	0	0	102.53	54.2937	49.8215	0	0	0	197.047	0	0	0	0	41.7217	12.7374	0	0	0	0	0	0	0	0	0	0.20266	15.992	14.8877	31.201	0	0	0	0	0	0	96.8101
EDJ90357	0	0	0	67.1931	41.4284	0	0	0	47.1135	0	42.7638	0	0	74.6128	0	0	96.5181	68.8537	50.8393	0	0	0	175.447	0	0	0	0	41.9162	22.6182	0	0	0	0	0	0	0	0	0	0	38.8194	33.369	48.7354	0	0	0	0	0	0	83.148
EDJ90358	0	0	0	43.6155	7.29079	0	0	0	3.61329	0	8.96419	0	0	48.1696	0	0	36.6213	44.5827	44.4364	0	0	0	52.8116	0	0	0	0	42.0478	30.6742	0	0	0	0	0	0	0	0	0	0	4.22451	5.84402	40.0801	0	0	0	0	0	0	52.882
EDJ90359	168.932	108.731	124.487	129.928	85.9297	127.813	138.244	128.278	150.681	136.082	84.2953	146.467	130.19	113.509	99.7419	125.507	123.65	129.197	135.133	103.913	140.889	133.312	138.897	115.904	150.001	161.283	150.806	170.294	156.245	88.0291	112.474	141.207	170.707	147.872	183.676	164.643	132.132	172.985	79.5488	83.0801	132.517	147.666	141.927	129.918	138.13	167.785	151.661	71.568	112.833
EDJ90360	92.1791	73.6409	103.066	126.695	50.8237	125.821	119.29	102.446	22.5518	120.291	50.2333	94.323	68.8999	46.6217	51.9712	75.4782	66.8759	127.136	45.2705	61.9833	74.8623	65.4618	68.1049	63.4999	60.4516	106.943	67.1975	66.1851	96.9869	68.5474	71.019	66.3928	82.9684	62.3761	81.6272	156.317	70.2708	74.1851	50.1433	18.2733	43.0974	122.093	114	59.1852	106.013	73.3809	118.586	68.495	48.7511
EDJ90361	124.357	69.0057	110.246	133.782	53.0651	111.791	128.373	100.747	21.8269	114.618	54.1148	102.09	69.6211	62.2687	49.8587	69.1256	77.9837	134.544	39.2208	87.4897	69.7743	72.3702	84.2831	70.7987	98.6745	183.591	60.6047	68.2537	151.591	51.2029	69.5086	70.4014	146.522	94.5438	119.292	129.784	63.7921	121.769	61.0742	13.7663	30.2891	123.22	107.758	59.9279	95.2439	82.8658	124.605	45.8623	71.0216
EDJ90362	0	0	0	0	0	0	0	0	0	0	0	0	0	0	0	0	0	0	0	0	0	0	0	22.2063	0	0	0	0	0	0	0	0	0	0	0	0	0	0	0	0	0	0	0	0	0	0	0	0	0
EDJ90363	310.44	259.753	278.189	0	263.824	309.398	385.828	368.901	97.1362	456.983	253.201	409.719	257.582	194.294	240.975	272.192	0	0	1.50227	335.224	283.112	0	261.765	313.228	324.415	424.101	298.713	0	536.569	219.383	284.507	272.635	289.266	423.888	536.364	463.096	268.64	414.544	266.983	125.384	393.491	0	394.985	278.991	443.614	268.402	374.234	289.518	316.389
EDJ90364	503.413	562.011	436.165	0	233.618	423.72	486.878	504.606	82.857	585.144	248.81	505.741	310.887	127.798	292.092	314.984	0	0	0.669191	327.273	309.845	0	301.483	331.268	432.434	560.276	337.093	0	592.64	443.813	583.1	336.958	440.971	476.129	545.015	527.622	599.52	454.245	216.993	160.274	316.709	0	411.689	362.302	565.974	297.138	509.233	422.666	339.843
EDJ90365	0	0	0	0	0.328043	0	0	0	1.48406	0	0.361825	0	0	0.0293717	0	0	0	0	0	0	0	0.0230643	0	0	0	0	0	0.209971	0.0215582	0	0	0	0.076109	0	0	0	0	0	167.423	0.298253	1.72674	0.182992	0	0	0	0	0	0	0
EDJ90366	0	0	0	0	0	0	0	0	0	0	0	0	0	0	0	0	0	0	0	0	0	0	0	0	0	0	0	0	0	0	0	0	0	0	0	0	0	0	129.004	0	0	0	0	0	0	0	0	0	0
EDJ91632	136.965	122.572	145.797	180.997	146.608	148.275	131.221	134.445	0	155.326	140.434	153.537	220.647	195.489	185.442	212.299	221.344	183.52	142.808	112.387	237.707	209.499	179.782	180.507	123.415	99.8993	265.142	151.02	167.976	115.43	118.202	231.361	130.732	95.8309	113.852	105.593	141.364	105.112	198.614	170.426	0.059711	177.285	127.79	198.767	130.797	281.48	146.008	97.3471	103.958
EDJ91633	1120.08	405.355	678.368	616.248	254.63	828.865	823.094	772.486	0.324582	742.322	271.355	769.925	478.884	387.205	503.577	478.825	310.754	661.901	311.431	683.032	401.723	445.555	263.702	222.415	663.515	838.088	450.367	257.342	551.255	351.778	425.425	516.538	657.216	1044.92	1127.3	1031.36	397.257	869.687	185.375	288.699	0	771.554	787.939	487.471	807.213	373.986	574.107	385.151	258.283
EDJ91634	36.9231	74.539	78.4398	48.9467	34.2368	112.249	101.162	64.2808	0	88.8141	38.7603	36.9878	38.0843	32.077	31.4699	43.8887	30.7672	55.6055	197.641	38.534	45.8917	70.5393	31.442	32.2291	60.5069	113.543	42.9471	25.1282	20.8582	45.2348	71.3674	38.8333	96.3635	85.3	113.814	76.7549	67.8432	98.0095	74.1984	4.39107	0	71.7235	44.9017	47.2296	52.4265	56.2337	83.5496	47.6854	120.98
EDJ91635	140.973	77.9048	342.044	161.048	65.7631	251.908	226.955	123.316	0.0142313	211.477	64.5152	186.99	70.3242	12.7583	77.6161	82.9371	30.1412	148.756	54.2463	103.542	137.909	118.466	40.5203	69.7484	81.3409	109.437	82.5947	32.0745	47.7806	51.8795	74.9971	87.0048	235.924	56.3153	97.831	155.75	93.3522	149.625	29.705	86.9389	0	158.77	153.28	129.88	159.897	211.53	260.175	50.7109	22.6823
EDJ91636	242.743	140.154	178.123	103.226	155.105	202.042	158.96	159.175	0	179.776	157.844	185.312	153.254	130.058	109.076	163.16	128.588	86.6924	134.048	106.798	180.179	134.949	136.541	220.256	63.8822	90.0471	151.695	175.463	107.141	109.139	132.349	175.477	118.747	57.6011	91.171	163.763	155.098	79.6308	171.781	129.717	0	75.1526	148.605	151.848	150.171	195.076	201.665	87.3205	155.297
EDJ91637	91.6046	101.297	89.2161	153.779	110.106	93.8245	73.1829	85.3915	0.0157007	86.3266	109.297	86.9902	97.101	131.562	68.7808	103.132	117.264	156.018	105.521	95.3168	122.128	132.481	129.403	129.252	88.0466	76.6616	112.381	149.938	90.6766	88.175	101.067	119.623	85.4594	91.6876	106.919	95.3133	122.45	100.035	130.591	67.2405	0	166.708	79.8393	99.5359	82.1126	166.906	94.5475	75.1876	180.509
EDJ91638	116.919	39.1624	112.497	123.336	69.497	89.3548	60.1252	108.154	0	120.565	69.6322	31.0967	193.013	101.002	93.4234	187.979	120.42	135.416	151.705	59.3548	287.537	198.956	153.186	111.354	55.1502	66.0231	295.726	244.884	36.3334	87.7447	36.7754	291.558	78.3838	42.9014	130.394	21.2617	51.2104	46.3803	206.215	133.719	0	163.656	23.0898	209.217	20.4432	363.6	114.938	94.1528	344.198
EDJ91639	217.677	210.72	416.753	140.482	79.2503	465.088	574.344	451.841	0	543.797	79.7028	551.617	167.614	226.552	227.28	147.811	123.057	143.467	20.1837	365.258	201.323	176.983	104.411	170.297	699.558	897.999	179.435	77.9502	207.735	221.69	201.779	186.811	869.942	703.823	789.197	575.739	185.886	719.987	138.553	239.303	0	164.245	581.848	164.863	631.706	160.956	439.35	253.534	98.6241
EDJ91640	159.04	255.024	165.5	476.988	642.218	145.316	127.865	102.899	0.0613013	120.857	661.3	205.856	450.15	245.012	363.068	482.04	844.229	474.761	520.714	233.286	543.579	216.853	684.629	421.256	335.734	150.592	584.006	406.429	724.431	368.713	278.043	540.067	171.789	288.171	87.5367	139.578	340.973	315.22	703.355	393.829	0.0409881	614.642	180.532	470.422	177.807	807.436	128.684	235.685	1287.91
EDJ91641	249.042	422.718	254.299	517.801	291.909	256.441	233.945	239.085	0	257.881	295.159	246.887	269.473	513.047	214.244	276.397	352.387	524.929	258.001	378.571	280.535	466.346	296.038	252.356	239.709	232.143	285.05	258.75	519.289	317.791	411.155	273.143	235.546	248.698	301.496	242.155	431.052	244.611	347.403	413.91	0.0832529	561.712	239.509	258.37	235.998	333.652	299.957	321.388	287.143
EDJ91642	182.727	709.879	244.633	350.447	0	277.12	213.939	253.689	0	196.862	0	202.097	222.934	201.228	201.853	243.553	441.334	361.352	0	219.949	190.064	0	191.404	0	64.718	77.1165	184.272	0.176891	319.905	561.49	722.876	223.618	47.9262	307.281	235.389	187.9	716.051	95.9298	407.541	0	0	386.863	229.346	193.214	193.795	198.455	186.561	617.666	265.004
EDJ91643	41.4636	155.192	58.4864	52.4923	0	81.2645	97.0083	56.3565	0	58.4226	0	81.4324	57.7134	31.5144	51.3445	54.3455	58.7295	53.5808	0	49.5051	46.7349	0	34.669	0	46.8176	64.7605	45.7553	0	54.8641	116.429	138.271	53.578	38.6471	112.607	70.0923	79.2672	156.152	61.5422	93.0972	0	0	51.1786	88.7096	51.7047	85.1484	42.4459	56.9041	125.678	45.2977
EDJ91644	56.6014	98.4624	56.6183	61.6391	0	64.2299	62.647	67.2344	0	55.8088	0	69.9564	64.6532	12.4316	61.1863	52.3364	63.1335	61.2461	0	25.3879	41.676	0	35.6426	0	22.4878	18.0051	43.1818	0.135702	18.4158	99.4853	102.546	54.2404	29.7543	63.5901	43.2864	49.7819	109.393	28.4958	95.8372	0	0	51.5935	74.542	59.0554	59.0539	44.3657	57.9434	81.9861	28.3436
EDJ91645	69.6351	96.4012	54.1279	79.7775	0	62.8294	48.9761	44.8484	0	39.607	0	89.748	60.2932	40.3353	54.682	52.4096	101.471	83.8379	0	47.223	48.7409	0	62.2429	0	24.1749	22.3302	38.7271	0	77.5963	57.6595	85.2949	56.2007	21.7332	49.7376	34.251	52.5436	90.6233	30.402	120.89	0	0	73.202	72.1441	54.8525	49.1048	56.069	44.4542	45.1829	53.5643
EDJ91646	0	0	0	0	0	0	0	0	0	0	0	0	0	2.19691	0	0	0	6.02087	0	0	0	0	4.57602	0	0	0	0	0	3.34293	0	0	0	0	0	0	0	0	0	6.223	0	0	2.37002	0	0	0	0	0	0	6.48357
EDJ91647	0	0	0	21.2249	0	0	0	0	0	0	0	0	0	2.48959	0	0	17.2409	25.3071	0	0	0	0	24.9854	0	0	0	0	0	1.03317	0	0	0	0	0	0	0	0	0	27.3534	0	0	29.2992	0	0	0	0	0	0	37.4046
EDJ91648	0	0	0	0	0	0	0	0	0	0	0	0	0	0	0	0	158.577	0	0	0	0	0	386.85	0	0	0	0	0	0	0	0	0	0	0	0	0	0	0	252.274	0	0	0	0	0	0	0	0	0	115.392
EDJ91649	0	0	0	16.7903	0	0	0	0	0	0	0	0	0	2.95028	0	0	17.6628	21.3774	0	0	0	0	15.1383	0	0	0	0	0	7.17193	0	0	0	0	0	0	0	0	0	20.383	0	0	21.4254	0	0	0	0	0	0	28.8815
EDJ91650	49.7596	162.674	69.7965	60.6693	0	53.9297	52.4586	52.676	0	44.6728	0	72.551	78.319	4.73522	72.2778	72.6204	48.1907	61.797	0	76.5876	61.4339	0	41.9575	0	37.9723	35.0296	68.7945	0	80.9172	122.528	154.7	61.7982	29.2188	86.7243	45.6145	44.5285	179.174	52.1287	45.7037	0	0	66.7326	82.6178	74.455	58.4068	99.0408	68.0426	105.943	80.5946
EDJ91651	54.0641	101.015	49.9105	54.0022	0	40.5044	37.7576	43.8761	0	34.7303	0	53.9279	59.3657	31.4321	49.857	55.458	76.6724	55.8014	0	84.4804	57.2863	0	51.4674	0	49.1662	49.649	52.1003	0	45.1714	78.0787	100.15	54.9859	47.7447	56.8054	32.1058	31.788	110.388	71.4795	67.9303	0	0	56.9855	65.2981	55.5292	38.58	76.5758	51.022	79.133	63.2162
EDJ91652	25.9917	16.8776	24.2469	47.6422	0	27.5149	32.3295	19.029	0	18.3663	0	28.1574	27.8273	29.2534	26.609	28.6886	72.4305	47.9379	0	14.8674	27.3619	0	60.3047	0	24.4901	36.3906	28.4311	0	39.8479	10.4634	16.4031	27.3459	23.4476	28.8919	28.5505	24.7967	17.3019	30.368	51.7304	0	0	45.8193	30.9022	27.0226	25.8203	31.7785	23.8962	14.0512	51.0285
EDJ91653	112.797	79.2661	104.654	74.5755	0	97.3829	89.5263	93.514	0	92.6886	0	91.9297	84.0363	28.808	78.1374	94.8381	93.8976	73.7454	0	39.0697	78.011	0	95.138	0	42.18	41.2384	69.2623	0.073131	61.076	87.1222	78.1834	100.446	37.7893	66.7132	52.3101	82.5215	85.5769	40.2937	122.198	0	0	81.9674	95.0271	96.5586	92.5577	72.4824	101.407	110.516	90.7951
EDJ91654	216.56	176.335	148.693	111.846	133.071	185.222	112.186	130.172	0	127.406	126.007	231.926	114.967	228.02	119.762	111.547	242.914	90.9511	198.47	115.508	113.208	43.092	97.8893	241.624	119.664	92.3359	97.1071	120.381	81.126	127.481	169.957	117.84	149.8	78.8215	97.242	163.109	175.227	131.933	178.878	184.909	0	57.3771	208.627	91.5086	158.825	115.17	135.542	151.011	123.02
EDJ91655	241.851	636.756	358.579	215.849	256.554	349.032	316.809	481.33	0	349.669	249.492	394.355	215.867	283.768	270.022	229.754	272.101	232.169	267.497	656.685	254.652	315.609	178.941	361.425	375.957	365.257	240.295	252.05	299.009	590.198	687.809	267.98	698.86	448.587	405.517	399.754	719.726	777.501	314.896	408.317	0	186.33	453.435	214.327	374.777	184.416	409.498	688.67	174.004
EDJ91656	125.489	185.16	133.43	131.834	186.096	172.247	107.354	117.163	0	109.563	172.172	139.804	137.465	185.8	126.838	145.865	189.053	117.731	279.707	111.509	160.821	178.422	241.111	312.799	96.5122	90.7071	137.737	159.774	76.7407	181.344	182.642	165.316	107.257	88.9782	94.7528	121.864	208.074	137.397	210.661	174.535	0	101.095	132.51	134.455	103.846	195.591	122.767	164.867	163.015
EDJ91657	15.4981	69.4419	12.7334	67.7798	82.6756	43.3026	16.3341	11.1208	0	11.1474	91.1719	35.2779	27.7827	89.6323	40.2764	30.3907	85.2396	63.9122	284.852	55.9541	45.2532	74.9034	119.047	114.224	17.6462	13.1195	31.3881	140.561	71.9491	57.8768	69.3436	37.5434	15.4664	22.4728	19.2136	9.39513	77.5337	33.2334	138.921	104.73	0	62.0284	31.1557	38.333	19.2354	79.6444	10.4577	55.3853	153.996
EDJ91658	15.2833	83.0667	11.192	135.289	59.3647	50.2278	16.608	11.2609	0	11.5566	75.8653	23.5844	40.1984	43.7249	52.0168	39.9151	104.23	122.474	218.563	67.9993	53.8472	90.563	99.6259	83.055	13.8987	7.8468	46.0372	167.91	91.6539	59.6527	69.7749	46.8309	5.55029	24.4251	22.4088	8.07397	87.8438	16.2696	90.996	118.617	0	149.789	25.6496	47.3616	14.3734	118.154	7.42415	49.3659	121.843
EDJ91659	1331.85	827.113	1188.57	1718.55	1929.17	1314.18	1035.47	1087.29	1.14215	1000.14	2043.15	1772.02	2135.24	2367.25	2421.55	2437.83	3484.95	1756.6	5648.71	4165.26	2144.45	2038.06	4669.57	2193.13	2664.61	1791.95	2041.66	3141.41	1678	1235.83	739.638	2129.33	3209.61	3349.33	2448.48	915.416	873.12	3591.96	4714.94	5466.21	0.572758	1651.75	1362.59	2320.54	1299.38	2423.34	1103.77	1355.28	6804.23
EDJ91660	3165.83	3845.13	3822.99	4151.48	4401.34	3796.51	3083.14	3519.25	0.597461	2955.83	4334.77	3959.11	5657.96	5128.95	6752.29	6839.33	4371.99	4109.04	4749.54	5989.3	7080.33	4155.96	4203.55	5401.08	4771.52	3382.75	5951.71	5300.43	3714.56	4955.21	3647.82	6580.31	5134.44	5441.08	4699.88	2443.72	3852.24	5788.79	3798.8	8003.3	0.599224	3760.92	4595.37	6080.09	3426.65	5321.74	2845.02	4932.06	5518.15
EDJ91661	161.227	304.221	157.001	202.215	142.911	174.73	154.204	147.511	0	146.052	146.177	163.359	158.426	142.92	185.59	173.197	97.5916	189.998	134.747	200.213	216.778	163.716	152.94	163.762	174.667	158.536	197.415	136.255	132.303	189.775	293.805	189.508	205.232	165.303	241.289	196.004	335.184	199.167	99.3661	123.437	0.0437984	176.402	157.48	177.69	152.866	226.926	157.492	191.235	147.453
EDJ91662	182.204	190.91	119.832	111.689	109.963	143.425	111.5	105.013	0	106.033	103.685	110.122	135.437	125.446	137.7	146.989	106.401	102.748	111.987	151.385	158.144	226.391	119.923	123.16	138.832	143.423	141.56	101.261	100.074	130.462	175.343	140.427	175.897	137.999	170.774	129.375	201.178	153.43	83.4589	92.5763	0	78.4899	126.227	128.792	97.0175	168.001	127.45	134.253	113.572
EDJ91663	60.7971	101.245	64.1151	116.315	64.6769	114.924	50.7111	40.2721	0.0288025	54.1202	65.2858	75.868	132.942	105.498	100.407	143.92	99.8422	100.759	180.196	50.4292	122.394	25.8882	125.497	143.968	61.9846	49.6473	108.452	149.78	72.034	161.552	96.723	136.239	64.2321	55.7507	41.7493	46.9889	111.537	72.3541	138.712	81.1398	0	78.2357	77.4634	95.845	44.9943	192.423	49.9176	128.673	160.095
EDJ91664	277.555	343.82	307.077	745.929	253.941	315.436	342.178	261.222	0	334.324	259.826	251.862	84.2813	382.336	82.5216	105.897	177.478	683.78	168.788	187.037	75.7894	79.7229	477.301	201.909	277.295	446.466	88.038	97.2036	270.603	200.677	330.573	83.0516	420.587	262.731	337.086	302.738	297.062	370.566	143.744	18.156	0	613.742	285.563	76.3901	254.731	50.8685	293.89	308.744	460.653
EDJ91665	132.993	257.778	143.984	257.747	359.05	107.039	84.4474	93.7122	0	95.5526	393.04	150.297	222.803	86.5249	229.007	246.98	335.805	272.792	292.007	222.943	234.495	385.122	357.377	538.776	132.865	113.637	294.969	840.906	671.877	278.863	232.759	281.371	74.7467	168.905	104.672	104.037	271.881	160.658	382.267	260.401	0	285.382	128.888	220.656	142.202	329.542	114.265	266.454	401.176
EDJ91666	45.3976	158.669	64.0042	116.489	176.189	72.1086	54.8246	53.1217	0.053667	59.2831	173.695	77.8977	108.33	84.1164	115.444	99.5673	201.707	119.748	240.962	154.749	124.926	195.469	259.996	395.704	122.697	83.8223	130.913	295.456	375.216	134.834	151.086	139.037	99.1508	132.086	72.7842	69.5154	179.645	126.066	246.175	137.936	0	121.525	92.3954	103.586	76.9673	172.618	73.3619	113.907	285.122
EDJ91667	265.257	473.829	176.59	274.095	372.852	150.953	105.537	152.887	0	123.038	415.412	258.003	383.242	72.2376	390.005	393.862	500.915	236.5	593.311	363.988	316.349	302.631	542.898	490.559	162.767	134.483	363.309	784.379	508.382	296.234	424.234	405.577	89.8116	321.667	151.755	175.6	392.554	215.499	574.23	186.661	0	224.837	222.138	304.839	207.173	664.976	183.705	203.952	605.956
EDJ91668	939.874	352.409	2019.29	297.284	319.286	2847.69	1152.97	5488.71	0.163867	2380.03	342.307	300.564	426.818	423.217	169.229	480.659	231.791	313.683	847.599	170.567	386.158	591.551	280.19	359.55	410.378	1173.65	353.89	652.157	778.651	268.125	352.667	211.924	884.286	364.802	413.906	263.098	309.377	228.145	568.209	151.456	0	323.541	328.704	186.713	233.299	1017.72	1667.36	403.937	405.115
EDJ91669	313.095	12.8914	234.586	8.69048	5.62424	553.708	313.245	244.863	0	349.468	5.87274	466.118	6.33514	9.78086	4.64739	6.21308	4.22503	7.74028	9.09622	4.8237	25.4075	3.8481	11.0303	9.16646	345.317	256.751	8.31899	9.28993	7.37547	9.92679	13.838	7.03645	247.034	317.072	374.59	624.895	11.7297	431.34	8.57938	6.41096	0	7.24248	510.543	5.2961	493.95	14.0449	281.224	10.5589	13.1517
EDJ91670	276.614	12.9769	174.916	22.2018	6.27735	413.494	281.256	189.81	0	258.268	6.72333	433.194	5.1895	13.6822	9.0427	6.68987	4.43407	21.3499	14.9312	4.11974	24.3346	7.40801	39.1969	10.2837	108.547	76.9575	9.25802	9.30202	7.94017	10.8422	13.0103	8.33773	92.002	84.7809	107.848	586.854	14.5399	127.94	9.00047	14.8462	0	20.3171	511.996	8.5538	441.988	13.2947	227.488	10.3979	15.3594
EDJ91671	401.372	5.66626	382.311	58.0351	18.9525	840.74	573.776	341.824	0	447.369	20.2575	785.851	10.7633	26.4175	18.586	13.7226	18.0323	41.1045	48.0006	18.1571	42.1726	0	127.802	30.8268	314.81	252.284	17.2152	44.2787	12.9672	24.9858	22.0278	19.3799	342.321	292.468	354.122	932.609	24.6735	414.328	43.45	17.9806	0	35.5192	868.666	9.74779	780.923	30.8392	447.344	25.0765	58.6825
EDJ91672	853.633	383.106	736.023	317.283	633.206	1293.21	1091.06	818.564	0.253095	1091.28	623.7	1261.9	197.816	477.454	403.809	187.159	480.93	298.227	165.435	770.488	979.257	604.74	321.484	489.849	682.511	494.135	211.815	217.222	430.856	282.427	407.299	404.102	676.6	446.486	590.021	2018.79	400.885	640.884	560.838	824.252	0.126921	319.613	1580.77	223.409	1582.58	922.056	903.45	268.928	264.371
EDJ91673	34.1492	21.0648	20.6082	68.7013	56.997	25.2369	18.1302	18.6049	0.0799918	25.754	58.2736	40.8171	13.5398	93.217	23.0316	15.2873	31.4868	58.6189	44.6551	60.8828	54.712	45.8956	56.5897	48.0554	30.4803	39.3951	18.4985	55.9386	44.3353	18.5773	20.4725	28.8857	27.6166	30.1178	40.1801	30.1949	16.9862	44.1016	79.9485	105.837	0	55.5111	42.1584	15.5934	33.2253	124.661	21.299	16.3848	57.6084
EDJ91674	61.5529	89.7438	90.151	208.64	289.131	186.236	85.2497	107.623	0	86.4385	313.211	149.132	65.566	579.334	78.2243	70.59	281.207	223.078	135.826	343.532	119.334	99.9481	211.932	188.801	78.7817	127.815	100.029	104.039	183.26	73.0581	140.895	58.1197	166.824	192.37	161.401	134.2	106.881	159.602	356.83	169.773	0	159.046	138.162	61.7553	131.075	167.97	123.399	146.647	441.223
EDJ91675	152.642	169.482	128.269	177.511	135.633	139.268	113.843	111.049	0	119.146	138.009	128.144	97.2314	146.795	94.1849	107.934	178.56	168.162	140.486	110.894	108.015	182.805	138.603	173.649	101.103	134.936	102.684	144.051	182.616	107.912	162.346	117.352	137.322	91.5613	141.666	142.437	159.9	107.209	116.324	181.919	0	175.235	116.766	86.9389	111.132	153.49	130.973	127.169	141.255
EDJ91676	0	0	0	0	0	0	0	0	0	0	0	0	0	0	0	0	0	0	0	0	0	0	0	0	0	0	0	0	0	0	0	0	0	0	0	0	0	0	0	0	0	0	0	0	0	0	0	0	0
EDJ91677	39.4821	285.61	138.943	299.257	92.9439	121.518	173.16	95.0456	0	96.258	111.41	339.267	140.655	72.3674	130.941	172.775	164.874	341.907	215.791	116.019	131.119	145.606	196.743	17.254	234.27	157.789	194.21	278.676	147.359	309.484	290.132	149.896	137.21	557.839	426.057	222.613	273.515	224.192	236.638	22.8336	0	334.071	250.504	142.959	326.156	179.57	118.069	397.16	291.096
EDJ91678	89.1821	213.231	149.645	439.907	440.249	132.41	154.742	115.83	0	104.048	449.194	383.501	194.174	381.54	183.135	209.445	216.487	437.313	372.684	205.266	189.889	123.288	280.027	68.4908	373.228	182.338	210.253	447.946	404.886	241.901	212.015	220.734	320.836	402.796	260.04	184.111	217.57	464.754	318.275	142.935	0	424.325	314.284	185.74	292.095	290.997	158.143	210.135	436.855
EDJ91679	115.702	351.578	165.187	300.707	421.302	144.857	154.59	141.027	0.0468516	111.474	431.072	458.55	244.183	281.127	218.428	239.842	180.82	301.804	523.068	211.701	227.008	196.162	211.928	95.6258	370.383	173.425	250.617	379.337	435.081	210.321	354.502	247.433	337.238	366.802	196.927	203.048	318.003	479.523	288.576	184.447	0	301.701	369.375	225.755	357.719	327.667	172.811	150.94	395.799
EDJ91680	175.049	117.072	89.0642	144.242	118.625	103.109	65.3697	92.2122	0	98.2155	124.743	112.637	122.859	33.0947	129.781	156.785	128.329	138.238	89.4589	81.6295	156.154	154.349	95.9303	148.79	85.7807	94.3774	135.029	127.819	79.6929	115.436	122.208	100.816	91.4728	108.127	82.1239	99.5682	129.806	109.571	153.008	19.9939	0	151.691	107.823	136.878	100.248	132.918	85.2572	125.93	128.622
EDJ91681	53.1139	114.696	57.5742	117.481	89.9765	73.0723	69.5721	50.9165	0	55.2736	87.5355	85.1505	65.1432	88.3742	60.274	75.1484	98.8348	117.021	96.18	67.6376	69.1823	92.3152	138.659	145.131	111.28	119.46	73.7144	154.753	112.085	93.316	116.279	74.2708	107.669	120.916	79.714	73.0788	136.29	135.006	103.802	111.976	0	114.536	84.8683	66.5586	82.6962	93.2873	55.2256	89.7228	80.3646
EDJ91682	75.8962	130.677	91.9966	177.574	122.871	82.4571	65.9151	84.0765	0.0693153	76.7613	115.022	98.4604	103.405	201.98	83.7889	118.106	154.112	169.256	127.043	139.347	106.439	132.951	167.47	178.237	109.718	94.1208	116.602	363.621	184.241	138.782	136.679	102.304	107.688	129.702	78.2146	81.2722	143.31	148.177	119.469	104.765	0	167.998	101.845	101.817	84.9236	136.71	83.7945	151.403	88.7911
EDJ91683	107.124	188.277	93.2422	85.84	74.0716	152.646	119.473	78.757	0	100.949	80.8518	124.17	81.6773	738.924	79.1939	85.2475	111.383	79.5965	112.749	77.9516	93.1391	43.0596	93.2985	93.9997	106.534	117.912	82.2399	789.376	88.8871	97.4515	185.288	84.8452	117.563	105.724	121.967	169.942	183.564	107.094	78.9284	37.2468	0	69.4042	148.447	66.5743	111.471	111.141	87.316	121.732	108.615
EDJ91684	94.369	135.336	99.0101	146.695	110.206	78.9501	84.4315	92.1737	0	98.6579	113.159	116.664	67.0943	46.1256	50.421	67.9446	146.146	151.427	125.76	125.655	81.4264	67.3765	119.359	149.557	124.563	133.914	78.6553	64.2189	237.559	97.8879	122.226	77.7016	142.436	116.542	86.2393	96.5291	101.438	135.234	133.006	74.2796	0.0407906	150.333	117.306	75.7088	115.488	113.671	108.001	117.777	166.041
EDJ91685	101.097	291.707	134.857	154.956	157.495	161.092	129.269	99.9108	0	111.378	172.044	161.809	129.226	168.871	118.439	132.768	234.651	151.701	212.758	195.979	145.186	151.512	159.082	287.867	204.514	259.61	142.451	212.303	223.702	223.019	308.216	141.38	201.683	249.807	187.233	191.25	297.233	276.732	246.686	109.575	0	135.685	199.693	131.693	158.369	156.421	122.425	239.947	172.632
EDJ91686	74.8396	334.96	161.867	213.561	199.786	221.715	153.79	148.055	0	143.796	214.644	225.178	187.988	186.181	169.032	179.954	236.304	188.073	210.912	210.83	215.391	180.919	110.067	288.451	257.465	286.545	198.717	157.548	199.813	263.903	315.298	207.066	286.22	327.478	208.527	219.707	339.426	352.949	242.152	206.266	0	180.709	247.993	149.5	240.394	252.723	168.528	333.279	134.809
EDJ91687	179.061	364.958	162.648	175.373	171.101	185.92	163.106	125.455	0	189.8	186.849	258.297	205.774	159.436	181.898	255.805	279.299	163.033	328.638	275.5	238.249	211.101	246.621	263.203	353.861	299.552	274.157	181.399	193.687	284.311	315.849	208.954	313.624	310.932	175.03	197.637	411.171	362.079	442.243	248.855	0	183.559	254.602	216.457	238.378	289.88	170.34	296.88	165.586
EDJ91688	77.2518	157.282	95.9472	158.823	214.554	86.1394	80.2444	80.4827	0.0555207	92.3043	219.715	106.43	103.655	208.959	77.815	105.033	217.274	151.349	246.379	142.723	137.644	26.2561	146.424	391.587	134.253	133.787	114.105	117.838	104.94	168.6	134.775	118.312	149.891	117.147	88.2462	77.084	182.634	181.159	239.201	142.349	0	110.771	119.173	91.6147	92.9691	150.354	108.234	131.566	144.863
EDJ91689	269.526	285.874	183.758	164.294	300.733	198.398	141.618	136.871	0.103389	163.278	297.871	228.847	175.655	295.561	141.092	170.947	244.836	144.456	297.262	144.396	202.538	67.2664	140.598	395.111	103.94	76.0134	161.387	93.5991	152.321	209.915	278.238	193.294	136.346	73.021	70.6655	136.059	298.582	116.22	288.677	204.372	0	91.6927	231.003	138.668	160.026	244.591	176.234	149.154	179.799
EDJ91690	196.591	322.577	192.996	123.455	166.593	253.263	230.448	206.629	0	195.051	165.802	243.122	145.675	150.948	148.359	159.417	190.365	114.585	122.86	183.588	163.87	76.4528	99.7	199.591	212.464	228.199	148.089	114.239	152.25	193.179	316.303	169.737	290.692	278.06	178.87	228.594	326.058	268.532	178.056	111.412	0	98.9186	267.064	137.868	214.965	182.916	192.204	162.062	128.78
EDJ91691	150.689	154.425	134.779	77.9815	97.2591	180.38	198.825	150.32	0	143.767	104.082	213.705	113.217	90.8037	110.101	108.104	84.9863	75.04	138.973	102.427	107.046	29.632	99.6612	115.069	107.398	135.127	129.708	134.155	68.0229	101.374	179.423	104.473	126.716	193.396	126.335	220.447	187.631	164.809	83.7587	35.9235	0	85.1486	212.858	103.069	186.248	127.874	148.742	122.297	109.254
EDJ91692	1150.88	330.242	824.001	808.908	383.451	690.32	645.041	841.834	0	750.43	404.896	1057.53	807.707	298.779	663.455	867.043	427.802	752.859	257.639	506.782	577.088	1069.71	305.083	711.424	659.626	806.118	967.321	476.372	427.667	420.306	337.319	831.368	702.645	868.583	773.269	713.312	348.383	676.114	353.831	442.808	0	977.05	573.329	737.89	869.958	1078.01	644.327	528.436	344.121
EDJ91693	214.443	253.256	213.671	218.569	265.669	146.284	84.9205	165.035	0.0673246	143.769	264.167	151.48	162.193	163.65	134.538	174.55	234.642	193.571	131.073	133.39	162.832	203.659	178.463	343.06	99.7747	42.2037	157.449	243.528	214.678	273.857	256.37	168.117	93.0572	85.7763	25.0248	83.3768	288.162	104.623	222.127	176.661	0.0135047	141.33	144.811	145.659	165.18	205.918	149.715	147.65	179.254
EDJ91694	123.364	127.698	104.629	83.2047	127.869	67.9659	29.8129	69.7622	0	75.1297	120.889	114.188	41.4336	111.409	41.6782	59.8351	155.68	75.8346	113.194	110.174	27.7608	57.6836	148.469	169.829	63.7259	21.8452	32.6651	178.372	104.245	114.86	122.256	54.4902	57.449	89.3236	18.8527	27.9941	130.945	63.5347	120.891	114.913	0	39.3754	79.8502	37.1602	82.3595	96.0038	85.9297	59.6067	187.989
EDJ91695	96.3339	192.932	105.553	77.8554	88.082	81.3124	68.7502	85.1268	0.0407196	87.5882	99.6693	115.12	58.7398	93.9263	62.2545	68.0266	134.896	80.5192	120.228	66.3025	60.0708	76.1292	107.44	132.919	73.3347	45.6944	53.7278	117.756	105.947	112.764	185.928	66.8527	63.0085	86.6376	40.9072	78.0113	183.39	79.7099	118.171	111.103	0.0612596	78.4996	112.831	52.0427	102.596	67.7754	91.965	106.631	115.09
EDJ91696	119.761	131.355	128.618	89.7393	34.4674	110.019	93.4475	131.779	0	123.321	36.7082	116.59	63.8852	105.934	62.0179	69.0281	195.078	89.2936	97.8013	39.8312	61.5885	24.9343	84.2356	114.136	71.4642	68.1858	55.7248	81.8199	97.043	89.1915	125.812	69.9942	97.944	82.1351	67.1907	80.3369	114.903	73.4394	85.8305	17.179	0	82.8534	120.206	55.0196	114.981	92.0307	101.378	102.785	85.4812
EDJ91697	1159.46	2570.82	2201.91	2464.55	2298.32	1632.47	2221.43	1684.95	1.31093	1560.46	2267.25	2199.43	3345.82	2079.51	3276.18	3401.56	3395.31	2521.97	4072.19	3080.32	3671.01	4310.93	3163.61	2386.49	4163.47	2317.32	3637.92	3059.7	2693.41	3382.98	2655.49	3693.88	2524.42	3243.88	1934.89	3227.51	2592.06	3016.51	3882.39	4414.54	0.821751	2813.01	2259.05	3157.48	2612.53	3586.11	1812.28	2785.89	3236.66
EDJ91698	1254.74	3519.97	3000.43	4560.17	4450.67	2318.46	3104.73	2622.2	0.283669	2355.66	4448.28	3009.36	4757.09	4008.35	4747.29	5011.88	4598.91	4678.13	4528.01	5047.29	5535.3	6767.43	4263.91	4833.2	5060.51	2584.52	5613.54	4237.17	4702.17	4923.97	3439.7	5356.99	3498.3	3857.14	2199.4	4621.22	3549.59	4326.09	3589.26	5128.77	0.853517	5254.1	3194.83	4736.9	3935.62	4614.24	2645.6	4341.77	3057.01
EDJ91699	1318.82	2569.98	1447.92	1706.66	1981.43	1237.59	1357.26	1040.58	0.672029	1090.72	1949.43	1736.31	2270.06	1216.55	2237.79	2212.32	1962.89	1742.11	2109.92	2752.24	2395.4	2100.59	1973.54	1597.97	2184.73	1282.41	2191.84	1702.05	1857.25	2568.28	2670.92	2406.89	1536.79	1904.16	1121.37	2291.36	2520.19	1881.7	1957.59	1917.89	0.311083	1904.13	1646.08	1999.12	1729.22	2259.95	1312.91	1947.21	1891.25
EDJ91700	1218.66	959.908	645.487	934.774	754.534	914.78	1083.62	512.327	0.20409	596.814	795.207	2515.41	1072.76	706.102	1248.59	1006.65	1274.06	877.596	1231.45	727.5	904.414	365.481	1024.25	933.594	1937.33	906.191	766.34	1446.85	341.698	1973.33	929.437	927.404	941.89	1859.37	762.42	1900.97	895.766	1455.76	1206.77	631.664	0.0409385	816.542	1968.07	998.655	2327.52	872.105	617.17	1976.17	488.461
EDJ91701	1796.47	951.673	1393	2900.97	3049.01	1525.73	2394.8	1384.2	0.170919	1464.67	3201.45	5348.65	1927.56	3343.97	2410.57	1675.43	6307.65	3045.16	3675.15	2163.05	1561.01	3359.25	4431.16	2986.66	3466.92	1644.74	1534.66	3514.36	2079.1	2667.63	963.026	1691.39	1596.69	3746.51	1476.37	4018.44	933.1	2441.97	5676.21	745.511	0	2895.35	3765.9	1889.77	6007.82	1277.02	1397.8	2894.92	1682.33
EDJ91702	641.171	674.696	553.759	787.656	664.242	467.679	502.679	502.829	0.0843387	527.971	661.454	661.884	612.785	796.635	601.21	576.265	1309.65	780.099	698.179	540.456	614.662	396.345	1060.16	737.39	566.485	554.06	547.48	869.931	857.707	750.827	691.701	586.841	575.199	510.575	431.352	447.609	726.382	594.389	1464.57	236.123	0	731.786	623.57	593.14	595.248	624.908	570.132	659.285	500.1
EDJ91703	147.144	339.484	270.39	592.007	597.535	290.921	325.055	273.881	0.693628	291.341	636.45	265.451	234.814	717.847	223.37	228.877	925.951	617.197	699.305	609.657	276.413	0.226378	1005.1	670.897	468.762	477.433	252.681	785.771	524.833	549.164	354.147	250.96	582.495	394.366	425.56	277.37	394.562	567.919	1398.56	327.135	0	563.969	338.24	236.783	298.976	185.477	300.668	561.773	686.794
EDJ91704	86.7749	217.587	125.081	332.564	177.894	124.897	116.673	114.551	0	101.993	201.702	162.238	144.653	194.165	145.018	147.839	711.303	338.848	447.606	311.805	136.613	244.38	603.244	279.2	137.219	155.763	139.058	518.043	268.432	352.775	216.648	157.889	121.938	251.716	182.821	110.199	224.16	177.946	773.272	237.875	0	344.589	152.693	136.383	136.6	187.082	115.171	439.316	444.823
EDJ91705	146.241	257.281	176.674	269.695	130.862	202.099	199.796	186.545	0	164.467	145.733	218.355	180.066	83.5334	145.232	173.248	190.56	261.106	282.138	153.271	176.601	261.646	230.164	214.105	214.391	261.761	174.441	255.328	113.94	165.118	254.1	179.919	240.541	264.087	229.855	163.203	242.907	260.742	195.879	102.549	0	272.782	233.339	150.357	189.743	201.584	175.659	193.399	325.986
EDJ91706	122.249	208.885	132.383	167.308	102.391	152.303	143.75	132.431	0	126.651	113.157	202.452	126.9	139.246	104.976	126.091	288.874	172.925	300.285	153.468	117.632	215.179	264.776	211.916	166.76	203.187	116.767	247.594	198.78	164.303	205.364	132.83	176.351	222.316	178.227	150.904	208.958	204.022	292.616	167.792	0	170.697	170.451	121.541	157.488	179.453	129.988	187.208	410.827
EDJ91707	137.533	218.151	250.763	352.016	146.676	229.293	293.885	272.691	0	268.028	161.261	208.091	116.602	219.862	97.999	155.523	218.191	375.546	130.066	242.451	123.797	260.711	246.729	287.439	263.76	422.139	141.694	257.765	225.629	187.393	272.594	141.622	300.359	342.708	410.17	306.586	260.442	216.304	112.648	29.2184	0	410.938	226.806	126.721	263.399	126.985	227.892	218.166	348.742
EDJ91708	132.271	179.321	111.35	222.202	78.006	134.035	107.66	157.906	0	121.744	79.2384	134.992	107.345	110.114	118.62	106.411	197.866	213.278	155.996	200.299	106.787	132.877	268.608	103.511	144.393	194.347	111.818	207.397	135.119	138.464	197.111	125.466	170.308	195.892	182.024	133.197	155.715	161.462	171.022	29.5078	0	241.519	118.794	110.194	117.406	130.113	118.278	163.225	327.171
EDJ91709	261.987	219.315	312.453	353.772	296.21	262.769	219.622	290.966	0.0705835	297.529	290.959	250.229	305.905	273.168	254.034	274.105	290.83	351.438	251.732	254.649	354.133	334.934	326.687	335.769	291.62	272.941	328.397	211.86	358.773	213.845	230.871	331.459	335.89	261.162	276.164	206.944	256.505	337.852	217.555	442.981	0.0353959	395.466	263.33	328.044	243.943	350.418	338.919	187.389	226.456
EDJ91710	137.116	256.369	225.419	191.834	356.077	179.732	153.707	211.55	0	186.413	359.243	146.483	180.854	372.714	162.589	177.965	329.304	184.537	323.889	349.653	233.494	477.076	332.01	381.468	194.991	165.429	202.757	146.728	411.538	250.262	280.758	206.503	225.916	174.718	182.925	133.923	290.772	223.74	277.789	465.716	0	190.341	176.607	197.189	124.368	242.069	212.528	175.12	271.005
EDJ91711	258.995	344.445	222.342	289.764	210.64	193.486	165.052	247.84	0	202.742	198.291	203.004	201.318	239.223	184.616	209.853	248.744	306.512	230.246	239.895	206.956	301.903	308.212	216.352	174.792	161.186	218.586	222.578	311.463	275.73	342.915	217.027	198.626	201.364	166.781	130.484	355.524	247.639	215.967	192.679	0	317.396	229.434	212.712	195.159	184.074	214.706	225.528	252.45
EDJ91712	142.214	143.387	106.248	142.667	107.775	123.495	189.801	111.496	0	111.847	116.023	155.503	103.439	148.917	95.4102	114.105	134.33	149.225	129.964	120.258	94.5349	185.023	192.995	118.445	149.022	220.167	110.698	167.533	130.628	108.552	154.856	107.154	160.001	187.946	189.785	130.079	142.802	210.405	98.4669	35.5312	0	163.892	163.283	102.438	148.624	121.83	119.129	99.5346	183.823
EDJ91713	0	0	0	0	14.6282	0	0	0	0	0	15.9393	0	0	44.1021	0	0	24.4154	0	0	0	0	12.7602	15.4883	0	0	0	0	0	3.51147	0	0	0	0	0	0	0	0	0	21.3049	0	0	0	0	0	0	0	0	0	21.6925
EDJ91714	0	0	0	0	56.6316	0	0	0	0	0	61.1886	0	0	118.455	0	0	167.723	0	0	0	0	0.35925	0	0	0	0	0	0	62.6507	0	0	0	0	0	0	0	0	0	142.197	0	0	0	0	0	0	0	0	0	100.5
EDJ91715	0	0	0	0	82.2949	0	0	0	0	0	70.5496	0	0	232.962	0	0	70.204	0	0	0	0	0.588412	0	0	0	0	0	0	14.816	0	0	0	0	0	0	0	0	0	128.029	0	0	0	0	0	0	0	0	0	126.294
EDJ91716	0	0	0	0	50.1964	0	0	0	0	0	55.0491	0	0	93.4409	0	0	70.3016	0	0	0	0	25.4105	38.9262	0	0	0	0	0	50.5544	0	0	0	0	0	0	0	0	0	101.952	0	0	0	0	0	0	0	0	0	183.843
EDJ91717	0	0	0	0	99.6539	0	0	0	0	0	94.2138	0	0	79.6366	0	0	9.91254	0	0	0	0	3.82175	9.75751	0	0	0	0	0	24.9486	0	0	0	0	0	0	0	0	0	0	0	0	0	0	0	0	0	0	0	0
EDJ91718	0	0	0	0	22.0798	0	0	0	0	0	32.3217	0	0	26.1489	0	0	25.7176	0	0	0	0	5.70883	11.507	0	0	0	0	0	22.4166	0	0	0	0	0	0	0	0	0	12.5188	0	0	0	0	0	0	0	0	0	81.1566
EDJ91719	0	0	0	0	61.5964	0	0	0	0	0	71.6724	0	0	132.302	0	0	145.162	0	0	0	0	43.9739	214.338	0	0	0	0	0	223.687	0	0	0	0	0	0	0	0	0	111.04	0	0	0	0	0	0	0	0	0	269.943
EDJ91720	293.728	169.656	244.968	274.862	343.379	226.843	210.785	177.065	0.0542129	210.003	335.38	212.831	293.187	288.055	219.475	272.947	330.006	269.987	197.583	155.263	337.805	182.878	229.167	366.164	279.2	241.247	327.849	225.254	334.448	192.735	155.426	317.894	334.089	258.959	176.485	199.314	190.333	331.997	281.689	287.429	0	258.484	224.766	288.117	219.702	367.123	255.018	170.46	99.8902
EDJ91721	251.172	593.414	333.381	199.807	455.799	338.293	281.774	366.786	0	300.914	456.188	186.899	245.307	391.302	212.626	255.833	438.712	207.166	120.376	417.258	303.205	6.99906	243.226	362.997	234.127	324.113	278.852	241.014	260.181	418.532	598.29	263.889	298.921	258.409	344.107	246.939	586.487	273.476	187.21	116.906	0	200.013	209.938	212.623	254.174	275.463	283.713	359.043	163.166
EDJ91722	292.363	637.95	560.436	922.502	575.579	670.164	598.445	744.228	0	732.073	566.831	360.005	381.953	758.418	381.758	450.77	667.069	968.785	345.104	811.489	483.458	880.184	459.509	664.278	522.629	631.328	457.423	358.509	904.268	407.61	649.538	419.032	696.902	512.592	829.276	573.678	640.412	546.002	373.457	299.526	0	1015.33	477.704	389.717	443.254	408.483	642.575	443.661	296.636
EDJ91723	404.815	350.755	394.163	801.895	426.112	382.057	347.642	399.378	0.0950889	448.266	424.967	285.223	346.768	572.195	324.469	346.707	256.21	788.272	265.311	394.335	416.006	559.821	397.678	577.666	359.823	407.089	415.855	342.751	789.63	255.13	322.088	393.981	454.132	303.596	407.354	336.442	349.322	372.789	285.328	510.017	0	888.619	274.873	375.949	313.484	386.018	449.748	242.96	226.324
EDJ91724	103.725	53.9273	175.2	42.1374	982.023	154.415	167.624	143.716	0	172.743	929.572	261.182	95.108	33.2329	64.3229	78.9983	278.105	41.549	73.3235	72.5935	152.337	2241.73	20.1073	731.513	231	177.89	92.7104	21.2908	78.5622	27.3756	51.8998	123.747	179.431	168.268	139.565	214.951	58.2923	206.64	267.166	53.6333	0	45.4118	266.61	108.43	223.73	143.847	186.992	31.4332	14.3224
EDJ91725	179.813	97.8114	197.138	81.0614	1585.28	196.091	207.771	171.951	0.0655467	219.219	1488.96	334.689	111.776	54.1215	101.225	109.644	321.595	79.5094	128.498	111.115	163.128	2376.28	62.9198	788.164	299.556	252.945	124.198	38.6842	87.5609	53.2789	98.6198	140.778	264.827	226.915	203.19	283.689	107.301	295.991	351.176	103.945	0.0657401	88.3427	307.767	149.911	292.459	183.701	232.963	55.7872	49.5269
EDJ91726	65.9903	125.512	53.6501	113.813	47.0193	69.9869	35.8029	29.9752	0	45.6968	43.9984	66.7543	74.5916	79.4242	75.5101	85.0277	112.354	114.417	81.9349	79.1383	73.0442	42.8674	149.11	77.2197	55.7686	49.3436	69.8161	76.4077	241.166	88.8438	117.881	93.3678	58.0752	43.8121	42.2415	55.4094	136.19	57.321	90.4707	60.2665	0	84.3725	60.0813	78.9184	47.9359	125.484	51.6059	61.7181	92.4128
EDJ91727	82.8849	296.036	98.049	376.037	385.59	167.629	111.262	78.5193	0	80.5812	369.849	161.27	179.294	321.336	145.847	142.004	491.533	369.238	175.863	228.059	191.594	352.171	173.378	533.699	127.559	113.48	99.2667	290.966	703.985	232.7	312.732	233.657	95.3183	101.895	98.3801	112.595	280.234	121.106	193.741	163.374	0	258.947	164.864	150.569	88.4843	255.486	111.202	205.064	118.065
EDJ91728	64.1045	95.6522	84.1931	133.562	86.6325	96.8327	63.9822	63.8818	0	90.0218	78.9055	73.8415	111.11	95.1989	115.769	103.903	149.068	137.525	92.8307	131.646	113.812	58.8534	166.125	84.2837	84.4883	90.5339	104.705	81.2636	315.552	82.4962	93.6464	112.32	96.4949	59.465	75.2617	90.0103	100.385	93.5923	120.249	98.2009	0	112.4	81.3601	112.041	73.9079	125.195	85.6994	60.6961	103.224
EDJ91729	50.7173	62.7726	36.2563	68.3555	59.7356	43.6543	30.6058	25.6118	0	38.1548	64.0158	35.8104	45.9204	43.8121	54.8828	49.5266	100.078	52.6507	64.2848	75.3596	59.1134	131.008	103.476	100.723	34.4089	17.7316	56.4027	56.8092	140.028	72.0217	60.4154	55.1573	38.4816	20.8425	27.9495	32.3829	64.8703	38.9932	70.6191	65.2699	0	47.2643	40.9826	46.1312	26.7342	60.8758	30.5029	48.009	60.9527
EDJ91730	2174.32	1269.11	2048.85	2606.17	1448.23	2388.47	2707.76	1480.49	0.485706	2236.88	1429.26	2209.62	1672.87	3226.53	1654.61	1505.71	1752.51	2618.92	1644.4	1934.23	1702.16	1700.38	2114.02	1611.93	2012.47	1964.15	1692.64	1461.05	2881.99	2106.67	1321.83	1754.11	1947.47	1728.32	1674.15	2619.69	1485.32	1731.66	1151.48	1636.27	0.152231	2644.09	2290.37	1707.95	2573.24	1352.16	2073.55	2172	1534.22
EDJ91731	79.1069	92.0204	63.4614	64.5875	91.3797	82.119	93.5955	59.0191	0	57.0334	95.5489	106.445	101.202	165.912	55.5177	55.0662	95.7706	59.4946	147.003	55.8685	44.3146	51.0701	96.5354	189.427	91.5018	113.088	41.0736	135.426	69.757	72.7791	95.0227	55.9506	140.338	94.5331	103.194	83.3757	91.1148	113.837	128.925	53.3716	0	49.8241	151.509	68.9361	95.6263	69.9689	65.1894	75.0559	137.568
EDJ91732	34.7849	43.8188	32.6057	39.1452	45.4237	33.8384	30.5247	29.035	0	25.6942	55.8812	46.8448	64.7386	68.6895	32.4986	30.5363	62.5732	40.8455	99.6321	46.8048	26.5034	3.96338	56.1391	102.221	42.1781	48.5394	21.2037	104.262	56.3104	48.6771	49.0022	33.2553	57.5874	65.6427	50.517	30.9424	53.0019	60.636	81.2107	36.2107	0	37.6434	66.3355	42.7167	40.4593	43.0754	34.9793	43.6329	65.8271
EDJ91733	11.3562	20.8785	18.1174	53.0653	80.729	20.9457	18.8737	19.9792	0	16.517	81.05	16.98	26.6988	83.3645	9.76598	11.2364	31.007	55.7505	85.6931	22.2241	8.25621	0	54.3755	133.271	16.4746	30.6796	5.16648	90.2601	58.273	23.1065	16.7106	7.10861	18.1903	28.779	25.4009	18.5693	23.3723	25.3125	55.5759	37.9981	0	50.4795	34.7394	15.7756	20.3705	9.6988	13.9038	24.6399	38.2789
EDJ91734	38.3362	66.3583	33.6771	55.2861	68.239	50.9532	45.6768	29.9683	0	35.7441	69.0647	55.2296	66.1187	74.3637	29.9398	36.7307	52.2679	49.9726	103.159	29.592	25.2413	0	67.6954	121.93	30.7685	40.9261	21.1813	69.284	46.9106	63.1095	57.7522	34.3779	37.4756	27.7013	43.2298	41.11	61.7716	41.6529	50.4058	59.0829	0	41.3263	86.6245	45.9884	46.4392	40.7738	37.05	68.6401	74.6703
EDJ91735	1909.55	641.376	1057.58	736.826	520.461	1368.08	1350.57	1140.34	0.111592	1248.18	523.514	1192.89	1774.4	1337.71	712.305	764.756	736.388	735.101	1078.74	679.976	680.302	783.284	785.684	728.267	548.499	1115.84	684.175	1143.09	1066.78	567.798	622.911	756.618	1156.49	568.197	1142.48	1561.88	635.711	730.024	781.226	475.965	0	732.215	1605.94	1639.01	1343.3	1127.12	1071.39	663.063	1246.6
EDJ91736	12.3236	44.1807	8.09106	9.2187	5.23981	68.2331	9.18141	8.72234	0	38.1926	3.53841	244.258	877.794	11.2248	42.7207	73.4093	23.7519	10.8907	3.28202	9.21726	0.205967	3.47353	91.1032	4.41492	7.21379	329.772	4.21034	15.323	7.06766	21.5623	41.271	2.03133	252.786	9.77962	362.186	0	39.0161	101.244	4.14194	1.70142	0	7.51608	0	798.421	370.986	203.792	0	35.3084	14.723
EDJ91737	17.7741	30.1615	11.507	13.1846	3.55438	39.4264	12.2014	10.9271	0	29.8437	4.57579	146.94	396.275	3.91047	31.4788	39.7413	19.1972	12.5175	3.97898	8.82205	6.36748	5.16823	55.2247	7.64636	6.8716	178.581	4.86136	16.8354	11.7817	15.8223	27.5446	4.51493	121.411	11.527	202.715	9.60371	25.4119	65.9851	7.97532	0.825091	0	8.60593	50.7893	348.362	170.237	150.671	7.12659	28.0773	15.2336
EDJ91738	14.0313	23.3272	9.87224	12.2166	6.78474	32.5505	14.4034	9.59997	0	20.0905	5.3453	137.501	380.51	6.93305	31.1364	41.3992	17.4986	11.08	4.09794	9.10824	7.06743	7.1554	51.8487	9.14663	13.0103	225.989	7.39878	14.1057	7.56272	21.0624	22.9412	6.57563	186.39	10.7285	166.564	13.4963	22.5727	84.958	12.777	3.52493	0	9.37171	48.2426	336.139	189.093	210.712	8.10789	28.2671	11.9972
EDJ91739	5.99704	34.8065	15.3708	18.2949	9.24322	35.1947	21.1798	12.3092	0	17.896	9.987	75.8453	149.48	9.10387	13.5379	15.4744	26.0064	17.9641	21.5042	8.55768	12.3533	8.91262	53.0957	8.0106	13.6343	145.432	7.07351	17.7387	16.9698	21.354	35.2987	5.57407	103.813	17.2516	153.774	17.6512	27.8232	45.5648	24.9281	1.20055	0	16.6961	32.7102	137.46	107.008	62.9845	13.5255	28.1289	17.9117
EDJ91740	56.5459	52.5086	50.7933	51.3649	40.2789	55.2801	49.6953	48.4392	0	57.7589	38.8665	55.4807	100.526	21.8292	30.0679	43.055	69.5856	50.3939	25.4314	38.3997	41.961	39.6614	45.87	24.3675	44.1795	100.381	44.2378	26.0921	55.2076	34.2228	56.5919	41.579	66.49	43.2042	89.713	55.602	54.0324	54.7652	40.0828	12.7	0.010731	48.4283	46.4101	80.7257	71.1053	67.2705	55.3494	28.7548	34.1062
EDJ91741	308.867	154.541	181.415	301.288	174.8	210.653	173.172	185.861	0	210.525	170.569	223.494	353.694	198.85	173.451	235.651	219.607	310.349	161.299	227.783	251.222	164.466	155.322	84.266	173.72	302.311	234.01	207.565	153.255	148.596	155.933	228.706	311.214	175.358	261.047	214.886	158.889	201.091	192.632	118.769	0	312.027	190.731	337.864	253.658	336.029	202.707	137.262	231.183
EDJ91742	102.397	90.7672	92.4045	112.532	95.0817	95.8769	82.6803	88.0191	0	93.3856	97.258	109.932	167.039	106.785	83.643	107.862	145.081	104.415	72.891	89.7407	121.333	93.1898	87.7784	177.031	95.846	131.785	118.04	83.8405	84.4948	83.6639	83.3776	118.169	127.247	81.4986	122.826	87.6553	93.0729	96.8956	78.4166	67.7099	0	113.204	92.5873	140.937	112.817	188.792	93.9467	68.6773	103.36
EDJ91743	99.2665	110.005	90.8371	72.29	138.107	80.1332	67.5526	83.9814	0	85.5045	134.433	105.791	160.108	131.96	72.8191	97.6448	169.058	65.7009	123.727	106.481	98.5017	97.6292	103.842	144.974	78.934	71.6236	101.232	130.194	72.0447	109.412	114.22	105.704	101.043	55.5899	67.7594	65.6687	126.218	80.1496	153.844	78.3216	0.0410876	52.1909	94.8687	123.163	99.2058	146.316	92.1335	92.5929	146.549
EDJ91744	147.276	100.196	109.593	56.5182	53.0783	107.22	121.666	82.416	0.0547108	100.676	52.4017	168.634	64.1333	42.9419	66.3952	79.6522	57.6597	55.8562	55.1188	62.0502	81.0254	42.854	61.408	48.5954	120.625	184.57	78.7697	32.1672	48.9569	96.2577	94.197	86.2624	134.602	145.024	135.444	123.629	93.7872	167.132	51.2093	35.1546	0	57.1631	137.357	62.4889	129.059	102.734	109.517	96.4141	66.6596
EDJ91745	308.287	147.783	229.269	235.382	139.203	250.962	239.846	215.568	0	279.251	134.042	261.146	113.155	116.841	115.892	140.472	29.7506	228.534	164.014	136.985	192.134	53.2229	155.705	171.556	137.048	136.334	169.087	170.319	64.1586	129.976	141.572	152.343	168.994	104.631	131.26	286.045	152.556	148.569	127.259	108.048	0	213.62	233.872	139.889	253.204	206.991	258.942	105.928	168.596
EDJ91746	230.842	234.355	241.356	286.753	169.819	282.537	273.327	225.496	0	281.542	184.436	278.158	108.306	183.926	136.553	148.234	0	275.795	192.861	192.44	199.195	0	214.337	185.564	191.323	284.402	164.311	229.671	0	245.879	250.019	170.09	203.161	154.393	264.029	334.266	237.201	229.92	165.249	196.603	0	266.161	260.393	150.145	281.303	214.739	236.742	182.397	258.65
EDJ91747	217.078	222.766	291.44	128.767	145.516	360.105	435.941	297.041	0	304.841	144.602	359.743	122.552	142.799	126.321	180.815	0	151.726	678.604	389.617	240.238	0	809.955	140.686	188.637	376.71	223.611	476.985	0	186.798	184.56	209.453	281.832	161.898	344.81	411.754	208.493	296.487	601.557	278.123	0	103.096	312.817	153.292	332.348	166.022	269.817	203.638	797.479
EDJ91748	525.386	92.0629	442.567	133.632	60.9781	529.22	478.623	387.02	0.0868522	617.51	60.635	325.895	83.9642	32.5211	95.1365	100.026	38.3044	124.245	149.179	27.9572	149.371	49.3783	80.4766	81.6961	77.2897	75.5671	126.611	71.697	41.9783	142.416	92.7301	145.571	73.0269	80.618	73.7489	753.596	107.081	73.5959	53.8677	428.955	0.0580723	114.397	335.953	108.579	484.023	174.109	527.692	101.321	78.8871
EDJ91749	98.227	0	565.181	114.155	16.4786	566.58	594.702	576.045	0	561.613	15.579	648.683	896.839	25.5625	912.303	960.478	1667.8	51.3749	3421.6	710.186	890.968	13.903	2529.13	20.8266	995.37	1311.23	695.152	2047.66	0	0	0	879.452	1004.77	1363.5	1248.2	550.692	13.706	1172.78	3910.07	0	0	105.711	612.308	1315.81	723.34	1278.78	523.249	25.0737	3151.74
EDJ91750	6489.21	2162.86	8326.68	11303.2	5757.05	7202.6	7218.09	7941.62	0.856364	7943.38	5672.96	8733.57	15302.2	7518.01	14849.1	14764.4	7826.93	10947.8	6369.79	6837.35	13196.1	11150	5895.6	8745.89	9428.15	7790.33	14704.3	9280.41	4486.77	4993.14	2131.94	15715.5	8795.04	9121.09	8480.18	6715.32	2631.84	7895.88	6849.14	3694.6	0	13807.1	6709.81	14163.8	8304.1	16294.9	7656.97	4194.71	7214.79
EDJ91751	11.8902	61.3425	12.5772	12.5388	16.678	58.3049	21.9571	17.1741	0	35.2501	17.6009	109.47	262.597	16.0445	38.1743	48.8024	26.3117	19.3475	12.39	24.6338	14.0873	16.3619	81.0427	19.608	20.0241	268.065	15.5828	31.2624	27.7711	54.0987	41.4732	11.9287	211.026	30.4039	549.212	82.9552	54.1968	44.4533	6.81719	22.2162	0	12.5488	465.455	205.552	154.538	29.0315	18.2751	61.3772	15.7836
EDJ91752	6.72781	16.9773	3.28454	17.4836	4.93788	25.2693	0.931791	3.83587	0	10.2352	9.02542	71.3952	200.66	7.83013	27.0001	35.3293	5.76305	20.5263	5.56722	8.53375	7.06518	12.2206	34.7466	5.65831	3.39906	172.634	4.23224	6.94929	5.18031	13.9744	19.8	6.55107	72.3481	7.88487	336.881	46.2048	16.4282	18.2561	5.78602	4.48947	0	31.2176	310.785	172.123	150.43	28.2638	8.09259	19.0341	8.03772
EDJ91753	166.661	195.189	179.663	177.403	103.748	175.711	164.116	167.857	0.0336221	170.865	107.343	198.803	199.102	116.695	149.45	145.983	176.147	172.559	161.886	117.533	150.798	209.071	142.966	148.333	188.224	292.967	157.449	198.13	176.832	127.3	185.528	147.247	256.522	196.513	237.886	175.508	184.591	213.353	119.252	187.625	0	178.04	210.277	157.485	186.203	168.101	155.228	136.193	103.524
EDJ91754	467.282	283.524	412.533	247.441	233.824	488.499	440.944	377.608	0	455.332	217.024	388.55	307.608	255.528	246.289	252.431	222.152	243.658	208.231	274.822	303.236	118.187	181.246	85.2269	416.134	609.913	272.885	215.59	205.326	221.85	271.987	279.346	699.817	390.322	559.388	462.867	266.746	502.966	192.302	84.3985	0	223.795	478.702	264.341	429.934	271.474	474.64	226.366	138.325
EDJ91755	212.68	286.136	231.7	206.889	190.224	267.548	238.229	226.241	0	255.707	186.228	229.973	186.947	183.81	143.112	152.41	177.253	202.567	114.435	220.398	182.442	158.4	163.426	115.452	248.345	358.06	174.568	131.481	221.682	246.123	294.382	154.275	346.156	238.952	295.117	259.35	283.141	307.372	134.968	81.4201	0	186.46	277.092	173.829	235.09	173.423	263.884	226.453	120.605
EDJ91756	268.095	821.948	477.058	833.152	377.354	491.713	351.875	421.709	0	487.32	331.719	362.775	337.885	377.317	285.069	326.664	616.516	850.611	353.85	527.252	376.465	675.85	557.753	365.92	358.495	524	357.002	503.963	565.462	660.205	852.913	338.015	439.644	318.741	411.633	498.2	707.261	497.681	419.472	42.1335	0	704.947	500.087	323.701	379.189	362.741	438.513	622.309	395.129
EDJ91757	543.551	394.723	452.445	276.031	202.124	527.497	443.766	404.685	0	503.295	205.873	553.802	301.707	185.71	234.226	246.391	221.697	271.04	200.575	223.371	305.705	339.052	268.755	192.05	337.186	644.883	219.283	236.75	210.903	320.163	398.75	266.51	693.263	313.065	464.611	516.137	378.67	449.252	263.264	94.9522	0	240.1	579.437	261.106	436.098	285.355	520.961	297.032	168.96
EDJ91758	118.685	114.697	102.316	113.698	66.8802	145.684	119.963	99.3299	0	116.898	71.4171	92.9166	71.8383	74.4732	60.9222	88.1405	127.842	115.142	83.5565	83.6735	80.8917	76.9276	143.808	58.2163	85.286	130.173	89.0514	152.743	97.8949	81.4575	108.927	85.5961	93.4943	124.065	133.387	120.149	126.062	113.182	82.6118	44.9489	0	115.01	97.4492	73.6142	101.18	114.311	111.054	82.9735	147.667
EDJ91759	190.283	302.049	169.874	195.744	132.588	239.911	180.431	168.867	0.0399486	170.418	132.67	195.442	150.074	181.515	136.315	168.219	209.292	193.728	168.042	187.961	163.559	179.884	207.716	160.167	203.345	242.696	165.917	258.01	112.677	207.763	293.092	160.025	242.292	226.524	233.629	210.391	325.286	245.186	98.6857	73.4668	0	181.387	197.017	140.284	181.479	191.771	168.576	257.332	228.652
EDJ91760	303.74	986.226	302.145	371.058	138.912	272.843	223.225	305.113	0	279.841	149.847	279.475	236.766	208.959	228.821	247.501	505.328	352.662	393.722	403.868	254.44	343.34	402.493	199.865	250.676	299.996	278.325	613.299	115.383	690.811	981.749	255.508	263.173	345.689	415.932	283.646	952.612	304.909	190.757	61.1572	0	288.968	265.302	219.51	290.075	263.261	288.8	661.948	512.33
EDJ91761	242.29	439.504	215.359	106.229	247.156	215.142	165.595	179.585	0	210.805	252.669	279.475	214.324	341.69	188.13	186.46	278.043	108.691	290.086	324.364	212.317	358.779	333.097	244.685	232.048	217.965	209.987	375.399	108.894	291.485	406.479	259.704	244.523	228.963	221.512	244.602	401.28	251.55	161.564	138.482	0	81.6586	270.267	185.364	196.671	272.339	230.723	250.976	438.915
EDJ91762	201.905	378.425	202.497	309.838	288.294	199.459	158.706	163.3	0.102799	181.034	292.265	174.642	181.469	319.889	162.821	171.681	219.747	304.625	202.115	245.703	213.839	479.914	232.949	415.351	219.781	230.987	194.975	333.31	292.002	222.236	383.083	200.904	272.015	203.428	209.68	159.236	404.585	252.973	172.607	170.3	0	288.064	185.889	177.179	159.011	238.336	197.498	177.436	232.083
EDJ91763	251.473	622.556	265.764	310.578	183.654	313.578	271.725	262.219	0.185476	259.195	190.111	309.345	261.934	266.002	259.071	258.878	228.091	319.543	241.966	246.695	265.002	274.352	330.816	272.959	307.811	320.359	271.448	312.487	329.017	223.858	608.109	271.898	346.852	370.493	365.506	313.737	587.561	358.399	230.983	261.693	0	344.834	288.812	275.627	286.231	314.992	254.093	248.58	432.04
EDJ91764	37.7225	64.4069	46.6561	48.9107	41.7645	49.0794	42.8705	36.0929	0.0735971	42.2155	45.2983	65.466	48.5902	55.3513	60.0688	46.1465	41.3052	44.3469	34.6122	37.9712	53.5813	64.1567	48.0183	81.3176	55.4407	49.8812	51.6996	23.4387	55.0376	46.0108	58.9811	53.1015	55.1671	58.6437	37.5842	57.2747	68.6697	55.9434	39.6976	68.4115	0.0246048	47.7066	52.6578	45.3979	56.7806	56.5328	45.2581	46.2645	42.1128
EDJ91765	5278.4	2555.25	3482.31	2065.93	1854.98	3844.88	3140.13	3935.61	0	3380.68	2016.78	3898.91	5631.28	1394.55	6866.25	5954.31	3692.92	1923.42	5732.12	3966.42	4596.68	2817.1	3679.28	2962.51	7236.05	5424.04	5673.69	5399.96	1482.29	5100.52	2372.72	5435.92	7412.34	9102.57	4887.85	4698.97	2877.35	8008.23	6149.12	655.447	1.04102	2212.65	3567.36	5561.42	4143.15	4362.15	3663.17	4675.5	5262.03
EDJ91766	186.011	277.059	197.023	323.856	138.279	200.197	160.901	202.434	0.18346	211.569	137.876	212.843	173.111	120.657	162.178	202.882	211.518	331.275	172.826	241.323	170.998	174.866	180.005	133.893	184.438	146.499	195.535	218.794	300.02	258.867	262.867	178.14	174.323	295.073	242.887	211.786	256.411	227.087	248.43	91.751	0	363.888	200.997	199.216	213.987	136.626	185.364	269.85	154.65
EDJ91767	556.417	517.492	858.528	527.926	816.29	867.169	608.259	724.532	0.153672	796.588	803.313	630.663	658.564	1053.94	698.793	620.145	799.756	437.375	477.634	457.059	846.351	511.666	540.369	1031.38	285.167	210.287	692.405	520.204	965.799	537.854	544.059	765.275	382.85	208.396	257.299	646.026	576.302	277.136	481.778	709.356	0.0513751	279.404	637.286	702.497	620.358	728.531	866.327	549.576	676.122
EDJ91768	135.628	105.91	139.222	163.706	186.658	117.849	126.443	109.299	0	128.87	185.692	123.005	170.454	144.124	172.532	162.933	253.708	154.85	185.563	100.653	150.687	264.869	185.198	359.328	99.3066	53.7445	158.461	247.206	192.653	115.478	119.15	184.927	131.274	81.4178	75.9453	100.075	139.887	109.585	192.179	121.843	0	127.301	147.354	159.82	113.824	170.628	157.764	88.3174	249.703
EDJ91769	56.8826	374.547	135.477	171.367	186.349	134.279	138.273	119.664	0	116.087	198.309	120.557	237.155	179.804	220.814	237.962	328.898	177.292	277.141	278.154	248.13	127.464	200.708	304.399	111.516	96.9856	262.603	334.859	197.34	293.879	401.566	299.859	120.052	158.026	138.003	127.263	351.529	121.174	240.485	88.9701	0	156.187	139.612	202.349	112.776	248.758	116.061	313.944	377.26
EDJ91770	618.562	665.924	677.104	1216.31	783.913	571.972	492.173	543.011	0	576.775	766.59	910.304	1405.71	717.175	1183.08	1221.21	990.144	1165.92	639.787	741.818	1487.97	434.825	830.985	1068.39	999.941	418.488	1493.59	876.991	1005.7	749.343	543.551	1545.98	805.987	1106.68	695.17	495.428	705.432	1111.27	932.837	567.612	0.125859	1344.28	799.655	1356.46	818.232	1460	695.712	682.929	641.215
EDJ91771	183.88	236.406	200.367	408.166	458.893	154.434	155.024	147.279	0	169.428	439.488	254.159	534.119	330.875	461.24	511.063	623.45	415.719	487.256	279.444	545.5	281.712	394.506	526.292	312.738	122.265	547.727	401.302	705.328	356.036	221.663	619.316	219.589	264.148	170.489	135.779	289.156	329.909	520.067	280.898	0	461.83	251.619	496.59	218.076	669.117	191.611	231.573	309.178
EDJ91772	523.71	742.807	953.829	284.64	111.337	646.49	709.072	994.627	0	898.7	130.947	608.394	659.326	163.802	588.4	581.253	403.169	276.488	427.14	470.729	703.512	265.591	748.046	174.217	532.375	835.706	537.838	385.363	318.08	562.655	662.131	721.766	680.287	647.931	754.01	676.227	822.409	548.839	450.398	518.784	0	289.832	868.265	498.603	592.254	488.754	896.047	562.681	579.829
EDJ91773	289.605	320.417	390.549	261.941	277.959	260.962	284.888	479.074	0.0268762	394.905	286.552	291.979	265.687	251.751	249.865	269.918	312.802	249.249	233.199	218.991	304.471	126.494	342.04	400.402	304.139	371.845	290.112	281.202	494.516	278.325	328.188	344.197	374.247	279.602	281.186	241.12	365.153	343.341	212.457	352.365	0	249.91	328.02	258.122	272.833	356.361	429.563	233.017	268.949
EDJ91774	155.852	206.125	130.391	111.517	88.3761	96.5262	110.528	122.699	0	128.619	99.4917	153.068	172.949	83.8121	170.289	193.044	249.015	113.054	186.383	113.575	166.806	47.5407	252.681	154.599	123.611	118.463	182.82	149.936	111.357	143.869	199.806	209.38	125.068	143.372	117.723	79.9446	244.604	151.9	139.727	24.1907	0	123.527	152.505	171.202	108.5	259.343	127.825	117.401	174.081
EDJ91775	179.914	231.255	191.601	204.943	198.087	198.76	203.581	183.25	0	210.499	192.971	227.025	260.298	196.565	266.507	289.838	268.747	197.628	231.624	232.655	263.857	315.545	290.631	296.573	303.278	289.029	283.707	277.474	297.358	171.191	237.672	253.242	392.543	276.699	269.827	185.572	267.092	368.386	204.418	110.261	0.0491381	217.381	260.09	266.477	224.361	278.499	237.377	136.862	200.483
EDJ91776	448.391	1412.73	486.99	560.098	527.644	493.335	370.938	201.418	0.156461	354.029	544.63	634.92	1411.23	678.102	1180.21	1587.55	656.996	554.603	950.12	399.676	1359.12	485.963	601.742	734.151	794.914	350.741	1666.8	1280.13	349.981	409.199	1476.45	1625.84	711.106	1158.72	307.628	390.87	1480	1245.08	1025.58	654.715	0.0392308	720.341	490.389	1431.79	600.522	1196.58	472.303	355.983	610.967
EDJ91777	210.061	542.748	291.21	529.764	443.323	261.752	296.42	244.053	0.334223	245.823	455.424	247.748	1388.98	220.211	1056.16	1660.72	674.769	525.022	1064.81	257.398	1743.63	579.213	377.642	386.67	497.399	305.688	2060.67	1368.85	288.697	456.311	571.553	1978.77	371.114	503.354	298.589	227.263	740.689	638.12	905.171	1066.38	0	667.685	276.497	1787.57	239.229	1476.34	201.026	240.787	407.218
EDJ91778	215.727	187.717	193.047	238.439	148.369	232.252	231.425	221.077	0	229.168	144.27	184.511	164.619	213.572	167.368	200.283	170.256	246.352	124.651	175.858	221.513	357.459	149.364	174.166	150.52	258.598	233.392	134.379	226.07	144.442	197.49	192.363	263.763	174.464	261.219	262.436	190.727	182.427	146.077	57.7061	0	287.659	166.807	191.822	191.421	191.112	211.115	173.213	86.0951
EDJ91779	362.727	169.28	407.55	959.898	219.721	462.296	346.239	315.065	0.0440112	493.131	219.943	536.702	462.873	326.688	306.849	284.84	278.971	940.052	199.815	184.898	307.179	414.841	359.102	265.483	354.177	630.898	263.966	203.678	366.137	242.21	173.737	322.383	614.627	308.503	723.686	349.217	184.026	354.432	158.095	338.101	0.044141	761.896	608.421	487.818	497.25	312.468	394.248	241.846	231.224
EDJ91780	71.7692	96.7072	78.07	344.002	126.931	90.9442	81.3529	88.6718	0	127.205	140.696	109.091	107.547	151.578	68.7903	73.8107	172.57	339.521	161.637	128.597	65.6868	64.6352	137.483	192.456	100.33	190.679	72.4881	252.035	361.585	116.611	99.4566	68.2801	145.016	87.7499	188.47	74.287	103.788	100.399	98.2767	18.9706	0	315.061	137.665	123.656	137.455	108.983	95.1285	113.611	83.2453
EDJ91781	113.812	181.291	161.45	332.255	160.626	201.597	163.063	163.95	0	264.54	163.519	226.929	217.923	200.389	123.684	124.656	204.97	357.981	196.636	220.497	130.69	257.89	228.919	228.809	208.122	477.664	135.058	182.354	297.403	193.175	183.668	128.377	382.916	193.622	482.781	174.25	169.339	227.772	171.141	82.078	0	350.242	257.06	254.634	282.704	197.249	202.434	216.564	166.034
EDJ91782	28.335	17.9485	8.57521	12.0546	9.97383	88.6422	15.0167	8.30843	0	47.2009	10.3522	138.829	703.589	21.4632	56.9152	103.506	10.4951	10.8743	6.53966	8.41679	12.6124	7.77042	69.0254	12.8737	11.9199	713.905	6.88885	4.56122	6.3783	7.20671	14.6075	5.52838	555.223	9.33402	821.689	111.01	18.2152	65.5117	2.98391	3.82018	0	8.61781	433.512	919.89	195.569	388.597	18.6065	14.5949	12.0036
EDJ91783	3.75873	4.37769	4.34054	3.72419	5.64477	8.68775	5.28587	3.26403	0	3.95878	4.61437	12.6093	2.12509	13.6943	3.39402	1.64919	1.30028	4.37859	3.19008	4.78602	3.64358	11.7451	6.85683	5.879	10.7805	3.73098	2.04619	2.28061	3.84034	3.60336	4.11278	2.76419	3.75381	10.5354	4.19898	9.26655	3.67128	10.984	3.97854	13.197	0	4.26155	5.25682	1.80745	12.8023	5.88642	2.86923	2.97065	8.2039
EDJ91784	11.5791	11.6877	10.4983	9.71868	11.9788	22.7807	10.9967	5.28146	0	9.29168	10.2536	25.489	6.34319	16.071	5.9746	5.99057	7.79321	10.6441	3.95431	7.55343	8.81913	19.9399	9.41482	14.5666	13.0372	8.83251	5.72314	3.72787	10.5715	6.38085	10.8182	6.14994	9.11096	12.3368	7.50709	20.5567	8.07833	11.0719	6.95491	18.9856	0	7.94629	16.9309	7.65965	22.5923	12.1165	6.63236	9.35973	12.1867
EDJ91785	6.99089	12.4255	9.34859	8.34526	11.9128	19.5504	12.7553	7.27855	0.0384471	10.8844	11.5577	22.2694	6.50775	10.9817	6.95298	5.53138	6.83459	8.64961	4.35965	4.68433	6.92405	21.231	6.82382	7.84945	5.71258	5.81569	4.73235	3.93874	7.61795	10.5524	11.778	5.24669	7.17492	9.4238	4.13831	18.986	12.1721	7.83543	4.35672	11.5611	0	9.40794	17.3156	4.53909	17.1746	9.23306	6.9466	8.96137	5.62854
EDJ91786	21.7066	19.3522	19.4462	17.7033	14.1362	25.7623	15.3826	12.5896	0	17.5623	13.4257	32.0032	10.4224	16.593	14.3935	10.6544	13.0959	15.6228	3.95105	10.9015	17.2499	56.6045	11.5672	13.0174	18.3706	10.7864	13.4123	6.27006	15.1187	14.6148	18.5919	12.1727	16.9931	12.0448	8.30099	31.4222	17.9729	18.4777	6.6333	12.9701	0	16.9261	24.9302	11.48	31.8216	15.5247	18.1577	15.2585	14.5461
EDJ91787	55.4878	24.6704	59.7416	18.6962	17.4537	59.5455	68.3413	47.0027	0	68.645	18.5177	102.844	21.1091	21.7604	28.2331	20.8128	14.0046	20.0071	5.10176	21.3661	32.3368	48.9222	16.501	12.157	97.3173	121.688	19.1669	13.9564	24.3379	31.4596	32.077	26.138	101.355	89.5228	75.2468	125.513	26.4532	107.19	9.46832	20.1004	0	18.7151	99.0159	27.5292	117.213	29.245	68.5316	29.8033	22.0971
EDJ91788	192.783	184.37	157.345	82.8729	69.8955	131.089	121.613	164.776	0.0151579	176.107	67.7678	161.668	111.359	130.506	122.67	121.228	67.2869	80.5069	153.552	131.602	165.067	234.719	114.111	115.765	116.388	122.347	142.63	230.093	107.202	162.492	195.498	130.03	130.098	115.827	101.835	100.522	199.241	116.022	404.111	11.0832	0.00760129	78.7939	134.331	119.171	139.58	225.089	183.134	111.478	74.2671
EDJ91789	102.205	123.224	159.047	117.644	264.423	191.273	141.553	173.847	0	180.904	278.75	126.289	117.034	127.571	121.342	125.308	75.2377	137.723	123.338	192.3	152.052	193.033	112.663	20.2254	111.88	114.327	132.606	401.886	20.166	138.368	93.9973	148.15	103.876	121.144	142.374	110.023	107.453	124.031	337.35	6.25182	0	141.575	137.073	145.432	135.558	201.84	177.578	151.553	122.105
EDJ91790	9.51639	19.2113	62.7201	96.7706	97.7838	26.8073	47.4482	84.6423	0	53.4554	113.576	24.901	18.2463	112.682	22.9147	20.6784	158.959	66.5146	52.4984	144.85	32.287	205.073	168.509	121.466	34.617	59.2827	26.939	58.978	0	33.8855	37.3424	25.272	67.3916	42.5843	103.653	56.0195	37.1799	77.469	76.3862	0	0	102.859	23.0694	19.8298	37.7345	73.8068	57.2343	42.5107	68.2154
EDJ91791	177.406	169.655	186.091	158.464	121.489	192.677	214.49	215.927	0.0481549	193.798	117.446	166.358	142.337	130.726	121.576	145.489	216.209	158.196	130.106	162.468	147.43	174.355	268.322	158.32	270.62	346.589	164.795	178.455	127.908	172.158	171.421	155.289	314.679	251.519	324.815	181.524	193.543	280.573	143.732	110.507	0.0482969	180.243	200.419	133.8	191.713	190.935	209.387	134.519	161.461
EDJ91792	398.529	349.111	364.536	280.953	231.916	344.071	528.232	537.743	0	443.111	233.791	385.667	255.937	334.385	236.701	240.28	348.794	281.584	262.29	299.476	280.85	310.395	360.459	286.435	455.071	722.758	288.181	294.88	359.213	365.828	360.047	280.104	582.7	404.56	708.023	578.033	373.219	473.513	286.254	284.418	0.0375345	303.17	465.839	253.796	465.649	295.532	450.637	286.667	237.62
EDJ91793	180.572	289.559	185.232	295.463	168.996	195.261	187.443	207.427	0	191.979	174.737	161.235	183.646	235.196	147.753	180.277	304.742	292.537	242.897	184.17	194.194	300.114	300.427	227.685	122.826	154.977	218.291	281.333	215.925	268.293	286.672	202.939	166.34	134.684	217.487	170.815	299.376	147.61	210.881	82.925	0	319.617	152.549	184.537	161.105	216.717	207.609	270.862	261.946
EDJ91794	107.746	896.038	59.3215	27.6183	10.981	64.9652	40.6863	22.5359	0.0398699	76.2439	11.3001	29.1876	14.4037	19.6661	30.7386	16.4092	34.5601	28.203	12.056	33.544	17.8489	14.4176	83.4544	19.4922	19.4918	29.9208	47.786	42.621	20.1319	974.013	919.134	19.7824	24.8015	23.172	22.2202	27.5572	467.548	25.5451	34.4569	5.1742	0.0133292	25.4313	28.3991	17.1133	27.7047	20.6434	42.5902	821.446	25.952
EDJ91795	23.5114	134.995	19.0064	13.3514	84.1744	13.7622	5.83595	6.89404	0	21.4396	87.7152	7.72342	0.780601	0	6.61718	3.64918	13.3394	10.5693	8.08543	7.0877	2.95989	0	41.3234	33.173	3.88752	4.89123	12.6773	7.22541	0.705329	174.775	136.591	3.73004	4.56491	2.92792	2.7715	3.59488	55.1742	5.30277	16.4562	1.46704	0	13.0014	4.1945	4.02964	4.43941	2.56551	10.6512	148.403	0
EDJ91796	49.8532	371.509	43.0076	12.4857	34.3097	36.2546	21.8816	15.1819	0	46.534	39.622	10.8384	7.5637	17.3368	15.0498	9.40227	6.46266	13.6878	4.6517	10.6393	8.60403	0.512989	33.3984	18.1794	8.69962	14.0865	33.4315	19.7531	423.797	419.82	368.9	10.4499	12.222	10.0242	11.1447	12.7721	147.958	9.95518	22.9851	1.18458	0	12.5978	9.80211	8.32287	12.2205	8.2225	24.289	455.839	6.89265
EDJ91797	20.133	174.25	15.9983	4.86414	10.3751	16.0891	8.36518	6.74079	0	18.3472	11.5327	9.71423	4.38039	5.26727	9.7989	6.16654	4.54083	6.55835	4.13545	5.70515	5.60574	7.10891	51.7415	9.15502	4.93436	7.43368	16.3702	11.8259	50.217	162.634	163.047	7.28046	5.89848	7.25666	9.72026	6.58421	79.2861	8.36909	15.5955	2.91563	0	4.13896	6.05748	8.47972	6.65264	6.09083	10.5628	178.15	17.2721
EDJ91798	9.53106	131.583	18.012	10.9426	16.4277	18.1878	13.03	7.3624	0	15.7591	13.4829	8.58131	7.46697	8.49454	7.40324	7.68284	8.69105	11.2564	3.39221	8.65763	7.59989	19.1148	41.609	10.404	8.01519	13.6807	12.4749	15.4168	78.6906	146.425	143.568	8.00153	8.95102	18.2786	7.53477	15.4844	74.4745	11.68	13.5733	2.70816	0	10.0702	18.1362	5.33881	13.6135	5.76263	13.1287	147.231	10.6521
EDJ91799	22.719	0	33.2746	15.4017	6.66986	0	0	15.544	0	15.9521	0	19.8159	29.0403	0	0	0	14.5959	7.56163	0	0	0	0	28.7352	6.74381	0	20.2184	0	0	0	0	0	12.0667	17.8764	0	20.6213	14.8599	0	0	0	0	0	7.44128	0	0	30.0286	0	0	0	13.5712
EDJ91800	150.011	202.448	203.32	438.246	248.912	270.043	189.397	217.744	0.209668	196.693	285.241	163.371	337.945	314.789	273.904	479.037	726.802	446.873	785.947	469.913	317.744	796.512	1054.55	441.84	227.116	180.704	418.394	889.069	442.05	433.075	178.056	372.842	135.643	304.643	227.936	135.521	230.709	344.088	801.154	463.899	0	488.894	125.236	316.039	159.386	731.171	165.986	481.296	1076.79
EDJ91801	70.941	130.194	89.7327	534.847	316.821	111.021	69.6697	60.303	0.543841	51.3206	315.636	37.5005	151.132	265.642	95.763	186.848	650.495	635.363	565.686	197.146	134.41	753.454	647.12	463.91	66.469	57.3935	205.891	876.894	287.022	287.049	132.86	165.558	42.2877	81.0803	40.976	36.5579	159.578	78.1669	541.082	158.37	0	589.341	31.2679	138.865	45.462	301.499	54.3021	382.201	669.037
EDJ91802	264.345	324.4	275.684	857.866	530.233	202.472	164.266	315.21	0.0473112	247.326	532.12	234.154	548.976	572.795	427.744	593.094	900.146	887.575	942.706	371.87	508.959	845.224	926.162	997.088	259.586	174.752	567.517	995.024	742.989	548.795	329.039	580.623	204.174	296.846	187.401	145.133	410.262	322.243	830.071	539.039	0.0474508	960.583	230.381	515.108	203.865	691.074	277.253	429.653	944.982
EDJ91803	47.8525	111.813	37.4013	87.5732	68.8919	52.2777	29.6326	28.8048	0.058201	34.5688	74.1664	84.9804	61.0933	122.69	61.6288	67.2994	62.5943	77.2223	240.822	69.4228	61.8302	83.7105	185.792	151.433	64.9272	23.1354	51.6661	176.411	92.4952	83.9666	101.109	78.6909	44.5315	68.0194	29.0257	23.9256	121.117	60.8044	107.435	115.231	0	74.5616	58.931	56.8875	45.3838	115.979	28.2264	58.4762	206.896
EDJ91804	279.334	487.937	238.085	416.786	217.473	243.985	177.147	206.969	0.0202135	228.281	227.091	275.21	294.653	234.875	275.078	317.202	402.652	417.733	436.95	311.8	312.951	368.787	372.404	297.915	206.216	157.217	297.62	448.821	348.428	404.428	492.09	332.498	192.068	250.281	184.282	195.456	515.156	251.027	355.079	25.2088	0	385.464	242.699	274.05	223.414	398.153	222.206	384.624	402.642
EDJ91805	9.43281	39.2754	16.046	54.1885	23.7985	29.063	11.6762	13.9831	0	12.8325	27.0265	21.2542	25.0567	22.8516	25.9667	26.6351	61.1693	56.708	124.131	25.2383	26.5267	42.5917	77.7979	32.6957	15.0715	9.00668	27.4441	88.6864	3.65426	41.3725	38.4603	29.1207	7.4995	32.3487	10.5239	10.6042	40.6923	15.9443	54.9274	7.86814	0	61.5018	25.0899	26.89	18.182	61.2195	11.76	36.7823	53.0013
EDJ91806	52.1954	229.01	75.8294	146.246	77.359	93.2785	54.2173	71.1343	0	67.0911	76.1736	75.6312	79.6312	61.0881	91.7278	90.5502	120.34	153.409	132.128	133.266	99.3566	202.582	160.517	70.595	71.7104	79.7898	93.9353	137.314	61.5485	155.878	199.86	109.324	53.6557	97.947	98.9547	78.7409	222.425	97.5444	135.632	120.332	0	136.353	72.7892	89.7581	77.3339	115.35	76.7073	160.205	163.689
EDJ91807	121.451	150.936	88.0222	163.516	117.101	156.029	68.8189	75.7518	0	75.3548	116.517	100.003	118.89	122.569	124.041	135.352	183.976	144.784	200.408	111.761	141.138	189.8	131.441	122.966	71.4631	49.0274	116.964	103.396	65.4469	135.023	152.483	121.411	87.5411	57.2859	64.4537	84.936	162.302	67.2711	108.398	71.0419	0	124.377	86.2875	116.536	91.1381	194.677	74.4425	103.233	135.054
EDJ91808	117.315	325.418	108.208	176.06	39.9626	968.713	183.813	143.374	0	458.395	42.5036	1729.36	17591.3	97.0667	1397.87	1537.28	167.999	187.78	75.5872	155.735	85.074	101.15	300.727	70.9757	75.4682	10089.6	66.3347	170.539	91.6411	273.438	328.568	39.0027	3526.78	125.946	9884.24	4271.24	296.524	370.342	19.5111	53.7832	0	92.689	9186.68	15096.6	5428.87	1839.42	199.282	349.639	67.9385
EDJ91809	70.3732	318.267	161.966	173.482	0	139.024	157.97	129.437	0	152.729	0	159.43	135.515	104.611	81.4256	112.204	0	187.076	0	201.017	118.716	0	52.0179	0	120.792	217.163	124.616	0	0	250.581	350.561	100.481	119.376	195.723	214.024	135.696	256.197	155.744	0	0	0	207.747	175.028	129.501	172.138	120.501	159.404	284.152	73.1561
EDJ91810	531.401	652.363	497.829	973.646	0	543.932	342.132	343.923	0	547.919	0	530.307	354.927	568.323	383.296	592.951	0	916.205	0	369.814	600.976	0	145.323	0	386.026	485.693	632.434	0	0	515.664	671.592	587.366	474.637	535.571	417.155	547.977	584.502	509.237	0	0	0	1016.09	448.746	478.836	506.214	612.643	524.029	641.574	154.427
EDJ91811	36.2369	74.6778	53.6258	97.2397	0	79.9256	53.0106	50.7475	0	79.3791	0	54.982	140.647	26.9319	9.31636	194.902	0	91.2099	0	11.7783	27.1684	0	26.497	0	8.46735	10.0776	58.8585	0	0	30.9136	72.7633	60.3454	15.1475	5.30863	12.6768	47.7733	70.2346	9.01358	0	0	0	135.008	45.5999	75.2466	46.3989	9.75849	63.1115	51.5973	95.942
EDJ91812	54.4998	67.0206	54.5256	100.085	0	77.2424	53.2622	55.1439	0	73.5696	0	66.0588	141.208	27.578	14.0165	207.381	0	92.2719	0	17.9638	34.352	0	23.3008	0	16.133	13.5485	56.3754	0	0	35.0766	72.5409	64.4156	25.3674	8.99616	17.9988	53.9721	70.226	23.0509	0	0	0	133.293	45.3829	81.6631	43.711	11.9894	65.8632	50.6343	111.651
EDJ91813	38.1243	76.6535	60.3402	88.8953	0	78.2363	56.208	73.624	0	95.2023	0	68.6504	145.606	30.0576	12.4004	204.43	0	86.6739	0	30.3017	38.5955	0	28.7763	0	27.028	26.2669	63.8249	0	0	41.8748	76.6096	74.4632	30.4818	14.9373	28.1856	52.6872	79.5796	26.5302	0	0	0	114.699	52.9178	79.8687	50.7966	12.5188	77.293	52.1902	131.131
EDJ91814	159.541	108.335	92.4042	34.9051	0	103.503	75.9307	78.3934	0	112.022	0	153.07	212.274	31.2649	32.3046	303.337	0	44.894	0.800118	46.3604	57.6437	0	33.02	0	39.5693	51.6295	87.5887	0.817157	0	43.8976	118.094	129.416	60.485	30.5967	44.7596	63.5594	99.1642	46.4405	0	0	0	51.3053	71.4913	123.911	65.1785	22.4975	114.271	60.9023	129.091
EDJ91815	82.7698	92.1541	74.572	80.5965	0	90.9085	79.6191	88.5481	0	122.221	0	105.446	165.432	32.2881	19.9303	249.068	0	86.9863	0	35.6958	44.7366	0	22.841	0	53.5262	82.1416	76.2081	0	0	61.6238	93.9921	84.7251	55.6542	34.6331	58.7359	75.1359	99.4627	61.7985	0	0	0	120.106	58.3705	111.845	65.9714	22.6949	94.4313	69.0183	130.948
EDJ91816	108.85	151.59	149.899	92.9947	0	213.116	234.498	257.305	0	205.77	0	196.874	280.322	0	47.187	380.236	0	89.1193	0.196558	74.7062	77.1939	0	34.9256	0	146.782	260.485	120.95	0	0	143.68	165.678	137.294	140.318	140.876	209.242	230.017	165.828	145.412	0	0	0	126.913	188.583	148.86	181.193	28.555	204.54	148.181	137.173
EDJ91817	50.3012	113.124	99.3334	77.1893	0	127.467	137.817	147.38	0	111.794	0	111.428	196.657	0	38.959	266.506	0	80.4169	0.116106	59.9859	54.8298	0	32.4096	0	131.682	185.333	76.0618	0	0	100.14	107.982	82.049	119.732	94.3816	143.561	125.545	114.81	120.617	0.0603344	0	0	98.6111	118.112	109.639	106.265	30.4019	117.403	95.8972	90.268
EDJ91818	284.124	205.513	267.874	0	0	341.317	348.9	382.49	0	314.996	0	348.149	494.775	0	166.883	659.247	0	0	0	189.534	147.188	0	114.21	0	364.736	482.159	208.944	0	0	260.092	249.387	222.998	374.716	267.665	343.506	302.456	265.155	335.236	0	0	0	0	295.584	284.437	294.957	81.0365	278.113	229.177	210.95
EDJ91819	159.955	208.933	180.651	167.687	218.59	181.832	208.738	115.487	0	151.897	213.972	349.443	406.256	195.827	479.24	395.954	186.345	171.761	99.4669	223.794	364.84	227.846	213.071	160.314	587.417	355.503	312.255	282.202	94.8574	355.604	197.004	342.926	205.918	496.233	189.847	866.103	240.134	567.741	138.664	180.175	0	166.624	605.966	384.629	598.211	251.931	155.186	301.163	116.672
EDJ91820	23.9957	37.8985	29.0113	37.4146	44.2018	28.4517	28.8546	14.1641	0	20.3504	48.0049	41.5305	65.855	27.313	62.2549	67.5274	66.682	39.181	44.1251	40.7496	53.0433	44.2857	70.995	30.9491	54.4261	30.4826	56.5614	69.2937	17.4547	69.3593	39.2331	56.1268	24.9525	50.7108	21.6093	92.8152	52.2976	57.9123	34.0437	43.9303	0	36.8006	61.2874	56.7333	54.3525	82.8957	22.5248	41.3632	48.454
EDJ91821	44.6494	106.195	58.629	50.9699	61.4728	66.9839	37.9562	36.8686	0.129833	48.287	66.0938	77.4401	97.7448	35.0588	81.8699	102.874	120.675	46.2904	64.8344	39.0583	98.5029	57.2039	111.972	41.7409	45.1159	21.0093	80.8724	140.237	25.9623	102.792	104.216	89.6787	35.9399	38.0569	22.8254	102.046	124.816	57.3757	66.7939	95.7534	0	35.8042	92.0644	75.2148	68.1722	119.742	49.0769	66.4844	105.766
EDJ91822	50.2687	169.135	55.2181	113.594	103.305	86.5364	55.6971	22.9287	0	35.2961	167.427	51.1527	48.1915	55.9614	60.5216	91.025	102.268	131.06	138.657	60.5742	56.8503	105.836	206.636	181.545	66.0322	29.8239	94.8671	141.61	34.8356	111.871	197.255	80.097	32.9616	48.2024	22.8136	82.1982	155.481	86.3902	81.6602	73.7975	0	120.742	101.55	58.1931	99.663	81.2233	75.5826	82.337	190.178
EDJ91823	313.841	681.088	293.03	293.874	357.032	250.488	260.799	191.91	0	318.149	339.175	282.291	561.628	227.495	550.247	490.153	369.23	242.861	239.142	420.975	613.206	167.62	359.734	211.937	259.246	277.552	621.894	281.809	215.222	359.698	669.636	588.62	260.836	218.182	211.867	424.66	632.237	291.678	172.066	728.802	0	211.37	345.532	583.12	285.185	564.147	294.926	397.806	384.319
EDJ91824	235.274	394.094	160.93	121.344	123.485	155.226	147.688	116.192	0.0713669	147.767	113.063	198.566	309.21	91.8168	327.075	339.136	246.121	104.034	152.825	188.719	363.02	30.1164	253.868	92.1958	159.059	141.092	330.345	208.053	84.5837	234.048	404.877	328.433	169.809	142.828	111.384	225.478	370.05	184.178	148.479	280.79	0.0715775	98.8667	217.698	326.248	190.162	353.35	162.539	214.735	219.237
EDJ91825	783.55	529.239	949.558	1408.82	429.823	973.585	923.985	908.777	0.0938203	1043.21	431.31	699.856	597.676	830.403	673.008	573.682	515.972	1407.44	537.209	796.043	784.28	960.026	648.434	561.229	796.744	1236.33	653.412	289.432	659.873	544.852	539.535	688.34	1279.29	542.904	1115.28	805.033	572.613	816.098	276.716	684.928	0.0564583	1337.18	696.685	570.619	690.317	795.246	1240	480.763	547.672
EDJ91826	345.929	324.982	125.746	110.648	85.0166	228.585	125.301	108.794	0	128.857	89.8082	240.88	168.732	83.1428	194.568	184.518	154.329	109.004	327.895	133.133	184.918	53.0324	114.926	47.3599	140.54	152.654	157.808	108.535	94.2452	233.424	338.304	177.272	196.334	132.752	140.434	203.8	317.615	190.941	96.1941	67.7476	0	101.88	209.576	148.589	157.689	247.855	122.744	236.349	122.553
EDJ91827	1685.92	474.851	786.056	250.073	198.409	1066.06	1117.16	740.633	0.11521	903.976	208.434	1029.98	686.321	265.336	843.278	652.62	409.317	246.915	534.622	440.692	676.755	190.298	295.778	133.019	707.094	1033.07	636.851	337.149	331.267	473.101	503.496	703.144	803.752	960.717	1367.39	1449.14	494.633	941.654	357.715	100.65	0	273.862	966.361	668.701	1076.25	704.642	775.948	412.161	263.878
EDJ91828	74.6452	124.077	80.3638	187.318	129.132	74.7747	54.3313	109.333	0.0901377	70.9251	128.066	176.984	258.005	204.185	267.25	151.262	169.162	186.896	164.814	126.973	219.666	147.031	79.4275	62.7173	111.032	53.4288	194.243	216.001	120.987	145.901	128.803	222.831	61.8183	102.269	28.6212	67.933	166.002	128.976	165.061	304.856	0	253.183	98.4661	232.88	148.816	220.61	71.4657	85.7891	84.709
EDJ91829	114.208	282.571	156.851	239.832	46.6248	154.18	134.53	175.484	0	143.372	53.6852	316.953	419.276	85.8116	419.45	306.864	240.13	253.414	231.44	94.2352	316.472	96.3912	143.965	31.9605	75.7686	99.5842	281.572	284.032	110.056	350.185	261.8	315.957	49.9246	184.612	85.8621	162.227	338.033	106.015	92.5985	237.409	0	268.777	265.363	327.191	252.096	350.182	131.825	189.986	159.415
EDJ91830	138.6	393.416	230.891	462.141	235.359	233.006	194.761	286.545	0.108892	223.348	240.192	288.707	269.872	261.763	247.065	277.551	292.572	475.346	176.548	256.991	277.679	369.533	346.522	296.87	234.211	285.57	219.833	163.21	321.801	199.439	388.899	268.28	165.957	350.418	235.587	314.474	375.015	291.649	204.587	108.056	0	480.751	263.471	266.385	279.767	229.651	226.516	239.773	219.581
EDJ91831	39.0625	25.4719	34.6813	19.3337	14.0051	46.7417	41.0785	37.1325	0	37.1366	10.0744	46.1315	33.3611	6.82204	34.544	24.9757	13.5473	14.9572	8.963	29.2027	35.6878	0	62.5234	14.6735	63.2929	84.9081	33.4344	6.23243	11.4987	21.2331	23.3992	32.6813	88.4009	60.1078	67.1463	49.2905	32.4138	89.3004	8.12607	12.4565	0	18.1159	53.0736	33.3751	49.5743	23.6827	36.3835	17.6041	4.33641
EDJ91832	77.6872	31.2212	46.8822	29.1369	8.3416	50.3201	43.9348	41.3406	0	41.9211	10.282	59.2899	37.6982	10.3738	39.8378	41.4205	15.7125	31.3633	10.9127	40.1006	38.8739	0	73.6944	18.2561	58.002	89.6213	34.7862	8.71343	12.2128	22.7319	31.7547	40.1155	61.977	65.0671	59.0882	51.9891	38.9937	82.5658	10.9291	20.7363	0	31.6888	57.5445	34.9743	48.7264	42.0743	42.6134	27.313	10.7422
EDJ91833	0	0	0	0	0	0	0	0	0	0	0	0	0	0	0	0	0	0	0	0	0	0	0	0	0	0	0	0	0	0	0	0	0	0	0	0	0	0	0	0	0	0	0	0	0	0	0	0	0
EDJ91834	15.6471	17.7681	19.5748	60.8459	29.3485	31.8336	22.3933	14.5713	0	21.8206	34.3813	20.661	15.4172	45.527	11.3816	16.4097	46.9116	58.0097	37.8845	18.276	13.5878	0	29.9607	110.051	27.6685	38.2934	12.5089	28.7736	87.3984	16.0569	17.2686	15.9286	35.7387	28.8964	28.4047	22.885	21.8632	39.5103	8.34816	0	0	56.3035	19.3169	15.0948	17.9525	20.7877	22.7423	15.5327	7.52936
EDJ91835	13.6158	39.8563	31.9069	29.5375	123.917	38.3552	28.2865	15.8367	0	25.8129	122.443	28.5022	20.0148	90.5328	24.5893	19.2309	126.838	33.082	15.0227	36.7865	21.1179	0	1.72214	136.608	38.7978	38.7749	18.6294	76.7129	247.526	26.6653	53.4285	19.5256	42.8543	40.9092	32.1324	21.3737	38.5671	49.5088	63.2329	0	0	33.0014	22.0047	19.8604	31.4939	35.2003	25.3857	25.5457	11.3868
EDJ91836	135.089	122.989	95.0472	126.596	119.756	106.95	81.4421	61.6172	0	74.3944	111.013	117.827	72.7949	65.1411	74.9431	67.629	71.4727	103.148	56.9888	93.7393	87.3007	0	25.1268	155.68	99.5655	143.793	77.482	46.2635	142.564	96.6755	67.5608	63.3084	170.906	120.223	149.063	114.346	93.1387	140.878	59.2285	0	0	116.256	83.4754	82.7921	61.2681	118.125	105.143	87.5606	3.16454
EDJ91837	18.999	20.5152	11.9717	345.06	9.59888	20.3291	17.6238	11.7896	0	15.2015	9.07488	21.9665	7.34205	142.867	12.7669	7.20059	68.9777	344.997	14.8685	11.7692	8.99434	0	235.551	14.558	15.8045	31.4565	10.4229	7.96595	12.2475	15.7327	19.0715	7.97882	30.9416	27.1152	24.8646	22.8304	22.0094	26.3766	11.3996	8.84514	0	298.841	20.3507	9.5137	24.5277	6.28243	16.7412	22.1058	77.5959
EDJ91838	34.8934	21.5238	28.3918	1050.46	9.95945	34.2813	45.105	17.463	0	32.894	10.2228	44.8064	21.2686	221.788	28.2013	21.5878	184.32	1052.54	27.8047	23.6052	17.6952	0	644.838	20.7152	31.5363	64.9809	24.0843	12.5601	17.1653	33.9377	30.4271	19.734	43.7259	44.199	44.2815	42.6869	26.5079	41.9065	19.0797	10.3486	0	915.469	40.2053	17.9529	45.6928	13.1554	29.3414	45.3184	186.627
EDJ91839	16.2869	41.3964	16.0942	2383.85	17.225	25.4272	35.2217	12.4858	0	18.0493	17.6462	36.7979	19.8152	1092.05	22.0894	19.5072	303.19	2375.29	5.08782	38.8286	13.1249	0	1113.63	4.83453	36.047	51.1665	21.5712	26.0914	32.228	31.2676	36.19	18.0303	40.9164	32.2384	34.0189	34.5253	41.5907	40.7872	40.5021	13.8276	0	2102	36.4696	22.8979	34.3654	10.7801	17.1125	53.4707	356.339
EDJ91840	15.2861	41.1454	12.1269	2664.75	17.2963	31.0991	37.0493	6.53655	0	11.8511	14.6727	29.4432	16.0792	1225.53	23.9634	19.3757	412.668	2675.18	49.5425	37.2033	8.48938	0	1251.67	114.476	28.9609	47.0458	18.1802	21.7103	20.0827	24.0966	39.0513	13.3623	34.58	19.5437	24.2807	33.7439	39.1924	26.443	50.3941	10.9654	0	2070.91	34.4828	16.811	33.6737	5.7631	14.7479	55.7657	421.174
EDJ91841	20.7779	80.0726	10.7302	2620.67	12.676	30.3366	32.9855	8.13509	0.015192	13.6615	11.534	32.6839	19.1517	1093.18	20.0632	17.5832	396.335	2489.72	120.454	65.2179	7.53846	0	1341.08	90.9277	28.8348	39.8143	19.4927	26.9994	47.8018	20.0465	74.1688	12.1839	36.242	22.2655	31.8321	37.864	59.945	26.496	136.344	6.05896	0	1782.96	34.6471	17.602	28.7725	6.83095	10.5461	80.4234	668.903
EDJ91842	160.532	82.054	158.64	111.857	99.0311	160.64	166.994	143.705	0.629925	202.809	101.105	285.019	77.979	38.6447	239.212	78.2147	545.687	110.614	60.2787	244.237	86.1841	0	606.717	107.477	363.728	409.427	75.4625	200.696	100.487	58.5435	83.0518	76.1607	508.945	301.687	221.622	393.939	83.2627	406.833	254.118	2328.99	0.148655	115.57	334.24	83.4238	334.63	78.0994	227.805	75.3753	408.861
EDJ91843	83.8036	31.2079	117.377	33.9219	52.7891	116.89	154.155	148.074	0.205833	144.536	62.7794	215.736	50.9604	11.8573	159.181	51.2705	160.996	28.4341	40.3963	113.317	46.9278	0	151.789	20.2871	219.508	258.495	56.8126	86.6388	24.9966	24.6255	31.1286	50.9923	256.721	209.089	161.732	276.728	41.3243	277.3	76.9705	726.445	0	33.0449	235.37	45.7758	306.489	53.1116	161.482	24.715	140.46
EDJ91844	45.0326	52.1892	65.9552	52.0117	119.476	114.326	112.265	77.5969	0.421941	98.3721	144.895	119.289	28.7812	36.4598	90.3625	33.5235	401.823	69.3903	135.255	331.935	35.5692	0	132.901	97.0364	123.364	149.914	36.9844	178.543	56.2496	72.7513	57.2666	36.3199	125.987	163.13	113.541	202.909	50.5012	246.205	210.378	1152.59	0.423186	89.5911	159.033	35.9129	159.826	53.8984	101.314	65.5649	251.069
EDJ91845	37.7768	58.7516	27.2486	127.774	55.2146	35.4719	24.9251	19.1351	0.0205082	24.1912	56.3405	48.1516	115.02	57.7659	109.02	131.716	154.524	128.135	226.11	71.1663	134.18	165.396	68.2357	197.319	61.4349	31.9596	153.332	319.852	229.149	58.3807	57.7359	137.823	37.5066	61.2543	30.5361	17.7627	69.2034	68.1924	238.482	207.662	0	140.115	43.0376	115.261	34.5553	241.589	27.1568	45.6285	119.658
EDJ91846	80.8638	39.557	59.077	38.879	16.5001	49.0045	49.2461	49.7015	0	58.1207	14.5382	77.0335	46.3057	16.0773	49.484	53.1702	32.9146	34.8674	23.9394	26.5518	59.8555	47.1618	38.5655	24.4004	44.2734	58.5235	57.1822	25.2032	32.2801	46.1174	36.3819	58.8897	30.8361	68.6799	68.539	57.1419	34.5432	58.0987	75.0792	13.3179	0	43.1411	72.4486	54.5734	64.937	52.2633	54.4975	47.9928	18.4994
EDJ91847	66.2509	49.9189	146.231	44.913	49.5837	151.579	127.167	115.554	0	136.278	47.3949	70.807	147.899	30.5968	67.4058	163.22	50.3561	49.07	18.5315	90.8993	80.9551	97.3044	247.253	34.0686	59.4003	97.1576	98.6141	260.76	51.2996	53.1612	59.5	59.9675	127.754	76.9489	110.951	92.7687	58.3297	75.4543	25.6797	251.806	0	57.4578	113.101	117.959	90.0329	53.0712	140.3	65.0255	76.9204
EDJ91848	17.2593	20.0438	15.4931	138.078	10.5154	15.8577	11.4122	8.63418	0	12.6398	12.9804	15.0538	10.2005	96.5199	66.4722	10.4847	202.689	146.391	201.381	30.4372	10.2542	96.9469	145.531	13.4965	12.7141	21.6356	17.1615	28.6494	29.5797	16.6857	26.2164	13.7996	22.7801	17.5583	21.2245	13.8379	19.758	22.6614	16.5989	2.08052	0	30.0279	16.7958	10.699	10.6703	17.7519	13.8403	14.7566	23.2803
EDJ91849	77.6135	27.2419	28.357	146.54	7.48043	31.166	22.0791	19.6121	0	21.4807	7.00228	29.7539	28.659	96.7005	137.542	29.0035	212.698	145.816	109.261	26.2491	22.8714	169.159	88.7841	11.7431	30.2858	40.5773	36.0644	21.2975	22.2653	15.5193	24.0915	23.8165	54.8048	28.4512	30.0504	23.4636	26.1152	50.7184	17.1077	2.34907	0	33.5471	29.2586	32.0777	22.1565	34.6155	27.8763	20.3681	13.4181
EDJ91850	28.368	18.4531	12.0028	123.081	6.35418	14.6011	11.6995	10.9265	0	11.0659	6.2406	11.3635	17.0561	92.6363	72.7354	13.2415	111.915	126.31	28.2852	13.1937	12.731	143.447	23.3885	7.29788	15.5425	22.0666	22.3067	15.1541	21.843	11.0364	19.7896	15.2902	27.7777	16.9257	18.5009	17.4552	16.8301	22.0099	11.6864	1.5144	0	55.818	16.131	19.1202	12.0818	19.4211	13.5227	19.337	6.77826
EDJ91851	0	0	0	0	0	0	0	0	0	0	0	0	0	0	0	0	0	0	0	0	0	0	0	0	0	0	0	0	0	0	0	0	0	0	0	0	0	0	0	0	0	0	0	0	0	0	0	0	0
EDJ91852	136.497	208.433	120.141	201.233	167.099	137.618	121.79	86.5046	0	98.2989	167.327	141.95	172.239	166.035	228.071	181.571	141.939	201.526	129.845	137.677	171.332	220.413	238.767	272.972	186.197	171.698	168.016	384.027	359.061	141.76	189.698	174.505	254.049	179.549	115.952	139.927	237.586	249.301	220.482	112.805	0	446.79	160.144	166.523	116.806	228.184	127.613	151.264	175.356
EDJ91853	42.564	85.2448	53.1867	124.352	142.018	62.8054	41.5461	40.6777	0	36.2905	135.202	35.9464	79.4514	156.716	76.6648	92.4883	191.851	125.814	50.5028	101.552	79.4094	338.46	88.0164	145.798	58.7787	47.1987	91.3239	152.261	155.909	63.7514	75.226	92.7599	66.7171	55.7149	42.0068	39.3293	95.0257	81.3991	135.189	91.16	0	130.45	54.867	81.8885	45.3193	115.715	61.7632	46.4781	134.393
EDJ91854	90.2809	82.5544	83.8704	197.17	114.867	81.5566	55.8969	76.1094	0	74.1641	112.513	73.9648	213.902	123.867	185.639	213.216	275.571	198.575	68.3963	110.258	191.763	246.696	188.349	117.889	79.4025	68.6399	236.5	107.828	120.728	103.782	78.4862	225.055	92.0575	78.5566	54.8372	55.0178	104.104	99.702	195.58	72.8418	0	201.562	85.7936	216.384	70.1661	265.717	102.333	80.0468	177.255
EDJ91855	376.332	354.066	430.94	436.577	338.289	466.772	376.439	396.896	0	392.232	343.801	275.574	444.182	409.038	383.927	399.164	417.875	441.103	229.941	412.747	498.644	610.998	315.942	402.392	387.485	437.96	452.312	341.872	385.86	365.003	363.636	527.206	516.245	389.922	400.499	361.677	412.418	450.329	293.309	446.956	0	473.195	344.303	407.8	287.865	493.764	475.252	305.712	279.246
EDJ91856	1035.73	663.658	916.867	668.408	448.288	1007.91	815.528	782.255	1.22504	772.196	472.798	664.515	966.629	575.832	788.029	837.68	795.725	660.799	544.069	682.198	1042.86	733.255	633.566	669.666	632.501	712.489	946.349	704.497	677.233	558.946	657.139	1073.92	781.944	786.273	839.01	801.318	735.736	694.375	674.346	824.635	0.136517	691.343	743.893	856.559	629.014	989.334	1014.79	526.366	580.771
EDJ91857	78.2374	62.1479	92.9047	70.0206	54.3713	56.801	57.4376	92.5012	0	89.2854	57.9068	59.0899	62.911	57.4497	51.4648	65.0829	55.1766	74.0408	46.0272	68.3477	71.1837	76.156	48.6715	69.147	37.5065	42.8401	73.8247	46.7312	73.3543	68.3368	63.7668	70.2458	39.4206	49.7636	48.7661	44.7601	64.1597	43.1516	66.0487	40.039	0	79.2849	56.0903	66.3959	58.7022	70.3993	93.8135	65.9572	47.6136
EDJ91858	542.808	497.426	546.445	185.133	107.861	882.651	616.424	508.763	0	600.533	105.784	343.05	251.371	98.2525	258.912	229.281	82.0633	174.8	36.4482	225.583	294.234	75.087	77.1751	118.209	292.959	379.303	189.23	68.7556	44.349	471.438	492.59	264.63	521.092	195.61	670.245	746.844	530.432	295.147	89.2794	239.633	0	157.252	481.331	251.951	399.135	191.237	554.593	416.437	48.2887
EDJ91859	21.3983	31.2572	44.7171	891.612	205.011	48.5166	21.5405	79.3911	0	47.6396	215.742	61.1509	21.9039	1459.72	25.4485	22.2088	546.429	766.864	195.4	16.4177	37.9441	0	838.346	144.283	36.4935	43.8145	14.7742	110.759	414.361	29.5794	32.4263	23.562	46.9525	39.3692	27.9495	28.4471	31.2657	53.533	153.407	95.0081	0	501.264	62.4166	21.9923	28.3979	43.1766	53.1523	31.8628	533.53
EDJ91860	29.807	41.0528	52.8355	1811.34	349.702	60.4234	51.159	98.7269	0	66.8943	365.791	74.3497	25.2815	1831.77	28.0048	25.5744	602.404	1677.06	207.463	43.3555	46.7162	0	954.304	147.435	87.4842	115.278	25.2344	89.618	1018.25	34.2211	39.352	27.5197	106.089	86.1904	72.3147	67.7799	40.2691	112.025	138.474	148.117	0	1377.2	81.7115	25.5407	64.4343	34.0282	76.2306	43.8028	504.869
EDJ91861	50.7761	24.7323	64.2066	2383.64	387.058	51.2817	37.2881	121.59	0.0746826	72.1339	400.014	67.719	29.9992	1873.43	29.6777	28.7057	704.958	2351.25	265.293	52.0115	50.6515	0	999.548	118.474	73.3805	112.706	23.5383	78.3388	1480.18	24.9653	29.2498	33.0834	106.387	72.0898	53.5905	51.1683	26.5274	107.502	116.956	125.997	0.074903	2045.8	76.8121	28.0916	53.0658	35.2976	94.2778	41.1444	483.887
EDJ91862	83.7987	37.3228	107.722	2956.79	650.173	74.1572	62.5388	211.117	0.0762573	133.905	628.68	83.9577	41.6771	2498.99	38.59	35.1513	611.439	2917.68	302.038	75.9725	66.0859	0	1013.89	159.984	83.8824	168.555	23.1339	153.471	2381.02	15.2055	35.6821	40.185	144.128	67.572	95.4871	83.5955	30.5217	102.953	206.814	166.55	0.0509882	2766.75	110.99	33.7088	75.3008	45.3283	164.612	39.678	745.156
EDJ91863	106.59	134.433	103.163	88.2659	55.6114	129.343	110.943	91.3921	0.0272744	91.8491	56.4258	81.9358	110.615	74.3037	113.035	114.576	148.478	84.8159	111.081	103.247	118.478	77.4427	105.884	118.451	96.3014	118.876	119.89	101.824	139.114	85.6715	133.544	122.253	119.273	88.5163	116.124	104.482	143.774	101.008	68.695	117.238	0	80.9471	91.0675	101.618	88.6816	136.48	108.782	61.8381	125.518
EDJ91864	108.416	143.87	176.553	175.006	0	171.567	182.705	184.662	0	180.462	0	148.786	189.943	80.5645	203.095	182.45	235.745	163.515	173.99	172.811	188.876	191.922	165.893	157.758	201.324	302.268	206.748	189.655	280.558	157.251	161.394	201.74	212.372	179.809	243.605	166.122	176.242	186.389	146.053	196.093	0	170.597	185.015	194.316	180.875	234.222	176.918	141.566	178.889
EDJ91865	39.4001	105.522	98.0998	125.004	68.6313	109.509	99.5329	103.155	0	107.708	74.7997	93.9319	128.593	65.5536	120.172	123.854	172.801	119.421	131.283	101.552	125.528	95.2497	106.644	118.201	78.9865	84.1523	148.464	162.492	108.487	117.379	110.801	130.023	95.0724	124.592	104.425	83.4961	157.012	95.5091	135.237	132.931	0	113.047	93.3902	110.196	102.07	151.43	108.371	124.846	203.662
EDJ91866	0	0	0	10.6805	0	0	0	0	0	0	0	0	0	19.1333	0	0	0	10.4873	0	0	0	0	0	9.35309	0	0	0	0	0	0	0	0	0	0	0	0	0	0	0	0	0	0	0	0	0	0	0	0	0
EDJ91867	590.926	922.131	710.882	607.654	1237.53	643.833	482.897	871.087	0.107963	628.27	1262.48	515.787	746.433	1037.04	732.518	795.027	789.167	583.977	1020.67	948.23	769.188	852.071	1095.92	1381.39	290.731	163.437	639.277	715.88	1186.81	559.593	893.971	836.32	337.142	148.684	263.275	375.807	1000.27	217.942	808.594	2015.78	0.036094	506.89	439.569	654.306	446.837	764.582	787.543	472.787	960.057
EDJ91868	1115.15	2721.79	1388.85	972.366	1965.09	1382.88	1093.97	1522.31	0.670101	1075	2107.78	852.514	1389.88	1893.92	1302.73	1448.99	1540.07	891.308	2688.7	1753.83	1522.63	1391.58	2655.06	2645.77	786.888	709.538	1067.25	1841.58	1789.7	1966.52	2676.45	1812.03	756.57	580.798	764.548	637.564	3120.15	701.513	1954.54	3807.31	0	835.479	905.388	1164.61	757.974	1696.55	1491.12	1505.1	1814.86
EDJ91869	1055.3	1080.52	984.602	771.95	1246.71	945.497	717.137	1133.53	0.0843914	891.706	1258.04	679.973	996.079	1219.02	987.699	1100.7	1097.5	769.15	1154.13	1012.34	1087.16	1194.59	1303.32	1487.44	573.867	673.302	923.465	772.179	1445.09	809.5	1116.58	1197.27	641.507	526.088	898.82	574.929	1264.69	604.854	966.819	2085.3	0.211601	745.71	582.784	961.226	612.099	1042.65	1102.15	701.124	1159.64
EDJ91870	2955.99	1433.45	2635.31	2067.62	2884.47	2760.29	2222.19	3059.27	0	2544	2870.99	2174.48	3244.15	2863.15	2967.11	3408.31	2060.03	2019.81	1718.59	1436.23	2963.11	1602.3	2092.39	3541.29	1276.2	1921.78	2552.87	1510.48	2278.37	1027.83	1298.31	3530.52	1233.13	1525.82	2487.79	2041.18	1546.68	1386.25	1790.82	2417.19	0	1957.79	1559.03	2850.44	1821.25	3235.78	2908.71	1030.34	1929.24
EDJ91871	290.979	208.254	199.572	158.947	157.703	190.335	169.137	118.32	0.0938334	171.04	153.984	266.818	230.24	107.461	256.103	224.208	176.395	153.727	231.78	92.201	270.56	137.717	159.68	207.344	305.094	138.553	251.381	305.991	140.813	234.758	212.86	293.53	222.244	243.392	102.598	115.054	275.424	254.085	215.955	316.093	0	154.135	234.154	257.628	193.218	304.449	162.957	147.712	166.283
EDJ91872	2078.21	5974	2987.81	1423.5	858.736	2427.63	2099.65	3025.2	0.350172	2808.01	872.021	4354.74	3997.75	1971.32	5353.46	4042.67	1083.13	1455.26	2095.62	4537.17	3434.81	447.356	1691.9	1438.88	5024.37	2749.44	3156.22	1751.88	1437.87	5111.08	5832.11	4444.56	3611.15	6474.66	4082.21	1819.75	6097.41	4955.08	1579.44	2640.64	0.140482	1564.3	3574.27	3208.29	3203.49	4339.77	2860.75	5433.36	2053.37
EDJ91873	33.5346	2190.73	53.5801	652.764	266.644	62.3165	49.303	51.6636	0.0593261	49.8918	258.531	56.6579	517.529	39.1596	261.163	690.973	241.357	660.005	259.515	848.643	289.383	256.684	111.524	165.603	77.3431	78.2611	657.87	119.176	282.606	1210.78	2178.6	178.36	89.4932	68.3599	57.4708	45.095	2534.23	98.2514	68.3024	58.7765	0	531.983	61.3967	689.983	52.3828	415.137	52.1847	1068.31	353.01
EDJ91874	37.0939	1859.61	40.9347	610.857	144.293	42.8127	33.8215	42.122	0	37.9829	172.093	58.6413	438.422	24.0103	222.212	618.649	181.215	628.276	223.675	647.441	229.354	198.945	99.8606	90.3036	35.9197	40.8054	569.508	90.4176	190.769	1200.43	1719.39	143.794	36.2814	44.4614	35.3056	45.3228	2181.4	48.5103	64.9841	66.4198	0	474.423	46.8344	599.032	42.3891	328.314	36.4076	1113.43	376.84
EDJ91875	107.212	10994	113.01	4642.33	722.502	104.375	108.376	159.883	0	128.561	720.096	166.783	2658.09	105.05	1157.52	4007.27	508.836	4673.09	551.379	4584.92	1104.96	390.578	229.233	210.371	140.269	182.356	3423.09	200.302	685.393	5499.09	11226	512.857	133.113	146.716	102.368	135.998	11456.2	154.655	195.85	99.0447	0	3419.52	149.265	4216.94	150.294	1162.67	96.8601	5586.44	1349.2
EDJ91876	243.308	449.874	237.749	682.138	493.896	293.671	240.625	199.472	0.0941168	198.267	501.078	418.268	362.522	628.884	330.856	377.856	874.223	673.89	739.805	312.394	417.614	417.071	941.956	649.559	422.682	352.161	346.484	774.354	622.444	430.751	448.296	387.352	373.525	471.528	250.221	279.429	502.911	541.437	771.155	593.431	0.0314648	702.807	364.154	339.374	340.356	523.936	210.921	397.747	776.702
EDJ91877	483.077	1326.11	596.763	1306.13	941.723	741.874	641.542	716.626	1.14215	641.929	1047.58	960.829	907.475	869.042	919.97	1047.24	1721.44	1374.17	1410.93	907.097	1087.54	1385.55	1725.93	1505.64	1094.86	1201.33	1123.6	1541.45	978.747	1414.68	1348.62	1001.12	982.243	1184.75	891.289	747.098	1591.9	1255.71	1267.07	309.101	0	1221.44	766.116	1066.19	948.8	1119.03	540.343	1147.55	1367.32
EDJ91878	169.317	521.77	299.714	1164.94	446.713	306.39	301.9	365.942	0.283669	285.01	503.556	487.052	494.485	332.27	471.826	561.004	875.983	1172.98	549.299	272.653	576.084	550.76	596.366	569.492	276.003	282.401	639.068	822.543	562.323	537.015	486.2	578.877	252.336	326.864	265.638	371.105	576.082	265.322	457.738	188.558	0.284506	1101.8	389.613	566.216	496.492	543.534	277.171	490.879	428.008
EDJ91879	292.001	249.442	216.025	360.313	188.579	250.587	241.407	190.775	0	203.978	202.034	425.61	252.209	128.35	323.282	264.752	502.435	354.495	555.714	199.46	240.858	254.701	398.084	265.268	158.893	178.921	197.474	545.298	144.37	344.628	247.712	237.719	92.5163	352.675	257.164	324.251	276.149	126.322	565.375	21.5615	0	244.099	359.975	220.275	391.88	210.574	185.154	306.052	406.936
EDJ91880	239.476	247.52	122.629	379.806	296.657	141.059	109.047	107.316	0	104.239	331.969	306.375	177.621	235.562	193.366	182.895	717.311	360.291	468.722	177.211	176.46	249.416	388.114	488.413	177.867	134.083	159.888	639.019	242.398	274.536	232.759	172.483	155.751	208.731	97.453	161.547	250.735	184.876	550.728	48.4714	0	275.252	208.863	175.543	223.085	190.472	99.6501	280.27	450.004
EDJ91881	31.3697	215.682	51.4377	226.609	298.442	66.809	44.7688	39.1926	0	38.9449	321.204	103.298	60.1469	195.246	63.7675	67.176	534.944	215.929	418.843	136.584	70.8435	185.976	326.326	370.239	82.9647	51.788	62.4183	473.869	169.289	224.006	187.541	63.5059	54.3746	75.4186	41.0592	74.9353	213.591	67.1111	396.856	182.754	0	156.875	85.9647	53.8407	90.1358	83.0085	43.8854	262.391	400.031
EDJ91882	91.7925	230.504	115.75	323.738	358.94	167.969	162.046	119.785	0	113.97	390.424	343.879	141.085	213.166	162.672	144.972	685.947	297.765	560.605	232.325	141.067	235.351	371.236	494.703	164.781	117.752	147.14	625.648	266.597	267.658	207.551	149.827	130.889	172.604	114.002	264.756	213.864	140.701	525.002	216.567	0	267.581	272.814	141.666	306.273	128.203	114.857	329.837	509.539
EDJ91883	5546.25	2774.49	4167.98	640.868	1795.72	4049.25	4190.72	3589.29	0.231738	4283.42	1743.8	3442.52	3356	1299.74	3853.4	3199.33	1909.89	657.94	2101.2	2315.24	2975.87	2094.25	1137.94	1669.8	3731.47	4987.7	2704.02	1915.94	2274.4	2114.43	2748	3319.57	5053.84	3967.33	4860.1	4696.12	2896.79	3909.3	1868.83	2003.49	0	759.18	3588.76	2976.85	3806.8	1679.82	3984.3	2241.32	1409.38
EDJ91884	30.9326	65.2006	52.1887	254.517	337.874	31.6082	26.9648	50.6266	0.153439	40.4575	310.003	43.9085	23.4522	137.65	27.7487	20.4278	52.4094	242.446	33.125	53.3146	50.122	30.6474	196.003	23.9449	39.8972	46.4198	24.6095	92.0938	343.044	29.6955	67.5325	30.2811	42.2358	47.3027	42.1148	37.4889	65.1652	40.1579	93.8913	147.646	0	253.983	40.1887	23.5917	34.2711	35.8683	49.6101	43.6213	149.632
EDJ91885	18.2866	45.857	29.2936	52.8804	179.344	24.1465	14.7211	26.7821	0.289135	22.2692	173.202	29.6567	15.5222	79.8971	20.1243	12.7277	38.7324	49.2615	3.94063	22.8328	29.6363	8.2097	102.454	9.0751	5.71653	3.05135	12.9414	29.9427	217.74	20.8568	45.6888	19.1214	4.94614	3.6531	5.96495	22.987	54.1415	6.97798	43.74	116.688	0	49.039	27.7062	16.2739	22.2818	33.2405	30.9321	38.8018	60.9326
EDJ91886	14.7714	48.9544	21.2738	102.725	82.4674	11.3273	10.0245	19.7073	0.0622815	14.3475	80.4938	15.0311	9.28332	35.4297	12.1525	9.49538	28.9442	84.7259	10.0502	14.6144	19.4498	0	54.959	14.7617	15.075	10.5164	9.52449	13.0384	100.658	38.7904	42.2647	12.6835	11.0417	9.12804	10.2791	13.0431	50.2566	15.7658	12.5625	35.6821	0	66.9277	18.501	7.01099	14.4802	18.6165	22.506	54.9877	23.5299
EDJ91887	43.9685	162.73	85.8623	457.044	292.588	61.9288	79.1644	95.2611	0	77.1811	242.038	44.7417	60.8857	287.011	48.525	43.7892	150.654	402.439	40.4263	94.8105	99.4503	0	356.841	78.3084	57.7563	65.2151	51.8608	61.9308	526.447	163.084	194.099	54.4899	149.918	56.2149	93.1204	52.7239	114.521	119.31	88.2317	164.305	0	297.625	88.8228	35.6298	58.1148	47.3623	136.627	130.941	122.568
EDJ91888	75.1862	73.8067	61.1097	126.446	102.119	33.3599	29.5231	68.117	0.209019	52.7919	98.608	54.7689	27.9869	111.378	30.3396	26.4809	71.1281	87.4479	19.3713	29.7109	55.8636	0	129.059	77.4996	42.3272	37.4994	22.9989	18.8528	173.295	41.9231	67.2736	40.3722	57.8599	27.9932	31.4973	29.7224	77.4719	42.5976	29.6068	115.119	0	31.3915	36.0523	22.3814	39.3137	47.2588	59.3812	46.5043	48.1205
EDJ91889	37.5572	72.8911	40.2488	145.029	78.8631	26.0909	21.5677	43.5056	0.0193115	35.2146	77.2911	29.5621	20.8323	99.9368	25.9632	21.8536	51.8373	133.59	20.9295	31.6913	41.0685	0	116.825	66.4819	19.0674	17.9345	21.7532	25.2459	125.795	42.9464	68.071	30.3268	22.7044	18.7875	14.4118	19.2726	82.2394	25.3953	22.8899	87.1665	0	101.386	31.7055	16.0125	21.743	45.5872	40.2635	43.5797	63.8845
EDJ91890	76.7134	110.284	55.8372	334.098	91.3146	34.925	29.3628	53.1222	0	40.1534	101.428	41.3629	46.6518	176.589	57.9349	50.7654	158.308	339.817	26.6744	73.9522	84.9545	0	256.094	96.8813	31.8516	28.1355	40.3611	137.26	141.334	60.8396	96.6926	68.4013	34.388	36.2599	20.6781	24.3277	98.0884	51.4733	72.239	88.979	0	312.48	49.2155	46.8253	36.5636	94.6544	50.332	55.6606	141.085
EDJ91891	27.9046	37.8967	45.3279	130.357	51.8346	22.8673	20.6588	47.9032	0	38.4739	52.807	30.5342	26.9137	83.7976	30.2365	26.1831	77.2506	137.456	32.7471	45.5631	40.5747	0	159.785	65.2104	31.9899	25.2848	23.219	70.605	177.905	26.6469	45.7901	33.9533	32.7355	31.1361	19.3415	24.5567	50.0508	38.5484	36.943	47.5337	0	123.968	39.7675	23.2586	33.8649	39.3494	47.9068	30.8232	79.4043
EDJ91892	32.4772	63.5032	42.8098	217.402	74.3158	25.4421	20.3568	43.5518	0	34.0103	81.0244	27.6796	23.2476	115.565	25.0248	27.6233	98.9597	219.216	61.0183	44.7025	44.8847	0	232.615	75.0847	35.3294	28.5722	26.5302	92.2219	327.948	41.6315	64.8128	32.1333	40.1573	37.4893	21.5614	23.7915	73.2316	46.5315	47.6687	30.9105	0	226.304	29.6926	22.4293	28.3314	47.4983	39.177	46.9227	90.7932
EDJ91893	205.858	908.475	515.358	816.24	111.033	615.857	704.156	589.582	0	588.257	147.492	496.902	275.374	204.945	250.727	319.881	842.733	834.942	1175.26	94.7306	364.298	0	826.526	109.422	63.854	132.075	406.565	1081.61	523.075	681.869	868.843	315.296	71.5722	410.095	408.464	554.239	771.543	57.1593	565.434	0	0	863.991	456.483	302.598	480.904	300.133	365.668	761.334	574.811
EDJ91894	311.223	0	55.0128	3.63767	3.15065	20.1541	26.7541	14.685	0	45.212	2.97865	28.0814	20.5767	42.358	12.9207	23.3194	1020.41	10.7157	1255.11	465.549	270.479	0	1676.35	82.8251	247.242	305.619	40.5061	931.149	2.479	9.55333	10.5279	39.8996	227.996	192.093	155.855	280.774	0	227.144	1882.82	0	0	0	17.3439	201.262	304.97	20.8083	180.724	9.58802	1250.08
EDJ91895	194.207	408.061	203.17	298.692	205.566	243.144	222.864	167.221	0	230.981	220.378	235.072	127.499	334.528	135.201	143.536	325.077	273.064	212.816	202.6	142.794	68.3929	317.487	166.276	173.809	304.513	130.272	306.669	303.956	278.726	379.739	136.128	156.97	228.03	328.568	263.556	348.408	215.097	249.964	15.8687	0	286.46	229.525	120.211	211.29	116.126	189.108	241.968	181.512
EDJ91896	42.6639	43.3611	46.5951	58.1448	67.8092	42.8236	40.8935	41.9227	0	44.0565	64.9445	49.2098	52.0899	26.7552	45.6534	52.5063	85.7253	55.3551	49.1417	30.8462	54.8692	102.67	74.6623	74.6092	36.3905	38.4262	52.5431	84.4206	71.9427	39.6813	48.2035	49.422	42.8307	35.2674	25.9722	55.3773	53.3105	45.709	66.2979	68.6804	0.0186638	60.7142	51.2368	48.4357	47.2026	74.9733	50.1683	32.465	72.0618
EDJ91897	316.951	123.317	189.466	283.652	189.204	170.204	193.829	238.905	0.0438397	270.366	173.585	226.269	185.402	107.7	206.863	185.545	178.465	271.66	109.939	112.828	219.134	346.693	142.248	152.003	221.575	270.808	198.838	172.813	276.325	105.67	120.7	180.582	303.662	199.181	226.342	259.674	124.745	239.066	165.328	103.658	0	360.421	206.544	181.03	251.378	228.706	277.441	113.02	139.747
EDJ91898	0	0	0	0	0	0	0	0	0	0	0	0	0	0	0	0	0	0	0	0	0	0	0	0	0	0	0	0	0	0	0	0	0	0	0	0	0	0	0	0	0	0	0	0	0	0	0	0	0
EDJ91899	50.133	90.7283	58.4065	172.506	65.0419	50.4027	51.1283	49.8911	0	54.4013	68.3783	90.9871	58.5799	146.752	61.73	56.9434	197.803	160.286	152.67	54.9188	59.1512	64.7852	166.047	163.694	53.727	83.8223	52.5617	154.922	175.872	89.2556	87.4322	65.0881	48.0139	65.3913	55.3863	77.1737	88.783	72.8281	105.538	176.393	0	157.983	79.7933	56.9808	77.3064	68.7307	67.0032	89.5797	73.8087
EDJ91900	1067.66	633.673	664.385	1629.58	1855.81	1012.18	676.21	717.36	0.044889	792.014	1853.24	715.173	588.686	1795.37	515.598	620.564	1497.12	1585.7	1282.71	676.223	812.032	147.851	2259.31	1379.07	654.926	916.351	681.952	1223.65	1355.71	492.661	631.348	654.989	930.277	540.611	863.262	1050.79	587.18	764.026	1738.84	913.903	0.0450215	1482.41	817.994	570.141	669.111	838.782	912.008	519.181	1478.4
EDJ91901	24.3437	26.0175	18.113	42.9347	21.2876	42.0498	40.8915	15.7649	0	19.6523	22.2573	56.8862	16.8065	5.09864	17.3973	16.8309	22.6649	34.4893	67.794	18.5765	24.2289	22.5715	42.5628	35.3189	74.11	66.2673	19.2242	67.4041	22.7037	17.7304	24.2644	18.3918	37.3878	69.6547	32.1396	1174.09	27.3376	109.295	45.6039	45.3458	0	44.7706	86.9949	21.9724	644.983	31.2149	22.3138	18.8415	70.6091
EDJ91902	99.9969	83.1795	82.6284	85.7852	78.8129	91.2173	88.7592	71.3436	0	88.3501	78.1173	94.13	58.4406	115.908	50.561	66.9763	55.2837	82.8627	35.9313	75.5004	65.3649	81.6072	88.193	60.306	105.878	141.736	73.3473	28.3929	46.6004	56.5696	71.9794	61.0229	132.052	117.921	97.6683	91.111	76.6194	121.525	112.03	36.1663	0	94.8317	91.432	60.6504	79.9092	72.3111	88.067	62.2968	71.5662
EDJ91903	104.259	93.3735	82.9312	67.5392	27.442	70.502	108.585	70.5753	0.0349809	104.468	31.6239	120.243	45.4241	54.5763	43.7835	44.0925	46.9046	70.506	26.3169	47.6714	55.559	63.191	44.772	28.1977	77.2928	132.777	48.4717	29.604	0	66.4687	89.7987	50.7478	96.0713	88.1286	86.9765	113.866	85.4913	90.5761	39.8772	25.0238	0.0350841	72.1013	119.779	51.1911	112.308	50.3145	97.6325	73.3811	8.09463
EDJ91904	30.3763	25.867	40.6877	25.3853	8.26931	31.6346	273.444	35.1421	0	54.6015	8.89093	42.0061	7.20085	14.4879	9.84117	9.48077	19.1605	24.7425	11.8216	10.8025	11.6177	14.583	20.8167	10.689	20.0235	134.083	9.90179	15.7452	0	21.6325	24.7063	10.6775	78.7448	28.245	60.6575	48.5508	26.5408	28.235	10.4496	12.737	0	22.8653	76.8508	7.82578	41.8285	11.2798	45.3076	30.0007	13.8564
EDJ91905	36.8521	17.8384	36.3171	4.41148	1.36746	28.1718	192.964	50.4272	0	54.6371	1.71108	35.0108	6.129	0.915065	5.1131	4.39083	3.34452	6.38357	2.94747	3.23214	6.7728	1.9342	4.50514	1.0573	6.31233	45.8412	3.6842	3.85927	0	9.14646	15.5897	5.2389	23.4995	21.1061	47.9981	35.9318	16.1909	7.2862	2.59203	1.53582	0	4.26277	40.7381	6.08997	33.0459	3.54171	46.5525	13.5859	4.82827
EDJ91906	35.9986	21.8018	31.9859	12.3648	11.6958	25.6897	133.618	43.6765	0	43.4754	11.0573	30.1426	7.97589	0	9.53501	8.60444	0	10.384	0	11.5067	11.1667	18.6656	15.7842	0	14.5499	102.944	4.75556	0	0	16.2364	21.1888	4.58875	64.582	12.2734	30.4964	29.8245	31.8794	27.8723	8.25583	0	0	6.91728	48.4817	7.00114	29.1828	6.8248	44.7446	20.5836	9.17495
EDJ91907	27.4423	18.2971	29.3145	13.3128	8.20433	19.1486	113.603	26.8714	0	29.5216	8.31548	25.4727	5.95356	0	6.97162	4.51327	0	12.9045	0	8.14329	8.17572	16.775	7.8016	0	8.24239	90.0694	4.87007	0	0	12.7747	18.7706	6.15104	54.4775	9.97849	31.5355	24.042	18.443	11.7505	5.34085	0	0	10.2252	31.1263	3.32256	19.9659	6.34601	32.5549	18.8942	5.86526
EDJ91908	15.9471	20.0388	24.5479	9.92837	5.06393	20.7804	133.871	32.2868	0	32.2206	5.23914	15.8963	3.74403	0	4.50605	3.5359	0	8.77397	0	7.43061	5.0477	10.7215	16.0537	0	11.0494	76.7519	4.75998	0	0	13.0371	16.6019	3.80282	49.1675	11.8588	32.1987	27.2471	19.7085	19.252	6.34424	0	0	11.1926	31.821	4.74712	21.7231	4.20686	28.1859	17.7366	8.74837
EDJ91909	33.2479	25.2817	45.4489	7.3629	7.61352	23.3104	229.134	45.3436	0	50.7364	8.30526	26.8727	5.80815	0	4.67007	3.37144	0	9.14787	0	8.26583	7.41276	9.8824	7.84974	0	15.0507	132.753	5.96081	0	0	18.3501	25.6581	5.53309	77.2623	15.8698	48.0836	39.1436	27.495	24.7802	7.24374	0	0	6.53391	48.001	4.00287	29.5896	4.87074	40.3924	30.2984	6.88502
EDJ91910	0	0	0	0	0	0	0	0	0	0	0	0	0	0	0	0	0	0	0	0	0	0	0	0	0	0	0	0	0	0	0	0	0	0	0	0	0	0	0	0	0	0	0	0	0	0	0	0	0
EDJ91911	55.4476	22.2961	117.522	6.26486	5.95548	80.8482	829.751	121.211	0	183.267	8.383	60.1579	6.05032	0	5.97012	5.38747	0	6.75174	0	16.4678	12.6725	12.6175	9.40775	0	39.3555	401.578	4.46637	0	0	12.8413	32.2828	7.42227	233.397	33.4284	138.709	125.312	36.105	55.0459	5.42765	0	0	7.23488	136.6	5.00983	89.9704	4.07895	122.546	29.4006	5.9242
EDJ91912	176.114	48.5269	154.476	6.98393	5.18477	100.88	1169.98	157.415	0	226.305	4.08478	97.1293	8.15183	0	7.08752	3.73089	0	7.83731	0	13.4407	15.6929	10.693	12.0993	0	27.6598	267.184	8.10077	0	0	26.6386	46.2	8.07718	97.2729	39.8276	159.853	184.498	41.2074	27.9547	7.87541	0	0	7.39122	181.555	6.81484	130.653	3.17061	144.866	42.9519	6.15388
EDJ91913	29.9961	24.9909	28.068	9.68334	8.70141	24.7011	246.792	25.3277	0	38.5295	8.45767	21.8025	6.16212	8.45665	7.30881	5.56092	10.5532	9.50825	11.9511	12.4109	9.05777	13.8868	8.28039	7.91457	16.5981	277.75	6.51448	9.18776	0	16.6358	22.8871	5.87955	143.487	18.9471	115.388	30.8307	23.3688	21.5762	8.05305	6.76744	0	8.73312	31.4524	6.03548	22.498	7.61626	33.0742	20.4184	8.67466
EDJ91914	8.63566	18.5581	16.7278	18.9793	4.08913	15.1713	67.3632	15.2474	0	23.2761	3.8659	17.494	6.94352	14.209	8.04929	6.65841	8.41146	14.2784	9.22059	14.6285	5.67075	29.2561	13.0365	19.6801	16.2133	66.1916	6.70289	14.5963	0	11.407	18.5829	4.29071	59.6202	13.1779	35.9045	11.8433	21.2229	20.7119	8.9441	4.23828	0	18.7957	22.5101	4.45027	15.2801	7.20173	16.5864	17.4216	5.82413
EDJ91915	22.6013	42.7751	36.7625	30.6439	13.3982	35.7107	93.3658	29.2913	0	33.7227	12.7271	32.9818	17.0839	29.8235	19.4926	16.0555	21.6408	27.7752	47.4755	31.5075	17.3797	45.2704	44.1164	29.0288	35.9691	116.427	18.0456	42.487	0	25.9231	40.5065	16.044	90.1162	40.705	64.3051	31.2715	39.9057	48.12	23.4247	25.4072	0	27.4755	41.4435	15.3967	33.8944	23.1754	32.545	35.3369	24.4055
EDJ91916	375.962	338.992	341.673	427.233	378.504	344.557	249.862	290.845	0	301.648	393.625	340.895	303.092	449.606	325.1	302.433	304.672	409.005	183.282	302.939	322.713	101.275	290.785	403.843	153.869	241.107	301.374	201.408	317.705	273.279	331.23	356.03	260.709	119.305	228.317	313.721	339.916	198.165	267.764	297.445	0	405.892	335.855	304.973	293.149	341.758	319.651	248.898	296.21
EDJ91917	874.669	567.102	478.29	512.67	337.57	509.567	341.138	373.911	0	437.076	325.167	545.167	469.656	365	505.395	492.488	262.098	523.8	183.852	390.901	527.291	110.065	273.745	418.823	78.5751	74.4307	479.238	229.852	171.664	481.948	551.784	542.212	94.9458	55.9143	89.8217	519.479	617.978	82.8105	241.958	281.694	0	470.295	423.038	473.165	437.961	530.648	438.504	443.2	344
EDJ91918	133.872	273.79	96.4336	175.43	147.961	93.6621	57.8047	71.8377	0.110677	83.5541	139.641	109.515	77.1721	116.224	89.0161	114.314	130.696	165.123	118.019	130.352	136.769	37.169	112.052	158.563	93.6289	149.506	102.172	139.758	76.5013	188.104	269.096	117.111	86.4041	77.1895	89.7438	117.608	259.379	108.03	122.156	114.556	0	125.239	137.165	84.4772	97.1457	162.302	87.0927	176.279	108.977
EDJ91919	478.165	709.882	417.716	406.776	156.364	497.201	588.642	582.698	0.0713669	475.785	144.461	457.908	285.231	525.206	467.007	281.821	247.208	448.152	152.825	742.851	316.942	252.181	221.398	230.782	494.621	798.099	277.373	153.377	318.655	418.876	768.518	321.69	623.077	574.197	825.78	893.793	683.339	625.716	233.879	124.017	0	480.936	567.611	292.937	577.197	283.701	463.186	452.91	268.275
EDJ91920	38.6971	28.7386	14.8298	15.0877	8.35865	102.889	15.1621	12.6892	0	49.9076	8.95971	285.845	1590.8	9.03996	116.595	163.27	12.1729	13.6471	6.41539	14.9543	14.2855	6.28245	96.0502	13.2126	18.2946	604.09	10.2165	12.4262	13.3851	19.3657	31.8644	7.50772	595.644	18.6494	889.932	264.385	33.978	187.052	9.9438	10.9177	0.0254366	11.8866	826.537	1592.09	410.968	615.348	31.4133	26.9596	18.3848
EDJ91921	89.8058	157.51	106.81	173.577	140.895	127.686	98.9744	92.3832	0	104.201	144.164	88.3296	84.4666	104.133	115.791	92.5536	169.2	168	168.831	144.329	103.879	113.51	156.484	164.955	111.21	174.296	111.485	198.802	242.831	127.003	137.148	98.6101	185.93	140.47	167.652	117.687	162.991	160.214	162.685	163.207	0	196.097	102.162	100.203	90.498	114.85	113.961	128.033	239.122
EDJ91922	119.852	128.235	120.096	195.677	87.2028	132.046	118.187	142.407	0	134.365	87.654	90.0756	116.686	99.8255	100.767	125.331	118.322	193.137	92.3444	102.616	136.996	188.213	125.819	132.699	96.5199	155.546	137.313	105.34	199.333	107.58	130.704	129.753	130.77	107.263	183.122	125.165	135.598	109.708	105.136	99.3315	0.0506829	201.185	95.2331	117.378	102.044	114.385	130.469	123.14	88.5372
EDJ91923	217.444	260.415	266.363	283.928	170.487	256.191	261.949	622.41	0.116135	360.689	166.956	413.483	165.378	258.545	145.267	131.921	170.271	284.753	143.845	238.332	150.411	141.908	336.184	145.033	429.351	408.946	132.984	129.235	173.767	166.731	288.971	113.702	694.856	389.915	418.761	278.542	366.928	591.535	241.532	437.69	0.0388259	263.481	492.129	151.671	375.991	184.844	376.041	127.006	175.868
EDJ91924	310.715	262.578	370.635	388.866	226.174	349.136	374.679	707.793	0.0873391	438.276	216.463	606.612	282.761	324.624	227.675	193.827	284.679	381.892	137.318	304.129	210.252	200.573	418.321	191.533	595.272	546.273	197.415	125.557	203.997	163.345	277.548	186.666	881.371	552.74	574.079	401.378	386.27	789.08	265.834	579.308	0.0437984	347.375	749.88	221.693	520.199	244.442	492.306	153.296	188.184
EDJ91925	111.709	165.754	181.774	187.913	132.351	168.475	160.231	418.192	0	216.113	129.448	296.566	131.103	182.169	98.8534	84.9767	165.286	180.357	76.108	165.142	101.705	107.45	212.278	122.855	299.771	280.355	88.8368	68.5482	136.842	119.588	150.082	99.0459	400.74	289.464	225.138	174.196	213.091	402.758	149.479	351.863	0	171.676	384.477	101.485	240.14	141.355	250.664	151.888	108.476
EDJ91926	116.247	179.458	255.115	140.637	115.677	227.333	245.264	670.289	0	305.34	117.159	349.635	138.315	160.535	110.252	87.2441	143.073	145.783	52.8124	154.508	123.166	133.349	187.586	114.326	344.767	354.6	102.018	64.3496	156.078	103.317	165.529	115.337	455.164	302.685	325.768	259.652	222.031	441.516	143.577	413.338	0	148.608	449.662	118.484	336.365	130.197	351.017	157.355	105.541
EDJ91927	671.102	1123.46	942.913	507.569	473.188	1083.65	1238.21	3109.43	0.236556	1370.57	474.374	1454.35	277.177	641.158	296.477	201.711	99.4822	514.326	198.188	471.678	293.093	161.249	470.827	301.599	765.153	2173.17	229.451	155.731	539.324	464.057	1147.19	202.779	1534.72	581.498	1266.65	1859.82	1003.83	1110.55	419.298	670.073	0.0949016	421.916	2171.65	269.537	1517.83	236.965	1391.95	658.639	325.588
EDJ91928	3010.86	1198.44	2587.31	1911.79	1151.04	2590.18	2373.05	3128.05	0	2828.23	1152.76	2167.21	1665.63	2629.82	1874.72	1589.99	1233.65	1918.28	1163.83	2063.52	1857.12	1283.35	1575.03	1347.62	2494.64	3227.44	1788.74	1083.27	2095.14	1201.04	1182.61	1805.47	3046.74	2170.24	3204.8	3432.42	1093.05	2486.21	1129.22	256.721	0	1797.1	2777.98	1616.47	2413.52	1351.07	2944.97	1502.25	1331.48
EDJ91929	42.6075	129.022	76.586	115.538	44.3491	65.4674	61.1566	45.052	0	46.2351	64.5047	57.4336	56.938	87.025	67.6198	63.1246	84.6081	148.257	126.072	148.868	54.4439	54.6871	75.9363	77.0342	79.8432	62.0474	104.166	192.044	99.3161	117.234	151.993	57.6035	73.1468	79.2361	77.3468	106.406	170.248	58.8594	173.222	9.30501	0	147.167	65.7288	59.189	61.4355	47.5652	53.5803	173.029	106.434
EDJ91930	0	0	0	0	0	0	0	0	0	0	0	0	0	0	0	0	0	0	0	0	0	0	0	0	0	0	0	0	0	0	0	0	0	0	0	0	0	0	0	0	0	8.40932	0	0	0	0	0	0	0
EDJ91931	2203.86	1080.83	2035.87	287.15	250.018	1802.61	1865.01	2978.82	0.0538812	2074.81	244.735	1015.22	706.067	746.716	549.904	656.77	533.782	270.048	110.211	403.856	512.021	510.064	899.811	396.398	1270.47	1957.97	350.998	148.497	117.142	975.662	1054.51	380.315	1878.81	1011.01	1146.58	1049.33	1285.52	1422.6	138.354	779.326	0	218	1013.43	376.867	959.737	198.636	2239.87	924.974	548.728
EDJ91932	223.776	660.856	222.425	326.812	320.097	341.267	261.891	246.884	0	241.337	330.868	424.779	247.546	714.721	208.47	265.124	436.299	291.698	479.474	356.221	240.324	579.874	668.839	438.464	265.356	486.544	231.487	417.724	461.623	508.406	618.846	201.582	416.295	351.157	436.389	318.2	669.401	367.997	107.761	402.868	0	339.774	247.532	247.392	296.802	218.118	251.996	533.909	665.262
EDJ91933	148.222	249.179	107.907	116.759	113.078	151.757	118.401	110.1	0.0880223	116.656	115.693	178.142	113.856	158.035	87.1324	129.095	213.475	110.536	126.876	76.9912	124.541	280.224	200.785	148.208	67.397	120.916	114.336	145.849	120.599	255.219	237.224	115.592	101.297	85.5224	131.063	140.756	255.903	110.276	98.1486	149.06	0	117.666	113.165	107.907	124.054	119.747	114.466	249.307	182.07
EDJ91934	393.9	261.831	167.288	222.166	158.889	239.561	155.236	186.97	0	189.631	149.326	278.39	214.907	227.842	155.51	223.836	351.131	182.62	147.222	154.765	226.616	397.142	311.211	181.881	111.315	227.997	217.571	252.6	171.129	255.619	193.732	217.715	156.23	135.115	196.69	184.326	242.936	230.572	108.33	58.126	0	218.523	185.456	214.28	196.119	261.482	180.405	214.584	205.326
EDJ91935	200.316	204.833	137.244	156.143	147.417	151.901	123.437	151.467	0.0826354	141.511	153.649	187.682	142.117	180.645	113.999	155.752	220.661	149.026	170.648	156.958	154.045	231.378	239.159	154.215	127.881	167.149	139.009	241.501	164.885	193.802	201.237	141.915	214.291	134.789	138.088	139.566	227.879	193.582	117.659	123.655	0	156.791	155.004	138.512	148.573	186.151	158.44	165.615	207.122
EDJ91936	272.476	162.982	243.056	232.227	506.955	312.708	257.174	303.801	0	253.517	570.157	306.119	247.959	868.123	206.551	265.579	520.115	199.292	533.835	308.922	219.021	0	841.719	512.243	195.106	294.376	231.715	538.254	104.642	164.698	178.2	216.781	400.562	167.016	262.584	224.423	157.711	271.407	370.305	419.316	0	203.832	228.332	227.421	248.246	272.492	260.986	161.289	710.668
EDJ91937	834.044	498.863	460.975	327.32	345.336	494.182	526.758	493.59	0.0768942	503.136	356.813	875.928	291.489	623.236	327.705	376.96	399.824	308.958	385.829	375.787	364.176	556.223	589.251	385.526	410.108	669.48	312.908	431.207	495.202	445.23	485.284	371.869	800.721	355.773	541.428	549.003	460.164	524.479	348.799	353.771	0.0385605	344.659	575.835	251.867	571.08	277.188	508.93	416.025	568.664
EDJ91938	193.963	248.741	196.262	256.517	204.137	224.782	250.266	232.469	0.028729	214.094	214.742	253.271	172.739	251.28	124.966	165.885	211.359	248.969	232.11	194.072	163.748	266.631	334.163	192.513	199.249	338.559	162.182	305.385	206.238	218.862	233.28	156.639	346.522	196.734	286.861	202.034	232.709	251.083	200.603	247.89	0.0288138	264.348	205.461	146.713	224.622	166.61	218.216	211.642	343.386
EDJ91939	118.944	294.97	125.571	89.5375	190.108	157.042	124.555	142.621	0.0381861	122.519	206.124	191.56	149.724	140.098	98.1349	150.056	229.053	86.4114	237.321	130.386	134.029	134.223	297.255	191.41	84.2835	108.27	124.983	311.005	174.128	284.056	286.529	136.129	138.011	76.7121	86.3146	128.939	300.615	118.454	170.23	244.279	0	85.0361	140.756	114.909	148.534	164.872	139.442	286.706	270.68
EDJ91940	210.863	174.308	129.089	148.952	170.503	125.743	98.9495	125.437	0.0908248	127.554	183.914	180.995	114.957	126.043	103.882	134.96	258.406	147.773	188.154	44.8102	96.9234	126.217	264.431	179.746	31.4158	26.1992	90.5642	255.945	234.668	188.773	174.925	105.893	48.0237	28.2293	20.4211	103.557	202.334	40.0073	184.021	211.303	0	141.462	150.372	106.48	130.969	110.682	131.497	171.282	173.069
EDJ91941	48.7186	140.151	60.6507	100.137	78.5066	57.5639	48.2443	56.2022	0.0342359	60.4336	85.6395	95.3735	62.101	55.8381	53.7674	69.6923	135.456	98.597	149.312	63.3925	56.4746	100.293	148.315	92.2718	44.5511	37.5755	54.2712	163.548	92.9375	125.408	133.953	71.0145	39.5055	75.9568	34.1479	54.8793	154.652	58.6818	122.437	133.399	0	89.1379	77.6415	52.4508	66.3608	76.707	68.8568	95.6367	138.477
EDJ91942	106.966	98.5398	76.6214	99.2721	102.986	78.2171	62.8812	76.6996	0	75.7619	103.154	100.767	69.6575	89.0612	65.7973	76.8841	123.837	100.846	146.02	73.5864	61.655	79.7932	128.005	121.043	38.7968	37.8276	58.7674	152.814	97.6477	82.6069	97.2967	68.1417	62.1137	38.9175	31.6565	57.5389	109.344	49.6856	128.727	77.1759	0	85.4713	86.6863	58.6156	75.3207	79.4984	78.8469	66.9097	153.555
EDJ91943	228.11	279.675	167.761	216.504	199.853	153.533	134.612	153.097	0.0549334	144.31	199.34	211.461	147.871	194.618	127.122	152.58	227.113	217.179	160.758	148.94	138.977	83.5556	98.1856	171.453	146.458	107.154	118.994	170.482	224.538	166.623	274.687	136.321	202.297	137.84	103.77	145.223	263.1	166.692	170.313	170.316	0.0275477	213.473	203.364	139.287	169.693	135.291	179.309	152.291	218.368
EDJ91944	148.22	357.983	173.911	152.414	189.955	172.496	146.513	136.814	0	152.735	181.791	201.818	142.213	137.529	122.935	137.442	183.443	123.885	142.736	152.187	145.829	129.137	98.7604	161.944	163.7	143.419	112.481	128.699	171.02	203.673	357.709	133.3	262.192	119.68	142.251	152.551	340.087	186.155	142.306	210.739	0	93.2809	198.174	115.403	157.557	139.633	174.731	189.718	171.89
EDJ91945	95.7148	281.986	80.9689	88.3808	82.4311	71.7228	53.6784	63.8734	0	66.5439	91.6068	88.6245	83.322	60.9118	69.8233	86.7013	123.741	78.6224	109.766	81.636	80.7849	78.8322	79.912	93.5621	58.8865	63.5702	70.518	112.635	85.2802	120.671	250.468	81.8895	79.765	61.639	56.2776	61.2164	249.838	83.547	115.162	104.395	0	66.2519	85.9157	74.9969	74.6283	101.478	78.5501	118.16	107.168
EDJ91946	168.185	379.47	131.404	182.887	237.04	153.511	115.302	120.992	0.031285	140.406	255.128	179.807	100.377	179.321	104.371	115.279	212.844	162.952	196.887	186.445	110.766	134.257	105.657	215.073	131.28	122.27	92.769	166.034	163.97	207.401	367.223	107.784	207.067	114.392	135.033	135.16	349.199	161.342	188.388	188.546	0.0313773	127.995	167.481	95.7741	154.708	134.037	130.381	212.573	193.839
EDJ91947	688.184	1711.92	648.015	817.009	767.432	792.978	547.453	526.715	0.0316369	588.665	770.939	776.838	621.582	809.717	717.281	633.419	678.733	732.352	607.722	714.05	666.071	698.131	585.236	890.46	529.056	450.731	574.202	558.238	839.526	985.991	1719.49	628.604	737.608	355.35	565.73	662.462	1707.98	597.041	633.184	950.829	0.0317302	547.967	719.293	528.642	589.759	698.17	601.548	919.965	476.675
[truncated: 940 more rows]
[truncated: 140 more columns]
