# Supplementary material for: LSTrAP-Crowd: prediction of novel components of bacterial ribosomes with crowd-sourced analysis of RNA sequencing data
Source: BMC Biol. 2020 Sep 3;18:114. doi: 10.1186/s12915-020-00846-9 (PMC7470450; doi:10.1186/s12915-020-00846-9)
Supplement: Supplementary file 8 — Additional file 8 : Table S7. Helicobacter pylori expression matrix. Genes are found in rows, while samples are found in columns. [file 12915_2020_846_MOESM8_ESM.txt]

geneID	DRR054070	DRR054079	SRR5217498	DRR054059	DRR054066	SRR5422842	DRR054080	DRR054063	DRR054083	DRR054068	SRR5422848	DRR054069	DRR054057	SRR9139703	DRR054060	DRR054065	DRR054062	SRR3401641	DRR054061	SRR5422851	SRR3401647	SRR5217496	SRR6351959	SRR5422845	SRR5422841	ERR2752115	SRR5422043	SRR3955464	SRR5422742	ERR2752114	SRR6351957	SRR9139701	SRR3955462	SRR9139700	SRR6351956	DRR054074	SRR6351955	SRR9139704	SRR5422849	DRR054076	SRR3401643	DRR054067	SRR9139705	SRR3401620	SRR5422047	SRR3401654	SRR5217497	SRR5422741	SRR5422846
CBI65558	219.525	179.858	135.499	298.566	203.831	108.754	52.047	353.174	199.101	42.823	141.811	40.5426	38.7482	204.305	383.383	86.8041	361.44	170.003	392.533	157.808	158.014	143.582	103.253	140.098	110.055	113.324	57.729	30.0704	128.863	121.64	79.6222	251.029	121.669	286.837	69.6877	195.706	56.6144	189.205	146.053	50.7989	104.683	160.721	179.903	128.226	103.712	83.5808	78.0089	96.1068	138.834
CBI65559	1029.85	745.941	358.69	668.727	660.797	189.248	112.638	485.761	411.309	94.4762	305.62	76.2083	91.7186	369.493	790.111	125.861	471.842	366.762	790.713	323.613	437.661	833.841	233.141	319.971	193.625	318.398	127.126	138.517	228.508	326.603	174.715	618.909	330.165	417.837	177.112	735.148	184.189	398.908	332.736	137.173	374.384	780.652	362.916	343.753	296.429	395.804	604.264	251.309	346.69
CBI65560	683.905	560.997	196.912	704.289	434.498	559.536	68.0354	537.734	438.791	34.9326	387.029	16.439	22.1677	100.272	802.39	55.463	558.864	128.108	782.465	309.75	101.731	251.409	164.08	470.27	590.738	227.577	480.838	138.662	214.458	235.511	147.21	103.479	245.955	102.51	161.966	729.527	93.3197	72.6006	364.671	42.881	162.124	501.868	90.8716	130.637	469.548	243.185	177.789	318.972	472.533
CBI65561	426.328	418.403	255.752	711.588	424.953	1125.21	63.9741	534.074	468.739	42.4401	553.835	24.0464	36.3279	400.082	653.338	148.437	545.175	277.159	758.691	431.238	284.977	439.619	384.87	625.101	1187.66	604.346	884.179	521.456	289.634	620.396	450.911	521.916	511.888	602.106	517.239	513.497	228.336	358.697	531.422	33.3273	238.275	382.567	352.416	263.058	627.817	406.08	395.674	485.296	646.636
CBI65562	1188.06	715.752	1168.85	1045.97	927.372	2379.21	137.371	1237.82	496.699	66.0243	931.016	37.6135	40.2059	93.2058	1201.9	114.566	1208.94	1076.75	993.692	999.631	1096.61	1392.15	1022.1	1169.74	2375.05	646.643	1850.41	1065.76	951.607	770.466	1003.57	252.362	1721.9	363.908	1229.4	763.892	498.623	109.084	1080.88	94.5405	615.056	845.761	118.073	842.005	985.474	1576.86	134.18	910.05	1265.12
CBI65563	42.0693	37.8101	30.5742	66.0373	41.0993	77.613	22.9769	67.3702	41.2545	7.32618	66.4574	5.02488	8.41488	29.6466	66.6744	24.233	60.7383	21.4101	68.7222	89.322	17.7945	19.9215	39.4807	63.693	82.8842	87.4178	45.6208	28.1196	43.7961	112.677	28.6368	43.8461	50.5461	53.2209	24.7124	46.3336	15.9372	25.1937	62.4304	8.56263	17.8346	35.612	23.4583	24.4261	47.515	30.2795	34.7819	40.7846	63.5736
CBI65564	86.7868	53.7486	54.1687	77.0503	77.0625	87.6602	21.3615	107.955	56.3373	12.6513	40.083	7.77158	17.3264	53.2539	66.4558	43.2844	103.583	47.9207	54.2912	33.7671	37.8156	75.592	61.0977	43.7036	97.705	70.528	69.2205	39.9513	38.8969	72.0346	42.5623	54.7065	76.6163	71.0058	49.2605	59.0015	28.2178	60.0303	38.7451	14.4729	47.7683	60.9437	50.6148	45.8479	45.0101	43.3422	46.3118	33.6093	42.4143
CBI65565	144.486	99.7851	57.4619	116.946	169.406	41.0622	177.745	147.799	94.4136	43.1165	61.7064	28.8145	63.9108	53.5514	89.6542	151.394	135.004	17.5594	86.3477	86.629	11.684	30.673	25.1291	55.3454	40.5465	266.109	19.1463	18.8803	34.3311	279.215	19.2201	32.4851	36.9148	52.821	20.6876	93.326	12.3144	65.1531	54.0255	40.5085	13.3056	131.81	66.7954	12.2723	44.047	16.378	27.7503	34.7185	57.4827
CBI65566	57.8005	40.4475	5.9942	81.3696	50.0362	22.7507	22.7423	88.0498	42.3291	9.75606	15.0196	4.90981	12.3747	5.5801	55.7459	28.8073	80.9257	1.78215	47.7724	17.7102	2.01184	3.76646	7.5148	10.2392	22.2486	95.4595	12.5554	12.008	7.78865	120.662	3.66508	5.68448	7.06252	7.36872	3.22819	56.1273	2.9672	4.87763	12.3488	11.4049	2.35844	46.8837	5.19157	1.05657	10.7828	2.23544	2.75668	8.38293	10.7483
CBI65567	45.3582	27.5669	75.4297	44.3321	31.6809	31.6285	11.5073	70.459	19.5613	5.44874	48.4288	4.86648	5.48562	48.7844	43.6116	14.2836	66.7879	77.4347	33.8232	53.5128	77.9997	91.4172	46.818	50.3551	33.4507	34.6694	16.9786	49.8283	35.1215	24.0231	47.0604	60.0464	137.437	69.8357	56.5381	32.8981	41.5243	74.286	47.8519	6.63417	48.3564	29.5298	65.379	50.5279	37.1832	91.9004	115.608	31.2212	51.125
CBI65568	165.828	319.944	56.6862	148.418	194.159	40.0478	35.8356	290.728	313.204	32.7335	34.9931	27.7446	24.4669	48.4939	139.423	96.1259	317.16	4.53615	155.943	42.9211	3.93757	53.6727	11.3066	35.7765	43.8735	21.6809	16.454	54.0466	26.058	20.3419	17.776	53.4032	16.5873	40.9704	27.8873	220.068	12.7521	42.2773	35.0283	27.7759	4.52172	188.586	40.1971	11.8166	27.2462	19.6163	44.4278	17.7216	37.4248
CBI65569	0	0	0	0	0	0	0	0	0	0	0	0	0	151.494	0	0	0	281.617	0	0	125.513	0	197.622	0	0	0	0	352.978	0	0	191.402	265.656	260.36	286.574	167.515	0	152.781	153.303	0	0	271.341	0	144.956	278.845	0	289.978	0	0	0
CBI65570	0	0	0	0	0	0	0	0	0	0	0	0	0	60.848	0	0	0	92.0595	0	0	79.1874	0	154.083	0	0	0	0	397.815	0	0	88.8431	65.4554	176.99	109.445	123.408	0	54.7889	43.7367	0	0	45.1986	0	37.3902	79.1389	0	188.072	0	0	0
CBI65571	538.112	595.065	196.756	665.172	597.572	419.974	137.047	566.175	565.579	65.2264	485.788	34.7089	46.0355	271.314	704.848	98.8142	538.445	165.926	761.039	294.587	134.422	184.854	194.815	603.657	428.883	279.829	274.168	472.864	135.885	330.839	201.627	325.976	132.29	352.613	186.439	538.909	122.278	309.467	517.04	137.845	159.158	548.746	274.766	173.966	439.579	130.41	323.12	246.626	613.326
CBI65572	273.844	246.361	163.11	539.326	298.982	147.385	35.3661	523.658	296.109	35.1024	170.168	31.6471	22.4497	131.126	576.882	60.4645	506.218	69.4453	655.061	185.588	62.5298	118.263	75.5994	189.127	158.771	85.2053	74.895	25.8822	109.443	102.816	69.0858	166.131	72.0778	188.398	69.4033	281.924	29.6946	199.684	172.615	31.2538	65.3313	292.5	140.332	69.7954	148.73	28.079	124.536	117.332	187.171
CBI65573	0	0	0	0	0	107.656	0	0	0	0	153.841	0	0	0	0	0	0	0	0	410.145	0	0	0	240.074	64.406	0	87.2593	0	641.01	0	0	0	0	0	0	0	0	0	264.781	0	0	0	0	0	488.174	0	0	215.315	205.759
CBI65574	3209.36	3198.35	1960.97	3107.39	3648.06	937.104	774.98	4815.71	2654.54	1117.32	1963.64	685.88	651.594	1549.89	3060.49	1433.97	5003.69	902.036	3354.78	2021.28	1132.91	2660.08	1132.15	1890.72	923.238	1744.33	823.916	1040.51	1693.98	1650.3	1220.23	942.738	1833.79	707.415	1232.49	2900.14	753.65	1842.97	1970.81	1058.9	1254.74	3727.54	1458.79	970.234	1677.88	38.9915	2986.54	1546.62	1946.74
CBI65575	38.2977	46.775	72.1752	54.2108	41.6897	35.2549	28.9025	27.9628	43.7659	13.5808	55.0296	7.37423	12.6119	75.7034	52.4443	4.49217	33.8008	71.9011	65.0852	55.9635	71.7643	103.86	83.6637	70.0245	22.173	18.6264	16.8521	6.26836	60.1567	28.5382	31.0662	97.3301	104.13	54.072	44.4728	40.9441	16.1738	46.3973	45.578	7.53961	64.0974	64.615	68.3773	86.4331	53.5616	50.7067	27.567	38.8236	53.661
CBI65576	180.498	155.991	124.305	159.801	144.793	118.345	82.1308	83.2443	99.2498	67.6304	139.662	63.2757	61.8392	449.589	139.288	27.5327	84.8715	800.756	149.861	97.0961	627.514	196.149	453.249	190.011	138.551	10.2746	95.6529	350.894	103.237	14.2116	423.971	582.621	755.566	614.948	488.04	157.739	258.321	428.334	143.081	78.558	675.711	249.264	406.864	651.718	189.264	753.9	124.453	116.876	187.243
CBI65577	562.398	698.824	373.717	446.082	533.239	216.877	451.886	296.072	333.338	534.562	375.932	329.139	318.9	282.735	460.521	223.495	290.212	137.517	512.497	251.725	163.584	426.524	168.932	505.312	198.309	658.227	192.093	172.403	261.5	579.913	166.434	230.495	275.781	218.34	136.798	568.245	152.911	238.08	441.322	437.631	183.071	667.694	295.16	146.922	496.281	127.26	336.72	370.672	539.718
CBI65578	300.652	305.436	143.71	164.048	289.512	113.594	252.58	164.781	291.537	192.76	153.263	184.356	216.895	255.783	183.626	317.35	147.637	183.713	166.969	129.772	174.781	246.648	160.456	175.472	119.326	241.092	76.1654	55.101	69.0424	293.078	100.297	333.592	108.898	318.569	105.632	206.136	106.802	306.821	166.032	288.816	220.206	152.035	366.931	188.039	126.147	77.5639	194.661	94.9412	167.937
CBI65579	288.892	363.883	428.661	285.786	283.664	578.99	166.575	306.895	322.874	135.817	750.068	113.376	161.287	778.419	282.458	211.034	301.747	393.782	290.315	868.999	445.427	464.99	599.16	731.388	589.368	383.512	299.566	186.402	359.919	357.089	387.609	940.648	340.786	899.475	413.528	265.993	383.564	697.93	784.409	209.417	469.317	217.877	888.502	423.12	466.157	392.437	471.5	386.067	748.396
CBI65580	320.968	253.38	286.539	563.121	315.81	119.343	333.87	432.655	260.197	233.594	193.819	224.204	263.695	82.0214	428.243	269.421	462.195	64.825	389.817	225.806	77.3724	161.491	97.2224	199.723	113.698	368.877	96.5893	86.119	219.853	329.579	100.578	66.8593	330.283	74.6763	101.474	330.988	74.2935	94.0613	196.422	237.593	116.099	431.334	84.5156	78.389	225.821	119.113	173.419	224.131	220.279
CBI65581	161.025	139.606	102.194	284.695	165.285	71.0029	60.3132	235.596	163.956	53.6289	97.0594	61.1726	59.1185	91.0696	331.088	98.0111	242.355	70.1475	352.612	107.427	85.0843	104.779	57.8085	97.5859	68.3382	69.2141	42.2552	19.4699	80.8806	67.5959	45.5403	82.2146	82.449	93.5337	44.16	169.382	21.9471	87.6541	87.7958	82.6788	76.8441	215.527	87.0905	68.7537	88.814	70.8184	83.4347	65.9172	96.5954
CBI65582	74.5967	50.2091	1021.48	146.055	61.1664	1569.96	32.2859	123.812	78.9279	20.2369	1289.26	32.458	31.2255	82.8243	168.585	53.5505	119.781	64.3244	181.951	1413.06	55.278	566.889	54.3204	1382.07	1612.41	78.0565	1397.51	12.2625	621.078	97.3168	38.7429	96.9858	40.0425	82.639	36.703	86.3542	23.3809	71.7961	1214.08	28.5768	62.3032	85.043	55.9086	78.521	1189.4	45.8975	158.454	1012.64	1291.78
CBI65583	36.5726	22.3049	33.7456	64.1944	38.5153	76.9093	19.3427	46.1242	36.3101	9.74478	79.7446	6.78579	11.6056	24.7079	64.3459	25.5897	50.1672	30.1233	69.2184	76.5866	28.4067	36.1174	37.2508	82.2616	78.1075	49.9103	44.2747	10.7123	33.7966	58.4619	26.1369	27.7221	34.0009	36.8572	29.1851	47.2457	17.6764	21.2204	75.8446	10.1867	26.1209	45.4686	19.8501	30.2995	63.5614	27.7383	37.83	47.4841	86.3064
CBI65584	71.9153	28.4357	230.085	55.4098	58.92	1345.29	63.7088	39.6963	51.6096	15.5199	806.555	11.7247	28.8254	432.693	77.5938	41.0686	53.3086	363.872	82.5066	543.461	318.536	554.203	352.814	856.023	1439.62	175.84	1150.11	497.492	331.995	205.604	264.258	530.022	344.477	697.33	281.156	45.3372	439.814	578.632	744.114	27.4718	475.166	63.4541	520.937	405.085	591.781	100.777	800.708	485.2	761.082
CBI65585	2410.56	2277.22	1734.02	2656.59	2275.79	1544.01	580.946	3010.09	1817.11	536.277	2712.77	433.71	470.831	3158.35	2470.05	757.683	2987.72	1462.87	2793.01	2753.84	1323.46	1611.74	1843.53	2740.45	1511.11	4002.38	1418.57	1692.76	2813.1	3500.93	2290.12	2845.71	2386.11	2056.05	1956.24	2380.4	1387.71	3890.31	2582.46	665.657	1791.95	2425.29	2844.07	1781.33	3164.52	42.3943	1567.92	2497.04	2756.48
CBI65586	25.6579	18.1572	4.4486	57.0727	21.1029	25.0728	5.80905	51.9198	17.3973	2.16091	23.9899	0.988085	2.74608	12.767	46.5545	3.61148	67.7163	6.93189	61.164	23.3612	5.44896	10.9227	11.0814	31.56	23.0796	91.3456	17.8189	7.97913	13.5332	130.131	8.04772	19.1274	12.1522	21.9368	11.4923	35.0723	7.33008	9.131	27.4818	3.03074	6.01196	22.6632	9.54374	8.75332	27.0595	4.93133	4.18926	20.6169	32.0287
CBI65587	0	0	0	0	0	0	0	0	0	0	0	0	0	2.12263	0	0	0	3.56491	0	0	3.24185	0	11.3382	0	0	39.8834	0	3.11481	0	65.1436	6.31518	1.7587	13.2013	5.29236	9.47099	0	2.70762	3.1439	0	0	1.73731	0	4.24717	3.26888	0	7.53682	0	0	0
CBI65588	0	0	0	0	0	0	0	0	0	0	0	0	0	23.1626	0	0	0	11.6184	0	0	11.0372	0	57.5675	0	0	40.767	0	15.3262	0	69.8463	41.0413	23.0296	37.3551	28.7868	44.5968	0	17.4463	11.3213	0	0	8.7206	0	16.8531	18.5488	0	30.3817	0	0	0
CBI65589	57.7482	47.375	20.9092	87.6259	66.2113	40.6163	16.9473	166.384	81.0181	10.5783	42.6197	3.22464	9.99595	113.581	125.176	20.1347	147.091	28.949	131.15	43.2966	27.7203	14.6547	59.2927	42.173	40.1435	51.8228	23.9898	20.1011	19.2446	76.4358	29.4337	130.875	42.2295	135.629	35.8849	45.0803	17.4734	59.2814	46.7882	8.92926	28.0288	40.3051	80.3572	26.8087	47.6799	25.7496	15.9504	31.0204	40.464
CBI65590	133.776	113.726	111.373	162.59	131.592	106.896	73.7807	255.793	88.4386	39.2043	104.752	5.80568	40.5446	184.283	155.599	77.8065	290.434	64.8913	135.72	50.1603	63.4051	72.2602	150.411	132.98	111.836	77.7215	136.617	556.015	36.0608	106.489	127.183	136.227	170.132	213.641	146.722	109.241	79.1476	93.6038	98.3143	29.3497	96.7216	102.739	128.601	110.776	236.231	116.329	43.5832	149.682	146.104
CBI65591	886.001	781.463	1101.12	746.602	680.593	934.488	307.955	952.67	663.848	373.598	950.236	190.683	180.784	2073.47	739.061	378.778	990.171	840.888	633.834	334.916	504.262	1519.99	831.133	1195.74	1037.26	1306.19	1158.19	2027.27	407.037	1346.54	748.884	3518.91	641.993	3297.07	968.435	931.324	781.359	1367.64	1046.39	196.725	781.875	587.563	1770.5	796.031	1383	788.451	963.226	1092.8	1192.7
CBI65592	394.058	273.556	173.878	281.112	337.359	99.1472	165.634	250.054	258.386	131.463	114.657	106.201	108.342	192.261	285.623	94.7718	251.245	60.0381	265.333	120.514	56.5113	207.794	67.4244	124.812	103.505	141.537	56.0463	13.726	108.954	154.8	50.3656	288.949	57.7111	233.01	62.7371	248.032	34.8552	182.069	118.387	126.521	55.4673	316.429	216.312	56.373	103.085	47.1134	312.579	83.2337	125.565
CBI65593	83.6022	56.3872	108.688	118.443	66.4892	94.0526	24.8523	88.4939	75.0455	18.1696	80.0619	11.6249	14.1265	49.3822	110.958	35.7805	89.5611	29.246	108.44	79.7928	23.2216	74.4986	54.3355	87.8879	103.471	55.4034	71.8863	10.7484	73.5016	63.0427	28.3531	71.8714	45.1489	74.2736	29.5191	70.7732	18.9449	48.3601	72.8647	21.3732	26.5906	57.7104	47.5133	25.183	81.8509	31.6212	67.5568	64.2815	82.6191
CBI65594	155.228	153.48	131.986	234.254	119.604	229.686	68.9005	155.75	123.827	42.1729	136.209	39.0138	27.56	133.304	179.612	64.0652	149.481	158.532	205.146	125.561	121.606	69.0318	207.268	185.235	262.605	264.355	242.612	258.096	129.49	324.532	144.587	180.599	157.622	219.045	148.576	208.993	131.745	138.076	129.133	61.8566	134.907	123.276	129.104	195.581	168.967	195.274	66.0402	120.298	164.952
CBI65595	537.052	391.997	739.58	920.305	487.983	1165.25	179.259	684.008	505.455	215.738	655.275	187.43	185.585	509.845	828.233	216.335	590.73	60.9948	677.705	636.92	28.8004	420.039	65.6079	734.062	1119.18	959.307	988.975	72.6732	624.304	882.829	36.0171	607.606	62.9086	646.984	35.4122	597.277	47.0904	531.449	606.736	282.407	81.4576	523.708	560.256	45.7118	717.972	37.1981	447.024	676.689	785.543
CBI65596	326.477	258.875	272.653	426.678	393.167	177.239	229.509	322.558	285.976	381.398	312.999	344.534	381.729	95.8038	335.975	534.434	322.858	71.3662	297.179	362.442	86.1718	211.631	76.12	277.421	186.318	286.111	126.835	62.9592	267.297	269.93	94.4498	86.5543	204.247	96.415	80.3027	295.394	77.2411	150.211	292.811	289.552	95.9177	449.875	92.2136	84.522	326.002	77.8619	257.23	283.45	288.202
CBI65597	192.602	179.18	140.29	405.466	244.785	141.194	60.5057	256.844	284.048	53.2437	213.537	32.2583	43.4597	129.06	263.323	97.8834	230.385	87.4253	258.724	206.934	84.5045	176.479	176.047	230.607	144.354	199.473	87.235	185.737	113.258	228.627	122.223	113.806	192.962	110.334	129.696	274.134	89.6763	96.6948	205.435	74.9868	101.311	206.11	112.403	109.498	209.944	87.6187	156.274	161.162	235.09
CBI65598	183.109	159.695	109.891	345.891	198.175	83.4697	57.6318	289.174	227.316	62.623	138.155	47.7888	49.3984	292.797	272.536	214.018	276.507	170.222	272.087	145.498	166.437	91.5509	224.489	126.392	93.2018	185.706	49.2568	66.9597	70.2581	205.647	207.077	323.461	136.59	330.733	186.784	207.717	101.766	285.19	130.703	66.9372	146.754	192.452	297.443	152.021	109.76	117.534	106.203	85.9529	126.715
CBI65599	270.742	262.381	126.644	394.057	322.951	99.9261	109.817	433.71	294.18	116.418	156.199	95.6506	95.4267	264.924	304.259	350.685	429.917	114.577	301.476	129.049	91.6485	131.046	198.999	138.077	98.7261	458.708	57.4628	44.6684	101.073	469.564	230.582	181.966	138.374	164.878	170.793	323.731	100.781	211.75	142.323	105.946	95.0724	304.936	224.125	108.877	148.414	56.5775	123.551	120.478	146.105
CBI65600	132.436	98.1302	68.1852	250.013	147.584	49.807	28.5986	218.875	156.012	21.1681	102.052	16.3644	18.9916	185.651	191.043	93.0415	218.804	67.0849	201.314	103.265	51.0626	105.987	96.4381	90.8818	54.234	222.517	36.1195	25.1711	60.8259	251.907	87.1053	186.162	66.0224	191.1	87.8374	148.138	46.9509	179.57	117.12	29.2136	80.2644	155.841	165.889	82.2029	89.6941	48.3978	30.9783	81.9316	101.618
CBI65601	127.073	78.9498	50.8364	312.865	125.832	32.0105	19.5512	232.91	168.333	14.8814	62.4128	13.53	11.2486	132.512	263.574	39.8367	227.728	55.593	285.989	52.6564	52.1806	46.5317	126.351	54.0518	32.4135	202.487	21.6214	13.4178	35.113	244.26	86.1322	135.587	71.5597	158	87.8573	148.656	33.2633	118.234	59.7159	15.3705	58.8018	134.051	119.648	62.6962	54.9861	63.1903	36.4608	46.3825	50.2221
CBI65602	135.186	88.4113	29.8833	267.862	159.433	18.4613	100.112	197.358	163.791	33.6343	28.1531	13.1119	28.0312	38.459	250.147	96.9901	175.039	12.4727	240.836	26.8998	6.68394	7.2089	40.5489	23.9316	16.2097	89.4217	9.39875	7.96117	18.9799	108.282	28.4082	31.3157	38.3954	36.6263	19.9035	136.937	9.66664	29.4636	24.2841	36.7069	7.32664	152.544	30.395	11.7433	26.9328	19.1123	5.63602	26.8294	24.318
CBI65603	373.339	346.236	736.814	472.185	326.495	753.782	133.865	437.645	297.302	110.55	867.543	59.321	76.0912	0	412.394	151.43	449.418	111.515	427.211	775.714	92.551	681.897	146.245	911.282	796.337	0	656.912	311.354	551.841	0.341624	164.622	1.24279	317.822	0	155.758	596.749	156.348	0	840.603	129.005	152.231	400.396	0	137.058	1102.3	139.101	383.765	790.62	891.367
CBI65604	598.338	556.863	262.431	891.236	610.757	251.735	129.724	759.348	576.99	163.996	418.717	84.1188	106.776	506.69	919.17	278.633	686.215	213.173	892.616	438.275	180.78	204.812	203.625	425.486	244.545	375.979	232.457	282.292	235.774	419.323	257.662	561.49	270.613	538.099	223.834	634.903	141.425	459.485	378.84	180.074	250.768	636.131	472.259	222.843	660.18	158.89	155.912	445.309	447.568
CBI65605	275.592	318.382	203.722	504.182	232.373	245.24	42.1786	371.395	290.783	70.3989	331.785	49.3236	33.7427	701.91	487.196	168.261	421.533	422.272	522.398	430.756	393.605	140.552	210.974	386.617	287.933	534.471	186.719	162.117	266.833	606.05	167.618	742.148	170.752	763.522	148.731	421.224	82.7264	566.361	309.316	70.6017	201.5	289.819	632.67	236.626	399.198	262.575	148.408	353.62	337.71
CBI65606	463.923	397.103	168.612	728.349	493.505	75.3541	106.679	556.256	464.364	88.8479	168.16	54.9682	54.0061	276.147	771.915	229.408	520.165	169.938	735.957	182.976	136.959	203.601	212.302	188.999	74.1058	969.538	47.0629	49.3761	101.333	845.39	159.143	235.147	297.799	239.643	161.554	476.51	99.5873	236.852	169.607	101.441	168.242	487.674	296.416	207.853	199.193	147.868	238.438	148.682	185.684
CBI65607	392.759	322.439	175.828	567.862	382.272	183.609	53.0636	444.976	369.535	45.8143	272.695	20.0349	23.1289	370.454	626.537	125.301	430.824	126.419	620.97	261.831	122.834	245.644	181.495	247.899	193.605	299.079	117.051	21.3826	170.033	277.187	169.275	347.29	209.291	369.443	168.774	383.867	66.9472	307.261	262.459	57.3558	137.864	408.242	352.71	130.339	266.391	147.244	512.522	205.684	247.402
CBI65608	102.15	75.0265	50.3976	247.759	119.057	51.5705	22.7601	179.432	117.174	19.6758	67.2957	14.6948	15.7717	119.22	260.734	58.6425	168.101	50.5649	282.071	64.9512	48.5444	49.9238	104.732	64.4626	51.4645	98.7774	27.2944	8.92223	44.7828	108.95	71.1292	127.85	78.1378	141.468	78.2441	123.971	29.2507	94.5798	62.9306	18.5505	45.2263	121.495	109.492	51.0091	64.458	58.0058	31.4179	51.2205	62.914
CBI65609	58.6875	41.1119	35.1928	162.187	72.668	31.9983	12.2982	94.8227	88.9931	7.68379	47.5992	4.9308	6.97344	67.4028	158.926	27.9575	87.2074	17.6793	158.063	50.5726	19.4402	22.3619	46.8409	39.5204	31.488	115.253	17.543	9.77984	24.7532	140.639	32.4371	66.2482	37.8369	67.3664	35.51	83.486	14.5826	39.9728	41.1681	7.17428	17.4732	75.4621	51.5823	18.7132	34.9989	25.4078	15.7699	38.675	39.6442
CBI65610	126.006	101.303	32.9359	255.146	144.604	31.2759	27.2503	145.004	175.812	14.0849	55.1431	18.3551	16.3501	79.0549	277.092	81.9969	139.543	14.914	274.748	64.47	12.9009	18.537	30.5188	48.988	30.3997	113.009	16.5658	5.20083	34.8069	146.138	29.427	98.2511	13.9349	104.681	27.0153	143.164	6.907	51.7285	55.1097	17.9848	18.6134	171.87	74.4612	13.342	40.472	18.6606	13.9465	39.4358	44.5222
CBI65611	272.914	222.002	100.502	303.694	316.782	58.726	50.6065	267.207	236.176	26.5105	143.43	13.4352	33.6463	182.089	323.427	111.074	266.195	60.25	311.33	104.65	54.79	118.972	78.3418	130.561	65.8746	227.37	38.522	16.8588	84.8787	271.577	57.1392	156.217	55.079	187.647	49.3321	239.776	18.5719	149.441	141.485	36.6309	49.2145	285.899	175.744	47.6085	126.747	33.207	113.225	105.803	129.349
CBI65612	103.56	89.3478	35.1559	147.59	126.417	39.1601	29.9536	126.959	108.354	7.62378	65.0633	12.7373	13.0706	58.6168	125.813	37.2442	125.053	12.7222	134.904	59.1884	10.7429	38.5906	37.5394	66.1935	34.0019	273.791	24.5521	9.38356	40.0316	337.659	31.1227	30.2609	40.6138	35.2834	24.5082	115.175	7.88797	26.0458	65.6688	13.8912	17.7142	137.868	41.3372	13.8878	60.9848	20.9072	57.6036	53.6473	68.6728
CBI65613	82.1967	77.3076	58.7453	115.464	98.0502	81.1848	13.9042	88.0794	99.6245	5.56112	93.9433	3.71646	8.73971	55.9138	134.724	26.0356	95.3406	21.6536	119.238	113.903	21.7006	17.6506	56.9467	87.5856	80.9487	49.5181	57.4208	6.84477	56.8059	52.8113	45.6655	41.6945	27.9326	32.55	45.0936	100.964	18.2205	36.5364	72.8329	8.23292	16.1519	84.2849	43.0759	23.8063	97.922	27.616	14.7404	70.4963	78.2125
CBI65614	85.5245	70.3742	38.3754	137.256	107.096	75.7179	11.9179	116.768	119.476	5.56112	101.365	3.71646	7.15067	30.2592	151.61	19.2437	113.2	8.83821	157.802	127.788	7.23355	43.2135	15.5089	105.071	77.5418	30.7435	32.2184	2.10608	40.3705	38.8781	14.352	33.5191	9.31085	35.5779	9.60574	70.2572	4.31537	21.9218	88.8001	6.96632	8.88353	82.3693	23.6918	6.58473	78.2274	5.77051	52.5231	59.8499	104.335
CBI65615	8.10946	3.83353	1.56426	9.19149	8.30637	4.11428	1.35586	16.9031	5.34494	2.89081	2.71968	1.52211	0.813508	120.023	11.5768	2.08626	16.7106	56.2875	11.8911	2.177	58.3873	2.3058	81.3827	2.20091	4.8558	2.21069	2.26855	30.0821	0.980284	2.94528	70.7499	103.128	57.8936	124.166	71.4153	3.8735	38.4901	82.0019	1.95039	2.98281	67.8054	6.66858	113.057	62.7534	2.14344	63.389	2.15114	2.00339	2.73757
CBI65616	29.0195	16.4895	18.9039	40.3958	31.8734	26.3651	6.41529	57.1904	22.0193	10.9273	24.9452	1.6368	4.89892	42.2981	28.1317	10.968	55.9059	4.28178	28.893	30.1946	6.90257	15.9495	4.26902	25.1511	31.9303	8.26874	11.3029	0.927563	12.7903	11.6791	5.97614	47.5281	7.4558	58.0095	6.11081	22.071	1.90058	39.263	22.454	5.02054	4.97953	26.1533	35.4135	7.58474	17.833	2.90452	6.56658	15.8408	24.2275
CBI65617	9.47395	3.2898	0.313806	3.92832	16.3637	0.707456	33.7006	13.4604	6.02574	19.9284	0.842463	6.41238	21.9338	7.94489	5.38378	31.2499	5.21472	4.95607	3.05924	0.561508	4.16025	0.393806	4.80827	0.276777	0.352699	0	0	0.45423	0.137659	0	3.60189	2.11588	5.11157	7.83652	3.91324	1.69541	3.30922	2.5216	0	21.5808	3.48356	9.08907	5.57424	4.8067	0.356444	6.75616	0	0	0.265124
CBI65618	97.1125	82.3225	146.135	157.83	72.7966	123.95	65.9469	96.517	94.2739	48.9078	119.536	36.6781	46.5647	106.269	155.339	72.7016	94.489	89.4394	149.949	113.12	95.3679	162.552	98.6053	114.034	130.686	151.331	110.003	52.2028	130.126	139.283	75.3176	98.1861	131.859	111.601	70.8975	104.435	56.2391	117.383	111.35	60.3377	100.057	68.7848	110.641	99.9006	108.235	108.58	230.881	95.8302	106.154
CBI65619	3076.47	3148.36	2108.55	2511.02	3090.05	1298.13	1525.01	3487.83	2162.59	2414.67	2418.14	1783.34	1716.31	1623.28	2331.25	2765.35	3655.66	2537.31	2514.9	2310.5	2981.26	4877.23	2264.92	2141.26	1334.29	1345.7	1463.64	2751.81	2646.02	1127.06	3632.57	1119.24	4369.1	770.214	3123.17	2846.97	3080.61	2431.1	2116.97	1884.11	2927.95	3558.13	1478.26	3058.1	3113.9	345.094	7620.46	2391.76	2110.41
CBI65620	426.771	485.506	811.149	548.069	421.634	1363.14	274.453	443.974	497.687	218.227	2144.33	217.647	272.997	408.107	450.791	266.205	462.857	179.944	463.611	3119.55	207.397	808.88	238.149	1677.91	1460.8	444.417	770.952	618.862	783.133	403.153	343.721	383.021	348.541	413.178	271.138	546.005	183.728	527.232	1998.34	306.991	229.456	535.929	448.035	227.341	1778.08	116.167	970.682	1412.58	1703.58
CBI65621	88.6032	102.294	92.5717	140.384	62.4228	353.739	48.215	110.336	92.0229	20.7675	372.897	14.0956	18.0805	51.3951	140.623	42.9333	114.838	149.169	143.574	554.448	203.934	119.692	187.31	350.565	381.861	41.1224	238.861	301.542	153.963	40.0601	157.165	57.6736	111.078	69.4789	171.839	108.637	128.027	54.8751	345.297	45.8774	98.6288	104.62	36.4874	137.935	404.094	117.872	117.982	231.361	342.099
CBI65622	81.0446	62.9013	168.96	108.981	86.1291	183.511	50.9905	81.9874	81.2283	30.1847	224.753	21.7284	22.1046	199.456	88.2175	48.381	74.2255	142.367	67.738	219.31	122.741	88.6541	259.806	247.595	170.834	364.5	157.787	203.169	181.757	308.174	204.855	193.498	457.673	238.987	208.288	75.179	155.15	169.121	211.78	30.0039	150.766	49.0456	193.081	171.963	253.891	246.134	54.3107	222.525	252.164
CBI65623	81.6541	69.3348	107.847	101.213	80.7395	136.763	22.8459	88.4419	73.7592	21.3208	194.062	9.49901	15.7382	112.228	83.9752	39.0591	73.2106	87.8181	76.4744	307.763	102.072	37.7244	312.472	186.86	124.697	240.233	65.8903	95.5484	104.714	213.243	232.269	75.7471	355.346	73.038	244.834	83.3506	123.319	88.7153	173.447	14.1634	78.9539	76.5009	73.8582	105.836	182.783	208.067	32.2622	156.006	190.676
CBI65624	350.957	315.405	237.26	348.383	303.12	130.612	110.445	353.048	269.098	56.7198	215.166	39.7396	38.8374	225.486	294.285	152.166	332.575	67.5042	292.782	216.877	74.7691	157.775	275.256	189.661	125.902	322.355	68.0272	120.965	125.383	348.641	253.674	186.326	498.574	192.412	248.141	314.01	149.418	170.559	217.548	72.5551	103.132	310.169	206.176	69.3264	164.518	245.05	110.047	159.113	212.471
CBI65625	325.039	310.23	193.389	379.379	298.578	168.026	95.8848	389.4	303.514	67.0004	232.423	51.1886	43.7732	428.165	388.603	122.058	370.218	152.34	384.46	248.111	192.146	190.177	393.465	210.592	188.023	323.425	86.6813	168.247	152.464	317.313	377.486	303.065	502.312	324.702	396.073	344.926	305.114	354.851	217.168	73.5205	211.026	288.717	441.307	190.16	196.849	463.904	155.753	132.71	222.648
CBI65626	433.459	346.392	152.468	618.773	423.09	165.706	61.6012	499.979	489.526	21.1437	171.869	12.6063	24.6403	603.728	580.974	100.93	509.396	215.424	551.165	158.75	232.512	117.236	597.696	173.81	172.092	305.229	85.9793	222.482	117.221	352.83	565.475	535.608	780.954	502.533	503.743	554.242	243.965	386.67	152.846	51.5563	296.636	441.841	521.143	271.954	155.9	615.574	86.3707	128.138	184.362
CBI65627	0	0	0	0	0	0	0	0	0	0	0	0	0	0	0	0	0	0	0	0	0	0	0	0	0	0	0	0	0	0	0	0	0	0	0	0	0	0	0	0	0	0	0	0	0	0	0	0	0
CBI65628	124.136	117.534	139.702	155.787	143.122	324.182	128.606	185.971	89.9063	306.304	642.334	127.97	162.043	316.526	133.047	209.88	199.647	415.72	135.606	391.055	396.231	134.141	182.928	703.19	324.623	216.423	227.485	296.818	392.005	139.287	190.878	434.89	277.632	456.14	166.321	110.722	377.09	351.613	632.038	220.583	448.851	101.053	383.805	427.976	475.263	106.081	380.407	374.973	692.644
CBI65629	246.791	195.643	558.288	166.074	248.901	156.978	722.549	248.102	183.029	739.685	356.009	622.894	623.208	410.558	149.871	581.963	242.789	312.454	133.416	326.648	342.435	547.057	252.328	273.663	155.759	295.493	92.1978	270.228	346.308	289.295	268.339	364.708	716.299	363.347	270.347	203.035	240.934	629.919	334.675	904.76	395.35	192.361	499.584	337.189	227.448	330.857	384.625	230.086	271.259
CBI65630	253.255	189.618	503.325	269.764	273.358	212.132	174.306	289.446	235.607	252.842	315.741	140.11	143.167	86.1674	205.95	281.37	267.912	108.996	229.14	484.519	158.307	442.873	136.881	278.086	212.037	200.794	82.5251	144.668	358.697	215.11	146.398	56.9409	427.821	66.7499	142.536	282.387	106.009	128.871	279.592	332.84	151.199	249.087	74.317	110.367	218.161	125.63	537.74	218.794	254.693
CBI65631	20238.8	15698	21012.1	5020.01	16631.2	1311.7	39854.2	6363.1	19454.3	42689.9	2471.09	57149.4	54621	2665.94	6645.34	22669.6	5878.35	1855.58	5694.73	2812.69	2858.31	5039.66	962.399	1869.54	1200.71	6045.32	895.285	3086.99	1907.38	7138.63	1220.38	1681.88	5977.78	2772.62	1288.64	15677.7	2679.55	5167.71	2044.78	38766.8	2288.72	16099.4	2872.27	2189.42	2830.2	1059.61	5386.42	4421.88	1895.19
CBI65632	1539.1	1808.43	5927.29	1924.08	1271.18	558.617	391.68	1894.73	2273.56	1817.43	451.65	1399.07	1922.78	0	1500.39	1704.55	1669.7	0	1835.55	525.048	0	580.995	0	310.567	688.912	0	397.174	0	317.51	0	0	0	0	0	0	1281.47	0	0	557.402	953.632	0	1339.22	0	0	592.533	0	45.5587	448.756	429.709
CBI65633	0	0	0	0	0	0	0	0	0	0	0	0	0	0	0	0	0	0	0	0	0	0	0	0	0	0	0	0	0	0	0	0	0	0	0	0	0	0	0	0	0	0	0	0	0	0	0	0	0
CBI65634	1049.92	1013.94	1042.24	791.378	911.803	734.073	1483.88	720.955	1155.68	1987.29	1282.27	2234.02	2434.23	1091.97	755.113	2218.35	719.594	1168.51	716.574	992.446	1699.69	379.61	2492.11	1134.27	755.377	1114.91	578.264	1297.56	769.563	1325.7	1363.44	857.172	1313.2	855.483	1169.34	894.109	930.487	1450.42	1382.88	2530.58	1142.09	914.358	1294.68	1063.46	1015.47	2090.98	408.417	908.94	1172.61
CBI65635	1452.49	1367.33	2086.59	1048.79	1220.19	817.375	4130.38	964.889	1348.01	3198	1602.21	3524.05	3847.51	1794	862.339	3989.98	1021.35	1896.41	759.364	1536.41	2724.28	728.476	4021.38	1260.62	812.655	2281.27	486.611	4145.54	1254.33	2348.03	3391.15	931.195	3201.75	807.565	3385.63	1390.58	4573.55	2154.47	1445.12	3983	2858.62	1317.02	2055.05	2155.67	1230.19	3999.56	970.937	1156.33	1302.8
CBI65636	2427.57	3306.67	2712.45	1523.74	2329.54	2380.66	3641.21	1652	2637.13	4379.17	3118.26	4477.66	4566.32	1850.42	1501.05	5458.31	1648.64	1193	1485.3	3670.96	1408.02	5700.74	2168.93	2635.14	2218.53	2018.85	1949.71	2459.71	2317.93	2127.55	2363.1	1075.51	1930.27	965.902	1790.28	2243.41	2083.23	2340.65	2830.73	5768.51	1694.77	1931.67	1964.65	1356.73	2486.81	2252.63	14755.5	2654.3	2800.87
CBI65637	1142.14	1096.15	1604.25	1028.08	1066.66	622.797	1754.29	994.78	1393.89	1655.93	912.181	1552.42	1454.82	941.195	1009.72	1822.54	924.695	992.592	959.071	1033.48	1061.05	1095.23	1702.34	812.988	619.617	877.433	439.8	1920.12	771.576	1001.11	1318.63	781.122	1205.27	651.611	1438.08	1053.67	942.874	1244.51	913.292	2459.21	1278.06	963.735	1012.03	914.612	818.009	1687.08	1282.43	616.94	848.712
CBI65638	15.1745	47.4237	0	0	0	193.2	181.148	0	0	0	302.801	0	0	539.92	16.7392	567.791	12.5287	0	0	237.434	0	0	0	321.847	161.568	0	84.1911	0	80.0374	0	0	969.258	0	690.35	12.1671	134.42	10.9321	399.847	281.018	0	0	0	130.949	0	113.042	0	0	104.966	420.404
CBI65639	89.5701	100.486	37.6559	101.012	48.335	96.2121	54.8338	41.6829	83.7244	17.7138	56.6124	38.4735	0	81.7172	83.6052	140.622	22.7547	384.278	119.308	44.9197	549.142	50.4062	416.429	83.0314	84.6461	0	40.1384	512.361	26.4299	0	226.914	118.487	280.401	203.745	386.713	40.689	193.585	151.293	28.9992	72.1167	100.324	39.6606	89.1861	230.717	22.812	341.357	38.5873	11.915	76.354
CBI65640	692.197	372.93	48.2331	723.51	736.007	81.2915	126.605	932.22	459.836	112.094	157.037	99.0428	97.7422	169.782	843.686	160.567	1048.98	68.4513	846.763	115.604	79.1271	61.906	77.5673	128.676	82.4939	92.3705	32.0782	51.7146	30.3538	119.405	63.2884	172.508	110.328	132.628	60.4	623.155	90.2365	182.397	157.701	116.254	71.7172	712.681	152.694	67.7982	55.0055	70.5683	84.0361	47.2129	138.248
CBI65641	151.036	125.41	28.2469	351.124	140.137	52.1775	11.7762	277.668	156.223	4.48356	69.7853	2.95094	5.29925	113.237	367.382	15.1001	266.594	21.0531	424.183	70.63	15.5076	27.3049	67.2671	58.5397	54.7959	93.8421	30.9623	3.51177	27.1643	119.697	74.8391	116.586	29.0343	127.904	72.2035	186.004	19.4167	46.8811	67.7063	4.62625	16.6724	139.627	75.7029	20.431	54.3716	33.7751	35.3545	41.4446	53.342
CBI65642	242.329	224.516	82.6461	279.835	205.887	120.171	22.5027	255.954	149.467	19.1158	124.276	15.204	18.002	411.115	302.435	38.4722	273.398	93.4519	341.196	113.609	80.051	112.718	211.54	109.543	132.859	259.37	68.9675	51.033	45.2933	295.469	195.932	460.518	111.874	589.341	199.675	210.116	60.2051	210.178	120.77	13.1534	63.0274	229.068	357.868	79.6983	104.017	165.249	204.848	87.8327	112.087
CBI65643	309.626	233.904	99.1254	399.454	265.69	82.959	24.1617	415.834	221.593	10.2199	117.984	4.39065	6.67485	392.542	394.849	33.5818	422.34	53.1357	450.245	86.0649	41.3045	93.5967	115.087	103.474	81.3224	166.169	44.4009	31.1018	44.9919	217.412	137.083	418.534	72.666	456.688	138.701	238.817	48.905	230.785	111.785	10.6409	60.4261	318.337	326.074	61.968	105.941	67.0911	134.466	83.5492	111.058
CBI65644	604.263	263.044	115.869	1208.35	430.31	159.797	37.9159	898.301	479.809	17.3521	291.263	8.86775	3.79157	113.01	1105.41	29.7109	874.558	44.2861	1277.66	209.659	21.5747	123.442	83.2621	336.827	177.542	96.875	106.613	322.874	106.607	119.041	106.471	148.254	50.4918	117.403	122.877	520.502	31.4625	64.5122	293.429	24.1777	63.5903	427.359	54.8173	50.7607	338.808	59.0095	65.0877	238.24	327.412
CBI65645	306.87	232.701	292.423	355.042	198.18	449.734	56.5326	282.969	187.365	8.42887	527.99	7.32285	5.21836	430.317	304.758	26.7652	307.502	112.615	355.766	395.57	86.309	345.186	137.513	775.649	451.29	109.747	383.928	283.569	317.343	157.342	233.773	588.503	85.6144	506.127	212.052	420.787	107.389	221.731	486.458	21.6293	79.5634	235.271	297.066	93.8151	857.89	120.198	96.5913	603.243	729.064
CBI65646	21.3609	0	0	0	0	508.837	0	0	0	0	438.784	0	0	0	0	0	0	0	0	473.495	0	0	0	926.712	551.095	0	580.72	0	235.577	0	0	0	0	0	0	0	0	0	629.338	0	0	0	0	0	848.68	0	0	637.208	946.873
CBI65647	920.85	807.347	459.024	1052.84	858.439	290.883	136.488	758.992	596.014	118.372	515.056	58.6669	63.448	574.173	1071.03	178.691	822.033	402.959	1126.15	531.05	320.17	1121.86	314.574	715.282	324.963	1340.21	226.993	395.041	371.016	1674.42	509.329	856.314	370.983	777.415	503.958	868.635	270.259	628.321	604.513	134.667	556.432	1054.79	581.32	424.244	768.344	348.291	1787.55	438.988	748.803
CBI65648	1580.57	1080.55	1300.33	1759.16	1256.51	804.137	393.092	1395.47	1000.15	328.259	1275.79	226.163	252.363	2850.96	1649.3	465.4	1492.17	1313.12	1800.72	912.603	884.859	1347.16	823.652	1521.66	793.505	2054.79	646.601	1762.26	724.96	2050.36	1293.61	3899.98	1277.69	3298.72	1345.73	1632.37	874.296	3297.14	1432.36	368.002	2007.78	1700.22	3459.98	1418.65	1260.64	1070.61	749.65	1170.62	1630.46
CBI65649	856.975	541.379	1564.37	1804.87	920.315	3170.46	150.728	1295.4	797.437	135.221	1756.39	132.027	152.071	769.735	1784.23	201.889	1387.22	1671.13	1775.23	1947.93	948.348	1345.42	1243.51	2047.11	3255.3	1673.21	2484.69	2287.31	1379.21	1740.4	639.826	1571.88	1810.33	2152.42	870.52	1238.5	488.416	1076.51	1656.01	247.478	1446.2	1105.47	701.635	1720.08	1759.16	1577.22	1615.54	1504.3	2056.5
CBI65650	171.701	230.93	78.9932	233.282	203.3	155.261	61.0624	260.943	262.294	67.4412	128.642	60.2128	81.691	254.962	243.392	240.536	229.595	132.454	257.986	112.888	146.119	68.0788	183.922	148.84	170.18	242.028	110.968	41.6683	104.007	248.007	171.224	252.683	173.004	258.021	171.258	174.049	62.7453	186.692	124.635	56.2356	153.993	214.263	225.028	177.069	161.945	176.967	143.903	105.43	142.574
CBI65651	163.883	185.9	2020.24	160.176	67.0646	1705.13	86.9506	143.21	64.3698	23.4074	1064.43	0	43.475	64.79	120.522	99.1047	141.323	1315.43	101.87	997.216	1774.55	1097.37	1164.21	1113	1986.52	7.70492	1461.88	512.827	686.279	4.91875	1070.89	169.992	963.375	124.262	1308.19	284.968	658.544	55.9782	1115.89	24.2574	1555.5	220.116	62.8548	1574.27	1119.86	1605.84	406.068	952.556	1217.48
CBI65652	1563.47	1274.95	805.066	1650.72	1201.81	318.753	299.536	1739.14	698.217	359.248	738.852	125.616	201.411	2180.64	1694.62	585.687	1842.71	2098.01	1899.88	574.525	1691.87	610.239	1477.46	886.909	293.732	289.833	243.023	692.691	670.022	283.383	1480.06	2276.52	2151.23	1638.48	1300.08	1335.53	663.848	1839.1	878.364	378.714	2151.19	1913.75	2583.41	2211.81	760.927	1823.44	178.629	788.148	1021.76
CBI65653	152.666	175.91	104.443	318.896	167.768	219.586	122.873	279.56	239.018	106.867	460.544	73.552	81.4567	82.3801	334.911	233.578	299.696	203.304	368.162	563.541	102.479	54.3037	122.334	436.133	225.756	282.482	122.201	335.158	255.537	289.166	58.9243	49.8657	186.741	190.581	70.4673	313.701	188.389	132.764	501.864	103.762	145.157	223.114	13.9756	188.656	181.861	87.9928	32.4322	189.976	460.943
CBI65654	0	0	0	0	0	0	0	0	0	0	0	0	0	0	0	0	0	0	0	0	0	0	0	0	0	0	0	0	0	0	0	0	0	0	0	0	0	0	0	0	0	0	0	0	0	0	0	0	0
CBI65655	2.79832	1.94342	18.3524	2.73501	0	81.5994	2.78379	1.41077	1.54564	0	153.832	0	0	1.84382	3.60135	1.58646	1.92534	3.71599	4.34861	110.983	1.68962	12.795	1.69809	170.186	87.4738	2.63124	21.9946	5.9033	17.4432	1.88973	0.731424	1.14577	0	1.06089	1.49581	1.72141	2.35198	1.02411	165.282	0.443782	5.65916	0	1.00617	3.54939	35.9015	0.577664	8.54831	28.0268	169.912
CBI65656	0	0	13.004	0	0	231.425	0	0	0	0	66.649	0	0	0	0	0	0	0	0	69.806	0	15.8247	0	110.525	258.211	0	71.7068	0	32.1528	0	0	0	0	0	0	0	0	0	75.5641	0	0	0	0	0	39.8368	0	5.50646	30.3925	87.3937
CBI65657	0	0	0	0	0	0	0	0	0	0	0	0	0	0	0	0	0	0	0	0	0	0	0	0	0	0	0	0	0	0	0	0	0	0	0	0	0	0	0	0	0	0	0	0	0	0	0	0	0
CBI65658	0	0	12.91	0	0	32.3388	0	0	0	0	17.8687	0	0	0	0	0	0	0	0	18.4804	0	15.8412	0	19.7369	30.31	0	17.6201	0	11.3266	0	0	0	0	0	0	0	0	0	22.0937	0	0	0	0	0	23.2454	0	19.7772	13.1626	19.8754
CBI65659	1.02834	0	6.18223	0	1.80352	28.7196	4.09202	0	0	0	11.4672	0	2.45519	0	0	0	0.849044	0	0	7.37477	1.86274	3.7616	3.74414	10.9055	33.2684	2.17563	9.69928	1.62704	6.90324	4.1667	0	0	0	0	1.64907	0	1.48169	0	5.19382	0	0	0	0	1.56522	6.80945	0	0.523565	8.44705	7.59731
CBI65660	2.41265	0	0	2.35807	1.05783	0	2.40013	0	0	4.65209	0	0	0	7.15367	2.66144	0	2.98798	0	3.21367	0	0	0	0	0	0	0	0	0	0	0	0	14.8179	0	10.9762	0	1.781	0	2.64889	0	0	0	0	5.20501	3.67225	0	0	0	0	0
CBI65661	0	0	0	0	0	0	0	0	0	0	0	0	0	0	0	0	0	0	0	0	0	0	0	0	0	0	0	0	0	0	0	0	0	0	0	0	0	0	0	0	0	0	0	0	0	0	0	0	0
CBI65662	84.8969	33.1652	100.917	39.4137	52.1125	502.966	42.228	35.3105	44.5477	10.9132	408.573	11.8515	5.06733	12.5862	53.8494	43.3176	28.0377	64.8241	48.0603	430.338	46.1345	74.7251	94.2769	434.814	576.251	4.49032	332.661	47.013	304.291	15.7662	19.9713	10.4283	75.5787	28.9673	17.0178	57.9697	32.1099	23.3024	310.869	16.1564	41.2057	54.9774	13.7366	71.0709	249.461	42.0611	70.2388	228.478	340.065
CBI65663	188.556	220.836	141.57	193.667	200.777	362.503	114.161	223.791	208.5	104.59	359.819	97.8713	99.9914	207.513	209.831	130.537	201.835	239.365	208.397	247.905	211.881	154.631	416.884	364.278	366.285	300.166	344.399	192.368	193.475	285.94	329.851	213.482	263.734	168.29	311.248	198.434	352.095	136.122	338.255	92.693	210.438	156.116	228.071	226.059	406.748	258.453	172.556	290.817	365.893
CBI65664	92.3944	75.7763	75.1923	131.058	87.7862	180.078	40.9322	147.242	91.5154	18.4176	162.679	12.3084	15.788	217.857	121.577	24.9931	141.801	84.6417	135.548	139.515	64.2167	110.529	151.682	181.25	214.232	179.412	118.576	36.9097	70.2857	166.841	132.657	366.425	76.6234	284.127	113.407	94.7813	104.675	202.882	165.911	27.2663	83.3595	72.957	282.945	81.3594	133.948	73.2593	126.534	109.749	174.297
CBI65665	69.3451	207.93	2.37854	29.7022	102.23	0.669061	14.1501	46.7161	121.268	26.0616	0.86625	19.398	15.178	29.3238	73.7533	16.518	45.8303	24.8959	56.0893	0.618382	33.0573	2.14077	22.5343	0.388668	0.990401	8.33384	0.67424	19.1068	0.905325	9.48866	27.356	26.9067	44.368	35.4414	30.1242	68.3923	22.2586	29.1689	0.453223	9.26287	30.0469	92.3533	22.2897	33.9025	0.725203	29.5826	0.925717	0.467994	1.0019
CBI65666	55.1406	321.677	144.653	64.6718	164.4	24503.5	636.31	100.076	231.47	240.997	10964.2	369.483	157.979	0	72.9918	1087.88	154.79	0	88.1371	7951.96	0	15.1275	0	12311.8	24477.5	0	17291.2	0	3796.75	0	0	0	0	0	0	113.972	0	0	5904.13	73.4553	0	444.365	0	0	9383.79	0	0	9373.42	12557.3
CBI65667	0	0	0	0	0	0	0	0	0	0	0	0	0	0	0	0	0	0	0	0	0	0	0	0	0	0	0	0	0	0	0	0	0	0	0	0	0	0	0	0	0	0	0	0	0	0	0	0	0
CBI65668	0	0	0	0	0	0	0	0	0	0	14.574	0	0	0	0	0	0	0	0	0	0	0	0	23.9402	0	0	0	0	0	0	0	0	0	0	0	0	0	0	0	0	0	0	0	0	0	0	0	10.7357	0
CBI65669	760.671	991.357	94869.7	292.408	993.575	6554.12	37228.1	202.175	450.037	5633.71	4852.9	12600.5	9566.91	9361.48	495.039	3561.86	176.062	144540	322.195	4849.25	178674	121949	13456.1	8006.99	5713.94	24853.6	5995.02	14588.3	26308.6	19116	26444.4	24590.7	8710.65	11583.6	25863.9	829.357	27407.2	28541.9	5722.65	25984.2	82212.8	1044.27	23757.5	96901.7	4482.44	83276.9	33017.9	8638.4	8029.91
CBI65670	486.379	378.316	640.658	1222.82	328.617	1472.3	97.0943	771.601	507.422	72.6641	1503.06	71.5313	79.1313	673.644	1431.5	105.133	767.893	642.37	1596.36	1287.34	506.441	635.565	658.896	1844.95	1641.14	257.54	1188.16	490.938	854.48	316.097	585.157	846.211	602.53	1167.88	554.65	802.886	398.594	882.264	1559.3	114.347	505.793	504.464	527.284	772.804	1682.8	716.766	643.201	1201.52	1826.14
CBI65671	1746.19	2385.3	207.928	2150.84	1380.55	374.658	111.442	1545.68	1867.56	89.6149	447.005	64.1955	86.1738	680.563	2782.05	302.845	1561.09	176.009	3126.76	342.467	177.614	438.836	479.564	447.398	396.971	627.954	244.495	205.795	258.415	903.696	363.946	576.195	192.111	631.424	385.706	1983.58	191.745	504.296	441.11	140.493	170.155	1642.67	549.685	195.332	481.074	241.987	624.865	329.653	457.48
CBI65672	678.996	1176.25	119.276	991.965	396.665	144.482	63.4289	552.452	926.166	46.6895	192.223	30.1122	46.5773	226.988	1282.12	132.181	588.369	45.9151	1531.67	147.248	40.7965	204.655	168.046	192.131	153.22	232.765	87.2502	33.1249	94.1518	287.479	113.052	168.328	62.1273	203.121	114.455	829.994	57.4749	141.399	190.521	70.1776	45.4192	693.866	156.032	51.4208	217.206	57.3633	240.641	151.334	202.57
CBI65673	364.904	685.439	50.6217	672.797	220.658	79.2035	34.5179	412.458	658.114	22.486	105.777	24.8196	28.7552	117.337	1023.01	90.7163	392.433	30.6544	1226.12	92.6364	28.8288	38.3522	150.87	90.8173	76.3309	183.726	41.6446	15.1993	52.8005	258.332	78.5888	85.595	50.6926	140.896	97.6044	542.229	30.6786	64.2272	103.677	28.3777	22.9652	417.207	63.1026	33.6084	93.4597	72.2793	37.1569	78.4141	94.8058
CBI65674	13449.6	50337.4	72829.5	15798.1	7961.35	38846.2	29016.3	13595.2	12411.2	2291.32	106875	2186.7	3009.08	53349.8	18342	108342	17214.3	153760	21860.1	112973	178936	88289.7	55485.3	109814	30926.8	2844.21	14826.8	29918.5	130347	3501.74	108531	95553	55356	63757.7	113221	30914.8	139773	72201.7	119998	3306.51	140980	10636.1	83940.2	176905	54626.8	97821.8	193196	103021	104810
CBI65675	68.084	107.584	63.5495	261.689	52.324	463.738	6.08813	233.714	75.2115	1.96674	289.137	4.27166	1.82643	0	255.693	5.20435	265.274	0	329.127	422.929	0	109.482	0	396.411	471.474	0	199.058	0	212.383	0	0	0	0	0	0	179.577	0	0	343.225	3.63955	0	99.0779	0	0	263.093	0	18.3056	191.159	423.168
CBI65676	331.24	239.873	290.99	400.757	401.822	149.238	336.369	394.537	501.974	397.281	152.65	444.253	449.301	0	556.955	601.102	368.226	0	512.541	250.865	0	105.984	0	142.708	171.36	0	88.2815	0	123.982	0	0	0	0	0	0	457.977	0	0	143.601	553.212	0	336.865	0	0	102.894	0	15.9687	112.447	137.759
CBI65677	361.807	461.768	241.77	255.119	518.529	432.602	95.8231	150.18	702.156	132.61	739.104	102.925	108.599	279.728	456.834	122.364	151.202	119.621	455.397	750.092	80.2389	454.566	95.0373	656.778	473.833	398.769	283.127	44.6857	351.532	477.219	66.9053	388.552	71.081	321.898	71.2735	276.958	40.6938	212.815	720.735	117.963	121.929	364.507	257.192	131.226	695.78	40.8731	169.072	576.321	612.653
CBI65678	513.714	395.551	849.604	884.118	436.767	1402.59	208.862	800.609	389.844	106.232	1595.32	149.664	165.311	644.598	741.62	281.11	650.968	136.436	714.021	1967.28	137.558	441.186	203.305	1566.53	1351.87	1817.71	1069.44	508.879	1978.09	1508.33	36.7795	971.222	676.052	863.709	84.171	809.548	96.5457	770.001	1338.66	138.143	162.611	462.845	573.412	132.585	1727.65	279.411	1057.57	1811.5	1497.48
CBI65679	694.022	737.689	473.136	763.726	555.124	235.157	116.454	609.114	528.16	104.294	481.554	64.6035	77.3893	630.889	740.278	277.309	634.438	415.723	763.638	497.855	417.457	412.064	403.322	465.522	232.434	603.527	143.479	329.646	381.96	618.213	448.168	658.639	769.709	611.957	446.525	774.263	287.749	673.704	489.987	112.317	447.691	757.715	658.958	452.501	421.7	526.094	775.247	358.273	473.512
CBI65680	162.079	212.105	164.234	263.393	129.682	83.9823	25.1008	202.469	168.595	20.2717	158.575	9.78425	15.0604	155.862	262.873	79.2718	189.517	114.945	303.18	203.568	113.944	129.39	139.332	158.622	85.1014	138.768	35.6782	55.7237	128.883	181.279	141.794	159.272	182.284	139.103	139.37	224.286	92.1503	146.207	171.539	27.3434	133.947	173.986	130.416	114.948	114.867	128.914	273.253	101.812	167.882
CBI65681	174.008	134.713	155.05	246.459	170.592	83.3927	46.2665	203.816	224.554	56.2849	172.361	33.5708	57.686	81.8425	234.996	121.159	200.142	61.9102	246.889	231.549	67.6008	82.8309	90.118	132.161	84.8689	120.794	34.4886	24.0495	86.1014	139.494	72.2258	61.0294	111.659	67.6036	57.9367	185.14	30.0732	72.2337	153.637	35.4031	56.1577	193.275	67.7875	56.2857	102.952	78.3983	195.552	89.5482	133.196
CBI65682	154.917	76.8491	295.325	335.269	92.1818	388.568	62.3787	175.727	105.94	18.9657	205.653	20.5964	4.40317	226.023	238.027	62.7336	191.858	63.675	248.111	220.033	50.1098	156.004	76.5485	196.469	382.907	184.685	209.249	17.5077	160.06	176.852	78.0917	303.56	173.564	276.877	57.6705	164.73	34.5446	287.525	245.286	33.3423	147.696	159.239	222.809	84.2126	166.39	66.2438	99.5305	188.964	229.924
CBI65683	88.3173	72.2084	37.4107	152.167	88.6176	18.3579	25.7776	118.225	101.141	19.708	37.3859	12.0577	11.3421	16.6468	145.064	47.7439	113.211	9.46267	132.02	39.8406	14.0811	7.70125	47.0151	26.1264	16.9781	29.238	9.28487	7.51629	23.0894	31.0602	32.1713	19.628	125.776	15.2268	30.2992	110.465	11.0451	12.328	33.9908	17.8758	12.5768	80.7933	15.3731	8.87408	29.8485	32.6296	11.1039	27.7263	24.6275
CBI65684	69.032	49.4014	0	130.247	64.7454	0	10.7489	88.0649	72.9432	7.71638	0	0	1.43318	0	186.072	16.3352	82.7675	0	167.111	0	0	0	0	0	0	27.5163	0	0	0	46.6178	0	0	0	0	0	76.2164	0	0	0	8.56775	0	76.0177	0	0	0	0	0	0	0
CBI65685	32.4529	28.0355	98.1994	38.2945	42.6871	169.371	4.72454	17.9572	61.6451	7.63118	110.098	2.20994	9.44902	0	37.9822	5.38494	20.2592	1.57666	43.7546	115.078	0.716889	104.233	6.91662	116.373	168.554	10.6059	106.386	5.6356	188.251	21.3812	3.72403	0.972279	7.04655	0.900253	2.85596	38.5639	0.57024	0.869036	106.607	10.5444	1.9209	46.7017	0	0.602388	92.0511	0.490194	20.7543	81.444	116.042
CBI65686	693.57	571.09	448.211	711.216	765.196	385.343	128.874	759.806	770.458	114.523	598.08	89.5217	104.297	968.155	846.155	248.88	670.538	638.539	809.9	640.033	759.722	549.488	873.69	597.497	376.996	718.882	266.457	432.066	421.51	762.433	793.677	879.965	619.606	815.756	762.474	700.943	413.778	637.914	579.574	159.511	578.636	415.587	852.14	529.799	465.473	712.989	562.055	391.628	570.551
CBI65687	132.219	124.465	58.6191	247.654	146.724	105.776	21.728	237.726	196.758	6.01638	122.083	5.08173	8.38074	228.977	289.267	25.6496	208.777	41.2616	313.614	149.94	35.3244	56.9483	114.267	125.714	111.644	72.9808	63.3672	39.494	70.131	139.068	77.6817	292.882	50.2637	308.447	80.0578	173.803	28.473	115.332	117.318	11.1336	38.4917	90.9258	178.103	41.3575	100.508	41.8672	19.328	73.9673	119.941
CBI65688	104.507	83.1459	39.9403	182.589	115.701	53.063	17.3687	200.311	162.563	10.2599	85.4884	11.142	10.1234	143.965	286.695	44.9664	183.485	34.7774	318.939	117.242	29.8186	35.1257	73.7395	63.9625	53.9301	52.4169	15.8448	1.97315	41.8586	84.7229	37.1601	164.217	26.0108	200.844	38.1975	98.3195	15.9922	92.5584	72.8546	13.0532	28.4488	86.8612	119.457	30.3709	40.6706	25.3322	22.4769	34.0746	58.5053
CBI65689	32.674	29.1011	9.13312	58.994	43.7434	25.1998	12.9025	41.4956	63.3721	4.48869	47.4285	0	5.95495	46.8378	78.4146	21.2106	45.3048	2.31849	91.3628	55.4501	0.903594	12.887	12.7137	33.6644	27.68	51.8892	11.7625	0	17.9394	74.2799	7.82318	55.7601	1.90323	63.5439	8.39945	39.0332	4.85157	19.1689	42.8309	4.27195	3.02647	33.7395	30.1332	2.65745	24.6707	3.39823	8.63518	24.909	27.9858
CBI65690	237.485	144.522	185.233	209.566	169.594	187.805	54.3867	207.91	120.09	44.685	197.432	30.8808	32.4432	739.609	207.069	66.1097	216.299	201.011	218.254	165.337	148.545	268.544	158.206	258.812	185.9	314.456	177.655	138.499	141.376	250.541	152.025	901.735	335.988	845.358	161.279	171.927	112.011	716.814	220.393	50.5174	195.945	153.256	757.781	207.071	217.432	147.172	188.326	173.647	266.228
CBI65691	580.461	619.572	621.24	398.332	442.455	201.208	391.472	420.076	313.685	478.388	486.55	347.502	318.218	875.836	379.147	314.786	410.539	337.984	384.52	409.856	383.857	1166.43	310.614	460.574	208.1	675.83	114.816	216.776	488.223	554.473	368.961	855.366	749.746	737.75	375.482	493.135	263.632	883.186	487.782	442.878	441.019	603.833	855.93	397.985	339.858	389.402	1015.23	309.645	463.092
CBI65692	373.229	335.358	481.413	339.388	304.645	146.422	182.435	290.63	256.34	234.887	232.259	131.238	139.888	409.288	334.85	158.767	292.575	158.468	350.536	213.762	214.962	657.95	175.603	232.728	158.061	492.218	67.5404	44.78	196.74	471.564	148.084	334.642	290.902	344.113	162.17	340.025	91.6947	411.046	234.204	204.264	196.415	400.146	380.282	175.842	149.601	195.982	1047.7	140.249	239.055
CBI65693	160.728	151.162	134.158	206.603	177.892	35.7768	61.6968	167.551	190.629	112.891	76.5487	77.986	66.6887	206.818	206.287	128.027	163.193	176.03	223.235	59.7243	121.774	73.7079	168.58	71.544	32.8616	245.561	18.124	72.2834	52.2115	291.095	184.874	244.825	326.935	271.919	172.527	176.661	114.087	301.473	69.7409	60.1392	143.04	186.674	214.996	178.347	55.5468	134.282	9.88253	77.3673	74.2153
CBI65694	133.307	134.549	377.238	106.598	141.841	108.304	657.398	208.648	128.467	560.29	286.976	499.918	630.94	589.698	107.783	859.839	210.602	280.487	118.826	283.624	276.511	672.911	438.875	258.701	114.099	330.681	38.6675	243.359	190.359	292.112	311.823	712.843	327.829	551.961	349.019	110.016	265.221	835.97	296.966	888.663	323.567	101.815	725.91	313.206	107.117	184.666	841.524	105.489	269.496
CBI65695	252.955	272.587	282.875	426	211.254	252.989	70.7913	417.053	284.963	40.9732	325.196	49.6699	38.4925	126.378	648.432	88.251	374.399	223.692	641.785	442.31	194.357	404.686	504.69	354.279	230.018	755.374	123.534	80.3376	266.751	903.419	123.806	134.758	104.641	114.658	141.901	304.237	86.1109	100.916	304.5	67.7118	149.758	185.076	133.131	205.06	246.879	81.9421	330.697	218.879	349.032
CBI65696	1057.53	1160.52	766.437	1616.53	989.556	423.811	158.132	1356.05	1074.63	108.078	820.353	143.045	125.459	527.15	2149.11	274.822	1304.82	204.979	2117.32	853.901	160.624	982.103	360.167	917.902	420.158	2268.86	280.066	156.928	685.346	2745.29	175.636	532.514	126.975	491.571	188.547	1077.4	144.802	359.139	904.577	230.63	196.068	1054.89	566.828	214.952	776.656	91.1197	532.402	591.517	992.687
CBI65697	530.178	459.893	1020.75	826.016	445.122	446.059	114.885	708.975	488.262	60.0554	1103.54	76.2107	57.6509	161.871	898.698	119.635	676.542	110.834	878.905	1087.95	134.07	1207.53	481.631	1388.67	397.47	1615.14	331.432	226.737	1131.9	2193.93	284.016	79.9547	165.562	51.3445	239.067	849.006	225.769	79.5331	1147.99	126.37	189.812	475.906	140.426	115.054	1134.46	137.187	604.273	908.219	1437.57
CBI65698	250.916	257.174	98.9791	183.435	225.796	106.585	160.034	247.132	162.622	57.2257	93.2267	25.4233	30.1949	245.994	270.093	129.059	244.34	63.1469	260.774	67.2813	46.7337	58.521	213.289	112.904	100.06	170.173	59.5024	163.281	38.5683	146.899	139.234	272.172	96.5045	254.311	162.653	221.82	86.0097	154.405	93.6842	131.411	62.6113	145.598	242.285	56.9791	79.558	104.012	15.4536	67.3613	120.764
CBI65699	77.9661	54.4219	51.0464	72.7209	51.3633	111.505	43.3083	99.9619	54.6499	26.4548	100.343	24.3094	26.4572	125.953	71.5986	99.6214	99.0087	7.35774	84.8733	97.7903	5.01822	52.6595	46.6872	103.4	127.388	99.3605	63.4584	13.7759	40.9901	89.8009	48.7227	205.151	23.153	177.35	52.994	79.1729	31.6483	88.6416	109.272	28.997	7.6836	51.258	119.535	10.2406	77.4736	29.9018	20.7543	66.7293	93.7471
CBI65700	51.03	53.3922	83.9118	92.7816	55.3004	66.6274	32.3655	71.1134	74.5886	42.6813	113.52	37.3296	34.05	220.243	110.618	36.3842	74.8817	343.853	110.418	151.382	286.187	115.238	234.153	109.673	70.6314	153.064	43.0868	86.3803	106.637	170.65	109.734	405.111	208.015	384.224	129.181	70.2402	143.361	254.933	113.674	39.6511	266.608	57.0808	207.683	349.014	97.7573	205.625	57.5215	66.474	110.714
CBI65701	529.933	497.498	178.475	284.911	446.903	214.732	163.773	360.178	521.602	73.7037	310.601	61.8134	80.3049	286.989	338.629	200.344	308.172	123.819	281.102	426.73	151.16	100.712	297.324	237.525	208.528	862.436	96.2602	165.266	114.461	1019.55	162.7	241.619	208.648	319.6	146.68	361.228	92.7346	290.131	297.111	111.275	164.286	232.009	293.93	131.769	190.538	156.446	169.659	187.321	248.691
CBI65702	78.1104	98.9269	44.0054	106.148	57.353	80.9151	17.0312	87.187	116.725	5.50183	58.8736	4.48114	7.66398	43.6237	106.968	16.3787	88.4544	41.9165	95.67	65.0507	45.3054	94.4862	27.5629	66.2784	91.1414	51.8779	61.5551	11.639	42.2637	64.3099	18.2489	63.4169	25.5151	77.2778	23.3789	102.584	14.6463	51.9837	57.7577	11.5814	38.6259	53.1232	56.5559	36.6442	41.4602	20.8735	26.013	39.9564	66.0199
CBI65703	0	0	0	0	0	0	0	0	0	0	0	0	0	0	0	0	0	0	0	0	0	0	0	0	0	0	0	0	0	0	0	0	0	0	0	0	0	0	0	0	0	0	0	0	0	0	0	0	0
CBI65704	177.101	182.629	54.6425	197.995	186.457	172.056	33.4279	244.735	197.619	27.2623	144.272	10.7659	20.7142	71.0499	208.428	44.9711	206.143	48.2793	184.904	119.682	48.3944	32.8067	175.193	173.528	165.127	104.306	144.638	140.757	116.682	122.202	91.5733	51.4251	99.1302	54.5073	104.569	193.661	80.7594	36.8925	138.646	20.5733	37.097	124.457	57.6379	50.7262	188.196	67.5467	26.7139	148.13	172.39
CBI65705	86.638	72.0429	51.5654	131.163	73.0425	60.0789	14.3221	146.977	89.744	11.8971	80.8737	7.17779	11.6622	97.0632	133.007	13.992	143.701	44.0398	152.043	77.0999	22.8185	71.3529	64.5864	96.91	61.2729	88.1129	45.2871	56.1328	63.1153	96.5285	57.8567	130.106	45.7737	76.0234	57.9237	106.655	36.3014	49.113	83.3175	11.0082	30.5711	77.6923	84.8587	40.3045	99.9074	32.7978	95.4197	71.2442	104.938
CBI65706	129.428	121.596	21.2643	232.822	142.044	45.3302	23.6975	264.206	172.801	10.2071	46.6021	8.86775	13.2705	94.175	275.914	10.804	220.278	47.4494	300.376	46.0732	34.5196	26.8669	38.74	45.931	47.7997	177.511	24.6707	45.2275	28.1747	237.546	30.5092	120.944	36.3541	117.403	36.9267	106.679	42.3313	102.871	38.099	18.1333	36.6126	98.2697	78.7999	27.7975	37.7914	39.3396	14.5538	30.5523	42.8972
CBI65707	55.5914	61.4612	31.8437	61.4574	42.2057	44.1756	21.8808	26.613	66.8424	24.4486	66.7718	26.0088	25.742	21.4832	62.418	20.8317	24.4626	6.98702	75.9438	75.1011	5.93719	40.1689	8.60496	52.4511	48.5508	49.1801	26.4763	2.93415	28.7239	53.6763	6.83123	17.2701	6.36242	16.7755	7.12349	63.6089	6.46259	27.842	54.5283	22.037	7.53569	41.5824	13.6772	8.07416	41.3199	4.16657	38.8871	36.7497	51.2982
CBI65708	91.0216	82.3362	28.521	89.4072	42.5691	40.1246	18.4116	34.4162	79.6025	17.9408	38.6408	12.7065	22.0938	29.9872	69.4484	16.513	32.0645	8.05805	76.382	33.6271	8.24379	20.8787	8.06417	34.5158	40.567	55.2036	33.162	2.64025	15.4938	63.9263	4.40137	21.2432	5.40207	35.198	5.10873	100.339	3.49729	62.6252	29.754	13.5689	4.78599	35.8028	17.6731	5.77258	27.4992	3.57006	14.2888	27.9393	37.9659
CBI65709	157.788	135.722	27.4925	108.589	67.7013	44.4415	29.0415	57.4718	107.409	22.0199	48.1435	20.2082	27.0732	27.8993	105.925	25.0309	58.0664	8.6504	99.1417	45.7726	8.30351	49.2562	10.0141	49.1947	51.6236	38.2827	31.1222	8.77974	20.65	38.9399	8.04039	25.7832	9.51188	16.1898	5.22312	152.186	4.69297	115.227	46.508	18.1362	9.66084	64.2313	17.9573	11.0168	30.2546	6.87309	25.12	24.0946	45.1182
CBI65710	2299.6	2876.02	197.655	780.93	1566.02	121.188	2837.78	492.921	2404.07	4185.87	350.057	5459.61	7252.4	674.71	938.611	1857.23	455.998	33.5062	817.816	138.454	25.3915	275.606	28.581	260.823	126.289	198.699	93.1328	67.6447	76.2882	150.987	27.4795	278.941	37.4373	275.814	32.0325	1592.51	17.6727	1489.77	308.563	2046.76	69.7373	1095.36	435.476	58.674	196.666	13.8897	244.081	222.41	235.925
CBI65711	1043	807.175	400.364	417.298	1310.58	169.782	1197.01	550.953	883.365	1612.45	661.447	1693.54	1452.73	526.13	522.258	1904.49	504.545	353.45	514.92	335.125	376.979	607.928	239.688	456.534	170.064	451.796	94.4327	110.314	254.948	362.327	197.413	294.003	232.711	280.117	188.033	741.36	157.28	539.423	637.541	1694	536.957	865.028	634.339	384.315	343.652	261.548	763.554	361.169	444.693
CBI65712	1371.06	1094.54	814.99	628.578	1623.71	679.208	740.561	701.907	1014.94	966.021	2013.07	736.656	511.827	0	631.484	1362.28	869.428	0	680.927	1701.73	0	1937.8	0	1441.05	610.667	310.671	356.82	0	908.19	474.082	0	0	0	0	0	1206.87	0	0	1659.8	910.09	0	1240.78	0	0	1150.46	0	5529.26	1250.68	1590.32
CBI65713	419.199	379.204	269.486	284.443	518.338	231.745	229.212	428.302	363.804	284.553	399.839	186.926	133.206	227.129	243.189	297.499	480.318	160.593	256.692	584.348	246.92	326.95	251.232	337.85	199.702	104.639	81.9049	85.4116	177	106.718	298.677	108.171	233.962	108.39	273.73	408.071	105.809	154.298	366.327	251.668	276.651	489.547	197.14	156.53	251.997	258.861	437.605	258.026	322.372
CBI65714	999.373	1156.99	106.819	495.965	1589.13	110.104	13860.8	1920.95	394.623	32190.8	139.124	28709.7	30338	225.805	307.746	14976.9	2407.22	50.8569	341.698	131.084	52.6272	86.1976	53.6122	132.569	108.026	124.797	65.5767	71.0415	75.196	116.16	109.509	287.124	64.6614	245.577	104.035	674.116	532.546	560.393	155.632	13022.2	63.2962	1568.82	69.8019	58.2922	94.4162	37.6211	100.015	89.0661	130.189
CBI65715	32.9799	33.6553	27.7356	36.8386	30.3366	63.7999	14.4626	18.9341	40.0014	5.88333	48.2711	6.01332	7.07054	22.0853	34.1532	18.3157	17.7825	8.22276	39.4468	37.1228	9.02188	31.2673	9.60621	49.1203	70.1191	7.30967	33.459	5.11155	30.0138	8.3632	5.69993	27.4481	6.84782	37.6628	8.63463	25.6372	4.84888	25.4202	45.6651	7.0448	14.3738	25.5703	21.4902	11.6787	35.6546	11.3376	13.2273	33.5211	52.7084
CBI65716	1249.17	1339.62	563.901	835.083	1429.24	307.382	522.896	2792.24	2322.61	283.617	721.713	78.5102	126.527	2512.01	1387.53	481.941	2629.77	1271.05	1612.04	296.852	671.966	384.737	3708.62	731.965	261.312	2907.49	231.922	5924.15	394.131	2565.06	3120.06	2510.87	1735.84	2489.7	3626.57	1164.03	1669.75	1142.31	823.922	281.978	1220.48	600.769	1952.96	1562.23	555.924	1536.5	227.417	570.912	762.073
CBI65717	899.837	1327.75	450.684	689.208	1085.56	418.635	375.413	2035.39	1366.07	205.334	1229.47	96.6279	87.3971	1340.62	952.612	329.406	1933.19	495.382	1030.59	427.406	429.793	287.127	2057.11	955.1	380.35	1803.54	443.396	2427.26	387.429	1669.29	2033.03	1021.11	603.512	906.858	2103.39	946.507	1005.24	564.852	1135.63	118.744	388.453	523.907	904.595	496.387	1408.09	808.283	414.086	1288.64	979.424
CBI65718	1160.42	1492.37	390.02	1072.45	1472.58	1603.4	235.159	3014.42	1989.37	211.917	2255.51	95.1753	88.726	699.796	1490.9	268.03	2886.03	70.87	1405	1279.36	73.8955	129.805	961.589	1579.64	1463.6	1736.6	1031	1465.09	520.912	1688.04	1272.98	485.315	570.699	579.023	1002.35	932.306	630.467	297.572	2070.52	109.54	64.4186	805	427.39	58.2653	1843.64	475.173	176.118	1755.46	1583.19
CBI65719	3505.2	4312.85	720.348	3196.92	4543.65	1496.72	547.334	8595.65	5374.93	544.041	1678.41	219.446	227.353	2587.45	5082.16	796.94	8182.92	256.921	4477.68	876.054	106.78	194.206	2309.2	1280.17	1421.18	2950.55	2472.66	4120.56	431.236	3462.34	2253.13	1299.67	880.414	1571.28	2473.58	2227.1	2018.88	1128.47	1652.79	250.256	249.435	2575.39	1803.28	225.463	2063.71	966.03	128.517	2373.4	1262.56
CBI65720	1964.45	2749.56	452.951	2002.47	2527.03	507.274	334.134	4521.23	3436.07	344.235	1401.32	162.945	126.544	1921.17	2790.89	509.137	4502.6	144.194	2703.39	700.417	111.829	260.591	1291	1000.82	490.597	2012.54	484.217	1492.51	324.675	1779.31	1393.93	747.61	505.928	789.762	1300.87	1742.33	1241.05	650.788	1449.26	182.088	176.8	1696.3	1238.1	164.368	1320.15	483.632	300.475	1298.47	1051.71
CBI65721	1889.39	2146.19	788.087	2020.97	2298.33	1475.61	306.748	3996.06	2848.6	250.647	1816.79	118.163	101.046	5285.46	2672.8	385.616	4142	578.072	2701.91	728.239	588.658	589.529	2781.38	1297.65	1461.42	3252.21	1047.01	2671.31	365.282	3436.82	2003.05	3182.33	915.016	2850.31	2124.54	1492.92	1445.01	2253.62	1809.29	143.825	575.9	1605.27	3812	570.559	1279.26	1295.53	357.077	1452.01	1424.48
CBI65722	2729.08	2982.15	532.399	2865.7	3444.75	418.273	346.522	5464.74	4093.36	335.826	1101	144.231	100.432	4014.59	4322.8	466.922	5426.55	699.721	3755.08	416.663	704.487	462.29	4024.01	835.633	437.003	2467.42	321.419	3923.26	273.183	2250.64	3455.91	1765.88	1601.17	1851.61	4351.55	2109.91	3375.01	1482.75	1051.73	202.239	625.044	2364.04	2818.05	785.17	820.369	1933.25	470.42	884.095	852.245
CBI65723	1824.6	2161.63	361.939	2178.08	2462.28	239.913	226.428	3785.96	2954.53	181.989	818.675	69.2245	68.6678	2618.64	2779.11	352.538	3554.79	390.819	2443.58	492.213	277.555	244.763	1656.34	597.228	243.886	2416.11	134.742	1486.78	264.999	2465	1686.4	1030.62	877.863	1031.54	1589.81	1400.71	1183.73	851.497	840.896	126.455	382.083	1697.67	1742.18	375.121	727.114	643.984	673.211	680.774	627.15
CBI65724	2656.73	3196.56	565.145	3050.91	3582.02	1867.21	468.437	5098.12	4170.58	572.623	2213.48	395.025	402.457	3953.7	3856.77	814.034	4689.54	747.866	3030.82	1100.06	489.547	283.537	3293.28	1616.06	1825.34	2795.36	1420.5	2006.85	859.685	2688.37	3102.11	1717.57	1679.89	1809.08	2602.13	2040.32	2237.68	1486.64	1942.81	509.589	642.457	2538.72	2707.8	624.186	1645.04	1406.74	391.972	1711.75	1588.09
CBI65725	12511.4	13148.9	1083.9	17178.8	16777	1395.91	1936.28	24163.6	16280.8	1658.53	2072.64	1276.23	1144.16	6587.27	21804.3	1830.75	21092.1	714.701	14544.1	1071.88	240.386	377.561	2786.35	1442.89	1467.33	0	930.588	2566.29	1081.76	9.95764	1705.45	2390.84	1518.97	3521.83	2275.92	8762.3	1864.32	2703.58	2544.52	1823.98	679.898	11373.6	4087.75	875.298	2648.48	1872.01	600.587	2387.37	1834.91
CBI65726	1014.65	1143.33	627.444	1691.02	1265.5	676.553	209.115	2127.65	1507.15	168.884	1104.4	90.291	67.5597	3823.55	1571.89	213.136	1817.32	719.324	1098.45	591.666	530.876	240.287	3909.17	725.858	696.933	2140.95	474.356	2715.06	453.57	2688.94	3528.02	1365.52	1897.05	1521.83	3800.38	1113.06	2370.58	1415.8	1107.62	153.86	1098.74	907.501	2380.85	972.158	879.998	1867.59	450.732	1128.98	774.626
CBI65727	1642.76	1592.17	484.402	2487.74	1902.61	188.829	277.511	2950.02	2180.79	233.371	563.929	127.748	188.53	1415.02	2033.59	464.412	2730.94	518.421	1481.39	327.653	370.29	179.854	1797.05	475.98	164.707	2039.62	97.6539	1141.95	236.381	1716.88	1840.8	554.782	1180.7	431.428	1674.58	1709.5	1371.16	478.046	637.995	292.826	539.078	1724.71	800.837	488.625	487.457	721.2	203.648	517.823	525.455
CBI65728	580.656	337.615	1070.12	769.89	505.232	255.117	170.158	714.82	447.519	81.0062	974.808	25.1345	118.214	2179.91	516.397	275.602	732.127	2109.99	275.799	431.383	2429.73	516.591	10603.4	679.135	248.845	28.569	198.54	5583.46	496.412	85.1116	13313.5	818.299	6033.63	665.53	8618.55	388.761	7860.49	731.407	897.995	72.8117	1463.76	595.932	1281.83	1500.41	1020.85	3869.16	417.092	1319.38	847.989
CBI65729	1930.68	2388.29	598.129	3081.4	2553.16	185.465	363.27	3386.48	2787.42	334.629	759.442	177.662	216.666	2394.18	2486.32	383.712	3134.96	270.785	1591.16	308.079	178.791	165.481	1208.44	532.779	186.555	2681.55	108.021	611.512	279.287	2661.08	1193.84	742.552	681.439	894.794	1061.88	1453.76	934.305	884.408	748.688	339.899	283.405	2350.69	1467.18	323.031	605.259	408.407	83.203	650.711	564.437
CBI65730	645.777	336.366	645.211	976.336	460.106	219.639	120.454	702.003	323.251	25.9414	888.295	56.3436	144.544	4906.59	489.752	34.3229	783.108	281.384	322.567	348.655	164.497	438.299	4658.38	554.485	169.415	1366.24	134.359	1021.74	295.133	1226.53	5293.24	2677.18	1231.92	2226.38	5469.15	186.213	5313.84	1595.27	900.337	38.4048	171.41	667.944	2916.98	337.88	697.384	1349.76	796.28	715.417	689.549
CBI65731	2591.31	3488.29	695.759	3364.26	2777.17	329.821	495.425	4583.81	2937.87	379.85	822.278	227.591	232.633	2051.93	3090.35	654.216	4017.14	298.527	2001.94	352.499	186.879	201.212	1899.95	662.164	317.126	2516.84	187.973	1422.74	342.619	2769.62	1386.26	727.507	1273.19	727.212	1406.27	2162.98	1441.54	731.362	901.15	412.064	319.918	2516.59	1048.29	311.153	724.537	761.182	141.692	779.995	642.812
CBI65732	3245.21	4391.43	589.307	4362.07	3692.98	261.596	666.866	5459.47	3499.65	545.368	946.75	358.567	376.633	1306	3666.23	928.006	5086.31	201.596	2433.98	502.131	186.913	130.852	1667.94	729.646	227.85	2282.82	145.7	1109.36	387.459	2134.36	1229.71	280.856	992.257	318.309	1076.77	2753.97	1271.78	452.349	904.539	597.946	193.667	3241.21	657.433	191.522	846.422	672.597	186.9	928.963	746.399
CBI65733	1686.54	1981.1	549.834	2707.72	1802.01	283.069	383.899	2942.3	1608.72	196.997	641.711	159.62	208.536	511.684	2002.35	388.943	2949.5	141.294	1229	309.053	142.393	103.837	2251.55	485.337	235.422	3180.64	161.461	1929.71	275.274	2957.79	1646.25	138.501	1631.9	93.9226	1556.01	1725.04	1390.07	141.229	665.061	242.533	186.917	1899.12	190.148	128.11	557.012	998.243	140.687	605.897	541.164
CBI65734	2367.48	2818.64	521.419	3322.86	2800.14	296.62	391.029	3825.26	2280.71	332.969	1108.11	205.105	248.283	1029.69	2431.12	657.173	3733.73	110.222	1540.22	487.026	172.817	154.862	3519.85	813.549	262.548	2548.3	168.459	3040.12	427.044	2413.47	2807.66	217.975	2503.12	277.784	2644.5	1912.8	2288.44	405.37	1116.31	344.061	167.86	2512.49	589.69	127.789	987.506	1618.32	273.472	1078.18	937.665
CBI65735	1382.51	1160.16	568.798	2182.39	1227.5	362.462	161.08	2055.45	1107.37	149.356	709.834	58.6669	141.651	939.445	1251.69	258.577	2270.67	114.897	905.527	312.667	101.872	195.548	1073.78	515.087	357.358	1685.39	238.308	1131.34	288.338	1847.63	988.126	508.627	759.258	559.514	935.568	1190.72	764.026	426.119	687.75	141.724	152.981	1497.7	561.321	121.347	600.045	517.462	32.0948	654.608	584.432
CBI65736	1155.42	1204.63	297.336	2055.61	1348.82	291.24	144.982	1662.08	1182.72	85.6381	600.261	54.6483	61.9337	506.943	1324.9	204.956	1716.13	49.1659	902.147	287.121	58.3086	156.782	477.306	474.03	308.79	1180.95	205.516	383.751	239.496	1307.31	422.538	227.394	327.506	230.396	397.741	928.555	259.172	200.399	606.152	108.158	75.8295	1143.32	297.625	66.4042	508.241	210.304	150.202	438.653	496.321
CBI65737	1330.12	1515.88	208.866	2472.87	1573.03	391.161	114.831	1604.94	1599.84	104.268	659.935	51.0171	80.8688	538.715	1504.4	287.284	1583.37	136.121	1009.49	473.179	121.094	108.106	769.963	481.443	412.746	656.259	167.835	450.588	210.388	874.767	528.402	301.096	482.913	300.08	481.169	1416.48	311.765	231.935	569.869	86.7235	130.87	1337.23	361.522	138.045	403.111	345.56	155.433	398.844	477.738
CBI65738	1736.37	962.368	370.075	2888.36	1628.66	295.982	115.478	1931.21	1383.84	111.913	508.118	108.031	0	936.95	1547.27	246.786	2012.66	70.6509	1114.55	318.483	35.0446	48.6536	1123.52	345.058	255.508	71.6294	134.174	749.95	215.683	52.2601	496.835	665.407	1168.72	528.098	721.326	1253.21	271.788	254.893	480.426	69.0339	93.9017	1781.84	626.074	139.874	430.368	353.451	27.0877	541.577	390.829
CBI65739	0	0	0	0	0	527.517	0	0	0	0	569.212	0	0	0	0	0	0	0	0	239.251	0	0	0	518.055	611.857	0	356.309	0	339.358	0	0	0	0	0	0	0	0	0	441.302	0	0	0	0	0	499.022	0	0	498.625	556.76
CBI65740	5751.18	5422.25	699.462	7373.64	5622.82	735.508	313.538	5598.73	4622.55	448.416	880.881	166.595	217.345	3411.43	5545.08	767.642	5297.91	1079.85	4285.78	604.969	864.673	176.641	4343.92	871.736	730.55	1775.98	549.425	6647.28	442.372	2781.91	4379.55	1591.8	3673.64	1901.95	4025.58	4766.12	2635.44	1456.37	962.704	344.302	1037.77	4793.17	2262.66	1172.52	799.726	2924.96	140.213	800.356	923.34
CBI65741	5999.7	6108.16	615.707	7317.97	6068.67	444.644	334.507	6350.3	5655.54	419.963	1394.88	170.693	144.445	2400.63	5423.39	875.176	5961.04	627.499	4293.14	933.768	481.04	254.5	2113.27	1110.97	396.147	3279.88	254.576	5117.63	536.525	4113.58	1979.02	896.476	2952.97	987.966	1935.27	5236.09	1194.71	860.015	1371.83	262.994	701.655	5295.29	1772.35	634.908	1281.97	1236.82	435.128	1214.46	1243.57
CBI65742	4248.87	4657.99	541.163	5338.83	4134.54	664.667	427.492	4837.25	3998.12	408.833	1560.19	212.785	183.359	3620.25	3860.18	927.298	4708.68	895.282	3303.95	1060.44	881.405	470.576	3156.3	1203.72	691.423	2455.4	459.192	5487.46	493.201	2927.69	2885.79	2248.22	3203.01	1970.32	2776.19	4818.41	2349.96	1676.72	1641.61	268.32	1070.6	3813.32	2978.53	1022.16	1275.73	1902.46	572.486	1073.75	1301.52
CBI65743	3235.65	3941.33	393.027	4386.88	3283.2	394.954	271.41	3587.74	3442.59	237.279	987.945	103.072	121.103	3982.14	3253.93	728.447	3529.14	1187.92	3105.94	738.582	865.794	315.161	3393.54	812.878	372.419	2688.66	233.715	5097.33	413.758	3399.35	2934.82	2571.88	3131.54	2462.94	2649.24	3363.71	2105.73	1690.8	992.788	169.07	1115.15	2997.08	3171.2	1099.6	919.94	2232.92	550.501	666.504	817.665
CBI65744	5269.24	6166.74	676.192	6038.22	5541.99	552.892	408.906	5535.15	5896.55	363.924	1709.02	142.876	197.062	7438.19	5798.93	1257.81	5410.87	1453.37	5339.85	1245.73	1483.13	232.854	4380.33	1316.54	506.329	4833.55	288.959	8215.48	644.311	4674.25	4688.42	5482.94	4070.73	5467.28	4708.7	4695.78	3398.28	3405.49	1998.21	288.234	1738.64	5171.58	6006.17	1792.74	1304.88	2786.83	169.353	1549.74	1428.42
CBI65745	0	0	0	0	0	311.687	0	0	0	0	386.796	0	0	0	0	0	0	0	0	260.406	0	0	0	529.48	278.067	0	83.1031	0	191.523	0	0	0	0	0	0	0	0	0	554.772	0	0	0	0	0	462.855	0	0	302.193	424.193
CBI65746	0	0	0	0	0	0	0	0	0	0	0	0	0	0	0	0	0	0	0	0	0	0	0	0	12.4084	0	0	0	0	0	0	0	0	0	0	0	0	0	0	0	0	0	0	0	0	0	0	0	0
CBI65747	416.485	347.473	64.2811	473.973	244.624	222.703	20.4011	236.273	353.476	43.4195	161.422	21.8923	28.0813	34.5761	495.028	15.3879	253.48	112.936	511.777	228.076	101.609	83.013	13.8353	164.273	221.808	63.8044	113.613	25.2895	62.4705	77.5947	23.6482	31.8585	31.4506	41.1606	24.9065	566.357	13.6878	34.4355	179.482	8.60895	83.4345	433.995	32.5313	65.1825	84.3733	102.723	45.4495	68.4506	165.016
CBI65748	484.528	486.444	151.615	542.54	313.684	398.997	32.2776	286.258	361.713	68.1237	303.57	30.1962	57.4537	50.7746	480.803	16.5552	392.009	229.075	539.148	427.65	214.03	205.597	69.5022	325.448	405.365	195.447	301.904	115.506	146.891	217.833	91.1679	59.7826	260.651	77.4955	81.5154	644.291	62.9175	78.3705	363.026	17.2377	306.431	566.528	62.9986	242.4	223.466	352.645	239.531	177.446	370.175
CBI65749	458.993	398.916	996.962	535.767	298.611	129.265	454.87	175.203	575.133	459.092	263.995	441.812	498.875	16.4177	668.828	347.948	171.075	34.8293	697.557	343.986	55.4278	272.431	36.6065	213.035	145.358	232.749	115.445	74.6963	109.414	315.275	66.8412	7.51738	128.978	8.9492	55.7295	529.21	54.1668	9.59876	282.234	421.356	44.5555	528.416	9.43068	29.941	276.073	30.8617	82.57	306.535	227.681
CBI65750	443.224	257.574	1209.17	353.539	267.408	78.606	419.059	207.753	430.951	317.836	171.985	357.946	406.666	0	512.162	289.696	189.777	7.29636	450.101	271.648	19.9054	523.398	31.3415	99.3215	83.2525	238.303	41.4083	31.8757	69.3779	257.261	21.5423	0	67.5485	0	35.9787	478.607	31.0073	0	185.006	453.983	6.66707	448.061	0	5.57539	176.99	24.9534	672.318	243.877	136.578
CBI65751	977.47	791.351	396.028	1046.98	666.132	242.344	1775.27	885.352	656.409	1474.49	331.583	1485.79	1987.46	87.7517	1079.78	1425.65	860.994	107.649	1167.2	334.542	92.8994	315.567	139.947	421.47	237.01	343.013	159.101	85.507	358.561	375.388	73.2959	100.254	44.1842	114.779	79.3693	840.02	76.8752	122.303	361.619	2321.17	117.101	857.079	129.084	108.699	336.523	40.6409	422.417	214.214	416.456
CBI65752	1321.97	1278.57	531.293	392.383	1183.44	1757.79	312.373	952.535	1079.04	167.723	1456.43	90.071	93.2834	1756.51	725.189	341.405	897.623	386.989	597.302	519.736	209.074	455.146	2682.77	1799.07	1740.49	1412.57	1752.69	913.093	512.02	1593.76	869.929	4018.21	210.611	3007.09	906.778	983.537	1645.23	912.247	1384.06	170.539	367.095	576.703	2688.05	408.648	1307.84	376.936	247.652	1244.55	1599.19
CBI65753	1343.96	1258.21	1763.78	1000.75	860.931	641.164	954.921	1525.38	535.084	844.96	785.901	543.285	636.301	3065.65	1092.27	683.286	1477.26	1716.38	1057.23	818.081	1414.12	1712.1	748.145	850.812	668.277	1041.68	473.686	1446.94	758.489	925.507	1085.24	4399.03	1944.84	4234.11	957.97	1172.34	708.979	4315.75	892.669	1376.49	1861.8	1300.97	3626.05	1684.25	563.147	1332.5	2241.07	576.905	892.265
CBI65754	103.792	85.2491	198.419	145.656	89.7319	131.852	51.2624	263.478	69.862	27.4746	125.096	19.6187	22.0194	267.382	153.575	57.2661	265.304	245.138	170.621	161.486	228.315	236.352	195.826	153.483	138.363	39.1274	86.5412	219.807	98.5532	51.3083	213.857	402.079	268.096	364.634	220.789	100.501	99.453	320.488	130.007	69.6484	242.647	109.126	262.449	258.472	105.904	201.991	249.239	81.58	156.484
CBI65755	62.4404	48.7099	14.6703	106.258	91.4539	36.7086	31.3931	113.5	106.601	18.7986	45.5114	9.13297	17.4575	80.8263	122.794	36.9812	108.349	31.1737	118.541	54.8841	24.3984	14.5611	92.1277	50.5511	36.3261	70.4954	19.1365	23.899	21.3593	86.2822	58.3167	95.7255	75.6169	105.486	58.5509	76.3479	33.4085	54.9279	42.1135	17.6686	21.247	76.9796	59.3627	32.5096	38.5434	38.9671	6.41688	37.8092	50.7772
CBI65756	73.0474	49.4798	105.446	83.2406	71.5239	44.3961	16.2933	113.453	70.5625	11.3691	65.1723	12.8038	15.6415	187.129	99.0083	31.1989	104.936	51.7635	100.354	87.7726	23.1407	28.9069	74.1829	58.2652	44.9377	123.588	21.2636	67.8937	64.7117	130.955	47.2618	240.615	99.1485	254.085	59.358	67.2221	36.578	256.783	65.6257	7.79226	67.5701	77.3078	203.525	59.8299	44.4659	41.3837	24.8495	52.1147	66.3996
CBI65757	89.3249	69.6286	34.4952	115.951	101.855	54.5836	53.6869	131.111	82.4015	36.2813	84.189	29.4422	32.9524	119.552	121.459	74.9066	122.021	54.7783	125.385	123.144	49.4397	23.8959	86.9529	62.1204	50.424	129.05	22.0263	49.8086	41.0464	154.261	67.1246	147.82	86.3841	140.75	63.9123	82.4234	34.2986	104.2	68.4035	35.4148	43.2796	77.6621	97.692	49.3325	56.4147	47.4434	41.9253	45.0539	66.6655
CBI65758	49.1017	32.4484	53.7893	84.8825	46.7562	85.1518	7.9618	80.3158	53.2863	5.9782	99.2753	4.83139	7.48834	125.707	81.9631	11.7726	73.4906	54.7196	89.8941	163.022	49.173	37.6825	89.9394	74.3435	84.8599	59.3396	30.2429	18.4809	56.8896	68.7278	69.7116	142.947	66.5726	168.522	69.7216	54.7687	32.1795	113.994	101.784	9.36495	48.819	47.937	101.031	48.0685	44.3128	46.6175	38.4901	42.456	75.7079
CBI65759	155.323	139.071	70.1708	206.071	163.959	140.164	66.0218	192.837	167.918	36.0935	181.119	30.6447	41.1364	103.941	212.731	91.6029	172.814	37.4554	196.181	202.444	47.6239	63.025	96.5615	139.1	138.973	190.272	71.2706	37.7611	96.2019	204.352	68.3531	65.2169	139.265	68.8048	65.1862	162.424	45.0536	77.6288	158.143	41.0474	41.5036	155.38	99.3982	35.161	143.565	43.7879	103.317	124.314	138.96
CBI65760	194.354	135.568	27.8915	254.384	188.889	48.2951	45.6919	219.336	184.868	39.0881	64.1466	22.5602	36.5533	398.892	235.037	124.41	226.128	114.361	258.03	73.8909	130.575	45.7943	105.448	56.0682	50.767	85.9262	28.6685	58.8767	56.894	106.693	88.3721	441.945	76.8023	404.369	99.2294	192.287	69.7022	395.95	64.6176	42.2879	138.298	215.426	402.321	117.811	58.6103	79.0127	51.533	43.4831	56.064
CBI65761	37.78	28.2182	7.40207	102.415	26.8786	78.4607	18.4373	34.4997	14.9616	20.159	18.4078	23.8825	27.2303	0	71.5564	55.7693	28.8385	0	72.1615	19.9835	0	5.86682	0	17.5242	95.4553	0	31.8371	0	5.4688	0	0	0	0	0	0	74.7209	0	0	27.002	31.2009	0	59.4968	0	0	13.5705	0	2.54048	16.0252	19.4196
CBI65762	589.376	369.008	75.202	526.391	648.601	99.2474	64.8401	288.971	323.656	43.3984	167.514	20.2197	32.0384	378.517	503.062	65.5713	292.988	78.3502	643.476	189.138	77.9377	95.1529	178.449	136.969	105.588	375.007	48.2755	24.4332	116.381	380.102	154.329	376.239	129.485	366.779	155.843	407.24	79.488	265.896	166.749	53.4057	66.4235	597.107	441.374	71.1631	103.183	91.4146	108.392	109.169	145.856
CBI65763	111.701	73.7861	43.4638	244.462	90.6736	44.5457	15.4948	103.515	110.773	8.11112	54.2476	8.25299	8.27891	110.682	189.627	29.7782	100.908	36.6113	216.025	76.0485	37.8928	31.2424	105.141	45.898	45.487	77.6916	29.7886	6.74553	33.9353	92.1318	67.7982	128.62	55.8114	147.151	64.13	124.881	24.6127	72.3973	57.9957	10.2772	32.9708	102.91	97.0061	45.6843	36.089	36.3308	24.0797	37.2325	44.9105
CBI65764	449.837	324.48	225.99	818.588	460.006	41.8602	126.962	399.007	399.458	93.5481	141.021	75.884	77.3521	501.244	482.752	274.679	417.26	144.893	507.104	151.388	149.838	212.438	233.412	121.236	43.5935	597.175	19.0681	21.3456	164.321	608.621	298.064	483.124	152.791	420.23	270.67	487.993	148.274	388.792	141.584	115.817	214.845	547.011	479.073	160.979	98.0976	127.46	215.189	113.374	122.134
CBI65765	447.904	313.863	238.755	768.661	486.199	53.4106	99.8453	370.858	380.508	99.8926	149.021	75.2832	78.2364	318.506	448.75	240.449	380.244	103.441	409.297	154.979	107.691	307.499	179.51	128.534	49.2678	412.93	22.2845	24.2938	171.133	476.598	185.888	309.593	151.695	287.723	173.111	435.552	93.7555	241.357	150.924	111.27	157.457	528.153	271.064	115.714	94.7771	93.3509	359.845	113.74	125.327
CBI65766	492.805	343.234	321.385	853.778	510.562	95.1039	165.597	459.214	438.424	154.389	267.093	112.345	118.718	480.715	489.361	307.057	461.388	133.687	454.562	318.244	157.415	386.86	263.988	207.498	95.9238	479.872	38.2624	51.6822	256.73	493.717	313.185	386.957	235.05	365.426	269.578	495.586	185.01	377.783	268.334	161.596	217.394	653.474	445.435	149.273	159.122	131.704	423.561	176.541	216.282
CBI65767	1030.2	774.116	586.771	1677.77	1017.64	158.543	432.023	954.214	795.572	303.936	450.283	202.082	227.53	984.822	971.425	796.065	936.234	390.87	903.041	528.508	421.731	1448.45	917.084	382.626	161.54	1038.74	79.9806	194.681	616.607	1184.49	839.038	850.548	773.224	738.147	980.786	945.709	571.847	778.773	418.369	315.661	851.91	1409.62	944.709	615.102	306.041	602.142	2575.88	326.477	386.011
CBI65768	616.178	492.907	575.175	754.987	552.273	136.913	328.776	593.64	522.69	260.34	453.779	214.169	213.953	1051.49	629.894	565.757	600.487	190.4	609.716	408.497	175.959	1670.12	181.409	365.619	135.194	593.291	60.6572	53.8781	537.973	718.45	231.044	1074.34	226.111	860.217	185.379	691.413	160.624	949.24	451.699	294.35	331.429	734.548	1157.65	216.6	290.318	106.554	2939.16	292.58	365.783
CBI65769	984.467	875.712	635.718	1197.66	1096.35	271.18	543.877	857.547	802.878	508.842	549.061	416.708	420.251	1557.98	1002.17	1035.62	861.26	905.889	1028.24	505.212	873.262	1487.77	920.855	484.328	301.062	1212.72	150.164	217.322	604.55	1194.88	759.238	2000.06	672.603	1564.67	724.75	909.152	556.518	1644	590.174	579.392	970.475	1229.55	1805.38	852.722	342.753	567.983	1468.16	412.169	493.774
CBI65770	820.315	636.126	513.772	1192.4	1053.28	119.533	449.051	899.564	824.719	488.506	371.228	387.031	385.494	1070.04	1012.33	889.661	901.738	267.908	1023.37	380.529	270.636	811.007	270.953	307.731	122.498	743.261	47.255	32.874	383.072	726.625	278.588	1077.38	238.02	860.831	257.779	721.927	223.272	990.49	391.857	510.863	402.999	1199.2	1175.37	348.841	217.009	145.373	962.726	239.858	298.656
CBI65771	517.515	472.65	331.033	661.811	708.219	132.853	215.42	599.542	622.003	294.308	292.76	208.126	200.416	939.214	752.048	529.427	603.054	542.592	820.03	317.333	477.856	400.962	485.1	252.388	136.535	832.904	62.2764	65.5147	270.139	727.144	507.38	1096.29	420.332	1053.93	462.618	442.364	320.016	964.549	272.88	292.924	585.335	680.742	1041.39	584.888	198.464	355.95	540.585	193.598	252.698
CBI65772	129.092	105.346	292.66	234.429	158.787	235.763	42.4405	203.131	166.345	22.3425	231.373	26.4692	21.5031	347.317	224.848	77.3967	211.733	112.885	271.923	321.3	103.323	210.818	152.569	202.678	251.189	156.002	139.608	29.4998	189.259	193.027	142.857	480.951	108.513	495.282	142.782	166.911	71.9422	351.121	198.979	41.1957	134.209	140.068	334.065	126.984	148.442	88.0683	81.7341	137.578	200.273
CBI65773	447.948	269.365	1295.74	605.109	383.227	785.259	181.147	407.599	305.757	98.3112	1169.16	101.68	95.645	2368.43	353.53	346.866	577.318	2442.25	548.159	1635.91	2143.97	1623.57	2413.28	969.046	782.976	1415.14	398.053	628.069	1079.19	1706.81	2947.1	3739.82	1917.49	2965.72	2759.47	486.596	2269.48	2335.09	1189.46	114.356	2032.76	356.378	2215.63	2721.71	759.637	1371.28	904.845	821.875	1135.08
CBI65774	477.008	445.453	597.546	571.71	590.835	232.394	270.919	657.953	564.181	271.081	510.563	180.744	189.133	835.627	580.426	445.383	628.633	428.701	630.191	652.519	413.069	779.789	478.938	433.713	227.731	1022.49	100.764	113.4	388.364	946.25	336.159	933.606	361.821	876.07	372.42	441.411	276.847	809.619	514.517	322.122	486.077	473.507	893.626	444.332	284.186	266.472	821.576	276.771	429.892
CBI65775	353.545	304.809	406.248	380.551	390.469	230.019	342.958	439.05	365.106	443.162	358.568	429.22	383.543	780.829	430.895	454.542	408.454	547.639	422.38	482.974	473.857	471.174	719.113	347.912	241.358	601.604	121.55	223.021	311.931	621.065	479.401	942.647	502.902	883.297	571.317	349.729	417.814	779.542	374.299	451.801	492.528	280.91	855.811	535.891	268.452	313.896	415.987	243.487	352.509
CBI65776	450.042	449.293	524.131	434.624	416.568	313.743	252.278	409.883	459.179	336.319	696.222	301.661	361.359	715.741	515.164	478.393	381.526	780.828	582.212	688.982	688.232	1098.29	947.057	772.196	336.599	882.551	269.756	1024.99	549.974	878.585	559.801	874.183	827.864	694.662	605.708	392.529	431.651	711.75	656.196	376.4	819.124	322.534	753.226	839.939	773.103	437.972	1761.67	522.122	762.567
CBI65777	392.443	312.251	1418.62	387.793	340.883	652.076	233.628	308.457	361.159	214.5	1020.68	155.295	244.939	1040.84	444.5	332.155	351.571	302.014	451.117	1005.29	158.966	1911.39	195.765	1278.33	691.179	3084.87	566.111	289.436	1057.04	2981.58	178.822	1360.39	271.949	1514.06	184.834	503.206	144.702	933.661	1101.86	278.743	413.949	300.607	1047.98	412.016	1060.18	140.848	2280.3	850.991	1279.59
CBI65778	386.339	362.539	45.9438	672.036	368.583	184.068	36.0948	711.845	423.397	33.8311	244.288	15.6947	21.3517	195.971	596.704	99.084	754.196	36.6453	761.358	227.388	31.0102	49.8872	75.7277	178.594	230.619	163.436	107.741	92.5787	106.714	237.431	88.3585	238.535	68.891	231.326	88.5058	420.62	48.4129	147.561	188.416	22.6112	42.786	441.979	218.844	38.5025	189.605	35.4457	42.0195	137.089	172.019
CBI65779	331.568	329.685	59.8024	780.894	366.44	159.035	30.0286	710.485	421.507	29.1018	134.253	10.5346	13.5128	153.831	689.373	73.8	698.993	80.1685	770.218	202.022	99.9575	84.7527	124.328	111.63	144.086	125.728	57.831	82.0858	65.8106	201.296	73.5975	137.885	134.361	111.577	87.3574	407.004	41.4539	95.2803	129.826	16.1563	51.5069	396.378	119.05	64.6095	94.8651	125.014	112.622	69.5319	114.117
CBI65780	667.979	588.288	369.451	843.877	529.259	324.73	84.6354	941.281	453.915	82.4193	468.563	37.8677	37.5337	1267.39	816.087	191.883	968.898	927.149	872.097	605.911	648.818	307.118	666.66	458.843	319.494	1350.61	161.104	415.042	278.613	1311.64	939.048	1453.22	841.285	1440.92	939.696	812.117	664.438	1074.86	446.822	51.036	683.732	618.368	1280.82	800.894	335.388	665.473	346.054	277.592	450.484
CBI65781	1105.71	865.717	572.024	1113.48	892.988	216.44	116.115	1429.72	717.281	129.377	421.483	50.7364	60.908	2584.94	1279.86	282.919	1430.26	1206.58	1353.18	529.718	871.034	612.154	1146.67	430.406	211.088	512.369	91.3223	768.006	278.33	445.326	1061.86	2715.53	1315.54	3056.51	909.824	954.495	523.416	2333.56	438.022	90.78	825.187	1013.85	2864.93	806.381	258.887	1462.59	493.207	263.339	443.75
CBI65782	570.551	394.055	305.104	914.719	627.747	398.747	95.9568	1227.16	569.342	97.6549	685.067	49.2851	67.7338	842.432	1088.38	174.777	1232.07	205.111	1197.91	666.88	185.572	589.499	1259.49	859.88	403.525	384.357	242.486	849.853	438.328	372.525	910.106	972.65	1205.88	795.909	926.571	625.944	505.509	686.634	679.551	95.6819	182.066	542.533	811.982	228.381	453.209	871.052	482.272	385.396	796.167
CBI65783	11.2797	4.79614	16.9844	20.4741	18.3694	61.6426	4.58006	19.4971	15.7664	4.14278	79.4407	0	4.94643	61.4297	22.8542	7.04736	22.2372	60.832	18.0909	74.289	41.698	7.89419	79.9584	93.9871	69.5705	34.0915	48.7885	54.2684	47.5735	43.2164	72.5639	117.064	52.6968	94.254	84.72	16.993	52.5714	52.5695	62.5895	1.53329	82.6798	7.28794	48.6692	79.1859	50.6836	65.293	3.39885	44.9835	80.251
CBI65784	166.529	120.667	188.163	159.312	183.029	341.84	66.3933	149.954	130.971	48.4642	309.308	34.938	52.4759	230.869	177.506	79.1301	156.7	229.661	168.393	256.152	212.433	120.671	199.303	329.601	357.271	151.155	185.321	205.606	258.32	132.068	205.182	223.474	247.288	241.953	199.386	126.838	125.172	251.881	309.8	75.2596	219.976	143.141	219.09	230.516	223.491	278.791	152.908	192.68	327.057
CBI65785	100.066	90.6459	89.491	144.732	106.963	87.0361	43.9105	140.576	102.852	42.5043	145.823	32.2448	37.0168	176.848	148.517	85.5666	143.684	96.0105	149.409	154.87	77.6618	72.7725	76.5533	150.198	93.8124	161.498	53.5655	49.562	127.786	180.504	86.157	217.07	97.5835	213.585	83.6587	113.341	51.5172	225.112	132.309	40.4197	103.471	105.866	194.377	108.723	98.1477	95.9195	57.1491	89.7713	143.436
CBI65786	142.62	138.863	155.245	217.477	147.508	83.1228	83.0081	166.701	160.329	79.6853	182.863	67.7421	81.2415	163.477	204.328	117.761	178.706	35.1668	228.792	211.813	36.1784	127.108	31.9965	182.782	78.943	159.527	48.4291	19.1944	177.278	176.04	44.4318	164.283	59.0802	141.344	42.942	167.422	29.7369	149.762	191.788	96.0087	38.4169	161.381	144.906	38.7319	152.705	33.717	121.95	145.192	181.713
CBI65787	206.11	187.04	73.4641	311.242	209.084	81.233	99.9726	190.232	241.475	61.7114	132.611	39.3167	69.5346	310.625	390.824	164.388	184.706	102.85	422.04	168.802	120.004	102.583	100.446	115.398	78.8997	112.626	44.6583	69.8796	120.314	128.381	67.5084	357.747	109.083	338.525	76.7281	245.232	62.0231	330.3	124.197	116.332	74.5623	195.28	376.991	73.0703	108.612	89.588	147.629	101.283	123.839
CBI65788	131.805	160.228	343.758	145.365	152.128	541.158	89.2378	137.591	176.687	105.249	369.895	107.505	118.702	179.409	212.143	202.224	137.471	104.792	204.309	247.862	60.9332	535.917	91.9733	329.098	605.516	89.3707	441.233	51.2146	202.585	130.728	113.971	212.059	69.4182	218.005	116.2	147.585	108.978	233.209	315.754	102.87	107.306	143.094	165.226	111.096	342.09	61.8422	1004.01	317.293	297.951
CBI65789	45.4157	29.769	18.0082	100.461	52.0348	31.9458	8.99245	75.0834	60.3169	6.09105	33.4143	5.69886	5.22139	32.4222	111.375	14.1343	74.0913	24.1043	116.23	35.122	20.2033	13.1328	34.3452	28.1471	34.5098	53.1058	16.9062	45.2129	20.4834	67.4435	22.5791	42.9814	16.6878	64.1732	24.3154	53.9204	10.9237	32.6547	29.9457	6.1735	18.7525	43.6406	23.1186	22.7462	28.631	20.2253	4.52803	23.1642	29.5201
CBI65790	88.6124	73.7538	25.6292	178.275	101.069	43.3347	12.723	130.567	102.43	8.02447	50.7555	16.1535	11.2689	74.0371	203.729	27.9671	120.177	12.1311	182.93	70.7747	8.82539	22.904	23.3936	39.3386	49.4437	99.4275	24.244	16.14	30.2974	122.355	15.8787	72.1905	17.427	90.7398	19.5327	99.8049	7.34911	36.7758	47.2928	12.4593	13.6713	79.754	61.7526	14.5999	33.0814	17.5381	17.7516	31.1347	38.315
CBI65791	4315.21	5851.16	1711.48	4966.1	6183.78	2570.27	980.003	8028.82	5841.96	1783.81	2183.01	989.911	970.229	3492.4	4792.67	1219.04	8487.08	3213.94	4382.66	1639.06	1855.58	1686.27	3932.33	2133.74	2672.7	3100.1	2583.16	10737.9	1228.51	3008.77	4260.56	3443.94	3691.94	3692.57	4188.18	4778.37	2957.88	2219.45	2374.79	907.268	3165.09	4888.76	3187.91	3942.02	2319.56	4177.33	3128.48	1796.49	2259.25
CBI65792	3415.57	5893.32	948.471	4541.17	4893.91	886.492	1039.46	6719.38	5101.55	1602.5	1333.43	1308.24	1071.24	5868.24	4164.61	1665.21	6913.51	3356.97	4011.62	941.444	1912.99	946.431	2734.66	1264.24	916.191	1854.67	665.074	9027.39	603.128	1753.54	2694.72	5136.58	2574.02	5141.78	2358.29	4102.41	2689.35	3512.23	1441.68	789.198	2716.47	3714.9	5103.55	3264.43	1379.45	2830.19	1012.98	1123.54	1268.44
CBI65793	2790.99	3679.13	1744.59	4119.77	3160.25	5069.76	477.177	5405.71	3685.74	772.111	2802.71	391.1	329.376	3293.4	3919.3	656.984	5427.05	2463.32	3649.76	1904	1960.72	1214.04	3500.61	2612.98	5101.08	2393.34	4345.79	10265.6	1447.16	2683.12	2519.71	4040.97	2315.95	3534.01	3837.51	3824.44	3243.1	1864.19	2847.85	448.341	2693.82	2706.11	2870.95	3356.48	2573.67	3767.1	195.588	3171.16	2860.67
CBI65794	970.179	550.462	152.941	1084.76	1290.65	171.85	1180	1070.92	388.671	1681.54	516.343	1215.17	1192.4	151.999	800.527	619.03	1101.08	685.134	895.633	424.748	853.002	1657.72	913.376	399.813	168.826	1144.4	63.2924	462.169	187.033	1050.35	1169.32	154.931	1188.84	635.722	1193.51	386.95	1081.08	292.71	512.019	1849.94	963.293	1320.14	313.216	800.357	187.277	996.688	2869.01	152.803	409.339
CBI65795	0	0	0	0	0	0	0	0	0	0	0	0	0	0	0	0	0	0	0	0	0	0	0	0	0	0	0	0	0	0	0	0	0	0	0	0	0	0	0	0	0	0	0	0	0	0	0	0	0
CBI65796	0	0	0	0	0	0	0	0	0	0	0	0	0	0	0	0	0	0	0	0	0	0	0	0	0	0	0	0	0	0	0	0	0	0	0	0	0	0	0	0	0	0	0	0	0	0	0	0	0
CBI65797	0	0	0	0	0	169.94	0	0	0	0	48.5689	0	0	0	0	0	0	0	0	71.9367	0	0	0	106.377	79.0747	0	1438.64	0	899.431	0	0	0	0	0	0	0	0	0	69.6612	0	0	0	0	0	582.233	0	0	775.174	50.9488
CBI65798	451.59	1035.73	9054.24	327.471	258.678	29486.9	920.227	264.389	156.901	215.348	7671.14	81.3438	147.815	10136	277.2	1375.08	381.872	9324.09	368.674	9150.64	3667.84	9271.84	2455.71	12899.5	32725.4	177.213	20776.5	5600.76	11230.2	398.419	2655.82	16641.3	5196.67	20296.2	3635.49	1121.05	1136.05	12435.2	8375.29	187.128	6814.16	628.903	10394.6	7965.56	7802.86	5394.89	5017.44	7341.77	11522.4
CBI65799	249.204	233.523	213.448	317.609	206.94	190.549	76.8532	280.536	158.509	77.7133	202.4	55.8649	57.0966	42.619	272.777	99.3642	268.345	36.6592	241.224	187.234	43.6095	70.6475	59.684	169.152	199.175	206.644	111.4	46.0483	93.5829	182.669	57.222	22.7381	90.0851	27.6253	54.565	332.494	53.2663	40.7646	182.348	76.0553	53.2323	365.857	37.7424	36.6442	152.666	88	65.5909	146.11	185.868
CBI65800	216.029	212.117	309.099	303.599	178.847	388.515	48.0539	178.586	233.087	45.277	592.397	26.2239	29.633	87.5273	277.53	76.4511	205.782	186.646	239.943	1086.49	153.123	117.03	246.713	363.178	392.33	5.441	120.23	122.602	196.877	7.92861	252.517	34.6121	243.171	32.048	273.27	299.874	262.449	70.7126	520.414	52.3473	175.839	229.781	55.0005	151.642	237.814	290.424	127.237	228.558	403.338
CBI65801	0	0	0	0	0	1765.57	0	0	0	0	1969.17	0	0	0	0	0	0	0	0	2272.89	0	0	0	2072.22	1814.1	0	836.235	0	2274.96	0	0	0	0	0	0	0	0	0	2029.99	0	0	0	0	0	2115.42	0	0	1178.57	1549.24
CBI65802	0	0	0	0	0	0	0	0	0	0	16.5904	0	0	0	0	0	0	0	0	18.4293	0	0	0	0	0	0	0	0	0	0	0	0	0	0	0	0	0	0	0	0	0	0	0	0	0	0	0	0	0
CBI65803	129.505	142.37	234.283	171.759	156.423	539.621	168.473	236.597	177.281	111.05	769.383	275.527	330.379	432.297	218.41	639.606	256.774	109.758	215.834	643.384	74.7175	402.263	185.774	675.738	527.279	965.656	182.653	165.744	392.661	990.291	229.83	1628.25	116.795	336.366	203.808	128.232	234.368	415.619	737.681	336.804	111.435	170.238	801.571	128.173	356.69	95.4328	488.017	279.741	693.789
CBI65804	171.779	157.706	221.42	177.132	175.029	67.3892	116.074	205.884	117.557	116.137	163.511	104.819	90.2793	363.048	198.282	180.533	198.247	297.155	225.573	224.336	323.39	253.972	178.584	180.19	63.4879	437.044	32.0685	98.074	155.346	397.805	214.12	424.331	213.655	408.256	211.257	158.706	156.638	521.018	166.085	173.99	347.723	185.789	407.01	294.966	139.782	207.245	395.901	109.529	173.913
CBI65805	129.368	76.6398	575.92	138.251	96.9251	824.277	123.039	131.695	52.2174	67.1588	455.763	31.7531	54.3064	830.394	107.815	91.8796	148.479	1206.79	113.143	420.782	1715.03	435.352	592.139	568.609	844.147	808.059	390.526	1002.61	381.731	813.868	490.489	1042.51	705.112	1325.85	615.244	147.182	354.875	961.464	446.065	119.377	967.726	124.794	813.515	881.215	357.571	1351.42	120.15	360.774	562.556
CBI65806	39.3477	32.7672	15.4912	52.6014	43.9429	23.3809	15.7049	64.9376	60.378	14.9127	26.322	13.3566	15.9904	26.9507	66.8886	27.6639	63.9866	24.1404	63.4033	30.7211	22.9637	17.3898	22.7304	26.75	23.9006	113.694	13.9014	2.08149	17.3187	130.678	12.2853	40.2527	17.6437	49.7851	14.8637	37.8746	10.4255	35.9784	22.6518	16.9564	25.8314	28.9143	33.0263	25.3032	19.3037	10.3693	10.8995	14.9429	23.2491
CBI65807	96.1606	93.8083	128.489	84.3231	100.085	88.5103	74.7409	107.923	124.296	98.658	146.946	97.3547	93.5507	123.997	97.9471	113.72	95.8665	68.7405	90.7378	179.757	70.9761	112.263	72.248	126.497	81.4812	119.15	40.6869	13.9347	88.5977	115.917	52.8527	145.717	41.1458	169.266	43.3791	97.7864	49.2057	219.835	126.033	87.9083	71.0995	93.6336	149.678	68.9415	91.6447	38.2913	108.99	73.3547	115.61
CBI65808	0	0	0	0	0	644.876	0	0	0	0	434.683	0	0	0	0	0	0	0	0	695.327	0	0	0	671.197	691.529	0	460.234	0	227.287	0	0	0	0	0	0	0	0	0	324.197	0	0	0	0	0	318.783	0	0	217.736	506.142
CBI65809	266.658	226.107	26.3316	453.18	288.631	206.497	233.478	362.902	382.577	60.0939	304.884	23.9733	52.3899	944.829	471.49	124.944	345.409	635.995	475.916	461.524	519.314	22.4659	351.186	368.373	185.19	593.088	61.1373	1560.82	132.665	473.546	209.845	50.3922	357.935	922.331	225.283	447.213	192.794	1396.28	336.901	249.648	531.363	282.826	595.865	653.465	100.291	193.205	9.95768	104.972	345.154
CBI65810	78.9429	70.0547	21.8628	164.056	79.3644	38.3173	17.4518	102.713	113.487	8.88365	57.1734	1.48422	5.39415	49.9141	176.072	16.7267	101.937	12.8833	212.606	70.4424	14.4441	22.5447	24.0006	44.7162	33.9064	61.2955	17.6597	5.04657	22.3676	82.7484	20.113	58.7693	31.7756	68.9266	19.7138	104.777	6.12766	40.2721	55.265	8.85214	13.8685	70.3808	39.5669	14.9691	37.0715	15.6379	13.8711	34.1292	46.0859
CBI65811	162.712	98.4492	29.9417	272.548	132.354	23.8507	10.3551	191.82	152.814	7.74671	30.2242	3.05918	7.19404	73.0987	316.072	21.431	182.967	28.0092	346.627	37.3247	33.7408	28.4317	50.8647	26.1445	23.6691	93.8844	13.1462	1.73361	15.6303	122.46	37.1597	93.5405	64.7971	99.073	34.0436	153.679	9.07777	64.3599	27.209	8.60143	23.9316	132.45	57.3233	30.4364	25.3942	36.3033	14.3649	20.1324	25.2967
CBI65812	246.175	186.924	60.3944	343.264	246.893	92.7176	26.1223	276.348	243.342	27.6601	106.594	12.2189	17.4148	119.672	393.862	49.6229	306.534	71.6769	403.689	112.941	79.9352	98.7202	102.511	98.0973	90.357	415.886	59.3882	38.661	59.4573	389.873	111.246	155.002	109.462	174.215	123.11	239.068	26.5369	112.116	104.38	23.2508	68.1501	294.955	94.4165	68.2783	96.1464	112.478	89.8705	68.1141	100.535
CBI65813	444.705	523.549	115.735	547.878	415.875	161.001	71.0381	565.334	427.337	67.8958	314.396	54.9992	54.9684	224.387	540.813	150.768	556.239	84.3628	568.078	243.212	94.782	138.26	155.37	280.657	158.667	574.526	100.311	114.151	128.401	475.579	148.675	195.393	255.224	184.839	151.631	522.316	75.7479	165.993	301.899	69.0022	86.0503	473.059	186.727	89.5755	272.298	129.925	208.612	220.096	307.669
CBI65814	429.295	459.571	176.777	686.671	429.257	165.447	80.7839	774.862	334.133	55.7123	274.979	38.2119	32.6764	581.659	747.835	72.9366	790.623	231.423	802.74	297.131	187.588	194.413	265.102	325.25	145.536	301.46	73.5299	418.651	179.814	328.417	230.022	636.599	425.864	804.253	272.517	475.519	139.026	684.203	272.66	81.6107	205.928	395.223	515.731	245.814	236.765	248.627	119.62	196.641	327.144
CBI65815	3650.55	2666.45	7254.62	2021.89	2718.07	7400.18	3714.34	3982.64	1764.03	5477.99	6041.75	3358.07	4300.9	4892.48	2360.23	4453.1	4568.91	1624.35	2050.74	5611.69	1363.52	3911.37	1416.03	7539.73	7780.18	16374.7	5565.11	2185.64	5433.71	15027.2	1255.37	10432.3	811.643	10162	1277.1	2282.07	1269.29	4725.14	5690.17	5296.71	1634.83	1840.74	6028.07	1741.44	4189.87	741.486	1185.15	4348.54	6527.13
CBI65816	39.3271	32.4011	14.8738	43.5527	40.649	47.5959	26.7761	36.4117	25.4388	15.5698	31.0673	5.00991	17.4936	11.5277	35.9596	36.1141	37.532	10.7228	38.4415	26.5169	5.95898	9.98237	6.42439	35.7521	49.1721	77.4029	31.8996	5.20497	25.8839	72.1003	5.86272	12.8575	11.4103	24.4903	8.39278	27.1544	4.95545	5.58192	33.734	20.7737	9.43508	35.2907	10.6458	13.8836	34.2228	5.00068	9.66879	28.0569	36.4562
CBI65817	92.4768	47.8317	74.9284	82.1679	80.5262	201.059	61.76	53.7946	45.0067	70.6606	127.526	46.9442	66.3915	57.5244	88.4586	57.1942	81.1581	16.3165	80.9712	127.749	14.0569	139.271	33.4348	137.473	211.862	500.297	140.469	16.371	136.438	468.596	31.4399	104.856	23.0284	86.7909	33.1855	67.788	20.4992	61.061	113.229	78.1491	18.8327	80.0341	48.8305	28.5451	105.985	20.0247	125.116	85.8318	129.595
CBI65818	68.195	29.0132	59.0355	50.1164	57.7463	34.1015	30.5543	97.2361	31.9164	25.4288	42.0095	4.36028	12.4288	106.504	40.1977	27.447	82.5228	72.5852	54.0857	53.6236	94.7677	79.5009	68.423	53.4495	31.0178	36.5283	14.5856	15.6493	40.6869	42.3614	68.1696	171.371	67.5291	140.914	61.7752	43.2316	38.2534	97.7341	42.9442	35.1693	59.3766	31.4638	128.592	68.5385	31.8857	72.5376	77.657	24.7564	53.2423
CBI65819	455.956	303.329	1127.25	227.853	362.063	1901.09	549.521	354.008	161.346	479.003	1410.53	297.996	364.358	1637.87	205.527	614.657	322.345	772.08	187.064	1073.07	490.122	1503.46	289.07	2140.57	2043.18	1121.13	1333.43	339.225	1067.56	1036.91	391.304	2500.2	345.304	2474.71	346.071	352.478	417.516	2222.38	1652.68	636.085	795.239	423.061	2320.81	789.479	1225.21	555.467	583.931	1120.8	2244.55
CBI65820	285.913	335.394	92.2612	265.289	264.585	80.4491	155.229	308.897	182.709	158.953	87.6218	100.23	131.174	247.994	232.579	196.579	320.63	170.195	246.302	101.978	156.721	143.867	168.502	95.223	85.2711	194.298	47.568	91.6609	148.525	169.574	170.837	292.23	490.378	272.094	160.675	248.25	137.422	339.715	86.9005	248.289	201.784	294.115	289.92	198.835	64.4997	190.093	97.2388	54.8549	97.704
CBI65821	210.006	239.693	235.511	337.568	208.941	289.709	73.0094	275.247	235.826	65.0189	238.792	42.9192	34.9259	275.44	339.423	117.232	246.88	315.421	357.67	276.738	181.444	166.878	230.74	254.452	326.434	392.894	247.544	250.281	212.926	447.223	277.826	347.805	349.379	377.311	224.248	226.588	140.933	238.463	261.723	76.4393	241.284	212.654	241.241	293.229	206.046	211.898	51.1252	194.446	261.37
CBI65822	68.8991	63.2049	72.6412	132.922	79.3548	67.6812	24.0406	83.2092	102.24	16.1933	54.7708	2.87112	15.9588	67.0804	93.0195	23.6115	79.1733	59.0612	101.362	73.0773	65.1958	28.212	102.589	49.0746	69.6952	99.8975	45.5723	117.147	60.1568	132.466	87.6922	80.211	187.018	100.585	93.1726	103.239	44.4507	57.5807	46.7444	16.1453	48.6641	79.1721	49.3623	75.1306	56.3908	78.9695	23.8222	54.9058	47.2458
CBI65823	82.6344	17.2167	0	32.306	57.9699	0	32.8821	99.9838	54.7711	21.2448	0	92.2853	0	0	18.2311	0	13.6453	0	66.0416	0	0	0	0	0	0	0	0	0	0	0	0	0	0	0	0	24.3999	0	0	0	31.4517	0	142.699	0	0	0	0	0	0	0
CBI65824	20.1805	10.5114	16.5439	29.586	26.5446	3613.68	60.2272	0	11.1466	0	627.729	0	24.0907	0	0	0	16.6619	0	13.4403	131.568	0	32.2957	0	856.048	4280.84	0	1360.38	0	111.28	0	0	0	0	0	0	22.3456	0	0	687.993	0	0	0	0	0	238.029	0	10.2746	161.405	810.686
CBI65825	110.237	90.8138	100.833	134.792	86.1511	495.752	42.214	99.7573	79.9962	11.8583	130.208	5.15112	8.80982	0	176.046	17.2585	97.4902	0	162.196	92.0171	0	156.487	0	198.547	507.532	0	195.769	0	65.4647	0	0	0	0	0	0	132.448	0	0	113.761	21.0666	0	61.0657	0	0	133.623	0	84.3055	78.5667	167.399
CBI65826	0	0	0	0	0	203.928	0	0	0	0	145.707	0	0	0	0	0	0	0	0	89.9209	0	0	0	159.565	225.928	0	99.4806	0	26.4539	0	0	0	0	0	0	0	0	0	69.6612	0	0	0	0	0	45.6653	0	0	47.703	178.321
CBI65827	637.551	876.603	457.153	816.174	642.706	315.767	119.471	545.614	949.665	174.612	316.56	82.686	89.6374	520.419	982.269	254.626	536.207	310.44	959.179	327.096	349.963	108.864	343.778	342.059	315.851	707.146	254.717	250.521	198.193	769.75	350.718	560.569	542.128	672.341	343.009	800.713	268.125	594.493	307.401	127.365	317.762	741.632	468.122	303.828	310.567	423.861	227.48	274.219	357.752
CBI65828	0	0	0	0	0	0	0	0	0	0	0	0	0	0	0	0	0	0	0	0	0	0	0	0	0	0	0	0	0	0	0	0	0	0	0	0	0	0	0	0	0	0	0	0	0	0	0	0	0
CBI65829	91.9728	53.4873	120.052	191.566	61.0757	137.709	16.8778	81.7065	78.9136	3.44354	151.717	0	3.19787	20.2984	136.425	12.1497	97.3167	38.5374	157.596	171.154	42.0541	37.7666	101.761	154.956	135.115	138.223	81.249	117.969	63.368	226.43	112.03	30.7116	119.24	55.8573	129.232	108.432	42.1359	15.6859	182.277	5.5228	52.0079	107.94	14.4481	46.2102	142.647	91.7972	34.0969	117.164	181.416
CBI65830	77.3547	52.0119	20.673	246.607	91.2433	49.803	15.1244	126.836	114.542	7.66102	44.7927	6.11243	8.7116	51.2096	255.256	14.4804	118.747	27.6187	263.1	46.0705	24.1244	8.89802	50.1733	43.6786	53.344	63.3867	32.1378	21.8416	22.628	89.7331	39.3411	54.6804	33.2566	74.0079	38.716	105.72	13.2749	42.7315	41.2602	7.86976	24.2035	92.2401	38.3097	27.954	40.3447	33.7448	10.7129	30.419	43.3839
CBI65831	414.355	378.045	388.901	837.742	360.126	316.706	105.306	712.297	324.013	157.493	430.858	177.875	183.698	449.489	988.496	200.876	675.315	202.393	1042.48	455.133	115.402	97.4747	210.728	457.23	312.273	720.591	230.028	154.689	334.27	835.149	144.875	537.566	253.043	660.499	151.087	604.328	133.986	503.082	400.567	159.714	161.151	368.137	327.224	211.097	368.728	156.302	56.7638	388.783	444.881
CBI65832	469.998	578.332	69.5943	570.957	407.019	131.574	39.0188	486.356	390.031	24.5189	196.14	17.2513	19.4023	209.228	559.21	56.6572	469.951	96.8565	597.323	142.787	81.0231	43.6068	193.082	191.852	116.367	383.125	72.2336	149.83	73.9078	380.89	206.233	222.25	213.194	219.535	187.509	487.203	113.85	169.597	187.471	25.307	103.335	466.046	168.656	111.426	176.752	181.595	52.5224	134	207.746
CBI65833	4876	3681.42	4976.55	3317.95	4740.8	4070.15	3049.9	3672.18	5955.96	4769.05	8580.21	4703.71	5049.28	1142.02	2486.46	2700.4	3871.75	716.801	2246.87	6614.92	1117.17	678.25	3102.3	8463.05	3402.51	18004.4	2615.22	8578.8	4440.99	12132.5	5081.68	238.282	5513.33	426.871	5096.45	5202.6	6586.57	449.109	7844.25	2241.08	1230.64	6548.06	591.359	932.32	11798.5	2387.02	1034.34	13302.2	9285.27
CBI65834	0	0	0	0	0	0	0	0	0	0	0	0	0	0	0	0	0	0	0	0	0	0	0	0	0	0	0	0	0	0	0	0	0	0	0	0	0	0	0	0	0	0	0	0	0	0	0	0	0
CBI65835	257.248	299.733	392.581	635.534	165.195	1028.58	31.4969	401.643	283.742	20.8586	2538.07	22.0994	28.347	35.2042	320.884	40.3871	382.637	177.637	306.809	3743.38	141.944	173.541	325.369	1808.55	923.806	118.619	275.901	444.586	404.777	102.095	163.237	12.6396	292.935	31.5088	151.366	517.691	133.436	36.4995	2562.9	35.399	145.988	364.501	24.7607	193.969	1000.61	145.588	197.67	885.789	2140.1
CBI65836	225.956	221.702	378.372	483.417	185.47	788.543	56.1956	329.824	240.178	70.0817	1122.2	44.0138	58.0249	0	397.07	71.4985	274.414	0	342.971	2349.73	0	114.429	0	777.636	739.446	0	285.351	0	365.35	0	0	0	0	0	0	296.261	0	0	1110.82	93.7519	0	277.902	0	0	522.483	0	53.1734	440.727	895.936
CBI65837	108.29	78.4169	229.517	210.389	75.2731	533.704	26.275	121.838	93.3672	47.5329	600.675	36.8711	59.9067	0	147.135	22.4609	125.39	0	184.701	977.209	0	80.914	0	443.064	579.202	0	264.138	0	280.52	0	0	0	0	0	0	193.022	0	0	619.194	41.4679	0	110.226	0	0	411.55	0	96.1484	286.61	496.974
CBI65838	57.0985	88.0662	71.8605	163.855	48.9572	308.116	18.934	0.239884	91.6355	8.15537	367.412	3.54262	13.6324	7.52447	142.594	1.07903	0.130952	21.062	150.843	743.271	21.5475	22.2641	49.7786	256.43	290.203	21.6994	90.2862	143.039	87.3832	27.3127	35.0723	6.23439	73.0197	16.9568	26.8334	121.882	24.9096	13.5827	354.34	10.8662	21.9398	78.0599	6.8435	19.5544	160.624	23.9668	37.9535	122.878	288.622
CBI65839	0	0	0	0	0	0	0	0	0	0	0	0	0	0	0	0	0	0	0	0	0	0	0	0	0	0	0	0	0	0	0	0	0	0	0	0	0	0	0	0	0	0	0	0	0	0	0	0	0
CBI65840	129.729	106.781	296.149	111.14	75.1376	90.7742	133.304	125.153	71.9499	113.234	154.939	99.866	126.187	115.555	101.293	128.935	111.297	119.456	83.5554	193.171	151.825	133.769	262.214	122.496	89.4171	92.0521	44.5778	680.807	142.712	91.3925	189.218	88.5291	400.583	128.117	203.113	118.228	181.151	148.293	151.895	193.544	134.093	80.6677	134.179	138.139	92.9073	201.678	269.634	86.5515	120.296
CBI65841	75.5359	64.4127	60.9877	75.0229	62.9472	52.967	23.0462	78.8355	63.3486	12.7927	84.068	7.28793	8.17973	114.484	82.9649	23.5854	76.0374	59.1442	86.0545	93.4397	52.1591	58.7072	59.1623	76.676	57.022	74.324	24.9371	42.0744	33.2075	70.786	65.3711	160.719	51.8707	146.772	53.5016	59.1318	35.495	104.784	78.6221	16.688	53.0533	47.8941	114.036	53.016	47.1957	51.7298	48.7991	37.2408	73.184
CBI65842	7908.87	10195.4	4352.02	7861.39	8811.72	1381.64	2262.48	9937.42	8166.69	3040.01	5346.25	2079.96	2016.54	4468.85	7277.83	3357.78	10085.2	6892.19	7304.46	3299.17	7368.38	2844.78	15442.7	4152.11	1265.06	8808.21	767.446	12403.3	2245.57	8617.7	15736.2	2275.11	16583.7	2354.6	14804.9	9247.3	10901	3143.99	5444.23	2662.68	7598.49	9369.07	3484.25	6170.91	3549.74	14642.2	4851.43	3163.47	4533.09
CBI65843	4801.98	5943.47	11346.5	6350.73	6490.03	3124.28	788.291	7430.5	4726.95	1914.99	7766.55	973.447	832.43	1409.72	5699.24	1671.17	7772.41	42.0906	5889.63	6457.66	57.4144	10463.8	184.647	7624.15	2511.63	0	1850.89	50.1495	6352.87	0	260.97	1362.69	120.931	793.096	127.072	7627.69	91.339	1009.19	6710.31	1100.84	76.9207	6659.48	1162.47	48.2442	7437.79	39.2588	8593.28	5789.58	8239.81
CBI65844	22.5893	70.5966	4685.2	22.0782	9.90431	3089.43	0	51.2475	12.4771	0	4017.07	0	0	5224.34	37.3779	38.4197	37.3013	44.9957	15.0445	4013.16	40.9181	2659.65	1834.09	3827.46	2802.93	0	2218.34	71.4811	2810.77	0	965.366	4134.38	28.7284	7090.99	996.176	58.3631	854.378	3720.16	4021.7	0	0	32.5074	3728.12	103.148	2809.31	27.979	483.041	3877.09	4135.68
CBI65845	2202.57	3421.11	478.09	3570.88	1678.64	485.037	263.27	2847.95	2797.12	195.095	974.439	127.76	100.148	1662.09	3515.82	364.494	2652.55	557.022	3567.23	837.321	415.826	201.037	1845.19	1031.76	466.137	2788.46	246.373	1659.78	379.591	3410.03	1470.27	1140.11	1028.13	1488.49	1453.87	3327.27	784.052	1187.35	1035.85	164.008	481.218	2072.12	1308.06	611.179	796.191	719.808	295.688	587.396	1095.55
CBI65846	3473.59	3823.55	1260.48	3767.72	2809.49	765.633	436.548	3196.46	3218.14	478.844	1530.04	240.718	188.693	1880.17	4333.53	639.195	2998.9	838.873	3873.73	826.577	667.746	723.247	1411.41	1443.16	735.115	2247.35	474.521	1818.84	482.049	2312.9	1395.04	1428.37	1408.57	1463.36	1294.86	3339.33	905.821	1279.12	1481.76	347.088	869.127	3068.42	1556	970.768	1067.49	741.362	433.618	968.655	1441.35
CBI65847	3190.5	3717.06	835.807	3895.48	2753.19	815.665	449.896	3112.09	3557.65	552.661	1976.69	304.588	241.521	2437.3	4021.93	1012.91	2991.22	720.398	3732.91	830.861	443.729	538.047	1592.79	1660.93	803.241	2137.4	618.343	2168.18	507.885	2309.95	1721.78	1573.95	1492.75	1488.38	1398.37	3474.96	975.994	1528.23	2028.67	350.111	642.621	3156.99	1891.95	743.449	1604.56	900.718	912.553	1187.04	1732.62
CBI65848	4864.04	6464.1	780.871	6022.04	5478.06	1282.24	426.704	8263.02	6952.08	561.184	2230.58	241.407	177.089	5285.79	6219.82	777.101	8021.41	950.072	5916.06	720.939	495.198	560.466	3511.38	1974.04	1229.22	4193.92	1158.15	6225.21	675.544	4609.95	3880.55	3199.79	1673.16	3395.64	2908.71	4556.12	1985.37	1622.19	2402.22	304.493	761.157	4651.4	3309.19	888.983	2940.96	1874.67	1106.16	2172.31	2107.58
CBI65849	2832.27	3634.63	957.25	3849.85	2873.9	1625.24	298.42	5109.42	3896.06	325.248	2618.64	144.807	81.9953	2905.27	3254.98	431.525	5518.27	707.353	2902.5	955.013	344.055	555.378	2218.6	2127.8	1534.41	3487.12	1383.38	3785.89	752.8	3734.91	2658.36	1246.62	934.149	1208.48	2389.52	3964.2	1824.32	635.615	2645.5	136.05	608.926	3017.78	1611.87	535.533	3470.66	937.558	1058.75	3174.65	2264.11
CBI65850	5602.14	4918.23	524.693	7782.58	5853.45	3210.04	651.688	7772.54	5415.05	754.983	7318.22	315.344	188.763	0	5158.15	1613.63	8075.73	0	4678.85	6398.96	0	547.423	370.108	5335.58	3196.08	0	1281.5	0	1770.95	0	433.972	0	0	0	307.909	6670.07	268.519	0	6655.3	386.9	0	6306.44	0	0	2996.29	0	1535.38	3105.58	5262.17
CBI65851	3536.84	2091.12	1122.33	3968.42	3113.57	703.126	355.908	4201.69	2811.63	449.093	1301.76	167.596	203.511	3042.38	4009.48	714.664	3713.14	1056.2	3285.45	1258.2	640.443	539.884	2372.22	1416.41	636.43	2943.82	462.767	1821.63	1176.94	3542.96	1869.62	2632.34	2381.86	2811.47	1628.27	2501.85	1110.98	2139.29	1504.78	307.868	1229.51	2442.93	2511.06	1031.53	960.185	1614.14	269.253	1227.25	1517.53
CBI65852	2497.04	1657.25	813.622	2412.74	2270.23	552.424	242.19	2484.36	1929.98	232.616	1494.52	111.984	99.1023	1382.87	2274.51	496.561	2410.14	744.437	1984.21	1690.29	898.878	569.379	4210.24	1227.95	514.148	2613.81	251.515	2480.86	896.984	2799.63	3089.9	625.591	2973.99	517.716	3061.18	1931.76	1700.81	588.861	1501.67	151.773	941.684	1608.1	884.426	750.341	941.353	1854.3	1413.56	996.868	1346.16
CBI65853	2705.62	2463.11	634.168	2692.74	2972.44	605.161	291.968	2937.46	3114.05	245.597	1831.07	120.733	129.532	1539.67	2552.28	732.523	2785.07	468.696	2543.91	1760.42	491.618	416.96	2026.62	1404.45	544.373	3060.64	270.929	850.798	903.088	3248.36	1870.93	583.309	1540.72	568.939	1551.97	2430.71	1300.94	634.054	1771.51	178.431	584.471	2033.59	1094.88	472.822	1148.39	982.934	745.774	998.978	1480.47
CBI65854	499.773	503.649	395.735	947.577	492.432	301.616	261.565	660.095	634.755	349.681	464.955	303.796	349.524	4759.04	935.632	416.248	701.561	2923.14	953.286	555.655	2987.25	661.221	2272.55	512.514	324.987	0	281.235	3114.61	629.054	0	3645.58	4547.29	5519.13	3878.98	2847.58	784.983	2180.69	6358.75	527.46	424.925	3653.97	613.003	5808.28	3260.9	498.48	5002.72	211.373	451.497	532.698
CBI65855	0	0	0	0	0	12.7206	0	0	0	0	18.1777	0	0	0	0	0	0	0	0	0	0	0	0	0	63.4178	0	34.3682	0	0	0	0	0	0	0	0	0	0	0	0	0	0	0	0	0	0	0	0	0	0
CBI65856	275.631	120.899	11924.4	212.68	445.24	108985	1702.92	460.757	352.563	559.444	23660.6	243.017	2355.21	0	208.036	1085.62	515.032	2292.44	347.819	36185.7	341.61	11289.6	147.892	25601	99388.6	0	83863.5	252.479	48274.7	0	375.388	0	405.888	0	325.689	299.847	250.827	0	16974.1	1394.18	2112.33	668.042	0	1722.29	12445.9	71.8726	3449.24	13854.2	22761.4
CBI65857	141.675	143.135	106.677	275.642	172.326	285.424	95.6215	218.957	204.55	24.6362	163.529	24.6963	33.7899	86.8416	235.808	54.1595	210.331	58.9268	242.517	194.919	53.4087	158.072	103.488	229.822	284.775	163.019	152.546	66.2439	86.8067	158.793	84.9668	136.903	76.121	144.199	89.9549	190.665	38.3411	96.1444	173.117	66.4922	49.7301	187.119	89.054	50.7125	110.861	44.7367	188.547	72.0849	225.523
CBI65858	216.72	193.614	478.995	221.475	190.53	346.139	102.496	245.497	147.668	97.477	405.558	69.4353	91.7157	390.865	216.778	162.772	254.742	131.216	205.857	419.388	107.795	663.498	192.739	383.887	373.367	257.988	248.736	188.837	398.206	220.729	208.593	391.948	376.152	431.606	199.584	208.172	154.051	479.05	390.188	107.017	139.568	228.793	374.374	135.191	324.674	193.758	864.007	299.466	389.512
CBI65859	354.322	353.59	341.204	400.917	332.918	146.93	114.134	420.511	298.417	126.221	299.772	67.3928	86.445	385.245	428.498	221.995	419.623	127.028	449.731	428.393	129.281	365.988	160.797	268.693	144.611	337.93	68.0772	178.46	326.933	281.839	230.168	304.186	418.782	317.918	210.267	375.947	120.869	429.913	274.179	121.929	164.887	360.226	357.773	136.754	198.007	193.778	651.494	181.978	262.884
CBI65860	244.13	130.109	359.992	266.075	124.568	255.53	87.5063	186.766	92.7714	39.8332	181.601	23.7594	24.9746	93.4537	274.235	82.3215	168.367	37.6117	246.388	239.993	44.7671	356.887	68.1264	206.621	247.438	212.113	197.994	37.081	299.232	219.179	51.4085	225.381	52.1944	91.5859	63.7524	313.737	47.7902	143.78	191.489	133.987	46.4399	137.348	132.457	34.306	160.722	46.4214	85.3301	169.902	206.405
CBI65861	5908.04	3926.84	431.151	2876.28	4542.29	194.288	790.06	2780.77	5337.45	446.828	578.512	645.279	1007.42	691.653	6569.06	1497.96	2987.19	879.466	6976.34	428.175	1146.69	973.617	186.067	498.01	191.366	1117.55	123.823	100.888	179.808	1189.23	287.909	319.523	137.597	790.163	278.893	4386.23	208.793	749.621	597.991	1003.65	1579.85	3150.38	721.099	1136.63	327.252	476.724	597.494	351.508	508.61
CBI65862	0	0	0	0	0	0	0	0	0	0	0	0	0	0	0	0	0	0	0	0	0	0	0	24.6064	10.4521	0	7.08039	0	0	0	0	0	0	0	0	0	0	0	21.4849	0	0	0	0	0	31.6891	0	0	11.0344	11.7852
CBI65863	21.3163	16.8552	18.7382	24.8503	31.5293	28.9012	9.96409	26.219	24.9664	5.44728	63.3817	3.58522	4.59878	3.04599	34.8466	9.60967	23.9609	2.38731	30.2749	52.9101	0.930415	20.6676	7.76114	68.0894	28.449	80.2347	16.2439	4.06343	17.7946	69.2872	10.5727	7.57124	1.95972	4.38148	7.41323	23.1293	11.0088	1.97379	60.4244	7.20907	2.18141	19.9576	4.70955	4.1045	46.1293	4.29434	15.8216	38.5835	66.3491
CBI65864	0	0	0	0	0	93.4839	0	0	0	0	17.8118	0	0	0	0	0	0	0	0	39.5723	0	0	0	73.1471	111.854	0	25.2573	0	14.5523	0	0	0	0	0	0	0	0	0	51.0942	0	0	0	0	0	6.28012	0	0	0	56.0539
CBI65865	40.1551	25.8955	56.7227	80.3622	38.3794	61.5176	20.713	71.979	47.41	13.6556	54.6156	8.3046	11.4132	56.0664	74.4121	22.7652	67.2721	25.251	76.1267	70.6425	16.1637	59.0159	47.8832	63.9067	65.3844	48.6952	50.7167	31.0942	56.3365	45.9125	40.8167	48.8025	58.3636	66.2101	35.9445	48.4624	26.7858	40.5879	61.4331	14.7579	27.5847	31.7974	52.2528	29.9128	55.5271	24.0785	50.8403	49.5086	64.6005
CBI65866	113.61	95.7241	205.915	246.398	110.476	156.742	30.3831	181.983	150.372	16.5841	125.165	6.61592	19.487	54.9074	224.51	43.8847	178.472	95.7995	231.465	171.654	84.6539	156.925	133.441	124.315	162.648	103.608	132.932	118.308	111.034	123.306	113.757	63.0655	198.229	77.2593	123.288	142.27	86.0204	58.3923	118.13	29.6878	83.7033	107.226	42.3173	93.7753	99.7579	117.563	40.6172	102.73	125.646
CBI65867	612.583	726.367	391.548	462.819	521.348	521.03	258.924	589.803	753.764	355.2	512.803	309.836	331.988	494.667	698.857	553.343	588.383	375.22	775.002	440.491	394.364	443.428	396.746	529.673	554.465	394.918	325.717	139.266	215.731	411.726	307.885	593.432	230.121	553.019	300.172	489.707	283.671	442.341	529.914	444.22	465.076	494.486	490.362	447.715	377.749	168.364	511.567	304.914	534.022
CBI65868	110.731	101.626	110.384	108.767	115.549	135.115	25.1155	139.841	173.454	21.4935	146.353	13.603	23.5291	56.4717	113.354	71.1889	134.21	65.5814	119.765	119.838	94.873	40.4538	112.644	132.748	143.7	134.002	89.4503	56.7639	44.1751	118.074	91.0829	54.1344	122.236	69.5189	83.2803	80.4325	83.4428	44.0094	132.359	22.1264	66.3745	61.8273	42.9999	52.2477	121.167	30.036	90.8794	102.207	132.783
CBI65869	303.803	296.967	1049.56	437.398	403.664	314.467	381.026	335.377	473.414	395.102	711.885	370.141	395.226	188.457	413.484	236.773	330.037	124.714	452.526	875.138	175.488	467.157	251.793	537.137	305.928	298.876	149.575	218.198	602.534	279.954	273.185	97.8822	707.889	125.427	291.987	408.875	334.537	242.676	662.993	377.314	198.563	457.328	162.959	142.225	437.461	193.285	483.046	447.856	558.489
CBI65870	150.718	108.766	323.439	188.691	169.716	111.303	166.808	82.776	140.585	183.074	242.002	159.186	144.454	307.674	163.606	34.3697	86.7001	199.345	186.498	382.223	193.264	265.152	148.554	232.568	102.261	124.612	64.0341	111.525	432.517	100.157	198.639	260.045	428.027	294.409	184.984	157.786	131.892	514.255	234.099	201.213	254.546	192.486	351.885	203.59	179.014	173.717	329.051	183.934	243.437
CBI65871	308.19	275.079	558.153	290.556	378.529	186.147	209.162	239.623	295.809	208.124	352.441	159.216	134.968	755.745	288.55	61.5677	275.949	544.579	325.635	598.576	690.744	813.532	286.348	349.23	190.987	299.698	143.89	197.322	789.647	257.517	415.864	652.972	892.368	714.578	457.839	325.239	279.187	1221.17	339.364	233.564	654.655	394.624	814.656	579.664	351.654	457.269	1076.41	355.555	351.355
CBI65872	0	0	0	0	0	0	0	0	0	0	0	0	0	0	0	0	0	0	0	0	0	0	0	0	0	0	0	0	0	0	0	0	0	0	0	0	0	0	0	0	0	0	0	0	0	0	0	0	0
CBI65873	0	0	0	0	0	0	0	0	0	0	0	0	0	0	0	0	0	0	0	0	0	0	0	0	0	0	0	0	0	0	0	0	0	0	0	0	0	0	0	0	0	0	0	0	0	0	0	0	0
CBI65874	0	0	0	0	0	7819.98	0	0	0	0	4763.5	0	0	0	0	0	0	0	0	4576	0	0	0	6533.01	7441.87	0	7951.28	0	2202.9	0	0	0	0	0	0	0	0	0	3007.88	0	0	0	0	0	5070.26	0	0	4159.97	5079.42
CBI65875	0	0	0	0	0	457.94	0	0	0	0	254.488	0	0	0	0	0	0	0	0	464.43	0	0	0	283.669	558.077	0	627.219	0	237.619	0	0	0	0	0	0	0	0	0	52.1437	0	0	0	0	0	294.819	0	0	227.634	414.738
CBI65876	5858.94	8290.79	1239.87	2890.67	3949.01	321.861	141.312	2471.24	5872.48	181.041	1088.82	69.4863	73.841	2133.48	4467.77	320.147	2511.41	859.774	4573.79	644.072	899.802	1947.11	535.346	1077.72	314.011	557.725	220.407	1058.11	294.625	765.912	1287.55	1057.2	4605.21	1552.04	1293.94	4101.19	888.185	3067.54	1136.69	113.699	925.283	4335.73	2304.77	890.104	820.137	1693.85	2251.24	637.025	1131.04
CBI65877	0	0	0	0	0	6413.52	0	0	0	0	2433.62	0	0	0	0	0	0	0	0	2113.81	0	10.085	0	2339.04	5645.18	0	2612.65	0	465.34	0	0	0	0	0	0	0	0	0	2339.37	0	0	0	0	0	867.179	0	0	638.88	2770.14
CBI65878	577.967	310.533	603.25	467.813	621.597	166.427	281.574	165.452	487.759	271.211	519.934	238.782	280.357	360.475	444.012	372.883	166.537	248.323	495.606	901.788	364.344	514.47	167.474	476.717	142.826	926.24	68.3513	265.798	459.99	890.622	217.688	270.693	468.735	384.453	221.868	599.68	103.26	513.956	550.322	261.898	218.807	658.352	367.308	217.302	270.613	241.985	202.28	344.263	536.305
CBI65879	203.67	102.006	82.2798	168.079	182.893	199.37	80.1197	160.869	148.192	88.1098	220.463	60.145	84.4539	57.583	241.28	144.056	183.721	62.2516	305.527	240.99	93.5621	64.3601	63.4597	226.032	194.579	191.021	131.709	66.037	188.393	212.262	53.9391	12.6292	69.1142	23.6657	61.043	232.207	52.7308	30.3705	223.682	72.5581	139.013	252.935	30.6308	72.8431	241.577	123.707	47.0493	211.717	243.756
CBI65880	0	0	0	0	0	0	0	0	0	0	0	0	0	0	0	0	0	0	0	0	0	0	0	0	0	0	0	0	0	0	0	0	0	0	0	0	0	0	0	0	0	0	0	0	0	0	0	0	0
CBI65881	716.497	486.866	320.107	386.27	911.283	488.552	477.306	815.971	904.578	283.711	574.032	224.256	263.047	800.887	434.395	805.156	745.917	337.448	367.36	431.672	317.383	619.633	828.942	665.062	484.803	442.377	286.511	316.585	376.448	385.453	549.571	771.841	234.133	712.238	580.478	472.241	555.1	604.036	534.62	526.207	379.5	454.168	1071.91	350.539	423.319	286.132	639.111	331.734	624.424
CBI65882	176.432	120.816	176.437	108.91	192.829	122.69	154.485	200.804	222.62	100.827	242.461	59.5745	55.1897	491.302	92.6265	233.876	179.273	196.51	90.003	152.122	211.149	232.078	729.274	234.665	127.673	125.816	81.3356	100.343	99.5666	178.518	307.833	545.075	104.527	524.92	252.672	141.178	318.547	386.112	215.373	105.09	214.323	107.472	661.946	201.182	168.277	143.645	361.522	126.842	212.469
CBI65883	171.017	187.934	77.8255	158.645	214.609	234.596	167.168	154.43	305.257	180.99	204.77	227.552	177.097	79.6477	206.835	234.405	146.302	76.6118	178.394	227.468	69.6691	77.8816	132.701	213.652	246.851	100.746	132.037	71.7202	93.6382	107.913	74.5004	84.3647	50.6613	84.3642	69.0203	147.537	59.2108	66.8602	213.721	240.933	98.8948	149.573	67.6651	70.0408	132.458	53.8766	75.8806	100.56	196.833
CBI65884	13.5272	8.84194	34.5007	13.9989	17.2116	76.0369	10.0267	13.2382	26.9566	2.04574	67.0932	1.48108	1.89979	115.87	8.19251	10.8268	8.75969	64.8086	9.1858	66.2298	78.7942	14.9172	109.899	60.0922	80.2691	98.0151	44.3687	30.6351	27.344	118.934	70.0907	116.639	34.407	126.098	67.2041	9.78983	45.096	107.748	64.9722	4.29052	68.2306	10.6875	92.1276	82.7615	41.1644	55.5205	8.77774	36.3504	50.9486
CBI65885	19.368	12.0456	14.5348	11.8664	23.0676	213.704	25.8815	10.493	21.0762	9.66148	119.948	8.07088	21.3953	37.7134	6.69652	15.733	14.0816	25.3355	7.31591	122.689	40.8429	18.5047	120.406	113.845	225.631	80.9326	107.537	23.7832	30.7714	99.7544	66.1888	60.3642	17.6465	58.5227	76.4881	10.883	91.0078	35.5464	103.418	9.07708	47.0023	14.9758	34.3003	39.5994	70.1067	38.6689	14.7177	59.9878	106.649
CBI65886	238.471	225.37	264.45	219.203	214.13	67.1087	82.7136	379.191	205.473	136.455	262.19	86.0196	96.3648	132.84	236.496	186.72	386.452	117.915	257.521	310.199	144.029	409.394	81.2661	210.157	65.6463	485.69	52.065	67.0531	257.077	448.009	83.3958	54.371	131.579	74.9792	75.7282	237.861	109.671	125.26	257.082	83.3401	179.739	232.527	98.2505	120.001	204.236	128.563	501.307	197.558	213.112
CBI65887	274.833	216.5	95.103	388.313	229.792	287.227	93.3229	520.599	101.353	171.874	507.312	139.88	121.339	446.063	338.539	333.48	617.159	258.867	378.986	742.992	308.109	84.609	158.843	447.133	298.296	433.144	162.434	333.06	470.033	375.092	131.761	300.362	158.112	313.05	115.389	305.079	99.815	367.162	541.402	120.554	373.261	547.412	546.214	277.884	353.044	313.081	52.1181	304.353	473.48
CBI65888	29.9042	21.3435	128.032	25.9044	30.7338	67.7828	260.194	78.4573	19.9365	204.308	80.4367	221.996	236.671	298.317	33.8534	416.08	79.685	151.202	35.3035	80.7698	158.083	195.294	110.403	79.6818	75.7974	202.159	35.2144	67.7295	79.8049	168.327	121.347	299.003	125.071	280.026	115.693	20.0155	129.513	362.782	84.2513	333.328	190.845	31.8677	381.069	164.284	43.2985	122.996	181.415	40.6321	77.9774
CBI65889	6.25986	2.71715	116.535	11.8541	6.86162	122.389	7.78419	23.0775	5.90673	3.35286	172.827	5.8258	4.67049	75.5325	11.7966	9.75951	20.2429	77.5852	10.7701	176.254	66.1446	121.407	63.2472	193.623	121.712	131.426	74.0203	65.4096	72.7884	163.721	89.3774	82.6599	91.8846	91.0724	92.4372	5.19858	45.5673	89.3463	178.611	4.21916	94.3138	4.50417	48.1112	89.5235	127.538	84.3185	98.1363	96.5814	192.637
CBI65890	917.159	746.635	429.583	899.899	836.851	274.296	557.351	770.775	670.728	745.441	357.107	481.233	501.806	1222	1037.69	679.057	742.235	899.383	1019.74	278.498	1024.85	636.352	570.361	428.885	288.121	762.972	216.204	713.619	201.015	714.171	807.756	1416.26	1027.5	1229.39	814.377	858.786	424.906	1594.46	382.537	924.596	953.957	967.406	1304.28	996.781	382.463	964.513	627.346	268.599	440.504
CBI65891	3418.74	3471.17	1842.61	4973.59	4849.14	1054.69	3400.98	4765.57	4255.24	4587.07	799.808	4750.52	4626.56	3285.5	6378.13	5171.48	4780.29	324.276	5634.51	1052.8	342.452	601.501	263.862	877.144	887.105	1122.15	417.379	423.753	445.701	2016.12	345.905	2244.84	921.665	2741.53	284.223	5640.47	204.299	4289.69	795.708	5756.53	439.683	5577.26	2855.03	227.807	668.318	458.567	441.164	773.062	967.517
CBI65892	0	0	0	0	0	0	0	0	0	0	0	0	0	0	0	0	0	0	0	0	0	0	0	0	0	0	0	0	0	0	0	0	0	0	0	0	0	0	0	0	0	0	0	0	0	0	0	0	0
CBI65893	100.563	74.3903	127.824	127.102	95.9396	281.714	65.1731	16.8445	72.01	48.0027	318.172	36.5824	52.3989	31.7277	82.3865	21.1707	16.7681	17.8345	81.592	427.971	19.5806	159.213	31.963	285.326	310.942	131.905	221.996	32.6512	211.884	118.347	44.4364	20.923	117.478	29.0596	40.1848	106.153	38.7019	35.2447	295.591	62.9614	25.4381	109.362	25.4407	19.4447	275.607	24.3433	116.909	258.591	297.815
CBI65894	6126.68	4646.29	15057.5	2873.69	5812.93	3479.25	5528.59	4457.16	3618.84	5746.42	7034.52	3729.97	3777.57	21226.1	3019.91	6490.74	4469.13	24546.5	2733.05	7560.6	20965.7	14171.5	27520.1	7345.76	3393.11	21051.8	2614.83	18812.4	7105.61	19623.6	31871	15458.5	22090.7	14053	34365.6	5195.02	21150.2	17203.8	6903.74	7348.56	28094.9	4964.91	19078.8	28810	5902.8	29130.1	12989	5264.84	7238.45
CBI65895	612.168	388.001	664.238	493.764	608.518	135.717	174.952	532.819	635.42	59.7572	228.125	25.0197	24.0697	115.14	663.554	95.2582	545.2	31.2375	667.697	191.702	28.4067	570.315	65.6629	218.685	111.239	250.417	100.526	38.1046	160.597	378.227	68.5122	86.6848	89.7492	104.47	62.8709	599.083	17.7538	158.649	247.989	66.0839	20.3881	457.803	93.0395	58.8216	225.073	42.3165	791.307	182.814	252.666
CBI65896	228.441	188.74	288.446	338.759	193.413	359.112	78.3637	226.364	252.356	0	406.839	0	0	31.1421	321.513	0	266.656	355.657	304.284	415.985	399.527	190.896	596.558	497.428	480.65	0	227.264	37.39	245.513	0	642.395	116.112	460.833	71.6739	751.612	209.337	187.274	51.8914	490.687	14.991	573.499	226.718	33.9885	395.664	505.313	419.54	96.254	323.528	469.209
CBI65897	111.794	131.989	179.223	392.14	157.942	97.9512	34.5998	146.538	135.848	22.3546	134.869	13.8723	17.7941	105.582	271.309	50.7037	175.374	262.272	271.348	206.507	357.756	119.273	510.152	110.772	93.5969	132.275	69.262	56.9946	138.777	131.698	354.545	125.116	353.863	121.498	352.575	205.396	173.607	92.7373	133.839	24.821	226.086	264.557	75.0346	287.381	124.921	381.555	120.161	103.645	133.066
CBI65898	120.44	107.056	255.425	226.473	148.472	119.81	36.0311	135.629	135.459	44.5953	203.735	12.1835	16.6697	84.1023	164.63	97.2263	153.303	58.5274	185.42	247.513	54.1457	299.991	83.2541	181.427	119.283	138.483	60.2854	26.5815	207.986	162.226	96.8367	60.0344	167.601	69.9802	81.5244	206.001	44.1698	75.6983	194.869	35.7094	55.5976	197.811	69.6657	60.4421	140.144	66.2103	470.119	142.908	165.024
CBI65899	192.128	134.687	193.231	255.805	186.201	61.5941	42.1537	241.532	162.476	60.2331	137.268	29.6776	31.1619	309.742	236.069	130.61	241.645	205.586	254.423	207.57	211.078	209.091	226.155	113.911	61.4002	194.799	22.236	49.9392	120.487	179.529	227.116	271.795	356.905	291.713	230.727	182.341	141.409	358.447	136.864	48.9206	206.368	215.818	337.429	195.855	72.3617	246.97	219.881	80.8739	120.233
CBI65900	307.725	258.826	286.336	364.999	306.828	122.232	81.7926	438.352	243.455	118.175	250.331	55.7173	58.128	489.808	348.188	184.641	446.737	221.633	399.524	354.971	208.457	441.487	191.869	234.207	121.25	279.265	47.7023	78.9363	237.725	260.727	219.235	629.826	302.527	641.122	219.055	269.34	155.798	701.273	250.188	85.8302	273.306	351.703	593.128	267.907	130.989	188.925	346.638	149.2	232.578
CBI65901	0	0	0	0	0	214.005	0	0	0	0	305.813	0	0	0	0	0	0	0	0	377.457	0	0	0	181.404	165.964	0	48.1829	0	69.4027	0	0	0	0	0	0	0	0	0	146.207	0	0	0	0	0	47.9219	0	0	87.6055	253.966
CBI65902	427.691	293.799	132.922	625.887	475.243	156.37	167.469	418.853	433.12	73.2547	183.097	55.1999	66.2931	433.63	600.085	139.45	479.868	268.143	653.339	228.035	215.404	148.031	200.71	265.098	150.974	369.075	94.0052	649.088	121.568	393.475	263.211	141.785	208.918	445.1	191.978	539.574	141.806	462.226	191.636	165.026	240.607	444.347	244.316	272.164	171.469	170.156	297.318	118.66	275.283
CBI65903	1916.69	2349.38	240.803	1787.67	2288.73	527.591	2859.21	1845.73	1718.81	2428.35	553.468	3620.08	3241.84	687.027	1871.31	5163.96	1857.07	932.643	1969.35	741.224	707.858	149.587	499.185	745.675	538.348	1589.17	316.727	4782.01	439.231	1497.04	561.075	309.687	859.607	746.904	567.462	2186.35	342.504	844.906	646.784	3237.47	1212.02	2480.94	426.064	1052.55	352.027	486.249	103.606	307.268	838.453
CBI65904	0	0	0	0	0	0	0	0	0	0	0	0	0	0	0	0	0	0	0	0	0	0	0	0	0	0	0	0	0	0	0	0	0	0	0	0	0	0	0	0	0	0	0	0	0	0	0	0	0
CBI65905	168.694	195.34	165.155	185.652	156.43	124.622	45.8999	238.832	139.05	50.2477	195.275	32.1328	34.533	180.052	185.632	90.289	247.273	128.048	193.835	213.946	125.647	184.87	160.554	180.878	120.225	187.078	99.175	116.064	165.183	154.812	173.378	171.937	322.009	159.671	180.86	158.397	135.985	197.848	186.079	50.3161	145.563	192.329	183.982	143.06	189.537	222.492	176.897	173.004	190.713
CBI65906	236.381	205.719	321.749	281.769	216.1	147.308	120.458	300.985	168.17	159.446	271.307	144.016	130.198	205.654	263.529	242.746	301.095	101.586	271.773	242.173	111.647	401.501	141.492	232.632	146.835	301.726	91.1919	140.228	275.002	287.453	153.306	173.705	284.64	164.814	162.457	219.348	121.403	272.605	243.965	159.828	110.593	239.045	201.581	108.287	221.076	166.085	463.149	192.34	237.37
CBI65907	874.045	375.593	1498.76	907.663	769.647	4790.83	224.622	848.246	627.606	98.3112	3494.65	20.3359	60.865	1353.39	799.46	74.3285	1022.33	435.253	751.9	2920.42	765.232	950.83	1084.65	3999.07	4721.72	5231.64	3409.71	564.686	3511.73	4505.57	582.566	814.171	250.107	1201.2	735.858	1024.27	257.121	855.667	2976.72	142.079	203.276	786.128	982.107	210.641	2945.1	595.423	962.325	3603.97	3675.99
CBI65908	1797.69	1289.24	557.38	1879.64	1880.19	1068.76	256.055	1718.75	1818.69	174.798	988.559	27.1182	90.8264	457.589	1959.85	278.08	1440.81	170.9	1622.59	655.927	233.119	167.282	625.354	1010.53	1090.51	4048.18	1187.13	1098.78	747.885	4035	486.17	230.662	599.1	333.25	565.919	1741.1	261.236	222.165	870.071	183.302	188.57	1246.32	330.031	219.293	1006.28	283.715	46.1548	894.068	966.115
CBI65909	408.796	339.587	210.322	781.529	502.792	221.737	53.2882	571.376	516.217	14.0434	213.448	11.8071	10.0966	111.458	840.477	55.1427	561.561	55.6894	837.901	183.575	48.5149	84.4353	282.54	203.341	217.917	807.96	174.994	281.578	135.691	1108.77	215.544	77.0531	103.083	105.013	207.403	535.9	53.8236	42.5608	182.737	19.4491	42.7616	405.712	47.8978	45.0573	257.277	90.7906	57.5951	187.856	212.191
CBI65910	168.896	115.256	38.2632	415.059	181.939	80.3854	52.8712	274.768	211.981	18.0651	171.706	8.56072	15.8613	62.1248	383.898	49.542	231.638	22.055	447.898	182.41	22.6791	12.3842	119.08	151.744	80.3609	156.769	54.4377	105.111	71.7961	235.188	80.9452	49.5902	42.2445	66.8406	65.355	178.056	23.0099	31.9809	168.413	15.8035	16.1223	168.408	41.3433	16.3344	142.759	27.5337	15.8712	132.781	173.553
CBI65911	1788.17	1311.09	2114.71	2340.64	1664.84	2090.08	458.151	2082.43	1272.77	395.015	1642.26	164.053	206.64	905.649	2259.87	488.879	2004.14	1484.64	2361.76	2118.33	1265.72	395.742	3982.7	2043.55	1927.92	6869.73	1375.17	7158.51	2026.67	6748.34	2936.35	275.05	5747.99	440.714	2523.75	1547.44	1256.78	437.636	1828.75	398.176	1175.46	1803.14	493.356	1288.36	2059.14	3406.81	301.991	1979.04	2178.22
CBI65912	225.899	196.107	5178.49	650.1	132.061	5010.03	199.757	455.546	166.366	80.6629	4065.79	70.0784	119.853	173.653	470.698	42.6898	435.194	0	317.616	5236.48	0	5841.63	0	4325.45	4532.91	0	2941.85	0	7034.66	0	0	92.4944	0	256.927	0	426.155	0	110.23	4215.14	107.475	0	108.361	135.375	0	3412.41	0	6868.83	3070.94	4774.97
CBI65913	7.08231	5.26996	137.133	9.39426	2.21804	222.727	3.01951	3.06045	4.47071	1.95088	298.682	0	3.62339	0	4.46435	6.88317	5.42977	0	10.7813	317.607	0	115.191	0	351.394	220.422	40.6702	144.967	0	243.538	58.0762	0	0	0	0	0	7.09526	0	0	309.584	3.36952	0	8.73591	0	0	253.748	0	73.6622	226.142	380.513
CBI65914	0	0	0	0	0	903.624	0	0	0	0	338.491	0	0	0	0	0	0	0	0	362.084	0	9.76705	0	576.621	944.734	0	622.2	0	112.667	0	0	0	0	0	0	0	0	0	377.603	0	0	0	0	0	247.532	0	10.8755	221.638	305.761
CBI65915	20.7411	57.4425	9.95321	50.9268	27.5037	684.595	5.03252	44.3766	55.3251	3.25146	615.474	0	6.03899	0.999976	63.0589	1.72079	49.2856	0	37.7347	365.1	0.916346	7.63317	3.31538	740.097	754.49	1.07027	188.19	5.60278	26.1973	3.41624	0	0	1.28673	0	0.405619	15.6843	2.18669	0	466.292	0.48136	1.22767	14.5598	1.09137	0.769988	81.6516	2.50632	2.06048	51.3958	634.889
CBI65916	40.4924	24.646	83.2993	28.0147	38.9988	132.857	59.7442	28.0407	14.3241	51.613	49.3323	33.6621	36.9325	88.1357	26.8509	62.2918	35.3104	42.5941	19.8472	46.421	48.8297	51.2275	40.4191	37.9961	126.881	49.6521	32.7208	73.9645	39.9773	44.2433	50.3923	92.7711	173.007	113.324	54.6287	30.059	52.9351	149.356	44.8091	76.4102	44.4411	36.3376	101.099	46.7438	13.3689	58.4655	33.2983	19.1287	41.5433
CBI65917	46.5434	33.7769	0	78.0494	42.144	0	25.1798	68.1796	28.4232	28.4361	0	14.8929	14.4835	0	60.573	25.4382	62.8667	0	45.6263	0	0	0	0	0	0	56.2053	0	0	0	59.4014	0	0	0	0	0	47.1745	0	0	0	37.9181	0	51.3254	0	0	0	0	0	0	0
CBI65918	42.7698	23.7627	72.3065	76.6374	44.5059	37.0053	18.721	58.6494	39.3727	19.0595	45.1828	19.106	19.0612	74.3982	63.2213	15.5184	48.7312	6.05819	58.8686	57.0692	3.6154	59.7112	9.96622	35.8731	29.775	24.934	13.9213	17.143	40.7425	25.802	6.93107	70.7488	16.6807	88.2084	6.17278	29.8884	3.9029	99.55	35.7626	20.0771	3.4598	38.5703	48.5959	4.33993	36.2274	3.88479	171.011	34.3924	39.3657
CBI65919	573.823	500.632	447.868	759.584	500.788	765.461	210.663	620.502	545.299	288.721	698.385	232.734	232.692	514.296	711.944	332.24	595.256	296.302	790.131	791.306	218.103	457.664	258.743	728.855	808.75	1031.72	951.718	457.612	785.369	1114.62	349.6	688.307	524.708	727.336	366.93	637.561	208.973	641.102	670.502	271.003	334.603	527.086	449.587	343.466	879.974	385.09	352.92	631.484	704.874
CBI65920	266.738	206.707	254.836	395.149	262.795	248	101.475	307.426	238.938	106.478	297.584	70.6789	88.438	329.31	313.339	143.096	311.979	249.9	342.156	378.262	235.346	338.91	367.055	315.838	265.801	376.218	165.393	335.445	449.301	377.985	474.075	444.027	635.849	443.736	514.011	336.37	223.276	385.433	289.403	105.385	227.218	257.688	330.897	261.22	290.656	532.573	371.877	240.454	302.798
CBI65921	517.249	412.021	1247.56	1228.8	441.457	1327.24	131.153	1002.61	425.172	61.5022	1097.61	41.5582	48.23	700.898	901.912	148.28	1056.46	1048.31	936.812	1392.21	835.832	948.944	1568.55	1190.3	1353.64	1243.16	1517.48	2227.22	1097.35	1478.34	1241.79	817.547	2007.95	931.113	1243.78	1036.39	812.681	604.665	1124.99	102.179	882.426	475.835	566.552	953.976	1088.38	1328.73	845.801	1023.65	1247.2
CBI65922	429.407	353.33	410.318	960.457	427.912	612.303	79.5297	788.322	370.745	61.0495	347.019	35.3591	35.9063	513.981	942.133	122.507	726.063	902.9	795.49	401.482	782.843	335.682	1354.79	376.781	655.254	2302.04	597.365	1353.17	443.49	2281.37	1447.72	600.868	1519.04	1019.99	1422.27	598.909	638.384	431.042	332.814	63.2662	664.632	400.951	407.271	726.48	401.127	1430.88	119.69	333.647	357.993
CBI65923	119.623	67.627	172.014	231.338	117.37	414.907	15.238	186.439	86.62	14.5333	272.05	10.1824	11.3196	238.622	179.028	40.9389	181.873	465.9	188.485	312.43	379.197	123.067	429.166	312.575	447.753	634.76	388.401	354.297	327.715	648.721	551.652	333.3	484.228	369.999	495.949	193.569	259.326	225.833	245.906	11.4519	467.315	111.264	205.356	380.804	328.437	547.484	37.1366	276.083	282.743
CBI65924	1898.4	1538.88	546.652	2133.38	2392.08	293.618	208.169	2514.13	1704.27	274.888	819.982	142.458	120.909	1005.01	2113.55	511.263	2480.4	321.527	2196.37	632.042	345.121	664.694	964.572	666.938	286.777	1256.18	214.121	849.477	409.872	1345.63	870.778	544.83	1297.82	583.584	801.836	1733.1	575.684	678.955	803.519	192.113	363.361	1840.9	853.209	321.704	693.494	654.822	979.14	622.075	689.33
CBI65925	1155.39	1035.02	430.99	1435.71	1426.92	315.208	105.918	1413.58	1137.16	101.28	456.472	59.4528	52.9586	659.797	1498.46	235.41	1396.84	502.157	1464.05	432.334	436.186	337.047	1436.52	356.696	333.039	743.72	178.693	781.64	272.45	857.295	1161.32	437.252	1572.52	548.963	1170.13	1054.23	504.841	466.024	451.708	89.9974	558.11	1156.8	527.539	560.987	365.437	1195.44	314.586	337.248	371.093
CBI65926	888.853	707.732	479.11	991.466	959.287	267.449	136.228	892.384	911.802	166.371	868.69	107.239	126.592	616.684	853.742	318.47	929.147	389.75	819.149	650.261	326.701	335.644	798.728	599.576	246.71	1011.43	149.782	594.67	400.428	1069.61	852.733	282.571	1320.77	305.323	707.334	941.065	620.575	410.018	864.278	108.254	437.19	935.755	475.57	380.802	609.89	634.494	660.749	656.057	654.141
CBI65927	1541.03	1222.34	700.33	2100.84	1444.82	201.042	158.714	1512.5	1594.21	187.374	520.101	101.236	90.0333	387.043	1751.13	350.286	1538.78	270.605	1565.82	454.353	315.266	386.961	1563.63	376.488	186.203	1963.85	99.7828	697.613	279.92	2060.28	1242.5	133.618	1634.28	178.156	1296.09	1828.15	632.681	200.642	445.017	147.669	330.861	1561.22	197.128	268.223	439.387	874.864	720.346	516.054	454.06
CBI65928	675.986	486.847	358.542	1166.71	585.657	301.52	84.1015	780.985	756.466	51.2942	408.247	45.3187	47.6348	762.03	1033.67	161.04	759.146	434.687	1008.52	360.903	381.615	196.369	793.156	330.579	317.676	552.793	187.9	611.546	215.17	689.658	825.726	633.871	1038.18	688.451	784.141	883.681	326.695	456.665	427.27	40.5433	519.474	618.028	563.207	421.547	288.16	657.587	206.776	301.019	337.272
CBI65929	551.274	415.262	213.13	1108.41	491.001	529.224	34.4294	764.601	611.717	11.1222	393.546	0	11.8043	598.606	1238.74	54.6585	688.855	299.552	1354.17	398.086	277.63	96.0784	655.251	323.828	599.056	590.127	292.485	307.037	216.031	613.51	510.782	566.321	594.202	690.254	538.646	667.9	143.811	336.552	369.887	17.0539	263.968	430.455	399.991	329.236	241.706	509.041	102.892	239.667	299.635
CBI65930	67.9124	51.1319	64.1727	177.623	51.5751	231.739	8.83959	103.034	73.8534	1.90372	117.711	2.36274	5.55628	57.2937	170.135	14.3931	100.439	84.5644	196.982	120.965	60.1667	28.1502	207.672	107.286	247.093	395.529	131.407	46.863	57.1134	546.913	130.394	69.6467	131.841	120.793	149.787	134.467	39.7807	39.4876	109.526	3.01966	52.8831	54.802	40.1655	72.7762	97.715	149.627	18.4192	93.4776	102.866
CBI65931	353.066	234.136	97.9429	504.31	315.862	110.281	38.3292	539.748	264.047	30.8787	151.101	26.5612	20.726	498.104	527.999	104.363	537.651	245.4	585.125	113.502	204.852	115.436	301.955	130.696	120.577	394.575	65.9118	34.4315	101.155	413.014	326.368	581.368	300.657	589.425	358.418	338.318	142.642	370.533	153.857	31.9094	234.624	342.944	486.163	227.338	127.713	260.852	152.634	124.724	122.942
CBI65932	3239.1	2440.28	3753.47	2430.82	2744.56	2876.87	1023.34	2941.37	1682.61	1156.81	2742.49	427.316	382.982	6588.21	2612.46	621.988	2977.49	6859.44	2570.37	2368.88	5252.16	6948.67	6338.2	3156.8	3025.34	7286.38	2685.26	7999.89	2612.67	5552.95	7517.87	8127.41	6741.51	8777.32	6647.13	2452.45	3214.03	6518.72	2783.27	825.139	6374.97	2927.85	7330.85	6726.62	2907.33	7621.48	11587	2439.96	2979.55
CBI65933	954.867	858.454	744.166	965.419	921.528	479.965	259.635	1160.87	709.654	204.17	686.609	72.0769	72.5345	885.249	1064.09	198.653	1139.55	1065.45	1038.94	765.282	971.175	1159.74	1314.65	746.652	481.792	1049.27	362.574	1930.19	420.343	1120.43	1280.75	1136.94	964.131	1028.73	1319.2	887.075	716.147	790.851	713.15	140.347	828.582	834.073	858.846	1023.79	611.143	1414.12	2281.7	493.459	761.297
CBI65934	1093.48	721.553	503.076	1057.13	1139.06	514.259	262.824	1497.37	1026.12	251.567	459.631	160.015	207.755	358.521	1072.08	367.32	1483.92	210.223	1137.66	469.113	279.794	207.087	871.327	431.585	523.354	1044.21	264.078	1029.54	315.195	1088.65	1103.52	312.505	959.102	296.509	999.77	938.243	475.077	258.602	420.96	353.809	300.222	1007.82	300.818	268.616	351.739	618.536	246.425	330.268	461.661
CBI65935	617.314	435.42	593.93	559.354	422.91	879.449	191.909	534.905	390.695	24.7981	1449.21	107.72	30.7052	597.414	539.101	153.114	791.065	2083.54	436.829	1337.34	1013.37	467.494	7094	1339.06	782.092	1052.08	660.022	9441.51	1726.67	1619.74	11234.2	489.72	8570.49	409.56	12018.4	479.429	3766.29	423.599	1169.19	73.4243	3417.55	592.236	416.181	2799.23	2126.35	5368.14	703.89	1537.35	1383.64
CBI65936	6407.7	5383.21	2202.87	9434.51	5099.34	778.186	4263.33	8399.11	6165.16	4685.29	877.492	2847.04	4836.31	3745.37	8360.52	2343.7	6706.94	274.485	6883.14	1486.84	99.8441	264.632	110.379	830.314	600.988	9.71793	185.401	1406.27	581.458	23.2644	167.484	1066.38	718.527	5297.38	121.538	7212.13	198.549	4795.98	817.778	11119.1	250.811	5155.88	683.76	262.178	305.11	102.407	147.333	408.087	906.704
CBI65937	77.4788	65.1709	16.0297	194.866	56.7913	177.139	30.021	150.773	78.4731	4.35871	139.8	5.68015	5.26208	25.4697	169.627	10.9573	126.82	46.1528	165.304	158.059	29.4816	15.8915	80.493	156.011	189.399	96.6056	99.1894	1639.22	50.9707	148.723	56.7659	18.7427	110.394	56.3047	60.7639	159.442	48.4893	32.7603	144.568	26.9406	43.2008	60.506	5.1206	44.1266	90.2321	59.0068	8.8907	57.464	159.071
CBI65938	141.938	89.7143	4.93912	259.268	160.826	158.073	202.017	209.849	121.562	52.6185	165.67	44.5266	40.6147	303.688	263.302	130.197	211.556	371.321	269.785	231.862	288.882	5.5906	161.036	181.427	162.184	313.413	45.8637	1082.49	112.666	302.274	160.487	13.0599	158.202	388.165	128.299	233.099	116.043	504.276	182.576	256.965	375.418	156.062	185.792	367.35	59.6224	111.276	1.89459	44.3564	183.607
CBI65939	136.132	117.239	9.42684	249.473	174.518	66.9335	175.437	230.459	175.59	45.2398	95.1941	36.712	44.136	451.343	259.896	104.979	221.088	305.365	273.332	134.59	258.358	9.33675	205.75	104.248	67.9742	309.337	17.1227	772.088	44.3573	291.098	184.683	10.4511	259.497	515.162	175.759	199.212	128.721	575.256	93.8879	237.724	280.999	152.938	278.67	328.347	29.1621	178.767	10.1207	23.9093	105.823
CBI65940	0	0	27.5538	8.21255	14.7366	117.335	16.718	0	0	0	162.74	0	0	0	0	0	6.93756	11.1582	0	208.169	15.2205	3.84202	85.6618	149.865	137.639	0	41.9575	53.1783	128.929	0	65.8883	0	21.3725	0	53.8985	6.20274	24.2139	0	162.682	0	40.7832	0	0	12.7895	90.4154	0	0	87.1846	232.792
CBI65941	1023.25	989.895	1202.53	982.588	929.24	285.022	1202.79	1086.29	918.944	1263.07	732.399	1475.12	1655.89	207.293	1023.02	1602.68	1034.32	127.745	976.571	666.246	163.683	696.263	730.067	561.32	277.536	1035.6	190.667	703.647	763.212	959.592	609.215	86.6272	1196.28	84.3815	552.829	1023.1	544.04	199.337	674.556	1596.33	197.446	1193.62	147.29	142.869	514.425	651.612	838.056	484.078	588.187
CBI65942	422.434	331.536	1191.64	672.051	425.826	490.312	132.662	699.281	494.522	155.07	467.919	155.542	134.581	112.725	587.936	148.47	616.248	79.5138	455.465	665.64	84.6243	392.325	453.272	412.335	447.748	178.962	392.936	1372.48	457.065	229.581	347.585	64.66	872.527	84.3169	348.56	457.23	272.571	112.217	381.812	209.745	99.0036	410.323	81.8606	105.828	462.488	271.392	689.224	412.008	422.116
CBI65943	0.792244	1.33422	10.2785	2.62059	0.925571	29.3153	0.467959	2.90695	1.02752	0.429296	42.2428	1.24322	0	0.880192	1.98874	1.83158	2.40444	1.47826	2.5032	37.3042	2.39449	7.11637	4.36021	36.9325	28.3709	2.53484	11.6782	36.1066	12.5175	3.18585	1.34384	0.27348	2.26519	1.51933	2.57939	2.61175	2.00011	1.2222	45.5712	0.322924	1.35077	0.972631	0.48032	2.37214	20.479	2.61973	3.76259	13.6443	40.8193
CBI65944	2.49438	2.06918	1.81767	7.22355	3.44302	21.7223	3.58428	2.23562	3.21476	2.25639	20.2242	2.83729	2.42627	0.182617	4.89172	5.02806	2.05946	0.184021	4.92226	34.3615	0.251017	1.73192	0.437276	14.0724	23.3616	1.23787	7.27845	1.09627	8.66027	2.21477	0.217327	0.226961	0.117492	0.525368	0.185187	2.83018	0.366058	0.710011	20.025	1.71418	0.1121	1.72831	0.0996541	0	5.62043	0.17164	1.41108	4.93263	13.9705
CBI65945	0	0	0	0	0	0	0	0	0	0	0	0	0	0	0	0	0	0	0	0	0	0	0	0	0	0	0	0	0	0	0	0	0	0	0	0	0	0	0	0	0	0	0	0	0	0	0	0	0
CBI65946	21.436	40.6557	1.78869	53.7146	19.2597	18.6391	15.7316	19.9067	21.1645	4.41714	5.63439	1.67454	4.88341	1.72518	42.5584	12.4185	21.3323	0.00275419	43.1265	6.97018	1.0385e-08	3.19246	0.462109	5.57429	17.6021	10.4632	12.4578	1.63938	3.03399	13.4083	0.00166486	0	0	0	0.655952	32.7642	0.80597	1.91641	7.34662	15.3633	0	18.4463	3.76571	0.000501697	5.95975	0.00256889	3.22152	5.09375	6.95154
CBI65947	53.9089	40.2082	198.642	46.9652	56.6161	114.442	37.2033	49.6248	48.3279	34.0141	229.797	29.9449	39.0843	27.6169	51.5283	73.2063	48.0049	70.0883	49.1558	290.048	52.1482	185.87	67.9783	193.196	113.994	155.952	60.7002	25.7892	120.246	135.376	34.2492	31.7227	42.1768	33.0643	38.0761	41.4097	43.209	38.4253	221.966	45.3876	65.927	33.712	36.6868	87.9605	171.244	27.093	208.905	159.91	198.453
CBI65948	103.528	84.3857	59.4963	143.475	110.361	160.259	33.0197	97.1152	140.993	16.7622	145.523	9.92909	29.2458	18.3555	103.088	35.6191	94.7747	32.533	103.688	169.511	37.9353	45.9819	76.9701	116.094	156.152	235.052	86.7616	39.0745	48.3149	226.417	53.7585	11.649	73.8723	26.9651	61.465	100.925	59.6386	20.824	124.068	15.0397	36.4396	101.217	12.7871	32.177	99.7558	40.8668	94.555	83.1949	119.599
CBI65949	284.178	323.133	141.342	433.642	273.47	71.1009	84.6109	288.336	370.278	40.4616	164.033	34.903	39.4404	281.972	356.453	134.785	308.723	155.78	362.619	151.87	158.916	133.051	191.086	146.939	67.2375	394.361	32.6978	96.9534	71.0749	444.494	209.706	231.708	166.652	255.166	162.167	311.864	92.8758	286.514	169.123	71.0529	150.877	227.766	239.116	147.635	120.335	97.4654	272.264	96.6554	152.194
CBI65950	2759.24	3076.24	1399.27	2756.15	3234.37	277.179	3158.31	4427.03	2398.61	4546.54	1055.02	3476.47	3184.05	2101.3	2352.34	5918.53	4641.95	1577.34	2589.1	711.029	1672.11	1409.58	2127.79	850.714	277.268	1708.07	124.377	1215.2	669.224	1427.11	2590.36	1695.99	2643.98	1449.09	2285.74	2454.83	1902.65	1933.93	1082.55	4524.82	2123.49	2702.32	2188.87	1615.2	555.691	1748.88	2230.74	563.111	854.732
CBI65951	1449.32	1655.17	1046.36	1391.41	1624.14	295.736	1598.01	2146.28	1224.88	2116.05	963.456	1546.68	1654.89	2462.52	1051.53	3129.69	2428.09	1312.32	1200.1	655.461	1291.02	1725.3	1033.45	807.13	284.05	1687.51	138.534	679.736	590.945	1354.33	1146.25	2584.78	1169.03	1917.75	974.039	1313.46	995.007	2452.48	1006.31	1948.24	1573.11	1395.72	2526.78	1354.4	539.939	790.754	3004.18	487.939	816.213
CBI65952	2364.95	2574.82	1179.77	2298.8	2724.85	295.347	2252.95	3658.03	1720.97	3462.37	717.336	2621.65	2722.05	3571.63	1703.54	3810.01	3472.71	1369.73	1740.88	602.907	1115.18	1230.08	842.463	662.116	280.188	629.362	164.508	1158.25	542.961	540.218	1006.58	3436.41	1357.03	3117.12	898.081	1640.28	926.193	3853.94	732.177	3385.03	1798.53	1779.36	3740.42	1504.03	529.926	777.759	989.073	570.068	686.793
CBI65953	728.835	685.246	818.063	731.993	831.492	851.467	728.843	1090.27	598.396	1280.82	583.965	917.298	1010.31	830.986	623.159	1226.04	1051.86	1162.52	543.341	508.156	964.887	400.283	358.867	502.684	680.81	486.615	372.645	681.036	402.652	365.806	442.151	936.557	834.794	856.14	322.621	464.338	275.394	903.315	492.447	1191.14	1256.54	504.72	779.084	1100.9	355.566	402.215	336.314	449.195	526.966
CBI65954	780.598	699.105	665.125	1167.53	931.331	210.214	384.103	1113.13	1158.92	432.029	461.465	415.198	519.665	153.393	1437.34	662.209	1173.13	75.76	1550.46	584.361	95.0156	524.563	325.459	409.906	206.171	910.687	152.939	280.208	473.864	902.554	305.942	97.6449	457.343	159.911	313.27	1031.1	199.466	182.271	460.44	518.417	123.36	1118.27	113.164	91.3631	565.995	223.04	671.512	427.132	449.079
CBI65955	82.7884	66.0722	49.4921	134.632	82.1551	73.0989	22.1468	109.78	113.102	33.2382	92.3453	28.4883	24.3613	62.5715	158.348	34.7085	120.72	36.184	184.563	87.3869	30.4545	36.2106	80.8873	86.6894	73.4086	211.867	65.6824	43.8458	37.4729	213.686	41.2781	79.1895	36.8656	97.5884	41.4646	94.2381	28.4013	56.0134	77.2049	32.7681	27.0133	77.0891	58.2846	43.7683	87.0486	23.5529	32.3507	59.2017	84.9133
CBI65956	78.5409	86.0048	86.629	166.195	88.5345	75.533	24.4972	118.397	148.901	15.994	96.4509	13.0268	12.3774	181.128	172.422	40.5595	112.893	67.9825	179.023	117.535	70.8995	75.6168	189.32	113.767	79.8778	191.941	59.144	66.6446	86.8793	242.878	153.764	255.358	136.148	171.287	145.798	108.685	105.416	201.491	98.4071	19.4851	70.7687	80.1995	175.314	79.697	73.9675	88.4512	48.566	66.1738	106.822
CBI65957	634.244	492.726	624.133	408.202	539.046	469.753	1720.51	456.917	435.388	1477.51	920.565	1387.06	1678.52	1365.72	403.597	1773.46	475.408	368.171	414.23	654.633	365	1817.8	1110.29	920.758	478.323	1016.74	317.99	388.102	609.158	969.517	838.868	1944.14	475.652	1202.43	766.313	563.206	685.121	1685.39	891.812	2076.58	532.81	557.381	2089.96	398.578	557.305	405.521	2830	445.425	898.522
CBI65958	260.341	159.989	268.777	252.941	288.314	57.6817	293.88	361.503	195.77	388.682	182.446	313.178	327.938	486.52	326.216	527.139	387.417	449.533	344.923	191.69	415.046	343.48	201.503	163.702	52.0093	820.795	33.9032	116.361	243.294	663.384	272.716	425.5	279.809	403.117	227.574	239.285	189.114	575.396	174.929	381.655	529.435	335.292	506.322	450.348	122.643	319.586	319.689	119.366	165.442
CBI65959	79.155	49.0443	113.241	88.4885	84.3823	88.1792	65.3626	157.276	52.0077	76.4797	80.9185	50.5553	54.3484	434.117	100.443	137.266	148.22	220.874	125.419	84.3226	187.894	137.556	132.609	73.1944	80.2957	285.493	42.2663	19.6452	85.8319	193.902	153.548	418.152	133.565	415.419	157.838	74.0894	71.9337	432.255	70.768	64.9807	281.236	90.8294	423.57	232.298	44.6423	157.955	132.623	45.1805	71.9043
CBI65960	184.059	113.011	174.753	201.715	175.983	164.178	147.362	315.309	98.3888	170.539	121.672	135.046	147.407	404.973	244.724	173.629	330.238	438.503	260.656	139.101	398.905	285.387	223.694	143.315	171.081	382.765	96.9267	94.7421	161.515	328.134	222.282	451.321	241.032	476.603	210.883	122.567	125.23	426.63	115.102	162.858	422.693	175.69	397.086	446.687	94.7012	346.931	304.753	87.2147	126.489
CBI65961	429.162	379.561	340.811	603.609	385.389	110.997	458.442	468.543	210.612	486.591	189.325	404.065	420.966	285.163	456.584	514.572	489.794	342.411	457.296	194.635	395.182	329.81	229.852	167.794	110.958	589.057	60.9485	132.292	217.606	495.899	268.964	225.669	581.373	228.76	244.254	470.568	250.274	316.942	185.073	558.317	445.099	811.552	293.603	370.302	120.205	539.098	427.546	120.372	174.927
CBI65962	263.997	213.076	216.261	453.868	238.278	149.085	285.103	179.856	187.198	363.818	104.34	327.035	339.992	79.3346	226.285	377.204	184.83	122.384	180.575	146.723	126.013	48.1209	48.4928	80.5388	118.824	190.159	41.4835	144.876	219.387	194.742	69.7028	43.8217	403.8	57.4818	59.8316	330.286	81.8159	125.339	69.3207	373.974	193.356	545.049	94.2822	124.891	66.3175	108.627	42.8355	94.0828	79.8933
CBI65963	120.991	89.974	724.323	151.183	122.093	142.424	194.432	100.505	106.103	200.274	329.593	178.776	227.539	30.5393	76.5894	148.162	83.4507	21.9991	56.0342	374.743	33.7172	92.0895	115.213	272.051	110.376	358.234	70.9491	134.296	349.248	347.816	118.519	20.1207	429.897	17.3599	104.772	105.803	112.241	43.7342	289.716	224.762	36.138	137.683	27.7086	26.9153	301.287	21.2107	94.7699	327.928	332.536
CBI65964	153.992	108.047	162.258	219.565	119.149	152.161	50.9139	129.81	109.323	38.4259	212.388	25.2907	29.7371	146.379	167.623	43.9082	141.165	65.8582	171.635	380.765	65.6329	148.278	107.188	177.17	123.526	69.1514	52.896	69.152	139.099	75.7	88.7874	142.979	74.881	130.327	80.4384	147.443	66.5637	135.256	193.106	64.4293	76.9401	157.73	153.895	78.9335	134.023	66.1957	178.365	138.535	193.029
CBI65965	173.971	165.104	58.5149	182.6	146.467	79.891	41.6333	224.661	91.2199	23.1595	50.3909	12.0514	18.8189	57.315	181.87	35.7492	237.227	22.9278	175.61	45.9435	18.0171	61.0543	21.2506	64.1396	83.5013	37.3225	43.9401	10.838	24.2067	38.1475	22.2212	72.846	15.5139	88.7944	21.5181	146.641	16.0891	59.9596	54.5811	48.5724	21.178	186.889	87.4535	18.7101	36.6988	15.1091	41.4208	23.9755	64.7753
CBI65966	319.048	302.975	312.322	300.096	286.88	162.653	108.086	408.549	188.326	115.167	169.105	71.2284	75.2417	410.258	326.618	115.878	411.112	348.346	315.032	160.553	377.307	335.472	243.255	219.623	169.063	258.336	112.028	114.208	154.206	209.983	230.761	531.63	376.365	472.447	225.613	241.832	135.034	342.708	179.634	127.945	305.92	301.047	485.959	365.011	147.568	348.702	225.396	126.904	217.859
CBI65967	66.5164	87.7875	31.4371	142.979	87.389	46.2765	11.7742	115.997	122.902	11.2586	65.4346	3.96539	9.60769	74.8661	170.513	16.104	121.564	30.1767	204.632	55.2488	28.7283	26.8422	28.4413	55.5693	55.0602	33.0531	25.2816	12.7339	25.0842	44.9191	25.615	55.2456	27.6962	100.691	29.6086	83.3506	18.0766	64.4529	59.3794	11.0368	23.5528	67.4478	44.4292	27.3825	46.24	24.3349	20.3677	42.1631	59.2411
CBI65968	65.3459	58.4155	25.5797	123.204	89.2967	21.0036	20.8259	121.222	124.221	18.0687	36.8595	15.0297	17.8506	83.65	143.673	43.7438	126.67	46.8625	149.384	44.5523	28.9823	31.9299	68.5995	29.1927	17.0235	57.2612	7.63266	23.8955	21.7253	80.4817	49.1296	97.3496	39.1754	127.554	55.3923	78.5931	42.229	86.0273	33.9858	21.4851	52.6187	65.4169	62.5842	49.3894	18.8132	41.3019	10.0494	19.2649	28.1707
CBI65969	103.627	112.804	130.611	130.87	107.462	101.618	57.9149	176.1	123.8	67.3527	214.231	66.6419	49.3432	176.07	140.964	107.927	178.327	50.2507	147.337	199.833	41.6544	158.917	47.2683	203.457	124.448	168.124	102.31	23.9488	167.769	182.813	47.7046	163.76	50.3465	174.141	46.2123	112.166	28.7296	235.855	178.136	63.1509	52.2744	100.534	178.975	50.5084	229.252	34.6116	156.205	167.121	180.24
CBI65970	176.734	182.056	210.674	169.028	186.373	173.022	71.5336	245.732	165.07	88.9241	236.92	60.1441	53.2424	403.328	182.072	117.139	226.205	326.15	195.602	160.619	341.293	284.464	376.585	226.912	175.003	184.975	144.894	233.782	176.033	196.901	363.767	365.979	424.835	449.638	336.082	181.192	181.094	463.027	224.113	105.808	341.646	151.507	447.392	334.348	249.816	354.375	175.405	182.327	222.121
CBI65971	227.688	319.633	66.1309	396.105	244.187	262.79	164.17	315.566	324.326	40.4483	352.384	40.721	43.2051	253.066	416.674	78.5526	361.148	103.475	456.542	447.704	89.0424	34.3322	132.364	349.119	287.023	239.236	74.814	525.412	67.733	290.921	93.0817	70.3348	77.9737	337.295	97.2367	285.511	56.8178	257.395	369.002	189.025	85.2103	255.363	149.461	116.959	162.194	50.1803	45.5856	95.8669	356.182
CBI65972	307.857	190.013	438.586	417.091	281.209	570.902	446.938	300.474	228.452	67.1633	500.729	40.1813	61.2513	699.455	416.565	128.772	346.914	1679.71	444.24	635.17	1458.73	160.506	1371.49	618.029	557.839	773.333	150.93	5582.71	399.945	736.73	697.958	221.36	897.641	975.701	684.838	472.297	533.508	1003.7	562.539	448.633	911.87	362.885	533.221	1182.41	205.487	795.171	271.269	184.358	644.303
CBI65973	0	41.8224	26.4471	167.814	37.7193	273.826	9.27135	106.801	44.3495	3.68623	88.3575	0	2.56743	209.024	158.561	10.9737	97.6643	153.272	133.689	74.5484	137.002	15.8981	237.528	72.3981	294.314	83.1669	202.754	74.8623	49.3286	99.7309	225.704	258.018	178.701	438.67	269.59	0	73.3394	202.284	82.6757	0	147.012	46.4251	175.543	190.957	97.4651	170.931	1.825	69.5808	75.8049
CBI65974	0.164212	48.2408	24.7701	228.387	42.6235	90.5084	8.82141	129.893	74.0125	3.16634	57.7292	0.916953	3.13648	64.9199	187.123	7.82015	127.717	54.2977	206.92	58.0259	41.9408	18.9213	142.177	56.2013	107.393	114.184	75.7108	47.2863	28.1886	166.452	110.609	77.0531	59.3107	116.543	117.052	135.039	40.1045	49.0391	55.292	5.0001	49.4154	65.6946	39.678	73.7334	55.524	59.1871	5.09996	41.1052	54.9724
CBI65975	910.05	797.039	322.228	1104.2	733.68	356.53	185.833	989.01	898.025	206.314	579.112	123.102	130.951	688.826	1126.9	310.105	944.033	339.14	1224.39	551.859	302.877	400.188	550.857	553.933	368.838	837.588	296.98	267.585	426.868	868.805	553.096	626.106	512.253	604.434	478.459	1018.49	319.947	524.777	530.907	157.785	352.019	749.142	586.125	367.973	672.254	333.208	571.729	477.192	552.691
CBI65976	1118.08	802.117	430.472	1486.98	898.711	300.631	275.981	1299.51	923.296	318.57	646.607	160.338	185.627	1129.07	1388.33	302.036	1230.96	716.85	1478.11	547.782	505.72	419.326	522.408	764.891	316.038	710.296	246.687	657.002	672.315	770.859	342.586	1189.44	797.771	1183.72	400.603	1229.39	267.33	760.492	725.123	274.064	883.371	881.096	968.278	699.952	683.945	442.1	268.544	615.918	763.486
CBI65977	290.122	261.035	382.706	313.547	289.386	404.93	123.45	440.339	203.369	114.819	639.672	62.8213	100.116	706.244	333.577	180.908	455.147	536.471	326.048	623.671	377.316	404.513	545.412	684.954	412.129	608.75	366.002	591.72	614.972	558.296	710.289	602.187	943.45	704.92	610.941	214.416	446.266	607.862	598.635	95.3721	588.242	248.245	547.205	565.607	700.666	550.204	361.9	540.031	682.246
CBI65978	243.693	227.652	32.3736	297.056	252.429	116.074	51.2473	488.872	136.32	130.196	98.4954	43.5977	48.793	299.393	217.931	86.3614	515.565	347.135	228.033	79.5079	315.358	16.8482	184.936	100.979	123.893	111.891	40.0922	164.145	25.3681	131.835	201.013	389.778	552.27	531.879	215.945	173.436	302.068	414.024	99.6492	64.4567	300.779	226.538	324.622	318.329	40.6891	138.689	20.277	36.507	98.3612
CBI65979	177.255	135.305	57.3285	371.421	181.684	62.2165	49.1976	248.405	217.952	42.1583	88.9075	29.0686	33.5577	107.018	403.412	68.1748	227.582	73.9678	457.995	137.453	77.7944	42.6068	43.2145	80.0488	60.9697	71.0374	45.6342	34.5931	114.822	74.0007	39.7996	72.8967	79.446	138.546	42.9922	253.049	35.2531	91.4471	73.1804	26.9961	61.2716	232.982	71.8766	66.5576	94.58	46.7464	16.5651	87.6601	77.3996
CBI65980	363.451	275.974	264.849	632.571	364.984	155.685	67.492	523.64	403.88	114.206	327.075	96.2132	77.1332	193.712	737.71	91.5787	568.152	122.269	762.398	428.623	106.312	309.226	45.8746	329.113	167.36	189.482	121.139	41.7443	303.882	196.353	51.5104	206.357	149.282	342.946	59.5789	381.974	90.383	248.291	304.132	90.6858	99.3097	463.365	110.355	125.392	236.212	118.044	44.4109	262.116	352.301
CBI65981	66.1534	39.0788	24.0749	111.97	71.5231	74.221	50.7898	45.436	73.7667	24.8111	72.4437	10.4301	27.129	81.2288	154.363	51.8885	40.6108	50.6415	142.645	94.3765	48.4959	32.4543	68.6878	88.0125	75.7262	92.2077	36.6169	31.0308	59.6343	95.76	89.4665	91.0106	53.0527	106.929	89.3609	55.9577	67.1705	67.6748	71.1476	20.8836	44.9517	49.7275	60.1095	56.1499	43.7408	70.948	14.3441	39.1651	79.8507
CBI65982	1302.4	884.64	270.889	973.344	1228.77	669.512	142.712	1144.58	1075.79	74.5928	394.645	73.5055	75.6852	1230.94	977.358	233.939	1118.79	995.677	1040.24	171.292	766.434	354.014	605.069	514.497	724.332	1250.4	582.936	584.019	133.453	1440.11	730.977	1425.57	550.069	1857.72	736.464	899.544	943.313	1274.78	416.777	117.844	1174.17	777.839	1400.83	938.02	384.913	861.808	248.25	289.197	493.331
CBI65983	380.313	279.453	93.2158	399.218	331.602	57.7798	43.6727	392.863	351.362	21.0543	103.935	15.2877	19.3802	267.078	417.41	75.9731	358.338	105.114	500.885	91.5943	93.9641	122.064	120.177	104.837	60.2671	276.435	28.3143	18.0868	42.7454	315.148	105.947	299.717	83.32	373.332	105.793	330.701	83.2548	254.496	110.217	32.2209	104.907	262.38	245.791	109.369	79.2149	76.5654	134.45	69.1485	108.651
CBI65984	185.724	170.38	22.8395	241.198	180.992	34.6521	27.1319	168.059	247.153	17.3034	39.0359	10.3167	11.7629	105.563	284.36	40.4012	157.046	42.1758	317.581	50.9915	30.1199	28.6018	32.5451	37.0658	35.2358	52.8619	21.7704	18.2351	35.0563	54.4223	35.3907	101.152	80.7841	134.285	33.0138	176.196	32.5785	114.946	36.585	18.8358	38.4315	180.036	75.3522	41.3785	31.6776	24.7362	14.6025	31.95	37.2926
CBI65985	202.679	168.545	0.000276965	316.346	208.213	0.00292549	12.6626	199.449	310.884	4.31094	9.49598	0	7.29297	0	402.812	43.1112	177.131	1.30343e-08	422.089	2.77623	0.0133086	0.00328763	0.00487653	11.7634	0.0024648	72.7545	0.00170538	0	2.32572	183.48	0.000316319	0	5.01937e-07	0	0.000115457	284.739	0.00142763	0	0.00584816	10.3876	0.0188885	185.451	0	0.0112301	0.00272575	0	27.7542	0.000392539	34.8139
CBI65986	184.362	186.366	286.57	171.433	166.172	118.313	315.278	240.326	111.791	315.521	202.486	292.914	294.837	102.827	134.778	351.665	234.957	80.5428	126.498	267.038	98.7802	149.208	138.07	185.062	111.838	331.089	57.9347	135.56	263.212	243.689	170.531	96.115	343.292	79.7971	163.333	201.439	209.66	148.541	187.757	522.744	96.0066	223.948	122.363	85.8309	153.867	113.972	195.297	157.662	204.974
CBI65987	112.356	122.01	123.138	127.082	127.944	95.226	70.6974	221.573	142.759	64.56	126.758	49.8811	63.5087	145.579	138.395	165.436	221.262	71.4378	140.669	191.282	125.493	165.74	132.265	127.937	96.8188	178.631	42.5679	131.599	106.226	215.963	131.065	97.5356	169.148	129.144	140.226	98.0337	83.3755	180.896	112.626	83.6775	71.78	102.84	114.345	74.3282	90.7814	107.446	234.882	84.2764	123.284
CBI65988	151.651	140.385	652.419	103.479	139.745	218.07	255.458	258.613	155.358	308.542	328.575	310.293	334.893	545.345	110.851	416.348	240.616	480.134	108.907	408.007	588.865	962.939	577.822	349.048	214.328	595.677	130.555	548.824	340.165	507.428	541.023	404.134	741.576	568.254	626.427	87.3713	543.797	738.298	329.29	370.128	631.5	92.6489	564.03	525.551	201.407	625.205	507.759	205.209	353.229
CBI65989	60.0351	44.9013	10.937	56.044	66.8187	39.8302	17.6107	55.2947	133.491	9.39931	40.4294	8.59573	5.51289	91.2862	47.1222	7.85442	55.6045	52.6375	58.4375	46.4162	43.2201	12.6694	36.1505	38.5858	36.2473	75.4484	22.4193	38.969	42.4419	84.2031	30.4786	177.742	42.091	160.198	39.8054	30.6812	41.8645	130.982	31.0992	8.42233	66.3094	43.1972	98.7994	59.7473	21.1829	30.5063	5.09432	21.7954	33.7626
CBI65990	10.5312	7.39333	26.2755	15.2156	9.43556	33.1913	9.10997	11.4264	10.8749	10.5945	47.5647	10.227	6.55913	33.9408	17.1731	7.00878	13.0424	55.3307	13.4177	73.7331	64.278	28.3682	55.0143	47.2329	30.5634	92.1889	16.576	33.6868	55.1071	91.8346	25.8508	37.6829	41.9266	61.4505	24.4141	10.14	17.9776	50.7736	40.4701	12.417	53.8921	6.58913	44.9454	59.587	25.1083	36.5794	13.7541	28.9011	42.4957
CBI65991	0	15.8079	0	0	13.3066	6.23226	30.1914	22.9506	0	0	8.90591	0	0	0	16.7392	0	12.5287	0	40.425	0	0	0	11.0499	0	0	0	4.20955	0	0	0	0	0	0	0	0	0	0	0	0	28.878	0	0	0	0	6.28012	0	0	6.56035	0
CBI65992	285.029	252.184	640.177	423.595	212.28	2718.11	186.443	448.805	112.145	115.44	1072.45	0	65.2545	131.207	366.105	106.252	541.584	1005.88	332.852	1484.06	1039.67	317.782	1794.07	1340.07	2938.85	253.325	1735.2	685.72	1992.02	237.307	1546.14	95.9218	744.845	115.461	1624.81	334.342	1018.27	137.178	1222.66	193.193	1070.73	382.08	134.776	1164.82	1074.58	1900.58	29.8187	1112.41	1438.7
CBI65993	28.6445	26.5246	335.714	52.8822	36.2822	355.549	12.6648	28.8821	31.6433	4.09129	141.963	0	7.59882	56.6219	63.1965	0	47.3002	105.661	59.3517	232.399	63.4168	245.94	67.211	207.117	460.087	294.032	373.475	65.4637	207.55	352.488	122.289	54.7329	48.5724	72.3976	117.389	32.8923	64.2015	27.9549	176.823	9.08539	154.477	36.6411	41.198	169.552	180.457	118.263	9.72259	165.117	213.092
CBI65994	19.9404	11.724	27.7816	36.9114	21.3273	39.5212	6.16143	35.2993	20.0253	7.67039	36.5275	6.32648	6.67234	42.8503	42.3267	14.3879	34.9227	77.934	46.3805	53.7736	93.4464	31.0479	210.435	41.3973	41.5714	61.5759	28.203	123.449	30.1327	75.6946	142.442	56.7809	104.512	62.0242	133.357	20.0724	39.7772	43.7856	33.1256	11.2837	61.5891	17.8259	36.5009	78.981	35.7296	82.1396	27.4574	23.7071	39.5148
CBI65995	366.488	295.719	307.07	278.368	506.109	571.527	317.987	386.616	278.224	245.086	549.264	92.005	116.891	422.939	177.602	418.75	367.692	238.492	181.533	651.888	278.418	241.404	590.821	575.371	607.843	492.342	300.105	429.77	429.901	710.21	578.077	435.43	308.332	365.158	558.643	266.368	217.394	390.226	586.885	335.063	362.728	337.373	432.143	313.485	445.867	304.661	223.382	331.947	617.335
CBI65996	2991.17	2566.11	3470.43	1033.27	3246.3	2127.47	8746.04	2035.4	1745.07	9086.95	3655.14	9181.5	9777.78	4559.62	807.251	7803	1947.74	5551.21	725.404	3943.6	6689.37	5285.17	7239.48	3353.47	2125.92	5094.63	1242.55	7857.49	4417.38	4677.35	6727.35	6311.05	3214.13	5253.44	7199.81	1817.32	8110.6	6196.84	3779.94	11391.8	6486.5	2069.51	6743.3	5526.98	2148.96	4416.21	6643.13	2363.01	3407.51
CBI65997	1392.92	1177.55	1690.32	693.086	1525.63	2181.17	14770.2	1484.68	1448.79	12250.3	1661.82	14045.8	17583.2	3892.36	811.58	11203.1	1613.09	3358.48	989.938	1429.21	2738.33	4418.77	1590.58	1827.49	2189.29	1878.2	1368.62	1363.86	1267.08	1500.89	2347.68	5500.88	889.699	5002.66	2182.41	1476.27	3593.47	6047.88	1674.69	11204.1	5039.77	1379.77	6202.79	4073.96	1049.79	1578.1	2641.5	1247.5	1753.81
CBI65998	286.581	238.223	1563.73	273.536	237.322	719.129	166.965	362.362	205.339	192.556	917.559	133.55	161.287	1940.82	238.372	288.311	423.34	332.643	307.953	1023.64	331.38	994.189	200.741	927.363	785.597	1464.73	493.066	286.794	1237.74	1355.57	257.95	2318.29	334.05	2514.02	291.687	327.394	224.9	2309.83	938.46	230.77	522.373	390.067	2461.29	422.149	606.915	233.347	537.489	703.837	892.967
CBI65999	488.518	445.709	843.076	501.805	426.868	129.091	393.928	496.193	366.85	515.04	364.2	381.384	413.123	916.323	500.852	567.746	491.239	766.198	495.915	514.366	839.891	744.999	731.303	332.966	128.396	530.106	59.7003	404.93	486.169	461.574	569.203	827.876	1254.89	818.377	607.357	500.647	488.678	1065.24	382.476	658.06	791.441	457.608	1161.36	716.428	181.474	809.458	1200.58	204.793	340.837
CBI66000	61.9971	21.5283	79.061	20.1982	18.1218	220.676	0	31.2557	68.4875	0	363.861	0	0	0	91.1868	70.2963	0	0	82.5805	404.193	0	66.1443	0	249.042	228.497	0	143.322	0	257.638	0	0	0	0	0	0	45.7656	0	0	347.918	19.6641	0	59.4785	0	0	256.581	0	31.5648	134.015	229.014
CBI66001	538.276	526.925	285.141	678.196	658.618	106.494	248.363	546.12	621.466	348.661	159.801	307.588	327.537	462.453	753.663	433.169	506.33	433.328	800.402	187.209	454.128	212.986	248.143	169.312	114.847	424.948	74.8939	279.025	143.713	411.733	160.95	416.267	365.989	559.326	181.538	598.498	118.901	481.063	176.836	494.649	464.064	588.344	519.18	459.7	130.975	234.774	97.8918	128.67	174.175
CBI66002	36.7413	17.2704	14.8153	67.6598	32.6115	38.2768	6.68607	31.5117	34.8955	2.30389	44.8362	0	2.67441	27.0136	80.3184	9.90685	34.2195	9.22251	85.6443	46.0085	8.11621	8.91198	32.4644	30.8858	44.037	23.8568	16.1587	4.96246	11.2794	41.1511	17.3916	32.4724	14.8157	43.8262	17.2446	29.2719	7.26292	16.2339	39.6029	2.55809	5.43684	31.5949	21.7495	10.9118	17.3383	14.1517	5.70312	20.6302	29.2751
CBI66003	196.996	128.47	47.7048	240.022	192.409	87.8142	15.4017	142.917	203.465	9.95085	91.3341	5.96215	7.64767	84.9512	246.461	36.3197	140.168	8.50725	285.866	104.243	8.70334	32.3438	33.8215	72.3136	88.5426	144.949	43.0968	3.3787	39.4219	163.677	27.2105	81.3156	16.2949	108.08	26.7536	158.228	6.92296	38.685	89.2048	9.39779	12.3081	145.97	73.1359	13.0013	74.5689	10.5799	15.629	65.5484	70.1317
CBI66004	312.43	225.156	116.754	375.356	253.993	80.6894	40.0408	240.631	260.573	28.3105	148.02	22.8994	20.4887	386.853	384.858	58.382	237.953	132.11	438.413	174.379	114.315	119.486	228.282	120.878	80.3925	255.679	32.5491	19.4653	68.7506	301.453	170.134	482.655	126.137	451.046	191.261	240.499	77.307	232.961	148.311	27.1706	127.72	255.294	380.76	121.602	76.9716	111.841	110.041	75.58	125.958
CBI66005	376.557	301.757	223.938	372.761	364.663	120.578	70.7479	258.559	304.681	59.4223	286.284	30.0382	37.0064	546.092	367.712	93.0429	258.205	223.143	396.524	274.03	190.755	415.142	451.806	252.231	121.609	447.2	61.3357	144.402	144.709	506.429	351.896	663.015	295.222	608.714	322.615	302.334	194.691	391.404	280.674	52.1408	243.836	311.75	592.07	247.162	166.822	244.832	683.034	163.426	247.758
CBI66006	215.773	188.169	93.7627	374.507	231.959	60.8384	32.3294	265.19	168.648	15.0586	68.5303	10.5505	9.92431	49.3	325.561	51.4165	326.662	60.217	407.71	113.081	31.487	98.4871	232.245	65.9405	52.6145	57.0294	35.6419	184.149	63.7807	122.236	165.64	87.265	144.175	86.8174	143.921	242.688	99.6391	19.9145	80.16	20.8551	68.7792	218.608	48.9145	89.7268	62.4003	87.9928	35.0158	55.0558	75.5526
CBI66007	1617.23	1103.36	630.747	1730.67	1539.23	442.875	234.351	1922.23	1244.41	151.631	927.794	93.2801	100.523	1941.33	1714.42	351.089	1975.19	648.066	1769.65	1036.8	557.482	695.466	1733.12	1003.4	444.973	1799.32	249.77	1930.64	795.034	2125.84	1448.91	1934.49	1560.42	1954.62	1417.94	1854.5	800.43	1424.21	1016.55	154.169	615.131	1413.67	1967.44	682.749	746.944	1152.45	880.406	689.668	1054.93
CBI66008	379.38	206.69	138.228	390.973	401.219	92.6817	337.337	378.89	345.595	656.167	117.857	923.252	716.776	495.988	440.83	498.337	404.736	120.027	449.277	156.53	73.6942	127.283	121.858	103.756	98.7316	712.044	58.6541	17.1229	110.992	736.927	100.105	587.869	82.5807	624.554	104.932	311.566	53.4213	440.071	117.754	619.771	113.322	489.136	533.538	125.068	85.5967	93.5825	63.5688	90.5427	105.402
CBI66009	159.956	121.591	55.8085	274.799	149.14	29.6123	42.5555	198.966	168.826	47.5983	48.0527	35.3166	39.8097	159.571	251.166	91.5317	194.729	57.4168	263.762	66.4989	69.7801	73.3487	89.5986	46.2853	30.7977	163.002	9.50631	11.4623	31.4293	174.726	52.3893	208.771	33.0515	233.326	57.9034	163.068	24.8533	130.293	53.7234	58.7586	52.1856	142.646	154.061	62.8355	26.318	35.1803	69.6125	25.9015	44.6551
CBI66010	179.029	162.745	86.8858	223.184	197.512	53.3456	53.5906	243.251	217.74	62.1699	66.0784	53.143	52.0183	245.628	234.202	118.905	232.42	101.979	235.677	66.886	92.3761	112.238	126.139	66.1021	53.8768	210.678	27.8293	24.5282	47.0692	229.754	118.934	310.271	72.0125	348.828	115.519	157.917	60.8016	219.625	62.1755	77.6295	101.827	157.113	265.883	104.134	51.0798	61.3856	97.2751	42.9047	64.535
CBI66011	296.769	240.326	121.471	253.954	319.294	96.3178	95.6639	320.742	293.365	111.335	117.548	102.238	101.492	384.894	266.779	220.96	304.572	202.119	241.123	107.016	188.609	136.423	230.595	115.81	95.3205	459.331	61.7449	76.3262	67.8672	481.458	175.779	352.802	169.678	420.465	157.401	252.802	104.835	267.094	125.711	137.102	187.778	181	378.513	203.316	76.9606	124.629	125.156	70.2766	117.256
CBI66012	0	0	0	0	0	0	0	0	0	0	0	0	0	0	0	0	0	0	0	0	0	0	0	0	0	0	0	0	0	0	0	0	0	0	0	0	0	0	0	0	0	0	0	0	0	0	0	0	0
CBI66013	1042.6	798.816	754.823	1269.54	844.078	1315.26	331.383	1092.69	467.151	446.28	724.252	386.512	356.342	1378.93	1314.75	382.609	1065.3	228.357	1339.77	589.473	239.008	548.918	140.973	1012.97	1395.58	1599.42	864.982	239.567	702.693	1397.93	141.628	1022.95	206.32	1596.65	148.289	938.892	76.3581	1116.19	880.367	652.459	272.967	1095.7	1311.3	265.035	820.906	198.258	145.921	850.523	1046.23
CBI66014	133.048	118.486	94.0655	267.167	119.9	55.5147	57.2955	196.163	120.59	71.023	92.9562	51.1079	80.7462	82.7382	227.785	109.347	191.961	68.1816	220.634	84.5582	73.5947	63.846	78.9214	101.69	53.4792	186.475	46.4766	58.9844	82.3142	217.46	73.8699	62.52	70.4082	72.3606	72.6707	170.887	45.9956	77.4493	86.2525	98.3483	73.1361	154.2	69.3507	75.9411	142.278	70.9216	84.0489	91.2508	102.304
CBI66015	178.266	125.36	59.1211	340.645	192.526	64.1451	35.0223	273.973	177.836	27.5644	67.2449	23.2326	19.1029	117.038	301.856	52.2559	245.746	65.4501	297.56	73.0294	56.2337	23.8531	74.1111	66.0297	67.6283	155.283	43.948	38.4844	77.0375	176.794	64.2459	81.7707	102.571	124.49	74.4186	210.03	28.1294	99.09	64.3883	48.4209	57.4751	163.041	89.7599	64.3019	70.5981	69.7676	14.8281	61.2956	64.5796
CBI66016	144.632	103.387	536.802	184.769	134.256	112.855	163.524	163.606	104.829	238.377	270.373	184.087	216.998	135.197	142.183	192.352	160.762	128.066	140.199	333.403	131.148	302.236	140.495	227.915	108.074	79.8782	64.367	131.759	284.482	85.2253	110.898	133.577	345.167	161.047	120.051	145.973	105.145	205.734	252.312	229.061	144.453	163.575	181.264	148.445	187.341	154.824	284.727	190.109	244.033
CBI66017	309.577	205.633	277.308	265.746	241.807	537.774	77.5249	297.898	133.389	69.903	351.319	26.3006	33.7359	140.502	223.416	46.6082	307.215	597.032	220.723	313.493	638.327	196.566	796.958	349.645	618.447	721.09	328.196	1130.02	313.308	966.65	1099.26	192.501	1453.96	218.175	1045.76	244.647	624.969	140.093	354.308	64.7816	666.077	290.839	106.232	595.682	299.128	871.89	235.007	270.084	383.165
CBI66018	740.656	620.506	230.121	771.083	652.549	172.388	134.581	677.263	607.488	137.47	317.978	71.7433	96.9876	382.262	606.415	212.093	684.367	299.705	575.198	346.203	337.287	266.822	688.411	282.342	181.83	1339.06	92.0138	741.679	175.986	1375.6	765.603	191.937	1552.29	218.763	716.046	715.022	494.52	300.17	311.018	127.827	454.86	763.769	285.539	352.724	245.926	636.076	423.267	197.392	292.788
CBI66019	0	0	0	0	0	0	0	0	0	0	0	0	0	0	0	0	0	0	0	0	0	0	0	0	0	0	0	0	0	0	0	0	0	0	0	0	0	0	0	0	0	0	0	0	0	0	0	11.9258	0
CBI66020	1720.11	1215.19	930.227	1958.77	1668.68	1731.25	444.089	1749.65	1206.51	369.767	922.786	193.132	215.418	966.497	1912.17	433.333	1679.33	799.339	1711.46	743.139	588.759	1028.63	1776.46	1021.98	1874.01	1317.13	1264	1442.17	814.898	1672.55	1439.94	1177.96	2716.25	1135.66	1382.3	1680.81	904.45	847.68	996.944	434.787	862.297	1756.58	868.06	832.494	810.304	1620.17	542.609	821.758	1089.05
CBI66021	0	0	0	0	0	5511.87	0	0	0	0	3599.18	0	0	0	0	0	0	0	0	3013.08	0	0	0	4127.15	5835.53	0	2440.88	0	497.191	0	0	0	0	0	0	0	0	0	2992.59	0	0	0	0	0	1459.05	0	0	909.369	3802.9
CBI66022	116.384	135.851	141.068	181.694	125.863	190.429	47.4459	168.085	147.207	54.2716	148.671	36.4304	39.0307	120.958	178.763	69.383	169.646	185.421	173.703	161.239	212.719	107.357	282.317	159.558	217.79	168.013	145.912	114.14	160.226	175.421	233.505	146.092	278.671	150.963	242.855	144.647	200.917	118.723	139.064	69.6427	190.175	141.369	127.16	192.098	135.562	271.866	81.2467	115.967	152.459
CBI66023	129.463	160.98	160.295	90.4179	122.591	141.419	115.938	190.53	152.294	109.453	259.112	80.8052	108.585	371.353	107.324	220.191	192.232	323.935	118.75	175.295	336.551	204.173	901.057	250.062	144.5	176.769	91.3631	97.9204	99.9928	174.332	786.708	350.429	167.277	381.78	674.318	92.421	673.638	232.928	244.931	145.687	260.251	87.7609	361.81	274.341	165.552	440.73	360.62	145.177	231.837
CBI66024	261.502	212.063	423.987	447.905	249.509	264.389	66.6015	327.678	215.79	83.5784	335.581	52.7212	65.2348	411.721	422.68	95.1322	313.348	320.378	450.266	458.208	245.911	379.017	233.132	331.996	258.757	558.949	182.41	344.939	386.423	515.051	275.611	377.095	557.621	485.016	264.387	301.015	199.265	473.224	326.517	99.5038	303.248	275.857	387.936	325.737	262.659	284.825	343.737	256.506	330.601
CBI66025	132.236	136.5	130.219	301.913	142.504	132.435	52.1401	128.928	159.888	27.6854	117.032	15.138	23.7326	116.703	289.915	48.1574	132.308	82.2001	327	169.968	72.2957	125.196	102.653	119.354	145.803	167.073	89.5777	114.381	150.645	252.745	138.884	138.011	183.114	140.463	132.716	196.23	75.6266	106.49	114.736	23.0729	92.4719	166.454	82.5303	117.142	105.278	115.658	124.223	91.223	113.634
CBI66026	157.517	132.921	64.7119	283.467	153.871	47.7519	28.0655	150.635	227.603	21.9792	78.2724	15.5148	22.4523	105.619	289.757	43.6208	158.287	86.8478	304.33	125.546	85.559	64.4006	141.782	63.4635	44.6372	152.684	22.6488	42.2697	64.666	198.889	119.325	93.4614	160.913	136.127	127.841	245.808	75.2935	112.634	73.0438	36.403	79.8761	190.692	106.512	78.3997	42.546	118.331	116.107	53.777	55.9558
CBI66027	179.46	168.767	94.2045	334.272	156.412	102.829	21.7055	176.548	225.965	22.4379	136.698	18.2753	22.1395	150.953	349.597	44.5311	175.641	100.685	407.605	221.908	68.1762	112.484	133.461	117.533	111.018	403.525	59.4682	94.934	104.882	567.643	130.028	140.706	241.412	199.766	114.152	244.012	64.84	113.787	136.831	22.3184	111.195	169.553	125.916	97.139	85.5585	110.801	130.249	74.2838	103.014
CBI66028	215.256	179.958	69.9788	394.631	225.581	61.3435	19.2801	243.683	272.474	30.8925	100.172	23.8087	18.8173	198.446	486.591	49.2242	230.316	71.0324	504.086	125.932	68.574	64.9264	125.416	76.9805	70.0541	208.295	36.0219	40.8854	66.476	256.961	106.988	185.689	156.432	275.975	121.106	192.472	49.2406	131.359	93.4263	24.5885	75.8805	197.09	165.853	82.204	62.8305	91.8587	71.2426	58.9311	79.4666
CBI66029	226.266	185.065	107.112	342.577	209.288	80.7424	54.9482	193.545	197.508	42.054	134.671	22.9411	27.7918	286.494	323.285	74.016	200.32	87.2909	329.661	151.086	83.7904	152.717	136.509	98.3602	77.205	387.328	33.2415	46.7055	78.3607	428.958	129.757	300.549	202.031	333.665	122.859	220.943	61.7718	195.796	131.545	40.5405	95.4562	243.496	267.706	98.8947	67.6026	106.673	242.601	72.1322	106.409
CBI66030	0	0	0	0	0	0	0	0	0	0	0	0	0	0	0	0	0	0	0	0	0	0	0	0	0	942.187	0	0	0	1492.36	0	0	0	0	0	0	0	0	0	0	0	0	0	0	0	0	0	0	0
CBI66031	0	0	0	0	0	0	0	0	0	0	0	0	0	0	0	0	0	0	0	0	0	0	0	0	0	11010.5	0	0	0	8903.81	0	0	0	0	0	0	0	0	0	0	0	0	0	0	0	0	0	0	0
CBI66032	57.3168	72.6494	77.101	56.0201	42.9477	65.9567	15.5346	32.743	66.4499	14.3708	88.0034	8.91792	10.5917	12.9785	47.9586	27.5999	35.8952	24.2713	46.3277	94.7502	32.1808	15.0105	72.1471	79.6364	58.8614	0	47.2577	93.7914	54.0305	0	97.2207	3.48755	88.4688	5.65109	93.8151	80.1509	108.694	7.4034	77.9734	13.1703	38.3602	60.7765	5.35961	32.6426	90.1108	86.3984	38.9393	73.495	87.4269
CBI66033	26.7779	38.9564	0	41.2039	24.1662	0	5.4365	15.2318	29.7537	3.81353	0	1.30781	2.05032	14.5062	27.0417	11.1536	16.4367	12.6479	29.429	0	12.3031	0	14.6103	0	0	16.9573	0	31.0038	0	19.665	17.1409	18.9876	11.1201	25.3947	17.089	38.2088	14.6795	14.3999	0	3.71429	12.6938	42.692	12.2951	12.8335	0	15.6649	0	0	0
CBI66034	37.8537	49.5739	0	46.5109	53.1105	0	53.7959	17.9934	41.8166	9.73195	0	6.03924	7.74656	0	33.4057	40.4683	25.8958	0	34.5747	0	0	0	0	0	0	0	0	0	0	0	0	0	0	0	0	36.7254	0	0	0	15.4367	0	99.6094	0	0	0	0	0	0	0
CBI66035	0	0	0	0	0	818.189	0	0	0	0	346.143	0	0	0	0	0	0	0	0	401.6	0	0	0	429.606	746.036	0	356.309	0	113.119	0	0	0	0	0	0	0	0	0	253.748	0	0	0	0	0	287.48	0	0	203.983	496.242
CBI66036	0	0	0	0	0	17052.1	0	0	0	0	5299.33	0	0	0	0	0	0	0	0	6826.81	0	0	0	5735.46	16052.6	0	3441.87	0	2569.88	0	0	0	0	0	0	0	0	0	5394.32	0	0	0	0	0	1865.24	0	0	3795.23	5748.44
CBI66037	0	0	0	0	0	176.3	0	0	0	0	57.1822	0	0	0	0	0	0	0	0	45.376	0	0	0	107.477	107.995	0	234.7	0	46.7671	0	0	0	0	0	0	0	0	0	58.6757	0	0	0	0	0	80.6238	0	0	96.59	115.387
CBI66038	0	0	0	0	0	0	0	0	0	0	0	0	0	0	0	0	0	0	0	0	0	0	0	0	0	0	0	0	0	0	0	0	0	0	0	0	0	0	0	0	0	0	0	0	0	0	0	0	0
CBI66039	16.3844	39.7449	21.2352	56.7345	23.1934	80.5581	8.38253	70.0935	23.0125	4.51322	43.4095	6.535	3.91182	0	61.9678	10.3504	93.3409	0	86.6731	52.7992	0	19.5852	0	44.4542	96.7145	0	44.9975	0	25.8135	0	0	0	0	0	0	87.7739	0	0	43.9375	8.68604	0	33.0096	0	0	24.9923	0	2.62173	21.8575	40.9613
CBI66040	3.96183	11.0059	7.93927	7.7444	8.10633	97.6289	5.25501	1.99735	0	0	30.2275	7.37423	6.30597	0	1.45679	13.4765	4.3614	0	8.7953	28.4123	0	7.24603	0	41.3781	118.436	0	39.9321	0	8.23197	0	0	0	0	0	0	8.77374	0	0	47.8013	1.2566	0	7.60176	0	0	17.4895	0	2.68947	9.70591	39.6359
CBI66041	9.16373	5.41282	13.8889	15.9738	9.69255	62.5844	7.14254	10.5733	11.7928	3.036	32.0473	1.05505	4.7366	0	16.4657	7.06976	10.0619	0	16.6104	38.4944	0	16.5009	0	33.9721	65.3039	0	29.1425	0	13.4084	0	0	0	0	0	0	8.22906	0	0	29.9805	4.76431	0	9.51652	0	0	15.561	0	14.141	14.5808	33.1961
CBI66042	0	0	10.8889	2.43412	2.1839	36.8226	4.95506	0	2.75119	0	7.30826	0	5.94604	0	0	0	0	0	0	11.3657	0	6.83244	0	13.2055	39.7751	0	28.3261	0	8.35919	0	0	0	0	0	0	5.5153	0	0	8.38566	2.36976	0	0	0	0	13.3991	0	1.26798	7.53688	18.3993
CBI66043	5.96808	2.67407	6.55854	2.63429	5.06461	20.7687	5.36253	3.00879	3.68634	2.96972	11.7509	1.43336	3.98357	0	3.32714	5.89383	3.54991	0	5.12872	14.7688	0	4.81216	0	12.0642	23.31	0	13.9569	0	7.3542	0	0	0	0	0	0	2.93705	0	0	10.3717	3.54163	0	1.84698	0	0	8.47219	0	1.43759	7.46306	11.3785
CBI66044	4.10217	3.13383	7.80949	3.8089	5.57567	19.5716	6.52939	2.58512	4.83373	3.95491	11.0347	3.05418	5.22348	0	4.52517	6.27925	3.61272	0.181581	4.82663	13.907	0.743064	9.12829	0.796574	10.5791	21.8385	0	10.3936	0.324521	6.22877	0	0.107222	0	0.173901	0.15552	0.328916	2.8263	0.541806	0	8.74788	7.15614	0.33184	4.1323	0	0.624383	5.57419	0.254046	5.53466	6.00028	9.69175
CBI66045	14.9059	9.05806	6.10989	9.71246	14.1603	16.8354	17.2999	11.2722	9.60539	7.98378	20.4126	0	8.89704	0	13.7025	16.9012	11.2813	0	18.2002	21.8654	0	17.6069	0	13.1729	22.3819	0	13.4389	0	11.9122	0	0	0	0	0	0	16.5051	0	0	11.5018	17.7293	0	17.8754	0	0	9.76751	0	32.8861	6.98125	15.4861
CBI66046	4.70762	1.96165	51.3284	4.83117	3.50891	190.155	2.8099	3.916	2.60023	0.907724	56.0869	1.31436	3.93384	0.46528	4.15444	2.40201	3.69246	0	6.27057	75.5012	0.426368	34.0097	0.171402	78.6299	244.352	4.14988	163.308	0.372417	56.8837	2.70223	0.369143	1.73478	0	3.74796	0.188731	3.47511	0.169574	0.516856	56.8657	2.23973	0	4.74219	0	0	72.2817	0.291541	9.94675	52.7125	68.146
CBI66047	33.504	66.7701	0	38.9749	40.8763	0	13.0422	39.6571	61.7529	6.08575	0	6.1006	4.34737	11.5179	54.0322	10.5296	44.3499	12.3318	64.5159	0	9.89494	0	13.9223	0	0	0.128411	0	6.62622	0	0.73779	6.9963	22.3667	10.6524	28.9936	7.44596	45.4322	7.34608	17.5926	0	14.7273	12.8148	31.9683	9.42794	12.4718	0	10.8255	0	0	0
CBI66048	22.6236	14.9978	0	41.0073	28.8563	0	9.00244	20.5301	14.5408	1.05752	0	0	8.8387	6.50476	40.3841	5.59681	31.5844	7.64723	43.8323	0	5.96076	0	21.2667	0	0	0	0	5.85733	0	0	13.2244	1.01053	17.7864	7.48538	12.5329	28.8463	8.89014	7.22582	0	3.52261	6.98767	17.7582	10.6489	18.7827	0	12.737	0	0	0
CBI66049	9.85742	3.73414	0	14.6706	11.0015	0	8.91476	7.45439	6.18715	3.45584	0	0	4.27905	0	12.6038	9.14479	10.3583	0.2975	16.4127	0	1.21743	0	0.815688	0	0	0	0	0.354461	0	0	0.702689	1.65114	0	0	0.359262	6.78051	0.806991	2.95162	0	3.19761	2.17473	9.0271	0.966645	0.340995	0	0	0	0	0
CBI66050	1.37866	0.718104	0	4.71615	1.20895	0	5.486	4.17029	3.04598	0	0	0	6.58316	153.974	3.04164	14.0689	2.8457	54.0078	2.75457	0	36.2108	0	57.7256	0	0	0	0	39.2634	0	0	62.7015	289.584	40.3269	246.18	74.616	6.61513	49.661	154.392	0	0	68.5878	0	147.227	79.7403	0	25.614	0	0	0
CBI66051	199.412	136.198	0	205.227	82.2214	0	39.4126	121.838	70.0254	20.3712	0	7.37423	3.15298	146.186	154.419	40.4295	149.378	240.255	182.942	0	277.489	0	197.139	0	0	0	0	674.894	0	0	163.615	133.018	262.004	258.344	276.367	155.978	145.564	333.481	0	22.6188	124.99	235.655	185.189	120.604	0	724.615	0	0	0
CBI66052	135.017	92.4293	0	126.307	54.1244	0	30.7008	90.434	55.3993	14.8766	0	0	0	3.81271	97.8747	26.2442	79.6256	10.2454	110.475	0	6.9877	0	22.4727	0	0	0	0	79.3457	0	0	34.7866	28.4311	58.8725	35.1	27.8378	111.059	12.5061	4.23535	0	9.17666	65.5323	238.709	33.2895	17.6149	0	47.7805	0	0	0
CBI66053	93.1619	65.9945	0	66.7731	60.9982	0	22.2427	50.7247	28.8162	20.7578	0	0	8.89704	4.91077	69.8825	12.6759	64.6114	52.7842	77.7644	0	24.7504	0	46.1308	0	0	0	0	125.781	0	0	65.2596	33.5677	97.9441	16.9533	55.7746	74.2728	9.8437	2.72757	0	13.0015	24.1159	107.253	2.67981	32.1413	0	147.699	0	0	0
CBI66054	40.356	29.1997	0	40.9283	21.766	0	7.39097	28.0919	14.1763	1.9535	0	0.94287	1.20942	3.67151	26.8221	5.7437	36.3866	2.91494	35.3114	0	3.36446	0	3.68871	0	0	0	0	9.35053	0	0	3.44252	2.90375	13.3141	2.68864	6.49863	35.1501	2.31128	2.22464	0	1.44602	1.6391	46.1682	2.54996	2.82709	0	7.73821	0	0	0
CBI66055	46.8637	23.3929	0	32.4441	28.2528	0	51.4766	31.7477	21.0315	13.1779	0	2.72588	12.8205	2.89487	38.2336	29.8896	35.0652	3.8895	30.5611	0	2.65277	0	9.24235	0	0	0	0	17.7645	0	0	4.21067	5.99635	13.6583	19.9877	10.5682	27.3871	5.27528	5.35962	0	13.0061	9.47744	29.5049	5.26577	2.97209	0	9.67418	0	0	0
CBI66056	19.0914	11.3647	0	11.9954	15.5455	0	16.2791	37.1245	12.0515	3.50591	0	7.61468	3.25579	2.69558	27.0772	13.9159	21.3922	3.62174	25.4298	0	2.47014	0	11.9161	0	0	0	0	12.9455	0	0	9.62376	3.35013	34.6856	0	4.37362	22.1462	5.89453	0	0	2.59515	3.30937	19.6241	0	8.30246	0	18.5794	0	0	0
CBI66057	0	0	0	0	0	0	0	0	0	0	0	0	0	0	0	0	0	0	0	0	0	0	0	0	0	0	0	0	0	0	0	0	0	0	0	0	0	0	0	0	0	0	0	0	0	0	0	0	0
CBI66058	25.4317	22.9506	16.1618	51.6636	16.4665	83.8329	7.50163	70.6663	20.2539	5.41693	36.0563	2.06409	4.76571	28.0583	54.5587	6.28693	59.6962	61.8492	53.7669	48.8251	49.9503	16.7327	124.573	38.5947	92.0358	0	49.426	85.8561	29.3162	0	51.4201	46.6768	68.2595	76.348	59.5143	31.5982	45.0051	26.4608	36.5302	9.98915	36.0619	19.7883	20.4152	55.3629	30.78	76.0018	5.34487	23.1722	36.0139
CBI66059	0	0	0	0	0	1215.27	0	0	0	0	615.713	0	0	0	0	0	0	0	0	631.349	0	0	0	635.373	1200.72	0	947.71	0	128.984	0	0	0	0	0	0	0	0	0	566.092	0	0	0	0	0	445.311	0	0	465.182	534.096
CBI66060	84.6142	74.7586	67.3844	124.361	38.8287	346.523	29.6194	74.86	22.4896	13.5757	75.7969	11.368	8.50603	268.618	71.8643	16.8798	76.8996	183.666	70.3357	93.1577	162.258	83.0795	167.056	72.9267	360.313	0	291.945	235.943	107.684	0	202.739	349.474	239.169	401.732	184.251	81.4345	100.1	350.642	83.7578	19.1294	131.234	96.6797	279.17	134.6	76.6193	312.359	44.3756	68.0463	80.4315
CBI66061	870.904	1150.41	263.102	1244.72	505.295	5655.87	217.684	838.413	232.059	178.148	473.461	122.188	107.97	297.013	790.13	173.678	888.881	284.767	715.072	741.836	359.375	192.769	504.583	431.765	6263.7	0	4146.41	1892.64	711.382	0	380.919	301.042	786.631	670.305	499.453	779.654	229.108	570.183	485.054	194.333	162.851	1259.58	339.896	186.514	542.157	1116.64	23.0244	546.799	491.722
CBI66062	33.145	26.2531	7.18601	61.5776	26.4227	104.965	10.9001	41.844	13.0119	7.39458	31.3496	4.58877	9.15605	66.601	50.4627	13.045	48.173	13.8227	48.5278	31.6099	11.4123	7.01399	41.0907	26.5407	110.381	0	119.912	97.5156	19.0453	0	44.6775	71.333	30.6567	98.4499	54.9091	33.3645	13.814	182.854	24.9031	4.95234	11.301	60.7063	83.3256	14.5928	21.7665	92.9635	5.1602	23.5667	23.526
CBI66063	15.3285	14.3697	0.326152	14.715	12.8136	1.21148	20.8294	10.1347	17.6489	6.8384	0.580404	14.7575	16.8534	80.5189	34.0439	15.0217	9.78396	85.904	34.3851	0.578042	82.0004	0.0857582	90.9225	0.5178	1.2289	2.71751	1.01695	104.429	0.351555	3.31614	65.9542	68.4451	93.0696	71.5196	71.4462	13.9459	45.1915	123.103	0.358819	19.3392	75.3916	14.2804	89.2392	88.0043	0.338714	104.517	0.0434051	0.434914	0.480253
CBI66064	0	0	0	0	0	0	0	0	0	0	0	0	0	0	0	0	0	0	0	0	0	0	0	0	0	0	0	0	0	0	0	0	0	0	0	0	0	0	0	0	0	0	0	0	0	0	0	0	0
CBI66065	2.23354	2.32677	0	0	1.9586	0	8.88776	0	2.46736	2.87114	0	0	0	0	0	0	0	0	0	0	0	0	0	0	0	0	0	0	0	0	0	0	0	0	0	0	0	0	0	2.12528	0	0	0	0	0	0	0	0	0
CBI66066	4.02413	4.4387	0	2.31358	3.11362	0	9.41936	2.86412	4.44541	3.04287	0	3.96539	4.52126	0	3.65571	6.44161	2.34528	0	5.67546	0	0	0	0	0	0	0	0	0	0	0	0	0	0	0	0	4.19374	0	0	0	4.50481	0	3.40645	0	0	0	0	0	0	0
CBI66067	6.1735	1.96206	0	4.49981	5.41356	0	4.58006	4.43115	4.85477	2.15209	0	2.9214	3.49748	0	4.61701	3.20334	4.75153	0	5.85376	0	0	0	0	0	0	0	0	0	0	0	0	0	0	0	0	6.10203	0	0	0	2.7878	0	6.6254	0	0	0	0	0	0	0
CBI66068	10.5066	5.63452	0	10.0867	12.4298	0	7.79268	6.67597	7.76061	4.15568	0	1.73576	7.12469	16.0987	9.60123	7.19015	7.18616	13.4568	10.02	0	14.0767	0	15.3922	0	0	148.409	0	6.19693	0	134.977	13.2599	25.3535	15.0224	28.2835	11.0663	5.36946	10.3909	27.9853	0	4.08178	15.0874	9.84124	21.3256	14.4779	0	16.0936	0	0	0
CBI66069	3.13123	1.84843	0	4.89663	4.75937	0	4.98396	2.52576	4.03554	2.28089	0	1.16564	3.98714	0	4.83576	4.97054	3.87791	0	4.5879	0	0	0	0	0	0	6.25658	0	0	0	6.97801	0	0	0	0	0	3.77536	0	0	0	4.17126	0	3.30443	0	0	0	0	0	0	0
CBI66070	1825.35	1638.53	0	1364.09	1324.25	0	751.932	2099.01	677.344	1467.52	0	910.684	962.217	0	1494.61	752.131	1850.19	0	1366.08	0	0	0	0	0	0	19.9062	0	0	0	26.4749	0	0	0	0	0	1162.24	0	0	0	1984.58	0	1800.84	0	0	0	0	0	0	0
CBI66071	297.202	251.746	0	285.002	211.271	0	90.1515	334.546	146.127	98.3292	0	36.728	46.5295	0	286.195	77.0648	313.566	0	289.442	0	0	0	0	0	0	9.62063	0	0	0	7.56748	0	0	0	0	0	225.325	0	0	0	153.452	0	321.119	0	0	0	0	0	0	0
CBI66072	372.136	373.54	0	413.842	330.787	0	142.516	514.115	250.496	150.376	0	97.036	97.1461	0	416.12	136.966	481.172	0	402.534	0	0	0	0	0	0	45.7323	0	0	0	63.5422	0	0	0	0	0	361.687	0	0	0	171.403	0	458.674	0	0	0	0	0	0	0
CBI66073	0	0	0	0	0	32.2969	0	0	0	0	0	0	0	0	0	0	0	0	0	0	0	0	0	12.6355	107.343	0	50.9013	0	12.5688	0	0	0	0	0	0	0	0	0	0	0	0	0	0	0	10.8483	0	0	0	12.1035
CBI66074	146.271	137.922	168.889	270.103	131.561	1693.01	60.9654	231.72	220.023	48.679	1296.52	38.7402	40.0299	0	355.235	52.1154	227.931	0	378.502	1038.43	0	113.936	0	1420.34	1838.43	460.521	734.718	0	304.942	557.336	0	0	0	0	0	249.881	0	0	1357.57	82.2439	0	247.101	0	0	551.403	0	29.5826	418.79	1454.51
CBI66075	0	0	0	0	0	0	0	0	0	0	0	0	0	0	0	0	0	0	0	0	0	0	0	0	0	0	0	0	0	0	0	0	0	0	0	0	0	0	0	0	0	0	0	0	0	0	0	0	0
CBI66076	43.5336	30.4354	10.4173	103.877	32.5665	47.5501	19.241	71.8721	43.4943	11.9179	27.8781	6.75774	10.8032	0	114.651	18.8679	58.0182	0	117.888	42.9347	0	7.19361	0	23.2375	50.2202	203.411	26.5781	0	9.28465	231.168	0	0	0	0	0	61.07	0	0	24.8738	17.6571	0	28.5988	0	0	10.2258	0	2.46463	10.3769	22.2125
CBI66077	0	0	0	0	0	897.038	0	0	0	0	200.292	0	0	0	0	0	0	0	0	192.828	0	0	0	197.408	605.603	0	410.245	0	207.276	0	0	0	0	0	0	0	0	0	210.668	0	0	0	0	0	169.486	0	0	186.885	220.612
CBI66078	22.9549	16.8445	27.7738	38.7752	19.1165	154.164	8.33001	32.5345	24.8796	1.48467	56.7698	3.22464	4.48094	0	51.8171	7.36634	26.2236	0	56.1523	59.1093	0	15.2488	0	61.1717	146.739	55.1826	128.68	0	32.0513	78.1907	0	0	0	0	0	28.4549	0	0	54.3229	10.0282	0	19.5293	0	0	42.6609	0	1.76409	41.319	59.6627
CBI66079	35.8748	21.6025	96.5598	53.7095	33.2771	430.693	20.2166	38.5769	25.8858	10.6626	145.802	9.2635	15.8431	0	65.423	13.4023	33.2151	0	57.7292	123.703	0	60.5882	0	164.434	501.877	91.4003	471.369	0	139.603	145.359	0	0	0	0	0	44.0863	0	0	144.709	7.89272	0	29.2448	0	0	169.24	0	30.7233	109.912	168.905
CBI66080	143.703	134.976	527.876	161.174	88.829	1460.01	79.6806	138.956	88.4817	21.198	695.451	13.1546	22.4979	0	202.699	32.0536	163.382	0	247.895	709.568	0	304.835	0	994.768	1586.96	488.434	975.7	0	594.164	521.808	0	0	0	0	0	175.64	0	0	743.64	49.3152	0	189.846	0	0	603.502	0	173.914	560.158	893.057
CBI66081	269.269	228.13	0	299.529	281.912	0	38.7006	493.897	150.717	40.125	0	17.4411	20.5075	0	353.968	74.5215	478.065	0	300.58	0	0	0	0	0	0	476.872	0	0	0	436.134	0	0	0	0	0	162.33	0	0	0	41.6986	0	289.624	0	0	0	0	0	0	0
CBI66082	1188.08	549.239	1638.7	2920.01	822.207	2124.28	129.86	1827.17	601.813	30.2757	1411.01	15.4723	30.1371	0	2495.86	70.1661	1872.13	0	2433.05	2017.53	0	1828.76	0	1556.34	2212.34	366.169	2013.34	0	1562.67	310.512	0	0	0	0	0	1800.76	0	0	1536.95	96.6737	0	1327.81	0	0	1284.61	0	680.601	1309.79	1672.35
CBI66083	11.5553	16.3369	297.53	74.102	13.2348	1560.71	3.75358	23.8968	15.3702	1.81886	960.39	1.31683	3.94123	0	70.3681	4.41196	19.7626	0	70.5195	1044.09	0	456.597	0	827.847	1762.69	29.8522	848.723	0	649.343	33.8414	0	0	0	0	0	49.9616	0	0	978.459	1.79515	0	20.0225	0	0	728.275	0	458.711	666.415	847.6
CBI66084	0	0	0	0	0	0	0	0	0	0	0	0	0	0	0	0	0	0	0	0	0	0	0	0	0	54.5236	0	0	0	71.6701	0	0	0	0	0	0	0	0	0	0	0	0	0	0	0	0	0	0	0
CBI66085	0	0	0	0	0	0	0	0	0	0	0	0	0	0	0	0	0	0	0	0	0	0	0	0	0	14.7579	0	0	0	18.0422	0	0	0	0	0	0	0	0	0	0	0	0	0	0	0	0	0	0	0
CBI66086	15.8682	13.3843	0	120.619	10.8722	0	2.33485	26.2267	18.4584	0.887865	0	0	1.6595	0	108.085	2.09995	25.4978	0	106.39	0	0	0	0	0	0	11.1238	0	0	0	12.3091	0	0	0	0	0	54.9231	0	0	0	1.30538	0	25.5606	0	0	0	0	0	0	0
CBI66087	0	0	0	0	0	0	0	0	0	0	0	0	0	0	0	0	0	0	0	0	0	0	0	0	0	27.7651	0	0	0	30.0598	0	0	0	0	0	0	0	0	0	0	0	0	0	0	0	0	0	0	0
CBI66088	0	0	0	0	0	0	0	0	0	0	0	0	0	0	0	0	0	0	0	0	0	0	0	0	0	0	0	0	0	0	0	0	0	0	0	0	0	0	0	0	0	0	0	0	0	0	0	0	0
CBI66089	0	0	0	0	0	0	0	0	0	0	0	0	0	0	0	0	0	0	0	0	0	0	0	0	0	172.057	0	0	0	157.909	0	0	0	0	0	0	0	0	0	0	0	0	0	0	0	0	0	0	0
CBI66090	36.4459	29.2056	0	330.868	25.1989	0	1.39449	47.702	53.4238	5.40578	0	0	6.69349	0	299.211	2.38412	52.081	0	309.015	0	0	0	0	0	0	294.094	0	0	0	265.055	0	0	0	0	0	146.937	0	0	0	8.66986	0	78.672	0	0	0	0	0	0	0
CBI66091	25.5214	30.5048	0	102.665	21.202	0	9.08656	29.6608	27.0062	2.41736	0	3.00022	3.207	0	92.4608	10.0521	24.8423	0	64.7689	0	0	0	0	0	0	237.577	0	0	0	257.616	0	0	0	0	0	45.2152	0	0	0	8.43566	0	47.1652	0	0	0	0	0	0	0
CBI66092	81.9106	77.1208	0	120.796	56.7348	0	43.3213	108.831	43.9829	35.1867	0	11.5794	20.299	0	102.938	32.4476	111.459	0	105.238	0	0	0	0	0	0	227.258	0	0	0	211.877	0	0	0	0	0	94.7549	0	0	0	69.6532	0	96.0901	0	0	0	0	0	0	0
CBI66093	111.16	78.8014	0	99.1778	63.5011	0	116.547	106.733	38.2147	106.131	0	79.8424	113.426	0	93.62	72.1721	131.764	0	99.5292	0	0	0	0	0	0	256.644	0	0	0	253.857	0	0	0	0	0	106.231	0	0	0	172.922	0	99.5636	0	0	0	0	0	0	0
CBI66094	11.7238	5.12392	0	12.4464	10.0443	0	10.8586	6.72576	6.17784	2.94482	0	1.50495	4.826	0	15.0138	6.41739	7.95511	0	15.7957	0	0	0	0	0	0	18.5789	0	0	0	23.7515	0	0	0	0	0	9.79835	0	0	0	3.91086	0	7.56299	0	0	0	0	0	0	0
CBI66095	12.7992	11.2353	0	10.0331	13.6165	0	7.88524	8.74551	13.4214	4.67698	0	5.07909	5.73938	0	14.1907	7.95611	10.7821	0	11.7696	0	0	0	0	0	0	25.8874	0	0	0	29.6596	0	0	0	0	0	7.48184	0	0	0	6.67673	0	9.72365	0	0	0	0	0	0	0
CBI66096	2.35234	1.22526	0	3.44868	6.53212	0	5.46029	0.592963	1.2993	7.05567	0	0	16.8488	0	3.02739	13.3361	4.20807	0	1.56666	0	0	0	0	0	0	3.59432	0	0	0	5.55994	0	0	0	0	0	4.05177	0	0	0	5.96887	0	5.64194	0	0	0	0	0	0	0
CBI66097	5.04523	3.1535	0	1.6437	5.45649	0	5.68824	0.763062	2.97248	1.51328	0	1.87816	3.21216	0	2.41171	10.2971	1.94392	0	2.01608	0	0	0	0	0	0	6.64159	0	0	0	10.6755	0	0	0	0	0	1.36559	0	0	0	3.84056	0	2.90416	0	0	0	0	0	0	0
CBI66098	0	6.78888	0	1.59236	2.85733	0	6.48301	0	0	2.0943	0	0	3.88978	0	0	11.0838	0	0	0	0	0	0	0	0	0	5.74476	0	0	0	7.70155	0	0	0	0	0	1.20267	0	0	0	1.55025	0	4.68908	0	0	0	0	0	0	0
CBI66099	3.77688	5.30307	0	6.58038	6.62392	0	2.61375	4.96723	5.98631	3.16634	0	2.75086	3.13648	0	7.2458	5.58582	5.42321	0	9.62418	0	0	0	0	0	0	34.1626	0	0	0	37.7039	0	0	0	0	0	4.97	0	0	0	2.96881	0	7.56197	0	0	0	0	0	0	0
CBI66100	12.1034	5.44029	0	8.52694	15.3008	0	11.3683	6.50459	8.55171	5.52844	0	3.77379	7.33432	0	9.35283	9.61352	8.67421	0	10.8843	0	0	0	0	0	0	10.1387	0	0	0	14.3141	0	0	0	0	0	7.52868	0	0	0	6.66455	0	11.317	0	0	0	0	0	0	0
CBI66101	40.3702	43.9963	0	33.9936	51.3038	0	28.6684	34.568	57.9068	19.6401	0	23.5829	31.1397	0	62.7573	64.6473	41.741	0	57.0824	0	0	0	0	0	0	102.404	0	0	0	95.7117	0	0	0	0	0	31.8181	0	0	0	26.594	0	42.1861	0	0	0	0	0	0	0
CBI66102	11.7106	9.32895	0	13.3813	12.8363	0	8.39468	8.85578	13.1268	5.09165	0	3.36573	3.4949	0	14.7229	15.2308	9.81091	0	14.681	0	0	0	0	0	0	13.0557	0	0	0	20.1777	0	0	0	0	0	11.7592	0	0	0	5.24376	0	8.42612	0	0	0	0	0	0	0
CBI66103	13.7763	8.36002	6.21339	15.5562	13.9571	27.1365	5.58835	9.70992	10.6382	5.3299	12.1672	2.98743	6.06732	0	14.9018	7.7344	11.3743	0	12.8273	16.5679	0	5.0148	0	13.0236	31.2203	15.9407	17.3274	0	6.9905	19.0581	0	0	0	0	0	9.08346	0	0	14.5239	6.3634	0	8.85387	0	0	8.85664	0	2.3153	6.82324	11.4253
CBI66104	0	0	0	0	0	0	0	0	0	0	0	0	0	0	0	0	0	0	0	0	0	0	0	0	0	0	0	0	0	0	0	0	0	0	0	0	0	0	0	0	0	0	0	0	0	0	0	0	0
CBI66105	6.96403	6.0456	11.4758	7.37369	8.55875	24.0731	5.98316	5.66531	6.99371	4.47602	15.3579	2.35678	3.27497	0	9.13709	7.17841	6.75165	0	11.033	20.4654	0	8.44304	0	15.5894	25.6235	20.2772	16.5967	0	13.9641	24.5119	0	0	0	0	0	5.91968	0	0	14.7886	4.81927	0	6.22559	0	0	11.6377	0	1.69223	12.0886	14.6894
CBI66106	0	6.63115	0	9.33216	5.58188	56.2081	18.9972	0	3.51592	8.18258	24.2832	0	15.1976	0	10.5327	0	0	0	0	16.5999	0	4.36581	0	27.6156	46.9211	20.2007	21.19	0	9.15664	8.59728	0	0	0	0	0	4.6989	0	0	0	0	0	0	0	0	14.4892	0	0	4.12794	16.1656
CBI66107	13.5017	14.0653	10.5416	18.8518	16.9139	23.7653	34.5384	11.6689	17.0459	9.91774	16.9803	10.7704	4.6051	0	25.5325	32.8052	17.5176	0	25.692	23.8925	0	3.52773	0	12.087	26.0658	23.1241	14.447	0	12.9481	20.8408	0	0	0	0	0	14.2383	0	0	11.3654	11.012	0	11.1028	0	0	7.98261	0	3.92811	10.0066	4.4531
CBI66108	4.3764	4.55908	0.797277	2.85159	3.83768	7.7888	14.5122	0	3.22304	5.62572	5.13701	0	6.96583	0	8.04613	0	0	0	3.88626	2.85321	0	1.33404	0	5.6256	6.57135	2.05755	3.64217	0	3.49745	1.97028	0	0	0	0	0	2.15374	0	0	1.22798	4.16429	0	0	0	0	4.82991	0	1.48545	3.1534	2.69437
CBI66109	0	0.730139	1.91527	0.685027	0	21.5893	4.18346	1.06005	0	0.900963	9.04965	0	3.34675	0	1.54631	0	1.15736	0	2.80074	10.5097	0	2.88425	0	10.4735	28.1279	0.988553	11.6659	0	5.37714	1.41994	0	0	0	0	0	1.55215	0	0	11.2098	2.00074	0	0	0	0	9.57222	0	0	9.69635	9.70886
CBI66110	0	3.79387	0	0	3.19355	44.872	14.4918	0	12.0693	0	17.0992	0	0	0	0	12.3881	6.01373	0	0	18.9946	0	3.3304	0	21.0662	58.1639	0	28.288	0	1.74626	2.45937	0	0	0	0	0	0	0	0	21.4594	10.396	0	0	0	0	7.53609	0	1.85419	9.44684	13.4528
CBI66111	3.18961	2.6582	15.9214	6.2349	4.10224	39.1251	8.03839	6.75375	4.22823	5.19352	20.7166	7.12426	4.56916	0	5.86419	10.8497	6.4959	0	7.64744	37.1534	0	20.1262	0	25.6253	40.0563	16.4954	21.7668	0	13.7647	17.6626	0	0	0	0	0	5.49392	0	0	27.2074	4.24903	0	5.50806	0	0	16.1926	0	0.649575	14.1573	26.3137
CBI66112	72.7233	65.0653	56.0518	146.449	57.9416	564.936	14.29	123.115	53.3814	3.34859	257.993	0	6.93009	0	151.987	19.5625	110.357	0	158.104	280.914	0	31.4103	0	292.274	633.292	41.6404	228.771	0	113.2	80.1003	0	0	0	0	0	90.5043	0	0	212.844	11.2433	0	69.979	0	0	115.323	0	31.8554	71.8074	278.925
CBI66113	7.88594	5.52653	0	9.83794	7.2924	0	10.8403	8.24049	7.76116	5.71365	0	1.60126	7.18881	0	13.8605	6.34038	12.43	0	14.1328	0	0	0	0	0	0	355.52	0	0	0	534.674	0	0	0	0	0	5.71547	0	0	0	7.36729	0	10.7294	0	0	0	0	0	0	0
CBI66114	0	0	0	0	0	1496.6	0	0	0	0	260.81	0	0	0	0	0	0	0	0	154.517	0	0	0	285.616	1747.02	0	821.847	0	28.4109	0	0	0	0	0	0	0	0	0	224.444	0	0	0	0	0	232.957	0	0	102.464	259.911
CBI66115	96.5848	249.944	12.5682	129.113	105.085	221.847	5.08377	105.115	213.957	1.97074	80.8294	0	0.610048	2.5254	115.564	0.869158	149.362	3.73239	101.764	77.4618	3.70271	15.8891	14.5129	72.4231	220.155	0	135.173	30.7248	31.4874	0	18.0324	1.88317	11.0486	6.97467	18.2338	145.236	9.57214	7.29388	76.1408	1.94505	3.72052	125.754	2.75622	1.94457	47.9037	7.91199	5.33375	38.5528	74.3291
CBI66116	0	0	0	0	0	0	0	0	0	0	0	0	0	0	0	0	0	0	0	0	0	0	0	0	0	0	0	0	0	0	0	0	0	0	0	0	0	0	0	0	0	0	0	0	0	0	0	0	0
CBI66117	0	0	0	0	0	0	0	0	0	0	29.148	0	0	0	0	0	0	0	0	48.5684	0	0	0	11.9701	20.3382	0	20.6661	0	11.907	0	0	0	0	0	0	0	0	0	0	0	0	0	0	0	20.5541	0	0	0	11.4661
CBI66118	481.591	383.942	337.575	469.912	393.135	145.607	185.017	175.199	247.739	203.007	188.548	148.839	187.567	360.503	490.572	117.938	208.821	245.908	490.387	258.314	329.99	500.427	290.27	193.31	154.95	160.415	72.6644	370.678	233.708	129.926	526.77	298.858	785.027	340.086	448.332	448.265	453.503	533.806	188.778	254.964	424.594	625.264	370.104	290.401	135.031	707.454	466.613	146.255	184.801
CBI66119	0	0	0	0	0	0	0	0	0	0	0	0	0	0	0	0	0	0	0	0	0	0	0	0	0	0	0	0	0	0	0	0	0	0	0	0	0	0	0	0	0	0	0	0	0	0	0	0	0
CBI66120	27.6078	24.3915	0	73.0937	26.6609	0	9.03892	16.9135	26.2514	4.94149	0	1.9514	6.67485	0	59.3671	8.32116	24.2368	0	76.3403	0	0	0	0	0	0	0	0	0	0	0	0	0	0	0	0	47.9827	0	0	0	4.98791	0	37.2148	0	0	0	0	0	0	0
CBI66121	56.7139	70.5395	0	198.543	48.8284	0	9.5742	94.6141	77.8394	9.72053	0	1.91932	9.84769	0	163.42	9.35357	99.894	0	202.822	0	0	0	0	0	0	0	0	0	0	0	0	0	0	0	0	83.2237	0	0	0	7.84947	0	91.013	0	0	0	0	0	0	0
CBI66122	0	0	0	0	0	0	0	0	0	0	0	0	0	0	0	0	0	0	0	0	0	0	0	0	0	0	0	0	0	0	0	0	0	0	0	0	0	0	0	0	0	0	0	0	0	0	0	0	0
CBI66123	713.109	708.397	703.325	851.562	655.843	443.858	327.699	812.415	641.657	421.932	1068	317.038	325.458	828.802	869.045	821.918	831.475	744.229	886.611	1192.69	868.731	582.617	1930.69	1022.66	427.888	171.692	312.758	1412.88	954.291	148.861	1316.64	712.842	1523.33	695.149	1381.25	684.69	1054.91	765.266	1084.27	445.269	623.847	701.459	759.486	614.288	799.405	1216.07	827.909	779.197	1059.71
CBI66124	371.485	289.607	274.373	366.043	343.421	120.402	88.3276	437.323	242.293	125.699	257.394	84.0881	76.3426	507.199	385.197	180.615	463.662	268.404	432.821	278.083	251.343	445.01	195.531	239.499	123.616	509.337	63.3946	131.507	204.336	489.385	272.203	556.368	423.322	518.489	262.264	312.411	179.005	543.024	241.342	137.986	255.578	422.156	496.598	302.138	177.579	198.388	734.537	176.245	229.867
CBI66125	164.038	104.453	243.316	280.038	147.324	173.398	29.4011	294.597	131.471	33.1469	187.309	28.2436	17.5221	350.328	299.327	49.9288	270.054	330.171	308.858	250.681	260.668	168.556	321.88	224.932	174.802	334.878	117.643	226.586	200.443	321.679	296.14	532.367	378.137	599.637	304.484	167.507	193.484	367.385	196.606	39.8239	239.96	159.277	295.48	297.682	164.18	315.328	94.1713	153.541	233.275
CBI66126	72.3189	64.9949	108.461	126.92	74.893	59.3573	70.0353	138.898	65.9309	82.3765	67.7381	34.0196	53.873	72.2573	127.318	138.542	149.32	68.4679	145.771	75.6879	68.871	152.49	45.4321	64.5002	55.1189	81.9512	34.2712	33.3806	48.5798	86.3229	44.5879	68.738	28.6968	95.4689	42.7884	74.4559	37.3074	114.95	68.2841	102.308	69.2708	77.6071	70.5859	63.0227	38.0077	45.1362	171.922	32.9726	66.3168
CBI66127	0	0	0	0	0	0	0	0	0	0	0	0	0	0	0	0	0	0	0	0	0	0	0	0	0	0	0	0	0	0	0	0	0	0	0	0	0	0	0	0	0	0	0	0	0	0	0	0	0
CBI66128	1053.53	814.072	678.217	1382.77	820.455	150.852	87.2125	617.241	681.259	128.238	290.971	67.5218	119.089	1858.43	1318.89	190.237	622.736	1128.04	1363.03	414.869	884.356	539.077	1172.21	338.804	161.554	377.346	68.7666	129.141	307.301	506.286	1029.97	1429.63	2395.19	1915.1	1036.21	1145.91	375.681	1596.45	254.471	99.2395	748.304	1226.79	1901.11	881.146	220.821	1265.57	273.964	245.051	316.163
CBI66129	418.718	356.673	270.883	688.764	381.476	204.855	73.6916	330.462	405.466	90.9288	239.691	67.4768	64.5041	387.818	641.038	94.9091	338.167	188.387	705.477	354.714	209.814	249.403	231.218	244.65	218.743	485.195	116.047	30.0002	219.429	422.951	270.401	419.478	381.081	436.227	275.864	489.457	129.452	378.602	224.282	85.8171	203.373	499.354	367.734	204.116	182.154	240.571	327.528	166.285	233.714
CBI66130	459.537	358.444	717.215	510.171	332.174	338.619	117.699	315.526	227.304	135.924	339.559	95.7475	99.6172	967.403	477.446	96.239	323.845	465.836	515.417	413.902	361.587	582.922	453.039	358.997	347.289	138.961	215.122	259.54	360.324	129.207	443.815	1018.36	1026.38	1246.18	486.813	448.186	322.414	1037.3	351.705	161.527	435.541	517.362	972.282	481.96	242.283	576.435	340.472	231.535	369.68
CBI66131	123.155	132.203	188.909	222.735	148.321	121.291	40.1842	207.857	165.627	55.9844	123.555	35.6338	40.2101	369.975	245.076	118.606	194.456	212.203	259.999	166.674	176.965	202.896	221.71	133.827	129.991	199.313	79.5895	135.212	143.689	184.373	208.721	549.998	252.676	566.57	208.466	158.999	131.238	375.739	126.209	62.5996	192.225	166.246	326.581	224.402	104.498	216.831	142.052	92.8633	130.865
CBI66132	70.728	58.5182	33.2643	179.756	81.8517	32.7536	17.7098	210.306	97.2669	7.73118	40.9455	3.35835	8.90273	74.1842	206.332	24.1406	193.759	23.4806	220.785	52.2283	20.0454	21.2298	51.5033	41.6894	31.9687	106.12	20.0211	21.3153	41.1235	133.623	38.6715	88.0607	44.975	104.247	47.0658	90.6583	18.8045	57.3155	37.1601	12.5901	17.8065	75.1249	53.9764	25.8149	33.3038	36.2034	24.7416	30.4737	35.8241
CBI66133	61.6311	42.3958	40.4839	133.637	62.1319	27.6571	17.1846	123.989	70.6706	10.7264	39.4361	4.90468	10.4854	56.7174	127.737	19.9186	118.45	19.6343	148.001	47.2433	20.1532	16.868	57.0315	29.4264	23.0205	63.9047	14.4168	15.0553	33.2722	74.6392	42.3581	44.9551	77.4498	53.2798	50.7075	77.1585	18.8781	29.5736	33.5184	10.5866	19.8949	63.6216	41.3728	19.3854	29.7476	34.9948	23.3289	34.3661	29.6745
CBI66134	77.4411	66.9235	38.0339	179.194	79.329	34.8312	14.3957	89.7341	103.278	13.3595	62.1529	8.81506	12.4588	61.8035	149.23	31.7718	90.5856	13.1021	169.214	72.33	13.8211	27.389	38.6056	45.8272	37.1003	77.8065	18.4417	8.11755	40.9806	85.0486	38.4428	71.2088	49.8572	75.9085	37.4456	93.7448	17.3437	41.7897	54.1142	12.2256	14.0472	97.3072	50.7075	15.5516	41.2328	21.1824	34.1366	41.9162	46.5096
CBI66135	122.898	64.0138	26.587	340.332	110.015	92.5372	10.1883	197.493	137.178	13.1651	44.329	7.14849	3.05647	20.2444	295.148	26.1279	190.255	1.7	293.296	46.7388	2.31892	16.3898	3.72886	42.5799	93.8408	106.532	43.3265	0	41.1276	118.439	3.01152	22.0152	3.2562	20.3843	5.13231	136.083	1.84455	22.4885	67.8906	19.4902	3.10676	154.75	13.8092	0	54.5711	1.58563	3.91071	56.4528	64.4318
CBI66136	635.745	328.938	573.953	865.223	548.834	247.21	235.589	364.57	619.768	206.573	339.199	236.14	353.381	0	849.025	206.185	331.698	0	777.343	329.927	0	416.374	0	324.121	245.914	1472.26	196.696	0	342.013	1553.56	0	0	0	0	0	534.856	0	0	364.285	586.153	0	462.51	0	0	224.022	0	33.7315	260.833	300.711
CBI66137	10.4837	8.30382	18.4202	22.5255	10.7127	46.8648	4.13723	7.99353	14.4526	2.11614	39.1039	0.483807	1.44802	174.178	17.2994	5.89443	10.9449	105.736	17.1958	21.6345	92.1257	36.764	194.071	41.7233	49.567	13.5035	30.1404	52.6405	17.4903	14.5691	101.026	322.687	67.4359	192.75	107.61	15.1581	83.5793	87.5157	39.6758	2.47329	119.64	7.73039	191.219	130.69	25.5666	72.2227	22.4974	24.1229	39.7265
CBI66138	3.00111	2.75857	13.9256	4.5436	3.56051	22.138	2.10743	2.581	2.73024	0.832081	30.3919	0.657178	0.98346	711.296	3.05092	2.20184	2.62359	189.262	3.60558	24.8985	129.509	25.3458	185.371	25.6143	21.929	0.497986	12.1289	109.863	15.011	0.953728	316.309	1048.53	195.327	40.1567	310.462	2.64977	314.263	817.02	27.6403	1.90377	147.804	2.3711	573.313	237.622	15.4889	213.117	20.6725	14.9081	26.4106
CBI66139	6.31952	2.69808	4.8693	2.83514	6.99515	22.2104	21.2305	2.03693	2.06	6.92499	28.3338	1.73547	12.1199	80.0708	1.59994	15.1532	3.07927	21.1862	3.44985	35.9322	18.3905	4.16851	34.0231	20.6247	21.0003	1.75344	6.725	50.6491	9.93506	1.6091	101.788	63.3732	55.0732	1.6496	101.839	1.91189	72.4706	56.8712	21.889	7.49189	28.1584	5.06889	61.2395	26.8065	9.98996	56.5877	2.53179	10.6597	19.2301
CBI66140	3.17615	1.65437	5.64155	0	4.87407	8.80515	14.2185	1.20094	0.877165	15.3107	9.78643	0	17.0621	0	0	8.10297	1.31118	1.05443	0	13.9773	0	2.54146	0.578209	1.91379	7.47887	0	3.96493	0	7.23404	0	0	0	0	0	0.636667	1.1723	1.14409	0	10.026	10.5777	0	2.28534	0	1.20859	6.90103	0.983491	1.21281	6.52241	6.59956
CBI66141	325.174	369.125	590.413	411.439	399.472	461.858	181.476	346.162	438.812	180.233	608.354	147.684	147.743	179.628	332.335	243.943	358.902	174.48	336.254	718.12	116.698	1027.83	180.368	581.63	485.022	254.427	232.383	231.492	247.618	255.886	252.987	149.941	313.934	183.954	220.218	426.89	234.874	228.205	537.886	140.026	191.318	347.421	153.252	190.183	534.517	152.452	776.684	378.207	574.676
CBI66142	287.867	331.045	183.004	385.057	288.383	245.419	65.1165	334.787	331.416	102.463	254.663	65.8303	67.6367	143.649	304.934	163.999	313.801	66.827	289.456	332.563	65.3395	223.021	236.657	187.704	258.756	190.228	161.862	354.402	98.7989	183.23	308.789	131.412	385.347	126.48	259.032	328.103	169.864	139.094	234.618	93.4258	77.717	287.652	133.242	69.3659	169.966	240.606	274.223	149.937	190.119
CBI66143	280.574	272.669	196.437	441.937	263.787	220.607	57.603	364.9	306.567	60.2124	278.777	32.8589	44.3962	391.3	410.251	117.698	372.356	88.4576	438	299.089	83.1417	360.008	93.9281	254.497	242.424	352.906	137.515	84.1663	148.078	315.048	108.528	426.756	114.951	547.737	118.9	302.335	56.9769	406.249	251.437	73.463	97.6794	263.53	349.878	111.78	278.898	95.6256	458.749	179.813	253.346
CBI66144	905.47	802.873	630.303	1101.63	740.363	1057.57	299.448	1114.69	676.31	150.73	574.74	80.4521	75.6773	1296.93	1171.47	208.1	1096.23	963.397	1071.16	637.58	713.481	599.083	1357.77	666.088	1129.92	520.067	577.39	1414.04	407.28	419.573	1326.69	1592.25	1013.7	2033.46	1322.11	932.99	620.545	1149.15	599.501	225.678	671.324	860.605	1354.74	779.685	434.274	1671.42	268.252	399.03	675.912
CBI66145	137.629	119.409	115.642	218.049	138.281	308.334	34.8607	224.137	166.961	42.6392	239.184	20.912	31.9332	143.033	214.822	29.1177	232.013	30.1941	265.631	321.765	35.3721	114.484	54.3467	258.344	330.88	258.069	172.94	75.7595	140.9	267.627	57.0542	136.034	63.9577	161.857	58.5544	152.938	36.8084	120.708	234.408	29.2716	30.5112	182.467	99.8385	33.5905	151.006	37.9367	67.4159	135.771	247.837
CBI66146	0	0	0	0	0	0	0	0	0	0	0	0	0	0	0	0	0	0	0	0	0	0	0	0	0	0	0	0	0	0	0	0	0	0	0	0	0	0	0	0	0	0	0	0	0	0	0	0	0
CBI66147	267.486	204.427	68.4372	332.23	237.673	105.483	12.7161	315.411	225.67	6.39004	117.393	11.8962	6.7819	190.441	401.084	13.6884	316.418	30.8053	469.171	108.491	21.439	57.5809	63.9499	106.118	111.477	38.7289	54.5689	41.9468	49.0334	63.4622	79.6293	193.65	49.9736	220.766	70.795	217.55	34.4479	98.7585	109.194	8.78437	36.7653	276.604	166.992	33.8679	74.9441	45.1515	83.5195	66.7242	101.431
CBI66148	401.045	389.495	102.118	600.575	370.964	122.218	20.9279	392.802	443.241	17.9465	152.987	22.4262	24.2001	105.851	551.47	52.694	385.911	41.1421	595.842	176.428	41.5708	76.69	127.705	120.122	118.887	118.687	43.398	68.0825	49.9778	163.376	126.12	62.958	113.342	74.8253	119.608	357.177	59.6583	36.1153	160.021	20.3815	51.5173	384.202	66.4273	48.0304	95.296	65.1413	132.034	83.7562	132.902
CBI66149	2958.38	2399.79	1331.68	1916.43	2619.31	563.466	2350.04	1577.44	2550.86	2879.49	1095.14	2224.33	2191.98	1143.97	2011.19	2507.44	1469.02	1051.04	1970.29	919.511	1079.19	2080.19	1329.94	1018.19	563.603	2163.37	342.099	541.068	839.7	1880.11	1035.9	1206.57	459.545	1181.63	1115.34	2337.27	1527.97	1266.97	1101.34	3579.67	1246.61	2181.48	1516.7	1220.1	682.045	1030.1	1016.7	679.362	996.548
CBI66150	1020.58	721.759	474.573	699.208	873.936	579.383	425.604	634.803	917.978	353.35	663.095	192.849	221.285	896.54	822.594	441.142	623.537	608.84	807.859	547.737	639.63	492.593	482.961	702.097	634.703	1036.11	454.594	235.299	558.816	1114.01	535.544	1284.8	218.715	992.417	514.552	754.422	434.651	904.61	658.861	508.024	791.945	792.154	960.997	635.093	599.437	340.028	253.705	494.55	702.965
CBI66151	132.032	118.424	280.404	133.061	125.148	89.4399	43.0555	119.732	109.845	21.4795	118.003	15.2959	39.2402	48.191	118.754	34.476	127.783	38.5581	150.692	189.302	40.6874	150.55	75.2	113.425	90.7503	112.623	69.4546	42.0401	151.968	106.366	58.8541	55.8551	39.7143	43.617	70.9425	108.789	55.6507	42.7061	114.6	34.927	42.545	120.624	27.1842	73.7978	109.966	39.0175	93.5809	113.097	122.183
CBI66152	72.0781	76.9718	60.655	94.6177	61.0898	137.239	48.0025	76.1729	80.2901	31.7893	88.3221	50.5206	28.0813	87.6325	123.424	59.4997	80.9245	36.8443	123.325	141.368	24.0365	47.9876	63.4668	95.9471	134.863	129.31	119.051	62.0308	91.392	150.913	33.8169	124.47	65.2024	172.874	41.3497	91.276	24.1166	109.929	80.7289	51.3667	38.0578	75.5152	63.7614	51.8705	75.5116	48.9334	22.7247	67.7987	89.6793
CBI66153	647.109	651.722	673.505	713.424	529.742	313.689	938.56	676.702	610.549	971.48	487.766	1138.01	987.435	330.782	649.486	1534.67	628.292	355.546	645.531	551.706	337.325	442.159	484.015	392.867	305.503	867.482	233.664	565.025	482.868	776.647	360.812	201.188	584.001	270.494	379.736	748.9	269.802	338.3	460.047	1062.65	435.595	630.148	288.005	412.934	469.775	371.921	568.02	514.583	401.708
CBI66154	168.924	197.586	207.859	279.515	179.315	273.455	55.0328	250.258	241.172	88.8903	211.907	68.952	55.4255	144.5	308.392	164.654	222.256	66.9025	297.378	256.65	46.5244	190.161	64.7412	199.522	339.004	367.487	344.744	65.6452	285.389	482.654	82.8841	205.071	51.5096	211.226	57.4254	239.186	47.3266	172.449	199.158	96.8179	87.5031	203.287	123.609	84.2015	340.355	57.5071	118.697	201.795	201.157
CBI66155	184.416	166.616	153.707	224.176	140.252	166.465	105.971	230.026	140.293	91.4207	103.355	73.0637	93.3516	211.784	239.262	152.376	247.837	193.379	233.135	118.324	181.245	191.731	117.251	103.736	192.835	213.97	122.602	232.84	120.683	212.483	125.536	265.857	159.75	367.317	122.564	206.36	92.0465	346.13	99.1287	120.11	157.648	226.398	260.365	158.155	91.6122	152.913	68.4206	82.4565	105.766
CBI66156	0	0	0	0	0	0	0	0	0	0	0	0	0	0	0	0	0	0	0	0	0	0	0	0	0	0	0	0	0	0	0	0	0	0	0	0	0	0	0	0	0	0	0	0	0	0	0	0	0
CBI66157	0	0	0	0	0	115.553	0	0	0	0	110.084	0	0	0	0	0	0	0	0	152.857	0	0	0	79.1134	124.818	0	52.0332	0	157.392	0	0	0	0	0	0	0	0	0	39.4726	0	0	0	0	0	77.6269	0	0	91.2272	119.087
CBI66158	0	0	239.613	0	0	698.21	0	0	0	0	420.102	0	0	0	0	0	0	0	0	309.168	0	355.93	0	401.113	923.354	0	555.995	0	321.772	0	0	0	0	0	0	0	0	0	301.272	0	0	0	0	0	436.955	0	86.5539	251.436	367.699
CBI66159	3146.4	1816.18	3488.53	1588.08	3031.44	3896.21	1771.64	1526.08	2727.05	3093.68	4482.53	3058.51	2774.34	3703.28	2300.39	2815.55	1486.8	4310.27	2022.65	5112.06	3573.71	9181.46	5205.68	4363.84	4051.54	5156.39	5091.25	10687.4	8205.53	5143.3	9177.21	2726.93	5701.14	4423.39	9612.19	3075.95	4520.81	4006.28	3984.11	3593.7	4999.5	2890.87	3064.74	5657.69	6138.83	5189.51	17734.6	4888.78	3772.84
CBI66160	611.171	876.728	61.6674	1840.44	711.263	336.517	12.7511	1161.99	1316.3	7.36461	377.959	5.42223	6.02777	81.385	1423.9	9.90921	1259.36	19.4711	1587.16	346.734	17.2375	73.7035	40.3046	376.757	355.421	135.726	277.645	33.1855	86.0912	157.708	46.4471	62.5013	44.4578	94.0959	48.506	1138.22	14.0611	75.481	385.239	9.79412	18.8522	910.256	63.4753	16.997	317.802	26.2193	66.1985	186.394	394.97
CBI66161	533.372	343.165	884.47	487.054	491.685	479.57	1160.21	791.854	214.469	1138.82	798.426	974.511	973.903	525.082	482.449	1037.09	853.55	575.19	527.473	1093.92	523.065	1491.48	489.96	837.201	478.749	768.6	277.454	155.25	980.656	747.36	311.617	413.246	121.225	527.714	320.887	564.984	145.421	413.996	884.39	1547.9	794.325	550.704	515.616	618.744	600.73	265.641	908.166	617.839	964.413
CBI66162	426.606	281.361	182.424	410.077	486.341	108.335	788.43	514.375	327.179	897.136	210.212	920.068	948.717	176.522	492.011	1177.09	561.794	345.285	524.282	310.639	365.057	272.564	192.433	198.096	115.572	305.471	59.7782	48.9527	272.044	314.72	141.666	158.577	57.4025	184.641	136.589	415.32	78.4077	134.811	227.046	1214.44	386.32	543.372	183.232	329.281	158.879	190.107	318.88	139.741	206.227
CBI66163	292.119	218.467	104.573	329.501	332.237	64.3857	402.755	332.47	314.414	427.637	148.794	453.477	389.861	61.0315	332.675	724.821	340.371	109.142	356.522	212.562	140.606	142.815	133.315	134.891	64.8217	240.049	31.0334	53.4948	203.094	211.073	90.7894	30.1803	58.3465	44.0188	81.4162	325.907	74.0138	40.8213	147.155	580.232	127.959	362.649	40.1065	100.774	110.953	97.3554	187.806	89.7246	143.117
CBI66164	82.118	58.1488	42.0199	115.145	108.485	42.4335	66.7415	119.734	119.767	44.5008	56.3063	27.7224	41.0057	36.6023	174.215	141.035	116.767	70.2037	190.345	81.618	51.5271	46.8118	47.4861	51.0325	44.4531	86.7722	22.9664	10.8272	53.7229	88.3474	38.088	31.975	22.184	46.0881	43.6801	90.0365	40.8899	21.803	55.3452	80.9468	68.382	102.339	27.2108	79.0378	44.3698	32.9065	37.7784	36.082	50.6806
CBI66165	126.335	155.372	101.172	177.07	114.054	316.545	33.1654	139.326	215.399	21.9917	330.955	14.6969	20.4228	57.663	206.866	57.448	130.747	31.1647	232.845	299.002	18.2757	114.829	86.4059	341.498	330.355	298.527	348.702	22.9037	234.738	359.776	19.2625	75.4366	13.3892	131.215	21.4552	155.594	48.1938	67.4262	317.008	31.514	27.6784	119.309	57.2551	32.7164	308.537	16.0282	47.4595	242.084	327.828
CBI66166	28.9893	43.6496	21.5685	49.7622	24.3527	74.3381	5.33154	42.7394	48.4399	4.07095	100.51	2.72059	2.32648	16.854	50.7896	12.4298	33.9914	2.26447	56.1363	75.4401	1.32381	27.2899	9.40179	105.216	83.9982	97.7525	66.2276	2.3126	58.2878	154.475	4.58454	24.5373	2.47851	28.2609	2.53925	40.6413	7.02004	9.62858	85.7165	1.85441	2.36476	31.551	11.0366	2.96632	92.1491	0.905194	27.1623	60.4528	104.048
CBI66167	49.678	21.0515	228.709	32.9181	24.3657	1047.47	36.8556	40.7513	48.3677	16.2355	397.312	4.70169	24.1235	254.652	57.5871	34.3697	33.3691	253.814	29.1603	276.669	202.851	272.577	278.363	450.524	1122.01	39.7843	634.401	337.048	428.768	46.0574	161.1	463.353	158.483	390.722	205.238	67.7496	118.893	266.24	314.697	38.4571	328.983	26.6572	379.651	288.358	312.926	175.207	331.807	223.144	375.181
CBI66168	9.34136	6.89813	22.1016	22.4206	7.77672	175.17	7.52839	18.2416	6.79245	1.216	58.5025	1.98083	3.67007	102.376	19.044	2.81555	20.7948	111.172	22.2079	47.8732	104.738	22.9782	112.367	73.4145	191.851	69.0459	120.975	36.6689	37.1373	75.6996	101.993	139.727	138.35	150.625	86.846	11.6965	63.5492	143.584	54.5457	3.93799	109.618	7.14681	139.794	129.044	48.9858	100.323	22.5158	37.6759	65.2458
CBI66169	0	0	0	0	0	228.03	0	0	0	0	85.0055	0	0	0	0	0	0	0	0	204.594	0	0	0	81.4541	187.825	0	395.099	0	104.174	0	0	0	0	0	0	0	0	0	121.922	0	0	0	0	0	299.714	0	0	187.853	144.903
CBI66170	222.103	177.131	33.6124	460.55	259.911	110.27	31.6194	325.562	414.349	11.9584	75.2237	11.5436	13.2646	30.6481	446.683	26.3701	329.952	15.2703	508.389	69.663	7.72336	17.8415	23.7096	70.3786	115.081	60.6845	76.7751	16.9674	40.7654	86.7297	13.4748	37.7727	7.55869	45.2611	15.5397	287.373	16.4756	24.6829	65.0395	26.9245	10.9745	150.607	21.4633	14.3562	65.5041	8.48172	6.18356	47.8152	62.4636
CBI66171	151.317	145.993	194.569	0.000668131	29.5688	92.3514	41.9867	178.988	149.207	132.856	127.409	119.148	94.3176	0.00132131	227.064	114.079	209.796	237.096	190.281	211.314	255.346	195.271	116.495	118.66	91.5145	214.533	55.8335	16.0292	161.422	218.578	94.8125	0.00165593	80.4831	0.00154942	96.7266	149.991	74.0975	0.00149337	136.098	77.735	268.847	209.923	0.0014722	227.131	103.528	263.81	210.102	104.938	129.893
CBI66172	74.3131	70.5844	51.1263	148.255	75.8986	102.873	23.4828	94.5435	100.443	24.1628	121.864	19.5276	30.2665	39.7482	164.434	68.4	94.5604	10.4488	197.389	91.1977	15.0447	44.9721	43.6095	85.1297	112.599	284.231	63.3008	6.91632	58.2703	420.958	25.0226	69.8042	20.0138	52.7009	24.1845	114.232	14.1716	45.1142	114.807	32.444	23.3386	70.4554	31.1212	19.2953	92.2657	16.7845	27.1524	89.2014	86.7933
CBI66173	45.4983	34.7268	17.9726	89.3782	38.12	13.7835	7.17022	45.3079	57.4771	0.868612	27.2317	1.25772	3.76434	16.4736	95.4104	11.4925	52.2566	6.58026	104.707	28.3412	11.8319	18.2289	15.0895	19.2176	17.8019	194.741	7.74795	3.20734	14.9042	288.849	7.06474	27.6672	14.3226	39.9635	9.02993	48.3843	4.21896	20.278	19.3393	2.57186	7.65257	47.3234	17.4933	7.19946	14.4487	8.0904	26.3756	13.1459	17.6805
CBI66174	217.999	236.48	143.413	338.418	196.338	111.47	35.8356	255.502	277.184	51.8946	166.399	31.2127	27.4325	322.27	348.385	143.661	241.523	224.333	419.432	221.691	193.503	115.723	279.272	153.585	125.389	81.2485	74.3447	90.8966	140.564	106.113	217.695	411.204	312.789	417.474	227.829	289.297	115.44	312.306	173.312	39.0045	190.666	289.582	239.173	228.77	152.425	235.011	72.5707	124.589	162.891
CBI66175	332.287	418.734	245.412	381.691	343.408	122.166	166.77	458.935	359.257	207.45	227.602	267.456	276.143	442.193	421.789	841.479	465.338	248.636	471.608	322.204	200.634	362.852	246.922	234.688	114.678	552.348	68.3987	155.44	315.007	622.833	214.252	574.973	401.481	572.617	235.227	325.849	102.343	504.357	246.723	207.939	225.87	427.661	460.886	269.66	213.883	242.02	363.02	186.719	238.001
CBI66176	439	359.681	313.253	498.384	336.59	107.737	92.0062	520.631	328.498	98.6294	242.922	62.5286	77.7303	589.857	524.299	199.623	515.348	339.809	551.328	363.134	317.404	472.285	255.196	254.898	105.131	694.35	59.1944	354.016	369.989	702.99	299.845	727.993	492.112	700.007	279.999	428.004	128.329	697.135	271.089	105.96	385.485	426.736	622.295	369.92	176.363	226.795	804.507	199.474	261.592
CBI66177	240.711	213.181	219.548	455.912	242.248	150.026	37.1094	342.238	277.184	18.3213	224.198	6.87779	28.9871	365.556	498.26	57.4595	331.234	160.058	517.504	285.415	121.755	205.724	276.121	231.979	156.291	257.981	110.511	141.705	233.54	301.105	201.168	407.636	407.277	497.514	175.792	272.9	91.1436	416.511	236.988	39.0111	135.791	234.983	291.919	149.177	180.162	209.659	88.7798	168.803	233.424
CBI66178	136.764	112.458	79.3299	182.504	110.334	47.632	23.9454	202.435	121.268	19.6902	62.9291	16.2919	14.8025	126.881	196.73	62.0286	186.691	46.4931	202.573	69.1911	64.7409	72.3726	44.6162	53.4437	49.7337	237.906	22.865	18.465	80.4422	277.566	41.7528	136.187	76.0665	173.385	45.0331	157.763	16.8155	136.141	51.5758	25.333	52.2189	104.966	122.741	44.9637	40.9037	45.6237	48.0919	46.0401	56.2455
CBI66179	248.01	257.651	131.061	262.781	222.427	95.4713	109.503	291.085	208.643	183.903	123.789	156.527	176.7	283.132	305.449	170.935	289.299	234.466	312.821	157.68	286.389	270.488	200.388	131.827	98.9734	227.095	46.7047	85.1867	179.159	230.045	186.835	332.987	510.834	318.428	178.985	206.168	124.123	351.299	131.65	120.678	275.012	215.47	326.341	267.964	85.9473	239.227	296.052	82.3191	136.3
CBI66180	91.6758	80.1835	26.7895	116.146	79.2291	37.9239	14.2335	145.266	85.0285	9.87729	37.7875	8.87711	6.95855	116.534	139.564	24.3346	133.554	37.4719	149.641	46.8129	35.2759	18.5965	36.3692	46.8097	32.4969	97.9116	25.3583	10.8996	51.5176	104.495	32.2035	118.143	67.7305	175.085	26.7683	94.2743	12.98	126.542	41.9308	14.2446	41.4738	71.683	105.463	42.9502	39.1471	36.4276	9.57786	29.3246	46.4292
CBI66181	65.1858	35.8302	78.95	100.209	41.9377	125.924	19.5519	101.562	43.4231	27.7911	108.428	14.6329	19.5518	192.956	90.6974	22.2849	95.1993	364.955	111.262	109.342	328.717	39.0917	245.209	117.004	139.24	145.534	103.319	144.598	97.8529	179.621	116.613	317.869	233.291	370.324	171.77	77.8616	181.474	294.905	102.575	12.4676	267.895	52.7956	180.205	468.169	92.0498	194.747	17.3446	92.4753	118.884
CBI66182	1157.46	730.166	3454.63	678.767	783.793	8562.08	498.963	573.807	511.455	363.705	2237.97	359.068	460.578	216.086	532.007	590.582	690.191	4184.16	702.352	3110.69	3377.89	1746.49	6939.47	3493.35	8963.77	77.0918	4673.67	14701.5	3391.67	104.219	1900.94	363.341	11383.7	336.425	5454.96	1025.31	1575.08	127.08	2533.25	654.7	1950.66	1091.93	346.818	2231.55	1554.18	8323	530.373	1948.79	3417.52
CBI66183	98.3997	64.355	56.4877	115.98	106.938	51.9687	38.5448	117.496	65.9543	21.3631	35.2802	15.1974	17.8868	43.1237	100.489	45.2858	102.494	46.0972	106.069	46.2573	49.213	71.0262	47.5088	35.4233	52.6434	48.3146	31.8757	126.078	42.8835	49.1604	64.9458	54.8753	60.6731	74.3928	58.7838	77.3078	25.7414	68.216	34.7927	27.7035	42.5115	122.112	39.0564	40.5252	34.6524	57.374	43.2564	34.1091	42.2532
CBI66184	50.0685	30.9703	49.2042	85.5238	62.1808	31.2794	31.2328	85.1305	42.8782	53.2353	49.0945	34.8225	39.5328	42.9677	61.5176	56.4457	80.1176	34.5527	69.7707	80.87	29.7011	35.6018	53.5015	49.0043	31.4673	65.3108	21.227	13.6377	69.9953	67.0667	34.8625	61.9419	62.1261	71.4164	36.7832	49.7122	30.3644	49.0292	44.9221	48.9718	27.3108	63.026	36.5339	35.7857	34.6493	28.9209	31.3946	37.7837	44.4339
CBI66185	80.7636	69.7584	58.2816	93.9574	77.0102	54.1671	25.8974	99.6177	93.5496	27.0131	91.947	17.5138	24.7115	91.1378	108.294	42.6757	86.1036	38.5263	101.938	91.9148	25.5661	56.7191	62.9222	94.8714	60.1748	90.6874	43.5476	44.9103	56.9985	90.8653	56.3205	120.973	36.2986	113.439	50.2967	71.7741	49.5977	84.7114	95.7069	28.7998	55.5645	63.1897	84.9197	56.571	56.3354	36.517	40.6404	54.1712	88.5597
CBI66186	2643	2318.38	5350.69	1903.59	2480.23	1451.19	7892.63	2376.08	2784.19	7960.78	3604.8	7016.87	8103.78	1247.5	1800.25	3792.43	2316.58	1412.39	1742.15	3484.64	2096.35	2918.5	1777.21	2904.06	1448.11	4392.79	804.28	2435.02	2604.64	4475.73	3056.64	826.059	3107.11	969.946	2487.75	2276.86	4344.06	1909.43	3849.12	8138.69	2602.11	2757.83	1089.76	1657.54	2371.07	1952.46	2301.31	2682.96	3225.17
CBI66187	348.198	390.077	318.849	539.944	385.177	115.484	128.927	447.977	480.066	113.244	388.616	65.2688	69.0328	334.982	540.821	240.513	463.094	125.536	570.111	504.047	130.528	278.609	211.892	346.821	111.033	473.47	42.7333	173.646	168.081	500.361	318.928	297.935	386.289	293.123	273.138	407.11	197.401	353.834	389.012	126.129	168.704	409.008	268.537	146.448	171.535	178.352	361.032	148.816	353.41
CBI66188	66.7674	102.649	143.313	184.719	76.963	85.3613	18.2121	108.311	101.713	14.5353	195.613	6.01332	17.9977	37.2523	182.943	58.6104	127.145	25.0258	252.459	264.686	19.5068	101.927	47.4429	169.228	83.5696	257.832	29.426	18.7423	68.6768	290.894	45.1772	51.5892	61.6303	35.5194	55.6933	168.53	30.257	26.0114	193.085	13.8334	33.9744	120.878	9.29306	33.6019	94.4848	18.6737	66.8905	76.8191	174.286
CBI66189	146.792	117.85	29.9511	215.971	185.532	86.2525	14.4082	291.579	219.888	12.5797	155.993	5.46453	9.34583	87.8232	227.132	9.98651	245.627	18.4534	200.742	197.018	17.372	12.7974	185.28	115.951	81.3529	535.27	26.5504	436.325	42.2317	514.285	130.146	57.2189	332.55	100.618	161.483	136.967	93.2031	86.8141	135.428	9.31181	6.64973	107.03	63.3371	18.768	66.8264	3.87873	8.66945	76.0699	114.594
CBI66190	0	0	0	0	0	143.623	0	0	0	0	347.325	0	0	0	0	0	0	0	0	648.887	0	0	0	272.303	154.221	0	44.7737	0	38.6952	0	0	0	0	0	0	0	0	0	135.862	0	0	0	0	0	178.124	0	0	104.666	235.996
CBI66191	210.903	233.401	12.8562	313.762	240.05	52.7577	38.0844	450.826	300.24	39.1323	105.777	37.3456	40.1948	563.229	318.512	54.9135	456.985	26.1844	331.303	116.375	17.7542	15.6065	126.288	73.5381	53.7848	716.261	19.3849	180.437	25.9315	641.34	200.46	303.963	167.473	309.249	202.851	184.628	137.319	343.343	93.8627	24.1388	27.1442	189.835	380.119	25.0982	48.2952	6.99833	23.7183	40.9783	74.5416
CBI66192	0	0	0	0	0	0	0	0	0	0	0	0	0	0	0	0	0	0	0	0	0	0	0	0	0	0	0	0	0	0	0	0	0	0	0	0	0	0	0	0	0	0	0	0	0	0	0	0	0
CBI66193	610.699	612.984	339.522	810.967	636.875	195.578	168.387	1015.7	920.103	170.738	404.37	94.7255	121.505	497.831	1106.03	219.719	972.806	586.814	1179.58	362.417	532.341	248.849	752.372	353.419	192.528	385.125	106.918	556.71	199.822	431.168	687.393	234.938	444.523	374.217	636.743	712.134	547.67	381.503	381.867	182.614	698.048	585.89	247.938	640.118	225.741	657.932	362.132	184.155	349.729
CBI66194	2835.15	3085.41	3169.67	3271.5	3058.12	793.809	1183.38	3143.81	3113.21	1751.14	2250.15	1063.62	836.851	4578.04	3590.44	2950.94	3151.02	895.134	4045.95	1928.14	1390.69	5359.74	1320.66	1761.94	786.094	2918.17	360.116	287.446	1496.43	2532.53	2097.24	2086.45	1949.83	1863.86	1829.04	3054.6	1971.02	3738.07	2191.53	1219.07	1683.15	3956.16	3405.83	1006.32	1153.06	1168.72	7208.4	1254.8	1725.24
CBI66195	4087.28	4112.8	3401.94	4073.01	4766.17	734.475	1945.85	4983.43	3909.87	2234.44	2896.85	1198.61	1079	5890.84	4337.45	3272.34	4715.19	2830.32	4636.98	2144.58	3504.17	6132.93	2103.14	2237.6	672.316	3005.43	419.452	1366.72	1785.18	2620.97	2732.64	3630.16	2956.03	3137.03	2560.39	3823.08	2318.1	5779.77	3142.41	2136.99	3986.05	6025.34	5012.63	3059.92	1491.12	1979.04	7417.93	1556.76	2388.58
CBI66196	0	0	0	0	0	101.987	0	0	0	0	43.722	0	0	0	0	0	0	0	0	129.516	0	0	0	143.641	162.705	0	61.9983	0	11.907	0	0	0	0	0	0	0	0	0	41.8064	0	0	0	0	0	61.6624	0	0	85.8852	103.195
CBI66197	27.6925	28.8484	0	94.7309	36.4254	62.5541	0	62.8249	91.7747	0	162.527	0	0	355.81	122.192	94.1984	160.048	220.643	202.876	144.434	275.891	18.9932	655.373	86.7677	62.3722	0	103.709	240.981	46.4746	0	369.15	476.224	281.748	913.387	921.469	40.8846	528.684	212.828	58.2772	0	235.215	199.256	388.33	505.802	103.147	1783.59	0	77.8194	115.081
CBI66198	71.2004	96.6099	22.1557	69.3884	89.2027	44.7088	51.8606	86.3151	95.6278	44.6166	47.3833	43.2818	36.5205	103.048	104.042	67.4318	89.3116	42.8114	113.387	60.2379	27.5836	22.676	48.7504	43.3151	48.2586	31.6848	22.7772	12.2637	30.1277	36.6407	52.7651	135.822	49.8988	148.229	52.5242	62.0788	19.569	113.869	43.6519	41.1849	32.294	92.1959	83.4623	43.3281	29.4386	36.5327	16.5886	25.7998	42.3148
CBI66199	54.9296	38.0557	67.6922	65.8055	55.5334	79.3978	17.7727	60.8968	42.859	8.91197	59.1554	3.72238	11.4593	47.7013	65.3	18.1406	57.7909	13.8096	71.7458	85.009	13.7656	38.8323	26.6013	67.6095	80.8594	45.507	46.1208	16.8755	51.5264	47.4484	28.8543	62.2321	45.7807	76.7281	26.4044	39.7611	12.7746	47.4266	59.1448	12.0519	16.1776	47.198	44.8704	17.0461	53.136	20.8069	53.6929	44.7284	68.6412
CBI66200	52.9978	36.8067	59.7298	73.1622	32.0329	235.866	11.319	48.9088	21.1692	5.00368	88.5684	0	10.7232	95.8831	56.4809	10.1851	56.3651	96.6202	53.8424	103.852	73.2202	71.7398	84.5979	95.6932	257.986	62.0806	177.505	62.0604	89.3019	62.0762	82.1761	162.566	157.65	201.605	86.1886	51.5001	47.6722	88.1024	85.4439	10.5417	85.0171	45.6741	77.5161	91.149	85.9998	119.418	6.86007	65.6304	94.1527
CBI66201	303.92	280.441	184.355	430.722	339.557	102.512	155.411	379.262	287.2	221.04	212.617	190.824	195.187	556.493	441.769	334.499	371.083	440.734	452.51	339.903	433.453	320.412	309.564	183.295	101.357	578.233	33.2125	146.514	257.162	472.177	316.032	288.604	694.785	590.679	338.19	301.689	175.853	731.165	202.018	324.361	446.257	373.351	501.7	472.734	92.0101	299.17	419.507	101.644	173.645
CBI66202	142.752	153.294	202.3	197.348	159.501	125.047	87.2288	175.293	147.306	92.6292	168.364	80.4746	98.1544	468.1	212.362	138.812	173.098	425.868	210.96	216.4	343.766	252.972	341.678	167.094	125.366	229.052	81.4742	304.828	203.238	216.776	337.716	384.986	634.744	573.866	334.744	182.424	194.427	632.248	185.675	188.665	349.746	193.422	432.01	390.227	122.868	332.016	229.394	112.544	170.146
CBI66203	66.0015	49.5508	4.03036	143.612	77.1153	10.1841	50.4362	61.344	80.4465	14.9304	18.7189	10.2947	18.487	203.534	134.124	45.7799	62.6371	159.623	131.503	31.3109	144.434	4.34132	85.7186	15.0634	9.47503	39.9797	1.20188	139.43	7.55827	42.2681	57.6814	3.17044	109.496	283.283	57.6509	82.9491	42.834	289.046	18.4678	70.9598	127.065	64.2045	133.441	133.151	2.02195	49.6659	3.66072	3.46715	15.4081
CBI66204	450.504	493.454	98.4138	523.037	408.873	142.324	229.823	340.894	401.368	249.447	172.43	200.158	217.313	0.370971	522.836	207.473	344.064	0.373823	526.08	246.358	0.169973	114.386	0.819959	185.227	148.519	310.094	137.313	0.742328	174.081	267.222	0.7358	0	0.954699	0.426896	0.300953	509.884	0.405608	0.412093	173.459	310.006	0	527.988	0	0.5713	231.999	0.58112	51.4535	178.376	187.307
CBI66205	417.473	517.146	2.95545	587.729	383.154	326.482	88.2253	361.503	456.398	79.2459	85.0568	24.157	43.8972	0	632.321	110.368	323.251	0	580.566	39.4863	0	3.95617	0	91.235	321.546	822.974	212.12	0	12.4462	672.67	0	0	0	0	0	629.121	0	0	63.7288	79.2419	0	519.837	0	0	84.1495	0	4.95581	50.9659	80.9016
CBI66206	136.831	129.214	2.33087	234.471	100.353	24.6685	25.4563	92.4552	142.911	15.9902	46.7235	11.9074	19.5164	3.51266	194.066	51.9845	98.8883	0	198.829	25.0245	1.28756	3.41262	0.517604	48.4834	27.6531	252.143	14.1974	0	6.4758	232.088	1.11475	1.74625	1.80798	1.61688	0.569934	186.011	0.256043	1.56082	46.97	33.1416	0.862501	175.939	0	0.540955	31.771	0.880405	4.34277	22.7404	48.9037
CBI66207	83.374	23.9883	30.8115	33.3712	103.748	47.9391	137.445	15.6122	16.6661	47.9734	66.641	22.1694	72.0398	23.5437	13.1388	108.04	57.692	45.3406	47.5949	71.9571	21.5747	20.3317	40.4746	63.9206	40.9712	109.194	32.3803	95.4803	53.6842	129.229	33.6223	35.1128	70.6885	55.9923	45.84	15.2399	21.1656	33.1279	45.4514	36.2665	19.2698	86.843	22.2695	37.4663	46.9927	35.4057	9.70252	50.1196	52.7965
CBI66208	151.543	116.461	50.2369	105.623	190.619	151.518	81.5567	108.964	190.736	118.16	249.326	20.8085	62.2793	105.582	71.2528	169.012	115.89	1.64951	61.2188	200.838	9.00015	32.9419	4.52263	216.156	138.361	26.2798	134.389	5.89599	129.843	35.2313	4.87012	79.3418	3.15949	73.4642	2.98792	101.781	3.57953	68.1892	217.489	59.0977	6.02896	82.227	66.9952	1.89066	226.709	0	61.3452	210.512	210.496
CBI66209	899.747	736.824	881.533	468.269	841.3	516.528	1266.9	454.321	838.874	1542.13	997.634	1623.17	1655.35	923.661	418.318	1798.82	474.333	1450.99	391.922	864.536	1631.51	1356.4	2225.32	960.994	503.878	910.963	367.93	3156.13	799.858	972.715	1756.67	600.724	1655.15	561.068	1599.63	660.864	1967.79	823.334	916.196	2803.79	1634.33	557.296	1034.13	1414.16	977.31	1911.02	1751.26	739.901	982.288
CBI66210	636.545	384.607	1664.66	447.944	521.906	664.04	671.234	375.467	551.999	535.959	1184.27	515.393	463.528	767.541	417.799	660.405	483.513	625.515	428.18	1363.27	691.82	1838	549.276	1089.28	725.973	415.236	497.966	851.029	904.981	440.611	556.54	860.089	331.911	499.543	403.206	556.82	502.148	901.544	1387.8	929.738	718.319	522.136	851.426	552.257	1207.87	559.778	1494.04	866.867	1055.18
CBI66211	228.262	150.832	224.59	218.813	241.268	199.515	168.14	207.583	278.929	90.6916	330.094	52.8595	61.4513	315.442	216.207	218.957	192.475	172.97	229.838	499.947	190.203	518.538	355.232	288.528	214.176	106.386	103.17	180.69	150.709	138.782	246.801	351.982	155.015	229.548	267.992	194.84	160.494	294.779	315.002	227.214	268.82	169.405	362.86	198.478	200.242	179.703	943.631	150.431	296.577
CBI66212	135.691	194.554	128.712	115.948	122.704	138.295	203.468	148.936	208.789	126.413	250.773	170.714	151.719	162.232	121.744	236.719	101.662	4.61925	166.902	486.48	3.12017	223.122	3.71598	188.055	149.78	364.583	40.073	0	116.243	415.327	2.67273	363.158	4.31173	168.954	2.7184	136.516	2.44248	167.447	250.805	128.009	16.4554	229.503	137.692	18.0612	111.6	2.09962	233.355	76.9737	179.763
CBI66213	36.4233	28.6083	44.435	63.5702	37.77	52.3901	9.20233	55.9626	44.0684	6.68872	65.7278	11.2992	11.7329	82.2837	61.5442	8.84979	52.7463	80.2292	62.7628	73.1483	69.6423	40.4662	94.5146	47.5448	53.0339	26.0941	21.0379	14.6358	23.1709	33.1864	65.9621	203.108	44.8516	183.459	56.7866	34.9962	34.3622	85.6921	52.8038	12.3778	36.4794	40.8934	56.1278	51.9192	35.2926	27.9275	23.4012	24.37	51.2556
CBI66214	580.435	1049.65	2223.66	264.533	294.28	551.627	449.672	521.716	638.832	46.0107	1500.58	90.5543	131.087	1670.67	638.526	439.839	555.855	85.047	696.608	1198.17	78.4336	1848.75	179.616	1311.96	541.409	8.30851	204.758	132.679	680.244	2.64241	158.36	1430.6	237.062	1680.59	155.966	867.609	157.406	1863.19	1645.84	88.6046	144.891	575.324	1603.94	120.948	472.902	171.725	1693.68	514.239	1345.62
CBI66215	0	0	0	0	0	0	0	0	0	0	0	0	0	0	0	0	0	0	0	0	0	0	0	0	0	0	0	0	0	0	0	0	0	0	0	0	0	0	0	0	0	0	0	0	0	0	0	0	0
CBI66216	226.68	210.152	646.318	209.708	142.519	1056.88	236.849	236.107	109.456	344.536	370.248	183.099	255.284	255.039	211.524	320.067	245.422	5063.32	191.798	482.857	5951.21	914.898	1654.81	348.767	1102.26	0	763.695	2826.35	685.992	0	1030.16	390.519	3171.14	520.494	1433.46	208.903	615.734	432.01	352.826	499.893	2729.79	196.955	281.425	3156.22	296.782	4328.01	268.565	294.924	327.17
CBI66217	299.037	237.22	502.978	286.393	207.219	496.206	58.1291	302.817	196.497	23.1967	288.978	4.7983	8.2064	759.269	261.623	26.3069	374.603	220.232	363.981	521.57	231.923	913.116	192.726	371.967	535.231	0	467.222	242.005	449.528	0	332.863	930.971	266.652	1225.57	399.618	279.738	173.956	1258.55	298.739	35.1591	327.402	323.986	784.174	350.524	353.497	112.819	677.249	263.765	371.384
CBI66218	1962.69	1815.7	1830.05	1323.99	1914.12	2828.74	1384.36	1504.02	1400.38	1711.17	1802.84	1489.21	1465.51	2079.8	1635.69	1691.32	1510.22	1273.52	1624.97	1610.77	1210.86	2184.78	1173.07	1665.68	3052.02	3715.43	1776.14	2187.14	1713.91	3177.37	1766.25	2183.01	1226.51	1920.63	1802.97	1719.28	1011.13	1912.33	1783.67	1804.58	1469.08	1868.55	2345.45	1243.56	1176.69	758.845	3450.22	1192.59	1708.92
CBI66219	44.9719	37.3989	77.0055	62.4418	44.3444	70.7101	26.4974	53.7133	54.584	28.5328	85.6388	19.3999	37.3265	35.8638	51.3125	47.9281	45.8954	38.7025	43.963	114.636	46.8493	66.278	76.4588	84.48	80.7007	20.5535	61.4144	33.2867	132.808	22.2886	46.6153	63.065	48.1117	45.2218	45.3444	45.451	45.6087	33.4819	80.2618	43.5268	35.5987	23.3316	34.9777	36.7225	81.6375	20.7986	56.3082	77.4366	79.0515
CBI66220	77.4888	83.3974	89.7853	115.407	91.3037	44.4761	82.3532	107.977	127.958	83.7296	78.6216	86.0013	99.2062	36.7868	93.974	110.236	93.119	10.4391	96.8046	98.9465	21.7954	70.2018	52.4544	65.7345	43.6898	250.831	35.2483	14.2147	181.547	246.26	47.5528	30.3483	51.8245	15.6923	47.8526	96.4015	48.7745	27.8303	65.3633	122.583	16.7416	68.3382	35.6497	13.6747	103.579	11.9226	67.1422	102.999	70.671
CBI66221	111.567	88.8909	93.5108	134.257	122.969	59.3142	125.026	138.059	136.4	263.591	78.2898	225.309	234.258	106.345	154.691	258.004	142.723	31.6218	165.349	128.942	29.555	86.2987	55.7134	90.6605	59.3223	252.52	58.7191	10.8145	105.618	257.444	62.4146	147.877	20.1896	109.337	55.6888	119.142	46.5417	109.903	92.2443	302.115	36.9208	128.823	113.211	34.5669	78.6587	15.8396	80.1523	70.8252	92.1374
CBI66222	994.03	628.165	3410.13	461.615	868.179	1273.62	128.765	824.881	740.854	262.774	3580.89	114.615	131.515	2095.32	417.264	365.486	969.775	978.742	532.858	3582.37	809.616	7338.24	983.88	2625.09	1422.76	639.859	665.62	236.939	1580.85	723.61	932.524	1165.44	881.144	1348.29	906.516	764.395	1134.09	947.868	3366.93	123.961	1360.68	854.184	1594.14	1018.54	1380.57	1862.1	11266.2	1431.95	2430.81
CBI66223	1055.92	740.372	2050.36	417.055	958.919	363.368	100.062	692.049	834.467	236.687	2131.87	85.1138	77.7828	644.404	413.522	264.23	700.812	187.175	429.992	2253.05	277.62	3553.46	515.728	1576.31	355.692	382.665	236.525	114.024	823.26	460.546	428.706	211.716	411.88	265.282	406.671	632.054	520.336	254.795	2248.22	92.641	354.055	712.285	435.532	223.272	858.811	689.356	3910.31	885.782	1603.85
CBI66224	136.549	143.775	101.22	229.183	125.062	242.29	17.0711	257.956	112.122	7.1288	227.096	2.33712	5.99567	285.845	225.425	25.2708	253.213	164.516	244.046	214.544	106.709	107.648	199.553	282.355	261.596	307.34	166.557	247.999	101.148	282.221	193.799	328.777	267.476	382.966	216.876	170.084	100.786	223.788	229.007	8.76164	122.648	131.303	256.665	153.212	212.582	214.23	135.261	152.131	282.69
CBI66225	40.6595	30.965	61.9381	67.0425	32.5162	44.218	17.4057	51.8725	36.2404	13.4181	66.3965	6.10624	9.96864	65.8304	53.4059	24.3474	58.358	55.1814	62.501	91.5796	59.6046	49.228	73.2594	76.4333	45.8806	97.1688	34.7481	61.1853	49.5745	89.8922	66.6497	84.502	77.6278	102.664	64.2459	47.7736	55.2898	78.8034	63.1805	13.8107	51.6284	49.2127	56.8344	58.5581	62.6603	46.5436	31.077	52.6917	83.222
CBI66226	59.9089	30.4108	58.2357	55.4992	80.5393	91.4703	85.5297	85.3059	50.8564	57.3173	85.3514	22.1317	51.3175	83.1669	54.988	90.2256	86.6551	87.7536	53.3008	89.3958	61.7148	48.2684	164.62	85.2392	93.0771	111.804	58.9288	69.7036	48.4251	116.687	167.228	87.2582	105.852	109.228	174.297	38.4288	106.362	56.0676	76.4789	53.669	75.2833	43.6548	66.2674	95.5945	65.2969	122.727	53.0092	51.471	80.6297
CBI66227	18.8365	13.3287	12.8198	28.1365	24.9325	12.1153	24.0421	29.0266	13.3488	4.56862	20.6501	1.98457	3.39415	14.7532	16.0742	22.9699	26.1159	13.6867	17.5159	30.3538	6.43779	5.68769	26.3978	11.4784	9.02364	21.0537	3.35216	10.6841	12.9516	12.9604	28.4261	18.3356	22.5997	30.7208	22.5124	17.0532	17.1549	13.267	16.1553	6.76359	7.76251	20.458	21.4688	7.03241	12.0612	10.5649	1.80949	16.9017	11.4874
CBI66228	46.5374	27.0621	64.4985	127.699	31.1348	705.673	7.82711	106.491	36.2701	2.77259	463.439	2.00731	3.43305	6.03997	86.2103	2.54529	147.338	0.954729	118.306	446.805	1.30231	77.8214	2.61768	441.325	791.895	23.7935	338.494	2.55944	126.99	22.0451	2.05844	10.5976	0.91435	8.17708	2.59452	60.797	3.23722	5.1308	476.089	6.31971	0.436193	80.6823	4.65319	1.09431	187.411	1.55837	17.7051	171.063	445.323
CBI66229	2.49438	2.06918	1.81767	7.22355	3.44302	21.7223	3.58428	2.23562	3.21476	2.25639	20.2242	2.83729	2.42627	0.182617	4.89172	5.02806	2.05946	0.184021	4.92226	34.3615	0.251017	1.73192	0.437276	14.0724	23.3616	1.23787	7.27845	1.09627	8.66027	2.21477	0.217327	0.226961	0.117492	0.525368	0.185187	2.83018	0.366058	0.710011	20.025	1.71418	0.1121	1.72831	0.0996541	0	5.62043	0.17164	1.41108	4.93263	13.9705
CBI66230	0	0	0	0	0	0	0	0	0	0	0	0	0	0	0	0	0	0	0	0	0	0	0	0	0	0	0	0	0	0	0	0	0	0	0	0	0	0	0	0	0	0	0	0	0	0	0	0	0
CBI66231	5.17543	3.47856	4.83384e-08	5.57759	1.43233	0	2.12557	3.98524	2.82618	1.47281	4.26234e-08	3.19887	1.36773	0	10.1407	3.36872	2.55469	2.72572	8.96779	0	2.28971	0	2.08159	1.79912e-08	2.71369e-09	0	0.139363	1.81277	0	0	1.73339	3.10542	0	1.7971	0.918583	3.44976	1.23765	0	0	0	0.766909	1.64879	0	1.44264	0	2.54233	8.70596e-08	5.90345e-09	3.69083e-08
CBI66232	236.07	197.714	155.262	304.719	189.535	69.4892	35.9251	323.664	186.759	17.8809	107.071	8.21543	8.94131	295.319	290.216	37.3071	345.535	171.751	317.475	82.1417	109.266	180.9	196.447	124.046	65.3983	304.759	49.7932	274.47	55.9881	404.918	221.819	369.658	167.379	332.538	207.407	241.798	97.6098	299.861	100.766	17.8175	167.162	222.502	284.222	196.454	117.074	110.497	316.106	77.1373	128.952
CBI66233	4203.64	1585.2	514.579	4099.24	3285.87	1511.63	756.888	4214.53	2647.54	757.977	2428.04	477.955	249.771	150.396	3556.51	614.665	4279.48	12.6293	3914.42	1705.11	0	1052.36	138.508	3360.39	1304.71	8497.75	1382.47	0	2243.64	7141.83	74.5754	257.008	0	151.435	175.389	2618.66	27.4064	83.5336	2441.74	814.458	0	4489.07	123.106	0	2149.06	0	33.8948	3120.74	3104.73
CBI66234	530.345	573.788	142.399	593.879	433.161	244.549	89.5947	662.929	304.338	104.145	121.065	50.51	44.6014	1614.29	551.844	94.3146	658.679	975.055	517.572	115.767	735.547	145.209	932.758	172.896	256.963	0	170.798	722.124	114.562	0	1157.54	2608.69	1063.86	2424.84	1098.33	516.768	561.14	1597.64	136.065	98.2337	1063.71	530.307	1706.69	988.607	116.703	1087.01	73.0857	103.377	194.309
CBI66235	71.3676	53.9947	42.4909	118.073	82.2779	67.7922	17.9806	134.472	82.6561	9.39617	61.9314	8.90533	11.4229	68.3034	106.288	18.535	111.593	46.5916	90.8134	55.1929	57.5357	33.6651	132.39	64.1274	62.5335	279.204	54.7857	85.7917	27.4019	230.924	123.492	45.0565	137.92	64.0896	128.086	70.9304	102.064	42.3149	56.16	7.84046	72.2454	58.9057	45.8747	54.617	57.3123	80.0003	16.3747	49.585	63.0843
CBI66236	54.5215	40.6742	32.5531	64.404	56.1383	41.5582	25.4279	77.4952	68.7779	14.1679	42.3896	9.82083	16.2364	64.6639	77.7339	25.1268	70.3786	32.0744	84.4925	52.745	32.2828	28.6822	54.4727	44.9329	40.9572	103.773	22.6059	18.3657	24.5125	118.295	43.7637	69.7079	33.9984	78.6796	48.8865	44.2286	26.1857	63.0782	37.2094	14.3922	30.7308	56.6936	50.5907	30.339	33.7251	37.9039	23.1621	31.4789	41.0379
CBI66237	414.349	366.372	196.628	768.465	467.917	107.916	112.6	745.901	444.33	93.5355	143.536	112.864	62.734	191.777	820.506	192.51	732.603	512.653	780.758	179.213	391.75	190.381	681.455	161.735	138.228	96.9273	76.8166	684.361	163.789	140.589	695.777	158.896	863.697	262.067	692.009	378.978	315.981	133.147	154.829	151.937	515.036	546.827	130.816	676.819	100.38	475.658	26.7558	110.102	167.058
CBI66238	90.8489	77.9019	180.367	157.654	81.2916	302.813	25.822	167.315	95.5807	33.3667	308.671	31.059	35.4129	258.989	165.665	42.045	152.058	269.187	202.509	521.783	268.675	265.063	574.244	358.088	347.994	570.514	254.596	743.147	293.079	573.027	255.876	373.499	396.134	424.556	271.553	127.284	259.573	207.631	309.54	31.1675	277.466	101.388	218.662	313.245	342.737	298.536	85.2714	246.881	337.304
CBI66239	472.966	460.555	441.981	551.355	592.424	283.076	179.81	709.96	511.809	272.308	394.155	125.231	123.79	147.48	527.86	471.321	700.15	82.2681	521.889	414.176	83.2594	287.634	242.783	366.815	295.302	538.996	192.927	322.34	259.686	639.47	401.341	85.0994	515.656	103.798	382.166	518.216	284.027	117.264	394.487	171.777	104.811	573.261	97.7252	83.6493	220.232	239	282.971	220.988	392.229
CBI66240	204.064	212.697	58.7366	388.694	280.683	62.0141	50.3644	440.283	316.063	58.372	111.294	32.2378	26.2423	78.7875	336.189	120.474	442.2	36.8585	348.419	163.296	27.1498	97.8241	121.998	112.549	64.3344	142.031	30.4298	41.632	116.001	178.743	160.362	46.0955	196.266	61.3694	163.887	254.641	57.9891	40.7132	99.1591	45.8494	41.7626	247.327	47.9045	43.0921	79.2156	90.0721	100.956	70.7027	116.115
CBI66241	168.625	146.186	12.2299	341.332	219.903	31.07	20.6814	275.779	264.425	14.4755	59.1423	16.1232	15.8556	59.3588	335.237	34.8673	270.938	14.762	339.029	69.1805	13.0756	12.8723	48.4644	50.8024	30.9796	133.273	12.6958	9.13687	29.0746	145.56	53.2071	57.1027	47.3705	60.4257	45.4928	165.188	16.1213	32.0183	52.9861	14.0121	15.4158	195.708	33.015	14.7228	39.076	25.2131	3.60169	39.0096	50.33
CBI66242	659.671	522.78	587.332	690.167	515.738	242.497	228.587	671.905	420.117	182.172	276.714	130.124	142.651	1557.6	692.124	212.457	700.921	950.485	746.946	301.733	929.14	564.476	660.711	358.544	241.847	742.2	173.791	429.151	325.925	686.475	777.132	1998.06	705.071	1936.95	701.764	563.472	401.843	1805.82	305.989	359.937	988.682	685.124	1593.86	911.48	258.377	707.988	250.464	215.257	347.077
CBI66243	492.2	477.655	295.033	568.741	462.808	174.433	105.465	612.324	497.508	108.629	284.814	71.2762	78.5871	769.915	646.212	181.517	596.519	412.302	685.839	378.605	400.986	494.123	475.246	278.821	183.557	494.179	77.4918	132.769	255.362	481.36	578.165	807.769	682.558	760.7	556.936	545.463	283.368	750.023	267.277	142.825	448.161	477.25	713.56	458.279	184.454	466.687	726.182	175.159	262.989
CBI66244	77.1077	0	17.8757	165.861	60.2725	37.1198	0	148.166	113.981	2.64048	43.2143	1.76462	3.01797	42.4776	190.859	3.22486	150.548	10.0716	219.728	50.6828	8.01399	18.4953	19.0998	42.8053	36.3001	35.4348	21.2589	12.7499	21.8201	62.9553	17.2221	73.7536	28.5349	65.4146	16.2166	102.993	6.71612	29.1444	38.4391	6.76572	8.05254	59.1196	30.6794	11.3035	31.3886	12.3296	10.9408	26.573	38.0846
CBI66245	27.78	0	5.87713	42.0411	36.9335	99.7404	0	50.1477	0	5.75973	78.3647	5.00394	8.55811	17.7139	41.5185	15.2413	56.2309	22.61	50.1332	54.9181	16.2324	4.50721	26.7546	72.5709	103.12	12.0074	92.4773	5.67138	35.2347	33.8891	9.13496	6.60455	6.83803	26.4996	10.0593	102.534	9.6839	19.6775	73.9254	5.96887	2.17473	20.6334	15.4663	17.7317	84.5588	4.43976	1.825	56.5635	83.584
CBI66246	124.02	0	0	329.972	72.5024	65.0847	0	229.256	0	8.85688	56.6124	0	32.9001	27.2391	296.419	0	170.66	0	275.326	35.9358	12.4805	6.30077	10.0344	49.8188	70.5385	0	36.3157	0	26.4299	0	5.40272	50.78	0	31.3455	0	213.617	4.96373	30.2585	28.9992	6.55606	0	59.4909	14.8643	0	39.9209	8.53392	3.50793	20.8512	47.7213
CBI66247	211.143	200.774	172.624	278.714	206.681	138.244	21.9816	336.608	168.697	33.7694	187.248	18.5077	22.5676	159.667	285.863	53.449	335.987	52.9795	294.978	225.051	39.8028	178.492	90.7313	198.647	155.386	209.761	90.039	74.3884	170.699	201.528	110.313	149.583	144.567	203.284	89.1758	167.191	79.5937	172.245	194.682	24.1792	63.7525	192.908	122.353	64.8357	131.99	88.035	118.562	136.5	180.931
CBI66248	555.152	537.334	243.255	1040.32	772.853	271.802	144.662	746.055	824.308	109.958	338.202	71.6474	90.5409	242.921	1093.32	143.545	715.667	633.838	1029.63	371.414	752.004	161.663	736.878	354.471	284.906	639.034	217.125	836.4	289.573	573.612	814.513	224.855	1044.35	249.708	730.903	717.32	378.171	199.726	312.263	167.128	664.282	817.363	163.011	781.622	389.297	606.733	75.1982	340.843	362.323
CBI66249	229.529	188.621	190.523	475.209	223.16	273.823	33.0598	276.233	208.529	22.6118	150.319	15.4299	16.0514	131.67	381.672	54.3875	258.084	114.191	354.495	172.355	96.6594	107.105	154.63	182.895	290.32	372.371	215.569	171.399	112.991	387.688	187.366	132.934	344.321	163.234	162.603	332.96	104.12	124.084	153.887	25.3638	115.857	249.242	119.82	115.35	149.523	193.194	88.518	137.653	183.794
CBI66250	246.03	337.748	136.669	460.785	241.641	94.7196	32.7604	218.508	325.65	41.2398	150.193	30.8457	35.2542	118.432	378.74	105.153	205.588	119.202	347.523	205.279	139.316	43.9584	225.879	109.276	96.0972	221.376	40.2846	153.454	81.5504	225.186	265.058	68.6366	573.098	78.0506	242.923	366.762	219.567	107.768	144.864	31.5375	165.766	333.873	90.7549	155.708	91.622	201.706	41.4835	92.5415	115.319
CBI66251	230.08	285.174	163.3	484.846	232.08	256.267	51.1575	205.84	292.855	59.836	295.436	50.7467	57.6841	280.855	383.642	190.759	208.082	200.45	379.69	410.121	216.012	116.35	233.396	245.75	272.859	264.645	146.162	193.589	178.557	280.064	254.284	240.689	418.336	245.044	240.642	345.413	146.274	245.308	284.357	40.9173	234.533	344.497	234.317	206.814	197.781	235.558	128.201	178.049	264.47
CBI66252	0	0	0	0	0	0	0	0	0	0	0	0	0	0	0	0	0	0	0	0	0	0	0	0	0	0	0	0	0	0	0	0	0	0	0	0	0	0	0	0	0	0	0	0	0	0	0	0	0
CBI66253	195.225	69.1472	358.499	583.874	164.346	0	46.6107	295.267	219.976	15.0573	4.5831	0	9.32208	208.388	602.997	26.563	251.45	77.7739	525.282	0	56.5807	232.088	119.415	0	0	60.5777	1340.94	129.731	1325.52	131.837	110.22	383.687	69.5189	452.961	128.357	244.992	90.0127	162.899	0	29.7221	37.9019	146.089	92.6583	106.973	903.297	62.8692	17.8912	860.892	0
CBI66254	7415.08	9241.26	8216.74	6742.59	7461.73	0	6710.46	8205.42	6686.19	9445.59	35.1029	6818.1	7352.44	2511.64	6826.34	8669.03	8350.42	4459.42	6705.74	0	4140.74	6385.4	6517.09	0	0	3423.76	2064.3	11335.1	3406.52	3185.94	4351.4	634.338	8077.81	670.305	5840.21	9669.22	4323.63	1768.21	4.91194	9092.02	7041.52	10311.8	1944.96	5793.05	3661.68	7435.23	5219.12	4337.18	0
CBI66255	2398.33	2326.14	1448.81	2049.07	2426.98	0	975.506	2476.94	2110.58	1068.88	3.79713	722.543	806.592	742.87	2584.82	1289.84	2445.12	1163.59	2436.6	0	980.86	1620.22	1732.3	0	0	1268.02	572.928	2180.81	505.533	1383.49	2550.29	676.547	2210.86	851.661	2396.87	2127.79	1802.59	752.949	0.473577	1479.64	1464.29	2839.29	541.321	1321.29	619.572	1808.6	1814.85	417.981	0
CBI66256	288.914	276.757	144.022	633.454	344.061	0	68.1507	551.561	399.884	42.4463	0.509281	31.113	40.2359	221.633	637.009	85.5999	543.105	165.084	680.123	0	190.936	118.697	355.75	0	0	207.291	136.73	284.488	90.706	290.315	280.733	239.434	317.714	282.263	332.797	371.121	110.618	192.648	0.192224	69.5752	168.358	360.558	185.137	179.626	106.887	301.449	116.03	86.7587	0
CBI66257	511.943	417.665	843.774	581.839	378.899	0	210.611	469.377	315.023	139.522	4.23864	86.4168	92.1263	347.11	555.173	137.573	517.235	592.417	592.584	0.134528	503.472	610.629	393.977	0	0	967.409	1461.57	387.203	766.405	1005.11	463.081	612.876	644.515	796.53	515.872	472.655	257.027	439.506	1.04218	297.658	665.011	519.652	391.745	672.433	453.208	682.905	253.819	391.627	0
CBI66258	1749.87	1600.16	1270.57	1527.42	1367.05	0	1698.45	1519.63	856.86	1596.6	6.72286	1233.58	1413.02	1341.32	1585.52	1085.45	1636.62	1411.03	1673.29	0	1036.48	1778.05	618.845	0	0	1144.8	785.344	1047.73	1174.63	1116.13	689.063	1571.88	975.361	2292.97	727.334	1195.09	726.601	1899.64	4.13247	2528.21	1531.58	1536.96	1585.13	1316.77	823.755	992.479	3681.14	669.969	0
CBI66259	1043.33	989.649	862.708	1266.31	909.366	0	986.982	895.179	769.08	892.468	4.91412	784.097	839.284	716.849	1289.01	731.65	895.531	873.649	1339.45	0	1014.19	1212.37	439.593	0	0	750.686	94.243	307.955	532.657	773.537	424.72	876.753	541.157	973.54	401.933	1024.51	393.671	960.277	0.808811	1633.15	916.719	1050.46	784.146	765.082	329.597	571.753	2085.86	275.527	0
CBI66260	130.36	86.2559	124.535	229.184	144.169	0	149.188	117.015	109.469	88.3848	0.233256	62.8796	98.3685	153.982	225.202	141.501	135.632	214.628	232.579	0	218.375	72.2053	201.043	0	0	117.531	33.0025	94.7427	96.9369	139.207	135.255	184.537	205.55	235.356	128.424	163.513	141.731	209.159	0.111518	173.204	194.83	143.366	144.333	201.644	74.6208	165.237	110.685	75.7169	0
CBI66261	50.9141	28.6768	44.3353	117.382	42.2969	0	26.173	65.2144	47.6326	17.2233	0.142973	13.603	20.3567	85.7145	107.491	36.4608	60.5409	62.1112	108.054	0	50.746	14.9259	101.646	0	0	57.2084	35.006	15.0319	63.1938	76.6619	44.8902	99.3462	73.7357	149.617	54.1056	74.8088	44.2263	92.0064	0	25.7299	45.5216	58.1941	67.7965	64.8883	35.6901	63.6653	18.1082	34.0178	0
CBI66262	96.3339	54.0373	86.8384	164.223	83.7199	0	22.6298	218.158	76.7206	28.1341	0.303426	10.5853	15.2236	378.804	160.067	52.7584	226.944	262.716	179.965	0	206.027	49.4847	365.428	0	0	259.714	35.4726	173.413	75.4439	250.095	267.022	564.774	419.049	688.754	363.546	102.026	174.186	348.896	0	26.8927	209.527	70.9272	323.454	293.518	55.0602	278.979	54.3112	59.2307	0
CBI66263	56.1331	45.5749	139.561	176.825	58.4305	0	23.8364	194.227	65.7271	17.1309	2.05409	11.275	13.8197	205.42	210.562	39.3788	184.938	377.532	214.985	0.0877607	255.539	43.9466	588.037	0	0	330.264	156.764	487.088	173.758	435.977	346.534	339.629	434.152	458.384	379.708	120.932	370.357	211.934	0.226626	19.4693	232.594	52.303	144.333	339.092	159.332	395.315	27.0029	151.601	0
CBI66264	0	0	0	0	0	0	0	0	0	0	943.713	0	0	0	0	0	0	0	0	0	0	0	0	0	0	0	288087	0	133728	0	0	0	0	0	0	0	0	0	128.909	0	0	0	0	0	192099	0	0	195695	0
CBI66265	713.548	584.211	833.434	1062.61	470.994	0	204.831	863.495	424.745	207.321	4.54599	118.071	264.225	1075.44	1085.21	281.879	713.897	1775.82	1021.7	0	1606.25	395.271	2253.4	0	0	2.25604	2528.5	2418.43	1943.12	5.17464	1637.92	942.445	3261.48	1438.33	1607	651.101	1002.55	1279.41	2.03092	629.438	1449.03	580.561	908.274	1906.55	1322.15	1598.97	179.204	1255.44	0
CBI66266	135.45	122.879	1197.98	160.18	62.7179	0	90.0502	121.692	55.7946	66.7284	1.85253	36.459	51.4466	0	134.965	106.236	120.22	1565.72	133.281	0	1362.17	602.133	1287.91	0	0	1043.89	2155.95	4280.7	839.454	1195.73	1491.02	3.37182	1599.15	2.87595	1749.65	144.431	1172.7	0	0	161.121	1838.54	118.614	0	1664.73	574.772	1277.16	790.443	465.134	0
CBI66267	64.7626	57.6883	176.973	109.471	42.25	0	31.1238	107.414	32.8335	24.1305	1.65257	22.7112	25.3969	281.39	93.8738	40.4408	97.9004	295.393	102.1	0	296.96	122.74	224.406	0	0	384.57	329.633	354.426	237.477	469.039	275.749	335.114	311.946	483.225	293.502	75.7523	170.398	360.671	0.263361	34.2354	258.148	55.8285	262.561	256.197	148.645	356.897	35.3622	120.516	0
CBI66268	591.056	542.871	1015.51	524.561	462.779	0	333.334	764.591	268.576	502.849	3.08703	307.851	337.673	1541.11	580.227	485.071	759.986	1521.39	551.933	0	1244.96	881.488	1059.54	0	0	1162.13	1055.12	990.026	840.7	894.063	1177	1499.43	2213.44	1754.82	1164.63	501.599	475.774	1884.33	0.983922	673.815	1547.37	700.862	1774.84	1463.31	451.093	1911.51	880.462	429.869	0
CBI66269	293.383	270.932	707.206	341.002	224.41	0	168.986	405.104	144.418	216.576	0.977406	170.488	200.131	536.04	334.964	236.038	428.542	1571.28	324.609	0	1235.32	277.304	1125.19	0	0	356.055	426.494	1009.62	450.91	359.322	1339.84	645.064	1830.64	788.584	1196.88	313.487	535.7	532.684	0.700936	276.786	1681.28	308.359	566.471	1590.6	322.33	1746.44	212.822	342.593	0
CBI66270	224.48	191.375	310.019	539.746	190.561	0	148.431	508.931	281.886	106.843	2.36672	97.5769	116.069	997.29	606.466	232.43	513.477	1382.48	675.605	0	990.178	348.694	870.502	0	0	581.252	375.938	1976.12	403.265	714.698	866.767	1516.3	1337.98	1706.68	812.112	512.507	622.997	1344.95	1.13151	222.127	1224.92	248.245	821.648	1384.44	235.874	1211.5	330.21	210.273	0
CBI66271	93.1078	74.7762	141.639	226.233	98.5417	0	56.163	218.752	99.3903	62.781	0.525938	41.5327	40.2231	172.533	202.748	116.139	217.155	151.13	211.276	0	129.535	95.4708	228.523	0	0	277.244	92.8253	170.283	107.638	314.503	194.504	207.823	318.88	242.573	205.211	139.513	106.136	182.607	0.37717	66.8513	153.536	97.2348	128.564	166.542	89.2689	180.032	62.4605	77.7942	0
CBI66272	68.3151	44.8369	133.98	117.339	66.6512	0	25.1435	102.215	58.674	35.0797	0.5912	33.7492	39.3548	177.578	118.898	48.9057	98.5932	136.807	118.563	0	135.523	117.409	224.192	0	0	126.449	81.1399	92.5843	109.029	172.909	150.437	179.978	235.022	261.633	168.659	68.9518	88.8657	158.655	0	27.1867	111.562	64.3099	164.965	134.227	67.7261	181.139	101.827	64.2158	0
CBI66273	77.6044	37.1713	83.3031	137.17	87.5605	0	22.7481	149.831	50.3373	18.1879	0.153777	16.36	17.061	238.295	120.685	33.7873	146.397	120.071	113.269	0	96.433	52.7356	199.764	0	0	118.981	21.0657	47.5235	43.036	128.733	140.084	269.298	209.75	322.387	161.003	81.1122	69.6535	197.029	0.0401016	21.7585	87.3445	90.0825	205.501	104.597	28.0559	154.447	28.281	32.7061	0
CBI66274	405.783	263.997	260.587	399.355	327.3	0	74.6972	424.449	127.878	65.5546	0.367238	26.2052	33.6135	362.405	295.426	83.01	420.533	399.259	251.708	0	396.136	145.342	531.967	0	0	395.602	186.428	567.775	171.019	482.35	532.116	268.245	665.273	335.197	526.046	290.769	191.81	297.468	1.3168	84.8443	367.481	387.197	326.008	357.628	103.326	692.093	44.9195	107.937	0
CBI66275	414.77	251.349	135.838	483.375	363.159	0	69.4767	463.855	174.026	51.5909	0.185469	26.4692	33.9522	563.453	306.944	100.508	457.776	341.593	288.129	0	304.532	151.864	504.65	0	0	348.888	123.302	312.498	140.24	365.247	463.385	579.16	507.197	583.699	475.222	313.76	173.481	473.25	0.266014	63.8985	292.959	429.299	495.643	307.6	86.515	486.528	170.628	96.5235	0
CBI66276	215.631	140.267	67.06	306.909	204.182	0	40.2209	274.06	141.84	54.8074	0.179764	38.9956	35.3941	188.66	230.23	93.7698	265.331	109.738	230.838	0	95.096	59.3812	267.737	0	0	183.69	24.5051	67.1677	52.4022	228.561	252.666	165.845	255.536	185.191	258.851	197.433	99.695	126.578	0.0515662	55.6667	103.618	221.093	144.185	113.008	38.0035	196.516	41.6684	46.5851	0
CBI66277	0	0	0	0	0	0	0	0	0	0	0	0	0	0	0	0	0	0	0	0	0	0	0	0	0	0	0	0	0	0	0	0	0	0	0	0	0	0	0	0	0	0	0	0	0	0	0	0	0
CBI66278	0	0	0	0	0	0	0	0	0	0	0	0	0	0	0	0	0	0	0	0	0	0	0	0	0	2.29791	0	0	0	6.60133	0	0	0	0	0	0	0	0	0	0	0	0	0	0	0	0	0	0	0
CBI66279	42.7606	24.7942	61.291	86.7407	37.4969	0	11.2366	73.2147	29.4118	7.25985	0.236756	11.2629	7.70505	94.0942	64.0799	5.48883	87.9292	43.3911	96.1828	0	59.1883	64.0047	91.9446	0	0	78.8029	28.3126	35.1042	57.2553	107.879	75.2849	118.924	86.19	151.407	84.4208	44.6681	26.7371	78.8363	0	15.7379	62.6547	32.5092	78.3262	69.3831	35.7277	42.97	16.2255	38.5428	0
CBI66280	323.957	218.209	353.39	328.625	284.873	0	104.689	400.038	189.717	86.1326	2.18473	40.4489	49.9623	743.783	367.906	183.091	398.966	392.787	381.125	0	379.425	327.166	303.156	0	0	118.629	151.745	432.017	320.515	129.089	251.03	936.996	377.965	976.288	304.523	278.801	173.011	831.534	0.254068	152.979	368.92	305.778	731.673	365.988	168.133	300.066	210.475	152.147	0
CBI66281	15.6203	11.1065	48.105	18.1749	9.34907	0	7.3996	13.8749	6.02574	4.46208	0	6.92245	4.73571	0	9.84627	9.27732	12.4873	0	14.8616	0	0	129.013	0.361095	0	0	5.42043	25.5178	0.392289	105.809	6.36259	0	0	0	0	0	20.133	0	0	0.208711	7.54956	0	15.6993	0	0.377385	50.6907	0	34.7146	46.1996	0
CBI66282	953.987	1010.47	3664.86	647.663	691.837	0	4022.29	681.31	478.096	3909.5	19.7668	4391.38	5703.2	4525.48	614.882	3984.02	764.014	3808.33	662.836	0	2450.99	3921.57	1576.37	0	0	1007.08	3123.65	4657.39	4888.44	959.814	2339.25	5252.02	2698.5	7377.75	1699.96	1152.99	3451.54	8092.58	3.54388	3917.02	4430.04	1274.7	5979.96	4448.4	2549.41	2602.03	6463.8	2262.75	0
CBI66283	56.2928	59.243	15.3303	64.7838	42.6243	14.3611	5.35158	29.3485	47.3293	5.1864	16.6883	3.21846	5.04575	7.21575	59.3423	5.22826	27.2838	8.92957	56.3007	19.0391	8.00435	5.71009	19.1668	13.2435	15.0274	113.948	12.2584	6.68754	16.7665	127.409	9.6418	8.02391	8.30757	8.74059	8.78074	55.8791	13.7028	6.75	17.9517	8.0438	10.2576	35.3896	4.97385	10.2351	14.6304	13.802	3.13016	13.8712	15.7909
CBI66284	0	105.895	0	33.1174	9.90431	0	44.944	0	0	0	0	0	26.9662	0	12.4593	76.8395	0	0	30.0891	0	0	0	0	0	0	0	0	0	0	0	0	0	0	0	0	58.3631	0	0	0	0	0	0	0	0	0	0	0	0	0
CBI66285	775.486	638.278	539.955	502.574	892.821	798.887	305.461	844.508	709.187	369.232	1280.37	269.097	281.519	1504.87	573.001	506.838	842.372	584.637	564.317	846.462	605.585	1087.81	1093.94	1269.02	815.103	780.032	768.519	405.433	587.047	739.338	1497.66	1132.5	790.989	1047.92	1326.99	532.276	986.458	983.084	1200.64	333.146	781.544	671.205	1295.35	680.064	1286.52	1179.95	1420.26	954.641	1233.01
CBI66286	17.8938	12.6841	11.9854	15.1878	19.1714	70.203	11.9118	20.0431	18.1322	7.78258	34.4271	6.38573	8.191	0	17.2159	15.56	21.9941	0	15.2326	39.3396	0	18.5166	0	47.4727	76.5001	14.6589	38.7968	0	20.5791	15.9452	0	0	0	0	0	14.4504	0	0	24.9155	12.4818	0	12.7783	0	0	57.9356	0	2.87694	25.36	48.052
CBI66287	443.352	593.595	1033.14	417.2	329.606	3402.39	427.624	411.247	274.423	327.685	1129.99	371.209	346.075	1007.78	382.102	581.477	394.112	457.985	302.93	916.342	379.36	443.603	640.955	1273.36	3456.15	348.262	1748.62	1820.49	641.353	290.961	715.287	768.689	2298.6	1022.14	826.79	675.955	643.844	1154.62	1063.23	368.12	383.308	480.486	811.982	455.71	1043.41	646.949	337.188	1103.58	1400.69
CBI66288	324.586	300.142	495.712	438.437	268.96	69.0514	114.648	335.369	300.954	118.141	134.42	99.788	74.8834	180.949	325.469	86.84	277.326	38.7442	225.891	150.509	39.6373	70.3715	177.137	118.49	58.9934	419.23	34.4998	370.453	77.8191	375.588	168.727	68.0935	923.002	126.928	169.605	359.14	106.148	170.576	125.563	110.702	69.9202	331.694	121.955	36.6371	155.615	93.9577	72.4163	162.244	154.086
CBI66289	540.256	486.905	277.837	781.498	459.77	175.181	105.529	637.406	525.989	106.613	236.751	65.5415	75.6105	306.217	615.753	123.545	567.011	153.955	537.616	296.274	130.576	83.9961	374.056	210.251	177.528	393.806	103.98	455.513	139.109	454.722	396.198	213.273	900.15	262.459	350.434	589.511	247.377	241.687	219.977	101.887	139.736	486.332	235.783	143.091	192.245	346.031	86.5384	159.222	220.725
CBI66290	277.001	259.911	104.062	514.76	257.064	77.6176	27.5386	464.843	317.566	10.2649	113.936	10.8997	11.8627	175.385	530.089	30.1808	443.049	47.8357	530.878	149.587	31.1791	53.7132	103.245	94.0069	81.97	167.816	36.3785	54.187	64.0708	221.214	111.735	176.557	176.931	219.182	98.886	297.091	35.5396	110.661	103.068	14.3523	41.7721	212.973	135.904	47.2666	76.3776	95.6087	47.7932	61.4504	98.7342
CBI66291	268.771	212.174	136.615	514.107	245.385	104.026	36.4674	488.948	301.097	23.5612	160.338	13.2346	15.8444	203.955	466.603	49.4479	481.388	48.6792	502.174	194.902	38.0665	101.797	147.046	144.715	109.806	202.246	63.733	31.9997	111.525	254.702	131.829	236.4	154.329	233.624	144.556	347.003	48.3788	101.659	162.402	27.5139	40.2627	246.938	156.124	52.6695	122.416	85.1327	96.5364	107.863	151.098
CBI66292	7.64988	5.41906	0	16.7481	6.70821	0	3.04406	4.1652	7.09862	0.393347	0	1.70866	1.46114	0	20.5905	1.04087	3.03171	0	33.4222	0	0	0	0	0	0	0	0	0	0	0	0	0	0	0	0	12.1977	0	0	0	0.291164	0	5.28416	0	0	0	0	0	0	0
CBI66293	0	0	0	0	0	0	0	0	0	0	0	0	0	0	0	0	0	0	0	0	0	0	0	0	0	0	0	0	0	0	0	0	0	0	0	0	0	0	0	0	0	0	0	0	0	0	0	0	0
CBI66294	0	0	0	0	0	0	0	0	0	0	0	0	0	0	0	0	0	0	0	0	0	0	0	0	0	0	0	0	0	0	0	0	0	0	0	0	0	0	0	0	0	0	0	0	0	0	0	0	0
CBI66295	0	0	0	0	0	0	0	0	0	0	0	0	0	0	0	0	0	0	0	0	0	0	0	0	0	0	0	0	0	0	0	0	0	0	0	0	0	0	0	0	0	0	0	0	0	0	0	0	0
CBI66296	0	0	135.376	0	0	0	0	0	0	0	0	0	0	25.0991	0	0	0	8.54368	0	0	11.6542	60.6009	12.4934	0	0	27.9326	6.30629	31.5564	18.3043	47.0967	15.135	30.0312	10.9098	37.9357	12.0369	0	8.49763	68.2469	0	0	9.36817	0	14.3098	5.2228	12.5147	8.50013	123.601	11.9605	0
CBI66297	0	0	114.351	0	0	417.944	0	0	0	0	390.719	0	0	0	0	0	0	0	0	651.043	0	60.8801	0	385.092	416.728	0	208.426	0	205.211	0	0	0	0	0	0	0	0	0	424.303	0	0	0	0	0	287.329	0	4.84211	271.369	368.879
CBI66298	4441.95	4557.93	11199.4	2863.84	4519.32	0	27142.4	2750.27	3328.56	53995.9	7.50354	49751.1	41549.6	2039.52	2680.47	35081.2	2778.26	2722.1	2959	0	2863.29	9753.13	4086.92	0	0	2027.98	494.661	2852.73	3547.98	2161.8	2782.74	1878.66	4871.92	1851.06	2753.88	3992.16	4436.5	3873.85	2.80068	35661.6	2906.64	6487.89	2589.26	2580.94	892.716	4136.49	12906.2	1105.61	0.0172615
CBI66299	0	0	53.3914	0	0	0	0	0	0	0	0	0	0	0	0	0	0	19.5817	0	0	23.7596	31.7718	113.262	0	0	0	83.6337	352.524	48.8792	0	47.4639	9.99361	42.9619	0	55.8916	0	37.2776	0	0	0	18.3084	0	0	7.17615	46.8207	37.9123	0	51.4313	0
CBI66300	505.801	577.676	63.0234	794.119	424.977	398.175	23.2504	270.783	511.013	7.65264	511.019	4.9248	7.89632	116.37	806.29	15.7502	312.388	12.883	949.213	598.713	11.9818	92.0452	44.4743	590.728	450.651	212.248	122.209	46.3977	71.4692	380.732	81.0871	126.21	29.1628	108.836	67.8873	734.058	14.2961	82.3064	553.466	12.3783	13.9122	648.555	79.9138	15.4377	192.175	24.3055	101.145	134.597	584.895
CBI66301	3350.45	3115.52	311.493	3896.41	3347.67	611.45	155.617	941.103	2721.51	80.6362	1419.87	70.8072	59.2102	751.968	3924.45	105.353	920.113	231.869	4142.94	1593.43	228.27	825.165	329.229	1334.04	616.013	1763.97	212.151	155.887	381.226	1855.57	404.857	693.34	338.232	702.219	376.91	3635.22	159.666	887.809	1439.12	125.677	182.46	4555.54	778.331	194.544	554.934	221.134	815.119	459.77	1358.44
CBI66302	3059.16	1191.48	1287.83	3191.98	2362.37	4584.22	603.172	2896.96	1940.88	1186.82	2976.19	577.102	806.052	6019.83	2340.95	867.167	3635.06	430.026	3193.78	3404.91	187.208	4237.27	371.274	4390.7	4489.07	320.692	2924.37	872.103	3105.51	283.826	534.869	8243.28	403.076	7178.11	834.195	2141.26	258.114	5098.56	3305.91	799.839	317.694	3648.77	5247.11	618.741	3059.66	247.484	2262.62	3505.97	4116.76
CBI66303	394.485	350.223	275.194	640.389	378.02	112.041	106.977	622.031	414.317	83.6676	166.971	25.2831	49.0965	700.723	530.687	122.572	641.282	281.091	576.972	169.49	205.041	480.136	343.035	207.527	108.238	346.451	98.6529	424.16	150.166	340.675	485.669	641.453	228.894	692.208	433.989	512.22	172.339	457.345	164.526	70.5493	255.932	440.903	477.014	288.302	220.103	203.762	318.126	161.657	213.599
CBI66304	148.998	98.358	77.8972	270.269	150.618	95.4035	66.9066	167.057	179.455	31.922	95.0375	23.111	29.6446	118.628	230.563	71.2728	158.258	20.2668	223.274	88.876	9.37129	67.418	55.0026	79.429	76.2704	278.743	54.0348	47.4759	43.7842	336.271	69.1678	71.8103	71.7171	84.143	63.4672	162.5	29.4444	49.4168	85.7926	31.2596	16.9495	118.376	65.2934	16.1428	92.9244	25.3112	148.427	75.9346	86.7151
CBI66305	198.574	149.779	67.4938	344.199	192.92	147.525	35.4731	259.759	241.949	31.7498	70.7513	17.354	24.2126	200.465	407.967	52.3013	224.183	58.864	369.953	75.7145	48.5914	43.3038	112.201	73.5644	141.671	34.8365	70.8771	72.9812	59.1372	38.1087	99.2743	168.773	106.092	284.636	99.413	202.249	41.2439	107.751	67.7431	28.6381	52.0008	183.602	146.093	59.005	63.6333	77.7971	69.2048	49.8546	70.9202
CBI66306	84.7798	63.5643	42.9229	219.85	90.5899	49.2106	20.4338	153.199	135.923	6.21274	67.0127	4.49793	3.84634	82.0012	198.151	17.8101	144.318	26.7416	206.005	62.8874	19.333	20.3492	61.589	51.4481	50.222	141.305	26.8706	17.2053	36.9824	161.966	55.7414	76.1874	36.3671	109.022	58.7737	141.073	24.8082	43.7768	58.3131	6.32336	14.6611	116.497	51.6992	24.521	58.7561	30.1804	31.4761	48.7541	52.8153
CBI66307	38.5127	35.2572	36.994	111.213	54.2398	93.9458	38.3127	138.56	61.2384	22.5031	78.4259	26.0671	54.334	2.30692	97.1982	75.4268	127.191	34.0949	106.485	199.727	38.0518	76.308	25.0701	90.0105	86.7427	88.064	58.9228	10.1557	130.946	118.612	14.6421	2.86709	8.90535	7.9641	12.1648	101.658	12.6116	3.84397	76.627	34.9803	49.5637	72.2168	1.25889	38.1914	106.018	15.9005	12.775	110.748	79.4847
CBI66308	0	0	79.3174	0	0	466.006	78.7503	0	0	50.8797	247.785	0	31.4999	0	0	0	0	0	0	283.853	0	36.1958	0	241.673	345.787	0	344.042	0	347.945	0	0	0	0	0	0	0	0	0	144.378	25.1082	0	0	0	0	185.65	0	6.71729	296.605	170.577
CBI66309	0	0	0	0	0	0	0	0	0	0	0	0	0	0	0	0	0	0	0	0	0	0	0	0	0	0	0	0	0	0	0	0	0	0	0	0	0	0	0	0	0	0	0	0	0	0	0	0	0
CBI66310	511.835	507.238	165.394	1049.72	637.936	219.892	78.5944	646.938	889.986	74.9699	226.963	41.6545	45.7396	365.959	1084.16	114.186	624.439	143.862	1017.34	204.814	149.558	63.3334	689.005	204.474	197.8	404.955	136.626	515.023	108.363	535.929	528.042	236.157	655.466	278.053	567.809	654.165	226.568	205.124	210.644	125.024	172.392	496.247	229.696	169.281	276.731	451.895	78.2036	211.239	200.483
CBI66311	1104.63	1104.5	768.934	1812.89	1327.16	813.87	360.259	1209.28	1582.88	382.402	1029.56	237.11	269.292	456.643	1464.06	350.843	1166.61	308.851	1419.8	698.936	264.401	455.33	555.521	941.852	841.736	1501.87	858.202	1175.91	597.345	1552.87	634.055	335.477	1273.98	353.432	599.691	1530.68	465.299	463.82	960.725	501.729	325.541	1173.52	377.103	315.63	1351.57	429.867	673.02	1069.13	954.11
CBI66312	5041.43	3541.04	6929.98	5596.18	3971.51	4971.15	1741.41	4423.78	3923.76	1816.53	2058.47	1155.19	1322.19	5341.33	3567.09	1320.81	4940.24	2180.85	3238.91	2386.24	1596.95	689.797	5810.28	1957.64	4444.47	9756.92	3838.05	10610.2	2736.31	10157.7	4644.49	2290.96	6654.42	2512.2	5473.9	6726.48	2421.31	2480.99	2116.52	2280.43	2842.38	4983.19	3467.5	1976.5	2295.88	3614.91	1346.58	2582.71	2080.96
CBI66313	1767.92	1653.71	986.352	2528.22	1962.3	695.843	274.345	2811.75	2250.02	366.932	1222.68	257.083	242.375	1387.86	1832.91	422.058	2709.13	532.815	1677.24	942.195	495.372	538.278	1899.72	1089.23	645.648	1563.99	548.168	3339.87	1083.15	1720.73	2102.73	411.138	2335.64	461.321	1706.77	2155.05	1539.83	609.098	1167.89	249.05	703.337	1616.6	916.769	498.941	1246.13	1612.08	656.564	1278.25	1144.88
CBI66314	83.7522	395.525	13979.1	125.515	107.716	12938.1	77.7628	152.004	74.016	43.0643	6796.37	0	13.3307	860.879	73.9107	189.927	165.958	6465.44	81.8094	9595.5	5299.67	7827.46	12754.5	7344.99	13284.6	31.5006	7585.02	19470.4	10666.2	49.0174	10472.7	699.563	12242	495.33	11326.5	494.6	7783.49	416.852	7623.47	15.9386	5555.51	176.769	301.142	4665.67	6828.35	13402.5	3689.87	7601.34	8051.52
CBI66315	105.661	75.2862	118.166	115.277	103.845	316.212	85.8935	254.681	84.9733	89.6809	257.289	77.9131	105.919	264.26	100.113	142.387	244.09	69.364	111.672	175.482	49.9008	103.387	117.062	273.406	333.948	167.784	251.728	90.5696	131.636	159.782	92.9527	285.653	93.1238	289.449	96.9598	85.2169	93.476	221.278	241.633	93.0508	80.7463	69.6769	308.995	91.6666	213.117	62.3339	92.0479	177.978	263.381
CBI66316	0	0	0	0	0	116.098	0	0	0	0	33.1807	0	0	0	0	0	0	0	0	55.288	0	0	0	68.1311	104.184	0	15.6835	0	13.5543	0	0	0	0	0	0	0	0	0	0	0	0	0	0	0	58.4946	0	0	12.221	78.315
CBI66317	140.144	248.19	4768.68	101.361	125.351	9448.74	178.453	296.744	349.883	72.0604	4354.35	46.9535	40.1517	1130.26	98.941	162.082	284.644	334.985	175.472	8144.51	431.556	8690.47	69.3949	6477.18	9297.3	13.8365	5418.73	26.6082	4718.7	20.8209	182.422	1687.03	57.0341	2614.05	157.316	204.837	74.7129	1390.95	4202.1	248.034	210.864	80.6705	1372.64	145.051	4761.81	124.979	2741.35	4620.46	6156.58
CBI66318	634.555	491.052	873.193	519.7	802.69	695.09	1882.94	615.73	986.195	2063.14	1194.5	2407.47	2551.04	783.75	540.017	1875.26	585.05	528.742	571.675	727.757	597.744	919.62	418.33	1186.35	734.261	441.195	340.282	419.986	349.686	476.637	454.197	598.577	259.409	874.572	483.028	436.657	880.882	977.386	1182.15	2376.11	701.824	486.539	768.579	618.378	626.65	369.963	1076.48	608.588	1181.56
CBI66319	196.947	141.604	99.2729	198.987	197.956	100.406	116.192	190.053	141.262	125.549	129.889	59.5975	87.985	66.0787	188.155	119.875	196.027	101.351	189.643	208.355	84.9922	152.665	75.2266	142.599	118.174	125.825	73.2936	111.516	177.284	108.385	83.2174	38.0937	143.932	50.8462	86.0615	224.022	58.6112	70.3082	111.541	179.353	112.402	286.317	50.8303	122.911	114.762	75.8251	155.535	90.1951	125.994
CBI66320	40.0933	28.0501	26.6019	27.6184	36.4553	56.8127	24.4315	32.8927	35.4652	23.0117	34.2976	23.1314	24.3724	11.6978	26.6018	32.208	28.461	17.2887	30.545	26.3319	13.9354	17.3176	27.2563	33.5184	60.1009	9.59875	37.6352	21.0671	21.9913	12.2888	19.6057	10.9037	32.3624	14.4709	14.4722	26.8662	16.4139	8.44645	27.0246	30.689	14.3615	20.8645	15.3204	19.8163	28.5939	10.2617	7.53242	23.3458	32.6537
CBI66321	266.924	379.287	115.871	502.668	259.53	69.8741	42.9601	251.684	360.668	13.6388	81.8247	5.19698	8.88824	923.171	562.614	31.6585	238.826	633.279	620.095	116.5	452.148	47.9172	155.063	77.9725	65.4022	89.5256	27.8839	177.588	42.0383	131.987	120.562	49.3872	180.386	2164.06	150.442	389.821	114.521	1682.74	81.9478	47.2904	427.784	348.762	530.88	703.481	57.7768	185.363	68.6134	42.8922	74.9474
CBI66322	2431.27	3241.87	1277.07	2299.05	2394.22	263.402	1560.22	1521.35	2870.79	1752.54	608.397	1457.8	1441.55	388.762	2701	1892.96	1505.63	771.865	2804.02	660.056	1362.52	776.391	1484.3	468.319	270.04	816.583	133.233	632.246	486.723	980.043	1479.25	153.081	2544.02	223.052	1615.52	2900.84	1034.5	415.059	618.542	2141.38	1128.74	2997.56	272.761	782.882	334.27	2635.28	1326.43	364.7	496.19
CBI66323	3653.04	4389.71	2909.83	2833.26	3393.25	874.553	4162.67	2135.25	3388.43	4509.51	2062.3	4556.3	4467.04	973.741	3133.06	3951.79	2175.65	909.467	3256.2	1531.02	1496.5	3198.16	887.337	1508.76	884.138	2078.76	518.359	750.822	1286.71	2068.63	1318.34	589.23	1787.45	613.391	1144.21	3668.7	1639.77	1188.29	2061.23	5612.31	1788.6	4414.9	885.931	994.987	1142.57	1781.47	5542.78	1122.86	1533.79
CBI66324	441.414	387.958	441.532	543.077	401.843	151.189	110.355	398.471	343.927	112.891	402.453	73.7423	88.2836	110.945	408.265	162.841	385.984	74.5317	442.404	596.873	124.392	504.505	145.931	392.297	146.288	552.506	57.4254	79.3994	253.608	516.81	180.702	103.008	252.767	115.654	164.391	441.856	115.357	109.469	414.371	145.766	132.201	549.228	86.8963	82.413	253.735	123.904	643.456	227.804	410.08
CBI66325	665.553	509.365	812.343	647.979	575.56	409.945	193.249	568.131	441.381	312.14	432.287	238.311	209.937	274.903	586.047	317.877	569.253	432.868	616.987	556.96	515.153	787.289	296.04	428.296	423.518	635.415	229.845	268.933	301.842	601.756	240.027	250.366	388.358	351.495	260.776	539.104	226.62	296.489	475.699	361.283	332.141	771.936	280.979	328.155	209.363	396.909	342.602	290.282	466.664
CBI66326	344.542	325.762	1206.05	484.074	366.989	1860.72	156.474	440.385	340.275	119.149	953.91	94.104	105.06	1202.96	550.481	388.54	469.217	2656.9	616.065	1428.32	2096.16	1754.75	1294.68	1003.72	1980.3	354.562	997.348	779.18	745.226	465.344	1576.23	1803.27	1424.08	2259.61	1302.46	545.304	1299.76	1496.66	875.598	291.316	3099.16	347.611	1312.91	3256.25	477.76	1486.66	693.09	495.032	841.275
CBI66327	203.564	131.712	89.9102	324.919	183.643	69.1697	38.8503	317.477	166.634	27.6108	83.6589	8.17765	13.986	468.969	342.487	51.4765	300.674	185.4	399.245	75.4277	140.597	100.444	110.908	79.3009	78.5642	466.82	57.0124	21.6263	97.1403	432.845	196.753	657.2	136.583	571.871	158.914	207.926	91.4381	391.252	89.1707	43.1988	206.134	151.74	437.059	201.359	73.7414	76.7888	29.3278	78.7204	75.0604
CBI66328	234.356	230.023	102.164	381.838	235.431	50.5989	41.4358	336.613	292.429	35.8025	91.7446	15.4121	29.3543	152.268	409.926	74.2557	352.39	56.6441	552.468	95.6977	51.8139	116.794	59.5648	100.753	45.9306	204.555	26.0329	33.7447	96.0102	235.868	60.9934	190.475	67.6509	174.653	71.6225	288.578	45.5531	128.376	94.6245	28.8893	62.1104	252.037	117.467	70.2722	94.8097	38.2263	100.284	72.3548	96.974
CBI66329	600.486	549.733	264.5	647.12	515.469	112.074	213.69	625.549	506.457	328.766	188.776	249.455	262.203	582.455	661.174	361.54	615.199	215.542	711.337	207.88	201.292	325.292	200.742	217.946	103.439	455.767	54.1671	156.384	220.724	451.772	249.882	542.802	278.865	651.209	253.125	569.824	200.613	560.369	192.413	320.76	243.932	551.805	579.872	244.788	162.622	174.988	392.537	156.038	199.401
CBI66330	319.229	276.903	165.313	553.972	381.46	233.933	144.805	441.432	418.038	264.879	304.794	201.643	243.093	188.387	527.707	286.826	415.255	220.733	610.426	387.97	182.073	93.0257	291.963	324.631	249.031	221.714	133.481	339.862	329.613	253.163	212.225	176.513	331.892	215.517	224.768	390.921	261.628	176.163	275.301	308.185	245.739	326.797	155.409	253.004	227.795	171.761	88.5151	201.183	308.212
CBI66331	45.0918	30.0464	6.47552	67.828	46.8438	14.9046	4.58006	49.9714	37.7706	4.61276	17.2853	4.53677	5.98098	61.5636	75.2844	7.36979	55.0618	10.4294	88.2901	23.1739	9.93393	8.26568	22.9748	15.1761	14.3067	20.4835	6.16054	2.57095	8.79789	29.9022	20.1743	73.1859	15.3268	81.6252	23.0719	33.5362	5.02399	26.1658	17.0408	3.86543	6.90094	32.1527	49.8085	9.37782	11.2923	11.321	6.61845	12.0596	14.0056
CBI66332	20.0874	14.3177	15.6008	45.8102	15.7605	16.7895	4.20696	29.315	23.7475	1.81205	22.7512	0	2.52416	8.35935	59.0899	7.19253	22.9862	5.14776	71.3507	34.2336	8.93695	10.3127	12.831	12.7407	20.7815	5.96464	10.4605	5.01822	10.9837	7.61554	4.69775	10.3892	6.2746	12.0244	6.78158	25.2341	3.55439	7.73832	22.2488	1.00599	0	10.1428	8.36311	2.68198	10.6469	3.92844	2.33251	13.8645	13.1806
CBI66333	45.2573	30.6291	23.5566	82.1477	46.1656	40.0199	7.0443	71.7085	53.0561	5.34277	47.1602	3.43829	8.08557	27.0816	99.6782	13.0907	72.0635	12.265	122.001	68.0437	10.0382	15.7664	38.6726	29.9782	39.2731	26.5969	15.5867	3.8969	20.2983	31.914	26.3142	23.4468	28.1912	29.4134	29.3757	31.9312	10.2027	14.5348	41.7247	6.15196	9.33935	34.1147	16.6049	11.0122	23.3809	12.3932	14.4992	23.7587	31.9856
CBI66334	0	0	0	0	0	0	0	0	0	0	0	0	0	0	0	0	0	0	0	0	0	0	0	0	0	0	0	0	0	0	0	0	0	0	0	0	0	0	0	0	0	0	0	0	0	0	0	9.53552	0
CBI66335	120.721	101.404	28.5624	219.103	131.053	32.8238	47.1255	191.828	112.764	21.8042	44.2146	10.2395	16.053	120.825	197.394	52.4999	205.526	44.4403	238.148	60.5726	32.9394	35.4947	68.2118	38.0091	34.6056	157.122	16.2783	10.8799	29.8952	198.34	56.3178	165.181	59.0797	138.693	68.8593	120.926	33.5771	83.8868	42.4489	16.1399	44.8721	123.147	113.737	48.8441	27.384	42.586	31.7429	28.0114	36.5499
CBI66336	146.89	71.9595	26.3995	166.125	159.745	26.4064	165.971	183.764	72.301	68.0268	34.1548	29.4582	90.1357	135.892	175.858	126.737	168.646	40.9386	197.854	57.6098	55.8429	23.6694	225.692	34.8073	27.2073	156.954	12.3023	31.3007	31.6199	179.243	187.445	112.188	194.568	146.253	193.388	98.0882	84.5634	82.5367	37.608	65.4144	45.6094	123.841	133.018	42.9089	35.1378	153.554	7.97387	33.5697	32.0477
CBI66337	31.2268	13.7775	31.8237	66.7856	22.5506	47.528	4.75106	42.228	24.35	2.59736	69.9659	1.0257	4.38556	93.6786	57.3437	4.37379	42.7679	35.369	67.5294	94.7265	34.6038	33.4276	46.1467	64.2832	48.4429	134.462	19.1596	13.0782	53.3748	142.9	26.7907	140.343	33.6395	152.091	29.6036	32.4073	22.3642	87.9291	69.4258	2.09741	23.1802	25.3763	70.1419	33.2707	44.168	29.3492	20.4811	35.4181	70.5671
CBI66338	237.138	159.402	682.495	397.628	183.782	1752.79	82.2425	330.14	194.67	44.7461	958.909	24.2966	55.4051	514.624	349.587	86.3381	299.374	689.513	361.268	1449.11	426.922	751.375	436.718	1092.76	1660.09	347.765	961.617	743.509	787.254	363.868	222.342	767.859	522.009	955.116	323.876	306.743	380.34	474.534	886.982	111.097	355.5	269.248	386.434	619.231	623.065	494.918	33.2297	685.041	1059.81
CBI66339	206.784	147.466	265.316	320.114	161.858	78.8856	67.3735	187.229	161.589	78.1386	78.0296	80.5945	81.5103	128.386	278.933	92.5269	193.875	48.6532	314.627	127.575	41.7302	180.216	54.9759	82.9535	77.4058	50.6972	61.1368	17.1271	108.602	60.7306	48.753	135.695	127.784	146.478	49.8516	252.838	27.9947	139.571	81.7758	100.89	54.5608	257.232	117.366	51.119	64.6728	53.6307	103.443	84.4784	84.2028
CBI66340	735.654	330.067	306.519	936.139	383.227	542.951	72.4588	473.696	297.71	14.0445	371.908	0	86.95	590.309	783.391	148.657	526.201	140.248	844.069	322.908	52.7746	271.428	106.078	289.661	644.277	2.56831	271.767	74.9073	398.147	0	85.6715	697.861	407.582	753.857	78.8419	551.117	55.0973	783.695	321.891	103.96	88.3808	660.348	502.839	105.321	221.561	121.791	18.5419	286.554	341.366
CBI66341	127.385	82.8133	65.4579	249.633	92.5973	103.317	17.3406	143.057	83.4593	14.6826	55.1898	6.65973	9.41861	79.7933	255.031	20.2846	135.283	55.5537	278.498	81.4939	55.4217	66.3414	45.9959	62.3553	111.131	113.611	79.2268	17.7088	83.0317	116.568	38.0917	120.242	84.4733	149.316	48.1819	155.425	35.988	126.31	53.634	19.7289	51.0963	146.678	72.638	58.2995	55.3013	68.6336	23.4714	52.3153	60.6618
CBI66342	43.1411	42.4635	40.9145	104.948	45.4801	49.8327	13.5694	69.3264	70.0845	8.76702	62.1817	7.08523	7.95222	51.7307	114.075	12.9484	63.7738	37.9116	98.0271	75.6921	32.4648	37.0584	63.5226	63.8398	51.9611	22.5942	29.7434	42.6609	37.9497	25.9203	55.4689	44.8097	52.0417	67.8274	50.9962	55.6139	43.0776	99.9545	61.6824	8.30058	43.8796	45.6491	50.9841	46.5926	44.8985	44.594	16.5542	36.0679	69.1346
CBI66343	836.095	495.361	638.676	547.93	738.56	170.794	609.196	652.84	747.234	468.028	448.996	421.311	416.834	776.932	378.408	856.498	586.731	1867.55	302.669	528.508	1956.29	218.226	4878.98	452.934	144.07	1477.48	78.855	1819.8	501.026	1786.29	2428.45	243.553	3202.24	339.263	2435.35	927.413	1144.64	348.69	421.692	646.975	2359.05	300.483	554.57	1878.86	288.295	1521.32	544.947	358.432	437.915
CBI66344	852.413	624.494	555.47	539.844	964.315	431.457	786.187	818.225	1048.91	854.969	880.722	671.897	692.571	996.247	427.102	1185.64	696.316	579.783	405.815	684.014	725.06	572.039	1011.61	672.329	431.198	685.137	297.27	282.684	454.252	681.705	664.597	529.17	516.962	634.963	666.364	625.155	532.083	782.565	824.74	1069.51	745.59	422.496	976.592	621.587	616.19	410.475	893.699	508.235	663.539
CBI66345	933.384	673.614	552.164	649.708	1013.44	286.828	901.893	900.314	1058.46	1008.28	877.429	783.764	857.734	558.086	479.162	1372.75	879.045	279.45	513.135	689.792	347.994	483.5	990.703	611.844	287.56	947.383	166.866	299.181	435.002	825.606	740.903	244.888	582.898	264.309	664.756	759.179	549.407	386.474	880.12	1118.09	448.631	578.43	457.907	300.995	506.969	418.784	535.093	458.811	644.477
CBI66346	1545.67	1042.26	555.081	1055.7	1697.5	312.777	1014.58	1454.56	1731.62	1198.67	592.773	856.012	944.878	491.808	953.991	1602.73	1355.89	155.837	928.967	650.208	173.632	714.477	1407.05	481.428	321.825	1526.45	134.521	196.826	428.701	1362.47	1003.94	330.722	483.144	395.203	961.289	999.999	539.759	336.617	547.617	1437.56	286.503	1158.31	376.34	212.413	346.682	534.704	1056.63	291.763	474.176
CBI66347	0	0	0	0	0	0	0	0	0	0	0	0	0	0	0	0	0	0	0	0	0	0	0	0	0	52.0837	0	0	0	103.426	0	0	0	0	0	0	0	0	0	0	0	0	0	0	0	0	0	0	0
CBI66348	0	0	0	0	0	0	0	0	0	0	0	0	0	0	0	0	0	0	0	0	0	0	0	0	0	332.378	0	0	0	272.398	0	0	0	0	0	0	0	0	0	0	0	0	0	0	0	0	0	0	0
CBI66349	0	0	7.92844	0	0	238.323	0	0	0	0	238.394	0	0	28.6759	0	0	0	0	0	189.157	0	39.7988	0	181.815	178.222	0	80.487	0	187.812	0	0	0	0	0	0	21.4177	0	0	146.539	0	0	0	0	0	186.118	0	29.5438	244.597	187.557
CBI66350	73.2659	81.9664	26.9099	107.894	71.2418	58.3211	29.1934	53.3201	106.392	14.8107	81.607	13.7471	15.2823	55.8668	74.303	46.8963	51.3038	41.0616	68.4708	58.6803	39.9567	24.5397	153.385	64.1309	57.103	53.9603	36.8248	42.6912	30.4089	64.1739	74.0526	46.6915	52.0993	64.2889	69.5626	78.7273	58.3162	32.4354	74.3564	23.4257	37.0422	65.7547	51.2003	37.7717	64.1078	40.7384	27.3248	55.9845	64.3409
CBI66351	1884.15	1751.61	2816.84	2102.37	1264.67	730.387	996.183	2049.28	1238.19	799.031	1673.94	550.889	626.979	2488.96	1707.6	753.613	2072.37	1447.91	1540.08	1899.64	1234.4	1460.71	943.884	1602.88	694.167	2728.46	462.646	1858.22	1266.44	2609.27	969.456	1991.47	1953.09	2825.26	975.985	2596.71	992.981	3121.74	1897.34	1137.61	1626.8	1962.98	2783.5	1510.73	1176.51	935.175	1477.4	1130.27	1802.53
CBI66352	212.525	283.331	257.981	361.938	175.986	301.058	65.7319	335.282	236.097	41.4726	491.854	29.8944	38.8503	247.437	345.327	87.46	317.38	117.303	387.798	706.515	156.309	266.853	163.53	434.706	299.259	253.603	117.131	134.636	163.008	285.042	162.893	282.946	184.37	309.576	165.604	279.083	101.142	263.729	499.339	72.7927	142.573	205.378	227.957	137.133	268.006	123.371	364.994	226.945	457.061
CBI66353	124.778	101.667	127.253	162.342	96.5459	49.7958	48.6786	172.891	98.501	32.3244	66.8505	14.4209	19.4713	311.672	162.985	57.7948	199.535	139.164	205.313	85.3376	122.121	147.606	147.28	77.9043	43.9178	206.858	24.2831	61.7216	63.4155	221.124	157.424	377.001	128.611	349.691	160.753	140.674	70.9943	283.543	69.1084	51.0878	147.778	122.057	252.186	134.477	56.6474	133.337	92.5944	43.544	79.3942
CBI66354	1071.68	1089.05	775.865	872.346	888.395	858.244	816.052	997.941	638.679	894.382	674.03	769.147	829.896	1937.19	992.438	888.722	1017.24	1680.2	998.726	584.267	1311.4	798.525	1097.53	675.925	897.25	1218.81	633.59	987.453	691.721	1068.52	1327.59	2401.43	1578.76	1998.18	1271.05	932.079	1068.78	2152.42	640.061	1486.43	1777.64	1153.96	2067.38	1588.6	637.469	1486.43	889.442	515.295	672.938
CBI66355	26.9009	23.3118	18.0849	80.2729	31.9397	43.2157	4.73649	72.3707	33.9248	3.0602	37.5841	7.97593	3.41025	96.9389	94.0139	5.66849	68.2038	35.4065	87.8362	39.5772	19.405	10.232	24.7895	35.115	45.7222	39.453	32.4919	26.7427	28.8798	46.9432	23.1474	212.298	39.9642	223.106	22.3329	41.1217	15.2639	132.253	37.8745	11.3261	47.3737	33.5733	83.2011	43.844	33.6951	20.3454	2.06048	28.9206	31.7678
CBI66356	28.3988	22.0946	31.631	77.4718	37.0393	140.11	9.29791	58.1749	42.6895	5.08308	99.0541	1.00366	5.14958	13.8564	89.6196	9.17099	58.4697	32.9382	79.4854	111.674	20.837	45.0368	39.1343	109.948	162.153	23.1963	86.3102	21.0442	55.9337	33.9863	24.3827	24.7276	60.8043	35.9792	29.3998	58.778	31.9837	18.9445	91.0828	10.6037	21.8097	27.9349	6.97978	39.1216	71.709	37.4008	9.51718	61.7765	106.066
CBI66357	8799.84	12780.9	2858.67	6036.77	13106.2	1505.93	79290.5	7301.32	19002.5	69062.7	6590.55	96442.5	88317.8	5092.8	8331.18	80646.1	7729.3	7098.37	8034.1	7553.83	5933.13	5029.41	4905.89	5409.54	1460.72	7723.51	395.018	10046.9	2839.09	6722.82	5579.81	1466.9	10018.9	5726.64	4965.8	9227.99	11024.3	8102.21	7400.14	58933.9	7769.05	10904	192.141	7797.17	1842.14	3810.47	6310.83	1599.56	5756.04
CBI66358	302.688	576.713	42.3675	382.852	385.051	321.309	114.996	316.523	684.487	71.481	201.28	52.0061	42.5103	47.6495	431.502	136.04	324.772	188.426	413.763	282.346	123.055	75.0247	194.084	222.361	369.732	162.463	122.723	962.587	78.9393	217.542	177.851	69.3142	228.532	90.3496	179.223	639.385	141.89	47.518	196.227	126.936	133.618	397.35	39.5944	178.449	114.727	159.124	68.6167	68.8053	231.086
CBI66359	109.289	84.8425	16.8553	224.462	148.349	25.8247	26.8081	111.403	269.576	13.0865	50.962	8.35981	10.7232	18.9399	189.261	27.4998	131.024	3.57853	190.243	66.957	5.96609	8.6252	13.3002	43.7331	26.7305	110.225	10.7982	12.3173	16.0801	127.994	9.86113	13.2406	9.90073	26.5628	8.64287	197.38	7.98132	12.4921	35.0345	21.3683	6.53977	118.063	18.7331	4.55745	26.6426	4.82122	3.20137	19.2878	43.6891
CBI66360	824.417	702.824	573.253	816.071	829.599	934.002	209.48	769.393	678.949	317.045	875.414	203.083	222.188	457.928	772.044	267.698	754.733	298.906	766.145	714.219	253.273	761.668	272.958	1017.78	980.785	1253.31	668.257	452.847	648.389	1046.6	353.844	336.744	487.408	456.4	344.174	815.57	382.339	497.617	869.302	275.688	384.936	816.727	434.507	346.793	939.151	345.609	742.614	745.604	1019.38
CBI66361	635.214	516.959	373.757	681.21	606.105	146.193	132.588	679.713	493.545	166.626	303.051	87.9236	74.7015	509.04	699.93	204.221	653.707	480.375	755.043	259.883	402.801	543.313	382.96	260.854	146.35	348.386	75.2146	203.16	176.476	428.005	482.563	555.531	415.228	658.107	428.113	562.495	292.519	574.167	321.355	140.45	523.627	718.952	522.912	441.134	184.103	449.944	508.982	160.126	279.469
CBI66362	433.649	362.898	209.358	514.228	440.711	109.468	79.4224	424.121	355.793	101.034	258.583	30.4588	48.541	252.895	457.852	120.605	426.002	186.026	403.246	202.866	240.727	174.474	469.243	213.458	105.393	549.387	61.0777	259.696	221.249	550.699	600.563	146.797	867.142	200.781	575.132	378.866	395.292	235.196	254.836	85.6403	238.275	465.984	199.519	206.052	162.128	536.807	289.583	165.718	219.468
CBI66363	260.56	221.204	201.569	447.766	257.285	67.4589	67.5892	294.675	292.397	87.6723	163.172	46.089	46.6725	309.907	349.485	147.178	282.881	269.226	357.599	170.27	313.812	130.619	380.011	140.321	64.1673	295.449	33.7066	114.302	142.227	320.967	413.059	196.902	462.199	234.589	424.248	290.759	270.461	262.607	162.251	59.4407	283.8	289.192	262.226	282.667	112.528	367.279	132.461	115.164	147.11
CBI66364	236.037	174.377	141.384	432.97	232.78	47.7765	43.7328	263.397	323.88	94.7638	73.4328	60.425	75.8927	374.999	380.493	165.641	253.793	136.962	348.185	81.7929	128.022	55.1997	217.681	70.0932	47.2221	89.9063	24.2966	50.8284	60.9675	111.898	309.183	346.428	237.396	440.762	308.016	269.598	150.07	425.478	72.8721	42.1521	153.462	342.592	344.344	163.163	60.0393	170.47	104.335	63.4494	73.7001
CBI66365	138.457	122.71	198.193	215.809	119.322	54.2893	46.7391	138.957	115.395	63.1171	97.5721	34.9453	41.0491	62.9919	160.51	62.997	135.271	52.7277	161.738	148.358	59.3987	153.797	72.2796	79.2218	54.8009	96.2721	11.4834	18.319	24.3596	96.4331	85.1048	58.7651	117.39	70.3239	81.575	139.205	53.7645	77.1544	94.0339	72.4655	60.2291	156.166	60.1918	54.2357	17.5089	82.9408	103.891	19.7907	84.4687
CBI66366	20.9472	11.0281	37.1761	82.5537	11.6533	143.201	14.3404	25.5496	15.9244	4.05352	76.0107	1.25772	5.91539	2.22616	77.7695	11.4925	24.3616	14.3569	61.504	102.204	13.0559	45.2118	20.01	76.8705	169.072	208.402	63.7956	5.70193	51.0847	216.142	10.4205	4.98009	23.4891	10.247	12.2807	33.9189	6.97751	2.47293	77.5467	5.78669	16.945	11.0205	0.971851	14.0561	43.2528	18.4126	16.8575	34.861	71.0338
CBI66367	145.91	53.785	143.54	332.512	85.5183	507.684	19.85	205.969	40.7786	8.33615	142.432	11.142	16.6738	104.029	296.049	11.0295	222.406	372.946	351.165	222.939	348.335	307.122	161.646	181.668	514.991	241.856	270.4	81.2936	205.107	229.24	94.2693	112.133	183.979	187.228	124.992	105.684	85.1721	96.9398	189.59	18.0371	396.467	161.519	62.4187	409.628	148.953	384.926	398.996	156.786	208.915
CBI66368	0	0	0	0	11.0051	0	0	0	0	16.1326	0	0	0	0	0	0	0	0	0	0	0	0	0	0	0	0	0	0	0	0	0	0	0	0	0	0	0	0	0	0	0	0	0	0	0	0	0	0	0
CBI66369	436.294	236.031	685.665	300.144	337.433	164.577	290.594	260.55	388.885	202.192	246.17	162.068	228.003	1497.22	338.758	264.334	265.915	1181.12	295.562	311.912	1536.51	558.233	2308.47	276.654	177.518	878.152	84.6707	1642.8	276.991	904.132	657.801	2502.5	733.473	2572.68	891.828	299.952	544.996	1375.37	279.782	582.633	999.729	266.771	1840.09	1312.47	126.318	1001.93	99.1491	133.169	288.783
CBI66370	199.869	211.826	170.913	180.747	180.046	50.1597	103.959	247.144	164.089	168.371	111.901	103.185	117.819	169.201	202.047	170.51	254.516	102.01	210.303	104.503	97.8525	261.021	92.4397	112.215	50.9127	138.605	28.6558	28.0049	93.2905	116.948	101.43	197.242	76.8957	221.443	90.6022	184.805	60.4934	169.768	110.078	143.563	105.84	178.504	159.464	110.134	74.3376	104.354	347.851	68.3191	112.198
CBI66371	137.447	110.818	169.525	269.004	128.819	257.355	46.6975	174.681	113.037	75.5354	207.317	76.3725	71.7591	207.274	230.782	98.7916	172.174	94.3993	222.889	193.969	74.0181	231.388	127.998	211.38	269.468	389.03	214.113	123.427	208.97	385.871	153.324	272.538	170.077	282.307	144.73	159.796	81.3812	222.835	209.652	81.9414	118.425	136.561	186.876	113.598	242	109.381	272.092	201.918	201.857
CBI66372	372.124	394.98	271.765	450.698	408.882	165.455	93.0155	408.422	357.45	123.45	221.613	64.3504	79.2252	471.916	378.67	160.972	393.549	702.977	360.023	207.12	545.853	154.716	519.337	186.155	158.648	635.179	105.884	463.594	133.481	580.365	696.198	359.012	862.112	423.887	628.135	342.814	656.469	532.124	201.721	114.011	619.835	356.144	423.006	703.866	161.178	639.181	161.539	171.021	197.451
CBI66373	125.458	130.695	128.949	213.365	126.064	145.012	33.1052	109.722	94.8455	30.3723	143.356	14.8658	33.3698	99.3292	77.4571	50.9391	104.957	241.725	77.5713	152.304	180.839	24.9543	130.856	131.058	115.154	287.017	64.8061	373.303	89.6767	277.54	180.835	78.4838	474.853	92.3511	159.295	155.991	161.347	84.7644	119.334	35.4649	226.934	181.021	83.2802	245.661	103.018	178.474	39.1382	132.792	130.918
CBI66374	7.2979	4.63368	57.4534	15.4052	8.38578	45.25	7.46375	11.0368	8.94682	1.62824	46.8582	1.75138	0.756037	19.6579	14.4819	7.68769	11.2487	16.4518	17.1014	44.9616	14.2034	37.3532	18.8089	37.3769	47.7462	276.956	24.2814	27.7898	20.3563	339.805	18.1385	16.2576	36.6974	14.6818	16.9055	8.86785	12.3705	17.9706	39.6581	1.67577	17.5066	6.86902	8.45814	18.0272	26.2148	12.4313	24.592	24.9179	38.6481
CBI66375	88.008	71.8918	35.9764	137.934	85.7965	31.8254	49.263	92.6195	88.2901	40.6831	33.2237	18.9819	38.5465	75.2982	107.257	67.0628	91.4027	17.9155	120.718	42.9562	16.741	36.2875	14.2561	29.1657	31.9104	78.0433	12.9329	17.1438	16.8749	93.7885	17.9508	65.7142	18.6439	78.7376	21.0006	79.4687	12.6663	78.5664	32.1546	42.0267	17.2727	87.376	60.7325	16.4078	17.3699	12.6313	11.8987	16.8767	30.4252
CBI66376	1012.99	1018.04	421.164	745.589	874.327	824.582	277.434	921.13	818.68	206.708	750.218	82.4179	139.102	507.505	763.1	295.955	902.105	213.537	765.709	465.182	139.307	684.644	609.518	826.627	876.583	1254	646.178	369.342	478.274	1050.77	448.938	598.295	170.916	571.644	401.128	1153.2	348.94	278.043	656.533	233.95	230.939	745.644	462.553	237.662	743.788	179.927	711.325	590.416	772.633
CBI66377	70.9377	65.0922	28.5248	197.341	80.7383	49.3627	8.16605	109.976	96.9062	8.89833	57.5604	3.42067	4.53396	68.4163	179.008	24.7969	110.007	17.8152	198.934	69.9314	16.0898	28.7382	32.1177	48.7822	52.0037	118.457	27.462	10.8554	34.7488	123.072	19.9347	97.0689	22.5931	104.231	22.8398	109.434	10.5918	55.1507	54.9696	7.46109	16.799	98.3813	62.9074	19.0211	44.7219	16.5407	20.0233	45.0755	46.1626
CBI66378	388.614	351.442	68.9846	678.895	375.66	185.684	60.8813	462.8	414.086	59.9855	139.181	12.815	52.9663	101.315	784.8	158.733	471.809	6.09513	758.112	212.961	5.54278	90.9436	24.5104	137.914	203.627	73.3699	103.137	10.8932	129.851	96.0881	8.39799	140.951	38.9156	118.328	19.628	400.941	9.36897	82.3093	130.722	59.6887	12.9954	453.557	66.0148	15.1368	152.284	17.0552	75.5593	128.652	127.162
CBI66379	115.648	124.79	50.4569	295.736	124.065	53.4961	14.0963	211.674	142.325	17.5144	77.2137	7.91241	10.93	52.7876	259.716	27.8078	202.397	25.9092	287.181	143.759	24.8775	43.7086	56.2747	75.7129	56.7776	133.52	34.38	7.76058	62.1428	158.184	33.1625	53.02	58.7758	73.1426	36.0948	160.039	15.391	53.6129	83.7705	13.4831	18.5164	145.877	40.6814	28.8675	67.9814	37.8016	42.8977	67.999	78.1117
CBI66380	158.139	162.63	137.797	310.707	133.344	113.757	36.2732	280.639	160.82	30.5532	129.905	19.6064	17.411	80.885	298.689	50.5309	293.579	50.5719	328.286	214.211	47.2121	154.618	72.3776	160.466	110.717	178.379	71.3674	29.059	119.86	196.44	40.7696	116.119	63.5469	140.693	46.6693	185.822	24.6145	85.9962	160.856	28.0132	54.0757	172.574	69.6317	54.4711	99.0376	51.1839	66.4189	95.4583	167.241
CBI66381	340.631	358.558	502.925	376.21	250.374	314.422	314.496	338.144	235.024	394.852	451.817	425.421	479.39	687.684	298.468	527.512	306.87	258.694	323.22	514.989	239.893	502.02	245.554	435.343	318.581	385.335	205.501	224.409	438.236	346.296	242.089	607.329	368.369	707.782	233.5	368.029	174.918	791.744	429.144	481.575	271.286	323.377	631.336	254.031	363.69	226.649	641.359	325.926	442.658
CBI66382	264.371	239.975	378.512	281.77	193.919	156.012	213.175	271.715	164.879	248.875	248.825	198.27	254.321	244.546	199.003	295.806	276.496	106.214	200.467	290.458	98.6196	231.281	73.8477	201.546	174.486	311.729	85.2629	105.656	240.328	276.296	95.2503	246.998	222.774	256.757	99.5945	273.237	104.295	367.13	217.298	350.782	127.59	283.274	272.273	116.053	186.909	88.729	275.988	166.972	198.813
CBI66383	263.462	315.947	497.666	296.426	280.665	160.331	227.845	242.922	364.691	263.662	230.055	234.604	272.715	90.2583	247.501	452.561	245.468	67.2213	248.917	361.03	133.181	142.944	146.702	159.347	161.836	231.374	74.0177	99.48	216.774	234.761	152.598	79.2034	578.105	99.883	142.351	325.218	133.683	130.375	194.637	268.738	67.9731	336.312	88.4367	68.3893	144.054	106.606	200.983	164.294	168.737
CBI66384	0	0	0	0	0	0	0	0	0	0	0	0	0	0	0	0	0	0	0	0	0	0	0	0	0	0	0	0	0	0	0	0	0	0	0	0	0	0	0	0	0	0	0	0	0	0	0	0	0
CBI66385	33.2155	35.4511	84.2697	56.6295	32.105	97.9197	11.6225	42.737	37.218	5.76285	127.768	5.31009	8.10866	116.008	57.1712	10.8595	41.725	90.9221	55.9147	204.859	77.2688	80.6581	91.3076	97.0821	106.759	7.66436	25.8716	56.852	50.6789	8.57779	108.337	103.461	82.7574	120.518	103.262	41.4171	82.7981	153.478	119.902	9.3718	86.8716	46.7239	131.593	88.4999	38.4847	86.74	145.733	40.9949	94.1551
CBI66386	1721.64	1309.32	242.292	844.996	2022.73	586.68	662.186	1008.71	1308.73	1752.27	1111.15	1125.24	1021.21	841.638	389.728	1399.67	1076.09	416.501	403.057	305.982	371.495	180.267	1579.1	1023.23	661.773	1529.3	488.418	1011.01	166.444	1570.89	1492.72	395.247	553.066	592.94	1235.01	1131.74	2211.34	563.101	1032.82	737.913	537.937	1518.24	685.767	424.459	1021.36	258.449	304.15	805.575	981.65
CBI66387	0	0	0	0	0	0	0	0	0	0	0	0	0	0	0	0	0	0	0	0	0	0	0	0	0	0	0	0	0	0	0	0	0	0	0	0	0	0	0	0	0	0	0	0	0	0	0	0	0
CBI66388	965.213	1115.69	655.757	819.09	891.625	518.983	1653.56	1092.44	346.19	2077.14	1441.51	1484.64	1630.52	692.879	391.154	1347.68	1175.71	325.533	373.902	1064.68	342.783	849.726	263.082	1113.05	541.98	1337.59	345.193	565.388	1091.07	1011.71	296.673	466.51	765.392	512.848	297.15	748.451	439.908	950.075	1442.38	2158.28	499.688	996.003	779.706	358.344	850.631	204.48	1704.98	757.757	1123.69
CBI66389	651.273	631.381	473.992	681.425	760.088	153.239	1144.52	864.97	312.778	1594.27	518.052	1025.78	1137.37	456.806	280.839	1224.22	874.666	241.993	279.894	489.162	301.577	434.038	354.38	428.678	157.838	873.94	87.0987	385.123	714.567	740.416	397.344	249.696	1141.98	254.393	336.053	682.846	579.733	541.117	510.872	1719.17	404.631	827.347	439.251	271.785	301.675	258.043	805.081	264.106	442.117
CBI66390	493.925	502.187	654.263	566.215	663.092	73.8257	761.949	769.357	276.019	1207.17	334.125	612.247	655.073	276.649	267.195	811.376	756.202	147.7	268.571	318.752	210.544	357.202	251.232	256.26	64.6524	328.995	34.6571	249.374	497.178	304.896	348.038	154.754	805.145	157.079	317.63	452.163	475.271	302.107	374.286	1364.81	303.184	666.033	263.837	178.521	148.349	192.934	290.121	208.98	265.064
CBI66391	103.93	83.9077	632.922	129.513	110.666	278.669	76.804	151.013	68.886	120.716	431.767	41.4528	68.237	165.819	74.1108	119.946	167.02	81.3285	81.5778	530.202	80.0095	541.568	195.958	394.703	288.955	292.126	144.259	176.769	631.29	263.192	224.112	186.022	541.918	146.912	216.663	110.422	250.024	220.061	403.684	165.292	125.208	143.152	147.342	105.083	330.273	134.244	1296.4	285.316	378.77
CBI66392	105.868	77.9222	63.808	219.71	159.296	49.9822	52.7574	174.784	123.181	43.4978	57.0817	26.5193	30.4731	70.2128	130.1	68.9946	185.845	46.6428	144.706	70.182	37.2782	44.8782	83.7199	51.557	56.6439	154.693	35.5444	21.2901	70.1671	177.998	66.4895	70.4902	83.3003	70.4448	68.4638	128.692	56.3825	71.0437	54.4696	61.9482	48.5027	145.231	47.1735	49.8476	45.2885	42.4018	33.6502	42.0053	51.899
CBI66393	425.39	330.081	365.476	346.187	239.985	842.876	393.576	165.919	215.301	237.783	400.349	182.469	249.379	154.564	373.344	158.793	216.802	17.8224	397.957	471.736	12.6839	467.453	25.495	446.114	866.95	1230.43	533.704	2.76975	472.58	1098.64	20.5904	275.241	26.716	311.927	33.2192	381.647	15.5543	284.454	388.538	639.641	21.2416	309.021	224.082	31.086	389.295	15.9005	446.233	306.009	419.248
CBI66394	1198.77	898.914	758.821	787.373	773.567	364.133	308.577	440.006	461.064	271.115	568.178	176.517	163.918	1351.27	872.323	136.092	398.021	619.832	928.32	881.045	795.389	1951.52	292.774	691.662	375.008	4041.66	194.57	844.009	635.199	3348.22	315.657	1755.84	708.571	2017.88	538.61	989.561	217.417	2008.65	666.908	403.251	526.217	1312.13	1539.78	623.242	521.674	666.226	1088.64	535.556	784.557
CBI66395	170.596	158.05	542.811	320.724	138.308	350.958	31.7565	525.376	119.443	27.5774	339.55	13.4169	17.2099	1062.54	318.062	58.3798	520.042	638.141	329.192	433.245	549.948	453.108	598.507	318.098	352.397	654.67	285.473	354.636	420.686	596.885	706.803	1183.94	864.342	1419.09	704.98	225.258	416.182	1260.97	350.918	35.9275	705.137	200.547	1081.53	689.64	269.057	494.872	275.597	265.185	327.29
CBI66396	68.3849	54.9026	127.719	130.66	66.5047	129.45	41.9432	141.145	74.408	25.1162	101.545	34.4534	20.8692	102.145	138.111	46.3486	163.865	77.8378	161.974	118.332	61.0046	157.87	82.3711	110.914	142.022	53.3028	100.131	62.6409	86.6603	66.8408	84.8699	95.369	66.6989	126.316	79.7739	91.4731	53.1556	90.8872	100.63	49.4144	91.7132	66.5934	85.968	91.9568	104.483	69.4167	154.713	69.4659	117.521
CBI66397	0	0	0	0	0	0	0	0	0	0	0	0	0	0	0	0	0	0	0	0	0	0	0	0	0	0	11.8514	0	0	0	0	0	0	0	0	0	0	0	0	0	0	0	0	0	0	0	0	0	9.86326
CBI66398	10.2415	10.1355	18.7508	12.1369	12.3486	162.203	11.2071	11.4236	13.4349	9.70926	106.164	7.86334	12.8372	8.85693	12.5685	16.9832	14.1634	12.58	19.7805	110.003	6.72486	20.6044	10.534	117.187	175.624	27.3552	106.541	10.9377	66.8477	23.0827	7.93035	18.8702	6.51241	20.3843	6.56937	10.8677	6.54816	12.6498	97.4177	9.01421	11.1843	8.47442	10.7712	10.717	92.8769	6.50108	5.93124	80.4176	104.746
CBI66399	314.674	494.498	0	264.537	557.287	0.675756	362.553	210.278	1056.93	365.374	0	266.44	288.731	676.495	223.701	756.968	201.393	877.246	229.572	0	1137.01	0.18808	7143.52	0	0.168448	192.035	0.114109	745.183	0	286.391	3879.26	356.718	561.84	390.175	3327.17	247.167	11502.7	551.872	0.346255	667.73	1358.6	236.776	564.394	1059.34	0	1693	0	0.177833	0
CBI66400	336.014	436.311	10.9249	269.987	476.786	170.686	507.181	221.997	846.064	401.346	65.0279	523.022	509.98	196.438	235.208	963.602	213.925	202.499	271.84	28.9192	208.977	45.9612	1339.72	64.5136	211.275	285.162	62.0016	217.174	12.0496	310.093	743.571	120.198	186.429	103.066	673.167	288.516	2169.88	170.558	60.4159	728.401	302.153	361.632	170.857	232.973	42.5461	357.471	15.7991	44.3624	53.2705
CBI66401	847.049	1218.48	101.117	514.734	1134.48	97.3906	1093.36	482.919	1653.66	985.711	156.325	1434.98	1245.53	172.778	591.6	1955.58	477.849	94.834	575.522	96.8932	106.385	113.72	847.111	131.718	89.2033	330.373	38.1689	205.042	66.6352	360.119	455.343	86.7059	122.734	90.3181	418.955	681.053	683.137	115.037	157.367	1847.07	113.755	742.802	108.264	83.9372	95.9702	190.227	56.4345	95.3652	135.339
CBI66402	415.209	423.214	317.51	590.347	292.751	306.447	47.6514	344.119	458.8	35.103	370.127	19.9979	22.7122	516.783	657.406	52.5356	327.382	393.539	694.084	493.822	266.988	431.026	421.497	453.38	296.756	479.788	176.034	376.279	301.535	456.037	344.098	742.899	465.425	761.693	351.404	527.334	203.503	480.93	372.971	36.5267	318.314	380.089	449.572	399.46	318.248	340.17	433.164	254.744	429.743
CBI66403	146.588	75.6654	319.014	312.357	82.2214	51.5263	36.7851	173.769	148.804	78.0897	120.91	44.2454	40.9888	639.563	212.691	49.4139	157.01	47.3495	277.931	200.608	28.7057	720.98	24.0413	131.773	43.8052	300.816	27.1099	6.26836	135.511	286.274	30.0307	1018.72	26.8722	907.207	34.9429	227.142	11.4168	603.165	136.734	22.6188	9.6146	182.442	612.547	26.1309	117.508	14.7213	230.622	115.9	162.812
CBI66404	143.212	121.448	54.2433	296.882	139.446	29.0964	16.3157	216.599	185.568	31.2981	35.3767	18.4107	14.129	143.215	324.071	39.6849	208.493	55.0095	379.941	38.4713	43.6438	54.3107	67.9637	34.3538	28.1809	67.2509	14.7046	4.01277	25.6193	91.688	87.571	212.26	56.5536	214.612	77.6142	211.185	45.8006	105.07	36.2226	13.1926	52.9322	163.023	109.979	55.3312	33.8333	52.7745	65.0801	31.7612	32.517
CBI66405	735.631	626.622	213.404	830.98	678.983	66.6618	90.1492	637.164	603.754	143.928	118.543	56.2241	81.7347	1255.89	832.146	191.116	658.743	620.405	924.877	101.618	606.983	190.969	661.642	100.566	59.6232	459.277	30.3342	41.4202	84.7795	457.068	649.79	1190.3	575.214	1112.66	726.113	669.392	289.864	729.171	129.848	81.6288	509.23	670.005	1064.4	499.002	107.928	763.489	339.265	121.537	111.582
CBI66406	265.923	296.409	107.607	344.391	273.194	34.0222	22.6921	183.393	301.056	28.5506	51.7885	20.1115	14.3318	180.359	340.359	49.0055	207.662	243.125	367.004	59.4858	259.874	125.708	375.482	38.4846	33.1858	98.212	12.4892	47.4877	27.9197	124.855	329.491	269.87	348.118	282.649	396.117	292.458	83.0313	114.675	53.5618	16.5643	240.365	285.066	117.847	173.597	31.3023	434.204	336.184	29.8444	45.1795
CBI66407	272.725	273.849	86.1888	413.469	274.625	32.4568	42.9241	184.428	363.189	20.9503	70.1906	13.7492	18.4759	136.049	395.913	61.0222	186.644	19.6183	371.236	80.5699	25.9112	41.2273	115.349	50.4718	34.8592	115.266	10.3759	16.5106	28.3355	146.959	130.556	110.899	144.046	106.951	118.926	265.545	37.7582	60.761	68.2995	24.5449	16.219	268.282	90.3045	21.9511	38.5291	77.2601	45.0109	39.9949	53.8149
CBI66408	1018.1	1033.01	959.477	840.981	853.706	423.771	1353.24	939.473	936.644	1000.88	931.058	1557.11	1537.84	1506.85	959.026	1487.64	911.327	1097.38	1001.97	683.12	924.442	1811.92	792.719	786.485	425.09	1370.93	208.359	238.921	467.111	1338.52	708.506	1642.35	401.791	1273.82	643.448	1015.89	370.96	1459.29	928.351	2063.11	1180.8	920.645	1720.53	1179.57	500.094	778.244	2543.26	443.924	815.377
CBI66409	216.351	166.036	229.838	291.222	181.019	88.0681	60.493	356.746	271.174	30.0329	118.148	39.3167	35.1494	543.436	355.519	103.423	371.79	238.425	466.376	173.184	266.096	480.866	251.232	106.758	92.3992	175.822	40.3967	52.6629	82.869	231.691	202.274	655.738	118.037	524.168	192.462	203.415	51.4169	422.362	119.078	81.6151	347.181	185.148	633.152	288.871	75.3665	150.635	603.227	64.2012	109.8
CBI66410	79.0256	53.434	164.407	142.155	68.8415	206.104	41.0973	103.853	61.3307	8.35554	127.39	0	2.56012	184.382	96.5105	45.4438	124.406	256.403	116.219	176.004	217.953	171.025	205.126	138.585	224.986	257.864	165.088	126.183	154.109	321.512	213.21	193.635	521.961	290.685	237.086	147.928	180.429	168.977	137.012	19.426	190.137	75.0809	120.741	226.445	159.046	148.46	69.3256	157.071	137.104
CBI66411	185.724	170.38	22.8395	241.198	180.992	34.6521	27.1319	168.059	247.153	17.3034	39.0359	10.3167	11.7629	105.563	284.36	40.4012	157.046	42.1758	317.581	50.9915	30.1199	28.6018	32.5451	37.0658	35.2358	52.8619	21.7704	18.2351	35.0563	54.4223	35.3907	101.152	80.7841	134.285	33.0138	176.196	32.5785	114.946	36.585	18.8358	38.4315	180.036	75.3522	41.3785	31.6776	24.7362	14.6025	31.95	37.2926
CBI66412	390.544	580.593	147.942	597.23	417.279	355.714	132.735	691.129	450.669	268.661	347.54	202.748	179.72	257.33	524.598	246.013	654.647	355.937	552.842	483.829	264.149	134.3	198.191	292.703	407.144	1004.25	448.594	693.11	510.696	410.258	184.253	215.386	645.725	335.07	213.495	472.429	522.095	398.642	291.477	223.025	268.644	420.557	156.665	432.237	302.003	96.16	102.801	285.616	277.244
CBI66413	2590.61	3674.03	3970.56	1319.87	3200.52	24547.9	7984.35	4862.53	1089.2	21967.4	17801.6	7324.79	6655.54	4068.73	1258.26	7133.13	5943.64	24615.9	1480.99	8366.21	13463.1	1839.05	2809.3	16548.6	26866.1	12881.4	26606.6	24692.6	11063.1	8878.4	5665.84	5699.4	32419.3	7307.6	5403.35	2838.17	22863.1	10930	19207.4	5055.34	24472.8	4020.46	3941.88	29116.9	15827.7	831.472	3778.04	13428	17203.5
CBI66414	311.884	240.925	256.717	270.532	224.663	123.864	169.284	359.825	162.09	131.839	117.921	89.2712	114.509	322.446	208.937	140.102	362.206	314.489	209.52	142.829	349.961	207.9	222.276	109.196	124.613	237.814	82.4981	230.438	137.139	178.138	272.182	342.828	518.637	417.9	237.796	253.532	194.138	399.542	118.153	211.038	319.587	251.511	346.948	300.252	88.817	379.585	132.578	96.4704	120.176
CBI66415	382.527	406.854	181.899	603.687	429.737	214.038	80.7916	577.983	471.331	96.7634	413.999	69.0096	88.2635	163.602	544.727	152.322	571.806	101.452	502.045	546.879	76.2681	131.388	194.557	349.135	214.983	473.617	81.0791	130.78	155.869	510.902	181.902	136.56	266.99	174.027	180.725	435.927	88.2632	134.277	385.322	85.0659	94.1303	407.124	123.384	93.402	222.469	146.38	169.943	204.304	355.927
CBI66416	504.334	586.824	199.512	885.359	549.38	165.663	101.626	606.875	613.703	109.32	257.285	82.3314	90.8345	437.958	932.749	309.88	634.978	268.868	897.629	302.11	263.262	156.082	456.306	239.301	176.419	628.055	74.7193	175.17	136.599	689.251	348.911	456.659	601.383	506.378	370.074	699.69	153.926	380.128	239.584	72.7789	215.009	670.26	324.622	281.526	172.189	328.393	241.692	164.595	255.85
CBI66417	526.782	567.987	235.362	827.019	508.286	137.63	85.4002	575.861	474.557	55.7841	253.719	33.0138	33.3129	397.819	743.106	150.431	591.821	216.69	710.969	271.821	219.329	222.97	424.84	240.022	141.298	485.489	63.2429	219.639	130.066	548.902	656.554	305.017	690.549	337.83	538.426	636.935	244.315	285.091	251.926	68.6336	255.68	639.129	323.721	221.913	135.702	349.448	281.929	124.734	234.12
CBI66418	538.365	638.124	188.977	815.832	513.192	124.655	65.3555	640.284	494.003	56.5637	239.332	27.4278	33.9602	339.02	809.034	143.761	629.611	165.785	746.001	287.81	189.255	170.549	414.982	206.387	124.796	440.573	41.1905	99.7349	129.636	483.874	400.086	259.944	628.326	301.907	411.071	560.43	165.948	243.801	234.732	65.531	201.899	643.531	303.776	177.095	95.5857	342.597	186.363	104.894	212.676
CBI66419	322.92	333.984	100.916	615.246	278.996	87.4145	35.4509	463.665	334.886	21.1788	191.384	7.49618	18.3566	394.426	613.488	78.4601	471.868	247.469	648.123	268.851	239.633	75.5559	452.253	162.661	86.9603	367.414	23.2248	94.615	93.3951	456.828	362.787	335.796	470.281	421.963	392.197	418.014	162.039	226.176	192.107	24.1542	216.204	326.31	305.678	237.953	78.8932	318.643	74.8728	84.2603	162.575
CBI66420	57.0543	44.4171	102.598	214.66	53.6624	214.357	10.6803	109.952	88.4414	8.28049	145.642	6.85137	10.9853	33.3488	210.976	7.82561	98.0116	36.0492	210.216	249.179	33.0602	147.479	63.9946	139.582	225.165	118.436	123.173	16.0158	98.1041	148.006	56.0433	49.736	36.6701	69.7751	56.9373	87.7434	23.9769	17.1757	127.814	10.7994	34.615	68.4206	22.4999	41.7864	81.882	38.183	112.679	70.1526	117.488
CBI66421	60.8445	46.5566	22.9536	229.452	51.4661	53.5167	12.8556	131.113	91.6016	2.76862	91.3281	0	7.71332	80.8908	215.017	5.49472	116.476	24.3108	200.82	117.248	23.4081	24.3737	48.2271	69.041	65.0476	101.386	18.97	5.96347	34.8548	123.63	43.4883	84.6592	46.5652	122.481	41.0145	92.6118	15.9043	44.9288	80.2256	2.56175	19.6006	71.287	55.7584	18.0303	37.4374	27.3436	36.1866	38.8751	67.3772
CBI66422	36.3612	31.6076	23.1626	114.618	37.5866	30.362	8.62387	69.198	56.9265	7.11951	39.7128	5.37852	6.89905	53.7876	87.3933	13.9249	73.3632	9.59311	88.8478	49.4525	9.59613	8.14773	37.3494	31.2245	28.6959	114.458	10.6882	6.85791	19.5134	126.678	44.3733	40.8189	27.5621	50.3934	39.1947	57.238	13.011	20.6217	35.0674	4.81176	8.76572	37.4252	40.0016	9.52953	23.3201	13.7198	5.02662	24.4648	31.3553
CBI66423	55.6816	31.2563	104.032	77.7456	59.3516	68.0332	94.6808	38.625	57.9651	42.3362	105.656	28.8325	51.9769	28.1373	58.8063	70.2558	41.4794	10.1925	49.6314	276.95	11.8809	16.2075	26.9295	56.1705	55.1484	87.6881	8.51693	7.28637	19.4054	86.5135	23.5272	21.256	46.4996	36.8232	26.9666	42.4428	13.1704	20.8375	95.505	38.9072	6.09603	50.2064	20.7737	10.4081	23.7374	12.9637	22.0969	26.3653	72.2991
CBI66424	385.873	369.409	176.499	373.662	292.215	467.151	126.775	356.75	187.996	85.978	356.543	28.7293	46.3002	280.851	341.403	115.776	321.86	212.849	358.998	572.035	174.921	133.73	183.29	325.653	483.62	303.384	243.074	107.703	305.528	355.462	121.341	356.826	183.21	469.032	130.105	312.309	119.18	310.246	322.153	155.153	251.638	264.263	344.089	246.979	198.025	130.392	92.8906	160.835	302.988
CBI66425	219.952	192.65	102.004	257.867	214.505	82.223	46.0988	231.412	215.024	48.3131	168.13	23.8486	32.6301	273.743	265.247	77.7242	235.024	178.652	277.191	302.181	177.935	82.4583	204.795	133.304	81.2843	422.8	22.4518	38.1793	118.778	419.793	144.258	285.916	172.726	332.012	143.399	220.771	106.921	217.574	156.928	55.066	207.553	186.842	241.176	184.944	69.8186	127.884	83.1733	76.1654	133.558
CBI66426	89.0604	57.8233	21.8195	176.203	92.7594	40.455	20.82	126.441	118.111	13.0129	84.6459	13.9729	12.7635	125.908	183.941	35.5953	129.315	79.5996	208.169	156.986	78.4984	16.9545	124.239	66.1779	47.5571	100.267	15.2087	23.935	65.1198	138.721	97.3954	125.465	77.8242	157.05	103.785	100.42	53.0171	83.4196	72.9583	18.2908	87.226	83.1508	95.9458	85.3507	42.6957	59.7335	17.7784	38.6016	58.8223
CBI66427	99.9813	87.0271	36.2261	85.9931	123.848	40.7588	305.165	118.509	107.994	402.705	48.7688	381.292	367.256	285.764	76.9586	377.632	121.561	169.452	88.9811	61.562	173.861	42.363	167.021	46.7313	47.3125	44.8122	26.7496	53.5501	24.8227	37.7602	199.482	269.64	169.538	277.294	188.004	82.9898	158.837	335.98	50.8712	505.768	209.925	89.525	314.759	179.121	31.8766	145.852	56.1828	26.6712	44.114
CBI66428	20.0603	19.305	19.066	29.0248	25.0661	31.167	15.0247	34.334	24.2587	10.8984	36.0815	6.98483	10.508	18.0409	30.2036	20.0141	29.3767	8.8591	31.9041	55.2133	7.88843	11.5025	18.4536	27.8483	33.5048	29.2087	14.3429	6.30386	20.1707	28.095	18.4183	15.3651	11.9017	17.3884	15.9731	22.469	16.0874	18.82	33.7726	15.4732	8.31988	21.8677	14.1927	9.59016	15.3772	8.4926	4.69391	16.504	28.3658
CBI66429	0	0	0	0	0	0	0	0	0	0	0	0	0	0	0	0	0	0	0	0	0	0	0	0	0	0	0	0	0	0	0	0	0	0	0	0	0	0	0	0	0	0	0	0	0	0	0	0	0
CBI66430	0	0	0	0	0	0	0	0	0	0	0	0	0	0	0	0	0	0	0	0	0	0	0	0	0	0	0	0	0	0	0	0	0	0	0	0	0	0	0	0	0	0	0	0	0	0	0	0	0
CBI66431	2215.74	2107.08	3023.52	2591.59	2207.1	669.424	939.098	3036.59	2038.25	1248.15	1373.69	1091.9	1133.74	1346.6	2715.15	1588.87	3024.16	453.402	2895.59	1916.54	428.229	3716.26	1801.7	1484.81	612.251	3627.93	1011.05	1503.61	3189.97	3415.68	585.292	1812.13	849.223	1721.11	681.873	2045.15	538.471	1060.66	1435.68	1490.27	385.785	2393.51	1329.94	461.531	2269.1	727.101	3209.25	2185.55	1509.75
CBI66432	0	0	0	0	0	0	0	0	0	0	0	0	0	0	0	0	0	0	0	0	0	0	0	0	0	0	0	0	0	0	0	0	0	0	0	0	0	0	0	0	0	0	0	0	0	0	0	0	0
CBI66433	701.741	726.873	504.253	878.985	567.016	199.546	310.607	647.364	659.664	95.5382	297.02	234.476	262.323	212.603	945.035	85.0008	665.954	262.558	969.38	306.346	261.319	460.565	248.746	313.928	200.495	311.39	139.32	244.149	275.955	331.585	189.582	235.115	225.079	198.653	164.626	844.06	82.681	255.968	314.221	292.193	266.639	814.107	233.98	273.692	327.525	252.711	698.427	274.425	336.039
CBI66434	0	0	1.60613	0	0	6.20731	0	0	0	0	6.36522	0	0	0.829874	0	0	0	0.371668	0	9.57977	0.50698	1.9836	1.06999	6.17237	6.87695	0	4.34799	0.88566	3.92546	0	0.493803	1.71898	1.60177	2.70578	0.953758	0	0.45368	1.07551	6.4201	0	0.509419	0	0.603816	0.639009	4.74915	1.47332	1.38936	4.23506	6.42943
CBI66435	43.4556	29.3274	41.8974	135.319	32.2828	46.19	12.6386	48.6925	46.41	6.30985	54.1431	5.64311	6.54907	15.4104	133.139	9.82179	46.1297	4.40944	135.381	79.0634	2.87663	13.8625	11.3539	38.9021	52.2634	72.0836	23.4291	4.56843	33.3666	79.9456	7.58484	14.187	5.14098	19.704	7.98728	75.6667	5.51243	10.4614	48.9757	8.51714	5.95612	49.4465	9.96678	5.49359	24.0789	6.4374	14.6273	25.5903	42.3305
CBI66436	37.4745	44.5551	21.3714	100.723	64.2943	37.641	12.1565	56.678	54.4469	11.5195	42.7922	4.54904	17.5052	25.7656	84.0254	9.69901	51.4553	4.32728	99.8324	49.66	1.47567	22.9085	13.6442	44.7678	43.8702	74.3998	23.9555	16.7564	16.6017	112.505	15.6508	17.0117	17.6131	31.503	20.9025	46.0052	3.81487	13.4164	46.2891	10.8525	4.94258	50.4111	5.27261	6.81989	34.8957	8.57681	12.4432	21.8365	43.4471
CBI66437	84.6677	77.1766	91.8237	117.232	100.347	28.9779	37.2884	74.6987	99.3771	15.8721	42.5741	13.5432	27.9003	19.177	85.1286	38.2506	82.2841	24.0092	72.8356	54.1932	21.1678	32.6645	39.3365	30.9287	30.7898	141.81	12.6001	46.3977	25.0565	93.5078	48.0644	7.58344	55.5215	10.5325	46.1421	63.3146	22.556	16.4613	34.3364	16.5744	16.5876	78.0551	14.746	21.1429	38.8731	27.5827	41.0865	39.7498	37.9749
CBI66438	213.563	216.196	330.84	261.283	238.683	84.2034	204.956	284.495	276.629	221.13	159.452	235.7	243.146	355.933	283.996	259.245	255.57	596.558	282.906	162.821	574.051	156.24	669.626	148.162	81.9007	418.989	68.8631	514.93	182.719	394.318	561.363	281.465	585.813	305.193	583.281	231.962	327.865	288.357	150.868	310.955	543.48	214.047	308.965	573.381	144.536	592.521	91.9321	139.472	154.608
CBI66439	295.07	280.922	116.386	340.824	369.675	89.9811	125.728	379.759	393.786	130.476	201.127	101.787	95.7458	520.01	410.78	249.991	348.208	219.7	440.13	185.392	204.403	119.836	555.601	170.409	87.871	257.713	43.7289	101.813	62.2656	291.176	413.336	430.047	190.906	426.754	380.241	351.139	327.43	333.936	192.851	148.616	230.875	249.828	533.955	224.251	125.327	150.589	161.985	94.4178	177.716
CBI66440	827.847	768.063	2425.66	1255.13	642.268	69.6695	694.346	485.06	1108.74	596.253	237.487	643.817	712.975	4.36609	1423.91	533.446	460.289	0.586621	1406.91	351.94	0.80019	187.242	1.28672	147.782	61.5071	252.654	30.1465	0.698938	100.191	336.505	0.346396	0	3.37086	1.00486	0.708404	1383.63	0.95475	3.88006	239.105	913.405	0	1120.12	1.90606	0.672384	184.47	0	25.415	306.336	186.639
CBI66441	213.37	154.544	299.791	433.197	190.317	85.3759	205.885	141.272	235.708	136.552	65.5695	245.449	262.365	0	320.227	180.671	151.217	17.0248	340.321	74.0316	16.5879	94.2117	28.0073	47.6743	99.378	68.4555	32.0089	8.69336	32.0543	64.9336	28.7231	2.24973	51.2437	0	32.3074	331.239	27.0489	4.02167	63.2104	216.971	8.88942	434.882	1.97562	8.36308	61.7759	19.2822	7.92608	65.3243	60.4666
CBI66442	139.562	134.131	175.55	111.948	157.99	94.0369	75.8118	48.6842	142.362	114.046	106.408	66.689	86.6285	115.341	119.574	50.6846	47.8944	42.5941	115.447	135.481	49.6538	96.2142	79.9271	92.1118	94.0429	128.502	76.3905	41.3913	104.443	113.681	88.298	91.374	122.956	111.513	88.555	119.648	75.3875	137.867	97.2778	109.096	57.1385	110.322	101.099	59.3819	92.0757	64.2417	190.351	89.8902	89.1264
CBI66443	50.484	30.8834	57.5301	93.8545	61.2239	31.1452	13.25	65.3071	48.6496	11.8745	36.6896	9.59661	10.258	115.929	120.622	20.4609	72.1891	51.9199	140.213	47.4791	40.859	87.5201	50.2151	33.1374	22.9611	75.901	10.9058	11.8963	20.6016	110.401	48.8513	176.8	49.1776	183.249	47.1962	49.1604	30.9531	103.778	28.2103	15.9442	47.9633	61.2112	93.1554	51.99	22.4047	38.0496	27.4531	18.7607	38.1898
CBI66444	106.684	177.82	299.771	153.318	101.548	94.6813	77.4334	108.53	315.042	28.0407	94.339	78.8745	77.6938	426.243	536.288	61.0232	109.095	309.14	568.177	83.3861	236.646	480.662	294.773	83.0285	101.093	498.867	63.4891	64.5002	52.2121	764.237	281.763	265.751	177.215	387.873	262.403	109.198	109.275	407.01	86.3926	75.5395	315.166	141.346	387.282	337.917	47.8275	463.886	375.542	49.8329	82.2571
CBI66445	71.8664	63.6099	48.0758	39.9046	92.1452	73.656	110.378	49.0274	103.263	41.3901	113.554	19.4373	35.3207	49.5988	50.5581	97.932	50.9534	41.6019	48.1047	86.2845	37.8319	38.1987	102.605	120.672	72.5211	222.927	37.3381	26.0457	28.2007	223.169	77.0521	46.8554	33.5709	59.7154	75.7067	46.7877	122.67	29.4593	100.419	38.0213	48.5733	37.5694	43.6499	44.2623	73.7713	40.7791	31.199	60.4467	125.335
CBI66446	170.002	221.585	539.04	224.869	148	386.7	499.633	250.319	126.403	477.251	363.719	387.928	483.449	593.732	229.456	361.423	271.274	562.751	261.009	425.883	515.948	1050.22	442.055	350.346	408	125.508	297.812	852.832	597.747	141.159	443.656	497.457	717.734	759.929	437.598	244.501	479.001	850.233	353.459	415.488	540.992	204.065	615.378	615.79	312.463	656.745	554.276	282.325	342.105
CBI66447	830.052	699.893	515.056	980.08	818.072	423.972	705.662	608.67	462.73	694.445	740.307	649.642	635.245	349.019	845.668	971.013	640.478	755.755	851.974	1237.61	834.815	857.531	491.009	673.652	416.113	515.73	243.302	200.124	953.95	476.165	340.441	273.511	229.288	241.565	376.839	1140.16	182.524	207.812	817.946	902.356	954.524	1438.05	329.668	772.428	673.924	376.789	1144.71	548.496	786.406
CBI66448	615.999	395.483	852.968	627.568	556.014	188.381	659.478	406.061	386.672	838.939	454.599	772.009	794.364	122.013	531.99	865.463	399.21	339.531	465.236	796.827	444.963	134.921	563.856	296.573	179.612	344.523	55.2676	197.704	500.986	349.228	369.305	46.2319	440.369	53.0807	361.332	840.73	202.096	67.2182	402.999	902.254	521.24	987.926	105.558	375.422	229.807	331.606	135.67	244.292	339.003
CBI66449	587.439	425.604	406.882	642.816	596.667	46.1919	635.486	388.872	491.431	735.781	174.463	689.014	756.939	63.6032	494.639	757.117	358.276	103.096	354.275	334.87	187.15	95.6974	331.465	113.41	36.2658	248.772	14.904	186.355	264.548	217.289	264.343	16.6797	329.62	29.5452	257.046	892.778	183.105	42.1329	166.984	917.661	166.917	957.51	36.9372	128.503	107.876	196.342	151.496	148.296	138.077
CBI66450	344.633	240.541	387.172	445.154	343.914	63.8114	311.053	228.642	369.301	392.254	130.907	301.61	366.068	53.3847	498.862	518.623	220.67	105.733	474.675	247.203	126.295	136.277	113.53	102.539	56.7962	364.449	27.58	69.2872	231.702	300.454	107.995	23.5257	73.3456	37.6917	99.1268	481.407	66.8959	39.4562	125.262	462.255	143.615	444.078	36.2119	100.883	87.7242	76.4964	97.0723	98.5698	108.655
CBI66451	139.363	94.8881	142.086	244.781	131.113	146.302	24.8681	217.159	137.902	22.2929	143.045	8.72419	16.4128	244.906	272.998	46.2364	198.266	82.3665	272.83	170.41	87.4489	124.73	115.135	153.185	141.845	168.026	106.88	63.7766	103.233	206.585	97.8864	258.315	105.707	305.282	92.576	151.547	63.2569	233.287	135.725	22.4483	110.714	127.706	249.426	100.116	129.579	78.1796	51.3863	117.867	143.128
CBI66452	4942.58	5231.03	9645.38	4806.85	4407.74	1328.36	2142.96	2499.04	4903.07	3719.75	3928.9	4886.51	4737.83	890.629	5031.92	4136.77	2771.41	5174.92	5367.72	6722.98	9004.32	12120.1	4003.87	3772.15	1279.01	948.578	832.046	1315.74	6220.55	1013.53	3197.08	522.912	3837.2	409.074	3197.19	8520.29	4122.36	865.686	4592.46	2778.2	9598.59	10062.3	851.366	5529.48	3232.99	7207.67	8774.59	3468.27	4191.73
CBI66453	1712.98	1534.11	4991.63	2089.1	1588.49	402.152	356.19	690.235	2141.85	536.82	2716.76	482.614	555.315	291.881	2210.53	822.945	754.325	295.996	2248.49	3690.22	616.33	6597.64	401.099	1845.57	364.254	1259.78	266.573	132.565	4543.82	1280.07	381.969	118.177	395.3	83.1691	360.836	2773.67	421.259	216.48	2788.15	549.857	685.469	2905.41	216.3	328.14	1490.5	518.117	5658.94	1397.99	1892.02
CBI66454	1041.38	979.87	5261.33	1166.55	794.736	298.063	401.474	294.973	1310.25	351.741	1948.69	381.148	429.108	79.1596	1378.28	603.437	305.272	143.503	1294.93	2729.52	217.726	4199.16	224.584	1339.72	277.419	1442.37	173.602	120.007	3712.18	1382.41	207.767	33.9195	244.614	32.2225	183.407	1652.14	211.985	54.2044	2037.74	491.898	225.555	1234.12	56.4789	133.825	1073.47	307.304	4396.72	1184.73	1416.42
CBI66455	1914.27	2337.36	8044.76	1701.65	1367.53	296.362	1333.2	586.208	2716.31	1402.86	1100.08	1531.01	1457	432.758	3104.72	1841.27	608.123	348.095	3169.57	2126.89	355.931	6378.09	267.719	1021.88	283.592	2721.65	142.901	295.776	2792.31	2698.51	278.516	431.702	255.709	442.245	332.758	2611.22	287.31	394.982	1150.14	1750.34	581.705	2189.22	404.198	471.07	882.331	445.079	5019.04	890.992	1002.26
CBI66456	0	0	0	0	0	0	0	0	0	0	0	0	0	0	0	0	0	0	0	0	0	0	0	0	0	0	0	0	0	0	0	0	0	0	0	0	0	0	0	0	0	0	0	0	0	0	0	0	0
CBI66457	143.161	93.3306	107.519	307.828	140.522	164.442	17.4576	363.664	150.836	11.4771	119.888	7.73616	5.51289	171.314	334.355	19.8979	340.109	131.44	345.089	163.385	112.372	94.0355	164.891	131.266	182.686	57.2105	109.919	66.0038	84.2933	61.645	228.258	230.308	128.818	256.317	245.497	147.383	76.1879	164.615	112.216	16.5517	125.521	120.952	115.238	153.703	93.2049	116.877	38.0898	81.3252	128.653
CBI66458	278.277	269.037	73.6726	463.738	290.837	51.5264	30.5378	568.235	282.344	31.7398	77.1562	26.0844	11.1529	431.351	495.424	90.7993	500.285	14.1787	512.888	96.5853	10.8792	90.3185	16.0361	82.0283	45.911	265.897	31.4711	2.11169	58.2369	210.906	15.6984	531.175	25.4608	564.688	24.6133	321.186	6.73065	388.316	75.2735	34.9242	8.09741	242.003	346.964	20.3146	72.9118	16.531	18.0073	79.3389	75.8014
CBI66459	444.106	403.024	79.0829	461.302	521.34	122.674	41.7845	556.855	409.217	59.2227	133.065	32.848	30.7147	352.321	477.893	127.915	535.301	181.713	487.712	133.335	177.162	80.5163	256.216	109.503	127.766	342.193	68.8593	38.969	88.1526	361.836	312.373	309.833	367.352	314.268	315.886	402.062	127.851	216.452	130.413	39.3391	199.062	496.53	307.784	197.317	102.502	267.611	93.6291	102.892	112.838
CBI66460	250.916	201.033	5.73466	427.609	269.636	6.55791	9.07684	338.097	291.799	14.0747	9.1035	0	4.35685	312.022	409.145	31.0368	368.38	129.645	452.718	11.3023	130.568	10.6385	151.154	7.47701	5.97836	47.2942	2.40459	12.2708	8.53132	60.3843	131.288	322.783	167.097	303.022	135.344	207.45	21.6919	168.296	8.44861	13.8912	109.607	329.571	302.156	85.4099	4.72019	146.351	7.66499	10.4533	5.89828
CBI66461	110.355	90.6722	32.2198	180.887	112.338	27.5315	14.7607	148.873	130.25	7.32282	48.3618	5.91808	4.42817	259.516	173.322	25.2359	151.054	51.194	193.933	47.3311	35.7559	24.7751	77.7548	31.547	28.862	166.487	14.2962	7.75548	31.6982	192.885	83.0019	307.562	65.7087	251.93	80.7297	117.843	17.6567	125.67	42.823	9.20227	54.3339	118.582	232.934	47.588	28.1816	53.3287	19.7628	31.4437	33.7667
CBI66462	0	0	0	0	0	0	0	0	0	0	0	0	0	0	0	0	0	0	0	0	0	0	75.1924	0	0	0	0	0	0	0	13.495	0	0	0	55.1963	0	0	0	0	0	0	0	0	0	0	0	0	0	0
CBI66463	0	0	0	0	0	0	0	0	0	0	0	0	0	0	0	0	0	0	0	0	0	0	0	0	0	0	0	0	0	0	0	0	0	0	0	0	0	0	0	0	0	0	0	0	0	0	0	0	0
CBI66464	68.9212	62.2624	0	149.459	80.2682	0	7.49911	94.4669	95.1705	2.07647	0	3.00666	5.14221	17.0296	169.281	9.15787	74.6867	13.5854	170.697	0	10.7287	0	70.1842	0	0	0	0	29.8174	0	0	27.4441	14.5508	28.7608	23.2713	34.5385	76.7128	10.4736	13.0057	0	6.14819	19.6006	85.2344	6.9698	20.489	0	32.012	0	0	0
CBI66465	0	0	0	0	0	0	0	0	0	0	0	0	0	0	0	0	0	39.1617	0	0	26.7096	0	69.7929	0	0	0	0	34.9949	0	0	34.6871	18.1124	18.7527	0	29.5573	0	26.5572	0	0	0	0	0	0	11.2218	0	9.13173	0	0	0
CBI66466	129.209	135.604	58.5536	125.487	139.616	111.446	35.0166	169.166	159.362	16.1952	123.641	11.0091	23.5356	75.5674	102.642	40.2385	161.588	21.5833	93.8998	136.28	17.7692	36.2348	82.7781	119.723	113.288	264.273	62.8567	31.0415	47.7288	261.02	42.9478	77.8505	27.5199	100.523	41.6794	114.655	35.7514	41.9192	111.922	20.1784	18.2048	90.9284	66.6018	21.5915	78.2513	18.404	18.8026	71.1614	121.01
CBI66467	1781.99	1229.96	1815.97	2295.73	1678.47	979.994	631.044	2434.14	1537.19	735.692	2141.57	482.403	521.179	1355.41	2106.13	998.049	2492.15	573.34	2175.66	2531.64	520.532	872.989	2529.11	2248.57	970.299	2613.22	945.387	2343.43	2649.51	2449.35	994.503	1742.91	1645.74	1794.28	1085.05	1878.4	817.945	1247.86	2123.68	718.18	495.546	2007.7	1357.65	553.561	2244.15	896.682	1158.36	1939.54	2393.71
CBI66468	0	0	0	21.5573	19.3412	18.1173	0	0	0	0	25.8896	0	0	0	0	0	0	0	0	0	0	0	0	0	0	0	0	0	0	0	0	0	0	0	0	0	0	0	0	0	0	0	0	0	36.5128	0	0	19.071	10.1843
CBI66469	318.298	413.269	150.507	622.7	343.04	275.256	30.173	637.011	479.551	15.7285	292.705	11.5476	11.5205	81.7563	735.698	38.1033	609.121	19.6808	783.906	280.545	12.7986	119.299	143.059	318.329	282.924	245.981	221.154	175.049	149.4	353.206	57.1611	149.449	28.0535	164.642	52.7839	508.474	18.3746	62.4381	307.394	20.6615	15.8923	356.62	67.2933	18.8859	338.064	29.6695	88.2667	236.476	336.994
CBI66470	25.7791	27.7503	44.6152	104.983	15.824	183.872	5.12904	41.5886	30.3763	2.20921	113.977	0	6.1548	8.49295	84.364	2.92299	46.8253	10.2699	124.761	131.653	3.11307	32.2184	47.5557	118.88	192.486	79.3855	85.3396	17.6745	58.0966	170.606	18.1929	27.4436	24.0424	37.1385	19.2919	59.6268	5.57156	9.43439	103.438	0.817653	4.17072	42.044	9.2692	6.53963	92.1083	11.7076	18.375	69.4705	104.352
CBI66471	226.68	157.057	122.426	297.492	178.461	350.731	43.2568	265.755	130.914	24.0534	440.533	29.8531	28.0813	95.8159	329.867	60.0127	274.702	138.202	334.459	665.381	159.788	155.634	62.4187	428.485	352.119	544.174	228.693	51.5983	531.841	527.111	52.9612	34.1485	46.2344	83.5061	51.2969	287.175	34.4072	41.0879	431.881	37.475	181.207	255.426	53.4401	141.59	475.78	130.67	117.951	456.64	472.158
CBI66472	229.567	202.286	194.569	482.543	419.982	92.3514	113.331	373.779	313.482	148.211	127.409	119.148	113.434	267.882	363.028	163.03	391.48	246.947	453.207	211.314	255.346	195.271	116.495	118.66	91.5145	214.533	55.8335	16.0292	161.422	218.578	94.8125	142.172	80.4831	280.17	96.7266	280.337	76.7243	243.942	136.098	95.9828	268.847	411.989	191.617	227.131	103.528	273.013	210.102	104.938	129.893
CBI66473	125.213	110.234	53.8066	204.806	140.586	78.0459	29.7973	144.818	188.089	35.9786	102.522	34.2736	36.3427	65.2744	292.092	63.0531	163.078	26.8973	301.028	109.564	20.0126	32.4429	33.1639	92.9623	85.8119	61.4653	49.9574	38.4566	81.9945	62.8375	24.931	98.0128	33.4096	86.005	24.7054	161.391	20.3406	107.013	99.9243	44.0365	23.8327	185.842	64.8844	28.027	71.7358	29.8011	29.4375	64.2164	88.0279
CBI66474	0	0	0	0	0	0	0	0	0	0	0	0	0	0	0	0	0	0	0	0	0	0	0	0	0	0	0	0	0	0	0	0	0	0	0	0	0	0	0	0	0	0	0	0	0	0	0	0	0
CBI66475	0	0	20.6096	0	0	74.758	0	0	0	0	53.6274	0	0	18.6354	0	0	0	8.66707	0	66.6636	3.94082	15.253	10.5615	53.1348	76.3224	25.5709	39.8327	30.9795	43.4659	41.1371	2.2746	30.2868	11.0673	49.4879	9.30344	0	5.7469	12.7392	47.0046	0	5.2797	0	10.9516	6.62279	41.4176	10.7786	4.79985	43.5793	45.8748
CBI66476	0	0	44.0106	0	0	146.992	0	0	0	0	178.543	0	0	265.299	0	0	0	35.6451	0	361.668	32.4149	81.823	104.247	215.652	124.58	0	91.8385	84.9398	167.322	0	70.1607	373.682	68.2751	386.705	107.613	0	83.7979	216.119	203.358	0	43.4277	0	57.9094	122.569	144.417	55.4115	81.9984	146.993	202.441
CBI66477	70.2853	58.8502	30.2191	141.962	72.677	41.9699	44.1476	113.377	88.5081	60.2844	52.0206	62.9559	50.3996	27.9764	164.989	73.846	102.989	97.794	167.91	110.569	96.4634	21.9367	73.4525	44.056	46.0228	101.248	15.4053	140.998	40.3729	115.745	33.9521	23.5727	104.336	52.3833	36.5445	95.445	46.7469	50.8303	48.6643	94.6117	53.8486	79.0519	10.8678	70.1028	25.0675	52.7381	12.7628	21.7786	41.2042
CBI66478	154.668	160.874	127.057	194.46	157.254	423.913	261.522	161.503	197.838	409.644	549.003	315.516	308.68	176.057	193.594	276.903	151.817	378.666	179.23	854.611	452.773	119.327	412.676	393.323	426.308	150.611	109.325	4012.02	284.941	156.188	245.566	69.4066	792.29	246.168	221.92	210.674	534.019	399.557	500.226	356.082	338.163	141.264	53.7189	376.448	161.018	413.686	130.675	157.955	384.28
CBI66479	81.5786	61.8065	134.093	140.741	80.7496	41.6272	216.413	114.036	75.0991	174.778	64.2007	217.413	184.442	20.768	89.309	176.589	112.768	9.84829	111.956	103.551	17.9116	91.557	24.7519	52.7301	42.5185	161.697	21.0877	22.49	91.2723	176.541	21.8076	12.1463	48.7308	23.8988	17.8392	126.372	12.4666	44.7832	61.3877	152.309	26.9967	103.167	17.3329	12.2288	40.4122	16.075	165.823	45.689	47.9417
CBI66480	89.3825	105.405	127.762	116.978	97.1374	62.0199	58.2656	103.732	102.303	89.1472	77.3676	94.7973	82.0779	126.346	125.286	101.059	106.176	90.9651	125.503	104.427	84.7205	146.167	62.8002	75.4515	62.4305	143.069	40.9257	54.3923	94.1425	141.3	78.8743	163.073	106.01	165.088	76.0236	105.582	48.7384	159.736	73.4538	90.6234	104.234	102.12	128.738	104.393	54.1001	70.2311	166.343	58.3124	71.8828
CBI66481	60.7055	49.9893	62.0891	53.1164	71.9911	29.3249	64.4163	50.7161	74.0861	72.4611	38.1729	61.3387	58.6644	43.4275	50.3834	57.032	46.5409	8.82905	48.516	46.1734	12.0434	49.8304	17.261	37.3445	28.5294	24.6671	15.9582	26.5274	33.8209	33.9672	7.70691	56.1032	23.5287	65.7558	19.7015	52.4942	11.0376	53.3195	31.6336	79.2182	25.255	60.7353	41.784	18.4797	30.3876	6.80286	26.0504	30.2438	38.7087
CBI66482	6938.28	6973.51	3183.14	3615.64	8634.67	1299.66	2517.3	3100.35	8159.61	4746.74	2720.08	3824.89	2825.51	12140.6	4276.03	5124.89	2984.49	4426.06	4247.9	1980.92	2602.26	1439.23	11727.6	2281.88	1269.51	5511.94	761.011	3445.37	1339.03	6815.65	7323.34	17184.2	2548.59	11724.8	6414.18	6479.1	6311.88	11383.4	2721.28	2507.46	3317.83	6831.58	15664.5	3935.93	2240.99	5888.92	2321.74	2073.19	2314.08
CBI66483	6341.56	6767.32	2587.17	3551.15	7401.3	1757.58	2341.84	3008.33	6971.62	4001.97	3601.26	2967.69	2386.84	16182.1	4394.85	4197	3226.99	3730.14	4451.46	2131.77	2501.58	1947	10230.2	3215.93	1754.08	8224.74	1413.64	4441.99	1372.71	9266.15	8085.08	18728.2	3204.9	15388.1	7894.6	5532.28	6910.03	17777.4	4006.85	2111.66	3579.24	6908.93	20491.3	3710.88	3595.3	5656.5	2732.04	2964.57	3377.93
CBI66484	5858.94	8290.79	1239.87	2890.67	3949.01	321.861	141.312	2471.24	5872.48	181.041	1088.82	69.4863	73.841	2133.48	4467.77	320.147	2511.41	859.774	4573.79	644.072	899.802	1947.11	535.346	1077.72	314.011	557.725	220.407	1058.11	294.625	765.912	1287.55	1057.2	4605.21	1552.04	1293.94	4101.19	888.185	3067.54	1136.69	113.699	925.283	4335.73	2304.77	890.104	820.137	1693.85	2251.24	637.025	1131.04
CBI66485	92.4661	144.874	318.737	87.6269	89.3869	133.555	575.464	123.739	102.473	867.98	378.489	729.467	587.764	214.07	159.121	625.541	133.51	225.146	213.224	300.84	306.042	338.369	109.456	307.157	127.351	31.509	100.388	341.286	326.109	25.0772	155.221	151.562	458.342	197.881	142.112	86.3867	262.196	356.375	357.422	724.57	295.487	91.9742	258.532	286.436	281.224	118.01	494.654	231.411	293.405
CBI66486	129.899	124.102	74.6344	158.212	147.011	64.8868	62.0719	133.159	111.977	180.682	183.361	99.8132	84.2936	124.875	99.6933	138.979	149.233	57.6466	102.485	243.714	63.9529	108.891	51.0144	132.833	66.6986	73.4425	34.8033	64.9951	195.483	53.8328	56.6753	78.5533	140.069	72.2289	53.7685	133.345	60.5486	152.613	169.066	81.4513	73.5561	159.772	86.4676	60.1599	123.051	37.404	92.1947	124.03	137.288
CBI66487	3753.14	4519.04	231.007	1608.17	2497.86	232.886	104.48	1547.2	3897.68	361.272	295.262	109.425	116.55	1219.43	3712.58	233.898	1725.1	470.259	4650.03	401.736	574.009	232.615	379.762	305.875	229.01	533.41	155.328	166.942	145.593	614.535	376.281	345.733	558.572	610.101	324.65	3074.46	479.397	1113.12	331.381	121.036	730.609	3448.06	998.992	523.089	215.048	402.515	184.311	188.133	313.444
CBI66488	143.082	137.057	72.4765	189.813	169.536	91.5866	59.3656	148.315	189.287	74.0193	127.088	48.7171	62.4897	142.105	183.243	100.902	143.778	33.1347	173.619	118.651	57.2086	59.2792	47.5209	120.783	93.5353	207.591	76.5285	52.1783	69.9458	217.286	77.4424	121.742	60.8037	171.863	75.55	145.68	42.1117	149.428	109.573	72.7222	41.075	151.665	118.955	39.5725	128.469	35.6601	33.2256	120.472	120.29
CBI66489	79.6054	50.9179	60.7353	138.492	83.209	57.7383	25.0247	100.172	67.889	26.8105	93.721	12.4464	22.427	99.7641	122.764	37.3683	101.612	78.0146	105.187	122.586	81.9037	65.2266	133.21	92.2486	57.2444	271.265	42.4441	137.79	84.1279	315.883	122.721	77.0531	184.257	88.7286	130.593	113.767	83.7305	72.3671	83.8964	36.8131	78.4339	83.3976	69.726	75.8497	82.6931	111.417	44.7449	68.1429	86.3061
CBI66490	12.4231	11.0244	17.7703	29.6806	14.3907	18.3303	5.18756	22.2687	23.8893	1.18293	20.2531	1.71284	4.76032	30.3171	33.499	3.65195	20.2608	9.36872	38.2026	26.4977	12.2239	15.4281	22.225	19.0743	19.7844	82.094	14.9339	8.25055	16.5468	100.777	13.9507	35.4181	15.9944	58.6111	14.634	16.3033	3.64626	33.0042	16.3963	4.08627	7.07187	12.8013	22.169	12.1391	14.7261	11.3979	10.5417	12.8635	15.5801
CBI66491	33.9271	28.2746	220.297	63.6381	29.1178	157.84	9.47898	47.3824	31.4185	6.8666	127.351	1.61232	4.48094	78.7645	71.1881	16.2059	45.6529	59.6233	67.8828	172.245	48.3797	393.036	64.3389	138.002	165.067	176.849	78.9782	41.3443	112.699	172.371	54.3391	96.4716	63.8951	110.671	61.4673	37.4071	26.21	47.869	133.681	8.65452	60.6123	29.9172	45.4735	58.232	72.416	58.473	395.084	66.2851	133.725
CBI66492	189.946	142.909	557.504	238.364	151.142	602.426	62.9865	186.201	148.954	87.4187	450.733	52.3777	47.5895	122.838	270.323	79.7676	182.965	3.11402	243.638	518.277	0	811.68	0	465.155	615.558	424.186	399.425	1.85513	403.107	459.245	0	152.666	0	189.364	0.940125	240.618	1.6894	79.8132	456.975	110.452	5.69089	148.483	68.2975	3.56929	283.388	0	805.301	230.135	441.239
CBI66493	14.0144	11.6795	58.2107	13.6974	7.37358	93.2441	11.1533	21.196	3.09631	14.4121	64.1554	0	6.69195	0	15.4595	19.0685	4.62835	0	11.2004	76.7488	0	47.4189	0	64.8529	61.982	15.8132	41.21	0	67.1987	17.0353	0	0	0	0	0	8.27624	0	0	77.8603	10.6681	0	16.1341	0	0	55.6801	0	17.1245	53.3176	72.476
CBI66494	15.0373	17.5079	18.6926	29.106	18.228	18.7094	5.57303	14.7161	14.8201	5.68528	24.313	4.93926	8.44749	12.8223	19.5151	6.01772	16.4321	40.9159	19.0479	22.3945	28.8407	26.2218	76.435	19.9691	18.5342	5.09436	10.2651	27.7571	14.7741	4.77873	60.2281	148.492	15.7492	208.586	60.6397	19.6977	24.2154	8.09296	20.7244	7.71534	26.475	20.791	9.5415	29.3953	14.216	33.233	24.9945	11.0263	17.8349
CBI66495	26.8321	28.7076	32.4997	48.1974	27.3447	70.5882	5.7714	16.4521	15.2211	0	35.7516	8.09887	5.19423	21.5024	39.9985	9.86721	22.1537	56.8174	38.6383	36.8777	40.7218	33.8218	147.333	37.0545	81.074	0	38.8268	276.521	24.6886	0	122.26	90.8603	36.8911	110.523	138.97	24.6251	54.8568	19.1087	43.3419	6.90043	43.9975	29.2207	17.2096	69.5393	27.0115	67.3663	29.1683	32.6061	42.5263
CBI66496	0.30451	0.951662	1.08175	3.72026	1.46864	2.93901	0.908786	1.61194	1.17736	0.195719	0.982942	0	0.727024	0.300964	1.34364	0.517909	1.6342	24.4644	1.62244	1.38969	23.1667	0.417702	35.1459	1.32107	3.11751	0	2.23856	13.4902	0.584046	0.308457	16.2369	3.3664	36.0159	3.80969	33.6939	1.5735	19.4148	0	1.15348	1.01413	28.0815	2.19104	0.328471	31.5172	1.44928	23.7613	0.232554	1.71142	1.05454
CBI66497	7.64988	5.10029	2.00683	20.3369	8.04985	12.0647	3.65288	9.256	11.155	5.50686	7.54272	3.41733	7.3057	48.3891	15.8648	10.4087	6.06341	462.824	18.3414	8.57828	316.493	2.51844	924.712	5.75257	10.5259	3.66849	4.15942	372.79	3.6681	4.54611	503.16	417.214	308.212	583.985	607.977	11.0682	493.8	45.6901	8.75771	6.40562	369.068	9.68762	42.9096	518.844	3.5459	378.625	1.71372	3.30725	5.51037
CBI66498	152.206	161.124	79.5152	214.503	183.816	97.1234	20.4856	222.755	200.903	13.0917	102.204	4.37455	12.0241	366.35	221.975	48.7287	237.567	105.964	241.945	136.881	82.9142	70.5158	118.577	102.07	107.657	289.025	71.7178	26.2068	98.3115	328.159	133.392	374.474	118.42	415.978	125.63	170.27	51.3595	319.473	106.644	12.566	118.146	187.789	324.02	115.494	100.231	72.2203	67.4647	83.318	98.4957
CBI66499	291.463	279.777	203.875	405.158	261.86	93.4528	22.7784	484.832	274.549	22.6885	139.423	5.32739	17.0837	842.048	391.505	66.5286	504.919	532.107	414.918	192.198	565.975	225.095	533.9	174.529	85.7578	548.01	48.4335	181.139	161.028	532.498	434.652	891.824	683.11	883.268	495.317	370.095	138.839	738.466	161.022	36.3125	626.29	324.015	772.875	567.063	154.187	387.002	176.567	137.763	168.282
CBI66500	89.1014	88.9472	132.542	152.77	86.2244	92.1932	19.4539	149.549	95.5388	17.1717	159.629	13.8419	14.7959	321.222	159.359	57.6192	153.726	315.096	161.791	198.781	315.811	159.059	206.581	177.046	91.2484	315.248	63.7615	107.42	189.517	337.682	157.23	467.901	188.453	405.985	143.105	130.327	60.3215	307.538	171.453	17.2973	251.992	70.9485	333.943	290.733	131.429	129.635	124.104	109.847	167.684
CBI66501	160.207	124.113	218.278	253.179	128.218	62.8326	30.5282	169.954	141.583	17.9836	109.652	7.55992	9.69714	166.816	186.684	33.7721	166.18	494.407	185.144	165.351	406.278	132.475	712.454	113.99	59.1385	125.712	27.2918	678.322	112.307	141.103	295.129	95.3463	805.806	165.274	318.063	197.883	325.119	153.597	109.027	20.6119	465.456	131.185	153.829	544.708	98.4278	504.184	31.4779	114.916	126.903
CBI66502	153.519	123.735	283.598	372.938	181.101	347.27	28.3584	249.704	240.773	51.34	259.757	22.3845	38.6381	154.079	350.819	59.5944	257.181	169.755	388.409	395.994	171.852	386.684	191.471	275.397	394.171	247.731	267.924	238.668	358.235	252.564	204.088	165.961	258.308	220.874	195.473	233.228	98.7261	142.143	231.837	60.4657	151.331	235.452	115.952	166.325	283.021	196.584	569.961	215.736	254.89
CBI66503	147.836	145.823	73.9009	313.181	159.699	96.6976	28.8926	222.513	232.74	17.1371	113.311	14.6225	18.188	72.9394	298.586	51.0165	199.698	52.4775	305.683	134.563	36.6539	67.923	198.663	118.886	91.7369	185.009	58.9741	79.098	80.8178	232.948	151.578	89.481	193.16	106.679	142.587	215.977	59.6837	60.6379	106.81	29.4479	43.3296	145.256	50.3316	53.9898	114.583	96.4194	46.0578	84.6004	116.299
CBI66504	104.141	76.8075	67.4442	244.762	112.759	59.9602	14.397	167.86	128.438	11.0616	66.7445	10.3745	13.074	145.356	240.115	23.6163	171.32	41.9422	273.004	76.8203	45.6988	80.8825	77.5431	59.5331	70.5977	87.51	44.6773	14.3884	57.7186	107.175	53.3671	198.909	82.5752	209.531	61.3126	136.933	26.0653	126.255	63.5457	18.8882	37.4942	102.725	134.17	48.6695	53.5408	49.8997	49.4371	50.7724	59.4647
CBI66505	159.992	195.359	66.8942	326.844	170.197	41.4725	20.8736	249.251	214.89	23.6008	74.6575	43.9371	27.1355	128.75	298.489	78.8087	243.258	43.5367	349.361	104.307	35.6321	54.5662	70.9847	63.2151	40.0988	128.551	22.1916	12.4494	68.3314	156.752	61.6995	197.6	96.7332	163.074	71.1514	201.035	21.0999	95.0277	84.6333	34.5238	54.1031	162.299	120.713	69.197	54.4548	44.939	44.067	61.4204	64.3885
CBI66506	395.574	377.774	236.636	535.45	426.851	187.548	74.4229	383.001	402.429	66.594	267.909	64.6948	65.2019	299.032	508.117	178.472	378.53	196.711	518.308	313.036	184.082	321.634	256.957	241.185	194.458	447.98	114.695	158.694	204.676	541.869	298.115	192.328	475.294	225.142	258.384	444.854	142.371	207.158	270.289	104.888	198.825	393	238.167	228.997	188.029	183.887	309.01	172.52	243.946
CBI66507	244.16	253.661	346.67	371.226	278.231	293.434	83.0287	276.307	316.113	116.314	490.072	113.183	107.857	77.5145	370.027	138.797	267.763	47.1477	388.925	727.499	48.7144	470.606	62.9949	514.587	305.981	355.303	106.909	41.5023	479.603	357.769	54.3304	92.7567	37.4034	88.5974	52.0494	267.86	36.1723	58.4713	481.312	154.8	47.9039	244.027	64.3069	52.4275	291.136	39.7094	438.558	247.254	533.478
CBI66508	36.7089	41.6154	810.407	65.0033	31.2434	423.563	5.58515	34.2918	46.5154	1.94304	1058.34	3.61731	1.54665	8.96364	52.8806	8.81425	31.7346	51.6145	54.649	1633.04	48.8928	1019.82	79.0922	913.694	452.662	481.209	155.327	81.9959	1060.35	489.964	51.4741	3.18292	93.3707	6.87663	65.1	49.2548	38.58	6.16402	1116.42	8.62969	45.5908	31.6958	6.52194	60.4752	475.61	48.142	1462.75	446.888	962.766
CBI66509	29.0871	23.1422	61.3168	39.0509	30.692	46.0784	10.8113	19.3374	37.0756	9.6558	47.0865	3.56969	10.684	45.8078	41.6066	13.591	22.1681	11.2482	38.5313	58.3491	8.39537	68.7643	35.7282	53.4652	47.646	156.664	28.9067	17.4476	24.0627	139.874	26.0666	78.9181	13.0082	89.7948	27.2948	30.438	23.9486	33.6898	47.3553	9.42853	8.92057	24.8389	45.1675	20.9201	35.3864	17.6176	24.0039	32.6816	50.1072
CBI66510	165.188	162.722	261.6	228.135	157.712	92.1259	99.7512	262.893	144.47	145.008	121.238	127.433	130.428	395.014	235.441	135.146	258.226	154.039	235.782	164.896	118.232	264.871	126.488	121.522	89.6305	91.6442	71.9027	93.1689	164.198	84.7229	149.744	444.744	153.689	497.331	144.68	148.825	131.358	461.91	122.529	158.532	153.81	182.754	328.058	165.76	80.0608	122.146	155.022	85.0136	122.302
CBI66511	57.1772	60.3616	54.4766	102.911	51.2581	38.3172	23.1076	111.378	64.0089	32.8123	55.3545	26.3687	28.0337	68.1164	106.436	42.5454	112.435	41.6924	111.181	66.2331	30.0539	46.4518	40.0558	58.0764	40.3486	150.219	25.5271	17.9719	57.0357	97.134	36.7286	71.4877	44.7985	99.8685	33.6676	76.5955	26.9402	74.8264	44.048	46.0265	38.4063	62.4459	57.5463	39.0462	48.2247	35.8839	25.0171	47.1211	50.1506
CBI66512	99.7299	91.1825	65.2324	188.985	115.829	59.4787	44.3288	216.626	135.369	103.651	82.9714	90.3461	74.7251	149.426	231.146	92.0279	221.62	93.3384	253.316	110.671	59.5761	47.9048	85.949	82.0834	68.4297	194.347	45.9874	41.1265	96.4035	222.286	77.3701	194.832	89.7281	198.499	84.2177	105.926	59.0452	160.748	79.0383	100.953	88.1848	117.562	115.016	92.047	66.1924	75.2319	22.6871	63.1832	81.6892
CBI66513	95.3316	74.5907	75.7841	172.837	93.7296	42.2889	24.6329	172.583	117.393	39.5223	40.2065	40.3278	30.0519	82.3928	185.058	40.0084	174.626	72.8876	183.327	55.8291	66.1578	70.3847	86.098	40.483	38.9549	182.917	25.6445	28.73	48.7784	214.455	64.236	102.4	66.6558	155.363	73.4597	97.9431	43.705	77.0269	32.8287	41.625	56.586	116.996	50.7488	70.3526	30.9141	67.7282	45.9101	32.472	39.4454
CBI66514	74.3501	61.1819	161.036	174.648	84.7025	235.667	61.1602	144.012	87.2412	79.1905	141.616	60.0075	66.5299	205.262	182.78	109.24	145.986	240.11	204.394	166.926	200.997	131.984	244.771	143.419	265.121	244.541	175.091	86.0028	112.944	234.591	163.634	248.044	160.825	298.74	182.852	101.836	133.234	235.973	135.06	113.551	198.629	91.7096	195.986	244.402	106.792	181.084	123.869	81.4125	131.842
CBI66515	957.689	580.415	183.128	1220.87	574.673	635.919	741.087	751.921	582.775	1059.79	682.347	1005.14	725.579	791.733	948.993	583.146	663.963	2621.11	758.745	1177.62	2705.87	114.729	2779.86	658.097	617.157	497.331	194.985	8467.62	532.443	551.488	711.855	350.328	4174.17	1806.23	830.989	1049.79	1578.62	990.717	833.054	1670.54	1686.84	746.839	94.1428	2349.6	155.444	2622.35	98.7879	198.427	644.061
CBI66516	272.579	221.176	88.2255	373.07	231.924	132.904	331.385	306.108	297.835	308.664	197.565	301.098	286.16	175.423	319.894	291.774	286.4	338.488	281.185	360.787	334.585	41.3493	363.757	171.863	133.347	438.475	45.2499	856.352	115.363	371.979	254.752	45.4278	710.655	225.203	238.307	349.822	400.525	212.8	193.15	568.311	337.382	217.544	24.3143	337.231	63.4572	308.777	45.355	72.9119	177.466
CBI66517	224.722	137.158	31.2694	356.406	212.776	11.8907	145.379	301.303	262.716	87.7251	35.1974	103.928	92.1642	23.1643	226.603	135.999	306.766	267.293	252.503	67.4118	224.757	5.04303	291.138	25.5859	9.59782	135.144	3.05963	442.804	14.2129	171.308	191.888	1.69348	1027.46	14.1122	200.081	225.932	207.086	28.7594	24.371	223.013	260.968	186.494	5.94858	207.744	9.12915	264.678	10.1779	10.7286	28.0099
CBI66518	59.6724	12.4326	71.7479	75.8191	62.7923	242.627	124.661	63.1757	36.2556	26.8474	206.628	16.6604	42.7407	11.7955	39.4953	60.8942	39.4143	106.975	59.6129	373.475	75.6631	19.0992	345.449	166.834	277.355	191.474	72.8362	127.458	138.772	237.754	402.406	14.6597	569.172	40.7211	265.544	55.0619	380.456	26.206	183.342	36.9071	188.257	42.9361	0	172.569	59.2704	103.474	9.11436	52.8859	172.208
CBI66519	97.9716	50.4636	80.614	231.408	93.0709	168.327	29.7803	176.165	73.054	21.3397	143.429	9.11782	22.7412	46.8015	156.407	41.6574	180.878	25.2972	135.574	198.539	21.6902	35.0906	133.766	138.005	170.289	135.496	87.4235	152.426	116.138	147.025	89.8406	44.7944	176.513	58.8094	92.0833	99.0404	72.7378	47.2088	117.749	28.7438	21.7945	94.7748	45.7951	20.297	89.8781	60.3364	35.7478	102.948	128.676
CBI66520	18.5861	0	0	18.1656	16.2982	38.1671	0	0	0	0	0	0	0	0	0	0	30.6908	0	0	0	0	0	0	17.9184	0	0	0	0	0	0	0	0	0	0	0	54.8801	0	0	15.6453	0	0	0	0	0	0	0	0	0	8.582
CBI66521	150.919	113.397	70.1799	278.239	153.535	65.5446	18.3539	285.459	163.661	16.3644	51.8667	9.27202	18.5006	80.2334	214.308	43.9308	246.01	28.665	184.068	59.4202	36.7617	14.6785	93.5066	47.4023	61.9541	143.252	37.3624	134.862	37.0672	155.741	76.6758	90.1975	122.481	77.2205	77.5161	168.744	44.9257	54.2866	41.7772	17.0288	29.5508	143.903	76.4218	33.1367	46.2717	39.5334	5.07242	42.2745	45.2361
CBI66522	187.343	158.241	62.2941	357.082	192.106	67.6544	24.8494	300.193	204.967	19.3816	93.4424	17.5923	22.5658	159.695	317.129	49.7564	305.64	30.78	317.436	95.0705	34.8524	54.3805	77.1004	84.0695	71.9733	164.81	40.3905	47.5328	45.3199	187.758	77.6424	213.952	34.0573	179.93	75.4225	166.701	39.4767	129.218	96.6097	22.8048	28.9444	197.22	167.979	34.7662	72.2718	30.1028	59.0055	56.2334	80.1661
CBI66523	66.4749	54.384	59.3377	150.979	78.2094	67.253	16.7986	116.906	90.5118	6.72605	97.9191	6.64031	9.93714	24.9169	112.552	25.0795	106.136	6.00077	142.084	140.327	9.04707	50.5677	26.6711	76.1823	79.3293	56.1882	28.2715	5.64451	50.1782	88.6579	24.4309	30.383	16.636	30.8373	24.028	83.3067	10.1092	11.7505	94.0959	9.50493	6.0604	88.6453	27.4509	8.68809	49.8058	9.13202	78.5873	41.3861	78.4107
CBI66524	240.003	216.29	296.152	595.733	241.225	250.742	117.18	366.128	287.347	157.446	195.433	156.126	172.054	57.9425	532.387	180.704	346.717	65.2747	541.699	289.421	65.1864	110.894	102.851	166.956	249.444	205.51	142.241	139.563	163.474	229.501	93.9209	50.5194	116.54	75.9099	96.1097	391.952	122.807	80.2093	184.946	145.639	64.5697	293.592	43.0021	71.2485	201.648	108.472	168.619	189.115	183.499
CBI66525	448.874	365.828	391.588	1012.51	450.24	546.901	131.85	764.132	516.201	92.1036	896.041	61.6739	65.5864	358.276	993.444	83.81	882.446	345.235	1060.76	1237.6	263.676	512.395	281.701	931.961	586.064	1255.83	493.453	172.062	673.539	1396.3	199.418	416.052	191.609	695.735	195.964	790.023	241.77	776.704	943.556	145.786	418.55	647.18	304.264	376.741	974.661	272.9	536.088	772.446	964.25
CBI66526	97.1514	70.2622	86.7109	119.887	110.628	33.1549	17.3825	187.105	128.555	17.5198	45.9426	19.514	19.1902	93.9476	153.044	20.2085	159.559	172.633	150.819	57.6424	169.016	232.973	112.988	59.465	36.35	69.2524	25.3996	72.9855	71.8865	60.1792	90.4296	139.94	180.443	189.194	123.29	81.777	73.0114	79.0387	52.3626	21.2818	100.074	77.447	88.9636	134.574	44.4013	157.123	246.425	38.8285	57.1227
CBI66527	166.616	144.799	103.886	211.894	146.422	89.4854	29.0916	281.209	163.519	42.6966	152.242	25.1997	22.4112	181.624	245.726	49.7371	280.793	83.1803	259.683	155.583	59.5111	154.1	57.1803	157.759	81.8329	196.301	44.418	23.7056	123.256	149.21	92.8561	250.118	101.013	220.502	88.2906	132.188	60.7322	150.228	141.013	29.2002	70.0922	112.222	161.228	94.7916	125.509	64.1689	202.286	115.97	149.867
CBI66528	0	0	97.53	0	0	144.363	0	0	0	0	234.858	0	0	79.1016	0	0	0	14.3621	0	242.558	15.6727	66.7603	40.9532	228.348	190.89	95.3399	95.409	37.6463	108.905	97.8695	49.1882	69.0821	24.7584	127.929	53.7654	0	28.0499	40.3727	195.738	0	7.87404	0	60.6653	6.58473	202.317	17.4146	55.0646	129.519	211.742
CBI66529	0	0	0	0	0	0	0	0	0	0	0	0	0	0.951384	0	0	0	1.06522	0	0	2.03424	0	2.92062	0	0	3.3942	0	12.4379	0	7.69223	2.26442	0.788267	1.63227	0.364936	2.18681	0	1.04021	1.76141	0	0	1.55735	0	2.07668	0.976762	0	1.19226	0	0	0
CBI66530	0	0	6.20017	0	0	29.6003	0	0	0	0	23.891	0	0	0	0	0	0	0	0	27.8444	0	6.71286	0	26.6994	33.0668	11.2947	14.4397	0	20.7989	10.8157	0	0	0	0	0	0	0	0	31.4576	0	0	0	0	0	8.8378	0	8.494	12.6942	23.7264
CBI66531	43.0566	43.2105	0	45.801	45.5682	0	27.3245	47.7177	49.8193	27.7932	0	29.5351	27.6936	5.3194	51.8981	55.5541	49.34	2.34128	54.756	0	2.85748	0	5.06788	0	0	1.83233	0	10.2773	0	3.00791	3.2016	6.15513	1.65219	5.277	3.05054	43.2234	3.14201	6.7241	0	43.3538	2.92753	39.527	4.80462	2.82481	0	2.06882	0	0	0
CBI66532	0	0	0	0	0	0	0	0	0	0	0	0	0	0	0	0	0	0	0	0	0	0	0	0	0	0	0	0	0	0	0	0	0	0	0	0	0	0	0	0	0	0	0	0	0	0	0	0	0
CBI66533	0	0	0	0	0	0	0	0	0	0	0	0	0	0	0	0	0	0	0	0	0	0	0	0	0	0	0	0	0	0	0	0	0	0	0	0	0	0	0	0	0	0	0	0	0	0	0	0	0
CBI66534	37.2939	32.2051	34.4174	71.1419	25.388	65.4325	8.13602	43.2932	39.9333	8.20029	30.1437	6.39357	6.24842	25.8664	55.2136	10.0151	42.6758	16.2908	56.4299	42.8693	14.5182	15.5565	43.475	30.435	69.8641	46.9485	52.8629	55.3829	36.0784	57.2183	25.1392	30.1381	64.9034	35.719	29.9026	42.9854	28.1637	24.0645	24.371	9.18287	20.2446	38.6035	19.7614	18.9214	33.1029	25.9324	13.9909	29.2763	29.4557
CBI66535	8.63102	6.74347	31.3351	13.8587	8.10919	23.0413	6.133	10.7229	14.6424	3.56622	32.3833	1.72126	2.20787	3.04661	16.3217	12.5825	11.9617	17.6015	13.9601	43.6095	17.8676	28.6117	37.71	34.3241	23.353	7.39107	13.1688	7.80338	37.0991	13.7388	19.0952	5.30095	14.8969	9.81652	17.5482	7.05397	23.3175	3.38433	35.5485	5.5729	13.4652	8.87184	1.99504	9.85282	17.4774	12.2175	7.21928	21.0559	32.7366
CBI66536	15.1464	9.52674	19.133	28.6299	19.9229	25.235	9.95041	20.0986	13.5751	6.42885	40.0863	5.58527	7.84656	9.32096	29.4759	10.6932	21.2358	12.903	32.3563	63.6271	14.4946	31.2956	25.0764	35.2661	29.1992	18.4408	12.1296	4.97376	36.7244	17.7551	16.1346	14.3926	13.0842	18.852	17.6439	17.1933	19.0443	16.0019	40.0539	7.20615	11.4434	20.5629	8.015	10.6571	24.5417	18.5833	15.5686	22.7952	34.7049
CBI66537	75.4145	75.8952	34.2197	170.166	87.5627	108.502	20.8397	123.213	125.479	5.38572	94.259	2.59945	5.55721	34.5075	198.734	16.6269	114.537	28.1273	229.739	124.89	26.1405	80.3528	35.5937	104.346	129.442	183.845	82.5852	29.4617	57.3666	239.393	45.4467	27.4475	45.5869	38.1213	42.3649	166.151	27.3329	23.5107	115.012	11.9599	28.8082	98.4775	18.0775	23.0282	80.0505	30.8477	27.1379	65.8113	111.775
CBI66538	77.3278	55.4859	49.2432	129.643	87.3116	28.5737	17.9268	107.121	99.9123	13.6348	35.6777	5.73179	15.249	44.8644	148.082	31.8128	101.888	11.9649	165.592	46.1015	11.9825	31.0811	50.0803	27.379	32.7409	26.3818	21.1984	22.9175	24.8283	37.3551	32.3748	51.5555	41.7742	62.5242	34.1103	77.4571	14.6256	35.813	34.1785	20.7283	14.3928	82.0646	28.7884	11.631	31.4836	20.4834	12.5427	26.9716	27.7008
CBI66539	181.233	151.331	187.195	264.875	191.94	93.4169	78.5457	200.797	189.963	85.0608	157.322	66.6819	81.8435	93.0325	176.364	107.048	190.927	66.9759	164.678	194.544	72.0189	49.0778	255.247	103.682	79.9127	231.641	37.1027	141.15	74.4381	257.11	221.87	55.9131	382.358	76.6979	220.787	207.106	111.233	63.5496	140.968	89.0317	74.6667	178.722	62.7399	63.296	95.4715	132.074	56.7936	107.263	118.778
CBI66540	268.555	217.652	369.648	408.894	265.887	139.07	71.6711	402.228	253.171	93.5699	206.24	81.1531	86.5979	253.15	336.943	138.59	388.386	182.271	336.538	270.889	186.753	144.433	516.755	154.602	134.24	511.406	67.7114	259.62	115.608	506.576	412.694	184.317	593.984	251.191	416.317	305.069	285.915	174.019	185.075	103.303	174.237	260.267	188.926	181.882	125.795	334.015	95.0534	127.274	159.679
CBI66541	158.635	126.398	63.7356	364.634	150.372	119.123	24.5041	306.146	172.378	16.1348	107.455	7.5682	13.6471	195.11	275.035	38.0854	267.692	140.464	287.44	124.053	120.405	51.7331	304.152	109.93	129.539	224.035	94.4871	162.043	81.7725	276.135	208.813	215.126	257.205	243.29	227.741	215.978	96.4114	135.995	105.012	20.0738	116.98	146.367	133.741	144.765	110.331	209.111	66.4251	86.0588	105.166
CBI66542	1688.84	1218	1491	2555.82	1763.91	1948.33	291.824	1470.45	1421.22	323.219	1426.51	257.406	180.096	5111.07	1844.5	441.903	1491.26	2014.51	1590.87	2013.58	926.097	609.333	1849.27	1971.59	2076.52	3809.44	1025.35	1684.13	1332.24	3995.95	1347.29	4375.47	2227.77	6625.12	1518.77	1661.21	917.795	4867.86	1827.3	370.843	2440.79	1990.11	5587.26	1970.97	1037.14	1894.55	164.288	1309.89	1989.2
CBI66543	202.792	171.101	102.196	262.322	227.378	59.393	56.2106	134.707	211.326	110.798	103.562	69.5205	62.8792	116.898	162.693	74.1123	136.003	75.6696	125.652	117.382	111.892	40.396	156.214	67.9775	57.8476	429.038	38.0578	216.682	43.2807	420.381	189.431	95.2871	489.624	104.567	152.618	227.995	138.162	140.897	95.3291	58.3218	92.9657	208.795	98.6568	97.3006	83.0357	115.654	44.6149	94.1936	73.0752
CBI66544	56.9088	49.8527	69.9803	40.7047	69.1844	38.7776	31.3946	44.2093	81.4407	39.5699	46.3042	41.8887	42.6141	52.6668	61.921	58.0741	39.7247	36.4116	60.9868	55.8216	22.4911	63.0417	25.4293	45.7621	45.1266	55.2744	25.2593	4.09275	46.3889	45.0691	17.6469	67.9974	21.7125	101.207	16.8001	36.2809	22.1765	51.6888	41.8076	54.3967	32.6434	52.8597	45.7612	30.7106	25.2652	12.8158	54.9192	36.0102	36.9077
CBI66545	1313.85	1521.16	1325.75	1537.84	1522.72	374.483	2660.18	614.51	1295.19	3137.5	938.58	3458.53	3510.76	925.774	1361.78	1716.97	621.632	523.52	1428.51	894.94	642.955	1455.26	755.515	686.503	381.819	1098.15	225.381	430.557	761.646	973.882	729.778	505.547	1140.54	486.718	694.222	1694.72	1031.63	833.223	961.164	3791.7	736.516	2180.27	925.292	532.01	512.29	837.139	2469.87	530.967	728.071
CBI66546	623.355	505.283	1070.43	832.765	798.909	434.015	231.168	273.353	619.344	502.592	616.96	288.349	334.641	1111.89	850.386	213.294	272.56	967.37	872.073	894.558	1663.64	380.311	2121.87	576.072	382.907	1171.84	187.761	1517.33	552.694	1130.85	1525.68	693.205	2354.84	486.633	1617.73	722.904	1635.55	967.865	585.271	619.465	904.077	1093.44	950.917	766.334	505.277	2873.61	676.995	398.659	593.543
CBI66547	84.6353	56.303	106.778	200.732	87.7293	44.206	26.0824	76.0036	102.134	14.6342	67.3547	10.2739	14.8257	140.932	239.622	26.9901	77.7587	54.9735	260.699	111.331	47.4921	58.2583	84.0719	58.5911	45.2076	193.738	15.7907	30.5662	36.7226	231.881	66.8167	155.943	118.167	167.932	73.2091	133.018	31.7293	151.756	72.5024	20.2427	61.3949	89.3609	114.863	66.1611	32.7904	82.1823	78.863	31.0221	60.1596
CBI66548	88.4324	106.211	95.8993	154.717	103.427	86.1271	44.4136	141.378	129.937	89.8104	105.691	61.7253	50.2212	92.0697	167.4	88.7099	141.508	58.7163	192.842	127.832	57.7369	138.872	81.1194	94.3608	91.6779	122.609	69.1005	60.2797	78.0134	101.247	82.303	126.818	76.7061	155.018	74.3479	92.691	50.4104	112.645	95.7606	54.9401	60.1633	98.8425	92.3811	60.1131	84.0791	48.9171	136.492	69.3646	91.0816
CBI66549	696.693	964.918	818.422	846.785	609.929	798.738	94.0791	724.388	895.162	140.194	1000.85	83.0442	55.5367	1059.06	955.303	251.644	776.088	1572.83	1128.63	890.772	1894.7	875.113	1112.39	1014.12	859.503	1169.81	642.433	1179.53	279.939	1409.39	1248.99	1587.9	597.479	1137.18	1394.85	806.201	656.307	1477.06	1019.8	92.8894	1246.54	869.236	1291.6	1060.42	786.722	1766.46	859.69	579.978	1052.06
CBI66550	309.416	251.845	171.224	512.179	532.458	113.619	110.082	463.177	441.86	294.005	78.802	161.363	147.243	355.969	585.846	175.018	508.606	173.62	580.194	89.8344	129.586	175.961	104.958	86.4668	136.234	153.341	91.0165	139.395	91.418	139.46	171.33	488.292	144.316	569.157	159.65	303.33	118.057	433.346	80.9857	182.084	167.626	494.969	336.045	244.06	81.821	161.502	26.1959	88.3669	100.4
CBI66551	208.19	219.332	226.507	266.298	189.304	167.359	49.007	144.19	157.021	51.0909	182.283	26.2817	33.8365	308.675	214.89	48.7417	147.625	227.226	206.538	199.317	231.327	167.789	270.035	171.117	169.463	486.965	95.1106	193.368	168.359	488.419	265.686	304.615	371.65	395.535	275.405	232.552	163.435	375.389	180.224	53.2944	215.243	248.499	296.948	230.836	129.037	318.038	175.623	118.177	178.304
CBI66552	125.943	118.434	61.6701	232.906	112.887	35.2313	44.9014	122.584	136.045	33.3775	80.8947	33.8758	42.0043	191.872	167.707	47.4633	130.03	70.2492	189.252	115.807	57.8025	59.8055	86.586	70.6526	36.371	226.323	11.9152	98.4813	68.8836	255.48	90.7652	170.799	92.5846	243.981	84.9304	146.62	43.6181	193.159	69.2476	40.4082	69.1961	130.954	143.968	75.3486	47.2019	60.5636	81.9749	48.1017	71.8236
CBI66553	578.303	507.209	889.573	578.509	469.57	246.265	568.681	672.505	427.175	580.01	706.826	441.009	608.277	382.761	451.033	772.492	648.172	114.738	435.952	981.075	153.016	481.535	266.628	550.883	245.826	610.488	104.035	954.654	590.424	570.203	243.711	197.815	518.766	351.186	211.161	538.373	179.168	452.294	692.335	528.802	202.195	476.265	377.801	120.064	349.566	169.844	729.922	383.216	541.892
CBI66554	0	0	0	0	0	0	0	0	0	0	0	0	0	0	0	0	0	0	0	0	0	0	0	0	0	0	0	0	0	0	0	0	0	0	0	0	0	0	0	0	0	0	0	0	0	0	0	0	0
CBI66555	56.6396	35.3389	3.02498	70.7287	44.486	3.34268	32.4674	38.8323	35.6797	14.306	5.16645	4.63974	12.7443	0	70.1597	40.4997	52.3352	0	71.3481	6.80848	0	1.30438	1.96245	3.87455	5.22986	111.891	1.27293	0.00176236	1.07216	136.655	0.600857	0	0.000728818	0	0.000676474	57.9059	0.579401	0	3.97685	25.8469	0	58.2383	0	6.06669e-07	1.58634	4.5685e-07	2.59054	1.96849	4.40385
CBI66556	241.887	192.252	280.784	320.906	219.911	64.8093	166.096	187.71	221.36	287.12	119.779	191.504	193.683	226.018	276.046	390.544	174.567	99.7633	295.63	134.594	127.785	202.008	196.746	91.688	65.9176	455.064	36.0556	46.7996	97.8598	413.695	167.325	148.644	236.675	167.059	166.935	279.775	117.469	213.493	115.476	261.963	134.899	308.143	197.399	112.503	82.8188	166.992	316.664	86.427	97.0988
CBI66557	198.626	211.564	184.02	347.917	166.853	67.6235	81.568	245.295	193.84	133.946	125.541	104.394	99.2404	269.942	379.382	219.189	227.93	122.619	420.052	163.338	109.329	156.212	185.202	108.783	70.5359	282.693	37.5675	33.3333	90.6902	300.632	164.978	283.266	126.967	283.221	148.76	238.465	62.8989	268.191	120.546	149.267	119.298	250.738	234.013	129.857	98.4634	114.604	160.315	87.6357	110.031
CBI66558	100.828	89.4017	304.764	144.059	75.2554	192.671	19.9078	147.841	111.809	25.7244	420.782	12.8936	14.701	444.259	142.216	44.5084	145.525	287.207	162.497	405.452	304.632	247.582	593.26	369.347	171.15	440.206	111.776	326.366	351.714	576.687	708.552	335.63	642.132	319.521	664.966	115.623	304.142	343.933	356.345	24.9008	357.697	96.3629	376.102	363.756	312.329	448.538	436.544	289.995	342.424
CBI66559	752.748	672.625	737.663	983.795	613.423	259.089	177.103	936.546	696.167	258.285	616.118	221.511	190.192	355.734	913.975	276.459	900.562	172.596	859.182	632.476	285.674	357.606	960.071	567.913	233.506	1391.95	147.176	783.788	606.98	1307	1140.31	134.694	1338.78	179.004	946.199	796.842	648.249	242.908	560.617	254.406	269.242	763.011	217.085	160.522	486.252	807.717	687.025	486.617	612.206
CBI66560	884.17	776.375	681.695	958.702	741.576	395.778	178.85	1094.54	639.895	180.09	430.714	92.0345	100.966	1453.88	1028.21	198.809	1022.85	1697.68	934.781	503.129	1648.13	506.364	1282.55	467.864	386.767	1046.11	246.06	796.91	437.059	971.128	1177.29	1700.63	1231.48	1676.52	1239.64	874.249	556.828	1376.95	446.619	228.024	1527.05	947.183	1290.14	1450.75	322.123	1901.9	521.378	311.792	469.645
CBI66561	408.427	472.182	187	580.426	407.468	195.687	78.6399	423.513	398.832	66.2278	259.094	34.0394	24.4134	296.194	587.419	74.9165	403.618	125.081	658.752	336.659	116.477	276.123	168.252	283.137	205.909	212.591	102.01	186.053	117.673	278.736	233.297	281.642	154.052	299.694	250.695	508.929	76.6414	269.007	264.35	86.4457	113.577	429	240.116	126.008	221.116	171.223	353.214	149.2	295.64
CBI66562	1337.93	1291.96	3292.02	1149.14	1198.1	1917.24	953.146	919.174	1013.57	1011.82	1874.07	662.166	756.528	1559.73	1122.8	796.515	957.614	1016.43	1201.25	2189.08	753.362	3699.32	991.631	1723.15	2143.04	587.21	1450.3	1301.46	1833.24	648.333	1422.42	1361.62	1655.65	1674.65	1305.82	1514.93	1380.2	1718	1847.59	1126.52	1199.08	1410.33	1660.58	1119.91	1567.89	1460.52	3496.06	1289.29	1715.67
CBI66563	183.674	169.245	41.1893	278.762	187.183	72.8413	17.9578	184.288	235.307	9.86198	119.717	5.03994	6.46476	40.1429	256.379	47.588	168.416	57.531	218.206	145.933	67.8492	26.4124	467.63	81.3595	84.2723	86.8842	33.1758	102.105	32.0259	124.646	261.512	31.043	145.78	47.2212	213.49	160.238	133.949	19.819	113.965	11.1648	47.0932	124.691	32.1288	48.0827	71.3461	129.679	44.3448	76.4808	88.7697
CBI66564	195.745	191.712	66.0882	349.762	192.526	104.294	21.0517	219.468	289.708	14.087	123.754	14.7707	20.7508	182.261	257.614	37.2769	219.335	53.1917	270.297	144.369	67.081	41.9866	179.412	107.108	109.562	286.213	75.8963	74.7359	48.0167	362.879	114.081	241.371	53.8255	248.418	115.44	257.751	112.434	131.104	109.107	20.4955	69.6963	160.965	167.94	78.2234	112.133	52.8893	14.0448	90.3438	110.799
CBI66565	152.754	105.54	29.5496	196.499	132.57	143.153	27.1546	132.585	189.042	11.4713	142.025	11.7247	21.3057	15.5645	116.391	26.7839	127.854	7.66779	128.654	121.149	6.65597	33.3626	71.098	107.288	176.271	147.706	146.931	29.8993	43.5444	155.621	32.1061	16.7647	13.3518	11.9406	31.567	168.174	17.0177	10.3739	126.376	18.481	8.91732	137.484	6.79482	10.3868	157.07	14.3038	26.7259	114.151	115.132
CBI66566	553.648	548.624	46.7408	712.698	588.121	208.9	8.95566	442.508	661.333	34.7169	155.864	50.2691	32.2402	160.156	695.149	107.179	516.577	83.6824	545.602	90.972	48.9207	4.11626	524.436	134.525	202.763	511.068	183.556	121.07	69.0661	538.027	300.013	88.4648	194.633	133.106	378.956	667.871	171.867	98.8387	155.349	55.6795	54.6178	557.067	155.373	68.5119	154.618	150.529	4.58343	182.924	99.7634
CBI66567	163.426	115.562	71.2731	212.326	153.731	105.222	30.2163	162.784	215.912	21.6445	91.8453	16.592	29.1651	114.208	193.024	44.9218	135.749	56.5564	160.075	78.5643	37.0783	24.6063	183.916	94.5332	92.0722	236.788	64.1113	81.4888	46.2257	284.268	99.9298	77.8642	87.3349	124.666	108.535	138.43	119.163	59.4466	88.099	22.6189	60.0913	83.6195	118.948	52.7645	73.2374	65.428	22.8605	69.3688	83.8453
CBI66568	114.106	74.2168	54.9816	181.347	105.552	155.463	17.913	104.495	136.862	9.8122	160.932	3.27872	7.47666	68.092	146.167	15.3126	90.9788	63.1574	124.095	171.37	55.3067	49.2207	120.574	168.03	167.355	270.119	72.9186	85.7786	63.8169	332.019	85.0243	74.0479	92.0983	103.734	97.6117	114.717	82.2049	61.0277	153.057	10.9879	50.348	72.6675	52.7809	70.0077	92.0989	93.3319	24.2147	91.3855	161.498
CBI66569	230.056	200.576	102.44	165.742	198.184	137.383	59.7161	75.8084	226.621	37.4245	139.248	28.4914	31.8882	100.562	228.285	33.1808	79.2982	70.9446	224.28	110.264	60.891	134.422	93.7612	120.445	140.302	309.135	82.0958	49.6246	49.0753	332.304	70.3698	79.6338	57.638	84.6582	71.8352	217.017	64.7601	81.0636	140.852	50.6925	60.8197	132.167	105.545	61.9012	118.936	73.6065	109.107	90.7011	125.352
CBI66570	92.106	89.2846	155.043	123.188	83.8288	128.856	15.8178	102.646	158.728	7.47785	185.728	8.66216	9.72212	100.041	280.212	20.4474	94.2976	139.306	232.715	302.267	135.931	131.929	154.333	184.325	127.925	56.0664	79.6119	68.416	206.318	64.426	117.231	84.3178	227.371	147.763	123.293	90.1784	147.379	97.5053	187.221	11.2551	148.231	99.34	62.3314	148.752	172.779	176.527	73.7474	151.232	175.042
CBI66571	31.8105	60.7019	61.2549	25.2794	23.4628	83.0283	29.575	37.3201	92.2852	4.58594	58.8003	6.64031	8.51755	24.0942	162.335	12.1353	41.7279	160.284	213.838	71.908	138.937	91.3481	100.016	56.0332	83.7608	64.1552	51.0503	45.156	36.9209	77.6961	66.9053	27.0234	58.2259	36.5178	85.8143	25.8962	138.573	20.8898	53.5546	9.61808	119.044	15.4017	16.0344	201.365	40.7256	84.3239	28.4561	33.4174	56.9686
CBI66572	115.329	208.452	100.648	65.2472	89.677	51.101	153.088	106.712	416.348	25.6704	70.6252	112.474	115.691	83.8402	424.58	114.128	95.4107	33.5493	514.671	44.1607	21.8914	263.692	45.469	64.1654	53.4505	22.6059	22.686	2.27636	18.6817	30.1194	16.2005	74.3669	2.9276	49.4833	15.735	78.0828	7.3799	62.8054	62.2988	106.947	22.9045	67.579	66.2994	35.3008	31.4152	16.8222	201.323	30.7271	60.9323
CBI66573	58.6379	62.5061	28.3209	105.293	31.091	54.8867	10.8527	68.0616	67.7894	3.50591	104.844	0	3.25579	161.735	124.856	23.1932	69.806	114.085	123.516	136.025	167.97	44.2703	117.175	131.469	70.9218	6.73181	43.1257	172.607	70.6186	18.418	133.663	197.658	180.365	241.952	211.027	72.4786	66.8047	140.736	120.53	10.3806	95.9717	27.4737	94.1426	136.991	100.458	101.342	19.4401	87.2538	114.599
CBI66574	142.162	106.629	527.943	168.472	94.7435	843.252	53.034	131.157	87.1599	40.6607	892.753	17.8611	32.2444	1017.97	183.481	91.8796	135.861	1731.6	197.882	1037.13	1150.43	635.559	1297.37	949.967	870.054	538.121	557.937	1847.78	803.681	679.943	1467.29	1490.42	1484.35	1675.9	1449.63	168.957	728.185	1150.32	891.233	56.8142	1542.15	117.634	976.831	1719.15	798.246	1363.31	606.178	642.417	955.591
CBI66575	136.948	125.519	8.99512	171.182	128.26	125.372	13.5928	152.174	154.715	17.1651	68.1636	15.6064	14.087	67.5231	225.063	22.1829	151.016	74.2278	240.325	66.8111	62.4386	11.0753	50.4273	79.6364	131.112	52.9977	123.19	35.376	55.0941	58.5091	39.935	43.4854	93.2049	73.4642	46.5618	131.124	27.9651	57.9608	59.0776	13.297	64.0578	90.271	39.5272	53.8839	91.8918	55.7717	11.858	70.7523	77.4305
CBI66576	4.57876	17.1716	55.0534	2.6851	3.21211	414.468	3.64399	2.77005	1.01162	4.70868	264.965	0	0	238.943	3.03054	3.11501	0.756083	356.306	2.43957	233.438	165.879	89.187	333.42	298.406	485.265	65.8722	524.336	323.103	218.672	92.7623	336.06	182.228	531.071	408.281	345.836	13.52	236.843	207.116	238.966	5.22821	357.799	2.63565	154.099	369.369	301.3	275.622	3.72992	248.232	322.206
CBI66577	9.60445	13.9137	6.88946	9.24049	19.6079	17.7507	9.55457	10.6677	29.1773	5.20856	17.2628	4.18991	7.88247	13.9422	14.2368	10.72	9.16886	12.5548	10.5943	17.2196	8.15504	5.14633	21.0908	13.2381	17.9449	13.229	12.5308	7.83546	7.69949	14.5934	12.2382	22.8579	8.39759	25.6023	14.0783	11.078	12.7574	11.2039	13.6431	6.56861	10.1973	7.34262	18.4541	9.36512	11.8626	7.62088	4.66073	8.69381	12.5422
CBI66578	584.473	401.442	367.543	937.061	443.997	317.644	181.699	908.436	364.838	237.097	466.39	132.085	165.852	1395.63	941.019	281.109	844.983	549.9	952.412	567.866	408.949	260.125	714.722	564.777	336.216	535.498	248.939	541.489	646.219	529.164	540.249	1663.91	929.146	1974.5	551.463	539.536	362.179	1364.27	431	314.541	526.088	466.221	1186	557.832	433.469	612.295	205.04	423.815	540.307
CBI66579	167.792	115.306	85.196	316.786	140.95	86.3905	38.1658	314.135	150.771	52.7182	112.453	27.0864	35.7967	353.468	288.464	87.7514	298.553	74.9555	300.447	177.673	72.2899	60.2881	93.1232	118.188	91.918	238.215	60.9211	53.3748	166.303	239.428	78.8395	404.63	111.604	563.237	84.3287	189.293	47.9713	342.782	110.433	61.472	65.8153	139.611	271.612	75.1747	112.33	63.9044	118.432	91.987	108.529
CBI66580	321.609	305.94	181.731	336.725	337.123	198.578	357.272	456.055	362.509	550.85	228.705	560.442	408.929	558.094	352.606	824.568	461.531	353.772	408.622	348.794	262.824	151.741	448.841	212.664	208.097	736.424	74.3883	635.54	194.071	642.862	382.556	628.217	727.567	713.698	362.311	350.636	340.941	648.227	207.909	366.852	334.644	386.831	446.708	378.261	114.77	323.755	228.394	107.346	196.759
CBI66581	274.262	255.253	84.9033	313.054	255.425	64.4304	85.5196	332.967	327.8	80.7764	131.384	67.0093	43.758	428.706	349.477	175.898	341.194	163.993	437.394	222.761	140.305	77.018	209.088	108.751	74.0716	372.674	20.2767	147.407	90.8106	437.612	161.337	477.595	199.79	535.026	169.872	300.706	123.55	370.826	125.811	88.2354	169.44	273.168	311.142	187.304	57.1594	121.881	84.8703	54.4276	110.116
CBI66582	252.434	210.271	104.509	380.22	239.992	146.476	78.5074	332.824	317.979	39.6678	202.783	25.4233	22.9482	187.995	424.113	101.527	391.779	141.073	544.458	333.108	204.345	59.4462	322.697	151.677	154.751	306.81	48.8369	68.8341	101.636	325.91	197.943	227.431	234.184	254.311	199.159	355.51	118.081	141.075	229.526	56.3192	157.142	262.077	146.244	189.417	73.2771	189.853	70.0563	106.291	150.663
CBI66583	155.558	131.856	94.5309	232.081	135.657	45.7152	48.9672	127.104	153.844	21.2752	82.3382	11.9712	26.2066	50.3447	251.059	42.0048	149.959	48.9666	301.782	118.916	40.8529	30.8584	70.3131	66.5936	45.7227	172.839	23.9555	94.4326	80.7162	219.886	57.3583	59.1987	108.187	52.6676	63.739	177.501	40.4654	47.8284	78.3215	42.3492	50.7785	157.218	35.1507	48.0329	67.2893	53.4258	24.0131	70.8851	73.3721
CBI66584	58.288	47.1311	69.6284	109.056	61.8224	60.3041	10.4926	70.9456	68.0696	5.35196	66.6265	1.54989	9.27759	69.1311	101.347	14.1623	76.5417	27.6438	89.1011	69.8497	28.6581	27.6669	39.2108	65.9614	63.9934	83.7777	40.1932	35.1325	77.1923	119.024	39.1765	72.9618	62.8333	97.8627	36.2759	81.1378	19.9962	57.9005	61.6824	7.13095	28.9644	67.903	58.683	29.9955	60.5374	29.5657	21.904	59.3989	56.1352
CBI66585	11.2946	35.2983	104.939	11.0391	9.90431	23.1939	0	0	0	0	26.5153	0	0	111.631	12.4593	0	37.3013	59.9943	0	73.6359	20.459	30.9862	74.0216	54.4447	37.0023	0	15.6662	35.7405	70.4047	0	70.8525	249.728	114.914	308.304	45.2807	16.6752	48.8216	74.4033	28.5227	10.7472	164.46	0	146.201	51.574	56.0928	41.9684	5.75048	68.3618	93.8742
CBI66586	105.9	103.363	304.248	146.398	89.9359	700.211	18.982	36.0738	113.298	14.7169	319.162	2.6637	13.6669	170.673	137.869	16.2265	45.6869	74.7484	148.684	329.038	38.0197	224.223	38.5575	364.924	770.844	284.265	431.005	35.4731	278.368	349.2	61.7191	223.835	55.8136	311.422	55.0778	115.149	41.5831	276.532	323.649	23.1492	69.4592	145.532	179.068	66.7987	223.679	38.9956	44.6881	216.956	367.621
CBI66587	37.5741	33.4566	41.1572	101.59	40.5792	14.8796	11.9613	16.8692	54.8776	3.76234	29.2018	3.97539	9.06534	23.2983	85.6024	10.7631	18.5483	13.0255	86.4003	47.4977	11.0331	16.0591	15.7254	22.3448	17.0391	49.5373	9.58956	4.13017	37.1713	66.0261	12.3436	27.984	25.9552	41.3855	14.5879	52.3788	10.4858	29.3549	24.4376	7.22587	10.5583	43.4849	19.4548	15.6522	18.3659	10.5815	21.7481	20.5534	22.1345
CBI66588	247.624	240.812	181.537	275.693	233.124	109.814	43.5127	75.4013	215.746	57.133	146.089	40.7069	48.004	219.639	246.309	61.9937	76.8866	92.9027	248.239	278.955	104.362	92.1487	127.917	105.082	120.039	217.913	30.3673	56.9265	90.658	235.35	110.178	242.353	181.835	286.985	97.5766	217.338	89.8748	383.148	133.816	71.604	110.143	268.698	253.158	129.93	64.0875	94.2253	143.494	64.4564	108.475
CBI66589	166.705	248.857	227.303	230.122	109.261	99.1707	44.4517	64.9822	134.795	14.3599	116.499	19.1932	20.516	69.6422	195.269	32.1529	56.758	43.3617	194.581	211.205	79.3832	143.411	75.7137	96.9269	98.5304	248.459	35.7568	20.3937	141.327	251.847	95.6812	65.4424	98.3553	74.277	106.105	270.858	53.2393	67.9276	110.671	27.8002	43.7926	183.015	48.1998	62.7804	80.3725	54.2806	105.875	72.071	85.7039
CBI66590	3634.17	1843.66	5571.87	2264.45	3588.1	1081.63	2590.25	2785.56	3077.43	3200.33	3492.66	2503.61	2936.41	4429.34	2722.52	3085.24	3160.14	10954.7	2966.9	3785.94	18690.7	11786.5	8521.67	4066.25	1010.27	5965.57	639.011	8244.19	2504.89	5865.32	11948.7	2806.75	4689.84	3083.04	12092.6	3814.54	10154.8	4635.81	3564.69	3273.09	17329.4	2897.55	4945.1	13453.1	2362.88	15423.3	8366.57	2403.85	3969.6
CBI66591	4824.26	3282.62	2284.09	3272.8	5404.6	899.999	3571.8	4180.64	5017.52	3870.54	3562.17	2847.84	3141.24	2333.57	4194.28	4788.71	4346.99	3004.23	4470.72	2586.63	3584.57	7028.66	2633.98	3082.21	853.743	3391.72	564.786	2068.75	1678.84	3825.86	4122.34	1430.24	1477.34	1304.93	3700.25	5392.34	3435.17	1921.29	3412.12	4622.03	4106.32	4232.57	2188.05	3277.62	2415.54	3990.42	7519.3	2131.14	3035.21
CBI66592	600.91	440.755	246.201	901.246	598.635	198.331	81.7353	792.495	820.652	157.131	314.144	98.9544	116.352	243.615	970.763	130.836	766.982	65.7844	1007.76	288.573	56.9047	143.549	100.449	289.857	212.021	225.804	119.046	142.74	210.79	240.569	115.115	267.645	138.297	345.846	121.584	631.633	55.7096	262.219	335.639	126.659	64.509	545.393	215.92	81.5322	229.857	74.8274	68.3861	212.864	303.223
CBI66593	5095.49	3569.92	1204.58	2855.23	6217.56	4255.05	644.158	6512.6	5846.27	246.509	1964.46	55.6266	142.705	6542.57	3156.62	864.097	6300.29	1160.82	2869.48	2177.34	1150.36	1568.05	6677.4	2003.64	4540.48	7566.25	3825.4	12526.5	1749.46	10348.3	3636.24	2893.96	4611.6	4044.86	5439.49	4713.75	1440.74	2772.6	2102.7	471.582	1631.85	4064.18	5055.88	1368.44	1399.7	3183.38	144.55	1253.27	1873.28
CBI66594	699.65	543.93	657.784	862.663	817.577	234.221	219.059	969.999	649.542	202.762	472.493	129.355	119.316	926.633	787.587	253.221	1029.82	483.21	772.107	545.399	491.283	1481.24	392.153	476.404	227.251	864.012	151.272	483.48	390.645	849.338	440.653	1154.84	465.421	1044.42	486.48	797.768	340.53	1091.65	551.044	263.77	715.677	715.426	952.366	652.503	348.158	394.282	472.038	384.962	492.04
CBI66595	411.185	400.993	640.248	455.276	380.243	129.952	224.992	251.07	307.303	346.212	263.407	258.423	254.135	141.001	343.268	243.665	258.751	133.601	313.852	380.957	161.101	301.911	160.076	189.817	122.776	352.128	53.1678	125.116	234.742	291.265	188.706	99.1124	483.652	113.969	167.871	459.494	158.66	177.839	227.73	394.031	176.769	501.811	143.47	145.63	146.606	140.064	352.311	173.025	204.124
CBI66596	395.684	433.552	629.067	428.168	353.22	303.93	223.428	275.241	268.247	381.757	549.354	278.896	298.246	186.155	297.971	292.455	278.597	112.308	303.759	766.237	122.909	488.214	140.374	439.138	293.593	666.723	121.228	185.868	384.424	551.464	176.621	143.373	507.61	154.346	171.692	403.494	138.1	194.473	517.686	427.008	156.813	545.197	196.188	124.623	364.347	149.913	519.457	334.481	469.662
CBI66597	54.7279	31.3401	52.6493	72.5709	33.6779	80.8386	21.6501	18.878	31.8196	4.5255	75.134	0	6.11293	79.7124	62.8426	13.064	17.9685	26.775	72.0452	124.567	26.6675	102.437	29.8309	97.0389	75.23	107.66	43.4153	7.5956	62.9191	114.117	20.5788	109.29	26.0497	101.193	27.2013	70.1676	8.30048	79.4126	74.087	14.9222	24.0774	50.6623	77.3316	27.2796	63.3131	17.4419	150.073	48.9811	97.5344
CBI66598	224.336	180.315	143.99	232.978	208.655	305.403	121.845	46.3114	176.411	108.244	167.23	80.7416	104.583	621.246	241.605	42.6757	41.4333	688.991	256.614	184.381	593.942	308.893	376.112	209.103	350.841	462.472	199.677	324.999	165.278	499.865	402.677	866.129	464.6	893.869	384.812	247.383	202.672	685.909	161.454	245.229	808.633	192.782	789.503	767.388	139.838	451.162	258.639	101.215	206.779
CBI66599	0	0	0	0	0	0	0	0	0	0	0	0	0	0	0	0	0	0	0	0	0	0	0	0	0	0	0	0	0	0	0	0	0	0	0	0	0	0	0	0	0	0	0	0	0	0	0	0	0
CBI66600	60.7173	40.3897	79.961	106.175	73.7707	70.0038	14.1908	91.0016	66.8717	22.8038	76.422	9.19092	19.6487	170.27	112.975	42.9245	83.5008	183.6	120.096	116.489	127.54	52.598	159.675	79.6059	73.0955	90.926	50.48	74.3646	102.775	112.881	151.437	226.891	165.601	295.78	146.931	69.2563	166.141	183.522	71.7393	27.8431	177.085	75.2697	144.799	183.998	51.6193	153.806	63.5025	55.2668	76.7608
CBI66601	66.7982	57.6952	135.862	124.996	57.4634	80.3499	35.5389	99.4299	47.2871	49.9985	103.841	41.9033	40.3752	275.781	130.35	80.8932	104.194	308.919	136.561	129.546	279.712	177.506	207.497	93.2866	84.0117	130.365	69.0788	172.578	94.923	127.905	237.446	377.541	307.011	427.71	255	82.3129	145.131	436.783	95.0202	56.219	264.706	67.228	261.54	302.282	76.3302	239.044	98.1532	68.9982	90.3349
CBI66602	3171.43	2746.09	3104.6	2028.91	2372.97	8725.25	1854.67	2711.61	1893.54	2327.17	3859.61	1938.72	2201.2	7889.59	2236.82	2228.04	2976.18	9583.29	2036.4	4590.82	6986.67	1380.07	11898.6	4877.39	8978.86	9352.59	6825.02	11021.2	3617.06	5963.05	7582.92	7081.65	7027.73	8070.2	10707.2	3138	4332.04	5730.66	3731.84	4390.54	7076.92	2166.48	7166.14	8919.38	3335.05	8739.79	780.603	3208.9	4840.43
CBI66603	0	0	0	0	0	280.089	0	0	0	0	84.9009	0	0	0	0	0	0	0	0	121.258	0	0	0	189.272	321.588	0	177.719	0	29.7275	0	0	0	0	0	0	0	0	0	104.376	0	0	0	0	0	111.185	0	0	17.8687	133.592
CBI66604	692.331	495.485	1288.28	888.767	592.781	173.063	497.386	799.087	542.791	617.748	497.147	481.952	458.5	3030.77	847.371	643.805	823.576	1548.11	967.354	617.567	1114.49	2490.77	1012.11	427.342	158.043	720.847	96.2863	426.747	628.912	692.563	1150.3	4307.4	1426.19	3482.06	968.366	622.797	939.14	3529.18	537.38	565.209	1442.27	691.117	3431.47	1366.26	280.66	1104.16	3263.27	378.473	419.171
CBI66605	285.949	291.646	258.065	535.84	264.665	64.5617	70.8925	394.893	303.646	40.0294	112.292	18.3916	17.1571	890.174	439.627	102.87	420.019	285.089	489.367	212.584	282.033	281.757	519.362	128.746	81.0499	427.174	40.1193	131.227	135.676	475.378	594.72	1019.53	505.699	1109.51	533.937	333.314	162.646	736.378	118.21	42.7365	278.304	277.492	757.72	335.884	93.4349	347.128	340.412	91.0024	121.528
CBI66606	175.481	154.83	96.0808	308.782	188.466	109.21	46.4137	213.997	242.912	86.7676	195.064	62.6692	59.1412	129.781	277.497	139.071	222.125	52.8011	314.467	312.695	46.9029	79.5038	131.869	144.833	107.218	196.229	43.4986	23.211	96.7121	205.176	100.388	109.893	132.333	136.217	93.2016	208.125	46.2022	91.8868	166.88	56.9045	50.9708	212.036	96.3309	52.4674	115.788	61.4616	147.504	102.482	148.951
CBI66607	269.821	232.093	71.5551	505.749	303.465	71.675	50.6687	253.313	350.536	59.0462	134.792	28.7898	39.913	152.564	549.271	138.178	255.927	52.698	651.795	211.969	65.6574	84.5108	140.392	94.291	70.1229	205.929	22.0609	7.66308	58.209	262.504	83.6751	170.035	85.8373	164.191	84.1828	270.223	35.5679	109.439	130.596	51.8838	52.7028	312.52	115.949	56.1219	61.6857	56.6995	134.988	54.5767	93.1345
CBI66608	99.9944	99.8078	45.0544	192.169	103.795	58.2119	11.5669	81.2452	141.546	10.612	77.7257	3.2463	8.32809	70.3301	230.872	30.4544	75.5515	27.3292	279.241	121.742	27.5906	38.2252	67.2266	57.225	57.995	40.1788	25.3525	2.94344	31.7231	54.6498	29.905	83.4088	32.5319	84.8999	38.6898	96.8175	12.3135	41.6163	64.9893	10.1786	21.445	118.13	44.1485	21.4141	36.0904	24.7705	44.2803	37.6003	58.4664
CBI66609	74.7162	48.7378	16.283	178.129	84.2969	22.2739	4.16794	90.4736	125.736	2.39365	37.7036	2.59945	2.77861	37.7282	240.073	6.33405	73.0272	9.89092	255.162	45.3731	7.16756	9.57848	37.1191	23.562	21.0653	25.4429	8.26497	1.47309	16.1832	39.9251	16.9741	41.1712	16.5771	56.6525	17.9165	95.3609	6.03672	13.2887	37.4231	2.65775	9.60272	77.7101	23.6012	6.73132	14.4496	10.9552	4.50324	17.7107	25.4718
CBI66610	0	0	33.9877	0	0	63.5196	0	0	0	0	85.2155	0	0	152.324	0	0	0	61.0389	0	146.839	45.5487	36.7182	46.0723	70.5116	70.3106	19.4493	22.8022	35.5073	55.4894	24.65	45.796	162.742	57.0819	215.88	39.6737	0	38.179	245.799	81.7094	0	49.2127	0	148.747	54.324	40.5082	33.8245	42.3997	33.5487	70.1646
CBI66611	0	0	43.5414	0	0	46.0449	0	0	0	0	86.8873	0	0	54.3882	0	0	0	18.2688	0	110.708	18.2249	46.7553	51.5846	74.1348	39.0159	75.4431	24.6072	48.4063	85.1647	65.1714	46.3706	54.4795	140.491	57.9168	46.4277	0	30.3249	79.8048	85.2121	0	19.9321	0	50.4997	17.1893	68.4079	30.2645	72.2382	62.6722	71.3927
CBI66612	0	0	56.8831	0	0	95.4258	0	0	0	0	114.819	0	0	172.017	0	0	0	44.1591	0	92.9145	34.4206	22.0177	66.1985	103.465	95.5905	50.4051	57.4464	120.261	96.7064	41.5594	62.8187	184.079	162.026	191.563	53.3266	0	50.2474	261.26	93.9745	0	41.9226	0	156.527	55.5452	67.74	50.5491	18.3599	68.3355	93.1259
CBI66613	0	0	10.1969	0	0	16.1525	0	0	0	0	19.6945	0	0	39.7993	0	0	0	13.6061	0	20.3316	14.2642	10.495	28.15	13.07	16.3254	25.9053	7.47203	7.92861	7.53032	32.7229	24.6994	46.056	25.1508	41.83	24.3591	0	13.0224	34.3864	15.7809	0	15.5272	0	40.0585	12.6669	9.33264	21.6684	3.50811	9.20747	14.2758
CBI66614	42.5153	22.5166	97.9224	64.8702	36.2494	95.6926	9.45973	47.3568	44.5868	11.144	68.1527	7.38581	8.07805	133.215	68.7761	28.119	46.5104	137.113	95.8539	83.3805	128.509	61.8658	303.177	60.4462	95.8459	83.6066	39.5422	49.5351	41.3075	94.7791	255.036	169.653	272.23	180.067	236.883	46.8778	111.99	154.32	64.4587	14.825	116.666	39.7584	145.63	144.147	39.8517	204.209	55.6562	37.8313	59.2961
CBI66615	102.797	116.892	131.74	69.3029	88.3001	123.581	83.4468	127.558	57.3345	81.5171	152.733	57.6565	53.0129	178.816	59.5713	102.571	120.935	112.361	64.8726	117.179	111.558	197.245	191.564	169.226	122.772	108.903	68.2378	105.683	103.138	84.1058	155.267	197.992	117.603	160.877	150.414	81.9544	132.184	154.095	149.989	127.985	135.046	99.1469	199.299	130.04	90.8731	121.212	212.746	74.07	159.232
CBI66616	0	0	0	0	0	0	0	0	0	0	0	0	0	0	0	0	0	0	0	0	0	0	0	0	0	0	0	0	0	0	0	0	0	0	0	0	0	0	0	0	0	0	0	0	0	0	0	0	0
CBI66617	0	0	0	0	0	0	0	0	0	0	0	0	0	0	0	0	0	0	0	0	0	0	0	0	0	0	0	0	0	0	0	0	0	0	0	0	0	0	0	0	0	0	0	0	0	0	0	0	0
CBI66618	124.173	141.408	32.4567	69.8531	132.333	59.0231	30.6901	130.646	189.996	41.64	131.118	28.7112	34.3727	123.489	63.8091	113.685	134.998	11.9488	51.366	55.9812	8.38232	50.0763	40.8111	122.81	60.5359	363.33	42.4343	12.6095	45.3641	358.336	22.5782	166.106	11.7704	167.836	13.6048	94.5096	28.8929	87.5001	120.756	26.175	8.11069	54.0146	146.978	7.82611	85.1181	7.32378	32.9846	69.9105	120.37
CBI66619	112.639	137.461	43.2511	121.617	125.153	77.079	30.6065	142.44	119.521	31.4195	75.8382	20.043	32.6467	100.009	122.934	36.629	137.876	81.9383	98.354	73.5468	69.3527	33.2151	142.388	60.1462	78.3248	326.901	34.8033	40.0242	28.1934	321.347	167.669	102.877	116.079	88.6467	151.438	98.4158	72.0355	81.069	66.1846	55.948	100.796	99.3719	88.8681	91.8363	49.7999	107.758	30.0229	37.6865	66.611
CBI66620	136.278	163.112	46.2812	90.0202	142.243	67.4654	88.9569	137.949	114.292	62.3019	113.832	65.4115	68.7455	75.4765	78.9137	53.8389	127.209	30.3989	62.8899	65.6442	40.1703	38.2293	90.6408	113.107	67.9284	174.87	39.4669	57.7244	35.3737	159.361	94.9407	40.2016	109.402	41.2916	91.8462	121.326	105.264	54.39	107.489	103.636	40.7976	95.2253	72.1504	31.8489	88.3748	62.2452	44.2071	62.0868	124.2
CBI66621	144.462	128.849	109.671	143.555	135.153	281.775	50.6276	136.648	220.609	60.4513	470.049	51.2599	47.2948	121.291	152.785	109.017	122.864	98.8053	136.864	438.154	77.8906	194.111	200.423	454.772	291.178	227.719	225.752	99.8862	405.653	228.719	80.0651	92.9781	149.928	107.704	69.2145	155.621	70.0788	80.9832	462.966	46.2798	100.055	101.048	71.5739	111.044	424.041	81.785	174.652	346.461	462.172
CBI66622	0	0	0	16.8206	0	0	0	0	0	0	0	0	0	0	0	0	0	0	0	0	0	0	0	0	0	0	0	0	0	0	0	0	0	0	0	0	0	0	0	0	0	0	0	0	0	0	0	0	0
CBI66623	346.991	267.581	455.065	453.37	279.958	356.753	162.905	299.103	265.148	123.925	502.63	97.7086	111.931	375.254	376.58	153.857	325.197	123.635	408.542	512.497	141.137	570.172	235.365	433.834	348.549	301.981	152.402	111.786	419.356	369.436	231.444	309.024	398.046	292.139	271.867	343.882	163.879	231.262	500.525	227.445	138.611	380.089	318.382	120.102	291.857	182.381	459.059	347.7	437.368
CBI66624	126.609	110.093	118.891	224.172	117.63	88.5274	23.5248	149.393	121.947	25.9596	186.504	25.1241	17.987	143.75	194.376	64.0669	139.263	66.1399	177.843	229.825	69.7493	80.7121	85.9472	143.044	76.0579	312.284	32.5682	35.4284	134.011	320.59	69.7415	147.294	143.718	150.188	72.236	136.176	44.7769	121.774	163.124	30.7653	66.5298	137.025	143.57	70.713	108.651	62.2085	67.4442	110.649	150.887
CBI66625	378.428	292.829	168.394	498.355	331.707	113.241	115.375	502.57	257.286	134.868	230.353	85.5838	98.0841	442.891	461.2	160.706	484.78	161.564	479.444	241.361	150.549	199.836	186.856	233.449	110.906	337.745	56.6759	97.9992	202.366	360.019	190.31	504.63	182.462	576.511	192.192	341.171	100.969	350.774	230.634	163.43	197.862	393.372	468.713	174.603	142.622	152.065	210.449	152.402	227.997
CBI66626	132.838	103.18	75.3595	294.212	123.639	55.5145	17.7743	183.286	163.908	9.98591	97.5671	6.50668	11.1282	147.414	290.501	35.6732	184.077	57.2527	344.569	143.074	55.5822	38.3614	130.106	75.2671	54.3987	81.9014	19.826	25.1964	68.3515	116.199	100.813	148.858	132.385	189.959	104.331	162.286	45.8911	92.1124	102.338	11.4573	57.4992	143.092	130.721	65.0318	49.5108	105.839	25.7082	49.0334	74.7882
CBI66627	270.36	266.936	90.3257	545.907	330.247	91.2645	54.8044	398.401	371.539	30.3502	126.749	15.5104	30.3955	108.44	521.917	107.083	390.062	37.5004	567.93	169.471	42.7673	63.7147	158.442	102.764	100.952	212.211	48.8017	108.771	79.4691	285.588	120.339	74.4942	233.149	102.147	143.837	365.834	81.8784	65.059	123.923	35.4608	60.1061	302.458	85.3929	51.7909	84.1099	100.058	70.5924	77.0554	111.798
CBI66628	271.605	263.324	130.9	585.101	326.322	197.173	50.6614	431.246	414.311	51.8254	199.412	45.9136	40.5289	93.3255	609.464	68.5698	422.436	45.0842	602.023	275.122	28.8271	68.6433	94.4474	178.359	188.779	323.225	130.899	73.4402	160.503	390.657	67.3869	77.5418	97.1492	114.031	68.9054	342.448	53.8859	63.4837	175.492	61.8339	34.759	351.923	56.0777	52.8866	162.023	53.5493	76.8389	184.848	178.932
CBI66629	264.488	212.139	658.487	429.843	263.66	277.924	47.6671	479.281	282.067	58.9391	361.58	37.4314	36.0197	460.709	468.783	101.918	475.461	218.334	505.853	503.854	172.539	243.04	363.703	352.368	284.736	460.884	191.289	209.652	415.72	490.767	337.025	360.028	417.448	554.889	375.023	315.506	170.143	386.185	359.954	50.0871	196.599	243.063	339.502	228.078	264.302	305.646	194.367	245.696	357.794
CBI66630	185.448	145.534	635.663	283.257	171.027	201.831	35.9705	262.25	162.195	37.325	333.27	27.5326	35.9702	442.924	271.351	65.2248	266.196	436.507	237.166	615.054	439.126	324.147	576.068	286.138	196.308	258.472	97.3428	523.117	430.686	270.632	699.375	465.011	937.816	661.733	597.63	218.184	333.509	419.241	302.757	38.3154	505.222	172.658	363.442	498.656	211.429	596.799	278.372	192.323	299.766
CBI66631	319.157	277.248	555.705	381.712	289.536	87.099	77.2861	370.763	239.492	114.038	204.874	46.8989	100.262	341.381	398.971	123.206	330.253	453.794	388.76	291.58	647.531	172.573	739.648	177.885	88.7804	233.22	60.7237	692.668	242.892	284.655	679.58	156.041	1256.41	223.289	636.811	311.16	384.601	270.874	203.703	114.882	433.127	258.349	257.071	392.301	167.28	751.601	274.742	160.221	192.694
CBI66632	621.78	550.155	1284.46	666.124	477.597	485.323	305.27	648.733	348.353	356.325	887.555	291.108	369.358	697.064	646.154	373.412	601.553	629.254	607.47	1145.1	594.238	1010.47	519.13	944.321	461.868	140.186	296.063	826.853	1362.88	166.583	582.282	600.806	999.369	745.266	519.619	755.6	364.586	813.423	896.595	396.849	639.783	524.548	651.963	658.028	671.654	755.434	1015.09	660.579	932.939
CBI66633	89.2682	60.1729	39.6352	204.043	97.694	86.2659	31.0605	139.95	105.982	13.6826	75.3804	10.3022	15.9254	132.133	177.064	37.655	132.409	60.4962	172.593	100.946	50.6437	43.4776	88.6701	70.6691	90.0833	133.414	52.1656	82.4083	67.234	132.643	63.0989	104.946	80.499	134.619	65.545	108.326	35.0694	120.914	71.2015	33.3554	57.5173	97.6234	73.7887	64.5884	55.9748	48.6917	37.0677	54.423	66.9073
CBI66634	111.624	74.0439	106.891	226.59	104.995	161.24	65.4879	128.423	126.999	15.9433	118.706	5.32739	13.6669	297.027	187.333	45.4342	133.91	95.6526	181.725	171.672	76.9034	55.8376	145.199	124.861	187.534	332.035	87.2067	414.356	111.164	383.347	106.606	242.585	117.694	348.316	117.805	146.136	84.5408	314.241	127.693	67.1781	141.234	123.565	189.359	105.281	72.0591	91.5806	22.3441	60.2197	107.489
CBI66635	562.538	494.111	344.16	1026.05	589.82	156.906	388.108	663.506	638.418	121.735	230.87	94.9135	148.801	566.386	900.906	214.755	696.347	467.556	860.351	323.478	303.494	143.966	598.241	216.542	150.152	210.058	101.94	1369	210.743	223.559	451.262	272.42	761.742	581.807	571.76	798.851	386.023	645.167	275.943	564.539	447.855	663.929	415.595	505.112	116.238	389.983	131.459	148.72	257.132
CBI66636	430.709	408.038	54.7692	592.558	531.138	109.053	419.294	482.511	485.143	212.257	289.223	233.994	216.007	471.037	525.943	416.513	487.55	216.972	495.785	412.39	256.038	39.5516	287.229	244.528	101.205	741.829	18.006	813.56	92.8159	703.226	254.533	11.0188	458.127	301.558	219.477	615.031	252.177	580.234	279.445	690.901	220.028	510.091	244.396	219.142	104.056	165.233	67.4308	89.2256	275.357
CBI66637	0	0	0	0	0	0	0	0	0	0	0	0	0	0	0	0	0	0	0	0	0	0	0	0	0	0	0	0	0	0	0	0	0	0	0	0	0	0	0	0	0	0	0	0	0	0	0	0	0
CBI66638	215.822	75.9169	1631.43	115.058	172.05	808.116	50.1899	76.3056	164.105	50.4423	2276.7	15.6512	80.3034	1955.79	204.066	95.3426	83.3103	964.011	250.142	5242.68	1106.81	5619.78	177.569	2087.45	690.984	274.754	602.599	137.476	3070.98	454.275	200.004	977.789	178.232	2263.39	197.769	213.113	256.447	1717.15	2340.53	61.3418	1217.57	145.207	1832.21	972.696	2336.24	513.802	5038.89	1901.26	2139.34
CBI66639	561.171	345.282	1265.01	527.348	504.729	1466.76	141.672	317.956	505.206	83.3604	1846.75	92.3025	127.504	576.419	692.909	173.009	345.044	1151.57	771.194	3556.06	1693.66	3357.37	270.059	1646.74	1583.3	294.42	956.032	219.287	2222.14	359.786	311.747	344.657	197.287	652.711	322.171	588.21	447.64	516.533	1875.96	120.587	1862.78	401.34	513.889	1279.93	1634.84	634.691	4307.46	1430.37	1607.15
CBI66640	0	0	0	0	0	0	0	0	0	0	0	0	0	0	0	0	0	0	0	17.5375	0	0	0	0	0	0	0	0	0	0	0	0	0	0	0	0	0	0	0	0	0	0	0	0	0	0	0	0	24.8417
CBI66641	649.317	554.705	591.975	1071.75	560.151	167.559	428.725	586.626	460.21	354.553	201.221	240.648	368.129	514.919	603.232	400.695	733.781	1094.98	737.329	297.826	865.646	550.436	525.129	214.204	136.089	384.97	78.3738	709.139	211.697	441.076	593.263	872.877	757.578	1089.24	692.636	1021.56	298.057	847.482	199.123	674.345	841.34	829.666	584.709	972.278	139.912	720.02	360.82	141.601	209.608
CBI66642	239.082	714.698	1425.95	152.395	205.094	1987.33	796.247	102.191	103.348	40.0868	2007.14	0	49.6359	462.321	74.5338	1750.27	231.725	2753.84	152.306	2751.45	1732.28	971.977	2899.08	2036.86	2017.73	14.6613	1038.11	592.079	3825.45	42.1184	3989.92	383.055	1321.99	520.195	4317.37	986.028	3111.56	308.142	1855.03	84.0738	5940.8	269.259	257.895	4026.64	1570.23	3199.44	1272.81	1431.33	1723.11
CBI66643	4360.64	2945.37	863.007	3574.27	4313.81	496.237	4691.03	3236.65	2919.03	3463.66	947.201	2616.98	2864.82	4004.54	2478.23	6800.37	3376.63	5946.18	2885.07	998.43	6487.31	775.479	3647.8	780.736	534.863	3336.71	243.212	1128.25	1097.13	3641.58	4493.2	3326.15	2095.65	3537.11	4868.75	6440.83	3807.3	3773.77	957.489	4660.48	8509.22	5906.95	3997.14	6063.8	533.639	5530.29	527.888	546.155	773.705
CBI66644	15800.6	9277.56	1883.63	10481.5	17464	760.005	37594.5	10145	10447.7	29320.9	1996.7	33555.3	37220.8	12230.5	7620.74	39204.3	10463	17569.3	8291.56	2084.2	20650.6	2303.01	11290.6	1541.88	768.311	13826.6	434.131	2955.66	2433.64	14580.5	13382.7	9254.79	6157.17	9406.29	12808.2	16538.5	14565.2	12544.2	2108.87	42505.9	25521.3	22109.4	14582	18769.7	1059.15	16282.1	2490.64	1186.8	1604.72
CBI66645	180.724	398.689	1047.87	146.276	150.695	171.479	122.227	130.218	753.185	37.5586	235.37	148.027	136.902	658.773	1111.93	158.784	129.372	172.034	1286.45	198.565	163.055	2567.57	152.542	214.124	164.042	452.497	89.6381	18.4183	114.594	576.209	184.959	456.443	66.9878	391.955	175.819	157.87	57.2523	715.728	227.612	100.569	173.279	158.399	624.745	187.098	144.246	316.922	2232.69	117.148	212.293
CBI66646	68.8879	194.379	358.79	88.7321	71.6095	150.27	49.9226	111.779	352.276	17.5933	203.49	30.5696	34.8548	286.771	842.95	51.2108	94.5433	143.579	1091.39	281.368	171.06	752.621	95.6757	186.485	161.416	259.314	72.0112	70.0158	110.47	308.699	78.3435	290.28	63.8216	255.285	109.007	90.9279	87.0964	248.437	211.215	40.3713	198.178	70.9038	212.592	159.71	103.655	79.6735	222.749	83.2322	180.74
CBI66647	450.649	327.357	333.335	359.018	362.401	470.582	104.676	285.162	213.016	85.0735	362.148	27.9157	53.9957	158.584	246.59	88.2666	268.098	131.194	236.555	447.611	141.01	462.29	256.389	353.904	492.221	256.528	317.588	630.901	331.718	242.915	279.262	105.857	763.559	137.004	309.415	409.987	182.653	157.868	337.864	124.361	203.36	348.751	158.698	163.781	260.004	317.86	756.56	241.554	354.063
CBI66648	0	0	0	0	0	0	0	0	0	0	0	0	0	0	0	0	0	0	0	0	0	0	0	0	0	0	0	0	0	0	0	0	0	0	0	0	0	0	0	0	0	0	0	0	0	0	0	0	0
CBI66649	47.0833	36.4342	0.870257	83.0067	46.0086	2.8626	37.81	65.1146	81.1813	7.5664	2.78194	9.39078	12.0456	1.32973	63.2609	21.7383	72.7583	0	75.4839	3.07833	0.342778	0.713074	0.515757	0.976979	2.82364	0.592999	1.82578	5.05559	0.405727	1.02213	0.395616	0.826307	0	0.382547	0.28302	32.65	0.128469	0.738564	1.56191	28.4841	0	43.5624	0	0.255975	1.81528	0.2083	0.183171	1.24208	1.79585
CBI66650	0	31.6158	0	59.3248	0	6.23226	0	22.9506	0	0	0	0	0	0	0	0	37.5861	0	40.425	0	0	6.93839	0	0	0	0	0	0	0	0	0	0	0	0	0	33.605	0	0	0	0	0	0	0	0	0	0	7.72585	6.56035	0
CBI66651	613.688	823.738	353.927	1131.8	672.933	377.316	58.2916	883.539	782.196	38.7377	463.957	22.2027	33.7257	276.123	1153.1	105.71	917.563	49.0491	1273.19	451.396	43.5933	477.144	307.901	450.971	409.213	494.917	269.283	113.238	276.751	667.396	157.944	396.126	110.184	351.786	170.48	771.096	66.5623	188.864	475.279	47.9899	51.04	793.843	226.641	55.2645	426.506	86.055	460.922	315.346	481.554
CBI66652	2754.29	2489.04	3501.44	3328.4	2613.8	1509.56	951.335	3959.97	2425.66	819.724	3955.4	518.348	648.702	2113.67	3041.2	1416.48	3894.45	353.966	3211.71	3551.81	278.828	5465.41	1360.15	3612.43	1544.37	3430.59	1938.75	1052.27	3784.5	3243.7	687.927	3799.14	665.345	2513.32	686.035	3166.62	467.674	1758.5	4176.14	1207.71	372.682	3177.44	2487.23	396.772	4633.56	558.76	9247.96	3812.98	3797.22
CBI66653	339.544	245.622	665.996	312.302	303.941	229.52	141.537	289.201	316.198	202.779	396.484	138.984	168.237	1236.31	358.602	175.622	274.649	1299.3	375.439	372.344	1331.23	2374.17	511.404	397.227	233.123	441.073	132.775	454.471	261.351	427.93	573.379	1113.86	1225.1	1317.11	571.333	261.2	398.485	1714.21	410.539	265.319	1376.2	277.831	1575.35	1354.11	270.886	1105.65	3612.36	254.981	414.514
CBI66654	0	0	7.54975	0	0	79.8008	0	0	0	0	26.7146	0	0	5.81936	0	0	0	1.50361	0	29.9711	1.64082	9.11204	8.57503	27.2905	91.6246	0	45.3574	17.1984	17.4824	0	5.50482	2.22536	2.88004	5.15127	6.71833	0	3.75236	4.47538	28.5941	0	2.19829	0	1.95423	1.72344	25.6799	4.48784	8.53203	17.427	23.7365
CBI66655	119.895	132.22	10.961	170.266	107.062	40.8243	29.1264	164.507	140.533	13.9255	38.9206	9.80937	9.43689	18.8094	174.568	34.3596	167.039	5.05438	181.54	40.6579	3.71243	8.03236	23.3456	31.8962	43.1036	145.979	26.7624	45.1659	17.689	157.286	15.2673	22.6574	11.543	22.3109	17.1373	125.788	5.90601	10.6079	34.5043	19.7801	3.90792	105.334	12.9488	5.12487	22.3562	8.8847	6.78252	20.6956	33.8654
CBI66656	0	0	96.5172	0	0	49.5572	0	0	0	0	65.424	0	0	17.3754	0	0	0	31.3039	0	75.2808	37.6344	25.3938	202.498	47.7643	42.2139	17.1879	26.047	423.548	46.5544	23.4742	152.578	6.87098	379.068	11.8151	153.453	0	102.185	5.26403	64.5754	0	39.7547	0	5.17186	26.1502	39.5203	145.989	26.2416	38.6928	54.9777
CBI66657	0	0	55.3391	0	0	102.85	0	0	0	0	73.6313	0	0	73.2266	0	0	0	31.4835	0	91.7756	16.1046	28.2305	64.0219	61.4282	108.214	9.05654	46.5871	28.1336	32.2099	7.00465	70.1029	74.0195	89.1995	87.6364	72.8708	0	20.6386	73.7517	64.4456	0	32.3642	0	63.9356	21.8022	38.4305	45.2716	18.3577	26.2653	60.4383
CBI66658	0	0	207.034	0	0	385.746	0	0	0	0	330.911	0	0	201.676	0	0	0	224.295	0	366.954	244.055	302.447	442.211	311.321	396.819	10.3279	184.579	329.801	161.979	10.5492	599.063	136.717	437.067	126.589	594.167	0	345.706	137.206	311.892	0	291.431	0	157.973	283.835	232.134	390.595	368.586	205.137	326.163
CBI66659	575.336	533.31	383.476	496.453	546.843	266.869	164.33	565.57	433.522	239.541	549.774	157.526	142.938	330.865	428.67	303.874	533.768	221.336	413.028	475.176	258.482	375.861	718.645	512.59	260.188	724.438	162.756	599.339	368.155	611.423	793.341	153.24	1026.09	159.357	759.32	534.846	525.644	240.726	536.218	204.753	317.014	442.503	263.222	237.474	434.965	730.467	452.391	362.395	533.523
CBI66660	22.2317	26.2437	15.2336	33.2482	5.19214	35.8804	7.44616	19.262	36.3449	1.86691	22.4566	0.623822	4.53435	8.50202	36.3548	7.98031	21.3992	16.6155	37.6483	26.366	16.1891	10.3951	22.2088	20.5176	38.8184	88.1209	19.4161	14.3173	12.8027	81.4411	14.5857	15.5067	28.8419	18.678	16.0788	27.3382	8.20932	9.81244	20.2187	4.25209	15.5891	4.66226	6.98945	18.9597	14.0786	21.7936	9.18593	10.4324	19.6021
CBI66661	90.0165	60.6199	82.5859	125.475	72.8527	41.6	40.1959	106.361	51.8293	24.3372	39.3765	8.82872	17.586	131.044	115.515	39.2525	118.686	73.4357	116.084	48.7117	100.782	74.947	129.578	44.8475	45.264	139.167	29.2906	54.3956	45.9419	159.29	104.434	135.952	165.19	169.61	108.862	83.017	74.8769	149.013	38.0335	36.1282	80.5499	90.8494	146.255	73.2368	36.8411	111.781	25.0776	32.0428	47.2622
CBI66662	0	0	0	0	0	0	0	0	0	0	0	0	0	0	0	0	0	0	0	0	0	0	0	0	0	0	0	0	0	0	0	0	0	0	0	0	0	0	0	0	0	0	0	0	0	0	0	0	0
CBI66663	169.416	124.45	198.285	120.975	184.526	48.6758	62.7694	211.379	95.6088	93.2757	101.899	43.4542	50.2152	371.264	123.43	84.4213	208.643	254.579	135.734	94.5452	235.635	409.341	169.083	107.721	42.5913	157.298	26.8974	120.297	96.1096	149.561	259.341	393.468	328.203	349.011	233.06	130.961	128.264	313.586	109.149	83.1539	264.65	155.269	350.293	257.704	78.2965	235.106	436.148	71.0608	109.546
CBI66664	38.3286	40.3649	19.0017	76.7653	50.6912	34.8384	30.837	92.4982	55.5294	40.9239	31.8372	49.1205	47.5054	33.9491	89.4137	42.0345	90.2679	50.0635	87.0427	47.3826	44.0091	20.4941	43.7721	32.4086	33.1932	72.8187	17.8374	61.3059	19.9853	87.2688	51.2412	52.9981	54.8717	68.1291	50.0448	62.4627	26.5566	36.3327	32.6167	50.8201	39.138	51.239	16.2667	44.3122	27.478	57.8503	12.6897	19.6492	37.3302
CBI66665	16.3412	12.6302	31.9785	18.5475	13.4051	77.5061	8.39036	24.3165	18.6342	5.75973	48.1078	1.47175	7.55127	53.1416	15.991	17.0344	20.0203	11.9	17.5537	41.9275	8.11621	57.1234	9.59633	58.443	78.2521	63.3826	47.3793	4.17014	26.9189	66.746	11.7804	90.0032	12.0671	98.9238	13.3138	11.8683	7.59521	80.4461	57.6849	4.01268	10.234	15.9302	55.1556	10.4304	38.7234	8.81423	30.0588	40.2234	51.7228
CBI66666	24.0731	15.9149	80.0786	40.7224	29.8379	68.2582	8.28974	58.4648	29.9175	5.35591	57.8725	2.58506	6.0791	91.0532	48.7701	14.1727	51.7917	64.8573	47.1733	59.1565	56.1845	76.4154	34.891	83.3495	81.1408	61.8675	53.6176	30.7636	43.7302	65.8087	34.4862	162.067	78.8939	197.449	44.172	26.4849	31.1838	129.61	74.432	7.92912	58.9826	17.9876	76.9035	79.6242	52.0179	43.5784	31.1125	43.6313	83.0465
CBI66667	0	0	0	0	20.8994	34.2595	0	0	0	15.3184	13.9877	0	28.4511	0	0	40.5353	0	0	0	23.3072	0	0	0	34.4656	58.5598	0	46.2809	0	39.9978	0	0	0	0	0	9.55482	0	0	0	10.0311	0	0	0	0	0	59.1815	0	0	30.9112	33.0145
CBI66668	7718.1	7048.5	1568.13	4761.85	6806.32	1959.57	28917.9	6502.8	6091.54	29957.5	3489.76	32264.1	28820.6	2066.16	4563.21	15667.4	6352.92	5345.94	4076.21	3428.3	3445.22	671.259	3137.94	2954.79	1949.19	7607.91	984.875	42925	1202.47	5829.03	3976.91	220.517	10400.1	1932.23	3314.3	7762.51	8813.6	2659.72	3664.18	34914.3	6346.62	7118.94	107.666	5988.77	1194.78	5321.09	1092.4	1233.71	3167.56
CBI66669	250.439	211.572	83.0359	441.408	162.721	114.612	64.3015	335.486	175.743	21.7687	140.333	14.6503	15.66	37.2463	361.116	49.0851	346.689	43.0754	349.471	156.977	39.5318	105.186	86.9281	160.847	121.702	130.022	59.4501	333.976	58.4413	146.332	58.7267	35.4503	83.1137	57.5101	68.2735	349.583	43.5591	34.3046	147.068	49.0219	40.8073	224.819	25.9855	45.9241	86.9152	57.4594	57.0138	69.9641	171.09
CBI66670	286.645	247.794	643.313	291.72	194.135	264.466	319.726	444.02	127.238	395.841	331.819	267.376	296.028	1094.21	266.712	339.907	440.263	1113.99	302.06	379.928	1065.94	972.846	677.159	328.685	284.375	624.621	138.399	274.645	463.145	507.841	774.219	1352.89	1150.49	1220.38	844.841	252.725	606.824	1426.14	330.144	541.001	1095.51	292.999	1281.68	1049.02	192.53	1119.87	832.824	186.239	315.335
CBI66671	161.365	141.06	421.566	188.581	122.154	233.29	222.93	352.67	97.9703	164.053	318.646	152.189	159.063	747.403	188.503	210.435	351.112	277.476	212.058	423.913	261.734	1381.1	179.249	316.976	245.367	522.005	93.3688	39.0152	599.078	449.908	249.334	1044.73	296	831.539	258.421	228.975	191.363	1098.14	281.863	288.564	367.455	184.277	941.712	359.526	203.391	209.511	1764.05	180.859	279.26
CBI66672	238.653	186.461	350.28	340.463	257.412	115.924	113.865	512.57	202.136	122.112	171.597	71.1965	83.888	747.83	372.131	205.267	542.346	518.025	424.324	220.187	486.419	537.374	338	176.22	130.653	183.746	51.9484	51.588	228.726	208.554	393.735	1040.13	480.024	957.761	392.463	224.381	242.05	968.79	168.366	184.206	500.509	282.929	829.83	514.799	97.8825	398.786	381.366	104.565	150.419
CBI66673	456.408	432.645	434.452	830.855	498.859	191.891	122.655	992.906	508.967	63.9528	289.447	48.3139	36.1506	1145.9	1003.36	198.663	923.32	834.438	989.699	424.477	634.744	1309.99	1559.37	264.321	175.389	549.158	72.3068	172.831	321.528	663.176	2048.94	1503.86	2209	1572.05	1699.68	608.364	624.89	1189.81	285.869	142.018	1026.25	501.16	1173.64	1208.3	162.48	1264.57	1671.21	173.939	235.214
CBI66674	324.559	268.051	131.951	381.22	349.765	50.6208	53.9586	434.52	256.237	30.0437	70.5256	19.6992	17.8983	429.74	487.179	84.7513	409.236	224.866	523.066	99.0428	218.068	245.084	180.627	80.5635	53.9048	132.48	15.7808	38.0252	75.8039	151.578	234.444	543.841	256.296	575.776	247.329	274.255	127.076	538.381	81.8506	39.8624	220.99	383.295	422.402	283.583	55.2071	193.625	226.986	52.2372	73.3027
CBI66675	24.3227	15.249	14.384	41.1864	27.5523	20.313	9.41381	36.5631	19.1922	3.80135	22.6491	2.47691	6.88381	32.7346	44.7724	19.8667	34.304	10.3082	57.6074	30.9917	7.90099	13.0481	17.3885	20.4199	20.4961	11.1572	9.43401	1.28667	15.4203	16.8248	13.2753	47.4033	12.5989	47.9277	13.693	22.7573	5.91191	28.8958	19.2297	3.72834	11.6618	31.2784	27.1139	10.4649	15.0534	9.70625	9.03358	14.4147	18.9116
CBI66676	26.8221	31.0964	42.0857	15.2218	31.8663	62.0094	30.1257	15.7033	16.2487	8.89779	73.1235	4.83139	19.6246	65.8467	13.8395	25.0168	17.502	14.3621	10.9486	106.049	7.05271	51.4302	32.1325	62.9782	80.2537	37.2207	24.7223	4.79134	31.323	34.7656	7.12381	133.913	9.90336	162.371	10.0593	29.0609	7.79164	59.8466	76.8387	16.8775	13.6483	7.47071	81.1982	11.8525	33.8389	8.0375	27.9728	25.9973	63.3229
CBI66677	712.453	398.584	28.8427	502.908	323.946	59.6055	52.5002	478.908	495.542	0	46.4598	0	94.4997	0	538.499	134.637	468.405	0	562.365	103.219	0	102.555	0	57.2384	113.461	0	25.6202	0	31.6314	0	0	0	0	0	0	331.138	0	0	55.5302	125.541	0	189.864	0	0	10.9206	0	87.3247	22.8158	115.749
CBI66678	3.74321	3.08183	4.88347	7.25805	3.97069	23.6803	4.20426	4.83958	3.86831	1.6298	22.1461	2.3599	1.87389	7.51859	6.7266	4.10738	4.28689	5.85266	6.35311	33.1816	3.28085	6.98422	5.75928	21.216	26.0839	3.23587	9.46288	4.012	7.12154	3.87328	4.73419	5.33958	5.06765	8.10271	4.9861	4.67961	4.17554	6.49602	21.8025	3.67669	4.68855	3.9966	3.25626	5.42178	8.97017	4.18765	2.24392	7.75215	23.222
CBI66679	4.20236	2.5537	2.87089	2.65263	6.44887	32.2894	25.2574	3.17792	2.41787	3.15117	31.96	1.95548	6.68882	10.5566	2.80073	21.4421	3.32507	2.20894	4.66464	37.5003	1.74445	3.64282	4.59017	25.3213	29.9368	4.3219	9.49622	1.10816	3.98806	4.72982	3.08928	5.16197	3.34028	10.9532	4.07147	1.6157	3.9105	7.11299	30.2894	4.2486	2.33712	5.03955	5.09967	3.46468	7.06546	2.92782	1.33723	8.47839	23.285
[truncated: 598 more rows]
[truncated: 35 more columns]
