# Supplementary material for: LSTrAP-Crowd: prediction of novel components of bacterial ribosomes with crowd-sourced analysis of RNA sequencing data
Source: BMC Biol. 2020 Sep 3;18:114. doi: 10.1186/s12915-020-00846-9 (PMC7470450; doi:10.1186/s12915-020-00846-9)
Supplement: Supplementary file 9 — Additional file 9 : Table S8. Klebsiella pneumoniae expression matrix. Genes are found in rows, while samples are found in columns. [file 12915_2020_846_MOESM9_ESM.txt]

geneID	SRR2099410	SRR3018844	SRR1720516	SRR3218864	ERR576171	SRR2099738	SRR2099485	SRR8517493	SRR8517328	SRR2098010	SRR3018861	SRR2098792	SRR2147293	ERR576130	SRR8202316	SRR2147288	SRR900139	SRR8517246	ERR576143	SRR8517384	SRR8517188	SRR2099848	SRR8517333	SRR8517265	ERR576141	SRR2099704	SRR8517360	ERR576170	ERR576135	SRR2099412	ERR576156	SRR8517322	SRR7006272	SRR2099544	SRR3018831	SRR3018529	ERR576185	SRR3017538	SRR3017325	SRR2147292	SRR9286021	SRR8517482	SRR8517390	SRR8517329	SRR900184	SRR3017306	SRR2147285	SRR2099490	SRR7282592
AGT21834	185.665	52.0795	81.0127	80.1747	77.3157	31.357	78.6516	158.294	191.389	77.7873	64.4206	143.065	67.036	73.9683	23.6772	112.467	55.9958	32.1417	142.753	37.1156	130.858	202.686	69.502	144.812	183.852	166.333	142.359	40.6556	88.1056	72.0089	191.611	145.269	2.40598	145.269	133.865	45.9232	40.6744	45.312	18.0635	151.039	63.3746	169.795	119.986	142.904	54.1634	31.7649	95.4078	179.376	84.1545
AGT21835	112.035	119.987	26.5476	60.7445	51.7816	30.876	58.6061	115.753	109.143	81.6152	139.643	117.341	30.5798	48.6255	13.8205	65.6313	39.4357	32.8435	72.396	168.156	101.048	131.666	59.5337	87.2671	148.019	119.299	97.816	59.5146	59.3101	66.6304	85.2365	94.2624	2.92227	94.2624	209.265	41.8403	24.2155	69.1805	23.5682	61.2531	24.6785	106.579	85.6211	138.907	22.2631	31.0345	38.3261	109.898	37.2662
AGT21836	1597.58	1537.19	357.848	305.733	1238.21	170.839	269.43	849.169	614	543.675	1950.56	494.961	1184.29	2627.39	195.573	1008.47	200.38	214.042	1685.68	572.736	473.109	758.768	529.48	1567.64	952.91	799.292	434.479	1687.46	2217.17	347.871	2957.78	362.015	186.812	362.015	2205.66	514.214	1109.45	523.248	324.877	1698.58	440.384	440.956	490.855	567.536	30.1799	584.175	463.159	559.998	606.712
AGT21837	605.205	671.526	749.334	546.48	972.112	308.384	719.009	891.237	1130.79	1028.72	873.606	1002.02	911.365	1625.94	321.839	1350	604.943	496.508	1409.58	884.152	849.838	696.576	434.104	862.286	1422.53	802.165	945.718	971.777	1612.34	761.417	2313.16	1011.94	201.777	1011.94	1049.83	377.035	792.881	408.838	226.314	1116.06	863.749	796.564	882.628	944.404	211.472	425.064	683.29	552.23	596.384
AGT21838	1648.69	14253.7	2549.07	4782.07	7766.94	4302.13	6210.72	12266.9	12182.5	11066.6	20228.6	9053.42	2107.46	11231.5	5716.93	4146.96	46262.3	4720.85	9228.5	10551.7	11086.3	12124.9	5740.48	7558.35	11616.2	7984.69	12758.7	4909.61	14921.6	9771.77	22466.6	10565.9	1624.49	10565.9	21300.7	11964.1	4357.08	18203.7	9080.28	1760.69	2553.01	10924.7	9756.55	11569.5	134595	13608.5	1979.9	11724.8	2945.31
AGT21839	357.817	1247.61	2137.49	1634.62	2437.79	1000.32	1907.46	2651.56	3145.75	2682.97	1550.31	2756.26	2552.21	2044.52	1359.07	5374.49	5728.25	1485.04	2484.03	2040.08	1973.4	2638.74	663.754	1561.09	4231.75	1752.27	2408.57	1678.46	2339.15	2586.09	4209.25	2744.9	613.426	2744.9	1507.61	1168.48	1382.35	1205.01	955.635	2122.48	3145.38	2417.52	2113.99	3199.96	7084.19	1153.6	2061.17	2227.04	2368.1
AGT21840	254.185	1916.81	2463.4	1202.43	1031.26	715.87	1850.02	2396.41	2932.48	2324.98	2295.49	2559.58	1751.82	962.919	1027.72	3454.93	3155.2	1350.68	1258.89	1940.19	2190.61	2328.68	682.633	1334.98	2231.65	1703.46	2632.91	938.373	1132.94	2176.25	2087.87	2274.84	362.427	2274.84	2796.48	2161.2	838.293	2469.42	1377.17	1319.14	2317.02	2781.7	2231.87	3069.31	1804.81	1709.84	1118.78	1948.18	2141.02
AGT21841	153.45	1452.75	3869.29	803.112	863.156	1035.81	2015.14	2299.19	2310	1519.13	1794.96	2131.61	1767.12	541.709	960.26	3100.3	2686.68	1502.55	903.8	1397.53	1575.89	1976.26	847.035	659.308	2146.22	1278.11	1593.92	577.158	862.205	2005.55	1162.07	1984.69	261.423	1984.69	2602.49	1670.83	533.309	1915.02	1254.76	1128.36	2926	1847.36	1908.84	2289.47	1950.84	1387.33	1199.03	1503.71	1994.54
AGT21842	127.133	1072.56	2206.66	500.055	467.225	1018.45	1919.75	1843.8	1903.76	1296.21	1332.96	1853.9	1511.15	458.965	608.642	2608.97	1968.43	1498.11	863.195	755.765	1360.1	1582.73	626.555	489.668	2069.07	1024.53	1510.13	395.749	796.929	1467.85	1063.25	1603.12	162.483	1603.12	1987.71	1285.55	414.483	1492.69	1107.9	901.821	2403.47	1743.46	1444.13	2025.92	1855.94	1180.13	1074.94	1143.95	1298.1
AGT21843	147.38	934.501	2454.94	600.216	380.541	1778.6	3083.6	2301.84	2298.1	1468.42	1013.88	2264.72	1745.18	382.857	460.272	2872.93	2225.73	2670.32	760.137	815.145	1618.4	1899.33	1602.45	512.564	1855.6	1150.07	1704.59	337.512	668.803	2044.92	850.991	2218.15	279.674	2218.15	1397.87	724.509	379.704	1070.24	828.815	934.017	2773.89	2115.38	2057.14	2246.01	2775.97	720.624	1296.02	1481.5	1284.68
AGT21844	152.408	245.166	2513.41	1686.52	2903.14	1824.93	3061.23	2017.81	1930.8	1358.56	359.09	1988.23	2188.29	2225.59	833.911	3774.94	2903.98	2183.79	2751.94	763.588	1358.57	1806.71	1115.16	539.027	3351.66	1161.63	1642.54	1394.63	3949.99	1717.01	3134.08	1919.4	442.992	1919.4	342.833	542.864	2499.93	340.662	340.599	1128.12	4171.06	1749.27	1649.96	1920.14	1516.46	467.075	1747.84	1514.21	2323.48
AGT21845	0	0	0	0	0	0	0	0	0	0	0	0	0	0	10.3686	0	0	0	0	0	0	0	0	0	0	0	0	0	0	0	0	0	0	0	0	0	0	0	0	0	0	0	0	0	0	0	0	0	0
AGT21846	0	0	20.3683	0	15.7505	0	0	0	0	0	0	0	0	15.7537	0	0	0	0	28.7375	0	0	0	0	0	34.9995	0	0	39.9392	24.7872	0	0	0	0	0	0	0	24.6494	0	0	0	0	0	0	0	0	0	0	0	0
AGT21847	181.158	263.869	185.937	165.095	232.077	144.548	269.362	369.713	426.235	360.729	163.587	552.084	210.554	146.532	162.221	384.235	407.296	173.172	291.19	454.278	334.936	423.862	220.479	163.476	594.437	302.266	436.85	118.04	351.179	273.634	530.58	436.881	20.6544	436.881	221.944	146.785	87.3654	348.645	138.259	283.584	142.856	361.882	307.58	411.322	293.504	160.177	186.861	464.627	310.833
AGT21848	96.5796	269.257	379.698	166.12	174.771	231.515	232.292	478.49	374.147	272.742	155.605	536.641	305.779	93.0867	221.529	455.974	229.973	191.159	173.133	200.291	280.687	309.019	189.177	118.455	469.62	246.608	287.092	104.184	269.14	221.803	225.814	405.875	19.6408	405.875	215.26	172.923	86.7155	282.215	182.233	259.835	282.683	327.522	254.239	281.812	260.65	216.88	328.457	347.921	338.56
AGT21849	309.417	8.16813	48.9997	21.06	124.343	22.4228	18.8025	679.122	27.2298	19.5277	11.0133	29.124	51.8508	27.1734	61.1191	65.7027	48.528	41.2244	76.47	330.089	18.6677	105.456	30.7378	145.261	129.286	17.493	22.9018	12.3925	21.4993	31.2775	50.1314	41.6125	9.1553	41.6125	15.3664	21.7872	22.6303	31.2154	11.5427	58.5338	88.2946	20.4205	21.3705	23.5075	30.9026	54.7129	39.3044	94.152	71.8463
AGT21850	54.4493	8.70489	11.1006	8.96061	24.108	6.76077	8.13521	235.355	18.9068	11.3724	6.29757	15.3778	13.097	10.4124	12.1681	25.9029	6.86322	11.0879	21.9932	30.3819	15.9921	20.1656	8.66844	39.9138	72.8892	15.4934	15.9813	5.18695	10.9221	13.305	17.3186	20.7766	3.9643	20.7766	8.82808	10.5758	3.287	13.1207	5.98098	22.1917	15.662	18.7562	14.622	19.0703	5.83899	13.9412	16.8256	17.318	24.3846
AGT21851	23.2617	6.30258	8.51729	10.5138	19.3825	7.93343	8.18486	177.81	21.1678	10.7411	5.0781	16.0148	10.8512	10.4775	12.6931	23.1467	8.83938	11.7814	25.579	24.1766	17.9404	17.4082	10.0479	23.7545	96.0927	13.5077	19.8138	6.10784	12.2407	13.5042	25.4917	19.918	4.33215	19.918	8.92754	11.8725	9.7185	15.6111	9.31539	16.7626	19.5253	17.9005	12.8204	22.6337	5.33253	14.6405	17.3362	12.6715	22.0271
AGT21852	45.0506	15.4618	47.8839	29.796	68.8467	41.2182	57.7963	288.086	53.9037	52.49	13.7506	55.1549	39.4288	50.1356	39.1737	58.2856	62.3387	54.5665	81.8147	100.407	65.5139	59.81	46.5224	45.2942	208.947	36.9459	64.2414	26.3015	55.3617	54.6659	87.763	50.1819	8.1184	50.1819	20.4746	38.5589	25.5185	32.9268	27.9409	44.8092	56.8679	54.4466	55.7014	67.6489	68.7833	45.3785	42.8966	53.2189	47.6335
AGT21853	38.1167	44.5624	95.703	31.3718	53.1258	36.5877	60.3413	230.678	44.3114	44.8764	38.3411	53.9146	36.8091	28.0101	37.5268	40.8191	58.2668	51.567	45.5349	67.3459	40.6441	52.7223	39.49	47.3727	161.759	39.9527	47.4016	20.0504	32.4056	58.0329	41.6021	52.5527	4.71335	52.5527	41.5824	42.498	17.0151	61.7079	36.3195	38.5444	66.6133	42.5663	44.7964	50.7855	56.1964	64.5646	38.4635	47.8792	37.9622
AGT21854	43.5189	0.373044	6.61612	0.657246	2.22021	2.28296	8.4478	6.65347	2.28186	3.84021	0.289436	1.8353	7.49321	0.740222	1.35817	2.41232	0.816184	3.38805	1.62916	1.57713	1.42191	5.04109	0.572702	7.00662	1.93053	3.84948	1.94925	1.51762	6.12724	3.04381	1.16755	2.00528	0.539696	2.00528	0.691257	0.750856	1.66177	0.825575	0.36758	11.214	1.73792	0.82231	1.37475	3.76383	0.140279	0.708505	2.10826	6.63279	3.35447
AGT21855	14.3933	3.29253	165.615	2.93638	8.20601	55.1926	99.8222	17.3708	2.63172	3.49024	2.52098	20.9485	80.1089	0.986718	41.6958	13.0106	11.8798	89.327	3.8658	9.59073	1.98157	13.2476	128.347	4.08618	3.94589	8.0957	2.3284	3.13831	9.80914	22.6719	4.16535	7.31905	2.5218	7.31905	2.28792	10.3476	4.10535	16.6825	22.5393	108.235	41.2371	3.81989	5.38507	8.71247	3.6166	16.1929	94.552	9.61316	124.374
AGT21856	26.1201	5.00733	115.146	5.30301	3.15832	15.2387	34.2473	17.8052	9.50561	10.0852	2.36746	20.6758	26.9412	2.18698	15.382	10.3291	7.07546	31.1121	4.54353	8.11902	5.16917	18.8498	29.8184	11.5964	5.93847	10.2168	6.65796	1.60174	5.73507	13.4721	5.28926	15.3809	0	15.3809	1.52228	5.87922	2.85159	5.61006	5.92078	42.8836	25.208	3.90921	4.11454	14.45	1.58874	5.17116	31.4504	12.6869	23.328
AGT21857	57.7864	39.871	33.3552	43.8901	20.3556	21.5044	32.878	27.248	34.3213	30.8676	26.1275	56.5498	70.2956	19.8949	31.6169	103.53	7.59694	28.3026	18.8243	14.0815	19.282	113.167	17.8875	38.7194	19.7041	38.6161	18.635	8.20209	17.5532	30.9253	19.5613	44.1337	4.86039	44.1337	18.9696	57.116	12.2189	41.257	27.6071	90.8848	44.786	12.1408	31.2327	37.4084	1.01304	55.0542	30.4501	91.5839	49.9795
AGT21858	3.46662	0	0	0	0	6.86309	3.49764	0	21.7621	46.1781	5.00312	6.04277	2.46716	0	0	0	0	18.994	9.13338	0	8.19293	39.835	0	5.26585	8.89885	9.67872	0	0	7.00257	29.0287	3.22911	26.4097	0	26.4097	0	5.7685	0	11.4166	15.2493	5.47967	0	3.15872	7.70709	26.4654	0	19.5953	0	27.5167	0
AGT21859	69.238	70.2499	17.2243	71.0655	28.0104	19.515	22.4671	75.7096	156.47	81.0774	101.04	90.3629	68.3356	38.0792	9.4622	110.907	22.663	17.2438	40.3637	26.9148	86.87	95.8697	35.0168	69.6798	110.614	104.779	106.802	25.5119	36.3446	57.1828	37.9997	109.25	5.26401	109.25	154.326	30.1372	13.8666	38.7204	11.7545	137.462	32.8253	73.0441	82.2907	110.689	17.9434	35.9988	34.9121	89.2406	47.8845
AGT21860	65.9806	11.3958	164.052	80.0031	141.897	324.564	205.276	278.17	44.9967	63.6539	6.89652	97.3925	94.0463	51.2021	62.966	86.0181	93.7474	182.94	99.589	100.911	42.8574	602.958	451.368	95.2004	69.8251	47.9784	38.6197	26.7394	61.0716	196.994	124.803	87.1603	19.9003	87.1603	6.33496	30.5829	52.0561	44.1849	43.1187	121.145	189.113	64.6419	54.7534	62.9064	47.052	76.8774	153.724	478.504	171.83
AGT21861	83.0777	13.4764	37.5604	31.1493	19.2715	58.5993	77.1848	116.016	45.5553	34.2855	8.04837	46.8594	51.595	14.9614	26.6588	35.2933	26.3813	77.5631	50.859	49.0689	23.5433	104.748	72.4799	61.0348	63.379	52.8977	30.179	10.332	25.5625	52.9838	48.6159	55.2843	0.724337	55.2843	7.39302	26.8871	9.47879	41.911	49.6914	72.7801	53.3484	35.0482	24.3725	39.4811	11.6022	65.8736	58.1599	88.9088	98.6911
AGT21862	17.1531	17.1934	3.76187	5.99673	8.89808	4.92671	10.8503	21.9465	11.4375	12.135	11.0311	15.957	6.70474	7.13134	4.31947	12.1068	4.82275	6.16821	14.1276	7.62469	10.6424	18.8936	13.0074	10.1928	19.1643	14.3921	15.2201	3.03736	11.849	11.1634	19.041	11.3412	1.80085	11.3412	10.2625	12.1271	2.54408	11.7078	7.03725	8.0077	4.37793	13.767	6.784	12.6655	2.23801	9.41958	7.88218	19.753	8.13714
AGT21863	9.31703	8.38727	5.75649	2.8472	18.2042	3.14257	11.2109	8.92684	4.33249	6.20551	5.87666	10.8272	7.02377	13.9107	8.13807	6.46876	9.73702	5.0419	16.3042	1.4802	4.40393	10.7062	8.17904	3.09263	23.6807	7.32216	6.13304	5.32371	11.1528	6.35708	29.4433	5.12632	0.131101	5.12632	6.66076	3.67494	4.67894	5.11393	4.25027	11.2364	4.0921	4.21331	2.76185	5.70792	7.72393	6.72942	12.6636	10.0433	7.53388
AGT21864	18.3624	16.6986	8.76284	8.49574	3.53538	9.08829	14.5126	19.5355	8.64537	9.17254	7.50864	12.2697	23.9586	1.76806	9.50951	16.4461	3.32137	11.1789	7.52557	17.0659	8.43835	17.5835	14.6387	9.06515	13.6172	9.82624	10.4819	1.49414	4.0183	9.61015	5.41637	16.9034	0.968924	16.9034	7.91154	7.12955	1.84429	4.0315	4.03872	26.3647	8.0959	5.85601	3.40198	8.56684	0.856273	6.91963	32.2894	21.863	36.6412
AGT21865	17.3344	16.2918	9.69202	27.2732	20.8446	15.0518	20.1284	44.3423	52.5003	28.5597	17.4684	36.2594	17.4879	18.1939	14.0533	28.0103	33.0046	11.3307	41.7177	23.22	50.1677	20.618	12.636	15.2444	99.3002	33.3687	63.3964	14.788	34.3398	18.7173	38.2991	34.2889	1.46349	34.2889	27.7781	8.70402	12.8288	13.12	4.5484	36.1975	33.5113	52.2615	36.5552	43.4159	34.5458	7.99343	21.7163	20.9207	32.8766
AGT21866	182.038	309.074	196.184	245.372	294.277	73.9953	204.671	493.82	659.898	513.514	380.597	513.95	224.239	272.894	59.9433	298.228	233.465	70.4729	323.778	638.872	676.611	387.345	132.415	304.795	585.607	339.957	781.818	251.116	378.669	374.498	433.565	493.407	23.2986	493.407	718.988	197.216	153.101	271.45	63.6781	293.256	317.358	675.962	572.588	588.421	170.272	159.888	196.142	317.554	217.539
AGT21867	591.275	172.988	95.3822	509.524	217.712	85.7802	250.036	592.925	735.558	554.294	233.354	612.508	126.354	483.677	61.4651	532.904	227.47	81.0642	581.918	708.678	1071.89	223.139	527.373	1060.29	1078.79	889.588	1269.77	425.139	643.085	359.505	519.757	642.063	26.4319	642.063	602.851	161.783	249.966	138.343	34.0907	396.736	72.7824	919.599	688.01	778.554	167.06	83.6302	252.893	269.827	161.88
AGT21868	171.468	64.9718	79.3817	70.2431	95.2577	47.8554	62.8938	105.713	145.11	44.2146	80.8567	76.3835	64.1941	58.0149	35.4346	111.125	78.1837	39.1457	129.149	103.091	79.2197	122.292	102.268	105.406	142.084	96.0796	63.1593	58.9486	96.9344	47.4873	172.476	113.507	8.59545	113.507	112.459	61.0279	72.8348	57.9399	25.2298	141.072	66.5299	95.3166	69.5803	100.3	35.6484	48.4617	110.839	124.605	128.938
AGT21869	97.0281	158.447	163.171	93.8432	141.048	156.317	143.894	159.463	172.399	62.1774	185.269	89.141	65.7453	57.0371	60.8173	143.515	122.879	117.501	110.631	149.884	112.885	218.208	82.9747	57.9754	145.388	95.9875	106.267	44.2958	111.403	79.7422	205.277	158.234	13.959	158.234	249.022	112.795	85.1777	140.879	75.8641	147.09	90.7661	124.28	126.807	129.85	228.049	103.948	245.192	211.489	221.401
AGT21870	70.7266	23.0051	16.455	39.6969	64.2915	19.8938	46.1693	69.467	80.1857	23.6821	36.9253	57.6681	22.0596	34.4844	6.3433	56.5111	46.1385	28.2346	86.6197	64.8763	64.304	76.3869	26.3227	55.8896	95.7055	76.2892	59.7461	24.2276	62.3778	37.8651	108.938	50.4956	4.40501	50.4956	37.5667	30.6122	38.7791	31.4382	13.6009	100.495	27.3579	56.5565	51.2682	57.2407	22.2758	20.7539	37.8811	56.8558	47.6335
AGT21871	126.174	240.718	127.667	134.634	163.421	165.926	126.287	211.027	258.659	194.135	203.594	226.642	136.324	99.7814	68.9153	163.272	257.592	103.515	195.966	380.236	189.469	227.178	130.063	116.091	333.449	155.388	204.381	88.154	200.371	164.464	271.194	273.209	17.0842	273.209	221.817	189.082	101.897	190.626	106.11	298.875	163.707	210.635	185.177	203.067	201.021	134.74	151.139	214.808	171.317
AGT21872	59.1528	95.074	42.7854	133.911	51.9607	208.92	415.219	171.162	170.629	263.021	35.611	316.246	171.059	25.4554	28.4356	147.024	25.7027	371.585	135.436	307.917	111.164	613.59	134.163	86.8423	187.663	127.325	136.331	17.4245	38.6058	471.35	155.348	303.786	29.9925	303.786	41.7653	25.4784	18.4211	38.6349	59.9238	210.773	91.4392	79.6943	154.449	192.299	15.4101	38.2932	64.0898	834.141	77.773
AGT21873	17.3677	0.379515	6.95312	2.56642	4.41923	3.63532	6.56154	7.8399	2.28142	4.33148	1.10421	3.86764	8.3855	2.11184	2.01163	4.25494	0.830341	7.12653	11.4227	2.07853	3.49589	11.2095	4.15128	5.57855	10.7366	5.66077	3.25789	1.49414	4.0183	6.2466	5.41637	5.10015	0.290677	5.10015	1.18673	2.41895	1.49848	1.38583	1.34624	12.8195	2.23335	2.44001	1.47419	4.28342	0.642205	0.864953	9.8857	7.08523	2.29007
AGT21874	17.4331	1.79407	4.7728	3.29103	0.974909	4.5827	6.42259	5.10353	3.51928	3.37253	2.08796	3.78277	11.2744	2.27526	2.4206	6.10208	0.78505	4.35976	4.44693	2.89602	2.33644	9.55905	4.49291	4.28534	3.89947	3.33238	3.95067	1.05948	1.60732	4.54298	2.02142	2.06655	0.595448	2.06655	1.62067	2.16664	0.217961	2.73959	2.33348	16.2366	2.2435	1.71371	1.71542	4.60202	0.607175	3.16887	9.06995	7.84712	5.0945
AGT21875	19.6981	80.2855	66.7079	15.8269	5.8347	7.9086	48.3656	18.2801	9.72825	12.8445	58.4481	27.6132	23.4302	3.71376	19.9745	16.0959	8.4714	26.9192	4.71799	13.7871	10.3092	13.8502	12.3911	10.5668	11.0796	20.3834	13.0062	2.55556	4.7303	21.9161	7.95531	19.4141	6.71616	19.4141	52.4654	40.342	3.32047	70.9956	45.0419	14.2619	40.8377	8.40946	11.127	26.8164	5.58845	57.6189	22.0109	10.205	31.2868
AGT21876	16.009	3.69348	9.57865	6.0767	2.62829	6.14224	27.6716	9.58947	6.03766	5.37262	3.22389	12.7631	8.12553	1.27459	6.92129	5.81595	1.12236	11.786	2.17975	2.30676	5.86593	11.7648	6.11326	6.59787	3.929	7.62268	3.67607	0.605881	1.62944	9.3527	2.08076	8.03618	0.392903	8.03618	2.56653	4.13009	0.373934	4.08698	4.73119	5.5907	4.86778	4.97544	2.75904	12.9481	0.694445	6.48874	14.9911	5.91036	15.2952
AGT21877	7.26387	2.40208	3.21525	4.29434	1.55394	4.15444	16.775	2.98271	0.506663	0.537558	2.79558	2.81375	6.08867	0.310852	5.6588	3.22769	2.62776	7.37031	0.567048	0.461606	2.5433	5.10091	5.18584	2.08419	4.97239	2.92942	0.298846	0.472847	0.978202	2.36546	0.601441	3.07435	0.102211	3.07435	1.11278	3.49185	0	3.4554	5.20718	4.72036	5.00638	2.20624	2.51211	2.46466	0.903276	2.05297	21.1035	3.84385	12.5052
AGT21878	10.7618	1.48283	3.81456	3.05435	0.575558	5.4744	35.2134	3.13852	1.64204	1.49328	1.40217	6.5136	4.52096	0.143919	6.54983	3.31563	2.83876	10.6465	0.459434	1.81659	0.942005	3.22041	9.55047	3.00836	3.13346	6.88568	1.17606	0.21892	0.679337	2.34679	1.18344	8.11322	0.425898	8.11322	1.28799	1.11923	0.112593	1.10755	3.50667	5.84756	11.453	1.15764	1.60614	5.23003	2.71831	1.37293	24.7978	3.1638	12.6321
AGT21879	19.655	1.03092	5.24861	1.07606	0.914627	6.81848	32.113	4.58846	3.26173	2.57075	0.5142	2.89824	5.11355	0.914815	2.03437	4.26707	1.18148	7.80852	2.03383	2.97167	2.15187	8.35874	7.84275	4.23942	3.75997	4.06185	2.58348	0.695779	1.97916	3.605	1.82531	4.5238	0.4888	4.5238	0.818706	0.988104	0.536771	1.07557	0.783633	9.38629	7.69173	2.00195	2.99239	4.00445	0.249214	0.419567	17.7965	8.16992	6.06397
AGT21880	44.6045	20.681	13.3467	14.2123	23.6995	15.5912	30.3808	35.4628	24.1996	26.4466	13.4671	38.645	19.4047	8.79357	11.6	27.4583	9.33687	34.0846	17.3778	21.5745	19.1336	49.6202	24.3792	34.3299	35.7884	32.7966	20.2159	10.7268	27.8725	28.6781	22.4387	35.796	1.17333	35.796	10.9492	17.2892	9.87064	26.6983	22.6099	34.73	15.575	19.6581	14.0755	25.5142	5.92521	23.9411	23.9322	38.347	30.6449
AGT21881	315.46	48.8215	380.783	78.6208	59.2792	275.796	608.559	93.2655	102.185	80.6819	31.3233	318.496	622.162	7.77593	304.423	130.572	75.7759	288.536	40.7809	92.3764	74.7541	152.249	221.25	274.097	78.6037	195.176	72.8871	23.1636	42.8219	150.043	48.8962	135.544	37.3932	135.544	29.5758	45.354	34.2191	59.0095	97.6929	663.799	105.436	44.611	67.7028	109.178	43.0725	94.8641	363.512	138.889	250.609
AGT21882	29434.1	100.002	148.644	135.2	245.415	2366.44	2068.2	846.427	746.696	61.507	66.8269	69.8308	1779.88	40.5769	1508.01	175.227	35.2895	292.188	249.701	495.807	56.5611	155.439	635.331	26849.1	72.7865	7294.83	41.8993	104.142	39.673	257.039	37.3159	1663.2	110.031	1663.2	38.1072	170.116	81.5176	212.888	382.961	4704.24	623.607	59.4943	60.5326	124.784	17.8319	290.408	462.604	122.514	299.084
AGT21883	17665.3	86.7901	9.5182	8.04992	28.3087	1447.88	934.295	394.686	337.821	6.85504	64.9334	21.0163	1193.75	9.24941	1134.68	15.2513	39.8925	57.4667	47.2604	266.153	5.55988	97.1491	85.0252	22876	9.31001	5116.6	11.4328	25.2679	7.12811	57.2514	10.1349	1339.12	5.58606	1339.12	11.6563	97.8652	25.2527	85.2223	16.8163	3130.37	50.6983	9.11016	13.5113	35.9198	3.70245	70.6441	54.8573	74.6933	31.5831
AGT21884	122.088	30.012	44.5208	15.5797	13.7293	57.7528	332.261	32.3057	27.2995	44.6156	30.7182	86.068	89.8878	12.8998	92.3658	31.1231	27.3597	260.866	23.2469	31.978	13.4482	61.4553	79.2938	142.865	11.6486	177.674	22.803	12.1321	19.8604	36.4152	29.0851	46.2994	0	46.2994	12.1032	61.1267	9.27816	44.299	40.8732	249.343	41.2951	12.7981	10.649	18.0089	34.915	60.1557	51.3794	47.4539	64.2977
AGT21885	25.2985	7.04275	140.279	2.93617	1.73958	22.4872	31.255	22.9831	12.3567	18.0533	1.1177	26.0992	128.88	0.99425	38.8728	13.1466	8.40483	28.5242	3.17395	7.56673	5.59259	14.8319	16.9554	11.3718	3.42379	11.7121	6.69095	0.630162	2.47693	50.2589	1.68323	23.1081	1.06249	23.1081	2.22449	4.29561	0	4.03823	7.00268	149.959	18.7208	3.5283	4.78268	51.4048	21.3071	5.28959	23.5852	10.9284	20.9079
AGT21886	12.5427	44.6097	12.7953	1.44407	1.25776	552.503	54.7063	4.17	3.00736	2.90067	3.64553	12.8297	321.354	1.11824	1.73494	6.01418	1.18162	111.436	2.33309	5.1062	1.61253	7.50669	242.051	1.98464	2.34772	11.3082	3.78955	0.340198	1.27561	3.92038	1.74439	4.23025	0.330919	4.23025	1.50114	3.62347	0.852969	4.01592	2.36278	333.19	81.6791	1.19049	1.06506	5.43056	0.243704	2.9541	198.548	6.79859	8.66483
AGT21887	11.6134	296.987	44.1972	3.29445	1.62196	1712.83	64.2331	10.2091	4.34405	1.8035	1.04212	23.81	225.943	0.849772	13.5677	5.45202	2.72102	99.1289	2.00813	9.63624	2.41761	9.68033	1412.71	3.88468	2.93484	14.0282	3.45347	0.411287	2.06635	6.80234	3.02673	8.82453	0.685833	8.82453	2.90371	3.30426	0.815901	3.96335	3.08813	234.888	240.308	2.35764	6.19843	3.98132	1.09434	3.57139	22.1285	6.84605	24.6855
AGT21888	36.3139	153.11	39.5568	25.2021	14.8573	36.8452	27.0212	47.2758	39.1814	18.1399	60.9258	28.485	22.9368	8.45002	7.23318	29.2151	0.821054	39.7938	11.9594	16.875	22.5287	52.1606	44.7212	13.7904	25.2466	15.2082	13.8662	7.09165	5.96003	38.9609	16.0673	25.9359	5.74852	25.9359	44.5913	34.7454	4.10323	63.5333	55.2441	34.4408	6.21104	14.0627	17.8288	39.8523	2.54009	48.1094	60.0389	28.8246	28.7719
AGT21889	27.2188	23.5253	16.4292	13.0386	8.73427	10.6141	25.7981	46.4156	31.0671	20.6009	18.4511	43.1328	28.4701	4.76513	10.186	44.8395	10.4434	27.1156	7.96806	26.5353	17.2192	65.161	30.9148	13.4687	17.6442	21.3015	20.6149	2.01344	12.4959	25.9005	12.2929	55.7676	2.87251	55.7676	16.3473	25.3913	3.72794	23.0889	12.0943	64.863	7.14774	13.9038	24.45	24.6629	6.34634	30.305	67.1597	37.0999	20.3314
AGT21890	17.877	6.6507	13.3532	15.2787	16.0624	23.005	155.118	68.569	61.7237	44.6505	4.73011	363.037	30.747	5.54649	21.1276	13.9634	9.1618	70.1978	6.27999	76.6836	17.1348	60.7717	42.3299	11.5411	18.8661	89.8421	17.9274	4.07301	8.12511	77.3441	13.5993	94.7671	0.377325	94.7671	5.64844	21.3191	1.79554	7.35926	18.3492	17.8968	14.6767	13.5744	74.1902	57.2455	0.83364	17.2629	30.5247	47.3002	54.5582
AGT21891	13.1678	6.08634	9.83569	6.00006	24.6611	6.75429	10.6285	95.9186	34.0043	27.9055	4.23275	102.142	8.26388	6.33945	8.86993	11.7812	56.4049	9.83839	5.62444	149.424	9.94915	41.6108	8.11887	9.22826	11.3185	33.7563	12.6324	1.69486	5.1989	63.7779	10.147	108.068	0.682191	108.068	2.99145	4.97987	3.69715	9.56009	5.79241	9.50836	7.64379	4.79931	98.87	38.231	4.60531	5.75156	14.8723	31.3563	46.5797
AGT21892	24.259	5.85159	4.89532	1.86599	7.10503	5.03026	8.78941	80.9934	67.5043	61.0436	2.79391	151.641	2.368	2.13583	5.35016	3.02415	9.95766	8.28666	3.02836	184.331	7.48238	33.0203	7.55817	6.84616	1.96706	50.7557	14.728	1.0042	2.13854	93.211	1.8596	177.668	0.0766126	177.668	10.7388	1.71133	1.27599	4.4827	3.99176	3.96848	1.26924	4.13423	21.6092	68.2766	2.03116	2.99213	3.97768	23.3695	27.0548
AGT21893	46.0849	37.9452	80.3669	8.09292	9.1603	14.0365	17.3189	16.7679	31.7706	20.815	3.09667	43.9062	17.1294	6.64708	11.2234	13.116	4.38726	22.1496	10.4869	23.6097	5.87941	23.0478	8.05875	17.1467	16.2843	17.1905	13.1261	2.91491	12.9084	31.4426	12.5133	54.9019	1.24049	54.9019	5.94875	9.15884	1.82712	13.6716	13.8158	13.0504	10.8926	10.9655	6.36038	22.6718	2.08813	8.569	29.8847	21.968	56.6675
AGT21894	63.2678	12.4158	8.22105	8.74715	12.5093	18.3455	17.5167	26.1223	22.9008	15.9617	14.6034	23.7649	5.53362	6.42688	2.37613	10.3161	6.35767	22.3709	13.0957	199.048	18.7956	67.0099	25.3976	15.2894	19.3214	19.3295	21.9868	5.30408	9.89704	23.1895	13.9892	22.1116	0.404659	22.1116	8.26039	6.20327	7.86291	7.01544	4.21681	7.0712	4.17786	13.4901	19.7333	23.7167	2.23507	5.8701	6.02602	50.4449	11.0645
AGT21895	407.445	8.79311	12.9015	4.94205	10.5016	41.0341	8.53	23.3642	33.3846	7.26571	4.32958	10.9339	12.616	8.75315	10.6471	7.32778	0.493294	32.3759	15.0891	596.617	6.66027	162.96	15.3814	41.2196	17.5019	15.99	10.3505	10.3855	25.0658	14.8441	16.2583	52.9804	0.172687	52.9804	0.470013	6.80716	46.8397	4.49073	5.99837	26.7275	17.4143	5.71546	8.28639	13.5333	0	9.63481	20.8507	129.885	28.3304
AGT21896	30.065	42.396	28.9508	22.0227	22.2979	122.07	209.441	122.486	49.3651	15.1186	24.8042	43.1209	138.668	6.77997	16.5722	27.5864	6.7034	159.823	21.8879	53.851	14.1964	28.8786	64.2269	30.927	28.3023	60.7892	9.00528	4.93046	16.2356	48.0047	23.4312	79.3184	1.90666	79.3184	9.34103	4.39388	5.37402	2.97496	2.71707	73.6287	81.3884	13.8451	17.9205	70.202	4.14765	4.38608	733.854	28.0686	1114.82
AGT21897	15.9587	263.868	75.6845	60.6512	81.9358	317.449	312.062	102.125	50.0911	27.8381	254.449	29.1427	482.429	14.6344	69.0237	62.2064	16.4948	285.914	26.6957	66.2817	16.1642	30.5636	72.6998	6.34896	32.5128	22.2781	8.44151	17.0667	23.0261	87.4987	20.5283	98.4201	11.0675	98.4201	40.6005	29.0845	13.7388	7.50806	28.9718	144.748	112.301	11.7715	18.0215	67.6856	9.56808	24.6996	3527.87	32.1711	895.131
AGT21898	39.5535	25.0557	4.26326	17.0327	30.6594	9.4917	10.5383	33.9405	31.9782	3.42132	17.2984	13.4312	15.1107	13.5193	6.95759	13.6952	1.23886	7.81813	30.2255	10.7724	16.3219	17.7082	20.0478	9.36349	48.7892	17.4493	13.1556	10.0315	11.0681	9.31982	23.1269	23.4802	0.325264	23.4802	16.5254	5.12863	5.41731	6.76679	1.7575	20.0287	9.05921	14.1977	13.7044	17.4294	0.23954	4.83936	98.9686	11.3261	159.482
AGT21899	39.5898	14.1204	2.82196	6.70731	9.64217	4.80081	10.7971	28.6914	24.9853	4.73998	13.9229	8.63776	4.08941	6.59863	2.35205	6.98337	1.33493	5.68048	12.1297	9.04504	15.6981	17.5671	5.15602	7.92759	28.1471	13.1728	11.7604	4.27233	8.30595	6.62149	13.2091	16.2651	0	16.2651	22.2588	5.35093	3.17683	6.94436	1.77785	7.95783	3.60657	14.7464	11.0559	17.6408	2.28618	3.35228	26.2781	13.669	36.2913
AGT21900	13.3474	7.42237	2.16087	4.52312	4.95527	3.1994	5.43505	12.568	11.46	1.99325	6.30593	5.84264	3.36519	3.11209	1.52601	3.96445	0.974365	3.60741	5.72957	3.76556	6.74279	7.04976	1.62377	1.59108	14.6987	4.26131	5.65135	2.45462	4.17121	3.38311	3.7912	7.29573	0.189498	7.29573	9.59326	5.97584	1.17227	5.32211	2.36962	4.39939	1.69255	7.85342	5.01225	9.74814	1.08853	2.96036	17.3891	4.43422	9.69532
AGT21901	23.3008	0.843649	2.82312	1.00549	7.53158	2.13254	3.37482	5.23788	2.4023	3.96477	0.736388	3.26117	3.38922	6.11385	1.98746	3.71967	0.205091	3.20982	6.3232	1.86442	1.69717	8.46899	2.02372	2.62659	5.5302	2.84914	3.88349	1.49464	4.2945	3.08577	4.11909	2.59142	0.466675	2.59142	0.879354	1.13205	2.0499	1.40029	0.748162	3.40534	1.96518	2.53122	2.01667	3.10183	0.158622	0.801151	4.37778	6.9001	3.1942
AGT21902	310.481	98.4019	72.5972	109.853	67.6734	73.2764	75.2252	66.2005	53.9088	43.4512	83.7775	67.7671	69.3598	59.3119	53.2508	44.7584	47.6825	90.9427	60.3337	78.0505	58.946	119.333	56.8405	92.6263	56.9617	66.5382	56.4459	28.8604	97.8946	30.1017	94.7494	67.4505	16.355	67.4505	32.1237	117.862	32.8959	157.847	69.1088	80.3929	38.378	57.7455	71.4345	34.8975	37.9963	124.928	43.9737	109.908	52.9782
AGT21903	701.553	39.5921	158.985	19.1125	76.8379	398.376	56.7961	22.5817	21.7566	39.1716	32.7395	16.11	259.211	121.078	488.332	30.7125	62.3083	310.734	86.3304	47.4523	23.1662	79.6502	59.3827	81.042	29.1163	11.1424	13.6105	86.9608	64.0682	23.7448	43.4354	36.0043	68.3627	36.0043	18.0999	53.8259	66.4545	51.1887	83.1575	276.571	100.4	16.4595	17.4339	11.7595	15.8676	55.8029	121.727	68.9134	34.024
AGT21904	22.0238	10.4525	1.69245	5.87064	18.3224	3.0952	2.19465	22.2661	15.7885	2.49006	20.3073	4.1471	2.66073	12.4793	0.920686	5.18194	0.73771	5.09003	7.10391	7.28944	13.7088	20.8944	6.794	14.404	31.3503	8.73005	12.0182	16.5932	10.8474	4.83824	4.93876	8.2856	0.817791	8.2856	31.8645	5.65553	8.49995	5.14877	3.4885	5.10374	4.15443	20.9967	8.21103	9.25446	1.33131	6.43586	4.52136	14.568	7.77935
AGT21905	7.74866	1.9218	0.413418	2.0913	3.62314	1.97235	1.22854	3.71896	7.47018	2.58046	1.59758	0.578868	1.57561	4.76079	0.793756	2.97429	0.200224	2.42605	6.70783	1.74103	6.62757	10.494	3.79333	4.45592	16.7652	2.31794	5.02095	4.32347	6.48452	0.695202	2.47467	4.84902	0	4.84902	2.48007	1.65778	2.16802	0.182275	1.46081	4.81182	1.00976	12.3053	4.75795	3.80288	0.619432	0.938566	4.06231	8.78654	3.898
AGT21906	9.86495	2.4096	3.25633	1.64243	2.01445	1.47957	4.22259	5.27271	2.93221	0.746642	0.755012	3.64762	3.61677	1.19933	1.13133	2.80194	0.811074	4.91376	3.47857	3.74003	2.29614	7.2996	2.40096	3.40569	5.56349	4.17314	3.11311	1.16758	1.73608	3.2855	1.9492	2.70441	0.047322	2.70441	1.54559	0.994873	0.450373	2.09204	1.315	5.25689	1.09076	3.67722	1.55075	2.56747	0.418202	0.950493	3.08545	5.73439	3.02644
AGT21907	99.9592	6.1174	19.7166	10.2106	21.745	11.5653	22.0045	29.8756	26.4856	18.5896	5.24596	26.702	16.7225	12.4164	7.1367	18.0893	9.39247	15.8854	20.0654	25.6152	13.6018	45.1249	6.30219	33.7203	30.325	23.0154	17.3044	9.88713	22.4207	14.1318	22.1289	32.3892	1.06861	32.3892	2.46103	7.34459	8.40992	10.4743	8.75616	24.8294	11.9603	18.2162	13.18	12.7187	1.9977	10.8235	8.03933	35.7218	24.4568
AGT21908	7.13691	0.617468	0.516561	0.543941	1.11845	0.328591	0.669841	2.50927	0.781443	0.552729	0.239539	0.578632	0.649674	0.532707	0.198358	1.19269	0.45032	0.757831	1.53051	1.4239	0.392261	3.57604	0.592465	2.39513	2.91141	1.27434	1.22912	0.324128	2.4307	0.868648	1.08222	0.316111	0.157643	0.316111	0.143022	0.276184	0.500108	0.273301	0.243369	2.03326	0.378505	1.96603	0.369	0.950332	0.812671	0.234546	1.45929	2.19574	1.16892
AGT21909	6.80787	0.550587	1.75032	0.884456	0.712363	2.4905	2.76245	3.10761	1.16133	3.20359	0.640781	2.83776	1.79058	0.427506	0.589576	2.08076	0.267696	1.48664	1.23476	1.9045	0.466365	3.40128	1.2679	1.23646	2.91265	1.23962	2.39747	0.28902	1.42003	1.70403	1.30965	1.69123	0.655985	1.69123	0.127531	0.369404	0.445939	0.731095	0.651027	3.50908	0.607513	1.68566	0.383871	1.60064	0.310563	1.15027	3.22479	3.52423	2.21491
AGT21910	0.00182971	5.81656	0.00129112	0	2.85975	1.03638	5.95969	0	0.00311288	0.000406074	11.6859	4.22674	0.00142533	0.0224023	2.33534	0.00112314	7.04479	10.042	0.28784	0	0.53598	21.6555	6.09625e-09	0.00137865	0	7.99676	6.88196e-08	1.84016	8.16024	0	0	0.00269328	0	0.00269328	0.00302781	17.003	1.92724	4.28413	3.86867	0.00127311	0.00186725	8.76181	0.00142448	3.44138e-07	4.82088	6.29675	0.600621	14.0019	4.10816
AGT21911	57.3993	6.62028	5.49854	0	10.5004	3.53571	17.8641	0.0322585	4.55084	19.5691	8.73023	13.7244	19.5711	0	8.3692	20.0873	33.1373	17.1506	17.0673	10.5713	16.1269	38.6721	14.9026	23.4822	18.4859	12.6533	21.2071	7.40664	13.5187	2.37189	20.8214	6.25423	0	6.25423	4.53412	10.9605	6.30708	10.1504	6.47638	32.4949	12.6301	18.6003	12.1535	2.00362	59.9087	12.0761	29.3345	33.1281	14.9447
AGT21912	14.9628	0.193516	2.03418	0.480715	0.44105	9.10349	2.6049	2.56368	2.23297	0.889887	0.575797	0.598965	1.6007	0.507724	0.253899	2.13057	0.621526	0.979757	1.23795	0.858424	1.04211	1.98786	5.25311	2.31717	1.6579	1.27915	1.90758	0.167759	0.231171	0.941598	1.04674	2.61457	0	2.61457	4.97495	0.285889	0.215289	0.10774	0.323764	4.21028	0.83494	0.281556	1.63145	0.757215	0.160234	0.115505	3.16533	1.71218	1.77798
AGT21913	8.45434	0	8.0961	0.250742	1.25212	6.43754	0	1.09245	0	0	0	1.13362	0.462836	0.834915	0.518146	0.406371	2.35263	0	1.14227	0	0	1.86825	10.6786	0	0.556472	0	0	0	1.31367	2.72288	0	0	0	0	0	0	0	0	0	5.1399	0	0	0	0	0	0	2.48605	0	0
AGT21914	11.0117	0.447719	11.0119	0.510408	0.463416	7.74338	5.34264	2.02161	1.3221	2.60505	0.434218	1.78313	12.3335	0.231756	10.4514	1.128	0.326522	5.82465	0.845527	0.946416	0.900677	4.32158	12.4152	1.37106	0.411908	1.42802	1.16973	0.0587553	0.668525	2.01551	0.784709	1.83367	0.381018	1.83367	0	0.300387	0.362623	0.693586	0.79409	40.0912	4.50098	0.712774	1.47157	1.22502	0.25254	0.765299	20.7943	4.45789	5.933
AGT21915	14.5764	1.44608	44.2773	0.224803	0	0	6.47104	1.95887	0.915052	1.9417	0	0	56.0191	0.374272	28.3372	2.55033	3.16389	15.9732	1.02411	2.50103	2.29665	3.34997	12.904	2.21419	0.498906	0.813943	0.539725	0	0	1.2206	1.08622	1.11048	1.84597	1.11048	0	0	0	0	0.85494	115.205	7.97797	0	0.864182	3.70939	0	0	37.8908	6.17078	5.13292
AGT21916	770.093	16.6396	13.2055	7.34077	9.94978	20.2826	17.7461	41.5774	24.9002	8.15201	20.4122	15.1716	67.2341	7.91491	59.7382	37.9003	8.85549	23.3475	18.8705	38.5011	18.4273	65.8947	10.9388	103.014	21.7994	21.6426	15.1904	6.2854	7.14245	20.4982	8.44516	38.1611	5.05191	38.1611	10.4688	19.6124	8.87842	26.1257	15.2881	322.951	36.0584	15.1178	13.8408	11.9973	4.05869	31.1331	54.4824	42.939	34.9589
AGT21917	23.7428	0.14612	1.3202	0.795036	0.453728	1.16638	1.36718	2.27625	1.94169	0.392399	1.53051	0.821576	2.76734	0.378185	1.1735	3.09238	0	1.61402	1.03481	1.01087	1.53163	3.72348	2.9022	2.86379	2.21813	0.740206	1.14527	0.345162	0.714053	1.85004	0.823183	1.68313	0.522274	1.68313	0.406144	0.68625	0.443802	1.64921	1.03665	16.111	1.45105	0.536825	1.87741	2.17393	0.16484	1.16558	5.90068	2.96176	4.77165
AGT21918	16.5437	1.8102	5.37604	3.77557	1.05394	5.90031	7.73223	5.72158	4.10457	4.25357	1.66784	6.89142	13.3323	1.0932	3.10142	7.56317	0.550076	5.99859	2.61737	3.91348	3.6895	9.26061	6.46997	3.41845	7.13004	3.65103	3.54704	0.653283	1.90436	4.58383	2.49284	7.29798	0.885799	7.29798	1.25788	3.33992	0.824706	1.80275	2.31879	30.1886	2.44122	2.88186	1.98327	2.70865	0.255265	3.52398	12.9274	6.27622	5.78285
AGT21919	29.4538	7.10213	12.8167	3.49624	3.15048	14.173	11.8319	28.5181	9.09517	9.53624	7.47836	18.4213	11.2088	2.62594	5.86675	12.6532	6.16618	16.0634	5.98773	13.2582	8.5939	16.6485	12.6069	12.7905	10.5012	11.707	7.88913	1.93063	5.92213	12.5604	5.52528	16.4915	0.863436	16.4915	5.17015	23.5981	2.15709	20.096	10.7971	20.2611	11.879	8.88381	8.79165	12.7525	2.09839	27.5556	8.28816	15.1532	20.2875
AGT21920	14.6001	0.618987	2.95164	1.73206	0.720775	5.43509	5.16207	4.61165	3.52514	1.2467	1.08058	2.82777	4.97335	0.240308	1.88904	2.41723	0.451428	5.46981	1.53427	2.67638	2.35936	4.3018	4.00898	3.98064	2.13554	2.26462	0.693079	0.365541	1.13432	3.13482	1.39485	3.32733	1.42228	3.32733	0.860246	0.830591	0.752007	1.23288	2.19571	6.41065	1.02448	1.59186	2.58936	1.90534	0.349145	1.41074	3.53	4.95256	2.63654
AGT21921	12.345	1.6286	2.61591	1.77224	0.758563	1.56001	1.98757	2.42671	0.618326	0.437353	0.947692	2.97602	4.29943	0.252906	2.19734	4.51348	0.712643	2.15871	0.922692	1.12668	2.17267	1.50911	0.843832	0.997459	2.92175	0.733339	1.45883	0.384705	0.795857	2.74931	1.46798	1.25063	0.332633	1.25063	1.13168	1.3112	0.197858	0.216253	0.962845	5.2936	0.838591	1.43598	0.875928	1.67103	1.10235	1.4847	3.61467	3.12733	5.78077
AGT21922	5.60334	0.782943	1.08074	0.821569	0.303897	0.156244	1.51291	1.85601	0.743146	0.26282	1.0251	0.825411	2.47134	0.45594	1.13182	3.84653	0.428251	1.8738	1.87136	0.225686	1.30563	2.72063	0.507087	1.55846	3.37649	1.21189	0.073055	0.385303	0.557967	1.48694	2.35243	0.601238	0.349808	0.601238	0.40804	1.31324	0.475598	1.55944	0.694327	4.92758	0.359955	0.791019	1.63761	0.903758	0.110406	0.669153	3.55995	2.29694	3.47386
AGT21923	28.2486	1.5067	4.66374	1.71766	0.9747	7.01576	6.53797	10.375	9.53407	6.40644	1.60739	8.64808	3.38674	1.75482	2.74276	6.5798	1.46511	5.36268	6.04653	12.8846	5.34417	8.14423	9.54153	16.3028	10.483	13.2863	7.96661	1.68068	5.9312	5.29901	5.65876	10.9917	2.11568	10.9917	2.09395	4.21201	0.610161	1.33377	2.96925	9.44264	1.66248	6.73475	3.15142	4.76668	0.141644	3.00468	6.81207	8.30469	3.03058
AGT21924	299.505	294.079	219.778	125.297	289.17	271.261	430.68	239.016	186.087	424.118	97.6056	248.024	140.644	46.2316	228.13	115.254	52.4265	508.509	110.303	885.369	198.583	300.258	436.425	294.185	181.874	166.752	218.707	60.8907	90.4838	522.19	132.538	307.797	136.813	307.797	161.966	32.1535	70.132	163.428	92.7269	154.106	176.263	167.263	234.323	257.038	11.0585	111.706	137.659	346.261	134.54
AGT21925	26.1399	26.9753	15.8158	14.0605	10.0305	13.571	20.3798	22.7229	18.9341	19.1756	22.6883	21.0301	9.62699	10.2672	13.5446	11.6508	6.61281	23.036	13.1639	23.1312	13.4645	28.6196	22.9032	14.9942	24.8698	13.9074	18.2748	6.33637	14.493	18.9424	16.3462	19.4964	2.25707	19.4964	13.7041	8.06066	5.92104	18.5115	15.546	18.0591	9.0877	14.0744	9.48264	20.933	1.27862	11.8826	15.9322	22.49	37.0125
AGT21926	11.1721	1.62992	4.09066	4.6031	11.704	5.20424	13.869	13.8913	8.93861	3.46518	2.76634	9.1644	9.51006	4.21852	2.0944	7.25479	2.97175	4.80103	5.57911	2.66237	5.78122	12.9008	4.14438	3.45234	22.5869	7.56868	8.46604	2.56678	2.54438	6.19096	11.2228	11.9949	0.138709	11.9949	1.51013	3.37179	2.06269	2.70535	2.00755	7.791	12.9387	3.89227	7.22414	16.4451	3.8307	2.32172	10.5513	9.70836	17.2599
AGT21927	16.7165	3.8124	6.93689	6.55634	19.607	8.7492	24.0391	32.2768	18.6962	13.1175	4.57558	28.9717	32.6142	12.7657	7.73098	16.869	35.7975	7.01855	20.5025	11.5388	10.2931	30.0831	6.2415	9.04798	38.1436	19.0444	17.0749	3.75233	8.24779	14.4807	28.4578	19.7614	1.27749	19.7614	5.4639	2.87757	3.32902	5.53687	3.24003	22.0198	19.2801	6.74051	13.3138	30.4381	18.6817	1.90069	14.7637	23.3859	23.5123
AGT21928	6.23781	3.12893	1.39605	1.27008	1.61932	1.80385	12.3751	4.00299	2.5299	1.40044	2.42766	4.03168	4.88832	0.719844	0.502575	2.10218	1.26774	2.68814	1.23105	1.90407	1.93251	7.24843	2.00149	1.54374	3.05858	1.36979	1.42734	0.479054	1.20341	0.5869	2.08915	3.20369	0	3.20369	1.44949	1.04964	0.316778	3.23146	2.15817	12.7406	1.53442	2.36292	3.37613	1.87276	0	3.1694	2.08983	7.23228	3.70209
AGT21929	6.78667	2.44569	1.87752	1.23006	1.22849	2.52643	1.98985	6.52844	3.09517	1.15902	2.26032	1.21334	3.50898	0.55852	1.38646	5.47311	1.25904	3.17821	1.5792	2.07347	1.59938	13.8308	5.0108	1.85035	4.21888	0.971705	1.34237	0.623028	1.69899	3.0358	2.32336	2.98286	0.110188	2.98286	1.49953	1.7374	0.436951	2.38787	2.21141	5.40968	1.05826	3.01267	2.06336	2.28799	0.811477	1.63941	4.16871	11.0502	7.65977
AGT21930	3.78978	0.288322	0.549945	4.24012	0.313352	0.644418	1.03403	1.71847	0.839243	0.387138	0.134221	0.688978	0.580125	0.134321	0.148194	0.987918	0.126164	0.72188	0.632983	0.864342	1.17224	2.07055	0.0663952	0.372597	2.70565	0.843881	0.860889	0.158916	0.61055	0.82744	0.758003	1.10704	0.0356115	1.10704	0.283959	0.27082	0.0350282	0.191423	0.170459	0.826907	0.275714	0.720295	1.13719	1.03542	0.357786	0.361413	0.67548	1.78399	1.02341
AGT21931	14.4233	0.202103	1.1159	5.84381	0.627566	0.967958	2.21986	3.559	2.17407	0.814109	0.470421	1.27839	1.44985	0.418464	0.194773	2.13859	0.442182	0.744135	0.787206	2.44679	1.54069	3.27732	0.290879	2.22806	3.27715	2.04761	1.65949	0.477405	0.493815	1.87649	0.910856	0.931194	0.0515981	0.931194	1.1235	0.406789	0.49107	0.536723	0.238971	2.51174	0.445998	0.742501	1.32855	1.45158	0.455991	0.69092	1.49522	3.01848	2.00864
AGT21932	0	0	0	0	0	0	0	0	0	0	0	0	0	0	0	0	0	0	0	0	0	0	0	0	0	0	0	0	0	0	0	0	0	0	0	0	0	0	0	0	0	0	0	0	0	0	0	0	0
AGT21933	41.8839	0.769475	26.6503	7.41645	0.597339	10.4418	18.4686	20.8467	3.89527	5.16598	0	12.4386	21.8594	0.796617	23.2358	16.8662	1.68354	9.6328	1.63482	16.8571	2.44414	14.2604	5.31588	7.54043	5.04398	5.63039	2.87193	0.30294	0.940061	5.84544	2.02296	6.49985	6.28645	6.49985	1.06939	0.516262	1.40225	2.04349	2.72953	58.1139	3.39613	2.82695	5.28816	9.07949	7.81251	0.876856	11.3856	18.8803	7.10133
AGT21934	0	0	0	0	0	0	0	0	0	0	0	0	0	0	0	0	0	0	0	0	0	0	0	0	0	0	0	0	0	0	0	0	0	0	0	0	0	0	0	0	0	0	0	0	0	0	0	0	0
AGT21935	54.2283	7.09836	7.31354	13.4161	24.6519	7.75372	7.14317	108.554	14.1843	7.02298	3.04359	15.2294	20.4761	7.63883	14.5219	23.5315	2.72465	7.15298	13.8905	13.5691	15.0709	14.2803	11.8295	18.8773	25.0053	7.35993	18.2665	5.44213	9.28057	7.56826	14.8733	17.5005	0.763055	17.5005	4.67292	12.0315	8.6238	16.1226	5.52189	17.7389	4.25966	11.9412	15.0703	9.00828	1.68585	12.9849	14.3958	14.3481	19.3611
AGT21936	5.49399	8.06978	2.58973	2.5707	17.0477	3.4848	1.99123	160.745	2.09278	0.888158	5.61963	2.41743	1.59438	2.431	0.722463	3.26635	0.675362	4.48124	2.99802	1.29654	1.89093	3.21787	1.5613	1.37741	5.02053	1.48923	1.28376	0.833325	3.82499	1.67496	2.83206	5.28264	0.439072	5.28264	1.56276	13.935	1.84829	13.7895	8.21228	1.93922	5.74146	4.4228	1.54162	2.57902	0.3731	10.8542	1.75357	3.66938	8.35841
AGT21937	12.337	3.03808	10.0212	10.5591	5.5592	10.3933	13.1536	70.6966	8.9256	5.8276	1.89416	12.0489	5.35525	2.63976	4.46156	8.36503	0.63305	9.58808	4.45679	5.00422	10.2015	8.79746	5.74684	6.18025	16.3213	12.2144	5.58857	2.39217	5.5674	10.2575	6.35714	18.4974	0.38782	18.4974	3.61904	1.89274	1.05456	2.59335	2.82252	7.26102	5.90625	8.84949	8.23488	11.8009	0.979231	2.84383	4.21438	10.1862	11.7081
AGT21938	4.89878	1.17579	2.164	1.64506	1.52126	2.18997	3.02935	6.63635	1.24002	1.05251	0.456132	2.75458	1.68697	1.01438	9.31695	2.36986	0.571668	3.75197	1.66537	4.0671	0.622455	9.07935	0.789723	1.44026	2.2987	1.76481	1.75537	0.771507	2.07487	2.64653	2.06078	4.21358	0.500309	4.21358	0.817032	1.57773	0.238077	2.34189	1.8537	2.373	1.29735	1.72788	1.87374	1.40749	0.221071	2.0098	67.2952	7.94416	4.45173
AGT21939	3.4812	3.70027	16.4065	6.03994	0.9575	7.87652	3.76324	17.1257	1.56097	3.31231	3.22982	3.03409	4.60113	1.59616	29.9153	6.52584	1.79907	8.17454	1.09188	6.75524	0.587671	19.2869	9.23113	6.04343	2.76599	3.47123	1.38106	0.485596	1.25572	5.2055	3.47431	4.73585	1.10215	4.73585	12.4277	4.13768	0	27.8425	16.0427	3.73398	6.35109	1.13286	3.13266	4.11306	0.347861	15.461	131.556	11.1845	12.2586
AGT21940	5.00257	4.4666	15.1958	10.184	6.93479	6.3385	9.489	24.538	2.82637	1.33276	0.577588	6.97611	4.41474	6.29398	8.92806	8.87764	2.53361	4.75102	18.1007	12.0168	4.09863	33.3411	9.1429	13.5262	5.13666	5.30748	2.59324	1.75849	5.65891	6.28356	13.2339	5.71665	1.39376	5.71665	6.20751	0.99892	8.44117	1.31799	3.22753	3.95377	3.46814	1.45864	4.44875	4.83757	0.839806	4.80714	29.5266	25.9428	11.2742
AGT21941	17.4109	4.50801	2.97735	5.79083	8.10421	1.89393	2.7991	4.82098	8.55774	2.54865	2.76131	5.00267	1.36167	1.90365	2.51525	4.96152	1.9034	2.79551	4.70481	12.3106	5.95374	6.59569	3.82463	7.84706	11.7874	5.34186	6.81871	2.52207	7.05334	5.0067	5.52483	11.1142	0.2423	11.1142	4.12176	2.06943	1.00888	3.30802	2.80546	3.85601	2.00709	5.49156	5.17531	4.38201	4.01492	4.32599	6.72886	11.1371	8.75864
AGT21942	48.4845	54.9085	39.8259	32.4791	7.24628	15.7788	39.5368	35.5161	17.1988	12.9023	45.8506	37.2405	280.144	2.77121	14.1994	514.137	20.6231	35.3799	5.05517	16.7772	14.912	27.984	14.6201	20.8503	17.1441	15.9165	12.5011	2.91834	10.5094	19.9291	20.0036	43.6412	12.126	43.6412	18.3144	8.47311	2.00125	11.1188	10.388	277.773	26.1528	12.1036	18.0474	16.4792	52.9614	12.5142	100.965	25.481	23.5829
AGT21943	32.477	57.0232	12.0652	22.738	12.9029	25.3105	19.0365	26.6717	17.7989	9.61377	50.1453	25.8797	95.316	4.69894	6.57161	224.649	1.49191	25.6091	10.1412	12.0883	10.3965	34.0614	16.8559	17.1492	20.9084	15.1125	8.20778	4.22823	14.1621	21.5838	19.6878	26.3129	3.13364	26.3129	33.7607	15.0975	3.88327	19.8633	15.1178	88.331	17.6813	10.2399	12.0722	18.8907	1.44235	20.5433	37.3635	32.7352	34.8538
AGT21944	28.9596	29.6567	31.8655	21.2508	19.0654	24.043	20.9244	41.7423	10.556	8.71082	14.8306	26.7058	24.9983	2.75845	34.8332	38.0596	9.12458	19.1091	8.0401	37.9346	7.06504	40.2551	8.67012	15.3256	16.7864	13.0411	8.99344	5.47301	9.05783	33.6373	15.1411	24.909	4.6139	24.909	15.4559	13.3686	3.94077	38.4565	19.999	18.3105	30.3369	8.51209	6.50762	15.9278	10.9778	21.6501	26.9977	34.6041	43.0939
AGT21945	35.5053	4.04206	5.65194	3.85996	1.56892	8.52725	13.3896	12.3196	4.38469	3.48904	0.840037	8.72554	6.71072	3.13848	7.51268	10.402	3.79013	7.65396	7.46312	11.4849	4.03514	15.0489	6.81488	9.19517	8.56641	8.28793	5.06469	1.02301	3.99755	6.09249	14.4219	8.20338	0.515981	8.20338	1.80563	4.64902	1.75382	7.2841	7.68122	13.5247	3.39808	3.07607	4.74482	5.03609	2.27996	6.41569	12.3712	12.0123	24.3907
AGT21946	39.4163	12.2199	10.037	10.12	5.34678	18.0899	11.1173	18.6598	8.71662	6.86152	12.0238	9.8377	8.09687	2.41517	7.20875	13.0426	1.45832	7.03528	7.55263	16.5234	3.45805	11.3233	47.1987	9.04914	11.498	8.00359	4.56086	1.48702	3.43817	8.06404	8.67827	10.5782	0.170171	10.5782	15.2845	12.9688	2.15941	25.2242	18.6524	18.6915	5.96534	3.91804	5.70932	10.7145	0.877255	21.2675	31.5738	12.5622	25.8672
AGT21947	15.9748	15.7693	10.9825	2.75787	3.67248	21.399	3.92921	7.47638	2.24516	0.79402	14.5673	2.90931	11.256	1.58153	14.8174	7.89629	0.718784	12.0478	2.37314	7.15924	0.939169	14.8406	70.4146	2.53526	3.80833	2.99561	1.76568	1.24166	1.6857	2.4957	4.81205	4.69245	0.352274	4.69245	5.75283	2.51276	3.95135	10.9931	6.99223	52.2615	5.2924	1.66561	1.47246	1.31463	0.555923	8.31107	108.159	7.35998	39.1815
AGT21948	25.2954	2.34844	3.53638	4.85036	5.72968	1.07121	0.6824	6.81686	2.7598	2.25237	2.34269	0.235792	8.47175	4.51522	0.96997	2.95838	2.44674	4.69401	2.13834	1.93413	4.58227	5.82894	2.22115	6.1643	3.47238	0	2.62954	2.11331	4.78178	3.68133	3.52805	3.86446	0	3.86446	6.06129	1.80072	1.83415	1.33644	0.595038	14.9674	6.53981	4.68369	2.30564	3.2702	0.567709	1.14693	4.55046	6.08439	7.3832
AGT21949	21.3196	1.82332	0.915209	6.51928	4.24629	7.2772	5.9339	11.1144	9.23006	0	7.427	5.12591	6.27846	1.41572	7.02875	6.43124	2.65949	22.8255	8.39321	1.05116	0	46.4625	3.67392	8.93374	10.6939	8.21018	8.16626	2.15351	6.68259	6.15605	6.16312	12.6015	0.465504	12.6015	0	1.22331	3.32272	6.05271	5.38983	4.06721	0.670611	2.67945	3.81366	10.2895	5.14228	3.11664	7.86886	11.6708	28.4765
AGT21950	15.2157	3.11024	5.93247	2.73988	4.507	8.2757	2.69924	17.1334	6.95394	5.01145	0.965264	4.95485	4.46245	3.43461	4.06319	5.64197	2.2683	7.02375	6.24086	9.92168	3.95171	28.8205	12.8325	7.04818	6.58136	3.61797	6.34594	1.22449	3.54644	8.40086	5.9185	10.3498	0	10.3498	0.720416	0.695581	1.51145	3.4416	1.34846	10.2417	3.81312	6.85597	3.15976	6.59528	1.40348	2.95356	7.41451	20.3506	14.2783
AGT21951	17.8515	0.623589	5.94717	2.32659	4.3568	9.45768	11.923	9.71424	9.47027	16.7462	2.17723	18.4076	3.75775	1.77536	3.80616	5.18463	5.45741	13.7762	2.42893	22.6487	3.56535	46.2271	19.7452	10.503	2.79684	7.72186	7.9133	0.982022	4.571	8.42168	2.10784	11.0139	0.159206	11.0139	0.433321	1.67353	2.65159	4.14015	3.68673	5.16665	4.35773	14.6623	4.65823	7.67802	0	4.97428	3.46013	31.9321	9.29651
AGT21952	8.25641	0.280511	1.90082	0.41427	0.762157	1.90327	3.76575	1.9949	1.42001	1.69493	0.163231	0.887179	4.38688	0.399307	0.991236	1.8375	0.613731	4.33789	1.14227	0.808583	0.801906	2.76176	1.9379	1.24557	0.532277	0.868387	0.418784	0.276091	0.45693	2.13095	0.526763	0.64623	0	0.64623	0.0974609	0.564607	0.170396	0.372475	0.912127	6.8383	1.54757	0.618337	0.628627	1.65496	0	0.159828	3.89121	2.24439	2.88748
AGT21953	4.72167	1.10775	12.2328	1.45147	1.10564	3.47384	4.12015	3.8586	1.25172	1.16868	0.644609	2.05762	4.79079	0.43006	1.93181	4.08671	1.8466	4.77791	1.48496	0.501779	0.980191	6.7821	4.9197	1.01769	2.56607	1.33609	1.12222	0.467271	1.16	3.47295	2.08022	2.24819	0	2.24819	1.09965	1.27409	0.384517	3.51972	1.54373	6.53058	2.35727	1.80232	1.79685	2.23263	0.981887	2.29927	6.46372	5.65558	11.9084
AGT21954	11.8748	2.88112	8.51636	3.48359	1.73958	17.1209	34.5107	5.42053	6.88733	19.7727	1.1177	32.8489	77.5303	0.99425	3.80501	10.4043	3.50201	19.5662	2.0404	3.87564	8.033	14.4611	26.9074	6.2741	1.98801	12.2526	9.20005	0.756195	3.25912	17.0232	1.92369	6.39159	1.22595	6.39159	0.889796	3.22171	0.38892	0.850154	1.51409	60.2898	9.1838	5.88049	3.73049	14.6167	0.722276	1.82399	36.0192	11.9529	7.95407
AGT21955	9.16304	1.84648	19.0358	2.20806	1.32315	8.61682	15.8899	6.34932	2.96598	4.38649	1.23978	5.88982	5.217	0.735235	9.67324	4.4016	1.6574	6.69407	1.60944	4.42181	1.80465	6.90984	11.8159	3.13174	2.30316	4.63692	1.96147	0.838793	1.56173	6.35415	1.70705	4.25385	0.797783	4.25385	1.18439	2.573	0.690242	2.16894	2.18332	7.51356	6.42561	1.30456	2.84353	5.53801	0.480702	2.26602	8.14396	6.06105	7.96581
AGT21956	24.2511	0.73951	7.23831	0.61313	0.287039	1.77091	4.96382	3.84001	1.94978	1.15846	0.358605	1.21275	2.75865	0.669895	5.74111	2.04947	0.808988	1.72447	0.829219	1.279	0.743836	4.99665	3.90261	2.22688	1.10558	1.10998	0.598021	0.485239	1.15441	1.97664	1.20354	2.36619	0.377603	2.36619	0.428227	0.661543	0.449215	0.490978	0.65581	5.45939	3.71719	0.81506	1.39945	2.0234	0.208563	0.421355	3.00152	2.23526	3.1499
AGT21957	58.1103	147.217	2.61138	15.3665	3.92952	6.84656	3.83242	49.617	184.176	114.79	137.459	62.7528	26.791	11.4635	4.92348	66.529	26.4568	10.0436	7.56793	85.2768	57.2125	221.334	8.37819	45.1256	15.1838	37.1971	98.8715	3.54285	20.1555	93.1666	7.71009	177.188	0.394879	177.188	86.2744	33.8673	1.62283	30.8998	5.73591	61.6098	27.7711	41.946	175.534	148.672	1.58622	30.3636	4.68119	204.453	12.8766
AGT21958	0	0	0	0	0	0	0	0	0	0	0	0	0	0	0	0	0	0	0	0	0	0	0	0	0	0	0	0	0	0	0	0	0	0	0	0	0	0	0	0	0	0	0	0	0	0	0	0	0
AGT21959	39.4087	14.2016	166.889	9.32442	30.0907	100.292	50.5003	57.0335	37.3202	22.434	8.84733	34.406	7.09559	13.5782	43.9578	7.07182	10.8446	39.7401	13.3705	48.4496	18.8929	51.6709	80.7491	51.6761	45.7105	46.9265	23.0104	18.0889	15.5809	27.5	13.8677	35.668	0.469214	35.668	7.54643	80.5975	11.4685	84.8587	40.0051	7.82657	189.698	20.6244	29.0052	62.4005	16.7749	75.6813	9.68271	59.3538	180.998
AGT21960	22.9742	13.5423	36.5527	11.9165	12.298	42.322	90.6922	114.912	68.7968	43.229	12.7126	62.2255	110.384	10.8456	40.9592	17.5102	181.689	43.6529	3.61909	393.087	15.2583	33.5915	32.6564	12.4804	10.2699	222.632	20.5515	4.02382	6.65942	115.062	7.24534	71.6185	1.36992	71.6185	8.87763	10.8002	2.09537	19.5937	13.5202	110.411	37.5911	15.6768	512.945	142.687	320.39	14.8498	121.811	37.0717	124.526
AGT21961	50.6537	4.06801	9.0085	8.4072	21.9201	21.0115	58.6027	92.0584	139.459	217.204	2.50645	57.1822	74.6401	5.20244	10.6852	7.89785	44.3275	33.1283	3.38935	134.092	80.4173	19.9564	20.0445	16.3414	4.29301	189.373	68.3242	2.16682	4.28772	59.7867	4.3139	77.7301	0.794214	77.7301	2.49422	2.24769	0.726797	1.58873	3.2539	105.309	16.7223	26.6379	196.415	290.829	43.3273	3.95398	48.0215	19.912	33.126
AGT21962	2458.55	788.306	466.44	4590.26	5175.3	1108.49	3164.41	4370.37	2398.32	2979.17	723.017	5026.75	1671.83	6518.09	2299.27	2243.89	1671.43	2056.75	3083.45	4698.14	2024.72	7975.91	1107.53	3462.8	1790.32	2450.67	2305.06	4170.25	3131.56	4331.63	1792.09	3748.4	2699.01	3748.4	587.684	616.461	3906.96	779.863	1021.62	1583.77	1824.1	1728.09	1740.86	2147.99	4911.76	1169	914.088	9217.28	1134.07
AGT21963	97.3906	712.123	12.2414	13.6485	18.9321	16.0816	36.9238	29.1577	41.5996	21.9257	452.274	25.6361	945.903	40.6164	17.372	535.308	5.41314	8.27674	22.3776	22.4956	32.6699	44.9514	28.8739	98.582	28.0951	62.1889	32.056	19.2028	82.1288	21.6591	14.2568	27.1961	911.267	27.1961	607.868	38.4161	12.2379	23.0906	25.8276	2135.63	105.453	28.827	14.7009	31.6597	14.9523	14.7414	62.0387	43.4373	12.1944
AGT21964	59.4441	44.6295	6.17978	18.9957	16.9644	7.125	9.14041	23.5567	19.2816	12.3984	40.4778	18.6038	29.4992	18.0035	13.1505	54.3597	2.91813	7.47958	16.5661	29.633	11.8296	37.7901	6.82205	26.6743	31.9629	18.3637	19.5291	11.2694	34.3436	12.2105	7.74507	17.4905	3.30039	17.4905	31.44	6.81465	7.85261	11.6479	4.91316	170.86	16.4146	11.647	19.2213	14.5272	3.81945	5.43651	15.086	33.492	22.5058
AGT21965	22.6264	13.3468	3.27358	6.48393	4.70958	4.96377	4.13389	7.39623	5.18253	5.49855	9.09048	3.6243	7.13755	2.74782	13.9347	7.52778	0.774285	4.02075	6.65948	3.6724	5.34749	7.72976	7.11628	6.87399	10.2037	4.86599	3.00021	2.50789	6.79405	4.22464	6.26591	6.52229	0.232332	6.52229	9.59065	7.53014	1.38197	7.85431	7.26313	8.94138	2.84495	4.29053	3.85209	5.05765	0.513299	8.20963	10.7066	6.63387	11.6284
AGT21966	142.88	746.178	917.637	1092.45	920.993	717.621	2168.08	1033.25	762.286	1101.25	265.555	2380.82	1640.34	541.553	633.835	2576.71	516.879	1641.49	784.575	947.057	507.389	1756.79	562.781	503.436	757.496	625.793	660.624	277.108	874.903	2044.18	3166.97	1595.58	271.96	1595.58	280.302	274.52	350.999	452.959	345.036	1327.93	1357.21	549.056	828.432	841.836	379.846	514.661	567.494	1722.3	1086.45
AGT21967	75.5377	94.8127	20.8211	32.0296	28.3087	12.7351	57.6702	116.084	51.3423	48.9645	61.8034	97.7129	46.1729	25.955	24.015	86.2478	47.871	42.6301	36.4783	35.7394	39.0929	46.4626	29.2602	42.8542	42.7757	60.0371	49.6782	12.3827	31.5568	73.8728	65.9113	84.71	6.98257	84.71	60.1821	25.9955	6.36856	67.7905	37.9984	40.6722	32.86	26.9621	41.1332	68.0512	17.2267	42.0748	23.3256	35.0125	41.7441
AGT21968	255.836	14.5866	59.6718	27.211	46.4263	38.4237	53.9986	77.5541	55.842	25.4616	8.06362	69.7125	47.9257	21.3303	43.3441	46.6726	4.2552	39.2062	33.5729	67.6946	59.7687	82.7879	30.0212	75.4903	55.6085	49.2612	41.9202	16.3667	20.4933	48.0173	27.3917	74.4888	7.26188	74.4888	16.2175	19.573	15.9491	21.7898	28.0272	55.7791	27.8975	22.2395	55.3527	55.0022	5.75937	32.8287	67.4476	87.1421	47.6335
AGT21969	101.082	28.1617	82.5093	42.9703	27.8024	111.665	148.061	93.7111	61.0146	41.5126	21.1968	98.1034	132.547	28.2835	70.9974	52.5968	8.03674	142.912	45.6326	75.3534	46.1844	80.1303	106.617	47.9008	60.7245	57.8909	44.4426	11.9308	32.0364	70.7948	36.5589	71.4595	9.84696	71.4595	29.7789	35.9405	18.7803	49.9946	53.9299	151.781	66.8752	35.3121	33.9333	62.5018	5.00717	52.4978	104.646	56.8207	112.782
AGT21970	15.6593	44.2088	23.4348	44.2863	29.508	26.7142	19.7493	53.7289	59.0862	46.6007	65.2752	98.5856	29.2248	27.6427	7.76454	57.0961	60.4152	27.5348	78.0517	26.4395	42.8488	165.584	26.4621	9.48938	106.623	20.116	61.9913	18.5435	73.6952	55.7988	90.6996	71.8637	2.53161	71.8637	63.1624	28.1363	18.9488	34.0145	26.9917	35.1539	34.3433	51.2298	46.2954	65.8152	33.9087	31.8983	42.3485	148.539	35.3439
AGT21971	11.2417	23.2193	13.0773	24.3008	31.5792	27.5099	27.5935	82.4091	93.7671	79.4159	30.4806	75.8134	22.0345	27.114	6.90109	63.7278	49.6015	25.1092	86.2327	38.3664	117.714	127.485	24.0509	2.74342	137.981	27.2704	123.681	14.9717	76.2776	55.8642	103.376	73.358	0.770176	73.358	65.6185	28.0903	14.3267	39.9354	21.9964	37.3456	28.6459	78.9572	89.8108	94.2181	52.0271	31.0952	39.5643	112.833	38.2885
AGT21972	18.4584	70.3779	45.1007	57.9434	78.7685	51.815	53.9249	142.77	167.326	105.508	111.926	130.622	22.3519	64.2834	10.097	96.4034	68.7678	39.2467	148.677	95.7217	157.893	160.662	35.9932	10.9853	232.435	56.9196	156.584	31.0702	153.178	94.5853	222.749	131.963	3.57614	131.963	178.287	75.8705	36.5252	80.2954	30.7012	65.9749	24.7539	138.191	123.826	125.844	18.307	55.867	53.7108	137.404	48.9917
AGT21973	258.926	180.662	177.029	117.754	95.5308	90.289	114.396	241.416	352.237	204.143	226.509	220.887	93.7905	96.8154	53.9994	231.784	126.092	69.8612	159.714	256.811	289.531	306.207	96.195	218.359	247.18	187.607	311.282	66.7626	185.776	146.378	213.259	271.504	21.7475	271.504	276.671	123.612	61.7638	165.375	86.8925	214.432	87.3764	319.617	182.679	227.413	99.0488	134.415	121.042	283.047	168.836
AGT21974	3021.39	2084.69	1037.66	930.587	1060.29	467.751	667.288	1243.77	1731.3	1716.95	2332.39	935.45	616.335	538.429	492.649	897.331	957.976	425.094	951.85	1915.16	1303.59	1887.34	494.74	2422.86	1605.3	1211.4	1611.44	480.265	565.967	886.253	777.23	1641.03	546.695	1641.03	3982.56	717.608	431.378	1178.71	622.043	1182.87	466.296	1454.15	812.971	997.978	3229.08	872.549	760.82	1966.02	675.793
AGT21975	1392.16	940.954	249.627	190.271	190.274	372.717	323.377	277.219	538.223	467.433	610.938	354.798	223.799	339.765	75.1885	181.182	208.117	256.354	659.531	610.73	383.005	602.553	229.955	891.769	723.073	409.438	450.926	183.205	546.007	288.843	650.021	454.339	159.012	454.339	644.252	173.187	334.941	316.291	231.015	425.376	96.2463	338.589	261.463	340.384	149.385	237.032	255.751	566.753	178.766
AGT21976	9.08728	0.672776	1.29451	0.627526	0.870454	1.25308	1.96144	4.70862	4.61196	2.40895	0.521991	5.1225	1.76967	0.667486	0.648376	1.15827	0.981313	1.23857	2.10435	6.46434	4.30959	11.1695	4.16369	19.5381	5.37724	7.88915	4.01764	0.971191	1.96349	4.44833	1.47395	5.25249	0.0572546	5.25249	0.545416	0.376153	0.476791	0.595562	0.397753	3.53746	1.15474	1.97735	4.6236	2.70369	0.25299	0.383332	2.83436	6.57914	1.99004
AGT21977	105.245	2.40208	17.081	6.47262	6.21575	16.9373	23.7782	83.7872	44.333	38.7042	4.6593	76.2527	12.0625	6.83873	2.8294	12.6082	19.5622	30.3657	9.78158	87.2436	35.0976	88.1066	18.0928	179.608	20.0277	86.7558	40.3442	4.25562	11.9015	81.4393	10.3749	68.2505	0.511055	68.2505	2.78194	10.2069	3.40467	2.9238	6.39063	23.7294	11.0435	29.5636	86.7275	55.0441	2.70983	8.21189	16.5373	65.7726	18.4736
AGT21978	34.6123	4.70173	16.9008	3.44238	145.055	7.74833	11.5379	56.7044	11.7087	6.9241	4.76588	12.685	17.3651	25.751	5.89544	20.4052	3.76081	12.2856	102.309	6.55786	7.75626	96.7977	7.77115	101.531	13.6049	58.2212	7.52883	25.9148	35.8232	9.98552	5.9811	17.4704	0.619551	17.4704	3.16175	3.66331	87.9852	6.14247	6.27678	38.5204	15.7309	12.0915	5.98207	7.781	6.41624	7.17262	14.4937	79.4446	57.9269
AGT21979	18.167	1.56042	9.79063	5.18512	5.29965	4.20386	14.7589	12.5504	7.52896	6.80949	0.908021	23.5792	9.62699	4.89688	4.19819	8.5508	3.41406	6.03269	18.7864	5.84737	9.47927	26.2077	4.49171	11.2893	7.94072	14.2724	6.55202	2.07338	8.8169	11.0308	9.08385	5.9914	0	5.9914	1.762	3.53339	10.4267	1.9425	2.30635	14.8555	5.30875	7.45263	9.55825	8.00538	1.10021	3.88978	14.0097	21.8489	7.7543
AGT21980	34.8047	7.04041	4.76311	8.80343	6.41595	2.44345	15.8148	5.59779	6.19831	11.0974	4.27499	26.0318	6.06079	12.2007	1.08168	7.86639	1.33946	3.83202	17.9929	5.11768	10.1119	9.21852	3.87697	20.4352	11.4056	24.1212	8.79713	12.2923	19.4462	7.75125	17.3597	7.75712	0	7.75712	3.1906	3.28599	15.8052	1.42261	0.542918	10.4374	3.03978	5.84787	7.50009	8.00903	1.38129	1.91852	4.15188	9.14356	2.60768
AGT21981	253.249	89.0438	158.016	110.779	187.399	64.0308	115.957	91.5749	163.13	193.738	72.9523	150.517	129.277	221.975	102.345	151.573	100.445	98.8212	219.104	201.993	145.024	201.018	132.804	293.384	250.116	119.69	158.639	164.656	212.843	201.419	472.459	198.162	15.7782	198.162	65.3806	35.3713	165.487	64.8124	30.7213	209.077	144.267	121.124	134.163	141.963	188.24	54.4719	130.713	212.859	143.08
AGT21982	0	0	0	0	0	0	0	0	0	0	0	0	0	0	0	0	0	0	0	0	0	0	0	0	0	0	0	0	0	0	0	0	0	0	0	0	0	0	0	0	0	0	0	0	0	0	0	0	0
AGT21983	5.40357	0	2.4105	1.05906	2.08075	1.15893	1.68101	1.28591	0.918707	1.64954	0.259953	1.33438	0.640945	3.8733	0.645786	1.37874	1.46609	1.97379	3.16369	6.24536	1.02875	3.75143	1.99316	0.855013	2.27331	0.56575	2.33426	2.68209	3.59293	2.26242	3.31363	1.3722	0	1.3722	0.0776054	2.39776	3.18852	1.03807	0.924383	0.960908	1.27336	1.354	0.901004	2.23452	1.70086	1.3363	0.344273	3.336	0.951402
AGT21984	0	0	0	0	0	0	0	0	0	0	0	0	0	0	0	0	0	0	0	0	0	0	0	0	0	0	0	0	0	0	0	0	0	0	0	0	0	0	0	0	0	0	0	0	0	0	0	0	0
AGT21985	24.4427	0.243462	1.58867	0.567718	1.51199	0.777363	0.594253	2.47346	0.924348	2.28833	0.283345	1.19778	0.558896	2.33146	0.234632	0.981424	1.42046	0.717135	4.22426	5.05288	1.39199	4.512	0.560649	1.26745	2.35188	0.959247	2.18084	2.20456	3.37094	2.6715	3.01746	1.12176	0	1.12176	0.507532	2.28684	0.887346	2.74788	0.431813	1.16375	0.984992	1.96779	0.727468	0.99922	1.51059	2.35822	0.600404	5.19456	0.345672
AGT21986	40.9885	0.374432	5.54438	1.97907	1.45335	1.34499	9.67242	5.83288	4.85713	13.5745	0.871538	5.26322	6.44664	3.19802	0.661562	4.66964	1.5019	6.2039	3.18205	3.66967	8.86054	10.4088	4.63459	10.377	2.90657	7.1656	7.19714	1.99007	2.6684	5.53084	2.39066	6.32575	0	6.32575	1.17084	2.13534	2.04704	0.870079	0.221368	12.1705	0.964005	3.78294	3.58018	6.72327	1.58401	0.320013	3.46271	8.18868	1.06325
AGT21987	601.184	42.1622	99.4672	85.0669	146.118	37.2615	80.6139	172.767	172.273	141.936	40.1314	182.03	65.7643	142.484	56.8863	88.5465	20.4261	42.1365	157.507	172.058	154.777	162.903	38.9235	522.176	113.772	203.413	159.049	83.1144	163.971	101.68	238.204	183.857	4.45949	183.857	41.0169	30.7125	66.9556	35.1906	17.8049	148.944	48.5152	130.889	125.801	128.7	6.96471	31.9163	40.1981	158.069	112.242
AGT21988	60.1537	7.95182	143.31	112.256	26.1616	19.6468	110.909	117.718	114.293	261.336	11.4579	212.905	24.8824	15.3866	44.8857	92.348	27.0633	80.585	12.2015	195.814	51.8389	607.894	27.6854	206.636	35.4032	61.3819	352.33	14.4604	39.6297	105.793	48.9217	148.297	5.70375	148.297	7.36743	18.5458	12.1908	18.3522	15.8946	87.9653	51.6689	64.8272	98.5479	212.522	22.4264	25.89	30.3489	571.194	49.9991
AGT21989	60.8373	91.4592	79.5452	76.8557	55.6216	31.9613	70.1261	107.334	151.751	99.6022	102.027	173.29	63.8574	54.5422	16.789	116.275	102.972	35.0716	46.265	72.8944	119.416	241.652	22.9297	64.0178	90.7357	89.4355	129.149	43.1424	73.8035	93.2072	93.5516	123.637	11.0832	123.637	83.4687	130.077	20.7378	114.728	38.1243	114.028	19.222	122.481	118.758	141.628	129.565	105.663	36.8984	200.085	59.8411
AGT21990	151.323	105.738	33.7453	112.02	98.2983	67.2109	87.6234	164.895	192.054	106.045	108.627	215.149	97.7683	82.6079	47.5969	153.428	83.3034	56.2358	70.0299	133.583	124.601	168.593	64.6317	171.497	153.578	132.993	132.768	50.1089	98.8783	107.983	164.734	161.395	8.66527	161.395	119.738	62.1844	39.2521	99.6698	40.9041	194.684	55.4547	138.842	133.4	154.703	40.4981	71.4041	65.9954	143.441	94.0623
AGT21991	90.069	52.3484	26.3588	31.5281	31.4368	21.6817	42.9263	81.838	80.6251	69.4057	35.6347	77.0548	72.8874	21.8569	30.7247	97.8799	115.854	42.4281	34.0418	65.8629	45.8572	132.519	17.5801	96.6385	70.4245	63.7479	63.5912	18.0819	47.5965	76.978	58.6112	97.5911	5.08538	97.5911	33.5162	25.0714	15.4995	47.2148	19.5621	120.077	51.9484	55.3983	46.9253	64.3533	51.3482	33.5787	38.0592	105.896	62.6388
AGT21992	87.7184	4.39508	148.176	79.8828	39.8052	36.8373	139.162	46.3884	45.1932	121.962	1.91815	50.7108	126.643	80.2904	22.355	115.438	10.4173	53.4023	92.4694	48.7756	33.3886	95.0279	36.7943	110.926	78.9752	46.1779	46.0676	74.981	79.7957	51.0093	84.3222	42.1884	48.9979	42.1884	5.85362	5.65182	61.8501	7.05182	7.36219	144.025	30.0399	30.141	20.246	62.1946	5.16475	7.09526	78.4679	111.748	33.8011
AGT21993	7301.38	2346.14	3226.14	13976	100386	1093.76	3737.5	7965.25	13405	13302.4	3424.56	7773.53	1971.6	126996	2986.23	4234.54	10942	2192.26	54041.4	9871.46	16131.8	4224.7	2406.26	11797.3	22334.1	9693.27	13101.7	180841	75381.8	7488.58	45279.2	9485.15	3108.17	9485.15	3274.28	6124.39	137750	3357.47	2115.56	2836.62	4115.11	14729.1	14574.3	13062.9	1962.8	4555.14	1294.52	4080.33	4905.65
AGT21994	627.021	37.0266	232.318	43.1703	201.205	59.1121	52.7194	200.626	328.016	447.451	10.773	52.0467	0	388.118	0	0	607.58	13.6331	163.888	128.077	141.132	64.3314	0	2539.88	95.8078	197.988	89.8271	313.412	218.636	0	111.25	298.552	14.1797	298.552	12.8646	136.632	168.689	24.5828	54.7264	0	0	122.428	143.827	0	2412.24	105.484	0	138.251	0
AGT21995	157.187	10.7072	13.2294	17.84	21.952	21.0384	33.1707	42.954	32.4866	15.8514	10.7038	32.2237	41.5962	20.8907	14.905	31.6105	12.2137	21.4301	41.608	34.1876	38.9806	27.984	8.53499	199.003	50.8639	61.9662	25.4121	13.727	27.1679	52.8354	33.8205	37.3164	1.19157	37.3164	21.3668	10.4993	10.3398	12.0302	6.81713	129.744	15.6513	28.1409	20.3443	43.6627	17.9635	12.3578	23.9507	29.2885	36.2514
AGT21996	95.7958	31.0419	74.0116	70.2507	79.2442	74.8129	110.738	147.577	108.412	85.7664	46.5482	130.063	72.4594	53.6129	43.9152	100.768	38.7473	75.6105	76.5202	46.8046	103.72	161.8	67.3597	100.179	103.183	86.0172	116.304	26.5574	91.8918	91.7057	97.9765	100.393	6.85833	100.393	52.6816	24.832	26.4715	27.3471	20.4699	126.504	86.7261	74.7865	96.6776	88.5079	11.4485	33.6732	120.349	134.374	88.5713
AGT21997	40.3393	41.9364	40.8969	47.4512	42.554	36.5836	52.6423	97.9924	98.7537	67.9733	42.7054	88.4222	66.7013	34.2673	29.0606	124.146	22.0643	42.3519	61.7318	39.3734	96.6691	106.17	45.6129	24.3086	103.035	38.2727	101.738	18.0433	67.0913	59.9227	90.9013	93.391	4.81797	93.391	38.7157	30.9499	16.7402	43.1559	25.3246	128.578	61.0353	72.3023	85.3873	79.9108	13.6858	44.3752	108.775	77.9722	84.8472
AGT21998	178.264	50.8225	43.3518	43.5751	31.7078	49.0306	75.2162	135.999	130.216	84.9872	56.6986	105.624	43.7956	26.3883	23.5381	84.9964	39.3388	52.3495	30.3064	65.5196	112.358	109.428	66.0566	64.5456	90.6821	71.3395	138.366	18.5357	50.3445	67.2419	49.1243	126.181	4.05976	126.181	34.2323	43.6164	14.3944	52.8905	26.7288	92.0558	46.5589	108.478	107.139	91.9763	20.8406	45.3903	60.6965	85.9837	83.8899
AGT21999	60.4523	34.7791	33.4243	33.4289	26.8342	34.8718	72.1222	98.2455	98.6312	102.795	26.5318	126.988	38.9461	22.2841	14.3745	80.2508	57.3793	44.1947	29.8869	83.8694	103.803	114.221	40.8385	50.2651	75.7252	66.486	114.373	13.3585	41.0212	98.0924	53.6822	88.9167	7.79647	88.9167	31.2407	31.0175	10.6921	34.3544	16.6751	61.632	59.6684	92.2466	94.352	111.734	28.1103	26.7037	54.8477	115.154	52.2403
AGT22000	11.1718	20.9682	15.6934	21.3914	22.2362	17.6343	24.6761	48.6919	42.2925	33.1822	19.8275	54.7375	14.2901	9.20643	10.4647	38.7721	27.0343	12.6835	18.0316	28.1701	44.9568	53.7789	15.9516	3.55456	42.5651	18.9678	45.1394	4.5698	20.2799	43.9307	32.4145	38.9608	0.955947	38.9608	16.9121	15.1986	6.14111	27.7182	11.5112	25.236	23.205	44.0197	36.6969	62.6224	12.7777	14.8273	33.5306	60.5163	35.0872
AGT22001	10.1197	52.1835	17.2206	21.0807	11.6343	26.809	29.9698	56.0122	53.5872	38.0648	43.8152	62.0573	13.5234	9.44021	11.3691	44.4462	30.0246	18.6154	17.0714	41.2226	45.1379	43.0844	17.3601	6.69071	43.6696	27.6443	63.2147	4.47856	18.3094	37.9503	37.6378	53.2455	0.645393	53.2455	75.534	35.9805	2.74211	52.748	25.3003	26.9289	21.1189	49.4878	45.8063	68.0866	14.4626	36.626	29.4451	45.4605	43.4547
AGT22002	39.4407	29.6134	28.5779	23.9981	12.0135	14.7931	35.9076	84.3696	47.6327	43.0977	20.0116	88.4893	34.7032	14.5872	13.6866	55.6441	18.5317	29.4044	21.5133	46.2605	55.3455	58.6435	23.813	23.5198	53.9182	43.7675	54.2651	5.03957	27.5423	43.2187	64.3642	52.0836	1.0731	52.0836	26.4192	22.0475	3.13351	30.4429	13.5544	49.4367	25.1564	47.7298	49.4946	58.6134	7.97465	20.9007	32.3333	56.2539	47.0639
AGT22003	34.1715	53.3536	34.9362	30.6851	27.4416	16.2994	76.4574	75.9907	47.9324	70.1654	41.268	133.173	122.038	33.9255	27.5079	120.869	52.8419	53.8407	44.9374	68.8591	74.9019	92.0627	36.5936	25.2812	74.3866	52.6463	67.2792	17.2882	46.0474	83.953	96.4804	71.3205	10.8748	71.3205	32.0396	24.0116	13.8708	40.379	18.8221	127.34	58.3046	64.5315	53.206	63.5296	37.8968	30.0243	71.4732	84.5574	70.4527
AGT22004	0.0767704	36.1767	47.2129	34.0395	36.3611	45.2922	142.444	51.1974	46.6271	79.7661	31.5772	136.363	143.858	56.5241	22.8149	130.529	17.7743	82.8651	0.337107	26.125	0	95.2745	75.8544	0	0	49.7272	60.4051	34.2574	86.0673	92.0895	0.0715107	73.546	12.9792	73.546	32.4154	29.8928	21.8598	16.0545	9.11807	167.889	34.8049	49.0362	0	61.442	3.65155	21.589	94.9676	88.7654	32.4405
AGT22005	0	38.0761	25.894	30.6325	78.1865	17.3679	28.9806	97.3328	74.502	35.5761	40.3314	77.3231	21.7514	22.5707	6.70772	50.0431	17.2756	14.0841	0.31066	40.463	0	125.806	17.6779	0.0537334	0.0605367	85.2324	61.2329	26.1815	34.2985	52.8739	0	66.833	0.761558	66.833	66.9385	27.0767	39.2239	29.0075	20.2288	69.3349	24.4591	50.4108	0	62.833	17.5182	27.4935	27.153	100.895	36.2483
AGT22006	0	16.0658	67.5967	30.1541	56.6732	21.8768	36.8112	66.0883	71.7607	60.5919	21.9971	63.0994	61.5585	26.2328	9.41129	86.3704	41.0087	23.6614	0.0836595	39.6361	0	166.111	30.3317	0	0	65.0283	57.0528	21.6726	41.9488	70.7948	0	97.2464	5.24775	97.2464	23.641	32.9709	38.4625	23.372	17.041	146.286	32.9337	46.2641	0	61.2101	17.8575	27.8655	43.4071	109.136	53.3361
AGT22007	86.6214	16.0584	18.8441	36.029	21.5629	34.4712	35.5766	69.9617	82.2528	52.1571	15.4058	78.6992	21.9814	17.5797	27.8847	68.6151	40.8317	24.929	27.7397	71.3101	71.0659	65.3525	65.464	27.5785	84.0769	44.2161	70.5455	10.0813	32.6091	64.2923	51.8352	94.6533	0.831044	94.6533	18.246	11.502	8.43649	20.1705	15.3956	45.7098	19.7141	72.5499	58.1629	78.2647	34.1507	17.3103	33.5813	75.4703	88.273
AGT22008	46.6924	105.296	66.1422	57.7154	62.2859	105.023	117.406	128.261	146.302	102.578	84.6757	180.679	42.7415	26.6247	63.7557	92.9267	98.3118	95.6958	49.8802	155.896	101.429	139.052	140.844	86.1516	121.952	89.2983	116.617	17.0274	67.4058	132.889	113.781	176.151	2.88949	176.151	69.6571	67.1202	21.3615	103.185	75.8734	79.6672	45.4174	104.841	89.194	120.999	83.2184	87.5166	59.3105	166.447	165.283
AGT22009	171.667	327.035	274.509	92.6558	214.136	538.705	615.183	266.854	278.38	284.154	187.378	402.518	271.103	83.8737	242.346	290.483	285.509	483.167	134.01	520.423	179.446	432.538	642.782	280.781	203.423	215.205	209.575	50.9253	170.871	543.21	293.461	511.575	55.371	511.575	172.939	187.217	68.5791	263.404	228.611	316.287	290.83	176.822	232.653	247.504	151.08	240.376	217.195	413.98	393.431
AGT22010	175.714	10.9582	235.674	42.9815	53.7894	200.38	344.081	166.368	135.483	117.938	11.8704	276.553	48.7155	38.7468	103.442	40.2662	290.781	260.585	53.4883	166.977	81.3959	121.265	214.108	216.783	113.594	115.768	110.304	24.2925	51.2162	208.329	135.879	196.524	2.88379	196.524	7.84899	73.7481	20.5842	129.727	59.1052	86.0114	251.188	109.815	99.6406	142.968	135.128	80.3042	45.2656	138.486	395.31
AGT22011	123.574	25.5574	562.11	66.6908	107.546	513.098	585.858	312.68	199.842	120.381	15.9343	336.011	58.3207	62.2623	219.589	60.3532	195.266	330.25	73.763	331.866	91.8747	177.852	513.279	253.554	125.193	142.254	106.593	44.8791	66.1635	309.374	185.727	292.21	3.26247	292.21	12.6852	109.279	34.8692	180.051	108.527	76.5304	592.419	128.024	120.609	202.501	261.087	137.645	122.991	192.369	571.804
AGT22012	32.6253	41.3917	62.017	13.595	15.2205	57.8829	79.0015	36.677	37.6139	32.5946	27.7081	59.4949	24.9159	10.1491	41.2902	21.2489	21.7891	69.4407	20.277	29.604	17.9914	31.3617	57.6923	12.8661	32.2114	18.0426	17.3073	8.94433	25.4741	57.529	29.2212	49.7098	6.83316	49.7098	16.6519	39.6726	6.99478	48.1433	38.8229	26.2812	27.7004	22.9817	17.7614	41.6718	4.56414	36.3513	37.5112	29.2168	47.501
AGT22013	38.1969	18.8126	38.8959	15.5976	24.514	45.2295	55.1205	74.0238	67.8824	56.8355	9.90458	64.6934	38.4308	22.0846	14.8208	64.1556	32.5034	51.1258	39.4138	76.8229	83.5157	90.7935	62.5332	18.5176	71.3948	34.2877	72.6388	13.6667	44.5071	34.9721	55.1784	57.6143	1.71534	57.6143	7.15876	13.3732	12.244	15.6126	13.5055	91.9939	20.5105	67.634	67.12	40.9033	25.1389	15.3128	77.1159	74.0658	52.6258
AGT22014	129.388	23.7824	37.5635	55.8022	46.4016	29.9948	59.7262	169.133	117.884	119.431	12.9166	147.537	61.5108	36.6858	16.3495	120.117	70.4189	43.316	87.2447	122.574	118.5	117.901	46.8711	116.624	157.045	125.741	142.969	23.2829	64.8891	96.3558	141.901	120.049	5.90989	120.049	13.0004	17.7647	19.2622	16.9476	10.1235	119.996	54.6986	98.1497	85.5589	127.948	43.9107	14.454	59.6764	96.4111	60.3298
AGT22015	77.0781	681.11	19.1911	40.8772	77.6406	38.4017	586.195	134.879	176.883	399.987	12.3028	1068.18	389.73	13.6964	10.2894	673.298	35.1777	533.075	162.056	133.856	43.5908	154.999	30.575	109.329	88.1418	154.203	67.5223	16.3483	146.933	1095.21	914.393	694.922	66.9385	694.922	23.4886	12.2313	45.5268	66.5699	71.4795	431.795	81.9048	63.1624	104.747	126.391	18.3524	31.5225	21.9328	186.381	182.535
AGT22016	493.762	221.741	86.3677	164.521	167.665	45.9745	241.037	416.911	491.552	431.14	292.418	532.304	272.076	168.818	92.7415	274.797	578.607	149.504	212.1	618.839	347.821	347.735	94.2922	459.456	482.855	342.01	481.787	167.512	227.508	314.171	475.346	383.128	43.9293	383.128	265.144	137.179	101.022	123.798	61.7171	324.63	205.213	375.055	380.544	475.349	195.328	122.651	142.701	401.683	182.459
AGT22017	927.104	296.084	1184.21	689.445	814.25	676.35	2293.66	1026.16	833.136	1175.76	232.779	1120.18	487.175	874.745	546.406	556.301	4628.8	1403.3	1254.77	2792.85	630.316	2134.33	544.918	1381.28	1132.35	781.855	785.314	448.909	1741.92	1113.99	3384.55	1093.31	370.723	1093.31	232.008	217.671	371.192	215.398	111.733	473.768	615.163	690.853	703.056	1050.36	1762.47	245.873	465.098	1522.2	572.439
AGT22018	402.791	4509.17	798.799	535.407	654.973	402.2	1203.21	579.475	671.206	663.988	2924.01	926.077	557.22	427.539	307.297	695.84	410.215	750.802	521.115	2015.74	408.431	924.541	548.198	899.629	740.302	707.253	588.842	277.421	690.475	904.278	1779.72	907.453	213.655	907.453	2834.35	932.576	240.537	2097.82	1440.41	559.19	704.118	442.39	583.769	756.285	481.884	1252.45	403.875	959.958	803.484
AGT22019	61.246	200.069	103.818	111.042	95.9429	84.3204	140.262	149.244	157.214	139.567	178.136	300.383	87.4795	53.8047	54.0908	164.898	97.6847	97.8566	93.5111	208.029	151.525	213.63	122.843	134.698	247.528	125.454	169.61	59.5533	106.682	200.08	175.99	160.289	3.12838	160.289	262.047	232.461	35.0351	279.547	119.782	182.784	151.21	144.91	163.119	250.912	96.8823	194.766	186.65	194.955	327.106
AGT22020	102.592	49.5428	49.1952	82.7522	90.9241	31.1647	67.0352	110.332	80.078	45.9151	75.8336	136.442	73.8636	49.4088	29.8412	116.816	50.2701	44.8106	79.5155	76.527	88.433	151.883	49.526	76.8476	162.193	75.1701	77.8833	34.0275	57.7848	78.6356	124.384	72.9884	4.53699	72.9884	141.822	75.5117	39.9083	57.9196	59.2173	92.2377	66.1527	85.2696	89.7057	116.171	37.5131	64.8944	97.2775	109.152	107.042
AGT22021	139.696	28.6692	15.0028	24.4652	30.3057	3.8953	21.5887	92.1309	43.2304	31.1236	19.8774	66.8793	18.2038	25.26	14.8925	27.8164	14.6804	11.6789	26.9992	21.4513	66.8449	66.4146	13.1689	98.6288	75.7611	69.0105	50.9972	23.0543	30.8021	57.1507	30.9277	36.5367	2.33599	36.5367	25.8559	21.6905	16.3035	34.8285	17.6708	27.2134	21.5376	49.7502	49.2112	58.8323	4.47286	33.3652	16.9232	60.5185	45.0353
AGT22022	17.4231	1.19089	15.0295	2.53896	2.64138	2.85184	31.6285	10.6009	3.12194	2.28435	2.17796	6.57636	1.61101	2.77402	5.02802	1.80023	67.9926	16.9129	2.95184	7.84637	5.45791	19.5086	13.3692	5.99133	3.75647	10.3419	3.68283	1.2726	5.95817	3.7336	1.59739	3.13546	0.0868691	3.13546	4.4923	1.02729	2.27356	1.24247	0.704068	3.03598	25.4669	4.37518	55.4093	5.41134	9.21232	0.775475	26.4318	18.3308	58.0926
AGT22023	9.74701	1.17923	4.58732	1.14575	1.602	1.17663	14.5115	7.78727	2.42513	1.58339	2.23016	3.93678	1.69191	1.22083	4.82996	1.41123	72.4562	15.6308	3.44489	4.58889	2.43469	7.85388	7.46777	3.15979	1.72907	6.30555	3.08089	0.46426	2.40109	0.497679	1.21794	2.26389	0	2.26389	5.32627	0.197794	1.96989	1.17438	0.174294	3.75782	15.1801	2.5994	10.1302	3.17612	4.98866	1.51177	21.9926	9.74961	29.9279
AGT22024	28.5486	3.79931	7.28149	0.876996	2.14501	1.83803	14.9875	11.5408	3.93403	2.9372	3.95273	2.91302	20.8133	1.25151	7.06414	2.6686	58.7755	16.1085	5.95206	3.51781	5.11977	10.4017	4.0763	15.9361	4.44872	11.0164	3.95329	1.40513	1.59408	1.65204	1.85933	2.12187	0.352723	2.12187	8.40024	1.31315	2.23796	2.06383	1.2252	24.3244	22.9085	2.70704	6.32982	4.31175	4.87053	1.57437	24.4885	8.22912	31.3034
AGT22025	170.736	45.0049	278.269	319.446	412.893	189.421	422.339	414.969	605.809	497.169	39.283	508.967	194.007	177.898	120.918	107.46	47.7413	324.634	386.451	317.834	619.243	271.307	295.604	333.273	263.252	497.994	711.977	112.753	236.173	357.427	206.29	530.185	70.7681	530.185	64.6784	68.625	293.264	52.2896	58.6572	258.148	69.9727	298.743	507.032	410.349	13.2696	79.2592	71.2586	304.438	145.224
AGT22026	96.8265	15.6617	2140.91	23.5356	48.6324	1258.51	482.094	31.8231	52.8555	14.0196	9.11366	25.6841	808.949	39.1842	6637.87	43.4047	19.0368	765.033	55.4577	24.0776	41.4561	90.7041	1502.75	57.5535	32.4202	55.8306	27.2788	43.1618	57.4013	44.0654	99.9963	56.1257	25.324	56.1257	10.883	17.5131	38.0548	72.7872	135.804	885.047	115.207	17.2617	21.8388	29.4612	2.9447	107.084	1345.38	66.8323	159.363
AGT22027	201.218	23.0075	174.068	18.4686	23.7059	179.647	154.519	82.7316	56.3818	42.6883	25.8027	77.0294	135.282	26.7423	56.5749	56.1744	19.22	103.503	43.8451	44.3741	62.0518	82.3708	273.46	60.2082	45.6057	67.1046	58.0804	14.3281	28.7895	50.8451	52.1603	65.5319	6.08755	65.5319	29.3588	21.8915	12.1971	33.3277	21.269	153.033	25.694	50.2549	60.122	60.5195	21.236	25.5032	170.088	68.2787	56.7207
AGT22028	74.8254	19.07	63.6371	17.6501	25.4957	79.072	87.8501	63.9828	27.8214	27.2655	15.0015	48.0272	90.747	28.9742	66.9336	62.9045	18.0286	57.0822	56.2095	15.6766	28.6041	56.8578	92.709	22.8187	48.4306	31.5056	27.2181	12.5825	30.8479	35.77	60.7461	42.17	2.61467	42.17	17.1777	17.6518	15.4454	27.1978	25.1586	83.9524	65.3981	24.1321	26.6968	37.5031	11.9518	22.838	204.39	43.7021	118.081
AGT22029	13.1391	4.80955	72.8678	2.47192	5.48615	75.2164	64.9259	42.1483	10.1239	6.85332	2.97006	19.3159	73.8501	2.69283	64.671	36.3522	4.43821	68.666	4.90062	7.75237	6.95256	25.2394	102.731	4.62894	3.92819	10.055	5.82487	1.46844	2.91791	25.9318	6.4881	24.6475	2.07993	24.6475	2.11437	5.72933	2.08683	8.53685	8.47236	82.325	73.6818	6.67121	11.7021	19.8905	2.10386	9.05999	197.096	12.7748	112.046
AGT22030	0	3.94695	0	0.460186	0.766	11.8148	0	4.67824	1.24878	5.29969	5.7419	0	0	0	0	0	0	69.7561	0	1.70659	0	6.85758	37.7766	0	0	0	0.736566	1.55391	2.81281	0.83288	0	1.51547	19.6498	1.51547	0	0.66203	1.79818	0	1.16674	0	2.90336	1.08755	0	2.53111	0	5.6222	0	2.10532	2.10148
AGT22031	0.648947	0.894166	0.0897649	0.500415	0.416482	4.85355	0.727506	2.5436	1.92375	0.960498	1.76909	0.125689	1.48818	0.0462853	0.459592	0.045056	0	17.2516	0	1.54648	0	4.5571	25.7388	0.109529	0.123397	0.100658	1.20144	0.0704062	0.509784	1.20759	0	1.3733	3.92652	1.3733	0	0.479936	0.325896	0.118731	0.528641	1.65266	1.44704	0.722711	0	0.550476	0	1.12084	0.330766	2.86172	5.96689
AGT22032	2.30948	6.13703	14.3755	5.34264	12.7044	23.5143	10.8185	2.21686	0.517785	4.94422	2.61887	0.862655	9.62699	1.05892	29.5723	2.9893	0.895149	49.7119	1.73849	16.5109	0.259913	9.00406	77.9641	0.501162	1.41154	0.921145	0.763514	1.2886	2.49919	2.07204	2.45857	4.39857	1.88019	4.39857	0.284301	5.49	4.47352	4.61779	8.46599	12.9074	1.65527	1.65342	0.61125	1.25938	0.230776	6.76035	24.3414	10.0388	85.9727
AGT22033	12.8449	25.2323	9.76431	8.12995	13.5691	12.715	19.7839	21.2908	13.1122	9.46373	5.08568	43.3937	14.8854	3.83079	29.887	32.6736	6.68227	15.882	17.3703	12.7588	9.44751	15.3479	29.0527	7.16578	15.0275	13.4882	9.25969	2.88582	12.6289	30.3406	49.2889	25.1136	0.755761	25.1136	3.72219	6.9986	6.76459	16.7523	14.751	32.028	6.27332	8.90751	12.7202	9.9075	5.64529	12.8507	25.3769	17.1434	101.972
AGT22034	10.6207	18.1733	12.4531	7.0629	11.3338	17.7665	12.8755	19.4313	9.36772	7.81406	4.21818	30.7836	15.7032	2.90671	30.5022	33.7998	7.14811	9.39793	11.6049	5.41509	5.86979	15.2553	21.689	3.47047	11.2717	5.86158	7.31635	1.48723	7.56702	23.8712	25.2694	21.8743	0.599518	21.8743	3.19254	5.00048	4.52738	9.82877	10.9253	32.5024	6.72163	7.61436	7.96225	7.96153	5.52851	7.56242	43.8416	9.14913	83.8588
AGT22035	10.8804	28.4438	27.8224	10.771	16.419	82.6692	50.735	20.747	17.0757	11.7515	4.66841	69.1999	29.9274	5.47414	33.2695	35.6475	4.7871	69.8193	26.3418	13.4548	10.4248	49.8417	97.2017	4.24354	17.8652	15.1889	20.4157	6.31696	23.4634	57.2514	53.4138	50.406	0.558606	50.406	7.60195	8.31854	10.6327	11.6212	6.899	39.2778	8.58384	32.4215	12.2037	23.1982	2.87968	5.81775	45.8643	38.9027	91.6428
AGT22036	11.4105	5.04357	7.73547	4.32684	3.40776	12.9726	254.038	4.04862	10.3427	43.2666	1.57614	171.593	19.2969	0.701031	8.1911	5.12986	6.87975	139.277	2.38122	27.892	2.96671	47.7091	14.7869	2.57418	2.28785	88.3191	9.69102	1.06636	2.47228	106.744	5.96334	14.273	0.357682	14.273	1.75234	11.5302	1.07797	7.06915	21.6458	12.6197	4.32836	3.05393	57.0716	51.7018	5.21559	7.02461	9.90433	63.2711	4.84027
AGT22037	343.547	218.759	247.523	111.025	171.962	214.241	158.167	1328.51	297.79	149.952	191.213	274.876	161.681	191.385	208.758	124.24	8.71441	154.662	344.835	307.871	280.425	168.214	360.094	78.813	231.017	158.311	216.984	147.823	227.766	121.806	483.64	238.573	25.5785	238.573	222.269	111.928	156.335	100.081	49.4507	223.632	74.3737	222.197	198.842	201.823	11.6653	77.7711	275.408	139.24	145.837
AGT22038	12.8368	5.30624	32.3051	3.37939	4.38496	35.9346	73.3929	27.4761	8.8816	16.548	6.07587	47.5194	52.359	2.39229	25.8989	14.1019	11.984	41.3435	5.15189	9.57197	4.24083	27.3603	27.7398	3.45956	5.43298	11.6577	4.5359	2.426	7.31905	30.1961	6.36438	17.4821	1.48582	17.4821	6.89864	7.34988	2.07953	6.70494	7.18499	44.9458	34.0589	6.79161	6.1886	17.2116	5.21365	9.46021	70.8108	27.5733	46.1754
AGT22039	15.6874	0.170646	2.65532	2.25489	2.51697	5.44866	7.70564	3.92969	3.23945	2.97872	0.695103	4.67747	4.06429	0.883329	3.56324	4.34234	0.622263	5.02651	3.26298	3.93516	2.87279	12.2548	8.69441	3.29222	2.9437	3.36176	2.35656	0.739014	2.36274	5.32941	3.07634	4.71755	0.174268	4.71755	0.355737	0.915931	1.45123	0.339888	0.706217	7.99377	2.38501	1.56733	3.72222	4.02712	0.192509	0.875072	16.4125	11.2869	9.57032
AGT22040	16.2162	0.499614	5.89334	0.893188	0.48481	3.88841	6.91038	4.48366	1.58073	2.18025	0.363411	2.63357	5.77046	0.452583	2.00623	3.11541	0.455462	3.03527	0.884561	0.504055	1.62663	9.54853	4.2785	2.44797	1.1204	3.23395	1.11884	0.147523	0.915562	2.95198	1.21967	2.11015	0.0637773	2.11015	0.954725	0.502807	0.379363	0.580485	0.886133	8.59737	1.74569	1.00954	1.41821	3.58841	0.352264	0.427002	14.9777	7.06217	6.91626
AGT22041	17.2836	0.978679	39.6926	0.517284	0.151949	18.4368	27.0731	2.25373	0.867003	0.788461	0.1139	2.06353	36.4523	0.96254	8.9288	1.28218	1.713	10.378	1.24757	0.789902	0.497383	1.81375	39.5528	1.31869	0.877888	0.991547	0.803605	0.693546	1.11593	2.1478	1.69081	1.20248	0.149918	1.20248	0.544053	0.393973	0.594498	0.259907	0.231442	41.4167	8.49494	0.215732	0.350916	2.61086	0.662438	0.334576	56.1748	2.29694	9.86576
AGT22042	9.22833	1.6243	47.214	4.22377	4.9291	18.2699	35.7419	8.60108	3.73753	1.58618	1.97631	9.1328	76.5244	1.18476	16.5077	9.89599	2.69228	30.7729	3.86925	6.72519	1.54781	9.57808	24.568	2.48706	4.17746	4.48815	1.21248	1.39523	2.34519	7.7276	5.60131	4.98932	0.904784	4.98932	1.43652	1.98143	2.15275	3.33326	3.40471	98.9575	14.1631	2.00724	1.58839	3.0302	0.166581	4.54329	58.037	6.14362	39.3102
AGT22043	10.5545	3.33888	9.78752	2.88593	4.56185	14.9253	10.4859	14.1113	3.38045	1.07597	3.57497	8.82344	29.2412	1.79746	12.3992	13.1229	0.584412	11.6052	6.47895	8.39253	1.99384	5.25966	22.7205	4.049	9.03115	5.78832	1.54526	1.26193	1.90357	5.1856	8.22623	3.89728	0.27278	3.89728	9.55893	3.94266	3.73189	6.11826	5.29028	67.9252	6.04192	1.91359	2.31458	2.60366	0.0753329	4.94628	38.947	3.56195	31.0035
AGT22044	10.1648	0	6.81383	3.61765	3.76358	2.32198	3.94451	9.19422	3.68136	3.90584	2.25693	6.81481	5.84297	2.00766	2.80338	2.93151	2.12145	1.42805	2.4034	2.79499	8.00772	6.73866	3.62842	5.6417	6.356	6.54918	5.06656	1.52696	3.55376	3.27375	5.82667	5.95677	0.495103	5.95677	2.02133	1.95165	3.534	2.57503	0.573255	11.4326	1.06988	2.84983	4.05616	7.9591	2.73463	3.86729	5.38021	4.13763	1.37669
AGT22045	21.9977	6.51439	6.53976	4.43059	6.32136	0.650004	6.29398	20.958	6.69853	7.65368	11.3723	4.00618	5.14063	2.10755	3.66224	5.33411	1.78161	3.59786	6.05516	7.51119	3.36247	8.48875	5.85994	10.224	5.33781	7.33339	7.902	1.60294	4.6425	4.12397	2.75247	8.75443	0.207895	8.75443	5.09257	2.18534	2.96787	6.48758	6.73992	12.4555	3.89346	5.38493	5.83952	10.8617	0.918623	4.17571	9.78972	6.08091	3.46846
AGT22046	32.3323	10.9445	22.7138	3.0756	3.26775	7.72828	11.8157	30.7913	7.45819	9.6086	8.32828	13.1653	8.39493	2.39685	3.44824	5.77995	5.52589	8.36942	5.66408	12.2552	7.01961	26.5728	10.057	14.1152	6.46261	11.9651	5.7345	1.65724	4.02838	10.6592	4.03143	16.9706	2.63299	16.9706	8.77515	8.33144	0.894954	3.63315	4.97732	16.9017	4.72205	5.02609	6.16312	11.9855	2.73051	9.71363	9.27792	32.5572	5.37894
AGT22047	33.2343	15.9069	170.576	12.3642	47.1486	16.1604	14.1186	342.802	36.6021	21.3587	25.2446	25.4087	109.548	4.49127	157.016	12.3873	37.9666	27.687	7.68081	31.6797	15.6172	65.3244	3.33006	19.9277	4.98906	17.0928	21.0493	8.53978	5.88889	13.4266	1.08622	13.3257	14.0294	13.3257	22.1068	8.73194	10.5411	14.4013	4.2747	122.117	16.4878	8.50035	10.8023	29.6751	1.63135	20.5986	32.9873	30.8539	24.638
AGT22048	142.668	82.814	60.6992	67.8446	70.863	66.4809	121.167	317.419	428.306	213.864	85.5648	469.601	189.232	94.808	35.4462	340.946	345.049	80.041	159.451	451.252	325.746	494.057	131.584	167.148	254.625	198.899	326.651	52.3326	127.137	252.399	182.376	460.88	25.7079	460.88	76.51	104.021	73.886	120.586	51.8816	264.876	154.976	339.254	427.412	291.607	200.516	92.092	101.244	373.215	258.043
AGT22049	52.6329	238.932	178.659	137.87	98.8308	118.442	119.374	252.004	356.675	178.287	171.226	365.598	162.362	83.4666	65.5517	279.484	250.036	87.0165	186.608	325.577	230.244	434.393	74.9709	60.0451	281.911	143.367	217.171	50.1573	110.225	211.438	228.433	343.966	10.7581	343.966	225.277	116.455	68.2399	234.109	109.827	167.365	207.644	275.957	287.153	292.256	232.222	143.749	118.454	398.937	316.008
AGT22050	0	0	0	1.6912	11.8989	23.502	0.0797153	4.15209	1.64247	0	0	0.137722	0	0	0	0	22.0593	0	93.109	0.226998	0	0.00221903	0	0	57.3492	0.110295	0	6.52912	7.52053	1.86677	74.4664	12.9807	0	12.9807	0	0	1.64561	0	3.75558e-06	0	19.7607	71.1521	0	3.07191	6.80521	3.56046e-05	0	0.00208192	64.8769
AGT22051	0	0	34.6506	0	17.8632	0	0	0	0	0	0	0	0	655.117	103.489	0	0	0	97.7768	0	0	0	0	0	23.8165	0	0	9.05929	18.7414	0	25.9268	0	0	0	0	0	97.8453	0	0	0	0	0	0	0	0	0	0	0	0
AGT22052	167.397	6.49261	2.4294	4.51442	5.40674	3.86343	4.08192	19.029	15.2384	9.66886	5.22064	9.87308	5.45371	10.5713	4.05766	5.41294	1.1192	3.39024	61.5301	1.83749	31.0094	18.5957	11.0096	104.98	74.2046	52.0923	21.4128	8.50493	18.0272	5.57988	47.5721	9.88097	0.120553	9.88097	8.53102	4.11847	9.53715	5.95646	2.23331	21.4798	2.38796	12.0133	8.60654	14.1108	1.46488	3.43029	7.67823	20.4014	9.88874
AGT22053	5689.02	4217.99	790.675	111394	37142.7	1233.56	4834.91	12853.3	24904.9	41459.7	4539.7	20825.1	137.103	15652.7	494.037	1243.26	1524.48	2336.44	29179	5504.69	63349.5	7644.11	7082.95	17294.9	31031.1	34023.7	58613.8	38211.7	22445.6	12741.4	11599.5	18305.1	5914.25	18305.1	12844.5	14350.2	38669.1	1873.56	2511.38	487.694	159.255	36357.5	25191.2	44198	1128.54	3258.29	943.545	10640.2	143.094
AGT22054	114.685	145.865	696.474	221.089	369.427	911.106	355.292	118.554	81.9168	203.202	218.566	93.5478	356.302	375.638	1925.88	134.137	15.957	990.894	382.214	170.287	100.193	211.193	1438.6	62.5362	63.5344	99.5485	88.4678	874.323	450.704	160.057	470.451	60.207	1103.71	60.207	65.8834	249.556	1847.43	122.265	174.63	587.422	605.561	62.2973	56.1153	130.022	11.313	279.459	1599.07	233.416	398.671
AGT22055	30.5145	1.15987	5.74914	2.70464	3.37649	7.75398	7.37252	13.1584	5.32106	8.56562	2.0248	8.76324	4.78437	1.76364	8.29034	3.98152	1.58605	10.4629	5.18516	4.26278	5.29598	29.892	4.79938	5.72742	5.90235	7.83411	5.35714	2.11194	4.66428	7.09783	8.4945	6.12345	0.111045	6.12345	1.00746	1.94546	1.93754	1.25135	1.37145	7.76182	3.30611	3.46222	4.89529	12.1983	1.22668	2.14781	9.51961	27.2218	7.61643
AGT22056	312.721	59.5798	98.9744	274.445	306.141	56.6177	101.999	411.702	258.52	232.856	56.7513	340.478	164.453	128.87	121.104	276.181	71.9021	93.7547	303.27	361.065	175.167	352.448	81.3613	327.22	433.008	278.062	233.622	151.908	214.61	260.728	343.908	247.009	43.0075	247.009	48.7939	56.6294	182.251	89.0019	53.8847	220.035	166.958	234.654	157.255	272.365	83.6161	82.8472	116.101	313.262	214.502
AGT22057	32.6362	12.1523	92.8046	18.4531	16.6776	74.1391	93.1348	46.5922	20.8722	21.5621	12.8803	40.8748	33.5014	8.76175	48.5194	43.028	5.53919	56.2501	13.063	34.1538	14.8887	149.557	97.1965	27.7779	18.8668	22.1081	20.9774	5.04064	11.5767	41.213	27.3031	44.6604	1.49588	44.6604	34.3809	14.2683	5.53645	28.0947	31.3043	72.8868	26.7377	17.3801	19.5173	29.6137	2.93769	35.2387	100.276	101.63	129.405
AGT22058	30.1918	7.59661	35.4852	4.16946	10.8316	64.7229	83.0611	16.3806	14.2247	7.28585	5.59331	15.3636	35.3227	4.57429	30.131	8.59313	2.37438	37.2178	5.76416	5.9883	5.41686	58.5408	83.2731	7.5487	8.02307	10.1224	5.8442	2.86869	5.11386	12.4316	6.11377	31.7871	1.0291	31.7871	5.17101	4.26464	2.63689	5.24942	23.4642	59.6798	27.598	5.18309	6.9486	10.5783	1.22426	15.9001	81.2924	32.2512	52.0579
AGT22059	5.59799	2.73127	29.247	1.91068	15.372	49.0546	81.7584	9.8661	13.6823	1.83368	1.05956	15.3569	36.836	0.647994	31.5865	5.44768	0.995959	55.1427	1.4507	3.01798	0.939848	44.8178	39.8998	2.50921	2.43428	6.02119	1.8689	0.537647	0.741504	8.45311	2.39352	42.1227	0.522982	42.1227	0.790796	0.458121	0.414777	4.6845	34.7173	47.3624	54.1622	2.00687	3.53646	6.77253	0.385149	22.0463	81.8095	35.6934	67.0554
AGT22060	10.9247	1.21775	30.2568	2.2717	21.2701	77.2785	235.93	24.9498	80.3319	14.3072	1.06293	45.5751	37.4771	2.28503	30.5133	3.68167	1.77622	148.187	7.86946	5.79186	9.96019	133.646	63.2712	6.05988	9.66302	24.8467	7.38572	1.19857	3.34737	27.7526	6.05998	112.217	0.388625	112.217	3.59633	0.817024	1.29452	1.21274	64.7955	33.664	113.875	6.15157	10.916	25.6143	0.515162	28.7946	41.5743	110.1	84.0719
AGT22061	32.2464	6.56217	7.1024	12.5285	9.71078	10.8037	20.2718	52.2237	16.6096	22.5788	10.1431	37.329	24.8325	6.20981	15.6787	34.616	3.73891	12.5339	31.4419	15.6055	25.2732	25.4155	17.4136	26.0614	29.0073	32.088	22.043	4.52114	8.76854	21.8096	18.9465	26.6134	2.14656	26.6134	4.70243	5.91618	4.85817	13.7511	8.97165	42.215	16.744	18.5335	19.5466	25.144	4.2798	13.7874	15.8037	26.2522	31.7363
AGT22062	0	0	0	0	0	0	0	0	0	0	0	0	0	0	0	0	0	0	0	0	0	0	0	0	0	0	0	0	0	0	0	0	0	0	0	0	0	0	0	0	0	0	0	0	0	0	0	0	0
AGT22063	95.4757	2.53064	15.7874	230.592	1652.45	8.08022	100.301	506.612	77.5506	113.589	10.0978	205.302	20.0216	225.499	8.24567	21.5867	140.793	207.918	2380.41	75.6562	48.8037	51.9245	23.8308	165.953	469.221	303.194	89.4595	39.71	75.0833	117.178	431.638	136.311	1.10758	136.311	11.8071	41.2342	305.471	47.0443	19.2362	108.753	166.74	82.8784	110.507	80.8647	36.5014	40.7852	13.3732	47.0522	45.683
AGT22064	19.3376	9.37515	16.7621	11.4667	9.38306	13.7921	17.2097	34.5828	19.7584	9.05109	7.75488	23.7971	20.1655	3.74999	9.83162	36.3282	13.1661	12.3241	8.42276	21.664	10.558	30.3338	10.7054	10.6772	24.1917	15.0457	12.6951	2.37931	6.05807	16.4152	11.3489	25.0491	0.534094	25.0491	8.88358	11.4884	3.05926	22.5312	14.7958	44.912	13.2227	13.2649	11.8072	20.8685	21.7207	14.7008	31.002	25.2931	36.6877
AGT22065	32.4199	9.70428	80.7201	10.2369	12.9144	74.6967	78.1095	36.6195	29.3875	21.4068	16.941	67.7172	108.005	7.35554	50.7698	30.911	4.54972	64.3154	13.0087	35.5656	14.7517	35.3269	89.1893	21.8637	18.4142	23.7994	22.2492	4.36635	12.9848	33.9347	21.6077	29.8085	1.23878	29.8085	19.7483	32.5543	5.4738	23.0104	25.408	93.2148	30.0833	12.733	21.126	38.0504	3.90984	35.5453	127.138	39.9316	88.0827
AGT22066	27.9804	11.949	61.5925	17.2895	11.7733	31.1824	62.8182	25.213	18.9027	14.193	16.5807	60.0786	143.745	6.66102	63.4836	42.1468	8.71441	35.1966	11.066	19.8712	6.56903	31.9394	25.9289	14.2145	10.9404	18.6248	10.6348	3.25682	9.54484	30.2575	17.6057	26.4689	6.8053	26.4689	7.34508	8.94193	4.46672	21.9689	11.6834	123.459	40.7365	5.90949	9.88719	29.4719	4.6661	25.1381	125.662	34.81	97.8771
AGT22067	28.9611	1.75191	54.5208	13.2088	15.98	49.6447	40.4451	23.1382	5.82001	5.88086	5.35211	27.7041	70.3801	4.64762	121.563	36.6349	1.59709	69.665	6.97891	11.3624	2.64324	23.3361	107.036	9.2545	5.74197	11.5865	3.92323	5.00049	4.99402	17.7449	10.8566	13.4533	11.5173	13.4533	3.04343	9.69709	10.3759	7.26959	15.5363	173.903	19.9748	3.53996	7.98296	6.51613	0	22.709	198.063	15.8861	108.823
AGT22068	22.7016	1.16606	9.03033	12.9739	34.527	4.25504	5.82785	322.001	2.74061	3.57874	1.74481	2443.04	3.05922	1.63832	3.10373	2.64403	1.33635	7.36007	11.5021	9.89153	2.53977	104.385	12.2753	6.22347	4.65513	99.9492	2.67344	2.42653	6.78362	61.5851	56.8697	5.75639	27.8563	5.75639	0.810271	1.45291	9.71411	1.21656	2.36361	7.21934	3.92112	1.89717	2.33938	9.48602	0.845644	2.37282	11.7079	91.5199	4.25722
AGT22069	47.69	11.9818	9.10414	40.705	32.2563	6.58097	16.6799	86.4392	17.4591	30.1103	23.3476	81.044	19.9984	14.965	4.76722	6.23137	3.84808	11.4136	155.775	10.3931	16.271	32.2133	25.2821	21.4768	44.0685	39.0415	22.1139	12.7668	20.1442	22.0828	57.4274	18.2333	2.55387	18.2333	15.277	11.284	39.5969	10.3634	3.44441	58.7794	9.70322	15.8713	11.3646	35.8104	2.66617	6.57642	29.9551	34.1253	7.33544
AGT22070	8.62926	0.723041	3.70187	6.04721	3.36776	3.23209	5.29449	55.1421	3.4772	2.33004	1.26223	7.21606	3.94209	3.40588	2.555	5.28282	1.37102	2.87518	11.0604	4.25175	0.734926	10.7199	5.24485	2.78988	5.73742	4.2325	5.01945	1.48023	3.18	5.4927	4.18196	5.55238	0	5.55238	7.93836	3.00767	2.54742	2.49623	0.940434	7.69567	7.12699	1.54069	1.16665	6.0834	0.570972	1.73028	4.23485	10.9531	6.6728
AGT22071	0.00182971	5.81656	0.00129112	0	2.85975	1.03638	5.95969	0	0.00311288	0.000406074	11.6859	4.22674	0.00142533	0.0224023	2.33534	0.00112314	7.04479	10.042	0.28784	0	0.53598	21.6555	6.09625e-09	0.00137865	0	7.99676	6.88196e-08	1.84016	8.16024	0	0	0.00269328	0	0.00269328	0.00302781	17.003	1.92724	4.28413	3.86867	0.00127311	0.00186725	8.76181	0.00142448	3.44138e-07	4.82088	6.29675	0.600621	14.0019	4.10816
AGT22072	57.3993	6.62028	5.49854	0	10.5004	3.53571	17.8641	0.0322585	4.55084	19.5691	8.73023	13.7244	19.5711	0	8.3692	20.0873	33.1373	17.1506	17.0673	10.5713	16.1269	38.6721	14.9026	23.4822	18.4859	12.6533	21.2071	7.40664	13.5187	2.37189	20.8214	6.25423	0	6.25423	4.53412	10.9605	6.30708	10.1504	6.47638	32.4949	12.6301	18.6003	12.1535	2.00362	59.9087	12.0761	29.3345	33.1281	14.9447
AGT22073	39.6901	295.8	393.215	166.615	8.57454	630.748	738.148	35.3503	19.1247	20.2094	193.459	43.2514	235.45	7.19405	192.154	152.69	9.11773	1147.04	9.92837	8.11719	14.2651	53.8467	1398.86	11.4484	15.578	21.8622	11.4615	6.92905	16.4599	88.8264	42.806	31.7844	105.765	31.7844	365.715	154.322	3.24419	137.238	121.562	195.989	257.053	9.81046	15.1601	47.886	6.02489	259.483	237.97	41.8247	54.7165
AGT22074	8.23809	20.6362	68.3031	23.9491	3.01362	35.8809	60.1776	8.16473	3.23222	2.19476	18.4286	6.46203	12.0191	1.21627	12.2739	14.0532	0	66.2018	2.02576	1.41349	4.80253	10.6497	171.147	1.50166	2.96062	4.0251	2.82156	0.965276	1.58089	8.96791	7.21326	5.02081	3.49497	5.02081	18.3151	18.232	0.868793	12.6156	6.40216	22.3326	25.7005	3.30282	2.74728	6.81335	1.15247	8.73118	27.335	5.6672	9.28303
AGT22075	13.5462	30.9757	30.7376	22.8175	4.06937	20.922	44.0071	9.68304	3.46784	1.59969	28.0081	1.84213	7.45271	0.616699	6.27664	10.6257	0.868871	22.2839	1.60308	1.09894	3.78424	6.6238	101.167	0.875611	5.91884	1.87762	2.40116	1.1257	1.16439	6.83813	6.62225	3.8425	1.45999	3.8425	20.6966	9.91164	1.01318	13.2885	6.90267	18.2233	23.6619	3.76418	3.27505	8.92361	0.403202	8.82461	18.9505	5.59227	16.2387
AGT22076	13.6131	17.7361	61.1385	33.618	4.14713	20.4689	39.3793	9.84175	5.81437	0.573852	10.9425	3.45428	9.13644	0.774291	9.33588	15.2361	1.55843	26.4362	4.16166	2.21747	6.31241	21.2862	67.9078	1.24333	11.4272	2.52581	3.19022	0.757158	4.52507	6.31291	12.8409	4.59468	3.65525	4.59468	31.628	10.3226	3.11532	11.2079	7.70644	14.6405	22.5565	7.85064	5.87423	10.4146	1.68746	6.94001	25.2291	22.3406	22.1481
AGT22077	119.834	19.5532	108.168	44.2512	5.27271	31.5447	66.9841	38.0573	12.5031	9.39639	15.3305	23.8686	21.6755	4.52801	20.1664	27.3281	1.65117	31.5258	10.2034	6.88218	11.441	49.3493	80.1013	20.2955	17.0424	15.8714	10.7548	2.43096	9.63899	17.8941	15.4603	15.3314	4.41401	15.3314	18.7359	17.2615	2.50054	15.3049	10.9516	33.1224	25.1327	11.1156	17.22	19.6402	1.74144	14.3073	41.1775	36.2297	20.7484
AGT22078	91.3345	0	90.963	30.5196	0	0	141.3	10.2284	19.1121	20.2775	0	63.6832	0	3.90859	0	0	0	77.8452	16.0424	26.1187	14.3905	69.9685	0	32.3724	0	51.0008	22.5458	41.6184	18.4496	38.2408	17.0154	34.7906	0	34.7906	0	0	18.347	0	0	0	0	0	22.562	15.4951	8.51821	0	0	112.774	85.7663
AGT22079	71.0065	14.7577	17.5313	10.7827	14.1294	23.5603	25.8151	15.6595	11.206	7.26571	31.7741	17.9783	53.499	5.22006	40.929	30.4885	8.96899	39.485	11.1481	6.52273	12.8127	23.9311	98.2711	35.0997	21.8933	21.5969	7.52767	5.42272	15.0244	17.4392	15.5193	10.1994	2.51181	10.1994	14.0149	10.8915	10.1598	5.87877	7.85241	132.618	11.9412	7.59049	22.93	12.8708	3.0522	16.5368	80.9766	15.2188	53.4306
AGT22080	25.2062	4.80889	35.9232	6.02458	0.878381	14.2256	19.9081	12.6451	4.47496	6.83687	7.07813	7.75371	55.1157	2.63569	19.5375	39.4831	1.23781	12.0818	5.40895	4.72932	12.5793	13.7614	56.5914	8.83584	15.615	10.8269	8.12956	1.11368	4.60783	8.35689	10.7303	8.03737	10.183	8.03737	15.5287	2.27747	3.43666	0.93904	0.836198	143.238	10.3001	3.01383	13.0166	12.0452	1.75514	1.93411	163.675	5.43195	3.8155
AGT22081	16.1574	0.964559	24.6921	3.59873	0.408426	10.7793	14.7324	13.0066	6.49194	6.24023	2.34719	8.25828	12.3042	1.70213	10.676	21.2307	0.319752	2.84117	3.07393	4.29694	9.85985	7.00814	26.8564	3.54455	9.43878	8.04497	6.64373	0.517833	0.749887	9.54786	4.41303	7.81106	4.94754	7.81106	12.9786	0.823644	0.47939	0.873263	0.673941	54.1815	3.0316	1.54633	8.33192	9.40203	0.445146	0.849354	78.3351	4.67728	1.80524
AGT22082	5.01894	1.57472	19.3467	5.94518	1.04781	10.2356	7.1077	9.49749	5.55167	2.3158	1.4836	6.58785	10.8879	1.10625	12.2854	24.7114	0.54688	2.42967	4.59361	2.63706	6.7883	5.90625	46.2569	1.10224	13.1424	4.17851	6.38116	0.56092	1.4047	6.01297	4.5061	4.49154	2.41222	4.49154	16.9348	1.50932	0.501058	2.58884	2.08365	28.5077	5.29535	1.81825	8.22305	8.73273	0.211485	1.19632	98.2879	3.91984	6.12188
AGT22083	6.25136	0.832158	8.0682	5.49459	0.884	10.2785	3.81289	6.49648	3.79687	2.82281	1.17237	4.70969	11.5122	0.918189	8.90616	22.5658	0.766602	1.51586	4.06328	1.38874	4.66045	4.00772	46.2183	0.804739	15.0349	2.58847	4.74056	0.241403	0.802611	4.36229	5.26378	2.82519	2.07982	2.82519	9.86071	1.02848	0.425679	1.0759	1.45005	11.6401	4.02718	1.59298	8.34939	5.28031	0.444681	1.34757	121.376	1.9624	3.82436
AGT22084	24.329	1.8102	23.3214	12.7572	8.43151	18.7846	24.0558	23.7037	6.10912	8.91225	4.21348	19.508	47.4424	1.56171	19.7716	49.1036	6.16086	15.1076	8.97384	5.91371	5.17489	20.2685	41.8594	8.86949	23.7321	8.8304	4.05376	2.61313	2.45723	12.7329	14.2772	17.1445	7.54855	17.1445	13.4174	6.07257	2.56575	5.20796	8.91844	53.8395	15.757	6.20709	11.8996	11.7633	1.36141	5.50085	240.692	15.4491	20.9896
AGT22085	16.6287	25.6426	30.3547	14.2511	7.9625	24.7333	16.3428	22.5781	12.44	7.747	25.2424	14.1175	40.7767	3.3737	25.3304	35.1021	2.96102	26.751	13.0147	11.3338	10.7243	20.2961	73.5053	9.0305	25.2135	10.2235	8.37434	2.52386	8.61503	17.3154	18.8601	16.0814	8.23795	16.0814	20.1944	9.60575	4.41337	17.7341	12.0018	62.6478	13.9111	5.80948	10.4715	13.0457	2.53119	14.2453	197.024	23.4804	23.8168
AGT22086	7.26126	8.83467	11.4843	8.25807	0.615489	25.9484	12.0261	9.74275	16.6279	2.58543	7.90917	4.21911	6.85785	1.7589	9.64221	9.47412	4.79105	49.7943	12.7139	4.89736	8.49061	14.0377	17.7038	1.94239	20.3982	3.37888	2.07144	0.133776	0.784125	7.74393	19.7383	30.7034	2.54472	30.7034	1.02318	11.0189	0.275211	10.9791	10.6472	12.0553	18.663	9.65401	15.7373	3.83512	4.34439	18.1991	24.3361	6.64578	30.3941
AGT22087	16.9866	10.5324	26.4336	8.18669	0	33.6295	42.8466	28.5345	26.6588	0	12.2578	7.40248	6.0446	2.72598	40.6017	37.1502	61.4504	108.584	18.6475	12.144	43.4913	24.3992	9.09534	3.22537	29.0699	5.92828	19.6552	0	0	35.5605	43.5128	56.6164	8.06697	56.6164	0	7.06649	0	34.9636	6.22689	33.5633	27.1166	50.3032	28.3239	27.017	29.7045	36.0067	25.9741	22.4722	59.8164
AGT22088	53.7085	5.44709	15.4728	7.92901	0.57662	30.733	13.6984	13.0803	26.1644	3.32453	3.31378	7.13468	14.103	0.961231	30.145	15.0648	9.93142	78.4917	8.10973	7.35112	12.8978	16.0601	14.9669	18.3867	13.3258	7.87392	2.54129	0.487387	1.20994	7.73257	17.2497	34.8894	3.60311	34.8894	0.860246	9.96709	0.752007	14.3014	11.1249	29.7454	24.0411	18.2836	20.5299	5.52548	15.1529	18.8333	22.2867	10.0372	47.3699
AGT22089	435.806	241.607	248.931	177.913	19.7429	0	46.5571	111.965	0	0	147.992	0	58.3828	36.2029	580.067	9.61128	333.86	1741.72	270.165	21.9928	149.447	88.3739	142.754	206.387	495.746	21.4722	18.9843	5.00631	46.6056	64.4001	883.533	0	282.446	0	17.6724	324.201	7.72441	270.161	255.609	44.5743	14.0309	144.824	319.166	6.52371	50.2085	311.55	86.2382	54.2628	162.491
AGT22090	126.591	178.879	10.6181	14.7117	4.60956	70.2091	11.474	17.8465	25.832	3.48818	136.7	3.12999	70.7115	3.16972	35.289	43.7586	9.74365	96.1976	25.0997	4.0651	17.9179	14.6153	35.0393	45.3458	63.1226	6.8933	5.125	2.77606	3.77827	7.20478	55.3349	42.1784	4.45319	42.1784	33.0091	236.544	3.60697	327.704	152.49	119.209	22.7949	19.7699	23.9524	6.09259	13.6066	375.966	149.295	5.93869	91.4206
AGT22091	27.9762	7.76343	21.2238	7.98479	5.11194	36.2971	6.8804	13.4271	19.6502	2.23375	8.75284	2.63074	18.6175	2.58341	19.2613	27.7501	5.86409	44.3062	11.9042	3.27683	11.6692	16.2183	22.2674	5.47655	35.5369	3.62844	3.88067	0.900559	2.39936	8.48367	41.4452	30.1279	5.663	30.1279	1.54133	13.3008	2.0211	15.555	4.13904	39.9366	14.1494	13.1914	11.5986	4.80075	11.2603	6.91158	92.2657	7.98631	40.3507
AGT22092	8.45834	6.43647	17.8291	11.8836	3.33107	77.4481	6.49751	12.2172	21.5711	2.13394	9.52541	3.18337	21.6163	3.08496	21.366	34.4947	11.9961	46.754	20.2027	3.98554	12.191	17.3037	48.8806	2.33607	39.3954	2.41522	3.3217	1.62678	3.72135	8.31696	56.3457	24.3474	4.07774	24.3474	2.04303	14.8745	2.31694	16.935	5.12073	35.0205	21.978	15.2682	14.8872	6.15572	10.5779	6.15752	126.837	8.47715	49.6982
AGT22093	2.59848	13.6259	12.7547	14.799	2.71589	48.9451	3.97006	10.7254	17.9434	0.741724	16.9295	4.27066	21.8219	2.43051	15.0245	37.9018	22.6948	26.9833	16.8871	1.38001	8.77313	15.1429	39.6464	1.46608	39.3232	2.28011	3.16133	0.942407	3.29933	4.1964	49.4464	17.2508	1.78639	17.2508	5.75779	15.9367	1.23037	34.7191	7.83805	28.6345	13.7479	12.312	10.8938	5.29005	22.1226	7.44895	148.034	7.26811	57.2544
AGT22094	7.51038	5.57787	9.5039	18.289	4.80678	44.8515	3.60144	9.80868	17.0326	1.1681	9.40985	3.45273	13.8032	2.59593	15.2226	27.6421	8.88231	24.2682	20.331	3.00917	12.6947	20.5679	39.3004	2.03721	41.1891	2.24666	4.27829	1.39012	3.75107	3.97384	49.3552	16.5833	2.27328	16.5833	3.30701	12.978	3.23285	18.7202	6.56515	17.8727	14.8312	14.2695	15.1683	7.79718	11.2283	6.677	110.392	11.1368	51.0048
AGT22095	0	0	0	0	0	0	0	0	0	0	0	0	0	0	54.8142	0	0	0	0	0	0	0	0	0	0	0	0	0	0	0	0	0	0	0	0	0	0	0	0	0	0	0	0	0	0	0	0	0	0
AGT22096	46.9696	6.99339	24.3318	14.1034	14.0557	29.3649	32.113	53.2709	30.8557	22.6395	8.86371	29.8949	18.2808	9.37241	16.9263	21.0709	8.52376	31.6753	17.7754	46.5583	29.9731	73.4582	31.1887	21.5627	27.0691	19.5737	24.2423	7.88268	19.6233	33.396	22.5235	31.1923	2.27462	31.1923	11.2503	9.06273	6.69226	12.2755	9.62845	30.4977	12.6493	25.552	25.5908	28.0634	9.99678	12.5544	39.0112	64.2839	51.1428
AGT22097	29.7767	2.7752	243.157	4.74567	5.98437	37.9057	140.431	47.3045	32.195	29.8108	3.49897	18.4213	243.639	3.31204	166.912	6.44815	18.7778	72.4355	8.84423	17.0659	32.4688	42.6813	67.2807	15.6751	12.9257	55.8867	22.9026	4.00616	7.22038	10.411	7.12234	14.326	1.18088	14.326	10.4993	4.24113	4.4018	2.76378	3.19031	239.515	169.608	12.6314	26.1669	54.9726	4.43523	2.89894	366.769	41.7775	41.7012
AGT22098	140.093	24.6987	27.7006	57.6138	114.142	22.0772	39.5101	164.235	38.1767	66.6729	48.9559	110.935	77.3334	21.7078	36.7789	53.5412	25.7996	29.0818	153.78	35.9683	24.2712	67.6467	30.9933	103.053	57.7399	100.427	37.7377	16.257	28.7074	68.5146	70.6344	65.2967	1.77349	65.2967	15.6431	46.1745	67.9834	60.3824	41.2207	184.1	49.111	37.1939	32.0185	55.04	9.94071	75.4211	103.102	49.953	104.107
AGT22099	47.4168	13.2667	28.3298	16.9537	26.3582	31.0521	62.843	67.3157	31.0185	33.8157	8.2434	94.1905	88.6561	140.664	39.8014	58.9183	21.6468	51.6625	77.3929	21.6488	20.9986	44.0166	44.9849	27.4749	30.4105	48.854	29.2899	5.04603	13.827	86.7378	65.8723	55.0832	1.60743	55.0832	4.06253	12.3709	23.4937	12.2418	10.9011	83.4786	49.7044	26.1876	29.5629	38.876	9.25888	14.7338	48.3133	36.7021	2265.79
AGT22100	10.8794	0	0	4.19464	10.4732	0	5.48837	0	0	0	0	0	0	0	0	0	0	0	19.109	0	0	0	0	0	0	0	0	0	0	0	15.201	0	0	0	0	0	8.1953	0	0	0	0	0	0	0	0	0	0	0	0
AGT22101	10.7166	7.24884	25.1432	2.77386	6.56511	25.1481	9.22469	17.1208	2.41107	1.87177	8.38222	3.33114	19.6273	2.38124	80.1293	14.3061	0.813321	26.4162	7.10805	5.46486	1.3874	12.8097	57.9699	2.84594	2.85357	2.9816	1.90773	1.53669	1.93012	3.92215	4.74688	2.85463	1.09142	2.85463	5.03708	8.16809	3.66942	11.97	22.362	54.1065	11.7582	1.16085	1.3329	1.71639	0.891141	22.8221	67.4089	6.24599	63.5993
AGT22102	21.6022	389.516	16.4803	7.74892	3.59148	20.7284	6.73901	19.0031	6.42164	3.20622	286.063	6.39828	76.956	1.81542	27.3271	198.867	1.41493	19.4521	4.70324	13.5079	3.4605	21.9536	51.1212	4.02178	6.12713	5.20807	3.89908	1.17511	3.46418	7.93607	5.43691	9.05374	4.95324	9.05374	329.571	87.713	1.08787	97.9938	19.0582	55.4999	5.489	3.01558	4.99442	6.3548	0.757619	33.163	113.541	14.6474	20.6596
AGT22103	95.4031	31.0118	50.641	24.418	28.2951	58.0291	55.2146	50.6013	43.7072	34.6102	27.4205	46.1395	34.0932	17.0431	55.7632	25.5199	7.78375	108.104	18.9675	69.1922	41.1929	57.1465	106.716	35.0889	50.995	35.4773	30.0639	23.15	37.0668	38.9244	31.8408	53.5055	4.83276	53.5055	29.5256	31.7504	13.3335	49.8692	49.0508	52.2998	46.3648	24.4143	44.1054	38.8448	2.95327	64.2537	67.6014	52.4183	112.079
AGT22104	233.972	23.6902	13.813	5.9892	14.3038	22.9217	13.3365	16.6937	17.5648	10.2819	14.3425	13.1183	9.33859	17.775	7.61032	18.2073	3.66487	8.28209	16.9467	7.86344	21.3585	9.1467	16.9448	51.3692	12.3837	30.1704	8.12745	3.48576	12.2785	10.3011	16.986	29.5852	1.46624	29.5852	28.933	10.7568	6.25046	16.3639	13.1571	12.6584	9.15323	7.20893	18.6619	15.4683	2.02464	11.7256	7.22904	8.93487	13.0805
AGT22105	14.3049	4.66824	13.2782	3.96722	1.69117	10.9307	6.20364	11.8041	2.36318	2.92515	3.98418	3.4997	4.82242	1.44987	23.2945	11.4477	1.58879	6.41696	3.63663	4.30604	3.45988	10.8144	11.0189	6.76662	4.29485	4.9048	2.55543	0.9802	3.04168	4.20303	4.44162	7.16968	0.397277	7.16968	2.81136	6.89051	1.51239	11.1577	9.75171	11.7026	4.12072	2.40107	2.32479	2.87392	1.93098	9.39814	17.9401	9.62825	5.96524
AGT22106	36.5429	21.5315	15.0805	10.1195	13.6051	22.3834	20.7776	29.845	10.4562	11.4299	22.7276	24.2831	15.8055	5.70235	17.0509	27.8807	1.82593	19.9117	12.5889	13.2791	11.7698	43.4996	47.5652	11.0405	19.8669	22.5474	8.03627	4.13988	8.76829	17.7515	13.9166	18.4571	1.2784	18.4571	13.5701	19.8214	6.99591	36.2368	38.7811	33.9878	6.63005	7.72644	16.3085	13.3582	0.847327	37.6603	30.0997	41.1324	33.0591
AGT22107	21.6301	38.4176	34.3399	12.7696	23.196	23.4833	20.7912	44.7737	8.83333	9.60432	43.0998	11.6761	29.3643	8.06204	20.9767	37.6119	6.89933	38.5702	14.0121	22.9462	8.02531	38.6191	65.7539	9.9276	15.6822	5.64946	8.74103	4.90538	15.7858	11.6855	19.5415	11.8716	10.0144	11.8716	17.7971	31.0389	14.0161	53.1574	57.9078	76.3222	18.7126	7.41735	7.41152	6.333	4.29491	56.1369	69.8473	30.0306	54.9555
AGT22108	14.1387	5.56342	5.75433	15.4891	17.1445	8.61272	14.1281	18.6122	5.65401	10.413	4.21842	19.4321	15.4806	6.4578	17.8721	25.6549	5.90168	11.0491	12.7751	16.9115	11.8345	23.2377	28.9716	9.80919	16.7512	12.241	10.571	3.58413	8.78776	12.9494	15.0062	11.3927	0.387375	11.3927	6.56035	3.84576	4.81322	9.17824	5.18291	35.6187	16.9897	9.60027	9.87338	13.9249	4.56449	7.87672	20.7359	23.3807	68.0992
AGT22109	16.0341	35.0675	41.9183	16.5231	8.98069	8.08022	21.325	18.3644	5.94783	12.621	22.9305	20.8351	29.2544	2.43277	23.2273	28.0536	5.00949	21.0314	8.19287	52.9385	11.3684	34.7559	14.0487	9.96384	12.9715	9.36034	8.50068	2.27728	8.98055	20.7502	13.3062	19.1557	6.55318	19.1557	10.8022	10.1873	7.24698	23.2821	15.8164	49.9988	8.50984	13.9459	7.99368	12.0555	3.46661	18.3327	43.6859	44.7382	27.9744
AGT22110	65.8855	125.954	70.6259	49.2994	91.603	79.9942	86.3001	158.962	123.44	123.686	87.3462	188.329	239.139	50.1899	49.1953	216.377	86.2687	75.8197	71.6364	328.635	105.646	211.885	109.809	92.1545	105.868	96.3708	124.731	36.1517	96.1655	160.875	129.858	172.568	7.16235	172.568	75.9671	51.6155	42.1643	110.218	60.9572	616.437	185.036	128.302	120.078	118.478	46.1671	82.0647	139.795	232.33	208.294
AGT22111	89.4795	66.1605	15.2971	43.327	41.2498	63.2078	94.2009	69.5094	136.309	100.727	42.137	147.004	60.7666	53.5953	20.919	47.7751	78.6452	75.19	84.3935	178.997	120.547	121.889	85.4001	92.5283	143.425	95.7368	138.924	31.2772	156.776	114.767	153.002	137.216	6.65007	137.216	43.2587	25.8644	28.1641	30.7824	29.4131	111.226	61.4089	114.26	102.658	109.443	39.3753	35.9157	67.3673	115.597	57.6928
AGT22112	6.87063	0.469	1.88331	1.14224	3.64082	1.87187	1.65353	10.9061	1.28602	0.419826	0.727771	1.758	3.31965	0.283233	1.40619	3.54486	0.912112	1.72684	2.15893	11.6264	1.44006	5.43238	1.98004	1.29261	2.53498	2.28784	0.350092	0.677028	1.14595	1.97935	1.5853	3.36144	0.0399128	3.36144	0.651798	0.839105	1.13957	0.830346	0.646982	5.08146	2.12746	1.55074	1.44809	1.92487	0.440905	1.0689	2.50597	4.83656	3.99536
AGT22113	71.0091	89.1489	45.7526	51.815	41.4529	105.799	168.343	180.711	92.5036	55.4542	52.5645	101.145	191.522	23.1205	76.6812	172.419	43.5212	86.8838	57.2723	182.61	15.7766	108.95	81.2796	203.61	62.7063	196.157	43.6627	22.7777	39.49	157.1	60.6093	200.767	8.03576	200.767	60.1148	74.9486	18.7327	98.5058	73.7344	486.486	400.022	46.9559	16.5807	83.5844	27.0411	91.8973	130.536	124.51	200.583
AGT22114	31.9861	7.87253	26.9013	26.7362	19.9796	31.1791	56.7846	48.1938	32.9551	19.9217	6.16684	58.3097	7.38533	11.8335	19.4539	17.0118	3.31237	28.5404	33.0229	23.042	10.1948	43.1384	64.8461	30.2281	30.1901	61.0134	23.9584	11.6823	17.2627	43.7036	30.2495	41.8533	0.618432	41.8533	12.4138	9.95434	10.484	11.2576	7.33952	30.78	40.7597	23.4719	14.3853	40.8542	3.24503	9.3162	15.2143	51.36	57.1774
AGT22115	72.775	11.2725	153.378	3.15013	8.43825	113.119	319.2	35.8112	28.3622	43.4257	9.60505	105.446	12.3225	7.64115	17.8474	6.01819	10.6678	220.272	17.1542	37.909	11.6795	57.5122	156.524	47.424	28.8902	46.0001	24.5925	7.44942	12.1321	136.379	33.4157	44.6216	3.39185	44.6216	3.82328	5.94238	6.68444	10.2461	3.80825	24.6748	149.749	18.8827	17.3624	57.0735	2.64931	3.97602	34.6249	49.6772	152.332
AGT22116	190.17	487.795	1510.31	132.023	114.419	3423.16	2703.9	421.657	324.656	429.741	98.0207	559.39	4042.53	60.8545	2217.49	731.018	231.365	1886.49	243.061	1759.74	157.171	809.711	4319.67	250.398	147.467	198.711	205.376	42.001	192.643	1486.99	427.035	1088.19	651.356	1088.19	85.8374	369.185	69.9209	417.987	619.935	3358.71	2991.37	164.77	450.893	323.347	141.333	730.627	1391.62	905.246	849.531
AGT22117	126.411	204.706	128.31	145.152	162.123	54.0555	125.072	200.444	264.956	230.096	260.951	222.804	114.367	184.433	46.1653	128.709	85.5793	75.1817	141.311	108.478	364.806	122.596	147.611	129.729	325.792	163.448	314.584	137.475	140.517	165.697	351.844	216.644	19.7635	216.644	294.102	74.741	72.3798	113.172	34.2292	248.454	175.963	299.449	259.533	219.454	75.5925	81.145	143.258	116.498	99.7258
AGT22118	131.395	25.6254	15.909	29.6939	37.8227	23.8195	36.6233	46.1308	49.7126	25.806	20.7978	57.704	32.7511	19.1989	22.3673	53.1786	13.4017	28.8021	43.5189	34.8921	31.648	62.0973	28.098	95.9751	83.407	85.4026	37.0615	23.1641	43.1836	33.0138	56.1626	42.9816	0.946916	42.9816	23.547	14.8175	25.6022	18.0207	17.5422	50.339	46.5048	36.3572	33.3479	40.6504	22.6323	19.1155	34.3	61.1496	46.4367
AGT22119	257.759	56.8071	32.0268	5.37542	153.388	7.88618	9.54523	194.887	18.1034	12.4364	15.3305	17.6483	33.9602	30.3643	5.68626	34.6916	9.0064	7.42674	153.124	11.1539	19.8092	178.325	9.4202	365.824	16.1903	327.391	22.7387	62.7187	73.0887	9.20766	17.5475	26.3953	0.735669	26.3953	38.33	4.69513	72.3906	3.68956	2.06864	114.321	60.258	24.3486	14.145	14.4662	17.9949	4.22182	46.063	132.183	113.385
AGT22120	99.7612	66.2595	18.9449	3.39004	7.8132	13.3901	13.648	3.40843	6.36876	33.7855	6.3448	31.2425	2.8881	9.11728	2.15549	6.33938	1.22337	3.08816	12.1766	4.35179	5.86104	8.74342	1.69001	10.2738	20.2556	7.0813	5.00865	1.98123	7.51422	29.0259	41.8956	24.4749	10.4925	24.4749	114.815	5.06453	2.54742	6.68221	5.45452	4.81094	4.01026	2.4651	12.7812	13.7693	0	7.1683	2.58549	15.211	27.3893
AGT22121	9.47951	32.4924	3.97793	2.54612	4.71663	10.3325	13.2181	4.65193	9.02659	15.2523	4.15044	39.732	2.4257	1.16231	0.424309	4.4592	2.88985	4.08513	1.96435	5.17799	3.44027	5.50766	5.93118	2.1842	8.29362	7.43444	2.76067	0.728011	6.13186	24.7503	13.89	28.8059	1.14653	28.8059	85.9081	1.59513	1.12327	1.2277	2.65503	4.79832	4.17786	3.39679	6.47252	10.8419	0.29801	2.70928	3.42018	7.04538	17.6282
AGT22122	13.7808	9.89384	4.51472	1.15355	2.96748	9.15408	13.9956	8.37639	9.10636	15.7002	1.30848	43.4604	2.83906	0.640176	1.87811	4.41887	3.11582	4.80197	2.54792	5.31497	3.35692	8.3345	6.47264	2.47894	5.27529	7.34076	7.04971	0.885268	6.40989	24.6738	5.82716	26.7646	0.975938	26.7646	44.8441	1.65951	0.819547	3.43366	1.59528	5.15919	4.30055	3.30443	8.19698	9.34408	0.63417	2.04992	3.18854	9.11555	19.3152
AGT22123	11.0092	14.0808	10.4481	1.104	2.56638	10.2625	25.4032	9.53697	15.8057	25.1542	2.92124	77.278	3.12701	0.728875	2.9107	5.89208	8.30463	18.574	4.46571	17.506	6.61166	9.92764	10.785	6.71174	10.2228	10.4066	10.8765	1.59077	15.1082	35.5524	8.09355	50.5858	0.656464	50.5858	27.1414	1.56084	1.04128	2.92651	1.88212	5.30648	4.09808	5.57797	13.3172	13.3798	1.45035	1.95341	2.3779	18.679	29.8144
AGT22124	75.9103	7.34837	16.9162	6.53899	10.0321	15.3723	12.3698	24.1988	14.2704	10.5473	4.27607	12.6445	5.23522	4.39403	5.45384	8.55466	1.84799	16.2338	8.7931	14.3161	10.3023	22.8931	17.7243	18.4681	12.239	27.6691	8.51168	5.78607	11.6604	10.2663	3.99704	19.0693	0.0646925	19.0693	6.86702	4.93022	3.69415	19.6832	7.04099	10.7394	15.2843	7.81981	10.9785	10.5297	1.57221	8.22947	5.4678	21.896	16.9092
AGT22125	64.9996	14.705	272.828	5.84197	35.9373	40.8658	62.7011	24.3459	15.5083	10.9693	8.24	11.4834	64.5446	16.9152	93.6028	24.6989	4.76638	101.067	23.9136	13.5012	4.84383	67.4997	80.1107	26.1849	4.50959	53.6462	6.0982	29.161	37.4824	18.3883	14.7275	23.8392	9.03805	23.8392	7.56905	8.40434	38.7076	13.0173	5.15185	137.282	26.241	28.2126	9.11319	6.7058	3.99362	9.30948	81.7619	61.5876	18.1719
AGT22126	64.9922	11.6908	213.21	1.62466	366.734	15.1292	25.2207	319.368	187.409	24.4978	7.5245	39.7137	127.225	141.616	14.2827	174.049	46.8937	24.0009	451.853	62.701	30.7202	280.676	23.7096	275.831	12.6502	372.884	52.1624	82.0805	335.352	25.8659	13.8376	128.951	6.28604	128.951	58.2201	5.7045	186.47	4.35131	2.93226	420.922	268.806	40.1523	37.5787	22.355	13.9879	5.24817	69.8383	236.21	172.778
AGT22127	19.1352	22.3077	151.713	1.25796	228.691	16.2357	23.0432	349.879	200.529	20.2625	15.3991	37.8129	104.177	46.1326	9.13343	188.391	242.76	22.5472	327.194	55.8553	39.9443	339.705	11.5836	77.3551	10.1108	202.253	57.2207	32.8052	178.214	34.8897	11.0067	141.747	6.14199	141.747	91.9437	5.28243	109.204	6.96971	4.5255	304.839	288.05	59.2974	42.9342	27.4891	85.9829	6.72904	97.8913	269.945	148.738
AGT22128	14.2309	33.6054	546.189	2.69965	402.902	27.6494	36.5449	288.836	151.943	20.6709	24.1982	39.4527	177.348	39.0182	17.1884	255.609	220.371	63.4568	401.728	41.6699	52.8349	405.232	17.9147	68.4443	12.9219	132.512	46.9123	44.865	103.365	49.0453	12.022	131.41	6.25501	131.41	121.716	12.596	213.145	15.3313	14.2627	268.77	600.184	88.872	45.0738	42.1861	77.4101	14.013	157.589	376.832	305.34
AGT22129	7.01326	23.8275	223.416	1.88911	277.642	26.628	27.3348	184.785	130.572	15.0371	14.2813	36.0052	62.7669	20.1661	6.65936	111.84	139.888	49.3053	182.92	28.435	34.7394	244.529	35.3914	24.0793	7.06972	96.8314	45.5332	40.619	48.3223	27.5536	4.20603	96.9774	2.00749	96.9774	63.4144	12.3096	172.241	13.6049	10.4244	93.5461	194.291	60.4895	24.9901	25.6707	45.0243	10.9968	77.2709	216.065	156.636
AGT22130	22.3283	13.0098	208.447	4.67134	255.167	21.5969	20.8889	128.742	75.3294	10.5121	9.58034	20.0674	70.5671	26.3414	6.58334	114.489	54.0734	30.8604	168.981	11.2172	26.7691	131.355	11.7649	12.6572	7.18945	43.8065	29.3059	39.2529	42.1025	18.5612	7.43731	64.4518	3.38026	64.4518	62.6418	5.87057	149.663	5.27422	6.67053	76.4218	224.47	36.9258	21.2943	22.681	52.9914	6.55987	95.0793	90.6431	113.853
AGT22131	100.486	43.1346	153.965	16.5776	168.356	52.6039	36.0697	176.102	132.682	24.1325	40.4394	56.4218	59.1372	42.4853	6.15854	126.486	9.61219	66.1749	293.597	26.2489	65.8415	174.868	53.4594	33.7569	53.7393	96.4406	63.5025	50.9459	81.9733	30.3406	56.7008	123.295	8.56529	123.295	109.903	67.527	139.744	35.002	74.3798	89.3461	136.613	53.704	31.5056	48.5612	2.70338	65.5387	107.482	123.989	79.1057
AGT22132	33.8174	31.3371	30.0712	2.2925	42.9297	21.3358	19.1222	68.668	39.0757	3.7127	35.9342	14.899	17.1911	12.643	8.88251	49.6933	8.06617	26.47	91.0556	11.6898	17.2728	45.9056	48.0206	12.1367	8.58556	27.4952	18.576	16.6917	22.1448	20.2271	11.4232	38.2199	2.3531	38.2199	84.5404	16.6962	48.1491	17.7458	16.3472	30.252	22.7124	23.7029	13.4945	15.6039	1.03976	11.0282	75.5758	37.3637	30.7524
AGT22133	10.0141	4.13943	7.12381	1.28701	3.21342	3.4616	3.52827	17.0889	10.2279	2.38206	7.11159	2.21661	6.3916	2.04069	7.78863	4.96622	0.718784	9.28989	18.5663	2.15914	4.57062	30.3662	12.7665	1.93163	0.952083	4.1051	4.56135	1.9401	4.81629	5.32417	0.888379	9.23352	0.654223	9.23352	1.64367	2.64501	5.9869	4.18783	3.26304	14.5729	3.69743	4.41749	1.76695	1.71913	0.222369	4.49247	34.2706	21.0285	10.3551
AGT22134	28.9863	32.1704	6.01425	12.4772	4.45959	11.2676	19.4972	25.3464	12.4633	10.5786	23.1137	25.1481	10.8798	3.78081	5.79999	20.7591	0.837925	15.7128	9.93846	11.6388	7.09039	22.6238	8.83509	11.7616	16.3087	16.2597	6.79991	3.55406	6.88458	18.426	12.3906	21.6793	1.25714	21.6793	18.3627	17.8398	3.09081	16.2369	22.6099	11.5592	10.7455	6.4522	7.74889	18.3568	0.462907	17.4882	19.8339	25.0394	13.5164
AGT22135	552.196	260.58	278.666	315.141	799.515	363.917	391.118	800.281	382.998	444.303	251.385	530.048	478.976	205.421	210.529	289.701	227.58	331.66	332.63	1535.91	290.497	465.251	406.792	468.937	387.67	284.287	407.725	189.257	316.664	557.436	441.352	512.085	104.895	512.085	166.063	164.038	323.279	220.604	175.251	559.739	822.167	283.656	326.14	306.743	74.9169	248.239	271.299	488.81	342.244
AGT22136	79.0761	3.23278	3.60597	2.40111	8.923	13.1894	22.2109	59.6049	16.3651	11.093	3.34432	13.6325	13.2964	4.92725	16.27	6.15386	5.23927	15.8706	15.2629	14.9098	13.6913	24.5473	63.8987	9.78984	17.1017	11.1198	13.2724	5.65662	4.38829	11.218	18.2123	16.5501	1.10047	16.5501	10.7328	2.16896	3.49112	1.66936	1.27417	30.3331	12.0222	16.2317	9.98158	7.92395	0.202609	1.6373	25.5781	13.0287	31.3647
AGT22137	432.499	158.783	194.825	110.804	178.046	73.2316	58.8525	143.392	98.2422	75.8056	141.676	79.3582	188.328	136.074	107.684	158.24	25.7335	57.1642	327.354	36.6159	116.562	163.482	61.9573	190.177	446.77	148.955	122.477	51.3993	132.197	101.263	373.713	116.514	36.935	116.514	201.056	49.715	36.4378	156.959	81.358	287.852	129.778	72.5947	48.499	68.7885	25.8738	84.4396	112.035	105.399	82.6625
AGT22138	82.0895	4.08525	7.95124	12.1702	40.0627	31.6783	16.4156	10.1078	20.3112	7.83627	6.64656	16.3484	11.651	7.78978	22.8458	29.6384	3.16179	13.7524	17.1228	16.9669	16.2336	27.9086	35.9984	41.897	28.7352	18.6301	16.3989	11.2913	13.0715	17.4524	21.0421	26.4417	0.085142	26.4417	26.8235	3.97152	12.4586	6.42094	3.59823	11.1852	405.411	16.9384	18.5344	15.0131	2.86864	3.8478	8.45553	22.8583	74.7529
AGT22139	110.618	197.14	114.692	53.4339	38.64	142.035	196.589	95.0325	54.065	42.6266	77.7705	71.8947	81.4245	12.9841	43.8148	60.0365	20.0084	305.641	38.5811	220.753	28.384	90.3396	199.349	60.0107	46.65	41.473	28.671	22.528	37.8265	115.124	37.2412	83.6697	17.5108	83.6697	49.839	24.4549	32.3785	55.4248	60.9405	109.033	121.519	39.3092	39.1143	56.0984	22.7703	67.8867	70.4365	106.201	149.411
AGT22140	172.237	65.6395	59.0965	43.408	48.5292	56.5544	107.658	86.0928	67.2478	61.5554	46.6841	79.8179	39.4647	12.4045	25.7721	36.4875	10.638	53.7072	27.67	174.192	35.7421	57.9274	53.6843	88.0614	47.4487	68.6138	42.3869	18.8689	32.6705	90.5821	40.3049	84.81	6.38407	84.81	68.7796	48.9326	17.0883	49.8053	30.1831	46.1505	85.072	38.6608	32.6886	58.2627	2.93845	32.6506	41.7532	64.4674	51.7756
AGT22141	220.456	87.1345	78.7265	57.9077	94.6989	78.2483	105.455	200.656	296.361	239.846	53.2394	171.474	68.1344	59.199	32.1901	94.947	47.6605	67.3734	83.3061	474.708	206.195	257.364	130.426	232.813	128.514	167.978	268.302	52.3146	89.5967	165.483	75.2686	237.539	17.7968	237.539	90.8223	100.845	38.3741	70.867	47.6513	111.762	100.149	228.887	215.447	269.331	8.60106	69.506	70.5085	276.544	71.1361
AGT22142	293.65	113.797	20.3094	34.7914	95.2111	40.0357	38.4065	117.611	133.349	85.4542	67.9362	97.1607	48.8606	63.7053	23.8295	70.0836	40.5741	32.5886	101.484	226.701	102.95	111.795	44.8889	169.208	192.377	89.1983	108.07	62.2245	128.384	64.0355	172.857	108.425	2.6901	108.425	14.6436	10.4627	42.2437	22.9456	21.4294	81.6598	56.4258	94.4543	86.0143	102.491	25.913	14.4086	47.1624	129.943	73.9038
AGT22143	459.467	91.2387	91.532	97.2651	137.812	76.2889	79.7729	204.254	171.714	122.675	70.3817	149.915	99.6091	66.0686	82.8789	120.175	144.908	85.9671	127.257	319.024	149.937	141.386	85.7031	275.081	262.543	141.94	143.421	68.4292	130.472	119.437	207.229	180.056	6.22643	180.056	90.7559	53.49	77.8327	87.6988	63.8221	136.419	205.396	180.698	109.049	139.471	251.035	71.5243	84.5675	168.651	159.247
AGT22144	323.927	177.382	102.652	91.6586	130.22	83.4743	74.1929	207.648	149.508	101.117	157.633	146.241	132.627	53.8538	106.284	176.783	36.7011	63.3402	90.7404	218.104	96.8148	122.78	89.6885	197.389	180.761	131.582	93.779	60.561	114.966	102.426	125.466	174.038	7.28961	174.038	127.228	246.641	63.0894	198.808	162.264	163.436	204.911	111.323	76.7835	130.368	35.6328	217.794	128.174	135.166	206.243
AGT22145	232.57	68.7777	61.2177	82.7695	95.1428	92.8847	63.1159	168.187	127.4	75.1684	60.1496	92.3216	70.1657	44.3988	56.2637	112.986	27.4128	69.0511	66.6195	193.413	99.2611	101.897	100.313	98.5137	156.512	80.0128	97.8299	48.3304	105.113	91.1303	129.231	136.185	11.8934	136.185	42.9297	44.6692	41.9004	69.2911	48.2272	84.8016	138.688	100.705	79.8735	116.111	58.3046	61.4019	79.4445	117.951	117.239
AGT22146	229.192	4.05121	18.0473	5.35321	13.6608	6.77083	3.29612	27.3532	17.7043	3.90977	6.77761	4.71585	107.314	3.60431	25.8252	6.95339	3.50853	8.67016	52.9429	12.7726	10.3749	22.1427	9.18344	61.2165	21.14	23.729	8.31625	11.5634	15.5698	2.24406	15.1202	10.4024	0.0323218	10.4024	11.1725	3.39759	19.6873	2.01727	5.31418	157.42	36.9712	9.16274	8.32223	17.991	7.99791	9.73807	37.0359	18.503	15.7281
AGT22147	17.2415	0.943274	39.614	1.22199	1.34247	2.13338	4.92454	9.47673	1.39273	1.26656	1.18928	2.76233	3.60899	0.854478	19.8984	2.21809	0.573275	18.9863	4.39781	24.3806	1.19847	11.2901	19.6402	2.40718	2.16956	3.27408	0.762798	0.557047	1.34445	2.25588	1.77135	1.20727	3.7729	1.20727	5.89917	0.632868	0.763988	0.835015	0.836511	4.10806	130.91	1.03964	2.63061	1.12916	0.443384	0.537455	512.445	7.21177	14.174
AGT22148	40.1541	1.76405	12.7185	1.7202	1.49392	3.58434	5.93675	12.1652	4.76947	4.30663	2.05303	3.15592	5.06199	1.53573	2.0607	5.0909	6.90046	15.9427	3.35038	3.60569	4.8392	16.5321	4.75473	5.40211	4.64755	4.69379	2.87303	0.820777	3.06943	7.30959	2.77059	5.78806	2.0881	5.78806	5.23755	2.04432	0.681911	2.44886	0.474059	8.6366	28.7248	3.35829	3.97722	4.6073	0.995029	0.730993	83.8925	13.8577	4.66772
AGT22149	115.988	220.015	37.2152	13.1971	9.64059	23.969	39.5868	27.7445	16.3031	8.21306	152.081	13.9391	465.712	3.69392	24.8298	581.355	70.969	427.77	5.11941	29.5997	12.7759	22.3282	12.2716	25.94	15.0278	15.3363	11.6915	3.35678	6.94433	78.2263	5.08184	31.5989	28.0146	31.5989	127.125	92.6476	2.70224	164.532	13.9171	289.72	124.892	10.9636	12.406	39.6532	15.1598	22.1782	370.825	21.5534	20.0008
AGT22150	55.9357	1077.2	17.7502	30.024	67.5736	5.79031	13.2791	41.1468	38.4421	29.2199	647.935	36.3248	13.2696	35.2018	15.7292	23.7584	62.8217	20.0313	51.0504	39.7281	27.9371	82.9706	13.3113	39.707	91.3456	28.5804	40.9491	21.7757	56.8644	32.91	92.6284	29.9408	5.32437	29.9408	40.3246	222.048	21.481	274.512	26.2675	14.4473	37.0178	23.3185	30.0735	31.6321	5.62595	46.4971	11.7395	80.2868	31.5411
AGT22151	0	0	0	0	0	0	0	0	0	0	0	0	0	0	0	0	0	0	0	0	0	0	0	0	0	0	0	9.05929	0	0	0	0	5.87479	0	0	0	0	0	0	0	0	0	0	0	0	0	0	0	0
AGT22152	108.739	88.1205	5.93661	39.7761	4.00876	1.72861	7.58976	7.3336	12.8598	4.6971	45.5589	4.80014	133.984	2.93174	6.15395	311.031	71.5556	123.772	3.30318	42.1591	6.82562	6.75316	1.87006	21.119	12.7585	11.3451	5.78208	3.93491	3.9345	15.0448	3.31584	11.129	8.03793	11.129	36.1149	124.839	1.8214	145.655	6.79537	135.15	14.3366	6.48711	5.32583	9.91331	5.35575	6.73882	64.3933	9.24085	5.20327
AGT22153	43.3866	108.988	5.08898	20.0952	1.43099	3.67859	7.68638	6.08648	6.70703	2.16574	56.717	4.21058	76.8308	1.37165	1.33238	191.575	9.57858	40.3836	3.10046	12.2212	5.19648	9.60815	2.58675	7.47957	12.9578	8.68951	5.33201	1.1793	2.25201	9.72456	2.33657	5.66221	6.4122	5.66221	73.0122	165.107	0.559873	254.407	12.9415	80.5495	5.6781	4.99454	5.85222	8.74764	1.42967	13.7852	62.4353	8.8493	10.7961
AGT22154	19.0502	34.0882	5.17293	18.609	1.35389	1.39216	6.32091	4.72498	5.41766	2.55467	20.851	2.67439	49.0449	0.902782	2.59759	138.132	11.1005	28.9552	2.1334	7.3124	5.74118	6.06034	1.14097	3.30161	9.84608	5.26524	2.9588	0.686627	1.42046	9.2341	1.25049	3.28734	2.99542	3.28734	42.9676	46.6987	0.770487	75.4748	3.28077	61.6904	4.19862	4.42693	5.59023	6.75123	1.96749	2.98115	47.5065	4.90513	6.75334
AGT22155	14.0262	91.6851	9.91452	23.0066	4.57715	4.23588	5.03705	4.79217	13.9911	3.95847	58.1557	6.83757	61.8394	2.74686	2.74645	176.701	34.1856	39.7282	5.42831	10.1975	8.98961	7.85388	5.51597	2.61811	15.7651	6.80336	8.14236	3.24982	5.0423	12.1931	2.9895	11.3194	4.6665	11.3194	81.7377	171.092	1.07448	200.036	13.4206	75.0624	6.83105	6.06528	4.66871	12.2508	6.48525	9.07061	72.6118	5.66107	8.58073
AGT22156	1281.25	42.1288	1271.81	54.2649	121.473	355.505	215.453	77.4492	68.5498	40.4054	35.0215	59.2186	279.773	85.672	371.208	101.592	316.024	460.918	0	183.892	74.555	299.756	117.804	136.384	0	47.4253	22.4627	90.0383	208.325	60.9597	0	87.8114	0	87.8114	46.0029	100.948	51.1823	99.8939	78.2793	262.748	95.1827	95.0766	34.1678	27.7884	84.8682	85.7285	293.13	192.615	132.448
AGT22157	35.6322	3.15085	62.886	2.86896	4.19313	11.4977	7.75178	28.2511	6.07634	5.641	5.50051	4.95628	86.1951	2.40766	37.7885	7.14456	1.3131	17.2362	5.15352	15.3104	3.81268	22.2452	16.1529	6.66237	3.57177	6.165	3.30401	1.59491	3.05506	3.54607	4.39541	5.76097	1.1875	5.76097	3.64912	4.63065	1.7317	6.77385	7.53999	124.696	78.0861	3.63812	4.70739	4.07966	0.423158	5.12937	140.606	16.6468	35.363
AGT22158	7.0039	1.03707	25.7674	0.685181	0.402535	2.69043	1.89849	8.07768	1.64059	0.69625	1.05608	1.8222	1.19035	0.603926	1.74904	1.76366	0.378167	4.96397	1.19347	1.34522	0.741174	5.10521	5.59729	1.11154	1.07338	1.16745	2.51594	0.408291	0.633488	1.75072	1.46061	0.597288	0.198577	0.597288	1.44128	2.08739	0.472474	0.688532	0.613126	3.88313	6.10288	0.381005	1.16204	0.931074	0.146241	1.03407	35.8852	5.25518	8.6506
AGT22159	20.6577	0.569272	16.097	1.65195	2.35692	3.78679	4.3229	11.6956	3.36209	0.509586	1.76674	4.4011	3.64824	0.785803	3.53559	4.25494	2.49102	10.8994	2.88928	3.82888	2.95342	11.2095	14.311	8.42594	3.6007	3.20421	4.32025	1.41943	2.55008	5.12541	1.7817	3.9344	0.339123	3.9344	1.45045	0.254627	2.76643	1.25984	0.897494	11.0054	21.2168	3.62515	4.53598	3.21257	0.963307	1.18931	73.0606	8.90714	15.357
AGT22160	76.9938	5.57088	47.0709	11.5952	25.2271	61.0212	42.1779	51.357	30.5512	29.0896	5.76309	45.0268	29.0408	6.80872	33.6049	18.5581	2.70857	65.4098	20.4935	60.3078	18.1867	69.1873	89.2666	52.696	25.4129	29.0917	17.6735	9.38221	18.5272	40.2302	22.6664	33.511	0.316062	33.511	4.30123	7.26767	24.0642	10.8904	11.8934	49.1154	31.8726	14.5541	18.7728	23.658	5.41174	15.3417	88.2501	53.4877	41.5255
AGT22161	291.051	12.3747	616.312	103.668	341.561	273.289	274.079	178.803	86.1349	125.542	16.8021	127.56	170.84	24.9106	764.58	49.5373	19.0525	365.517	147.035	243.352	58.0863	259.595	513.731	140.213	128.08	82.0347	80.5695	40.0576	73.9104	246.041	75.9109	118.257	3.15933	118.257	0.955437	18.45	170.385	3.65148	17.0708	173.071	149.184	62.6378	65.7345	86.7632	13.9601	34.4705	259.821	198.021	98.5858
AGT22162	14.1215	8.24089	93.8876	10.2994	10.3536	30.554	20.9528	21.2981	6.3125	7.71658	17.2257	9.22136	40.3873	4.04127	75.4491	13.6868	2.68872	91.4271	6.45049	17.7535	3.75421	22.105	67.7938	6.30908	6.4345	7.44597	5.50401	5.54966	4.54819	11.3491	5.41637	8.24351	2.32542	8.24351	4.44553	13.0223	5.53287	17.0619	22.3091	81.1672	66.0434	3.74466	6.96596	7.95492	1.71255	28.2345	174.45	15.8478	71.9738
AGT22163	12.4078	117.06	4.24026	19.6048	18.7367	65.9871	67.0127	68.659	48.873	33.2184	41.4326	68.278	51.4247	5.93451	23.0668	69.3228	14.9621	59.5415	5.55523	96.7065	22.4245	74.0849	39.254	4.80431	12.9069	30.9064	25.6738	6.65161	17.9378	45.8383	11.7843	64.871	2.77294	64.871	2.51575	31.9822	7.69725	50.0765	39.9546	28.2657	53.9288	30.1487	29.9293	35.5995	14.6352	44.0068	36.0853	86.9014	54.4016
AGT22164	13.0417	2.25667	22.0882	77.1791	15.7665	10.2077	34.426	12.2276	10.2338	8.08025	16.1958	19.0326	7.44689	13.7256	4.71211	3.50609	14.8121	37.6673	14.5166	17.997	12.6635	21.3467	15.3735	6.10441	22.5783	13.337	21.0566	13.0305	16.6949	16.1907	3.95521	15.5965	2.30456	15.5965	9.4087	20.1874	9.82415	4.74447	4.44722	8.98906	8.99162	7.87617	10.3392	13.3139	4.24297	3.42878	4.28983	12.4384	12.0152
AGT22165	12.0114	160.348	88.6152	38.603	30.5761	75.4888	108.094	54.7082	24.6704	39.195	74.9253	61.6882	121.628	31.6173	44.1888	139.482	46.3685	92.9025	16.2124	39.5356	13.5269	115.097	46.0414	20.6946	21.0385	20.9316	19.7749	8.42239	18.9708	71.3854	40.8492	59.2642	2.65432	59.2642	103.782	36.3524	6.43688	93.45	59.3384	81.8071	75.3739	18.3634	20.2521	34.8744	49.5082	63.9081	76.0547	163.596	66.9935
AGT22166	15.2416	98.2172	24.7346	15.6883	19.9129	20.4758	30.7561	23.3172	13.028	13.1426	33.3885	26.0937	31.0892	8.56082	19.9502	34.9495	10.0922	24.3573	15.6563	53.1205	10.0775	46.1311	23.7058	11.0594	14.2063	11.2085	10.0778	3.8535	13.1949	35.0413	21.5496	24.6226	9.47869	24.6226	36.1182	24.6829	7.79091	63.1919	51.4822	36.1385	23.7103	12.7719	10.1859	13.5061	2.28454	40.9617	31.0051	60.8511	20.8457
AGT22167	68.9925	22.0995	57.3655	39.7538	57.1857	92.7393	82.6244	44.904	68.056	42.1083	18.2487	67.4538	73.6821	24.4043	23.8672	61.4583	27.7829	75.6348	93.6809	113.937	47.0648	61.6781	85.909	49.1777	100.425	53.6651	42.2625	21.2955	67.1112	66.2646	79.3637	78.0649	14.8845	78.0649	14.479	26.4064	32.6019	27.9473	20.0337	104.629	31.1965	41.0593	46.6636	50.5333	10.3285	24.464	108.351	58.8276	66.0415
AGT22168	76.4065	95.6092	17.2422	150.144	130.664	40.6729	49.6079	17.8371	160.849	670.33	15.6579	70.4158	29.4067	123.431	10.851	23.2228	7.51558	20.658	78.8598	92.7459	274.958	131.3	48.9451	75.5635	212.333	134.698	224.364	94.4409	254.826	179.282	275.441	313.025	59.3431	313.025	4.3761	4.99346	57.3822	23.9465	8.46187	55.6442	20.6356	187.617	655.185	335.42	18.084	16.9625	53.2981	616.867	36.5787
AGT22169	38.6662	96.6695	5.88158	147.978	73.7275	5.66125	9.28265	11.6956	52.3901	155.264	17.6743	20.5885	10.3526	66.3205	3.31842	13.8286	1.79907	5.10909	37.5061	17.4214	52.0579	42.3241	5.10375	19.9716	118.512	57.4488	54.2642	60.0317	125.321	39.1714	112.162	100.755	4.99904	100.755	3.21406	4.86178	22.1026	19.8583	5.1045	18.9647	4.99014	49.0528	165.893	151.313	2.52199	9.66315	17.5376	177.966	15.8705
AGT22170	91.4707	123.038	111.37	156.779	61.0944	103.817	184.579	119.996	75.1673	67.7199	97.8273	161.133	495.716	16.4482	166.825	806.805	22.3656	118.765	49.3241	163.059	47.8835	198.792	97.9545	63.7023	81.7744	78.0919	59.5053	15.4193	34.8326	205.835	115.247	164.849	29.6672	164.849	67.6529	56.1486	21.7709	69.2997	51.3341	363.882	207.512	47.0351	81.2007	109.752	19.4863	89.0511	132.464	214.822	194.757
AGT22171	14.7993	78.4725	143.876	14.875	8.31888	205.431	49.2921	31.1468	10.6253	7.93088	76.8918	14.8853	250.069	2.5333	87.1466	136.482	14.8921	156.956	11.6526	25.1009	4.04709	38.7033	405.354	14.2635	11.0331	9.73619	6.58204	1.42845	3.23	26.7083	22.5637	21.966	8.63853	21.966	32.4243	31.7594	4.51053	59.2144	83.908	332.749	64.2101	4.33997	7.91674	14.1987	7.28198	77.6926	334.293	25.1146	173.534
AGT22172	9.20563	26.511	59.3848	14.1826	6.51832	76.6654	24.6401	28.8828	9.96984	3.67372	33.7086	13.1954	187.45	1.343	73.1327	89.3028	11.697	44.2555	6.11355	10.2254	3.32639	22.0744	171.988	4.18927	8.13738	6.15996	5.0002	0.817155	2.22837	17.6788	14.5278	14.4899	3.4926	14.4899	21.5032	13.7358	2.46432	24.9299	39.1561	282.097	25.8861	3.5701	6.4556	10.9871	8.621	29.458	217.251	19.0225	130.336
AGT22173	16.9549	59.1773	268.717	8.67655	6.17269	260.844	114.273	56.8589	16.546	6.36494	65.4901	37.615	521.367	1.82053	145.009	121.009	27.3223	115.982	9.09655	18.6008	3.4971	57.7404	364.191	12.9242	7.96612	10.6725	6.79159	1.50504	3.61171	39.8826	18.8945	28.2994	13.0783	28.2994	33.4708	27.3925	3.15816	66.9033	68.1645	801.239	56.3534	5.39311	7.85877	19.3767	20.1829	74.3186	396.143	39.151	105.515
AGT22174	12.1496	53.6008	81.969	13.1897	9.59402	128.248	38.6392	37.7147	8.87479	4.84781	63.5126	15.4202	187.519	2.87521	133.87	112.968	21.2672	44.8908	12.9319	8.96617	4.45488	39.2456	265.613	7.78192	9.00673	7.50337	6.37484	1.69476	4.63701	20.3945	21.4349	16.1019	5.77873	16.1019	33.483	38.8504	4.04889	83.6198	78.4846	478.572	38.0495	6.42804	8.87932	16.1002	14.4904	75.5599	345.189	28.2947	99.5651
AGT22175	16.9312	26.1053	325.379	19.3173	10.7117	180.579	75.4919	42.8895	13.6399	8.11213	33.854	18.8718	139.268	3.91879	155.168	106.286	27.5789	74.5882	10.6436	10.5779	4.76199	61.5119	332.935	6.12136	8.28596	8.06053	9.52067	3.28884	8.20098	28.1416	18.7406	20.0468	22.1654	20.0468	12.5426	21.1679	6.61492	40.012	35.8946	336.488	57.1425	7.17938	11.3884	27.436	15.3139	43.3477	369.487	43.4451	77.0947
AGT22176	36.7679	12.3839	0	29.4025	45.4459	20.6693	26.5632	35.8381	22.0841	16.6282	33.4109	26.9025	0	0	38.6975	0	18.0632	24.0421	0	38.9422	5.00638	65.2007	25.9253	12.4113	0	23.4459	17.2277	31.9124	60.0588	0	0	24.2069	0	24.2069	61.0197	41.5435	19.1484	22.4235	61.9	0	19.4613	13.2354	11.7737	0	26.6709	62.8629	0	33.6287	24.7758
AGT22177	406.325	25.61	139.475	61.1122	202.785	26.5757	42.1942	171.722	118.3	85.9683	71.5327	78.2975	319.307	195.867	153.846	118.4	31.7516	28.2885	108.368	416.355	135.442	130.521	36.8595	415.659	190.849	311.361	119.959	78.1401	98.5557	39.9909	77.9095	71.7825	11.4422	71.7825	94.3184	14.6051	64.5607	23.8043	15.898	419.886	95.6058	108.671	193.603	118.247	41.892	22.6175	116.84	110.65	63.6326
AGT22178	215.104	29.1962	38.9023	27.934	42.6512	22.2462	48.0488	130.333	82.2967	48.8251	22.5497	76.8564	62.1489	30.5008	33.7648	57.3086	36.9721	32.0543	38.6277	100.991	53.6194	82.3922	25.4418	107.859	90.1062	125.342	63.0044	29.6766	31.8857	50.8557	65.7921	53.4012	4.33685	53.4012	30.2474	18.342	24.0232	19.5603	9.10133	121.711	26.7481	53.2415	74.0735	74.4836	63.7774	14.2156	43.2006	76.1681	71.2242
AGT22179	127.298	106.039	219.069	38.8364	55.8086	85.1227	94.8049	130.048	120.172	101.759	64.6681	130.317	89.9952	39.074	36.9512	93.8078	38.0118	63.9691	54.307	188.923	76.498	134.274	109.678	72.0085	94.3538	94.7545	95.701	29.8364	46.4759	85.9651	74.7011	107.653	8.02996	107.653	62.2365	37.783	24.7464	55.6851	25.8558	138.792	79.9849	75.3837	113.939	113.105	26.6958	42.6685	119.579	139.008	86.3358
AGT22180	27.56	118.698	151.826	29.3011	16.4695	425.281	370.589	43.7547	237.674	226.428	61.092	283.402	230.045	11.2467	306.011	157.587	63.9297	292.063	16.3291	22.1808	97.5937	80.9905	312.199	17.318	24.9944	71.6865	111.671	7.54677	24.1131	211.78	73.1979	281.099	4.47596	281.099	101.347	63.9388	5.22123	82.7463	80.4193	204.842	150.816	71.0509	53.3635	359.105	30.975	62.2671	420.891	71.974	495.997
AGT22181	21.6604	13.3156	57.7335	12.0988	14.7923	18.8145	262.002	25.3455	15.8347	416.154	7.48123	838.881	34.059	1.04974	38.4487	25.0645	185.291	166.637	3.87498	95.8242	11.8621	273.099	31.7647	10.2879	4.54113	958.646	49.8409	1.23526	2.80474	844.887	18.3944	22.3899	2.93064	22.3899	6.22167	27.5201	2.04538	25.0989	43.4335	49.7726	27.8928	12.7079	747.059	609.04	178.834	21.3218	39.7024	412.93	52.5338
AGT22182	16.2395	7.5242	23.2382	8.88964	7.28407	17.0997	159.779	16.6674	7.39381	49.9206	6.38729	250.288	27.7633	0.75605	27.6972	24.1086	95.9974	141.518	4.41961	18.933	3.28972	105.3	30.8316	4.28302	3.20669	317.083	8.06142	0.766703	1.8024	281.759	10.6719	10.4684	1.10739	10.4684	3.75217	8.55223	1.45183	12.5769	20.672	34.6399	15.5299	4.06514	306.554	156.494	94.0689	12.9118	47.4802	178.103	55.8029
AGT22183	67.3927	57.4656	14.686	38.0428	17.0055	13.8931	26.3072	12.8045	61.6178	171.245	21.0416	29.105	14.2941	22.6398	11.5197	6.19952	3.93929	18.7831	3.82529	13.4939	35.2196	80.1176	12.1795	40.8013	13.8212	140.613	50.6241	9.03781	15.8252	94.984	38.7134	176.286	6.51207	176.286	4.79599	3.22132	3.55454	16.3369	2.30635	18.7905	7.39473	25.7976	154.358	252.862	3.13137	4.70193	33.8565	115.887	17.4685
AGT22184	1273.22	7.56412	88.4429	317.63	225.208	91.2799	250.515	629.851	293.661	103.955	37.8021	216.716	235.312	223.642	109.633	173.31	143.754	113.041	232.079	678.485	235.176	563.825	104.897	1227.27	260.045	881.062	235.154	73.048	85.706	97.648	133.856	255.239	17.4941	255.239	54.4168	62.0938	235.958	56.719	63.3971	594.385	452.822	265.473	117.662	131.484	47.4346	62.6196	70.2266	378.791	130.455
AGT22185	117.131	0	3.0618	5.21544	3.2555	5.17344	6.66891	11.6196	6.03102	2.04761	3.10585	5.89481	13.6747	4.44023	4.89884	8.93277	3.05842	5.3341	8.63975	5.49469	4.96493	12.3644	1.20715	17.5122	7.89178	7.51047	6.26081	2.2514	9.00465	3.86153	13.4593	4.09867	0.486664	4.09867	1.5895	3.32519	3.70534	2.02491	3.15551	47.988	10.6566	2.38106	6.03749	4.88965	0.860165	3.69276	7.28638	14.6416	17.5919
AGT22186	123.742	39.9672	10.9825	31.338	29.2146	5.5889	10.7997	28.0578	27.5057	10.5763	46.5144	25.2195	10.6315	16.6112	8.71567	23.961	19.5739	7.519	20.4537	9.25019	14.7337	27.7086	13.0162	42.5247	47.3049	33.826	21.8856	15.9647	17.5827	11.8196	38.3484	21.7306	0.670327	21.7306	59.1939	16.4414	9.92388	32.3458	10.6934	21.382	16.202	19.828	18.48	28.1372	18.43	14.7937	12.1406	37.0354	22.9884
AGT22187	261.621	740.21	1576.31	703.156	366.779	2582.2	1028.94	232.539	153.472	219.927	881.629	154.965	971.639	756.537	964.306	877.702	176.882	2405.33	126.034	495.741	73.0366	1229.52	5140	191.952	120.624	145.379	69.3616	541.915	663.159	332.336	321.775	280.583	7098.41	280.583	181.667	333.902	436.247	631.556	839.859	1318.92	1376.3	64.8036	82.8232	127.66	143.912	762.746	6347.28	910.633	621.633
AGT22188	25.7356	231.379	20.0241	83.1018	498.595	60.5036	37.326	40.5293	73.2059	144.626	9.28558	123.366	148.816	25.8125	35.883	372.884	46.5503	29.3768	254.268	13.7991	17.74	50.8283	35.5981	4.8866	46.7951	49.3991	22.334	26.6997	344.407	272.748	377.565	361.488	2.03698	361.488	24.9488	45.5009	26.6562	100.646	94.3405	129.668	19.0742	11.7249	33.3761	120.75	15.7513	88.647	81.1636	51.0698	65.1366
AGT22189	12.4741	208.416	7.18873	27.2334	38.2675	17.685	37.2423	28.1892	87.3201	83.9326	5.89357	85.7528	145.495	1.78168	20.0806	334.592	21.986	73.0088	55.868	16.8324	18.9252	46.5582	26.6028	10.5646	21.484	67.0719	25.8406	2.1183	71.7267	243.841	36.3147	383.043	11.8783	383.043	11.6563	41.7797	4.56614	249.269	165.226	116.895	16.5882	24.7964	46.7889	61.9454	4.8648	74.6134	50.3927	53.1793	24.9964
AGT22190	38.2587	34.5405	52.7234	28.9149	25.1645	24.2428	35.0802	263.732	72.8882	52.6116	38.4131	79.7956	57.7755	17.3092	21.9138	107.421	91.4084	29.0855	28.529	69.264	78.2488	58.8727	29.3294	40.9363	69.6811	58.1473	80.6976	9.72649	33.8992	82.6825	66.1037	80.9022	1.80787	80.9022	66.756	34.4181	9.08087	59.0283	24.5142	84.3946	68.3232	84.2898	110.777	106.765	41.8947	42.4987	38.6853	60.0146	107.019
AGT22191	50.1727	15.2496	23.882	18.3014	21.7823	6.81677	38.9589	47.0983	24.3171	36.8569	14.1982	43.3001	46.3846	11.9985	16.6561	47.0267	75.6265	31.8923	16.6315	30.2428	23.2504	26.1419	20.0167	47.4464	23.3597	34.6769	27.3199	5.04313	15.6495	64.8738	32.7605	41.6893	11.3685	41.6893	20.7695	24.5553	7.78122	46.9779	12.9827	54.0381	23.3324	23.7546	38.2754	38.1784	55.7387	31.2799	13.7266	18.8714	30.7453
AGT22192	420.867	23.8257	380.918	18.7696	33.7422	238.246	275.449	261.029	61.528	38.4762	20.2344	115.86	84.6288	6.83317	44.0613	57.1883	27.473	246.579	21.4335	165.57	42.4416	104.794	238.279	246.986	34.6572	88.437	46.7458	11.7885	14.816	130.719	31.9237	109.036	13.8097	109.036	17.8984	33.0506	23.0784	58.1433	45.8747	143.846	111.314	57.2509	78.2142	57.8124	38.6827	83.2862	107.092	88.9611	224.911
AGT22193	96.1033	25.662	79.7602	13.8162	27.6872	50.8059	45.8866	95.7424	30.1833	18.494	25.3944	40.4536	36.5276	12.4205	27.4326	46.6459	17.4465	46.8696	18.8925	24.0722	20.5392	42.487	38.0612	55.809	30.7623	26.9298	22.619	8.73316	16.1774	34.6325	30.8743	38.4108	2.40598	38.4108	16.6231	47.4693	12.9463	49.4764	34.1148	62.2332	21.863	28.7631	26.4259	27.5207	12.8393	61.5429	60.559	40.2141	68.0332
AGT22194	43.6491	4.94755	545.05	4.66972	8.32164	1416.87	744.459	72.2057	48.4515	32.4253	1.98789	74.5958	636.301	13.8723	437.834	23.5946	209.966	463.398	10.3446	131.885	37.305	241.645	1646.23	55.4455	14.1431	46.413	38.3827	4.35945	12.9522	83.5219	10.22	37.4505	1.47366	37.4505	3.27425	2.13393	4.29341	4.84898	3.20362	571.863	384.476	26.1831	60.7877	68.955	53.6214	1.87933	544.042	221.68	587.057
AGT22195	0	0	0	0	0	0	0	0	0	0	0	0	0	0	0	0	0	0	0	0	0	0	0	0	0	0	0	0	0	0	0	0	0	0	0	0	0	0	0	0	0	0	0	0	0	0	0	0	0
AGT22196	647.657	137.913	113.043	101.078	106.302	55.239	73.0148	206.526	285.944	95.5451	199.351	118.927	54.45	81.1353	55.4583	74.3599	140.884	48.9784	123.386	242.048	142.914	164.275	61.4484	1246.49	114.143	603.115	169.206	98.9652	116.806	108.566	88.7156	194.537	9.17709	194.537	218.684	82.8502	58.821	172.9	85.5838	255.742	118.266	155.955	102.802	176.255	195.857	99.7571	112.993	159.127	108.842
AGT22197	873.254	151.219	36.915	57.6781	75.6944	34.9593	68.5762	230.587	164.709	76.5584	201.476	44.1385	63.7847	69.7216	55.4799	67.2453	157.29	50.5059	100.363	210.563	114.176	149.313	65.412	1347.24	82.9609	486.505	128.3	67.9929	56.5333	64.8661	42.2075	122.47	4.85226	122.47	234.275	166.323	42.6662	177.753	117.737	313.883	71.4219	118.701	74.5665	75.4596	208.813	159.609	101.636	137.52	82.1268
AGT22198	482.089	29.7446	66.4915	32.6906	34.9043	30.3693	55.0141	104.713	85.5734	49.227	41.6613	48.8601	68.3814	34.4639	29.6657	62.4789	76.1768	52.4669	45.0692	87.9332	58.9949	122.989	56.3502	283.325	53.9353	142.113	59.51	24.2377	46.6206	57.5116	66.8979	88.9755	15.5411	88.9755	43.0203	23.2052	14.4967	24.5703	17.5853	219.331	67.2935	54.3847	51.9828	52.3444	31.6044	24.6333	106.938	82.6503	70.4682
AGT22199	45.9162	28.838	26.5596	10.9586	8.47069	20.6001	30.5442	69.9165	34.3043	23.3725	28.3212	37.9191	29.9694	8.4276	16.2747	37.2661	11.2421	20.0882	13.9833	39.4914	28.4153	62.9939	22.9589	19.1209	24.8582	22.2273	29.7041	5.21645	14.4592	22.8064	14.1809	29.5936	1.72455	29.5936	26.9594	19.5806	4.78711	22.826	11.6734	52.2407	16.5628	26.9481	27.1702	29.8559	3.76128	18.9477	34.7579	50.5354	34.3665
AGT22200	290.021	91.6219	67.268	98.9941	100.142	64.7672	94.5718	172.583	88.5511	99.1532	95.7555	83.2962	162.586	92.0222	32.6545	115.188	11.6353	81.2321	209.347	150.841	107.433	184.266	81.0889	238.28	152.86	109.811	112.627	57.6064	148.502	70.41	154.592	103.262	29.6759	103.262	104.527	137.317	72.2693	87.7645	62.5221	150.197	63.7082	83.0632	88.6679	105.234	15.4269	78.176	90.7732	146.858	89.9601
AGT22201	38.2467	34.344	21.1534	21.6125	27.476	22.7458	30.2001	73.0849	63.773	30.5082	40.2754	37.3663	42.11	17.603	7.73259	44.6241	13.8361	22.9714	30.5355	54.2975	47.4704	30.4867	31.1042	20.0011	54.3546	37.7754	59.9213	15.7943	25.8953	27.6596	42.6953	41.9211	1.53157	41.9211	54.7123	18.4137	14.4396	14.9356	10.1523	61.46	33.1511	53.9689	41.4514	48.7417	13.4927	18.2866	44.0816	23.279	34.0164
AGT22202	16.1147	6.12636	3.66085	8.43541	8.83231	13.7394	4.98449	17.3879	7.38407	2.74201	3.05569	6.56118	22.6025	3.77527	15.0884	12.7155	1.0638	6.44486	9.81363	9.082	2.13129	10.8131	12.2604	2.68013	7.04542	4.1051	2.83098	2.41193	5.58369	3.4474	8.76534	7.39287	0.297923	7.39287	4.05438	1.76157	5.848	2.90531	4.65682	22.8694	6.43788	4.28713	5.40452	3.59198	1.15187	3.82309	22.4825	7.1581	19.0534
AGT22203	4.48407	1.85354	1.39557	4.97052	3.95696	11.0968	3.20464	5.33548	3.22543	0.622201	2.69647	4.23384	3.32424	1.07939	7.74071	3.26893	0.337947	2.72987	3.93801	4.54147	2.64939	3.75715	17.0735	1.27713	4.15663	2.34739	2.94016	1.45947	1.32093	1.17339	3.30668	4.27012	0	4.27012	6.76196	1.86539	1.6889	4.30713	6.84897	4.13464	2.38605	3.91556	3.18458	2.61502	0	3.69636	4.85672	2.47172	14.1453
AGT22204	11.4685	0	3.66085	2.83448	3.96322	6.98613	4.74713	10.3735	3.23053	0.979291	0	2.56296	7.74345	1.51011	4.21726	8.63626	0.5319	2.68536	1.54952	5.46602	0.463323	1.68955	3.7789	0.893377	2.51622	1.64204	1.63326	0.574269	0.59401	2.46243	2.19134	2.80033	0	2.80033	0	0.978652	0.88606	2.90531	1.29356	11.8531	3.21894	0	1.74339	1.87082	0	0	11.6909	1.55611	8.28409
AGT22205	17.5303	1.3876	2.8634	3.21171	1.55594	4.1844	3.26147	7.41417	3.90243	2.07019	1.61491	2.81737	6.14959	1.63607	1.63445	6.13739	1.46175	2.61131	3.54861	4.26646	2.64452	6.78615	2.2634	2.92729	3.56387	2.6902	0.920708	1.33539	2.32308	2.21234	3.18479	3.67029	0.196813	3.67029	1.8213	2.06884	1.03021	1.94488	2.09649	9.72801	2.09813	2.03915	2.90232	3.0057	0.869652	1.66909	7.93707	7.23705	3.50247
AGT22206	992.167	203.996	387.817	97.5685	176.018	185.532	276.719	675.909	701.193	306.36	186.539	557.509	343.675	103.204	135.631	573.947	525.634	180.056	173.664	862.573	641.644	290.624	305.674	648.427	517.915	568.104	590.002	149.432	116.36	314.377	206.088	669.73	147.171	669.73	303.756	130.19	101.465	196.313	80.6832	563.768	177.769	721.774	533.508	487.175	587.755	129.596	377.964	321.508	250.278
AGT22207	202.904	198.517	154.562	90.257	98.5359	71.6412	101.708	343.448	262.052	105.876	189.38	162.652	151.947	86.0569	76.815	301.599	217.401	62.1566	140.135	233.081	157.064	115.341	88.2679	138.402	364.637	201.464	177.297	67.387	116.346	101.548	238.119	213.325	30.715	213.325	240.699	126.452	56.2056	153.081	62.1569	251.953	149.722	215.893	131.851	217.063	165.371	112.623	223.241	126.977	203.884
AGT22208	165.295	123.188	210.499	112.338	100.059	274.817	334.803	405.169	352.096	298.108	118.158	329.524	113.524	80.4067	90.1918	202.262	449.993	273.166	120.926	501.221	286.588	241.623	165.273	114.07	304.525	234.915	294.224	51.2303	170.527	286.042	224.035	364.306	8.89593	364.306	133.705	82.2365	42.8941	181.284	85.9561	148.377	217.582	372.711	291.061	306.027	409.867	93.9082	164.73	269.251	307.232
AGT22209	52.7959	69.3384	123.555	53.1494	83.0178	35.5508	100.353	153.352	133.484	128.553	71.8513	127.643	57.3181	36.7204	23.7309	154.672	222.307	92.4975	63.3645	109.467	138.754	128.811	41.4537	29.8088	118.782	87.5124	144.825	24.8835	71.5692	117.954	104.868	104.65	10.2811	104.65	84.5038	87.3163	27.7017	70.8236	50.9267	90.508	49.2394	132.269	111.401	148.173	89.8045	70.0495	78.2635	95.3086	74.7824
AGT22210	49.5058	99.2638	149.476	34.3574	62.0223	94.973	173.344	183.188	142.476	128.64	102.845	168.215	146.489	35.0905	46.5541	270.132	91.8158	131.422	75.3195	199.794	141.17	210.323	101.55	52.1106	178.75	93.444	154.649	22.0591	58.8743	184.796	101.971	158.031	23.3117	158.031	91.0876	112.777	28.153	150.407	85.8818	135.015	152.015	149.939	137.243	135.741	55.7955	118.043	160.14	195.925	214.842
AGT22211	38.3223	171.321	127.57	52.2933	43.4838	77.0584	142.298	196.151	130.656	105.217	142.517	173.808	109.778	42.336	42.9758	216.793	154.714	115.628	75.4348	133.809	116.218	206.722	102.575	49.4531	150.491	98.9454	125.995	30.0293	74.0138	171.768	123.204	140.255	5.93333	140.255	139.545	73.764	31.1302	180.803	83.8479	103.872	80.9833	127.305	118.496	149.187	130.583	91.8425	102.317	188.17	160.33
AGT22212	36.4117	128.236	268.804	182.575	266.399	155.707	292.431	308.731	279.437	288.291	125.201	391.136	227.264	167.644	60.4871	371.717	149.505	233.586	212.011	250.812	250.562	359.308	174.687	84.1403	304.476	182.735	281.273	118.216	262.12	375.031	307.204	324.552	45.5932	324.552	122.995	143.597	102.583	169.379	127.737	178.711	320.771	236.972	280.902	294.774	101.368	160.539	187.979	342.732	253.875
AGT22213	15.9071	194.924	12.982	5.61069	8.96113	39.0738	57.0054	34.0447	13.1296	25.1135	6.20705	80.2064	117.989	3.74403	30.9805	73.9227	8.84492	16.8934	15.8326	1.9375	4.50206	8.63171	26.919	8.32288	17.493	15.6266	7.96236	2.30108	4.46283	96.4486	92.2513	50.606	4.02897	50.606	28.6331	5.19589	5.1481	23.1859	3.28273	132.613	8.33008	5.79771	8.3392	18.441	4.121	3.57999	76.5287	7.94998	87.6532
AGT22214	13.2099	419.364	16.4452	2.03728	6.10406	58.5816	663.208	365.696	32.3414	265.709	0.762596	909.09	232.778	1.35674	12.2088	227.822	53.5224	295.305	26.4508	3.7776	2.91387	10.6257	38.1006	3.61189	7.68627	61.9614	5.86951	1.03189	1.06736	1533.15	170.792	430.726	0	430.726	1.8213	0.879258	6.36856	61.7756	5.42353	204.632	4.33802	4.81465	43.4656	51.0968	4.43523	4.48019	7.67567	12.5826	13.0248
AGT22215	6.576	489.931	10.9872	0.889627	2.88761	31.7479	484.373	156.928	28.381	112.378	0.707637	551.724	159.82	1.22193	3.14821	208.736	77.6279	426.364	78.5729	9.93871	11.6789	14.417	2.40915	10.3395	18.4355	94.2563	10.5993	0.140812	1.45653	1072.82	303.264	211.598	2.15502	211.598	3.28067	11.3265	0.825604	166.984	11.9684	178.897	7.91923	14.2703	72.0739	68.6628	19.085	3.0976	3.26356	26.7093	19.9573
AGT22216	28.2067	28.135	28.9316	10.4261	9.44479	10.4401	16.8899	22.352	7.12131	8.57656	16.1065	18.7052	52.8044	4.684	50.4674	92.6481	2.44008	14.4469	10.0702	7.10175	17.1971	19.2008	6.04121	21.0041	8.55241	15.1513	12.0902	2.63445	2.41535	18.2282	15.5932	14.8319	5.43581	14.8319	6.97478	16.0196	2.95621	27.3629	32.4583	59.2221	23.3249	7.7663	8.40677	12.4054	1.80143	32.4946	74.2127	16.7109	41.6739
AGT22217	131.303	24.5936	27.7543	19.8545	37.5255	19.6316	14.9728	120.967	59.4589	199.958	20.3318	43.0339	23.3618	96.9718	9.09926	55.4669	19.1731	11.241	56.6356	24.7389	208.819	124.752	26.6573	81.6505	72.8533	125.826	204.284	30.1158	38.8869	126.557	114.408	54.9646	8.27083	54.9646	12.4931	11.8349	12.4667	18.0174	10.0276	59.4004	6.92446	123.068	181.941	121.473	28.1271	13.5297	26.8222	112.004	23.3592
AGT22218	832.217	23.9636	173.619	152.105	417.687	83.0113	168.485	622.582	326.163	210.666	25.5213	320.64	152.838	155.641	116.199	152.077	239.068	186.122	264.651	129.029	167.889	459.298	95.01	990.137	183.603	531.638	167.236	87.2239	217.822	404.16	207.173	397.904	25.6266	397.904	13.1958	55.5141	252.408	76.8484	38.493	269.58	397.451	236.544	196.978	222.219	37.4902	51.2665	77.3556	359.835	186.49
AGT22219	0	0	260.196	2.87802	14.3718	0	0	0	0	0	0	0	0	9.58317	0	0	0	0	39.3331	0	0	0	0	0	38.3231	0	0	14.5773	22.6176	0	6.95312	0	0	0	0	24.8422	33.7377	0	0	0	0	0	0	0	31.3277	0	0	0	52.571
AGT22220	86.7198	29.8952	25.635	5.55109	9.34747	22.5378	19.0869	49.4953	13.3996	5.57517	24.4031	9.63014	50.1604	5.80308	65.2249	17.3653	3.93659	51.0617	23.9651	2.6331	7.78131	44.727	66.0943	101.212	15.1845	74.0849	10.2281	5.39444	8.62343	18.2244	9.51251	16.2613	3.39219	16.2613	8.65569	12.8145	12.1066	17.3671	18.4108	111.276	7.33026	16.4747	5.70702	9.15962	3.04464	18.2165	130.042	23.0335	60.4262
AGT22221	73.379	15.6256	19.3774	10.3594	19.979	12.1061	7.66532	34.5512	17.7395	16.6614	14.9761	17.1192	30.7272	13.322	16.24	26.747	13.0716	15.9061	22.9456	6.09384	10.8024	13.3081	31.8819	49.5396	38.5292	30.524	16.1237	9.22764	13.6622	11.2496	28.4799	19.4105	1.64266	19.4105	6.38703	6.47519	10.3293	7.62809	4.34731	74.8369	7.43737	16.5466	6.59146	10.8456	6.73992	6.80825	78.7689	9.80562	29.3631
AGT22222	43.0824	360.932	35.6735	15.8709	12.6143	15.5912	12.4862	43.1334	15.9946	10.1379	220.153	10.8437	103.193	7.64658	8.48908	277.891	6.9428	14.5041	13.8906	6.71836	14.2329	26.9964	42.0021	18.1953	19.593	14.874	18.4394	4.3295	9.35769	14.824	14.1783	13.9907	5.11235	13.9907	358.586	25.4383	4.28725	32.5828	21.7366	193.421	19.68	14.4119	13.536	11.6203	5.36972	30.9551	30.0038	21.3622	22.605
AGT22223	25.9746	53.4466	19.5719	6.86607	7.27292	14.2448	25.7715	47.8631	20.834	27.5556	41.3814	36.3722	12.597	3.64876	4.50016	40.7114	24.142	15.3094	13.2698	28.0346	20.4626	45.2673	28.3295	12.733	19.0242	21.7461	20.5142	3.09128	14.6069	32.8367	16.9901	27.6816	1.09344	27.6816	51.9575	23.2274	3.25203	23.6958	10.8141	27.1255	13.2581	13.9318	19.5691	35.9337	15.4006	16.0143	19.0336	36.7424	32.6214
AGT22224	289.24	1081.46	1072.28	295.441	394.861	1530.3	1695.47	652.366	471.787	743.178	502.681	1060.25	1278.24	111.24	1006.85	943.507	447.347	1034.89	279.747	2035.74	298.822	678.253	1489.3	382.783	360.44	541.486	369.879	167.994	296.697	1093.24	596.186	886.569	567.894	886.569	327.935	523.568	158.011	609.713	364.015	1143.86	1503.31	228.76	383.772	696.394	634.421	522.592	1206.48	894.763	1108.25
AGT22225	44.5522	13.4996	31.2454	20.17	9.50936	42.3055	65.901	63.4953	41.9205	33.903	13.3835	75.9034	110.761	7.57023	24.7351	50.5765	20.0552	50.4415	14.7832	46.2635	25.0926	77.3139	37.4918	21.9716	30.6184	39.6806	29.7645	5.21635	14.3545	48.3219	20.0927	52.0252	4.34009	52.0252	14.9396	20.4627	3.18903	30.8716	14.0409	130.57	44.5942	37.2888	22.8577	47.1971	9.02468	19.6567	93.5554	74.6747	60.3405
AGT22226	93.8688	575.559	266.178	116.619	50.2027	98.0813	247.296	96.3618	53.1981	156.301	526.844	109.084	5.56712	63.6031	99.7186	6.51726	75.4618	233.349	68.698	160.315	112.978	404.494	128.445	51.4902	80.3208	101.92	84.4789	7.63808	65.8386	158.299	123.87	59.5933	19.8126	59.5933	292.095	195.249	11.7851	592.512	500.858	12.3648	49.9491	76.0281	114.008	92.8961	131.319	335.309	1.99353	476.032	179.047
AGT22227	34.7506	23.5858	27.5502	26.3513	29.6032	18.2992	43.9391	56.4339	47.2845	31.3733	23.6014	62.8986	37.3821	26.9279	16.7114	58.7566	52.0857	44.8007	36.2166	69.2576	46.5606	84.5108	32.4233	18.9681	52.7778	44.6652	46.7299	10.7609	29.7122	39.4441	43.2148	38.7631	5.40255	38.7631	18.2274	39.0432	13.7916	47.4164	39.8777	59.8471	61.0477	54.2582	37.6084	49.079	14.7957	38.3063	45.1866	93.3563	53.9868
AGT22228	69.0314	33.4861	33.2477	43.4076	53.457	18.4344	27.6291	68.0406	77.3178	49.896	40.682	47.8077	48.4362	26.1635	16.5911	76.6703	52.2114	18.1657	52.2244	122.668	78.5895	77.5733	27.1646	38.6394	108.829	50.2811	79.6119	22.1514	46.0395	37.6568	84.2509	52.0742	1.34	52.0742	53.0297	33.031	17.5355	39.8646	13.8395	70.0802	39.6509	79.9461	74.8074	76.795	36.8289	29.367	48.0209	84.325	53.1332
AGT22229	94.6886	10.5703	26.2979	19.5758	27.4711	23.4785	20.5655	68.7911	42.7492	21.5981	27.278	18.7342	144.009	11.181	26.1316	21.6523	8.71441	11.1681	24.8985	80.5446	24.6704	96.3506	17.1977	55.0283	46.457	49.6661	21.4411	11.3989	27.1373	13.1892	23.9921	26.4689	5.51464	26.4689	20.1191	20.6589	16.1918	6.71272	6.24926	166.076	46.6526	22.1184	21.6969	43.8541	5.96224	11.5217	64.0351	96.0951	27.4056
AGT22230	58.7873	7.6957	19.262	10.3953	13.0785	13.1992	20.9839	41.4872	18.1626	14.1035	11.9216	12.1331	40.1672	4.33349	9.42108	13.9128	6.37093	19.1455	8.24874	61.6332	16.1201	80.5861	14.369	23.3757	19.877	21.1898	15.5259	5.56824	9.65588	10.8848	5.19474	16.052	1.91166	16.052	14.453	6.9076	7.45433	5.9379	2.33638	64.2586	16.4855	12.4936	13.2686	22.7282	10.6761	6.57724	44.2723	80.3234	20.4502
AGT22231	258.35	98.5773	128.65	237.53	206.618	188.851	360.917	320.479	180.895	211.78	166.352	187.064	50.9165	84.1949	285.006	42.2212	294.759	290.366	139.624	1005.9	115.854	1107.56	122.015	169.05	149.643	122.068	187.641	69.8573	140.503	191.375	88.8554	287.658	90.6025	287.658	219.199	85.9796	95.8092	39.2686	64.108	81.6746	32.6308	86.9185	164.948	151.718	333.62	73.017	85.0857	1314.54	6.99808
AGT22232	887.771	1079.35	664.288	1098.8	2068.12	351.447	601.705	783.618	903.742	1162.08	843.129	1180.78	666.836	1057.6	390.509	910.329	523.942	537.61	1128.41	1748.92	976.338	1134.32	591.099	1313.41	1390.14	800.484	1000.44	861.419	974.619	892.123	1683.7	811.635	254.867	811.635	1071.24	466.961	1049.09	636.155	443.092	723.909	609.668	734.778	865.87	810.802	485.253	699.017	662.656	1591.25	524.704
AGT22233	910.006	77.6035	246.702	253.344	55.2229	77.4326	76.2933	122.642	114.581	164.984	101.606	49.9967	293.202	73.6458	105.951	167.819	198.087	414.313	27.4792	130.489	552.565	419.475	87.4918	990.197	107.094	138.32	178.612	33.0983	55.3044	327.515	53.4341	109.254	82.5527	109.254	125.826	52.0663	39.2835	42.9356	64.9968	467.803	147.469	482.303	314.97	275.371	76.6025	77.379	201.346	372.547	142.319
AGT22234	907.076	642.317	280.443	1005.62	2052.41	99.5781	353.293	1468.36	536.272	642.21	1597.17	969.659	547.992	340.867	291.093	468.165	794.803	608.055	2362.96	930.647	329.81	872.497	252.508	908.064	624.516	967.33	477.684	226.755	331.936	778.294	853.004	719.694	122.313	719.694	937.671	1259.72	1081.69	2057.7	903.856	840.393	1181.7	384.587	569.271	672.259	496.596	1884.63	288.658	892.215	694.153
AGT22235	111.649	168.706	286.342	175.076	234.346	127.512	247.175	300.948	182.312	166.349	176.224	253.792	239.205	140.521	82.5791	315.679	99.6906	195.898	236.346	314.112	128.121	154.994	192.038	74.3088	155.838	170.456	155.923	98.6834	196.72	258.32	334.722	245.585	88.5952	245.585	192.418	273.201	92.9518	237.405	143.65	362.759	152.828	119.021	176.864	206.276	52.365	238.579	172.3	118.163	220.441
AGT22236	43.5309	82.9805	44.3391	79.0638	129.527	53.4179	83.1222	213.933	117.438	65.8938	123.054	217.606	52.4876	29.7905	18.6312	148.593	61.1685	58.4779	124.168	222.219	67.453	90.9481	183.127	27.8705	117.285	96.9284	108.565	43.9102	113.731	107.698	105.225	137.037	9.79541	137.037	135.784	58.6671	57.4525	108.408	67.5221	119.989	46.6004	62.611	106.91	127.713	68.4472	64.5655	66.2876	89.4763	135.553
AGT22237	32.7671	50.0111	41.3153	34.4996	50.9556	26.6138	47.4713	179.242	81.0929	74.1463	45.4716	118.628	25.7118	26.4269	12.7187	80.5876	25.8351	36.0605	113.263	95.5052	59.5701	61.5479	72.8787	13.0816	94.8974	56.885	66.108	20.0994	114.135	52.7663	173.742	78.4093	3.19203	78.4093	41.9917	62.9134	26.5818	62.9483	36.3429	64.4115	16.8611	54.7375	54.481	76.971	5.28921	60.5521	32.4391	38.9027	51.0359
AGT22238	3338.47	2277.52	1670.37	555.195	2917.5	528.219	1946.35	4224.2	4414.42	3872.09	2846.55	3843.33	1944.69	1539.18	736.195	2883.02	6168.57	1762.98	2349.51	3393.26	5327.82	1200.08	980.808	4829.46	4834.32	6067.01	4162.98	1521.86	2288.92	2717.79	3073.84	2675.76	490.3	2675.76	4567.4	3567.51	1304.43	3058.99	1822.67	2884.99	1977.68	5218.4	5654.08	4839.49	2644.79	3011.04	1067.46	949.37	2347.97
AGT22239	2330.08	3139.62	1685.22	1304.02	1460.9	867.28	2194.08	4473.3	5062.43	4538.83	3363.29	4282.29	1692.79	1189.42	640.769	2795.11	8604.84	2386.72	1678.99	4766.03	6072.47	1347.11	1013.75	3746.97	4265.63	5708.85	5819.29	1196.08	1978.45	3255.52	2205.03	3764.08	726.574	3764.08	5126.29	3531.95	884.525	4270.14	2125.03	2372.19	2850.94	6285.46	6074.45	4810.16	13183.6	2421.46	1366.96	1260.23	2372.29
AGT22240	1803.44	5736.03	4024.29	2243.89	3792.41	2792.4	2978.32	3965.76	8721.07	10483.3	5002.27	3034.76	4147.65	2995.93	1313.32	6635.41	16432.8	7082.27	1850.99	10423.7	9460.64	2825.19	4732.74	5723.89	2818.38	2728.62	10701.7	2079.83	5380.99	8064.08	5134.77	9861.27	1633.41	9861.27	5328.21	4586.54	1806.43	7422.22	4714.22	4285.76	8385.88	8365.07	10619.2	5547.27	21027	4794.1	3251.01	2492.65	3224.38
AGT22241	305.309	471.475	86.0566	4237.72	820.735	11.4045	58.1209	406.421	1075.83	479.593	1247.07	70.2896	16.3989	1183.28	679.268	43.1947	489.721	115.73	1497.47	535.381	530.959	661.945	0	415.642	359.826	418.166	447.923	556.855	395.634	241.187	735.124	735.081	2699.21	735.081	258.124	2118.42	1006.73	626.046	1283.9	27.317	47.2928	404.165	448.245	454.439	104.764	1896.72	13.2126	457.249	111.568
AGT22242	106.283	8.18271	148.743	26.0772	26.77	92.3776	55.1627	60.9638	25.8893	16.4807	12.2441	19.7178	30.0214	36.1545	24.2211	18.2598	8.09896	114.488	49.4641	18.5326	21.5356	84.6246	422.46	37.4082	19.5599	36.5168	17.6699	23.0108	41.8911	14.307	22.6101	32.316	5.22274	32.316	6.90445	43.92	29.4685	12.4176	14.1676	105.979	7.95388	16.9637	9.25608	24.5879	4.28584	14.653	172.246	67.341	9.95823
AGT22243	10970	8964.73	2859.8	6886.23	3143.72	899.387	3633.03	10128.8	14764.6	10948.9	11774.8	12268.5	2220.17	3080.59	1144.51	3900.87	10386.7	3387.69	4344.48	8641.11	18127.7	2388.32	2818.53	19462.5	11173.6	20241.2	15767.8	2843.85	3655.55	7738.56	5022.79	10362.2	1954.86	10362.2	21485.8	8569.36	2796.3	9371.84	5968.81	2025.14	2573.77	19373.4	17732.7	16782.8	5571.59	6977.14	739.953	2381.81	2745.25
AGT22244	5620.27	4172.62	1592.76	3093.45	2227.94	401.392	1998.91	5519.65	6861.81	5008.52	5176.4	5171.57	3006.81	2332.15	871.698	4903.54	8560.47	2031.16	3608.69	3009.35	6856.09	1360.09	1074.05	9862.4	10344.8	10041.3	5365.71	1801.03	2838.79	3797.95	4103.1	4928.45	1254.49	4928.45	10055.8	3373.74	1705.77	4270.82	2684.81	2625.62	3934.97	7249.32	6987.38	8643.32	7386.58	2665.08	1040.19	1451.14	2566.8
AGT22245	4345.9	2136.18	1671.37	2891.94	1513.69	377.028	2064.81	4663.77	6421.7	3907.06	2567.18	5230.59	2228.75	1945.06	690.869	3500.94	12954.2	2412.86	2986.41	3493.32	7881.05	1129.51	736.983	7129.71	9751.26	8328.44	7676.8	1467.34	2594.65	3610.01	3633.62	4601.27	802.443	4601.27	4800.86	1783.3	1405.53	2382.28	1590.18	1823.25	3701.93	8672.98	7631.68	7776.92	18767.9	1561.41	770.311	1161.21	3143.58
AGT22246	8393.86	2008.11	2680.62	5759.55	2698.31	987.519	5259.73	9635.37	14732.9	10438.9	2777.26	10425.9	3644.37	4468.47	1815.58	5258.84	35361.3	6570.66	5561.73	8035.94	16700.9	2367.07	1716.01	13001.8	13741	15160.3	15895.8	2408.59	7460.36	7907.23	10141.3	10468.7	1651.7	10468.7	3826.41	3339.56	2411.23	2351.62	3449.12	3123.52	8009.25	17591.1	17109.1	14050.6	22794.8	2587.94	1151.04	2546.63	4250.38
AGT22247	2977.83	806.593	1668.16	1929.16	2083.75	495.362	2543.71	3948.55	5268.5	4892.67	940.955	4823.38	1910.68	1997.35	657.632	3054.64	7824.41	2949.66	3499.07	2518.79	5292.35	1033.98	728.108	4534.03	9722.27	6413.58	5293.19	1477.04	2952.98	3508.88	3777.06	4199.96	877.152	4199.96	1653.19	851.901	1496.94	974.537	704.843	1550.1	3642.47	6015.78	5914.11	6123.57	7799.93	691.214	685.223	976.534	1687.06
AGT22248	4719.42	4095	1531.76	2127.01	4270.43	983.1	4950	7442.19	9771.16	10010	4566.3	11428.2	2147.3	2724.24	836.761	3333.25	13233.2	6503.67	4116.42	5633.74	10757.3	2163.7	1587.83	5860.91	9779.04	10949.6	9781.52	2034.46	3847.14	7837.83	4987.03	8814.31	1136.36	8814.31	7312.95	3146.08	2082.98	3372.96	3383.19	1518.23	3928.33	11359.7	10388.9	11035.7	6888.77	2499.54	892.614	2185.01	1859.38
AGT22249	7076.44	4530.71	2837.76	2923.23	8666.39	1414.17	6726.79	9542.53	10050.3	13720.3	4853.91	12018.2	3080.41	3352.63	1081.56	4584.89	28979.4	7561.33	5249.18	6684.15	12143.3	3781.48	1768.36	7268.98	12045.8	11532.3	10438.7	3088.97	5283.8	10818.9	6012.43	11454.8	1641.34	11454.8	7739.91	3392.81	3064.12	5543.29	2805.38	1979.35	5756.97	12184.5	12027.5	12359	63097.8	2542.27	1389.58	3367.18	2483.91
AGT22250	3159.47	22670.6	5644.69	2901.27	12305.4	811.718	4078.36	4100.02	5844.18	4417.48	18796.2	6314.55	1771.39	2254.14	588.004	2369.09	30912.3	4598.68	3206.81	4179.57	8021.82	1912.28	826.484	2505.89	6843.27	4720.33	7130.81	3716.15	3512.61	5069.18	3230.57	5962.31	1490.51	5962.31	32961.6	9158.3	3778.92	19912.5	10828.6	1452.5	3955.69	7656.42	6706.08	5628.11	41912.1	7920.7	638.002	2054.79	874.768
AGT22251	1895.85	3194.88	1043.97	2332.95	1965.68	559.837	3270.08	3849.64	4285.89	3924.37	2687.93	4039.57	1207.06	288.328	495.068	1704.11	7066.27	3241.62	807.707	3046.26	5265.95	1465.58	598.094	1923.51	2865.25	4363.76	5192.25	740.631	258.995	4105.23	316.551	4126.83	705.848	4126.83	4081.15	6036.69	836.743	4053.74	1936.92	984.817	1287.86	6370.51	5524.7	4630.76	2350.94	2752.98	574.042	1529.33	484.006
AGT22252	13272.1	7834.87	1636.81	5375.72	7036.37	1321.69	5004.47	7830.57	10855.3	9514.32	5643	8820.87	3847.89	3791.01	1676.54	5962.3	8354.77	5299.92	5157.41	4521.86	10107.1	2041.81	1386.56	13278.9	9827.44	14889.5	7112.5	5415.36	3986.19	5583.02	4316.65	7638.96	1429.89	7638.96	14059.9	938.199	4046.89	5561.79	1756.05	5408.63	5074.52	11258.7	8272.81	11176.4	7805.18	1502.87	2193.21	2860.16	2906.26
AGT22253	8386.12	49936.1	6100.11	7964.56	7215.98	1119.69	3543.19	5788.45	9851.44	6984.29	32776.7	7342.09	4016.78	7073.37	1720.67	6159.77	43537.2	3860.2	9389.54	4325.12	9065.78	1669.96	1321.62	9376.64	14809.5	11726.5	8624.81	5649.35	10125.4	3909.58	12053.3	5985.47	2603.92	5985.47	57753.1	15860.1	4160.21	19162.4	12788.2	4442.29	6550.98	10139.9	9585.07	9526.45	31563.3	12346	2347	2028.64	2116.82
AGT22254	9459.94	5434.76	3119.08	5397.75	4668.44	1435.61	3563.29	7340.62	10003.6	7435.46	6333.92	6430.01	3681.69	2782.29	1483.24	5628.6	17449.7	3537.71	3743.49	4889.21	11080	1757.23	1965.14	10077.1	8555.37	14716.4	9570.97	3225.94	3356.66	4403.39	4333.76	6623.22	1537.11	6623.22	10970.3	10386.8	2489.15	7771.41	3980.88	4222.78	5192.26	12654.6	11177.9	10632.1	12023.7	6538.78	2193.04	2168.42	4120.79
AGT22255	7425.83	27251.3	4500.08	7711.74	8341.14	1100.31	3009.23	6684.7	9290.06	6321.31	30920.7	4978.54	4071.06	10240.4	1846.8	6677.93	23366.3	3077.41	14603.5	3256.48	7943.08	1235.48	1218.17	8753.39	28825.1	12876.6	7140.03	6947.21	12151.9	3401.22	16077.5	4920.17	3252.94	4920.17	49391	22211.7	5294.2	15406.6	8760.63	4551.79	5679.4	7882.95	7109.21	8368.17	11249.3	11957.5	2531.53	1738.95	7899.64
AGT22256	7834.47	1318.62	1593.71	4425.86	3401.16	807.546	3426.42	7228.56	9075.48	6398.35	1791.24	5466.37	2668.26	7144.33	839.696	4756.93	39099.9	3421.17	7980.5	4936.52	10886.6	1417.17	1135.47	7711.2	13299.8	11531.1	10138	3452.51	12453.4	3417.85	17085.3	4667.23	1135.56	4667.23	2908.07	2315.29	2529.57	1529.9	1292.83	2996.78	4683.51	12323.3	10116.2	8994.37	23507.3	1649.94	1594.47	1501.73	2195.69
AGT22257	5318.31	4656.82	1843.59	3727.87	2763.38	755.441	2853.25	5697.67	6740.43	5136.75	5856.45	4565.93	2680.76	3223.38	993.777	4483.99	32406.2	2830.05	4444.94	3145.42	7046.61	1201.75	727.604	5544.04	9711.1	9572.51	6279.32	2473.09	4984.26	2847.43	6847.35	3936.36	1016.33	3936.36	8615.59	4211.87	1838.1	5006	2675.9	2873.48	4198.3	8242.64	6526.7	7971.01	40629.6	2771.17	1459.76	1439.63	2952.21
AGT22258	8386.7	4706.61	2509.14	4872.06	2773.27	1484.14	5712.35	10078.7	13195	9842.13	5187.94	10670	2746.18	2562.36	890.356	4558.08	14970.1	6632.97	4138.34	5529.74	12108.5	1821.39	1624.28	7834.29	11887.1	16940.3	12016.7	3216.41	3796.33	6499.42	4651.91	7979.89	1069.83	7979.89	9425.08	4543.91	2480.37	6407.73	2847.87	2882.08	4903.46	14614.5	13294.1	13812	6393.75	3042.44	1524.6	2236.33	2436.99
AGT22259	7389.48	1751.7	999.351	3001.87	1968.24	981.208	4619.96	7314.9	8301.31	7189.12	1658.77	6589.05	1853.59	2007.08	857.779	3134.63	10018.8	5077.14	2995.43	3934.85	7436.79	1527.63	1041.71	5578.69	8189.32	10397.1	6739.31	1934.24	3144.55	4321.96	4029.58	6037.42	1001.72	6037.42	2254.45	2008.1	1399.83	1810.04	1564.66	1877.06	3300.85	9749.68	7709.01	8664.47	7542.46	1451.84	1104.56	1888.1	2324.67
AGT22260	5419.18	271.83	553.358	2669.29	1559.21	1000.54	3747.51	6965.53	5829.18	5332.97	246.057	6463.85	0	1829.22	1275.9	0	5374.67	3792.17	2967.84	1976.31	6619.65	979.559	791.163	4065.04	11207	10200.2	4661.34	2069.03	2933.48	2919.04	3601.59	4592.36	717.132	4592.36	314.816	506.606	1394.37	220.58	392.844	0	0	6896.36	5509.63	7236.21	2274.36	619.529	0	966.637	868.384
AGT22261	8529.14	1755.64	2339.39	4698.76	2953.12	1463.83	7049.25	10121.8	8796.17	7248.62	1901.37	11081.7	3497.53	4346.16	1080.94	5990.54	9221.93	6767.78	6679.29	4433.34	10634.5	1891.94	1350.37	5298.64	15334.6	11739.4	7832.12	2893.77	7843.91	4830.84	10511	7096.3	2190.86	7096.3	2855.31	1768.77	2284.05	2108.01	1824.62	3324.17	6410.14	11936.7	9375.46	9045.19	25925	1312.16	2259.89	2424.96	3865.18
AGT22262	4268.03	3932.77	1496.34	2844.26	4112.22	926.197	3804.34	6843.13	7837.75	5879.22	3719.69	6808.74	2042.53	1981.56	842.648	3702.39	7131.93	4514.66	3205.72	3049.88	7012.37	1488.53	1016.82	3141.27	7210.07	8408.89	6659.17	2474.23	3388.3	3686.7	3891.54	5407.17	1388.51	5407.17	5679.4	4285.45	2977.59	3496.51	3042.68	2105.83	2663.29	8392.12	5984.93	7647.14	5422.88	2731.59	1705.37	1535.55	2107.67
AGT22263	7632.45	7159.97	4885.7	3592.55	3970.06	1368.67	3351.1	9262.44	10333.8	7926.06	8689.96	7188.68	3235.4	4536.11	1060.35	5502.96	8476.09	2903.65	5281.56	4684.76	9629.57	2864.05	1238.93	7506.07	8363.39	12601.1	8164.02	4834.37	5325.67	4723.53	6077.19	6471.74	2862.6	6471.74	12329.9	8155.24	3396.78	5950.55	5487.79	4065.62	3028.2	10393.6	8426.93	10466.9	2578.05	6031.05	1953.19	3039.93	3976.5
AGT22264	4002.33	6757.28	4099.08	3679.56	2625.68	948.083	2652.37	8087.12	8942.41	7319.1	7827.55	7251.48	2807.21	4326.84	1111.79	4930.6	17715.3	2543.74	5385.25	5922.21	11270.7	2239.17	1333.52	4197.99	10400.5	10623.1	10671.8	4188.93	7210.99	4443.49	8999.14	5857.95	1818.77	5857.95	12481.4	4014.84	2733.57	5830.63	3614.74	2829.07	3609.99	12198.6	10545.7	8554.36	23968.6	3983.48	1771	2509.7	3827.24
AGT22265	3197.9	6673.13	3580.66	3384.69	2903.69	904.973	2257.96	6290.15	7706.25	6179.92	6432.91	5411.75	2970.86	3211.11	1100.29	5495.2	11286.7	2173.5	4582.53	4313.89	8653.67	2119.35	1112.59	3166.05	9227.86	8286.17	8008.78	3649.2	4367.68	4085.33	5156.6	5075.25	1534.98	5075.25	9942.36	3791.96	2659.88	5510.78	3440.47	2965.84	3826.34	9674.82	8538.13	7397.6	14175.1	3686.07	1846.32	2417.78	4108.17
AGT22266	2385.2	9349.13	2827.4	6008.99	5540.58	569.791	1894.02	5483.1	6691.71	5059.44	8207.74	5379.96	2604.41	2496.86	1191.54	5130.63	3787.89	1747.77	3867.52	4292.12	8986.26	1694.94	778.739	2595.78	10193.4	7274.66	7696.81	5349.32	3261.13	3390.62	4373.54	4299.55	1782.76	4299.55	14358.4	9365.78	3944.71	8474.2	5980.98	2154.97	3590.2	9028.44	8564.02	6285.43	2880.82	7524.17	1442.92	1544.89	3158.26
AGT22267	125.721	83.8727	103.021	53.6883	67.408	39.3826	55.3949	59.4804	36.8389	27.8234	76.9415	44.3845	111.56	92.1943	45.9626	70.3547	58.29	29.065	223.966	22.7545	52.3419	50.2889	55.9549	102.134	117.108	103.859	59.2936	31.4666	104.074	27.485	256.821	31.8249	13.8556	31.8249	76.7946	60.9067	47.9515	43.8929	57.7537	241.805	38.4695	30.0887	20.9335	39.9916	55.1012	58.4708	100.074	41.0538	38.5271
AGT22268	196.051	75.3746	78.2647	31.7062	41.8769	43.0606	67.3382	62.0625	46.2927	41.6738	58.0514	31.162	88.4241	47.2408	34.6587	68.3276	40.4197	59.8586	108.592	27.6913	57.9766	68.4751	57.2199	139.398	61.6973	112.303	68.6759	28.802	76.1353	48.0282	104.909	48.8022	25.4695	48.8022	44.1605	47.5961	39.9508	54.9491	52.8632	180.616	30.7123	43.1664	36.8743	42.4602	24.1756	47.9992	94.7633	61.4903	45.6401
AGT22269	1017.04	74.9003	387.318	1129.93	764.361	328.213	784.284	363.566	396.443	614.949	100.79	448.006	206.197	540.979	725.848	240.798	98.4386	1361.09	203.059	1514.92	466.653	1248.03	939.442	760.025	174.427	473.404	517.755	734.744	305.017	895.636	91.7176	574.576	269.707	574.576	103.009	138.718	443.133	124.32	199.73	280.452	589.702	533.15	621.519	535.16	98.5789	288.51	517.819	1160.28	384.945
AGT22270	43.5205	57.8138	73.5494	44.6057	37.9163	25.4616	40.7818	80.3402	90.197	72.2747	82.5313	80.9661	39.2271	14.5947	30.8319	58.0124	67.2957	35.7577	35.8507	36.5318	97.1563	122.715	58.9842	18.7947	103.808	58.9908	110.866	14.6322	38.6207	62.9821	46.1008	68.3442	2.72664	68.3442	90.0447	25.0312	14.532	39.8966	25.9298	101.691	45.8794	107.299	74.7583	126.822	61.2849	38.6204	81.9104	96.7681	48.5231
AGT22271	43.8978	33.0292	32.2368	36.3227	31.1009	26.6093	25.8155	49.6092	99.663	65.0867	45.0244	58.1421	36.2438	18.1657	18.9612	52.9341	83.3051	21.1695	49.3813	45.2237	73.1962	132.661	69.5458	22.1491	120.652	52.674	95.5388	15.7126	65.4466	50.7244	65.9298	74.4474	1.63966	74.4474	46.009	16.5175	16.0694	24.67	15.4591	127.327	16.816	82.0203	57.2503	87.313	36.8295	19.5162	59.0632	109.786	57.4251
AGT22272	188.005	136.391	154.797	169.415	112.139	151.957	150.055	194.464	244.178	175.619	123.938	258.144	269.851	84.3967	163.892	206.178	141.61	139.689	125.22	250.998	191.858	200.265	267.152	155.479	385.64	202.827	235.972	100.252	145.834	145.748	184.797	222.03	9.949	222.03	100.378	80.239	64.3488	88.4716	92.2879	645.527	108.895	207.18	148.226	252.084	139.969	109.486	222.925	195.677	203.508
AGT22273	1158.7	743.521	810.42	439.612	954.653	952.234	1138.87	529.305	712.899	643.751	768.367	633.692	817.644	366.833	424.908	521.714	818.748	992.385	488.23	971.639	580.344	816.577	958.215	1067.12	774.834	633.17	641.31	372.15	815.118	736.648	1055.69	863.41	166.387	863.41	496.182	533.068	430.652	578.673	881.501	1285.09	257.415	584.004	621.96	677.415	326.049	768.493	444.075	943.129	395.873
AGT22274	39.6605	15.9413	26.1873	18.8961	9.00008	9.68829	27.0455	15.7048	11.5775	13.6212	20.1339	15.5328	161.819	4.59474	9.77652	78.5463	4.62397	15.074	9.81419	15.6652	4.25797	32.1033	18.5113	11.816	13.3746	14.2748	7.36964	4.42175	9.3688	16.055	12.5185	15.9976	17.2971	15.9976	15.483	22.3632	4.29156	30.4283	16.6002	126.71	76.4208	7.38732	5.0339	14.6837	1.73705	23.5331	110.512	32.8531	73.4308
AGT22275	1030.02	434.918	1169.91	841.108	590.488	2460.85	1394.08	545.762	546.169	703.558	347.5	680.797	1550.47	184.398	1095.97	667.441	109.881	1048.85	344.942	1631	424.514	1420.14	2114.05	441.214	318.828	507.45	367.225	282.415	421.045	1069.9	585.565	854.865	980.336	854.865	547.636	547.992	278.271	403.362	597.923	1359.31	500.301	372.006	609.308	915.029	145.196	589.451	1218.85	1544.2	690.253
AGT22276	581.58	174.572	449.88	207.632	189.273	292.324	288.235	319.705	214.452	235.058	199.765	368.083	451.405	105.131	87.5667	351.246	67.9255	211.503	173.878	229.678	130.572	438.3	262.625	175.014	216.015	259.099	157.43	103.861	301.641	241.608	303.833	277.851	120.636	277.851	204.325	591.189	73.1644	304.325	286.276	700.974	82.6802	122.001	134.777	307.707	48.6844	447.046	405.26	456.225	170.664
AGT22277	73.6025	94.6372	66.6391	98.8702	98.8836	66.9504	105.097	108.754	163.192	123.459	137.545	198.28	116.348	56.8814	63.9731	200.578	39.5796	81.25	100.056	98.258	105.567	197.935	114.776	43.6775	162.323	112.594	118.52	60.567	164.75	113.953	157.165	147.414	4.46586	147.414	105.032	83.3555	38.9606	90.2277	68.4135	229.399	58.727	114.027	100.513	152.557	37.9485	57.7553	266.292	208.619	180.218
AGT22278	46.9079	79.2733	81.6192	80.3766	67.6304	46.2174	72.0923	102.619	99.2978	89.3682	128.785	134.63	71.3484	29.2705	44.2397	126.856	35.1226	40.2457	57.1948	75.8054	95.2204	187.717	88.628	21.6248	122.093	93.6559	106.131	54.5371	99.2715	76.7324	98.8708	139.827	1.31242	139.827	106.787	98.2046	24.3238	100.592	72.4603	140.966	52.7404	115.9	73.4053	143.245	22.2811	85.5571	243.036	173.469	144.629
AGT22279	114.42	45.405	159.537	161.905	169.63	108.732	207.8	197.972	122.108	114.313	46.2376	263.273	114.004	55.0859	61.0793	177.313	24.8355	179.718	32.1556	132.518	106.365	328.702	126.615	44.3206	62.6599	164.521	100.621	103.903	154.856	138.929	39.435	167.8	10.1432	167.8	21.6914	66.6389	65.5055	33.9136	33.555	216.132	84.543	104.258	95.8175	177.617	4.80208	46.8906	321.924	417.783	94.6856
AGT22280	66.4376	39.7097	61.6593	46.2697	99.6817	44.7324	196.266	100.544	66.2238	81.2248	34.769	109.289	93.3946	59.9366	17.406	58.0643	17.3221	235.301	46.7827	108.688	51.7497	149.163	58.9686	39.6634	27.6562	66.6352	50.0034	56.8362	97.4793	146.602	64.3947	89.7717	29.9406	89.7717	37.3931	58.5134	36.746	36.7127	25.8903	91.1809	138.407	41.0396	35.5959	74.6342	6.27997	41.2336	53.8834	127.088	39.7824
AGT22281	121.33	144.442	21.1465	30.8749	121.473	4.80412	44.0699	224.195	64.7415	8.08109	105.065	12.6897	29.3589	35.8265	11.6002	12.1304	57.0599	35.4552	34.0976	45.1055	64.9967	104.566	0	121.64	85.1316	60.9754	22.4627	40.2803	22.0579	60.9597	33.9054	50.8382	18.4384	50.8382	20.9104	20.1895	73.1175	19.9788	21.3489	28.768	19.922	28.7441	34.1678	30.876	0	24.004	24.1183	70.6254	12.8175
AGT22282	23.2727	5.70289	9.484	3.99397	3.13029	9.84138	7.73443	12.4467	7.03571	6.26517	3.18543	6.52	16.3516	2.78802	5.01492	12.1198	2.35263	10.3504	6.50689	3.88631	7.9045	21.1513	8.55734	6.61519	6.73728	6.71167	5.91251	1.95039	4.15215	8.07138	5.56018	7.8747	0.573568	7.8747	3.04217	7.84649	1.22472	8.49279	8.17468	17.0001	4.44925	5.62944	5.45698	6.05833	1.75468	6.69854	15.5733	21.5702	15.8694
AGT22283	12.164	1.09044	3.83139	1.0736	0.42325	1.30564	1.47866	4.06205	1.95502	1.22013	1.16331	1.40505	2.71183	0.7526	1.3428	2.65572	1.8556	0.93682	1.60884	1.67639	1.78954	4.84167	3.13885	1.94791	1.94373	2.45506	1.35662	0.357752	0.592079	0.767007	1.91119	2.37254	0.417593	2.37254	0.631437	2.31674	0.331193	2.29256	0.537232	6.08101	1.06949	1.80276	1.30329	2.14445	0.410046	1.65681	2.8572	3.29599	2.58036
AGT22284	18.2554	0	0.745128	0.115386	0.288097	0.592482	2.71752	2.51359	1.64385	0	0	2.34749	0.425973	1.44078	0	0.74801	0.541314	1.63973	1.70836	1.28371	4.12583	5.58822	2.13655	2.04567	1.40842	2.29777	2.63176	0.730542	0.604523	1.253	1.11506	1.13996	0.378995	1.13996	0.257883	0.248993	0	0	0	1.41916	0.545985	0.409032	0.665343	1.33275	0.209332	0.845817	0.457609	5.14687	0
AGT22285	0	10.1169	0	0	19.2543	0	0	0.11052	0	0	9.59031	0	0	0	0	0	33.6784	54.7938	0	0	0	41.0143	0	0	0	0	0	20.0436	22.128	0	0	0	0	0	0.113388	55.8346	8.7227	30.3343	22.6709	0	0	17.9247	0	0	27.7043	41.4664	0	26.1118	45.6411
AGT22286	0	72.6972	0	0	72.3834	0	0.0918439	0	0	0	65.9507	0	0	0	0	0	46.2674	119.37	0	0	0	72.6984	0	0	0.0778911	0	0	95.4617	114.189	0	0.169585	0	0	0	0.156882	381.108	86.2627	145.246	169.248	0	0	22.5608	0	0	19.1019	277.856	0	38.7771	34.1384
AGT22287	0	0	0	0	6.05668	0	0	0	0	0	0	0	0	0	0	0	0	14.3634	0	0	0	22.5926	0	0	0	0	0	2.30373	2.38292	0	0	0	0	0	0	0	1.18484	0	0	0	0	0	0	0	1.1002	0	0	18.7274	1.38468
AGT22288	0	1.15487	0	0	2.24131	0	0	0	0	0	0.840037	0	0	0	0	0	0.210563	3.40176	0	0	0	9.02935	0	0	0	0	0	3.29637	9.406	0	0	0	0	0	0	0.968546	1.40306	0.191687	0.341387	0	0	2.75786	0	0	0.325708	0.164505	0	8.31621	0.819854
AGT22289	0	0	0	0	0	0	0	0	0	0	0	0	0	0	0	0	0	0	0	0	0	0	0	0	0	0	0	11.891	12.2997	0	0	0	0	0	0	10.1321	0	0	0	0	0	0	0	0	0	0	0	0	0
AGT22290	0	12.7161	0	0	0	0	0	0	0	0	22.1988	0	0	0	0	0	0	28.0922	0	0	0	0	0	0	0	0	0	0	0	0	0	0	0	0	0	8.5316	0	33.7701	7.51793	0	0	4.67175	0	0	0	7.24535	0	0	0
AGT22291	0	0	0	0	2.24517	0	0	0	0	0	2.52446	0	0	0	0	0	3.16389	9.58395	0	0	0	6.69994	0	0	0	0	0	1.13864	1.17778	0	0	0	0	0	0	12.6128	0	1.92017	2.56482	0	0	6.37526	0	0	8.15674	8.23942	0	4.62808	7.18609
AGT22292	0	3.18504	0	0	0.824177	0	0	0	0	0	0	0	0	0	0	0	8.51713	10.9454	0	0	0	2.45947	0	0	0	0	0	0.835962	1.72939	0	0	0	0	0	0	5.69848	0.644917	4.22924	3.13839	0	0	2.73033	0	0	8.38389	2.41968	0	4.53045	6.78326
AGT22293	0	0	0	0	3.8988	0	0	0	0	0	0	0	0	0	0	0	7.32557	10.3555	0	0	0	13.9615	0	0	0	0	0	0.79091	4.90858	0	0	0	0	0	0	10.1088	0	1.33377	2.3754	0	0	3.32125	0	0	28.8954	4.00624	0	9.64415	7.13077
AGT22294	0	1.90521	0	0	2.08406	0	0	0	0	0	2.3685	0	0	0	0	0	5.5579	5.61194	0	0	0	7.22223	0	0	0	0	0	1.90929	4.19671	0	0	0	0	0	0	5.28735	0.841689	6.72705	5.47833	0	0	5.63143	0	0	17.2433	7.10539	0	6.28228	13.0334
AGT22295	0	12.2442	0	0	93.1501	0	0	0	0	0	23.5124	0	0	0	0	0	18.7524	85.657	0	0	0	63.8206	0	0	0	0	0	211.62	315.129	0	0	0	0	0	0	39.4318	116.029	28.4522	36.9184	0	0	35.5371	0	0	6.21579	32.7893	0	53.5552	27.8152
AGT22296	0	123.939	0	0	154.688	0	0	0	0	0	97.9232	0	0	0	0	0	51.8179	291.113	0	0	0	325.48	0	0	0.184309	0	0	268.581	274.767	0	0.40128	0	0	0	0	116.488	249.875	133.36	190.766	0	0	86.5533	0	0	27.4212	216.419	0	280.967	45.889
AGT22297	0.978188	1.03974	0	0	3.76669	0	0	0	0	0	0.806713	0	0	0	0	0	0.758287	6.3805	0	0	0.110087	10.4375	0	0.265337	0	0	0	2.04672	1.55253	0	0	0	0	0	0	0.930124	1.68425	1.72578	1.53677	0	0	1.20963	0	0	0.097746	2.56716	0	15.1592	2.09135
AGT22298	0.373672	0.463385	0	0	1.43889	0	0	0	0	0	1.07859	0	0	0	0	0	0.337947	3.41233	0	0	0	6.97756	0	0.283807	0	0	0	0.182434	0.377409	0	0	0	0	0	0	0	1.12593	0	0.273959	0	0	0.170242	0	0	0.522752	0.528052	0	4.4491	1.97377
AGT22299	1.88054	0.32166	0	0	0.749108	0	0	0	0	0	0.561528	0	0	0	0	0	0.938347	2.84241	0	0	0.153256	2.79432	0	0.147754	0	0	0	0.0633183	0.720443	0	0	0	0	0	0	0.971146	0.097696	0.640672	0.760675	0	0	0.472695	0.288337	0	0.544304	1.64946	0	3.60307	1.94096
AGT22300	0	0	0	0	0	0	0	0	0	0	0	0	0	0	0	0	0	0	0	0	0	0	0	0	0	0	0	0	0	0	0	0	0	0	0	0	0	0	0	0	0	0	0	0	0	0	0	0	0
AGT22301	0	0	0	0	0	0	0	0	0	0	0	0	0	0	0	0	0	0	0	0	0	0	0	0	0	0	0	0	0	0	0	0	0	0	0	0	0	0	0	0	0	0	0	0	0	0	0	0	0
AGT22302	0	0	0	0	3.30353	0	0	0	0	0	0	0	0	0	0	0	3.10355	6.26744	0	0	0	19.7165	0	0	0	0	0	0	0	0	0	0	0	0	0	8.5654	0	5.65066	2.5159	0	0	3.12684	0	0	14.4021	2.42468	0	0	3.02102
AGT22303	0	0	0	0	0	0	0	0	0	0	0	0	0	0	0	0	0	0	0	0	0	0	0	0	0	0	0	0	0	0	0	0	0	0	0	0	0	0	0	0	0	0	0	0	0	0	0	0	0
AGT22304	0.785913	3.89839	0	0	2.40324	0	0	0	0	0	3.93652	0	0	0	0	0	1.92327	2.11084	0	0	0.0728396	5.97636	0	0.245785	0	0	0	2.52788	4.43579	0	0	0	0	0	0	1.84626	1.32334	2.96885	1.69469	0	0	3.20143	0.0342601	0	0.711415	1.89456	0	6.36058	2.93029
AGT22305	289.863	3346.35	104.82	581.947	1941.34	64.2177	223.521	1216.14	1410.22	1142.27	4352.71	1176.56	371.818	1068.11	145.715	751.238	278.379	84.4517	1094.02	397.681	2925.08	216.107	286.759	448.169	2268.86	535.674	1945.96	1570.16	2178.98	456.554	1888.1	598.07	258.707	598.07	4298.57	1687.03	1926.68	1112.56	479.674	809.46	248.044	2826.06	1457.13	887.8	168.961	803.629	564.586	213.647	157.968
AGT22306	162.564	504.73	75.8295	287.352	416.936	32.9785	109.65	554.081	489.941	357.906	518.62	345.642	203.681	554.354	39.2561	463.697	296.949	45.6351	685.9	128.703	1063.51	112.139	159.974	155.86	1309.53	280.871	879.022	556.547	627.368	145.791	859.205	239.665	72.3729	239.665	896.88	120.393	725.071	148.714	48.2623	609.577	103.712	940.323	458.019	375.003	875.99	76.4335	394.958	104.61	147.53
AGT22307	28.3214	58.9442	74.5837	54.6743	44.4235	30.3875	36.1682	94.1518	110.808	70.9018	63.1693	84.2362	36.6474	27.2698	31.9536	58.8458	23.2852	37.6186	45.4836	36.9552	89.3237	72.8262	39.7316	36.5526	143.878	73.6815	71.2248	26.3971	43.007	56.8017	74.6233	75.0636	6.20764	75.0636	100.009	26.5296	26.8542	60.4953	41.9634	54.3941	53.4762	106.382	71.1843	92.3578	45.5774	41.5614	85.9306	60.7862	74.2748
AGT22308	48.3533	93.6909	13.1678	35.5384	64.004	8.97452	22.8685	65.9953	68.7714	25.1603	119.943	55.3128	34.4126	59.1674	22.8742	42.4888	79.2615	11.0389	104.835	30.2476	49.9963	47.7494	14.024	43.6107	187.478	52.7349	57.3484	39.8368	71.7292	44.2859	123.861	74.8251	0	74.8251	164.062	7.54317	25.0415	67.1799	8.86258	58.5181	15.1621	37.1745	34.7137	61.5243	48.6193	12.8119	27.7262	31.9841	31.9257
AGT22309	73.2758	306.926	444.333	401.331	402.879	97.9535	248.889	772.4	773.455	556.928	652.586	625.126	335.732	336.009	128.187	608.97	536.54	209.169	325.271	380.273	783.678	319.216	155.178	154.911	723.137	369.794	790.135	391.484	349.33	363.507	484.302	491.758	30.9199	491.758	909.113	601.25	278.247	581.718	234.104	279.721	545.511	882.864	736.074	565.096	579.3	391.527	158.454	250.782	287.105
AGT22310	118.525	87.9442	258.321	418.754	228.201	71.5004	216.314	747.318	665.731	505.143	174.375	406.341	317.784	366.504	106.99	640.503	1153.29	77.9536	449.236	137.549	742.071	247.117	127.044	84.2853	609.915	423.045	691.729	339.181	366.094	302.424	830.022	356.43	74.2186	356.43	237.087	250.221	276.507	179.49	72.2134	458.519	190.779	586.359	466.432	581.517	488.707	141.046	109.946	238.893	197.124
AGT22311	285.386	15.9563	25.2598	99.0297	133.396	41.4766	28.2946	157.397	41.9406	66.4724	28.8075	68.4373	197.94	17.3662	36.801	287.076	8.35472	47.0003	251.646	69.5815	21.9626	99.9925	203.861	77.3043	51.38	114.222	39.0919	27.705	29.9902	59.7439	103.106	40.8438	3.65592	40.8438	8.81332	23.3325	107.365	27.4351	38.9436	267.535	18.6594	22.5467	23.961	52.8941	0.923104	34.9673	138.355	92.9681	53.733
AGT22312	12.9099	11.8811	20.216	17.9065	4.6898	47.5806	19.1695	17.4581	12.1055	15.142	5.62472	11.6056	120.829	2.81446	18.8896	247.589	3.37785	33.3655	17.2562	90.4374	3.83785	15.3946	258.298	6.41344	10.4908	6.91412	14.9568	2.85411	10.3328	12.0683	14.4456	19.4847	2.67344	19.4847	4.75769	7.83627	2.56883	13.1024	23.8111	132.45	7.99904	6.58446	5.29506	7.02513	1.02229	10.7854	35.8182	10.9563	42.6014
AGT22313	14.4708	0	6.00499	16.7381	0	19.0992	53.5346	194.468	7.57018	16.0636	0	8.40819	41.195	18.578	38.4316	6.02821	0	79.2876	8.4724	0	7.60002	138.571	0	7.32715	4.12743	0	0	4.70995	0	20.1959	8.98627	0	24.4346	0	0	0	14.5343	0	0	76.2466	4.4001	0	3.57467	24.5501	0	0	132.763	38.2879	110.408
AGT22314	85.4946	11.748	42.3897	27.2149	20.0338	12.5292	16.0611	88.4392	25.3483	21.4634	13.1121	33.3656	42.3875	11.5393	14.6937	36.9494	6.67165	17.5149	32.0178	24.593	25.7235	41.4919	31.9596	26.6872	38.1391	40.0542	29.6508	11.487	18.117	21.3766	23.327	21.7403	4.35148	21.7403	10.2378	25.0674	13.8631	21.2255	13.2648	92.0272	17.8856	24.5873	23.6514	29.9869	8.31032	29.0792	54.2033	38.934	38.1451
AGT22315	626.321	261.048	143.289	244.2	272.614	77.6466	126.385	641.215	418.931	218.307	429.956	322.854	226.32	98.5457	59.3716	348.904	109.597	90.05	396.598	395.867	267.483	188.55	145.772	470.165	509.283	414.095	306.965	83.4696	159.662	186.161	284.212	312.205	16.3197	312.205	433.836	220.162	134.094	271.901	87.554	499.819	176.473	312.732	344.274	286.486	181.51	190.363	176.976	187.424	279.741
AGT22316	104.774	41.4082	32.7678	92.0913	120.38	23.6097	34.4638	229.804	165.235	69.2164	97.2435	95.7721	32.191	36.7994	16.1526	115.503	33.7428	21.4693	165.403	74.7831	115.422	65.5817	31.2581	84.2351	249.204	113.919	152.814	44.4987	66.6765	53.319	100.056	109.671	2.37325	109.671	105.993	67.6121	64.4235	51.0563	24.1063	136.061	32.2468	133.578	87.5566	122.475	34.3199	52.724	64.4093	61.7544	92.0875
AGT22317	80.462	130.147	66.4885	76.8828	110.013	26.7802	48.7093	253.086	157.755	68.3477	252.109	75.2097	47.969	24.4026	9.47672	125.622	49.3566	49.8365	122.483	41.6838	105.829	85.0892	24.6425	36.1355	192.378	66.7433	105.354	36.6641	53.4711	63.9594	66.6941	96.3893	6.20245	96.3893	191.325	102.455	56.9217	89.4801	61.2137	150.78	21.7001	114.967	62.0482	149.563	34.9108	71.5182	100.567	59.2395	36.5464
AGT22318	96.2623	150.722	50.2279	99.5968	165.031	70.5962	188.336	305.971	188.12	138.822	221.802	218.867	166.328	81.5655	13.872	146.036	31.1899	121.386	304.931	125.91	114.214	143.8	112.348	37.3825	167.173	139.523	163.029	68.3295	187.856	132.828	200.231	135.192	18.8691	135.192	276.117	138.731	161.673	156.58	123.23	238.033	55.8932	131.492	109.674	240.28	34.1937	134.849	101.628	122.698	83.7124
AGT22319	34.7486	60.1825	173.5	66.3112	61.7802	52.3593	97.9306	145.348	98.5462	64.1509	76.5692	114	118.425	33.6804	26.3288	126.422	20.3093	61.3259	142.771	41.2391	66.5293	77.9638	44.6768	7.75994	110.146	45.2401	91.7695	31.3318	76.8567	76.8661	95.4184	74.8973	15.2639	74.8973	88.6835	71.2815	49.786	80.176	44.2416	157.211	91.1125	70.3068	58.3251	103.73	25.6087	78.0561	149.8	70.6799	96.0354
AGT22320	22.1719	16.323	34.8509	28.761	19.3175	14.4189	30.5224	49.32	35.6896	30.1284	25.9496	38.9791	18.9921	9.71555	8.52282	35.9575	8.33648	21.8579	41.6587	14.129	25.4457	43.0442	19.3767	3.21237	47.0969	15.2243	39.4681	13.0934	26.9911	29.0247	25.9353	30.3435	2.28184	30.3435	30.4974	24.0807	20.2594	20.9248	15.9077	27.5219	24.9311	24.8688	22.0112	36.9957	6.97829	21.1203	39.5871	33.5222	37.9025
AGT22321	45.9938	109.499	145.847	152.364	134.501	176.101	135.221	128.83	113.807	89.7696	112.25	165.074	175.401	39.4814	63.0053	163.729	37.0837	155.721	108.032	83.9106	74.3472	135.557	167.665	25.5816	213.949	64.8883	103.728	38.6078	93.784	109.116	146.716	148.029	13.5314	148.029	114.32	96.6606	64.0635	98.2415	96.31	183.213	133.882	83.175	83.4036	152.93	46.0571	101.862	290.562	131.021	175.14
AGT22322	51.3506	22.7179	69.4559	16.5881	14.2512	28.9416	31.0861	44.1402	24.9755	20.336	17.3592	30.9659	58.5389	15.7389	35.7528	40.4125	12.3843	45.7943	30.146	23.4159	18.6597	59.2729	48.6162	24.3845	42.6725	28.1573	22.0113	9.84743	29.7167	24.9864	37.4041	33.6576	16.7556	33.6576	20.8889	18.9371	11.8485	15.54	14.7878	77.8058	26.9236	19.3903	15.9761	29.7847	7.24845	21.5735	81.7736	34.5175	30.6262
AGT22323	605.45	73.699	203.462	166.127	207.394	147.073	236.103	249.582	262.323	272.134	117.936	356.109	60.8008	345.728	236.754	58.0252	429.99	217.086	287.063	217.751	137.531	341.46	318.216	346.999	273.335	228.153	137.535	126.941	375.156	248.83	522.45	198.082	225.79	198.082	64.0151	135.978	184.67	61.1631	87.1434	61.6493	60.9892	179.379	123.87	198.5	181.871	89.2328	68.1561	265.352	52.3195
AGT22324	118.165	3.3937	20.4415	11.6443	16.7479	13.7384	17.6517	39.7322	25.7695	16.2743	7.19397	20.1037	23.1632	8.34433	15.808	24.3071	6.71793	21.5993	12.2745	44.1608	19.5573	57.5594	22.887	57.9759	39.3068	28.9255	19.9948	13.0746	16.8803	17.801	16.0234	24.7578	4.14649	24.7578	9.76976	6.01758	9.27675	7.08134	3.86947	48.4339	14.3542	28.1421	13.6171	17.908	19.2791	6.49152	66.6548	49.393	21.855
AGT22325	42.0868	7.33678	10.3785	7.30991	9.57881	4.25927	7.5973	15.5853	13.2946	4.92566	12.0317	9.37544	3.15796	5.86931	2.24976	8.15004	4.13465	9.33202	10.0375	9.0362	10.5929	72.6204	12.3835	16.8507	26.2327	11.8256	9.08627	7.08989	14.6672	6.75576	12.525	10.7559	0.42571	10.7559	8.80597	10.5161	5.46962	6.64235	4.53475	10.0959	4.04767	8.82144	6.37742	10.0943	1.69297	8.74067	15.5232	92.1446	8.75965
AGT22326	0	0.524971	0	0	2.03766	0	0	0	0	0	4.27678	0	0	0	0	0	11.103	11.5975	0	0	0	91.8185	0	0	0	0	0	1.0334	2.35163	0	0	0	0	0	0	2.81774	0	4.18249	1.86221	0	0	2.31441	0	0	3.25726	0.897348	0	119.85	7.08095
AGT22327	78.1698	8.71345	614.504	15.9162	5.07316	107.809	116.089	87.0491	6.89212	20.4747	11.4084	24.4962	60.0083	9.0208	321.202	31.2831	4.76605	285.535	3.85677	69.0713	15.2224	85.7881	157.389	44.6948	19.5402	13.4873	6.50429	5.1457	15.9677	27.5805	17.999	15.0553	42.8235	15.0553	4.54111	17.5383	6.61623	24.5865	46.3634	179.791	40.861	9.60363	9.11256	8.94046	7.37234	48.406	205.482	134.786	7.73218
AGT22328	3597.9	670.898	101.254	42.282	1620.51	86.8437	46.1023	937.968	94.6588	45.6504	352.151	33.4528	42.9258	2083.1	189.31	18.2734	79.3437	155.223	1926.99	236.509	107.991	341.292	162.455	1107.07	1004.83	122.472	98.9761	362.287	489.194	55.4808	2044.72	109.653	59.6023	109.653	277.197	129.258	2792.18	358.145	678.044	104.007	157.556	125.738	104.973	45.3491	34.5185	294.444	77.5549	278.067	85.2791
AGT22329	808.633	206.598	128.466	168.447	133.571	82.2112	152.787	199.66	321.56	181.349	344.155	162.541	166.526	219.472	59.8307	201.213	48.575	115.352	111.372	184.88	218.222	147.867	116.987	438.904	208.3	198.207	262.172	132.325	179.568	131.699	316.626	238.687	16.3748	238.687	323.12	76.5472	90.6583	81.0709	43.3882	246.246	114.093	236.088	155.343	187.619	18.7845	69.5747	80.9867	131.583	112.517
AGT22330	101.191	36.2973	932.441	21.8855	58.5688	2426.98	648.017	153.125	43.9677	71.7138	53.8603	61.0436	504.561	29.324	1659.93	75.9028	19.8538	474.25	45.811	85.0479	39.4469	129.132	3843.99	93.9254	79.609	53.4107	55.7377	32.2549	41.2823	90.381	86.6628	64.3081	97.8323	64.3081	24.1414	44.1831	30.5533	50.2629	51.6558	417.229	361.119	34.2904	33.2343	40.4352	19.7426	75.9301	1914.3	87.4019	641.801
AGT22331	60.3994	80.947	62.0726	28.4727	76.1635	89.5267	63.7171	76.8878	66.7732	50.0235	74.6848	74.8504	61.6239	39.6294	42.1699	69.5858	21.7646	53.0015	59.8818	52.1765	48.7594	90.1453	64.0631	40.3785	73.8891	48.7457	43.5345	28.1058	94.6824	60.4225	111.424	87.1749	6.12518	87.1749	57.0618	46.1958	21.6827	57.1096	46.8189	63.9595	50.2897	44.1425	40.8557	50.3338	6.93133	72.0164	73.3558	85.1065	64.2499
AGT22332	66.9404	81.9356	91.4021	40.1308	68.8417	144.439	116.516	93.7877	100.062	46.4346	73.5641	77.9587	104.299	15.9698	100.906	108.35	44.7906	105.563	34.1959	144.853	37.0559	98.0632	96.0349	66.7931	67.9724	57.6681	39.0431	20.7896	67.1424	79.8182	58.2044	147.989	10.4776	147.989	46.7649	69.7028	21.7915	84.3136	88.7383	137.959	124.132	36.85	38.7603	49.8384	30.1904	137.765	102.181	80.2149	144.958
AGT22333	457.027	312.691	592.666	826.748	1168.19	629.204	1713.62	485.894	397.79	812.384	206.123	1011.85	540.467	447.644	415.926	476.582	304.655	870.082	479.223	1940.7	482.643	1438.37	536.302	357.09	521.7	507.837	520.62	309.046	638.344	1246.81	960.611	822.291	327.851	822.291	200.874	297.206	212.203	421.152	324.96	375.741	921.252	354.209	531.153	594.467	156.625	526.139	224.661	1739.14	308.115
AGT22334	28.2479	88.116	27.9154	67.1719	57.6108	18.1609	33.8629	84.2629	79.4095	41.2167	126.402	73.6058	34.4561	33.7417	21.2881	67.1925	37.2673	25.9286	55.7538	89.732	44.3922	101.018	36.1235	23.1134	72.9487	50.5118	41.5141	29.4305	53.6047	50.2955	108.641	78.3429	2.30498	78.3429	278.171	65.4191	20.8401	78.1629	31.3852	51.1533	58.8406	44.1145	62.8015	69.8467	14.87	65.2272	42.7482	90.5358	56.7859
AGT22335	6981.67	3285.62	863.594	5216.8	4824.93	474.475	1495.35	4701.16	7758.81	6821.74	3477.97	5008.03	3062.64	5301.23	1877.15	4547.45	1736.65	1207.87	6437.74	5241.07	7239.66	2256.39	812.463	7493.2	9756.89	7874.82	7431.86	5148.33	6371.64	3518.19	8457.46	4960.51	1642.86	4960.51	4948.37	2962.38	4162.71	2602.67	2418.1	4125.79	2356.53	6987.49	6676.1	6436.75	1021.88	2596.79	1363.79	2559.8	1797.13
AGT22336	4612.41	8246.33	1688.76	6105.56	5087.31	461.751	1096.41	4142.82	5996.15	5542.69	8770.01	4428.4	3168.72	2456.11	1925.5	4719.46	412.414	978.024	3671.36	4767.53	5423.8	2181.35	903.743	5216.62	7179.24	6880.79	5676.04	4594.61	2671.88	3544.85	2948.7	3881.72	2060.75	3881.72	12772.1	5278.01	3752.85	6023.17	5047.6	3998.1	2174.64	6118.92	6373.05	5645.66	468.701	5757.3	1574.48	2196.32	1689.89
AGT22337	1039.58	657.639	540.79	375.097	316.375	232.196	354.538	675.231	468.007	337.855	508.471	565.902	407.068	275.788	261.353	500.139	188.51	258.002	262.162	1159.82	468.157	432.755	443.901	758.162	455.619	470.37	478.952	305.139	235.673	404.174	431.27	523.751	122.931	523.751	1298.62	455.807	233.437	668.474	328.398	543.661	216.498	511.229	425.016	410.535	205.149	639.499	267.951	382.715	476.877
AGT22338	496.293	260.119	271.373	340.766	479.966	102.235	124.953	393.812	301.942	147.621	242.382	267.258	230.755	223.825	167.123	393.499	56.6222	105.164	306.624	492.027	212.409	330.176	197.874	406.788	529.265	263.794	257.413	360.548	300.015	150.678	398.651	225.862	51.7968	225.862	280.382	156.65	353.541	207.69	176.233	397.12	216.562	242.346	248.581	250.033	64.5705	241.849	199.153	332.513	824.736
AGT22339	36.8917	22.2114	37.7733	7.31811	10.2941	31.7551	74.7134	16.6155	13.2158	9.34778	26.6215	43.3373	76.2929	9.09497	118.105	7.6841	8.46204	55.1719	15.0257	12.9961	14.3209	28.4151	56.3972	16.7508	28.0215	16.9802	15.3427	9.9192	15.1202	20.1471	18.1781	12.4742	0	12.4742	49.5279	3.55874	9.26336	5.06228	7.25179	61.8007	24.6298	15.955	5.84433	11.2249	2.80489	3.77776	61.1116	23.3416	93.4314
AGT22340	21.6862	829.305	37.5122	161.392	9.88893	43.2886	49.5842	53.6847	44.0654	20.1996	673.073	33.1121	424.836	6.30091	6.76838	1131.87	34.8902	27.2485	17.6276	50.4748	28.6321	29.4164	22.6064	7.97535	43.8792	27.656	36.4812	3.10463	13.2736	49.1194	27.5363	56.9234	9.99421	56.9234	934.502	162.713	2.92327	213.826	97.3082	305.368	47.9084	32.5372	44.9991	66.5973	21.4191	151.546	103.656	33.1761	50.3264
AGT22341	20.0363	10.6659	13.0193	2.67555	2.82269	35.2167	7.00151	12.9704	21.3212	10.4156	1.41058	10.563	11.8251	1.88218	1.24595	20.9481	1.4143	7.85428	22.2314	4.47198	2.07893	4.21166	32.9349	4.45397	19.1516	9.14156	12.1235	1.04978	8.98311	20.6655	29.3154	17.1257	0.618879	17.1257	1.516	1.62637	1.03075	5.63288	2.00639	17.3806	1.78313	1.42491	3.76643	15.4208	1.64078	1.93365	10.7604	2.58602	8.77641
AGT22342	57.3493	1.08223	6.90668	0.432617	0.360055	5.05985	9.62279	4.18855	1.85878	1.24555	0.359861	3.58578	6.56587	0.680244	2.58261	2.45395	0.225506	3.18778	4.81756	2.31739	1.62056	6.26768	6.45296	2.746	2.93366	2.43658	1.7888	0.791275	3.21094	3.26243	6.96784	3.20554	0.671013	3.20554	0.429726	0.622369	0.845228	1.84761	0.457019	18.9679	2.50197	0.681595	1.47827	1.9829	0.523234	1.05708	3.62207	4.61813	3.84141
AGT22343	33.2084	0.805501	10.4112	1.69048	1.25061	12.2166	16.4661	5.18289	3.05823	2.70392	0.820271	7.0766	62.8701	0.729674	10.027	6.29118	0.734316	10.8252	1.71136	3.59892	2.23875	9.56329	11.7092	3.14505	2.01479	4.30715	1.20256	0.396404	1.14809	4.92929	2.79836	5.4124	0	5.4124	0.69966	1.08086	0.733952	1.60437	0.952442	99.7868	5.48083	1.25771	1.98565	2.27284	0.340762	1.60634	17.3194	7.08936	7.14789
AGT22344	0	5.85876	0	0	3.92575	0	0	0.04177	0	0	11.6632	0	0	0	0	0	1.7541	9.44614	0	0	0	80.648	0	0	0	0	0	0.631274	1.53198	0	0	0	0	0	0	20.2333	0.861629	25.2221	13.5634	0	0	1.99383	0	0	0.487005	15.0394	0	119.675	11.1203
AGT22345	0	0.524971	0	0	2.03766	0	0	0	0	0	4.27678	0	0	0	0	0	11.103	11.5975	0	0	0	91.8185	0	0	0	0	0	1.0334	2.35163	0	0	0	0	0	0	2.81774	0	4.18249	1.86221	0	0	2.31441	0	0	3.25726	0.897348	0	119.85	7.08095
AGT22346	48.9017	18.5687	127.813	16.8814	13.9282	37.2746	63.6185	45.053	33.3658	36.3998	17.7353	58.425	60.86	5.45483	28.2398	61.8443	56.4544	40.6178	13.6774	22.0424	21.3527	45.0126	25.9134	18.6186	28.1391	29.5909	29.7396	4.56519	10.6248	36.7696	22.9522	52.224	4.28064	52.224	15.2441	21.3946	4.1406	40.2618	20.0106	84.4144	49.4781	23.7472	19.3607	39.3511	91.7456	31.6508	67.4087	41.5411	61.2384
AGT22347	105.54	11.0601	62.7332	25.8479	22.8958	96.8206	70.0398	45.6954	24.9618	16.8309	7.50864	43.5309	48.7697	7.91977	105.643	47.7428	67.7559	50.225	13.7073	28.6931	16.3945	47.8272	92.9637	65.1429	33.9607	31.5416	17.0624	8.99899	10.5094	36.7199	19.9387	43.3159	0.658868	43.3159	10.2473	18.5514	5.59873	34.7573	23.54	51.5752	30.916	22.7548	23.2436	28.3707	114.582	27.5179	86.3724	52.7025	125.889
AGT22348	78.0302	25.7825	107.366	29.8873	22.4858	56.6601	53.09	67.6943	34.6435	20.9423	12.7804	44.9661	63.7537	12.7693	53.785	73.4583	10.9105	40.316	24.3454	13.9463	22.4452	64.1516	48.011	39.6722	50.9546	32.9654	25.8986	15.4137	26.7023	29.0165	36.4616	38.1313	2.763	38.1313	17.0311	27.3354	12.9546	47.1263	27.2867	73.9443	27.3946	28.7673	20.4485	35.109	10.2338	37.3604	91.9394	54.6705	115.92
AGT22349	82.2481	156.392	397.053	123.675	80.9374	157.404	253.563	245.622	147.725	170.428	143.762	254.879	143.086	41.0637	158.001	215.855	56.2018	136.863	84.2707	168.562	163.426	317.664	184.638	45.1159	186.891	118.645	145.503	41.9397	69.2255	227.663	112.366	238.452	53.237	238.452	188.998	130.779	24.7826	251.304	164.821	177.679	62.5222	114.08	205.883	158.14	94.6063	253.119	228.473	423.146	70.7977
AGT22350	38.6631	261.335	264.278	49.2525	61.3384	184.114	231.662	183.238	144.171	136.31	228.258	181.697	140.369	28.5908	105.639	227.805	131.288	145.934	58.7645	167.91	134.343	234.283	234.879	26.311	95.0142	72.5402	142.204	22.2486	79.5574	222.097	115.726	173.979	16.2558	173.979	213.581	297.833	13.2031	380.967	284.518	155.15	109.285	107.097	131.954	164.769	63.6076	338.017	231.59	213.052	308.783
AGT22351	80.6182	236.641	277.407	106.171	67.4353	514.084	445.997	332.728	263.943	203.115	147.726	340.531	279.14	41.0898	279.781	397.91	291.096	304.404	86.9761	352.72	227.401	378.187	668.243	64.8994	161.218	142.048	237.296	43.9291	94.8426	382.418	124.877	316.862	84.5057	316.862	159.234	102.496	39.1212	289.363	187.278	286.366	226.679	193.687	256.654	258.558	341.301	242.783	458.001	412.23	497.069
AGT22352	120.07	441.037	4401.06	295.638	517.951	1144.92	1238.28	565.516	288.62	387.203	240.191	437.141	659.283	373.665	2472.75	424.048	995.186	760.586	354.386	2004.75	363.993	1796.7	642.362	141.986	265.955	185.651	408.006	192.186	644.731	793.852	751.76	479.074	273.799	479.074	158.473	371.776	166.011	506.794	433.462	418.628	531.695	308.829	287.781	385.808	716.543	700.181	1189.32	1660.83	373.306
AGT22353	107.996	519.671	277.756	146.518	143.822	229.095	308.489	230.724	194.157	232.532	423.961	231.019	148.536	66.2659	161.182	214.256	212.678	214.246	105.715	295.366	188.062	281.457	254.371	55.7782	188.099	137.689	220.371	60.2123	155.982	247.409	154.977	219.768	37.7636	219.768	387.632	310.205	44.8842	386.865	236.168	149.198	196.879	168.465	161.772	220.057	74.0856	285.416	195.074	277.34	253.306
AGT22354	142.97	121.273	159.931	121.331	114.9	169.218	193.325	244.691	209.674	191.045	140.584	268.454	94.6258	59.7273	124.646	183.565	322.905	125.87	99.5231	290.854	170.361	233.379	181.691	92.6984	209.2	177.189	182.241	53.2589	139.992	182.159	153.019	230.987	19.0972	230.987	123.862	115.535	43.8911	145.394	124.954	139.47	111.217	186.52	167.582	207.715	232.685	146.54	174.263	195.591	187.325
AGT22355	256.7	34.3226	159.178	128.056	132.096	234.23	352.41	269.466	347.804	340.127	40.789	355.048	192.817	60.1813	102.184	257.716	255.956	221.066	108.184	654.093	275.931	374.598	206.641	121.243	220.651	174.958	319.356	47.1993	141.15	354.586	157.411	462.547	48.1335	462.547	43.3333	49.2993	50.8017	66.116	52.3016	228.608	230.25	291.976	262.891	318.935	190.6	61.1475	223.38	354.811	205.222
AGT22356	171.15	27.1418	359.355	75.1189	85.6619	95.542	133.946	149.778	163.583	155.336	28.74	151.983	125.125	54.471	59.8906	161.876	145.701	116.646	94.218	242.408	146.137	157.191	109.124	83.9347	155.505	130.231	137.671	44.4945	143.326	137.458	173.461	181.776	31.921	181.776	32.4646	42.6895	39.1911	36.0402	32.3562	159.656	99.1723	173.276	129.893	142.897	58.7285	44.3661	134.281	158.542	98.868
AGT22357	284.507	102.562	153.527	106.222	84.9261	142.27	109.777	200.369	153.739	136.489	80.6362	163.068	125.439	58.5167	65.0161	183.521	220.738	77.204	110.242	223.634	101.642	186.906	62.8504	113.766	203.185	140.087	124.536	46.3005	123.628	119.274	133.535	180.971	25.6028	180.971	98.5087	88.3845	45.6875	98.6594	83.5425	141.191	96.9035	120.911	119.313	154.811	353.018	106.486	136.441	177.494	151.12
AGT22358	104.305	34.7562	43.3533	38.2422	27.7889	39.7051	41.2319	85.5631	56.2337	45.8298	35.2422	66.2618	51.3001	19.7148	36.17	91.5514	20.946	28.8126	44.3645	84.9482	38.7386	93.292	35.7052	37.4115	83.0758	49.3172	36.5861	21.3035	54.4116	42.8633	50.4945	79.4307	3.93196	79.4307	43.0966	28.3457	17.6992	44.7691	21.5326	76.9327	35.3644	41.9771	43.2198	53.7061	8.45224	42.8082	71.534	77.7089	123.959
AGT22359	259.165	71.7064	36.8575	57.0752	92.9426	39.878	40.1206	101.655	84.7533	50.5988	72.1755	64.7748	34.8499	35.4459	24.8338	72.2641	6.59583	33.9341	71.2932	82.6785	63.6787	95.5278	49.0917	75.1084	112.774	105.447	68.6359	47.7292	57.9636	50.347	79.5801	70.774	5.38767	70.774	70.1774	55.9113	38.195	56.9003	53.724	67.0417	21.5422	46.7547	51.2164	70.3708	10.0813	54.7208	49.1874	84.0779	107.466
AGT22360	214.35	136.003	95.5988	64.3505	290.491	34.8142	60.2612	244.009	96.3479	50.9382	156.33	94.8611	130.853	181.678	40.2911	118.27	51.1933	74.1159	200.766	118.28	58.6924	137.503	53.3374	451.337	118.595	218.467	64.1493	114.505	87.1229	58.1606	87.7166	92.3506	17.46	92.3506	77.2904	128.301	230.13	136.386	119.771	210.201	150.159	82.3913	50.9708	71.097	28.9677	131.75	87.1907	155	145.099
AGT22361	176.383	41.6491	44.1182	19.8705	66.4479	33.7045	43.9354	253.298	76.3379	42.4248	61.6763	75.9058	42.5302	36.8735	13.1027	72.3674	24.2998	51.6104	48.4137	100.846	47.8992	125.429	28.5251	235.735	58.2695	125.944	51.0299	29.0626	22.9263	42.1859	23.3017	97.2731	3.22665	97.2731	37.3242	62.4394	63.8601	69.2249	41.4353	101.693	66.239	85.371	40.5958	64.2486	38.5601	69.7191	40.7303	139.117	86.662
AGT22362	137.291	97.0918	78.937	48.257	149.328	50.2128	70.4653	303.795	113.069	89.3603	162.068	100.917	84.7594	112.668	42.6119	125.869	139.291	67.1339	147.204	170.55	69.3537	197.466	39.1011	180.35	123.452	142.396	68.0523	48.9924	78.5206	73.1033	73.6152	126.365	11.2885	126.365	107.378	121.72	143.708	231.517	119.385	163.27	172.18	121.246	61.9722	96.1135	151.698	172.974	109.602	186.247	170.212
AGT22363	104.934	55.6593	206.356	83.1248	277.723	137.884	126.642	558.452	184.845	147.409	70.3613	196.674	194.302	216.879	125.038	247.386	87.9035	155.468	256.758	303.84	106.564	418.386	151.487	196.66	161.833	151.241	138.11	82.8157	156.162	172.694	145.464	202.213	15.6802	202.213	46.9454	90.139	214.52	133.542	86.9183	286.846	339.4	196.447	101.621	153.998	67.1204	150.693	268.844	343.573	258.878
AGT22364	107.333	34.643	163.822	170.352	290.163	94.6036	117.195	732.317	248.058	127.307	43.501	234.51	87.8984	236.426	84.345	177.319	66.4873	182.604	266	463.56	155.792	435.058	140.659	158.574	228.346	186.782	215.045	76.8084	96.5263	196.994	136.958	253.429	0	253.429	39.2767	26.9129	234.805	73.843	54.9762	206.847	210.572	332.252	167.801	188.953	106.959	64.4106	133.209	464.887	431.031
AGT22365	210.718	38.823	119.921	462.861	238.786	38.1415	74.1078	339.811	239.995	164.406	24.3292	243.474	179.103	281.347	124.717	389.745	394.213	57.1779	295.035	154.951	155.568	96.8549	57.5957	299.965	767.587	285.756	201.746	155.197	290.659	186.534	616.885	224.744	46.509	224.744	20.7518	38.0693	52.6083	31.7237	7.06234	288.354	97.7562	250.152	148.128	203.768	315	18.7173	69.0445	95.5772	84.8023
AGT22366	73.8181	61.6595	63.1694	164.279	107.023	23.7261	40.5195	187.929	176.276	89.373	61.7322	128.341	89.2833	72.5094	35.8063	204.262	120.838	23.0521	67.4599	147.202	148.296	64.2777	43.3253	99.1071	233.347	122.449	164.811	50.1065	80.8659	76.3329	171.783	140.713	6.29682	140.713	88.3288	37.02	31.7888	54.163	16.451	146.308	122.811	184.302	136.857	157.11	192.982	43.1494	59.0691	63.0804	102.473
AGT22367	127.028	77.0626	65.9859	88.4399	66.8613	16.2832	82.9842	211.849	140.554	76.084	56.7135	78.0566	18.2109	39.3038	23.2997	84.5145	18.1829	51.7411	44.9444	105.841	169.906	94.5115	11.0913	63.8563	119.641	96.957	131.968	38.3703	57.2264	99.4828	36.604	93.9885	120.362	93.9885	92.9239	56.2654	24.7826	43.6396	25.4602	53.4482	29.177	98.2586	109.037	125.582	12.7846	49.0741	27.249	70.1213	9.65423
AGT22368	257.152	159.065	93.0224	120.502	93.8325	63.5726	112.027	164.322	237.009	128.207	146.608	195.985	81.5118	81.4955	37.8535	125.421	74.6999	69.0342	109.345	257.092	136.066	235.269	70.024	200.625	163.063	154.146	172.193	60.3169	116.562	137.743	254.123	209.97	27.2582	209.97	129.984	154.331	35.3278	164.39	106.871	128.416	66.9641	134.496	159.575	151.186	49.4512	154.432	61.5433	191.685	158.676
AGT22369	10913.1	2985.28	4818	4982.36	21192.4	623.291	2568.36	7078.27	7885.8	8728.43	3971.01	6235.98	2496.2	59007.2	1033.87	4153.7	4339.17	1051.61	27576.6	6374.93	10592.8	4212.66	1347.73	10955.7	9957.24	8959.62	8590.61	18099.3	45495.8	3717.67	34108.6	4340.96	1671.75	4340.96	4960.64	3519.77	15506.4	2894.64	1033.86	3632.1	1095.25	9333.03	7344.06	7963.78	2581.49	2700.69	1834.1	4853.89	1829.47
AGT22370	8464.81	3419.57	2491.34	13949.4	25534.8	622.944	2054.91	5506.69	8244.11	8154.3	4625.42	5060.03	5892.4	19526.8	2700.25	9755.08	933.399	1061.59	11613.2	8755.99	12202.2	3517.11	2542.92	8433.95	11772.2	6245.42	12487.6	21628.7	10818	4016.96	9236.31	5158.21	2602.44	5158.21	4750.42	2539.89	17126.3	2860.05	1921.02	7275.24	2013.38	11928.1	10573	7146.88	1909.63	2724.51	4572.55	3932.61	2731.78
AGT22371	1393.08	60.3621	38.8613	103.323	69.0998	36.8358	55.4283	250.04	271.939	131.853	73.8137	137.417	71.0414	70.1895	18.8289	104.362	69.2233	22.8693	320.689	98.2195	275.303	114.502	90.9689	609.732	408.28	546.07	162.357	82.1422	74.7236	77.3481	142.019	185.749	4.57858	185.749	177.656	52.6775	84.4934	44.4319	22.2396	120.012	28.797	230.199	196.831	210.039	94.1247	38.6297	75.3062	115.024	55.8933
AGT22372	1079.74	33.5491	79.8176	156.33	80.9224	39.3504	78.8242	240.445	222.798	125.029	38.9453	163.611	92.0458	33.049	117.892	141.105	112.85	49.4106	150.314	188.282	249.882	112.614	44.492	315.92	338.262	372.37	171.406	47.6439	78.0698	97.2345	124.009	162.859	8.56529	162.859	90.396	22.3942	61.866	38.184	27.0196	161.728	73.7208	245.818	199.876	194.333	252.669	26.8202	192.962	124.171	97.5758
AGT22373	126.479	24.8563	13.2433	34.6689	24.7935	20.2846	26.8893	65.8361	49.734	46.2407	27.1504	50.9452	29.2874	29.6506	12.2228	55.4171	15.7985	21.7807	36.8781	58.7604	48.4744	70.9317	28.4599	40.8657	70.4729	50.1788	52.3462	15.1982	37.3788	33.6392	65.3478	52.3578	1.41809	52.3578	48.5359	23.1053	11.3875	24.7079	11.6578	43.8968	24.7705	41.4762	47.0521	46.3772	8.22426	22.4702	31.3341	61.9223	42.6849
AGT22374	1509.57	169.659	264.124	361.809	996.208	236.236	413.851	607.815	526.694	262.919	203.761	347.413	245.25	263.63	512.851	218.062	125.128	404.866	853.032	816.306	338.737	255.617	212.054	754.912	565.968	607.43	259.479	329.452	475.321	274.565	620.427	583.342	105.356	583.342	228.695	110.833	504.061	154.987	66.3668	481.704	433.751	384.996	404.22	339.65	110.808	141.004	263.268	230.665	249.487
AGT22375	568.843	927.013	506.969	857.252	3395.31	205.784	256.439	798.887	1017.88	1391.73	952.489	461.656	654.634	5665.5	372.672	928.885	650.317	273.058	2917.39	543.592	633.216	544.034	385.27	447.181	1514.44	684.773	886.398	6037.53	5922.92	433.711	2620.17	968.147	411.133	968.147	1861.33	658.684	5252.51	718.629	447.844	918.861	203.273	1022.37	392.538	511.817	586.632	673.065	422.931	749.716	403.631
AGT22376	1706.4	277.5	393.061	350.076	489.76	155.027	284.518	529.321	193.329	156.255	394.979	146.892	495.198	383.186	174.415	452.337	145.896	166.804	398.561	119.817	124.366	223.15	180.26	1093.53	278.757	730.803	119.261	228.309	245.983	140.933	385.606	190.085	235.496	190.085	329.136	484.91	363.614	341.087	229.87	1157.03	280.711	120.395	116.991	179.104	86.9346	300.037	364.008	180.198	219.656
AGT22377	2385.84	145.425	636.831	371.645	342.878	255.692	358.614	854.594	504.927	279.73	172.733	325.165	517.146	183.766	274.061	556.571	178.995	197.6	325.493	457.629	325.832	436.163	179.376	1117.58	574.83	863.353	337.493	281.701	195.647	320.697	301.722	507.173	151.496	507.173	212.379	187.553	200.272	281.248	167.04	972.073	623.112	408.851	314.623	368.076	551.249	250.45	458.597	427.074	589.657
AGT22378	84.2329	5.60085	29.8001	14.3664	11.9568	16.7655	34.7466	89.3361	51.5667	37.9782	8.79977	40.7421	39.2955	13.9162	10.0757	51.1525	115.189	24.9528	38.2767	35.5183	34.1575	116.774	16.7671	60.0307	72.2689	67.6211	42.6446	10.4739	25.5454	33.3291	32.3945	48.3863	3.36034	48.3863	24.5192	11.2733	9.35615	15.246	12.0862	73.6232	47.9975	45.269	25.3541	47.9855	79.454	15.4775	39.2787	96.497	37.574
AGT22379	97.3251	31.8113	61.8005	39.8828	47.5606	33.8573	82.2595	144.437	101.393	48.8442	37.5366	124.521	69.2653	33.5051	41.9175	100.258	121.263	57.9132	74.2609	49.5844	52.1127	165.64	20.1792	98.6342	121.234	99.8055	55.3524	26.4396	42.2821	64.3928	64.1625	98.3927	8.53521	98.3927	50.9645	37.6468	27.7331	57.0051	34.741	99.5416	198.089	74.4508	47.0421	93.0845	182.258	48.7537	74.818	163.084	162.995
AGT22380	9261.97	2931.34	468.328	3620.24	5046.26	592.048	1658.53	4076.4	2635.12	2226.49	3179.25	2669.5	1404.41	5814.55	980.375	2392.36	268.736	1160.19	8558.12	2421.2	3405.54	1956.22	1555.68	5783.16	5752.59	3948.68	3413.58	8100.76	5227.03	2135.33	12010.1	2532.19	830.405	2532.19	2846.13	763.866	5621.73	998.969	399.396	2075.24	768.859	3129.28	3682.12	2644.17	247.817	535.651	573.049	2015.91	494.674
AGT22381	163.076	0	16.918	0	26.1647	8.9681	9.14085	22.8282	0	0	6.53765	0	3.22387	98.8649	0	2.83056	0	8.27327	127.304	0	7.13722	26.0265	0	65.3692	89.15	6.32367	8.38645	53.0777	109.804	9.48306	147.684	8.62749	68.8399	8.62749	0	22.6133	47.7723	0	13.2844	0	0	4.12755	26.8559	11.5276	0	6.40136	6.9266	35.9564	0
AGT22382	0	0	0	0	0	0	0	0	0	0	0	0	0	0	0	0	0	0	0	0	0	0	0	0	0	0	0	0	0	0	0	0	0	0	0	0	0	0	0	0	0	0	0	0	0	0	0	0	0
AGT22383	73.5032	2.91098	16.2554	1.81013	8.47419	2.0332	12.7302	33.5175	4.37478	5.37442	1.69392	7.92794	6.68251	7.91087	8.53312	5.40887	2.38836	18.4888	7.60195	4.61506	9.24636	16.8588	7.33192	15.6002	5.2726	11.0597	6.38304	5.15721	6.51993	7.98553	8.60967	8.38277	7.43192	8.38277	5.05698	1.95306	3.53655	1.4495	0.645378	13.4507	6.29008	6.8178	14.678	8.77379	2.05245	3.31722	5.60844	15.5273	4.39138
AGT22384	54.1668	358.785	194.578	74.952	45.4917	112.734	158.889	156.282	85.0095	64.7187	269.308	115.837	359.646	21.0063	84.5723	545.759	37.823	72.4976	80.7713	155.491	33.7376	118.106	101.759	35.3527	28.052	55.0012	48.6102	14.9962	29.8898	165.703	110.595	164.141	60.7425	164.141	410.364	66.7407	44.0515	117.498	70.1574	413.307	258.909	37.9992	44.6944	66.366	43.7144	115.277	78.9421	101.901	97.8672
AGT22385	1625.35	465.044	291.315	505.711	655.751	171.56	236.098	699.945	998.436	473.601	487.19	375.794	315.456	724.11	102.001	487.34	968.865	141.725	1119.82	485.26	792.334	267.16	408.059	932.901	1099.59	1095.07	785.397	616.186	816.379	289.5	1482.77	621.073	141.48	621.073	738.928	192.432	477.187	206.83	112.898	669.619	185.089	724.399	609.75	764.916	298.639	146.779	300.563	282.01	223.282
AGT22386	980.52	477.209	356.46	411.409	231.446	130.888	186.244	558.288	698.142	379.705	569.014	377.743	219.091	164.535	114.38	337.412	960.948	99.952	319.755	369.195	642.528	190.53	219.291	522.339	739.778	765.081	586.35	193.922	300.219	270.657	489.296	478.285	50.2023	478.285	1067.16	396.833	165.454	532.918	215.119	404.997	238.409	648.548	528.406	577.101	1819.99	323.732	197.051	183.812	363.164
AGT22387	903.794	128.765	734.397	462.679	232.959	352.09	627.242	885.67	992.933	713.628	156.541	687.767	281.482	118.584	146.839	447.612	1361.42	511.916	347.443	543.706	1125.45	291.956	338.371	382.61	1142.68	989.842	986.198	167.962	322.573	594.414	473.23	876.545	74.0796	876.545	312.604	155.786	147.531	171.922	152.015	368.307	472.401	1080.75	1004.99	842.937	2479.05	140.075	260.194	268.753	448.039
AGT22388	166.921	498.278	257.576	235.209	175.765	94.3242	165.39	163.426	188.762	155.336	488.542	167.842	105.28	58.6004	84.4145	161.139	207.31	116.833	237.301	67.6469	117.326	75.6136	115.839	88.5675	800.245	207.439	117.814	54.004	158.159	129.035	273.107	184.022	38.6071	184.022	846.376	187.39	89.85	152.517	247.2	102.17	186.609	133.881	156.787	138.625	163.601	127.123	153.346	89.9171	145.482
AGT22389	127.051	61.8503	37.631	115.927	35.1012	39.4596	65.0949	134.877	152.696	144.391	53.305	158.896	30.3869	25.7704	20.2453	72.838	66.1235	50.7218	97.0614	58.213	143.698	53.1878	52.1299	59.6915	437.119	185.406	144.628	27.6708	66.403	81.4733	107.7	132.054	10.4075	132.054	116.4	28.1363	37.0017	52.1075	33.5194	46.4371	49.0296	129.969	130.697	142.548	113.515	25.3627	47.7377	58.7344	80.1654
AGT22390	13174.4	2577.03	2328.6	15002.8	25504.5	684.438	2368.65	5028.3	6833.67	7941.78	3092.65	5202.87	2870.5	17786.6	1925.09	4089.02	1869.1	3146.61	19195.5	3452.06	8106.07	1854.99	1246.31	14359.2	12092.7	10293.2	7446.93	43834.8	21198.6	3692.46	8654.91	4331.57	2913.35	4331.57	2944.61	3448.49	37544.2	1503.94	1432.8	2224.28	3260.48	6139.67	6834.19	6615.27	1910.59	2558.47	1099.5	1990.71	950.78
AGT22391	586.963	141.844	37.4727	168.281	5.7954	101.307	346.218	470.243	141.72	461.109	112.949	194.137	687.657	30.9152	14.3894	690.284	10.8891	164.925	13.2175	34.4312	111.451	172.944	0	365.787	15.4537	226.909	97.5226	5.87827	30.4017	151.234	42.0576	120.391	221.094	120.391	176.379	165.29	0	99.1299	39.723	927.809	230.645	76.7961	24.5376	210.649	8.42191	106.341	310.68	246.891	317.988
AGT22392	857.159	1001.51	1032.29	393.597	292.926	558.18	553.783	979.833	901.848	685.115	992.065	925.224	491.679	173.754	129.876	646.894	694.256	404.725	308.231	550.338	781.012	461.509	725.284	335.664	921.136	619.452	840.842	141.995	366.757	602.429	652.652	836.55	177.304	836.55	1532.08	377.549	148.429	593.876	395.277	688.868	481.244	778.227	862.627	938.221	654.676	398.323	414.608	571.57	628.337
AGT22393	1520.01	703.015	999.224	957.216	563.211	1185.98	1031.16	819.315	1061	889.784	689.547	719.236	1256.21	1579.54	268.808	1440.32	537.141	836.234	1702.9	702.603	805.213	1090.45	1178.71	700.597	1378.58	916.922	878.339	787.197	1563.89	644.583	1704.15	905.274	764.571	905.274	927.749	1154.65	1322.88	533.96	1055.77	2143.73	550.95	672.333	648.597	834.109	463.988	925.818	1970.93	904.676	611.737
AGT22394	622.997	440.32	44.6991	703.994	343.171	73.3248	56.7814	560.336	606.741	230.566	499.27	169.191	46.1629	161.312	14.7078	96.5479	137.514	23.1657	558.645	286.995	697.249	271.21	281.106	281.656	1527.37	643.324	455.453	187.491	456.813	150.577	390.838	335.603	21.2032	335.603	1393.85	118.195	274.116	183.989	80.4601	222.148	27.1635	540.103	527.024	480.096	306.513	79.6937	129.051	217.676	74.144
AGT22395	189.455	16.8387	14.6504	3.63984	7.59409	12.4172	12.3302	23.2442	15.8306	20.8872	16.6109	27.0508	32.2587	10.003	797.232	38.8686	4.44436	13.9351	17.5469	6.28685	95.5106	41.6088	15.2798	107.649	29.5451	16.338	21.0689	4.48271	7.57561	15.0253	20.2374	16.5021	5.6092	16.5021	6.79767	15.9242	8.57259	24.0628	7.20569	52.1262	22.0597	18.1465	56.3519	20.6506	2.89463	15.4422	5.88285	42.5996	20.2647
AGT22396	22.2384	56.6063	22.3769	5.28635	29.1345	27.9719	20.3286	147.039	22.4363	11.1366	97.1297	20.548	22.1932	67.0822	19.9829	20.426	27.0684	84.7431	17.8415	16.9744	25.2251	164.037	37.1843	21.335	27.8993	12.6045	13.0788	8.73472	26.5138	26.0777	22.5838	27.5464	2.27631	27.5464	11.5267	71.784	5.79389	75.1645	62.2743	40.7024	194.622	32.2992	13.7543	22.5516	7.83612	94.2778	55.9284	204.833	139.103
AGT22397	18.1022	61.6711	33.3083	2.83781	15.5115	24.4172	43.3525	12.531	19.8243	36.4354	2.44031	114.775	92.4474	1.14924	11.3322	197.391	23.9277	11.8077	40.4432	1.8488	7.28712	12.0008	8.23701	4.60812	10.8938	17.2173	12.5216	2.23374	25.3153	83.7044	244.129	87.5186	1.2596	87.5186	3.59975	1.98609	4.49545	25.7134	6.70877	82.069	4.99014	3.62515	18.28	24.6783	7.79208	5.90331	68.1353	11.3161	119.609
AGT22398	9.58936	30.7288	45.2163	2.65025	13.071	17.1366	56.2531	18.1042	25.8373	54.8255	0.734848	187.125	95.1828	1.30737	9.93905	199.382	39.2952	33.4777	53.287	3.88282	5.48198	8.53254	12.9045	6.38086	15.5393	35.3028	12.883	2.07155	25.7131	138.925	257.695	118.148	3.60022	118.148	2.19379	1.12969	3.70767	12.9955	4.47959	97.52	8.59259	4.48482	37.1045	39.0877	6.52949	2.39843	55.3431	9.65491	118.187
AGT22399	118.05	249.56	80.3252	47.2749	53.526	96.5236	174.577	142.192	81.4003	126.437	82.9405	314.631	195.05	18.9111	31.4067	261.613	24.3923	158.766	92.3771	64.9654	40.2068	119.797	87.833	84.3021	107.58	109.188	48.9726	12.3574	36.251	184.588	289.495	248.542	40.3304	248.542	76.517	35.9039	25.318	102.146	66.014	231.693	56.3973	40.0768	47.5088	82.89	42.0848	47.2023	167.819	133.94	163.284
AGT22400	121.65	221.561	93.3953	34.1763	27.1106	77.6899	111.094	148.513	52.1673	79.1788	60.6329	212.052	158.205	11.5577	54.439	232.516	15.8662	71.6706	70.9536	41.5871	40.9163	82.8917	123.434	62.9404	85.5257	68.9601	50.2147	9.01583	24.4801	114.528	167.716	122.221	22.3633	122.221	133.272	79.8954	17.0408	108.329	85.6341	204.333	50.7468	23.7676	41.3981	68.7288	34.8763	93.6201	198.721	78.1772	177.203
AGT22401	134.534	82.0492	85.1145	51.0205	39.6321	49.485	73.432	86.4455	71.533	88.136	70.026	143.525	54.4133	44.3593	21.0863	129.084	51.8601	49.679	107.821	27.33	44.0156	90.813	88.6989	73.7034	79.2607	71.8391	61.9275	20.8172	73.5085	101.575	188.317	120.414	31.6542	120.414	30.4077	47.7092	21.0439	89.5801	52.8203	112.72	16.0947	47.5603	53.3913	72.0265	8.22765	48.8274	75.3162	105.037	62.1305
AGT22402	77.0208	43.8192	152.59	39.2754	37.7372	151.39	88.5728	184.565	42.0251	41.37	39.8418	82.768	96.8593	15.417	62.2452	72.7951	17.4767	184.029	44.8518	43.4193	31.7518	130.854	341.746	53.0465	42.7552	55.4943	44.9756	11.0518	31.5068	67.6162	80.4869	64.6705	1.92282	64.6705	32.3523	35.3713	17.884	84.5504	61.5278	144.874	27.7004	39.995	32.5285	46.0146	13.5169	94.7971	191.432	90.5719	174.494
AGT22403	49.4254	39.7031	153.452	27.0802	34.674	73.2889	31.2935	122.354	19.7846	17.9923	52.5605	20.2307	51.5528	11.3035	204.07	52.1405	2.17166	127.181	17.9249	22.0308	14.9758	74.1552	300.287	25.9885	15.41	21.5093	15.189	8.79244	7.67995	23.8775	20.3169	29.7266	9.62961	29.7266	18.2777	50.9449	24.4191	125.539	107.389	149.136	60.7837	10.0282	9.49066	18.8411	0.559871	139.69	417.044	43.944	407.985
AGT22404	63.1166	4.41436	10.3971	7.28472	6.32648	16.8054	16.8528	12.8794	4.72715	4.55945	2.76634	9.54625	23.7752	2.72446	28.4708	10.3518	0.742937	39.7585	10.3406	8.61354	3.88291	15.7326	39.7821	10.1906	13.2382	8.40964	2.91495	2.67372	5.66954	5.44575	10.7127	10.4304	0.0866932	10.4304	2.35958	4.10083	5.363	5.41069	5.62115	44.149	16.4857	3.61781	2.94242	4.87777	0.957674	4.44996	49.6163	10.8676	32.5432
AGT22405	30.7431	8.4962	5.0301	5.4525	5.07351	5.56471	8.86234	32.0186	11.7174	6.72786	5.57785	13.1676	22.7547	17.4226	11.2673	33.7003	6.99068	10.2671	30.5477	3.89338	12.7324	35.5793	16.6179	27.8861	40.2105	20.1097	7.72438	3.4307	10.2023	10.6652	24.3003	16.3947	0.556188	16.3947	13.0188	3.36173	5.82268	7.37646	3.4775	43.4582	4.48701	11.6052	7.09527	12.1822	16.5889	3.10316	33.3092	28.1211	19.6411
AGT22406	64.9437	65.8523	104.523	55.8896	257.677	154.146	266.806	326.679	106.428	96.1887	42.7216	162.928	254.336	34.4331	163.234	201.448	124.933	172.675	170.947	164.427	74.6233	456.626	169.449	163.509	75.2196	139.998	82.5365	29.9549	60.5196	222.712	57.9876	154.442	16.4717	154.442	43.9045	88.0657	70.0035	199.698	103.645	289.819	286.88	84.0227	96.9213	111.624	55.7168	199.774	221.653	314.235	344.933
AGT22407	45.7224	16.689	51.7655	27.1416	110.288	46.4554	99.0525	159.408	64.9873	52.2871	23.9051	93.8358	151.281	30.4574	46.464	125.386	183.193	76.8889	237.442	46.3797	63.7483	159.106	84.254	68.0117	50.196	85.9872	75.545	23.923	75.1074	81.6307	68.3046	73.9373	8.63084	73.9373	25.8699	23.8297	48.3491	30.3995	21.2514	194.32	77.4352	49.9938	58.8173	64.1043	75.067	27.3078	86.139	129.193	149.766
AGT22408	24.8234	5.35358	25.0807	11.9289	12.4679	42.0221	23.9566	39.8859	38.9578	29.9517	9.34586	51.4228	19.7148	5.08055	12.6119	41.3634	27.3306	25.6252	12.6379	18.0039	26.0743	32.0385	39.0397	27.8705	12.3134	28.6265	22.3125	2.10769	8.35721	35.3974	9.048	51.389	0.683401	51.389	14.2604	16.1634	5.96206	17.1794	15.298	32.9828	7.54795	21.3074	22.1286	37.5359	3.01973	17.7937	27.7803	28.5563	83.6121
AGT22409	36.2794	19.9355	33.9412	25.1698	26.769	44.3708	69.7743	69.5188	61.7101	36.0524	16.2513	53.3941	46.6919	13.2246	25.7897	71.3803	76.4934	58.0601	25.8198	60.7263	45.6093	53.0471	67.5693	16.6372	51.5839	35.2296	45.6155	8.09603	24.611	75.191	45.0922	85.0263	2.81994	85.0263	28.6416	25.0033	7.20043	30.4062	17.573	63.9284	55.0577	43.2515	66.1682	59.8443	26.795	26.9131	48.0281	47.5163	101.234
AGT22410	95.4005	19.6754	20.0053	35.5669	23.89	13.0881	30.1693	66.8018	52.5143	44.37	25.5407	60.8096	41.1138	22.5892	24.3911	75.5006	50.5905	16.1606	36.6215	40.2823	53.0418	71.8757	23.3806	70.7581	79.0207	61.3358	55.1705	19.564	33.2824	26.6146	56.464	52.882	2.64043	52.882	21.034	37.5714	19.1536	24.6187	19.6855	71.6216	22.1736	59.9594	41.5301	43.223	165.191	29.0325	41.9899	57.3187	45.3056
AGT22411	0.097738	34.4218	0	24.08	25.9687	18.5758	26.4282	0	42.7958	35.4781	34.2771	46.6814	2.29545	0	16.6645	0.855023	31.1146	14.816	0	23.3381	0	69.6329	18.0026	0	0	40.1137	47.2275	16.7966	36.3273	22.507	0	41.5113	0	41.5113	0.336888	47.1648	18.259	39.752	26.2264	2.6264	0	41.4116	0	39.6712	79.0308	42.4021	1.34505	70.857	27.5338
AGT22412	0	30.9235	0	19.4559	18.797	37.958	38.2144	0	35.4435	34.471	17.3156	34.6512	0	0	22.4921	0	20.6377	34.5874	0	23.7141	0	55.4172	43.0794	0	0	28.7357	26.1321	14.3567	25.4236	38.9063	0	45.0293	0	45.0293	0.202719	37.5802	10.4555	37.3816	22.5942	0	0	23.6864	0	31.5795	11.6833	37.566	0	47.3057	35.2074
AGT22413	0	3.17625	0	1.51217	1.23285	26.3048	13.8903	0	3.51726	0.799658	2.19483	4.18566	0	0	1.33921	0	1.59255	7.30926	0	1.60224	0	8.50773	202.344	0	0	3.91078	1.77822	0.859705	3.15282	2.01074	0	3.65866	0	3.65866	0	1.86465	1.92941	1.97698	1.05628	0	0	1.38571	0.0593166	3.46268	0.223948	2.94084	0	7.83579	6.20082
AGT22414	0	3.96695	0	1.4316	2.85956	56.6591	46.8574	0	4.03426	3.80468	1.7313	9.26043	0	0	14.291	0	4.13301	14.1888	0	4.00221	0	11.159	353.172	0	0	6.93776	2.37953	0.948224	1.38468	7.5339	0	7.18058	0	7.18058	0	4.37253	0.860616	3.10407	4.35557	0	0	3.33122	0.0846664	5.96009	0.639312	3.79403	0	8.01055	31.2796
AGT22415	0	31.2082	0	5.76118	10.5992	108.988	76.1742	0	9.87395	13.095	6.81009	8.22524	0	0	33.8358	0	17.0701	71.817	0	8.99587	0	81.3333	801.763	0	0	8.78292	2.91198	0.767911	4.76584	11.5246	0	20.9697	0	20.9697	0	10.4692	1.18484	20.7198	18.4506	0	0	17.9148	0	8.0053	0	16.6703	0	66.5864	66.4647
AGT22416	0	19.3313	0	1.35718	2.90453	39.8218	44.1404	0	4.34054	5.86118	8.7089	22.3521	0	0	6.81102	0	21.8296	18.8275	0	3.59504	0	16.6129	172.321	0	0	7.37087	1.39646	0.245506	2.53945	15.7907	0	7.66187	0	7.66187	0	29.7052	0	29.8091	33.9179	0	0	2.06189	0	6.39835	1.05522	35.1753	0	13.9703	36.7433
AGT22417	0	2.345	0	1.91994	0.970885	26.5805	32.1803	0	3.36343	2.72887	1.72846	8.8999	0	0	4.82122	0	9.69119	11.8576	0	2.52356	0	13.3999	126.857	0	0	5.19163	2.10055	0.492384	1.01862	7.65349	0	6.24268	0	6.24268	0	1.67821	0.664752	2.80242	2.1258	0	0	1.26357	0	4.09035	1.93998	1.69242	0	6.83789	22.3074
AGT22418	0	3.26247	0	0.972083	0.211053	19.7487	9.95398	0	1.37628	2.92041	0.949228	4.01267	0	0	1.22272	0	0.198277	2.80287	0	2.35105	0	4.72362	101.111	0	0	3.21356	2.02944	0.214071	0.996434	2.75377	0	1.87899	0	1.87899	0	1.64166	0.825745	2.16603	0.482203	0	0	0.299648	0	2.23165	0.306704	0.774533	0	6.38081	5.59713
AGT22419	0	0.276352	0	0.601451	0.536326	25.9198	9.66828	0.187174	0.699479	1.85533	0.321622	1.45671	0	0	1.42042	0	0.302315	1.22102	0	0.796594	0	4.16125	94.7422	0	0	1.39993	0.87672	0.489595	1.51927	3.49892	0	1.37941	0	1.37941	0	0.556236	0.419674	0.458691	0.490147	0	0	0.862989	0.0412871	1.48864	0	0.708563	0	1.62148	1.17711
AGT22420	0	0.468563	0	0.364207	0.181871	31.2311	18.1084	0	1.63073	1.25831	0.40899	2.14057	0	0	1.35471	0	0.512585	0.690092	0	0.675325	0	2.98503	159.222	0	0	1.31868	0.612091	0.184472	0.572439	1.77976	0	0.899548	0	0.899548	0	1.25749	0.426943	0.933269	0.554039	0	0	0.43036	0	1.08173	0.528593	0.667439	0	1.99947	1.49686
AGT22421	0	0.767129	0	0.43727	0.198506	38.1699	24.5498	0	3.23616	2.74679	0.297598	1.43776	0	0	2.71079	0	0.745957	2.07133	0	2.3587	0	3.85042	215.152	0	0	2.73465	1.62247	0.302017	0.728929	3.4534	0	3.53456	0	3.53456	0	1.02938	0.621323	0.509315	0.755892	0	0	1.12733	0	1.04949	0.28847	1.31127	0	2.45514	0.907651
AGT22422	0	0	0	0	0	0	0	0	0	0	0	0	0	0	0	0	0	0	0	0	0	0	0	0	0	0	0	0	0	0	0	0	0	0	0	0	0	0	0	0	0	0	0	0	0	0	0	0	0
AGT22423	0	7.48616	0	13.0601	10.3315	104.022	99.8222	0	21.7555	12.2856	6.77639	31.9586	0	0	79.2721	0	47.3171	84.3247	0	33.4077	0	33.0789	58.1825	0	0	17.1668	13.7634	5.23962	11.2911	34.8708	0	34.4927	0	34.4927	0	14.5099	2.86322	25.7716	16.3922	0	0	23.1231	0	20.3409	38.0037	23.0649	0	22.48	76.9616
AGT22424	0.0899398	7.58424	0	8.39186	15.5848	92.7691	133.939	0.151083	24.9838	15.5749	7.3988	28.0631	0	0	31.2431	0	21.9621	131.904	0	38.1939	0	45.7324	92.7835	0	0	22.851	12.5716	6.76218	16.8961	44.0584	0	33.4029	0	33.4029	0	28.4356	5.96206	26.3615	23.0788	0	0	24.9133	0	17.6235	5.1587	28.8511	0	33.3156	53.6827
AGT22425	48.7187	0.855221	74.7554	1.08259	0.948434	43.9834	825.242	13.5708	12.2922	4.92142	0.85313	17.6029	124.597	1.42294	22.332	7.07967	4.27689	319.297	3.20136	27.2581	7.33454	25.7555	31.2645	9.46569	7.8822	8.3896	4.74235	0.721497	1.29358	44.7559	6.10278	25.9882	0.49907	25.9882	0.764071	1.80334	0.593719	2.75789	1.95024	104.262	48.3954	2.87266	11.5724	11.9089	1.10262	1.04418	41.993	20.0719	88.2938
AGT22426	0	0	0	0	0	0	0	0	0	0	0	0	0	0	0	0	0	0	0	0	0	0	0	0	0	0	0	0	0	0	0	0	0	0	0	0	0	0	0	0	0	0	0	0	0	0	0	0	0
AGT22427	31.1012	0.740271	76.1734	1.10477	0.91947	8.62733	549.835	10.128	10.0244	7.35549	0.861538	9.15699	13.3401	0.613106	3.18662	2.4619	1.94357	144.787	1.46792	18.1805	3.10382	25.895	7.45811	19.6772	1.63454	10.9167	4.03389	0.116577	0.422046	19.7451	1.44574	15.0076	0	15.0076	1.64608	1.78801	0.179871	1.96593	1.05038	13.3519	11.0542	1.52301	6.54734	13.3682	0.751601	1.77151	12.0945	18.1638	17.3423
AGT22428	22.4661	0	34.1508	2.41624	0.910629	25.9843	277.971	33.3692	4.08254	4.33148	1.70651	10.7178	42.9175	1.29032	8.19613	9.01404	9.19666	90.4853	6.95749	17.2449	2.42192	18.6825	21.8637	4.84954	15.1765	8.74846	2.51746	0.461825	1.4331	25.7436	10.5736	12.8365	0.748714	12.8365	2.03782	2.7546	1.06885	4.86757	3.81435	43.9228	25.8866	2.47803	10.4276	4.36307	4.79708	3.67605	25.2221	11.5756	61.4156
AGT22429	24.9582	3.78018	119.54	4.92161	2.38431	115.985	351.292	35.5245	7.92357	4.44129	3.29957	19.594	103.66	1.10068	21.1754	17.6193	14.646	129.442	2.42613	50.5326	4.27758	29.8289	57.5351	7.30744	4.07557	14.894	4.4972	1.30222	2.11668	36.2948	3.63808	13.6072	0.120638	13.6072	2.29843	4.59691	1.29165	7.52925	7.68242	68.5127	34.2371	3.03798	14.9662	7.63612	9.86161	7.40388	36.561	16.1309	105.498
AGT22430	30.2821	3.36554	37.6986	1.54205	1.37508	19.5125	70.1856	23.2747	3.92303	2.61627	1.6492	12.6984	48.0333	1.14614	6.48695	18.9668	5.5549	17.6094	1.81895	7.65891	2.86947	14.5672	10.0447	4.28528	5.13341	8.47463	2.7106	0.697371	2.66897	10.9145	3.85856	10.0658	0	10.0658	3.07717	5.11028	0.322799	7.40899	8.58732	48.9957	14.398	4.29506	6.24547	5.54332	2.69767	5.55095	27.6295	12.8498	44.1377
AGT22431	102.723	3.15311	7.2804	2.05873	1.9582	1.51016	4.36121	2.56273	1.99523	0.846755	0	1.32966	3.98109	2.77468	2.431	3.33652	1.37974	2.78631	7.81556	3.27203	8.01236	9.49577	2.72289	12.3595	3.48109	3.19457	2.35369	0.993098	3.0817	6.3875	6.86852	1.4528	0	1.4528	0	1.2693	0.383071	0	0.745662	6.83259	2.31941	2.08514	2.82646	7.11756	0	0.359313	3.11036	6.72754	1.34305
AGT22432	0	0	0	0	0	0	0	0	0	0	0	0	0	0	0	0	0	0	0	0	0	0	0	0	0	0	0	0	0	0	0	0	0	0	0	0	0	0	0	0	0	0	0	0	0	0	0	0	0
AGT22433	88.0527	1.5825	9.13485	32.7195	19.6558	12.6322	28.0042	12.3261	19.5269	12.7493	2.30218	22.2446	1.58936	9.82995	4.32115	2.99028	2.30824	10.4881	10.6469	45.1601	14.0745	17.4135	8.88279	16.4769	8.73556	17.8146	18.6053	1.55757	5.15555	11.3539	12.1841	20.659	0.202012	20.659	2.74913	4.24698	2.40323	6.30397	1.40339	1.76502	3.78327	9.59297	13.9492	14.2077	2.23156	0.901673	1.46348	12.6617	1.68515
AGT22434	29.8581	0	65.049	483.508	43.1154	118.224	331.379	25.0782	35.1445	99.4335	0	130.117	0	9.58317	660.149	0	0	109.064	13.111	32.0192	23.522	85.7752	0	11.3388	12.7744	41.6817	34.5489	14.5773	7.53919	140.639	20.8594	71.0837	0	71.0837	0	12.4211	11.2459	0	0	0	0	0	16.5954	56.9869	0	0	0	19.7502	2891.4
AGT22435	16.4044	2.33443	12.8894	9.12443	3.10664	38.3334	45.0411	23.9426	13.9277	11.6425	1.55248	23.4386	24.4024	2.07152	14.0342	16.4681	8.2693	41.0118	2.71602	69.5979	8.4743	22.0179	36.2864	11.5402	3.79684	15.2044	9.21074	1.31294	1.9013	43.631	4.63426	26.8899	1.10685	26.8899	2.5491	7.15992	1.01289	13.7275	13.6043	36.1326	20.6063	5.88096	14.5485	13.3449	1.12865	13.8711	25.2895	17.7885	26.0422
AGT22436	75.7741	110.789	42.2204	8.66749	44.9613	9.39992	31.1871	34.182	19.3131	23.2336	14.544	47.8003	42.4112	7.2774	28.9509	45.29	7.71179	23.3603	16.509	17.18	14.6564	47.3219	16.3951	67.0448	27.1125	57.3538	16.4145	10.5968	23.1945	23.9363	20.7596	32.8497	3.25186	32.8497	4.67589	19.8324	12.9926	26.8054	13.6398	36.7598	30.6714	18.6295	17.7368	19.7267	10.3023	17.9379	25.1882	41.5334	33.6096
AGT22437	366.819	251.618	784.046	169.655	549.222	190.612	371.707	342.848	91.1607	113.943	186.612	174.07	193.389	44.9479	413.981	97.2039	22.3085	789.116	44.0246	332.215	71.1474	571.465	432.301	179.49	68.7668	119.41	79.1809	178.699	97.6447	215.716	35.9476	175.037	109.081	175.037	185.13	184.706	204.393	282.356	202.43	205.33	120.126	154.794	112.039	94.1574	6.12235	297.976	195.281	456.855	215.752
AGT22438	33.7315	32.9956	165.728	8.70343	15.2033	153.612	52.8254	54.7886	16.7032	22.8667	31.0922	21.2453	17.7146	10.5233	67.0171	19.9514	5.74425	142.494	8.4424	53.2622	7.77595	48.8211	524.772	10.1695	6.60987	14.4981	14.3808	5.69897	10.2293	32.3428	19.5878	29.4248	19.5654	29.4248	10.6505	19.1384	6.20692	36.8878	37.3787	30.3906	29.9086	8.91566	9.85913	11.9039	0.600369	38.6918	71.9212	34.0646	79.3389
AGT22439	31.3769	6.05267	5.64223	6.45209	9.39732	1.38042	6.6833	14.641	6.56573	6.96609	4.02525	5.46941	7.19543	4.69963	5.83315	5.8819	5.04482	3.82041	8.87912	11.9637	6.31696	11.0169	2.24007	19.8592	14.9157	9.24706	9.35895	4.42543	9.50722	8.02827	8.44342	11.9519	1.76604	11.9519	3.60505	1.16026	4.20194	4.59258	4.08961	14.0526	4.45231	3.49435	5.94236	6.65396	0.487723	1.97067	8.796	6.45705	1.22767
AGT22440	127.678	700.08	358.277	360.025	107.631	1707.92	288.975	383.738	101.813	55.16	960.186	133.535	265.233	73.0977	2009.22	232.013	6.24168	955.439	107.281	629.579	111.458	757.366	6742.29	188.179	97.4393	115.613	120.744	43.8027	42.5202	306.296	105.43	207.682	31.9013	207.682	421.055	297.44	68.6244	1131.88	1069.65	325.639	226.01	116.967	109.451	129.965	4.82746	996.734	1064.27	560.596	1577.25
AGT22441	116.67	361.492	766.636	239.519	100.269	1432.74	375.661	328.913	118.883	67.5711	381.664	100.212	440.916	57.3086	2391.78	330.493	37.9245	760.305	59.9923	308.01	63.6722	552.778	4514.73	179.022	86.5202	105.747	76.695	43.2568	63.5293	218.048	60.4809	159.731	38.3297	159.731	99.6616	415.854	84.5745	819.127	581.154	550.586	303.237	54.8485	64.9087	117.899	127.735	863.541	1768.99	377.59	2603.77
AGT22442	184.573	1873.42	4771.83	509.115	333.46	1922.17	439.415	477.817	106.146	115.776	2925.63	153.155	848.435	115.234	3827.5	549.808	561.378	1289.52	200.955	760.095	76.1885	842.564	2194.08	294.292	203.908	126.184	86.5982	69.127	148.114	316.261	343.855	234.757	254.957	234.757	346.422	1673.45	145.703	4495.4	5103.24	791.832	732.86	85.8178	111.488	102.948	760.482	5726.6	4362.47	602.083	2844.66
AGT22443	303.561	557.507	246.16	318.449	360.02	849.876	683.605	661.636	420.838	488.897	576.487	283.644	394.99	145.315	1233.38	243.134	883.705	1393.67	344.161	1459.7	276.127	923.488	2090.78	400.075	217.535	296.026	310.463	110.327	278.87	671.301	576.644	487.982	424.738	487.982	256.439	397.218	239.158	506.406	471.364	572.597	480.505	225.484	239.409	393.841	370.124	572.34	1123.93	621.071	498.051
AGT22444	91.7386	13.3839	25.5286	51.3221	44.3302	31.3385	45.3724	213.329	57.5898	44.3285	13.4996	65.2192	37.3814	21.015	24.3639	56.2002	35.1393	49.9362	48.972	53.4972	42.5124	130.221	66.7784	143.724	72.957	93.9151	44.2919	25.9949	43.9662	40.6693	41.5538	69.2039	1.139	69.2039	11.1603	40.7078	31.9783	26.6577	18.9906	71.0837	18.3776	45.5651	27.4608	40.2824	9.56248	32.537	58.036	135.166	58.9085
AGT22445	434.746	25.905	51.5855	36.8382	42.1979	50.5094	99.855	367.593	70.6744	41.0558	25.4533	91.6307	66.9015	13.4094	36.2886	55.9578	13.008	93.8176	37.8946	73.448	26.4387	127.892	53.4201	393.267	65.3453	197.918	34.3949	24.0757	28.0162	67.3895	29.9852	92.6165	9.54108	92.6165	13.8696	34.1909	28.3764	29.0408	27.1157	99.8728	45.1398	39.9409	28.5508	50.7632	3.83263	40.8926	75.0119	107.372	61.5015
AGT22446	633.403	33.375	138.39	110.354	107.465	143.862	211.804	81.5743	130.938	146.521	20.6033	102.802	121.004	79.6954	99.4769	76.5552	37.0397	162.636	146.132	100.889	105.089	169.759	122.469	264.844	154.996	133.295	97.3784	62.1562	147.495	127.137	137.556	165.142	30.3045	165.142	27.225	38.9429	74.2191	37.9583	60.7392	139.741	103.966	81.7791	79.7798	114.644	68.4263	49.4423	98.678	163.472	107.34
AGT22447	12.7543	1.21665	57.6343	1.22939	0.354179	9.59036	24.7471	7.82837	3.84936	9.59758	0.973468	11.5438	9.07712	0.629782	9.0382	4.29139	3.88195	12.879	0.861625	3.15633	1.69073	8.1031	20.5314	2.14232	1.20678	3.76642	2.95161	0.419118	0.928981	8.98574	1.99912	5.25538	0.310618	5.25538	1.05678	0.918318	0.461908	2.32231	1.43859	11.2435	13.0329	1.78793	1.86312	3.82306	136.48	1.03983	45.5684	5.8407	4375.44
AGT22448	17.2708	19.2064	137.743	3.30798	2.7889	29.5597	101.461	27.7017	9.88014	22.4495	3.53784	37.0975	16.9305	1.32321	48.028	16.4316	44.9442	58.4054	5.47991	5.73548	4.87176	11.3634	74.2983	4.27371	4.6718	13.9993	8.25149	0.761593	3.20736	36.3887	8.8222	17.6139	0.49388	17.6139	4.51275	12.9788	1.6787	21.5585	12.0086	14.7948	50.1092	5.27946	10.1153	11.6256	1246.72	10.7072	51.2838	8.25482	8466.92
AGT22449	10.4417	8.58899	48.4686	1.49706	2.22253	20.5682	28.4289	17.1876	5.51729	8.38741	2.42327	13.7195	7.61794	0.943085	18.1436	11.1476	14.4261	16.1955	2.67269	2.02566	1.69478	5.72795	24.836	2.19186	2.42447	5.85988	3.05998	1.02469	2.70277	11.5337	5.8651	12.2919	0.431919	12.2919	3.07459	4.36559	0.71146	7.43043	5.53953	9.12342	18.0446	2.53395	2.83859	5.60811	808.182	4.67135	36.2651	3.47076	3719.13
AGT22450	51.296	17.4342	19.1577	10.4748	6.94994	23.3198	25.8775	18.1911	14.61	13.9191	4.11288	22.8507	14.6027	4.39034	10.7472	27.3045	5.15465	20.8191	11.1789	14.669	17.0623	41.4794	47.4721	23.8087	23.7345	22.013	14.2451	5.37974	14.1995	17.8976	23.0059	21.3486	0.842093	21.3486	6.5485	8.53572	3.1485	7.5081	3.06434	23.4241	6.58556	11.4253	13.0938	21.5145	48.638	2.14781	29.3409	29.6579	214.752
AGT22451	64.0886	252.977	79.3032	51.334	11.2965	121.774	167.9	47.6552	38.7549	29.6308	28.0089	58.4424	377.417	8.85695	258.597	435.115	10.1462	140.012	28.2552	49.4134	30.476	67.6061	215.745	22.526	54.7284	71.2855	19.5762	12.3394	41.0257	84.2249	116.633	65.3286	12.4927	65.3286	28.4463	36.0487	6.41106	54.2518	47.743	273.492	109.512	21.9721	31.9657	82.3661	7.75707	48.6542	236.465	70.4551	48.0195
AGT22452	191.191	13.1198	23.9898	11.4361	63.4731	18.5142	20.777	45.6996	16.6038	10.381	15.8143	17.1246	20.101	8.79227	9.78399	10.6247	1.87948	14.3194	17.6702	18.639	18.5297	51.5596	34.7982	98.9358	27.4816	63.9559	12.2418	11.4373	12.7845	15.6223	14.2544	17.4512	1.85422	17.4512	9.27948	11.6317	12.0967	8.86606	6.78698	29.7138	9.82316	17.5587	14.2107	28.6058	1.58578	6.54091	17.4051	39.7395	16.7981
AGT22453	28.3023	101.792	104.318	27.6926	26.3403	309.614	457.407	100.256	74.4766	93.6826	77.8677	196.742	123.35	17.1796	99.7356	73.7858	85.2183	326.697	17.4215	121.036	45.4683	212.721	315.965	22.2102	23.7053	49.5363	56.1178	9.18396	26.6854	193.5	39.5846	122.953	4.54794	122.953	32.8617	48.5181	7.85805	162.057	63.566	117.047	252.089	56.7192	59.7542	105.532	22.3686	86.8775	106.884	198.861	191.949
AGT22454	237.056	4.15212	18.1321	17.1696	9.6698	41.0983	36.6537	36.2778	29.4266	14.4954	5.79875	35.3105	17.2762	7.95236	10.5374	18.9345	19.9857	31.4931	14.8496	44.2839	26.9049	35.5893	27.37	68.1531	29.5095	39.9638	20.1462	6.21178	22.9958	27.6871	23.3914	41.7693	0.848048	41.7693	6.63603	5.85011	7.31439	11.3024	6.87338	23.6842	12.3698	20.5934	26.5501	20.6624	9.60234	8.51679	17.7912	28.7919	58.6576
AGT22455	189.085	2.63647	20.1814	7.27497	17.6526	19.2039	10.4572	25.446	8.13299	5.3101	2.30127	8.57006	6.99801	10.2355	13.6571	9.21639	3.12452	17.2306	33.8418	54.1481	7.53697	25.1939	14.7988	19.276	33.314	14.6542	7.74914	6.35758	14.8969	6.67613	38.7412	23.0298	1.00966	23.0298	6.64113	2.65332	6.2059	6.34525	2.53291	9.03168	15.0301	4.96411	5.71141	6.0866	11.5252	1.5022	10.4639	22.1493	47.2592
AGT22456	120.538	21.5981	26.0187	20.9289	55.7487	35.9176	26.2856	64.8528	99.9959	36.9756	23.4605	39.8469	33.9837	30.9779	25.3825	34.0549	11.6824	23.0618	30.209	77.303	90.0995	38.7762	45.4364	36.3222	77.4332	53.287	74.1624	23.9505	44.3436	32.6628	57.9987	79.3347	1.47044	79.3347	43.6487	19.8041	14.9784	20.7923	7.44862	63.8936	24.5594	75.2491	82.6592	49.8618	15.0252	14.3571	48.6028	27.2653	33.7319
AGT22457	10.4995	0.276049	15.9808	1.34463	1.28577	5.21501	7.67373	11.6543	4.89098	2.3475	0.910263	7.82526	35.1441	1.59564	13.1836	2.45739	2.34876	17.5498	3.77959	4.13775	4.73489	7.67387	20.4745	2.64877	6.66667	6.88837	4.1899	1.92001	2.9228	6.99016	2.79927	4.80496	0.0704769	4.80496	2.17397	1.04951	0.726638	1.09965	0.326406	24.1617	10.7283	3.6172	2.9969	6.93939	0.570927	0.419429	53.5252	5.98799	16.7227
AGT22458	17.585	0.599091	13.1712	0.987208	1.9533	43.9003	4.82555	2.92151	1.89546	0.643534	0.418338	1.76844	54.4956	0.899323	52.4631	2.26407	1.0486	10.7644	1.78195	3.03935	1.52235	4.85745	269.332	4.10953	3.01767	1.55114	1.52048	1.1793	2.09813	1.92157	1.75503	2.94435	0.122361	2.94435	1.83171	0.803893	0.727835	1.2728	1.06257	124.13	1.54241	1.49667	2.0049	1.65969	0.202753	1.43366	95.3676	4.09035	39.723
AGT22459	45.6731	3.25509	38.9954	4.25062	6.90688	145.334	15.0958	4.55633	5.08073	3.20518	3.40948	2.5928	93.4055	1.51646	116	5.02995	0.791313	63.2813	3.68838	11.3846	4.34253	8.04339	662.885	12.1611	6.96274	3.29789	5.1026	4.4426	2.38603	4.76239	5.70513	8.4988	0.554029	8.4988	4.37301	2.32952	2.90004	4.46633	4.87526	152.136	7.10346	4.30516	5.90058	4.34186	1.22404	4.08027	112.651	4.86158	93.6649
AGT22460	2.78228	0.376392	12.5953	0.331572	0.0973971	32.0481	2.34782	0.934748	0.476347	0.673858	0.511059	0.705437	56.5235	0.0649448	17.0085	0.47415	0.0915011	8.22278	0.0888531	1.37429	0.358668	2.03454	324.061	0.422633	0.216429	0.282475	0.70241	0.19758	0.408743	0.211802	0	0.481732	0.128127	0.481732	0.348731	0.673418	0.152426	1.16618	0.370879	81.8016	2.4457	0.645315	0.224933	0.321832	0.141538	0.643378	54.6105	1.47231	26.9876
AGT22461	2.26528	0	13.5968	0.0311928	0.467297	33.1549	2.77531	1.63083	0.634844	0.269422	0	0.705121	12.7247	0.103865	14.1164	0.505533	0.439008	5.0238	0.213152	0.347033	0	1.85931	219.019	0.430125	0.415357	0.564697	0.599121	0.0789964	0.0817118	0.338731	0.3768	0.616341	0	0.616341	0.557719	0.538493	0.243773	0.266436	1.06765	11.5734	1.10699	0.0737172	0.0599552	0.30882	0	0.228654	76.0183	1.28435	18.8027
AGT22462	6.50984	0	14.7349	0.228175	0.162775	39.5007	4.6915	1.70421	0.53073	0.281546	0.122015	1.62107	27.8581	0.271348	15.6273	1.37353	0	6.48514	1.7077	0.483533	0.73263	3.64309	253.924	0.770537	1.2298	0.826152	0.782602	0.330205	0.512333	1.23891	0.551258	0.322038	0	0.322038	0	0.703406	0.382114	1.39213	0.991731	37.8862	1.85089	0	0.751838	1.50601	0.118273	0.836302	192.813	2.01322	23.6679
AGT22463	5.98016	0.208899	81.5781	0.454646	0.648667	118.226	9.26297	1.98082	0.660934	1.68297	0.607798	1.4682	45.4974	0.108134	55.6991	2.63154	1.37115	14.614	0.369852	1.44518	0.597185	3.87144	915.809	0.959573	0.64864	1.05823	0.467807	0.0822428	0.510419	2.29223	0.392285	1.44376	0.0533331	1.44376	0.580639	0.420467	0.253791	0.970848	0.741019	61.3101	3.38062	0.997706	1.18596	1.17887	1.41397	0.595127	495.203	2.0057	54.129
AGT22464	7.75492	1.21731	43.9939	0.52987	0.566996	120.686	12.3803	4.28733	1.8487	1.63452	0.850034	0.513336	53.7938	0.315062	86.5011	3.92569	1.77557	13.9841	0.344838	2.38608	2.08798	3.948	1137.56	2.46035	0.419979	1.23332	1.45389	0.191701	0.297436	2.6715	0.274315	2.24352	0.186472	2.24352	1.35342	1.7968	0.443673	3.2328	4.31813	88.6778	2.41771	1.16278	2.90987	2.99766	0.41198	2.77438	558.676	4.6751	51.5051
AGT22465	6.21135	0	163.244	1.33047	3.98632	176.257	18.1045	3.47799	1.08312	0	0.996043	3.60907	55.9937	0.886032	200.152	3.01875	0	15.1257	1.21221	12.8284	0	17.8437	1088.4	5.24175	0	1.92688	2.55543	0	0.697052	2.88958	1.9286	2.62888	2.18502	2.62888	1.18942	5.74209	2.07953	1.13643	6.07182	54.5458	4.40688	0.628852	3.58018	2.63442	1.93098	5.85167	407.874	0	51.0359
AGT22466	6.07535	4.45886	44.2221	6.93161	1.90973	39.2743	12.0092	13.9545	2.33502	1.85805	2.14729	3.24188	58.5914	0.994858	262.768	34.5151	0.672797	24.2298	2.44997	12.4983	1.56281	21.0148	201.597	1.27128	2.44011	1.73084	1.95112	1.15012	2.06624	5.0614	1.73238	3.54212	26.3789	3.54212	17.5219	3.81683	1.21417	6.83941	21.9072	161.541	9.38734	2.25949	2.48086	2.68191	0.43363	35.9182	1047.04	13.2861	191.669
AGT22467	64.405	17.9054	25.7802	61.8967	71.6941	106.444	77.4409	35.4247	36.674	35.4305	10.6935	41.7273	33.5322	38.4155	64.7858	45.4679	25.7732	66.968	44.8824	211.07	40.4106	61.6733	114.611	25.8289	42.4294	24.6652	33.5903	16.3247	40.6796	58.0676	42.2956	66.5786	6.25555	66.5786	36.6716	9.48413	23.4706	30.9709	20.6146	23.4241	135.177	32.5449	38.2959	51.9731	8.23922	16.377	52.5813	50.7703	60.8799
AGT22468	0	0	0	0	0	0	0	0	0	0	0	0	0	0	0	0	0	0	0	0	0	0	0	0	0	0	0	0	0	0	0	0	0	0	0	0	0	0	0	0	0	0	0	0	0	0	0	0	0
AGT22469	24.1051	6.09456	5.5356	74.4869	54.9718	3.7066	10.5075	33.2194	22.2209	8.18335	20.7722	12.4423	16.3226	22.4589	19.5784	35.6819	15.6625	6.41141	23.3277	30.6182	11.523	10.0847	11.9462	12.5312	43.3547	24.5028	16.2478	10.3975	13.2368	24.9864	24.4156	49.2529	0.444565	49.2529	33.6783	45.7579	12.5168	52.6021	25.3938	11.0979	34.1571	15.8867	28.7034	41.54	5.07468	37.7018	9.39365	8.97859	5.35671
AGT22470	0	5.85876	0	0	3.92575	0	0	0.04177	0	0	11.6632	0	0	0	0	0	1.7541	9.44614	0	0	0	80.648	0	0	0	0	0	0.631274	1.53198	0	0	0	0	0	0	20.2333	0.861629	25.2221	13.5634	0	0	1.99383	0	0	0.487005	15.0394	0	119.675	11.1203
AGT22471	0	0.524971	0	0	2.03766	0	0	0	0	0	4.27678	0	0	0	0	0	11.103	11.5975	0	0	0	91.8185	0	0	0	0	0	1.0334	2.35163	0	0	0	0	0	0	2.81774	0	4.18249	1.86221	0	0	2.31441	0	0	3.25726	0.897348	0	119.85	7.08095
AGT22472	9.50895	4.39306	10.9674	13.8923	67.8472	18.4564	13.4505	27.9534	11.5583	6.05392	6.5927	15.0316	11.5776	5.20628	22.1342	13.2817	7.41947	18.1331	54.3631	23.5268	9.95139	27.9864	32.113	6.93891	23.0535	10.4764	8.54336	10.4682	15.0181	13.271	217.355	16.0686	0.0885454	16.0686	5.06098	9.07496	51.7561	18.1907	13.2595	26.0459	9.90713	8.49449	12.9538	12.2177	5.0863	16.8627	40.3771	20.7195	179.816
AGT22473	15.5399	1.92023	9.84507	2.87851	38.3313	47.4072	34.6501	26.6617	10.6754	4.05169	2.15497	26.1242	21.647	2.41395	9.91384	6.80762	8.00242	77.0652	38.5142	14.1541	5.88151	20.4942	33.8752	6.30039	13.9122	11.1942	4.50492	3.50995	10.2774	14.0085	196.936	18.9589	0.0700351	18.9589	3.62175	4.23309	24.9118	6.01016	4.29777	22.5534	5.80137	5.44217	9.3032	5.48856	1.16048	6.17384	14.5447	13.7543	220.641
AGT22474	6.6704	4.03974	16.3185	2.60174	22.5496	136.358	230.388	37.7846	52.4644	24.0218	0.783585	64.221	53.3238	0.995771	23.7302	7.3184	13.6086	529.945	39.0993	48.5751	15.5814	24.0644	82.3408	9.01317	11.8799	43.0942	20.6779	3.0294	7.59883	29.8767	116.754	67.6575	0.540242	67.6575	2.27245	2.83944	21.9686	7.91852	6.25518	45.4857	28.5133	17.3151	19.5432	9.37557	2.60417	4.38428	32.6744	21.5482	442.741
AGT22475	5.43968	0	13.5439	8.38928	0	0	98.7906	0	0	18.1152	0	18.9642	7.74273	0	13.002	0	19.6785	0	0	0	0	15.6269	0	0	23.2729	0	0	0	0	45.5507	10.134	10.3603	3.44442	10.3603	0	0	0	0	0	0	0	4.95654	4.03122	6.9214	15.2198	0	8.31776	28.7854	0
AGT22476	87.8208	4.4338	15.2078	19.5005	101.25	42.1758	137.833	33.4086	40.097	36.7126	1.93505	71.4129	63.9855	20.2256	31.5133	36.3048	15.09	118.085	152.421	38.2353	21.0077	39.1592	36.0549	26.3635	41.8751	41.2816	21.375	29.6748	44.5376	35.3974	422.411	42.8438	3.49026	42.8438	2.31073	3.96634	172.372	5.51944	8.30083	51.9243	22.2188	16.9679	12.917	33.1721	5.31446	7.8946	40.4908	36.8548	206.692
AGT22477	21.853	8.64467	6.43563	5.1188	9.1991	11.3199	15.8055	11.8417	11.7394	7.69483	5.76517	12.4245	6.94013	2.41337	5.77252	10.9388	5.8087	9.29846	11.8659	13.1593	6.69498	18.001	15.7691	6.57359	12.9351	6.77924	7.50428	3.02098	9.5327	7.95263	46.7308	13.799	0.322376	13.799	8.63932	3.12806	5.42821	5.28798	3.50293	12.9691	5.60876	7.06558	6.5882	11.0126	4.05428	3.92935	15.6896	14.9214	25.6509
AGT22478	34.4285	3.5368	7.35477	3.61311	10.1979	10.0829	10.2771	8.21308	10.5507	6.78424	5.58625	9.58794	6.81428	3.00771	8.44017	7.25592	2.21091	6.69722	7.87206	10.195	8.50589	26.3356	11.0534	6.49851	9.5874	9.38486	9.24036	2.38702	6.99572	6.39712	31.3107	13.1919	0.257991	13.1919	1.40438	7.11881	4.60378	8.72176	5.97428	13.6858	2.22999	6.31126	9.96412	9.33157	0.284995	2.87884	8.56638	14.5534	15.7822
AGT22479	35.7809	1.08223	3.80256	1.6824	5.04077	14.6859	5.72336	13.1939	6.16331	0	1.88927	3.8031	0.621096	0.280101	11.8204	3.27194	2.36781	11.1572	3.44893	10.6065	5.50009	18.803	7.47653	4.63979	2.61362	4.87315	2.42354	0.426071	2.20358	2.74044	13.0066	5.81746	0	5.81746	2.25606	0.726097	2.6296	1.43703	3.19913	6.20767	1.19412	3.57837	3.88045	7.77296	0	1.84988	2.33528	9.23626	9.98768
AGT22480	21.587	1.39064	4.44992	0.648552	0.269886	3.05266	6.43507	2.94338	1.53994	1.16703	2.32651	2.68779	5.38712	0.359922	15.0214	3.02188	0.760644	4.73625	2.70832	1.70364	1.21472	4.0269	5.1038	2.02283	1.97908	2.44605	0.713668	0.479054	1.48656	1.32052	19.1941	3.33718	0.177519	3.33718	1.08712	2.21591	4.64608	2.65442	2.15817	11.1895	1.53442	0.830216	1.71403	1.87276	0.49025	1.68375	5.89438	5.19241	9.13182
AGT22481	16.6188	0	1.44342	0	0.744114	0.382574	2.14469	0.973837	0.303274	0.643534	0.836677	0	1.10023	0.248089	4.92683	0.36225	1.0486	3.17639	0.678837	0.828913	0.152235	1.66541	1.93144	1.02738	0.165352	0.269764	0.17888	0.377377	0.195175	0.404542	16.7402	0.368043	0	0.368043	0	0	5.24041	0.636401	0	2.1382	0.705101	1.05647	0.143207	0.737638	0.270338	0	1.0342	0.511293	2.38168
AGT22482	6.07746	0.342571	0.515858	0.301778	0.709163	0.546906	1.71878	1.93353	0.433544	0.306653	0.132896	1.12359	3.99759	0.0295545	0.843707	0.978167	0.582954	2.85902	7.27821	0.789978	0.797963	1.71945	0.525919	0.524532	0.354566	0.899825	0.767152	0.179826	0.418516	0.77108	20.1997	0.87689	0.116614	0.87689	0.158697	0.383067	13.0406	0.379068	0.202532	5.42191	0.713981	0.629281	0.716524	0.702991	0.25764	0.585566	2.35845	1.70547	3.48578
AGT22483	5.78224	3.04202	1.52693	0.608018	0.337357	1.04068	0.883938	1.17735	1.09996	0.583515	0.505763	1.52715	2.86814	0.224951	0.139604	1.97079	2.53548	0.96005	4.61645	0.751605	0.276073	1.51009	2.00149	0.798484	0.899581	0.733814	0.973184	0	0.707887	1.10044	23.5029	0.333718	0	0.333718	0.301977	0.291567	5.27963	1.44262	1.0277	3.60059	0.63934	0	0.129851	0.445895	1.22562	0.990439	1.87548	2.31804	2.15955
AGT22484	14.2236	0	2.5296	1.34303	2.23554	0.574682	1.46438	5.36377	1.82225	2.90005	0.418937	1.51798	2.47905	0.558999	1.38765	1.99523	0.525051	1.06031	5.60842	2.4903	0.686036	7.50508	0	2.20468	1.49029	1.6209	1.34352	0	0.879542	0.60768	18.9273	1.65856	0	1.65856	1.00054	0.483026	14.8691	2.38992	0.851271	4.35899	0.264791	0.264496	1.29071	2.21608	2.03043	1.23061	3.55089	9.21644	8.68852
AGT22485	4.41186	0.51614	0.932671	0.465378	0.160271	0.741605	2.09969	1.18858	0.979809	1.8019	0	0.798067	1.86615	0.187021	1.52542	1.53446	0.451706	1.14024	3.65528	1.0117	0.655781	1.43482	1.69372	0.948354	0.890355	0.987751	0.963202	0.243844	0.336301	0.87132	11.8636	1.34761	0	1.34761	0.286925	0.0692585	5.51811	0.342677	0.183089	3.28953	0.531538	0.606794	1.23379	0.953256	0.349359	0.117634	2.29114	3.30374	2.71145
AGT22486	5.70144	0	0.835036	0.215514	0	1.32794	1.35352	1.12675	0.526344	0.744585	0.322685	1.36409	2.62554	0.0717613	1.51419	1.60668	0	1.42923	1.8654	1.11892	0.616488	1.92692	0.638492	2.12269	0.573948	0.156062	0.620907	0.327476	0.451644	0.936129	6.45629	1.27751	0.141575	1.27751	0.192667	0.558074	5.22117	0.920414	0.327845	4.24105	0.917797	0.305591	0.497083	0.568977	0	0.473937	2.99148	3.25368	3.34616
AGT22487	49.5302	0	0	11.2622	4.89039	2.51431	11.5324	4.26677	1.99315	0	0	4.42757	6.32695	3.26093	33.3915	11.1101	2.29717	6.95853	22.3069	7.2636	19.0095	0	6.3468	15.4333	18.474	8.86457	9.40496	1.24008	14.1098	15.9521	2.36599	4.83764	0	4.83764	0	4.22661	684.984	0	1.86221	6.02248	13.902	1.15721	31.9999	19.3913	0	7.17879	9.70977	6.72054	13.4165
AGT22488	16.2866	0	1.12641	0	0.435518	1.34349	0.684683	0.759962	0.355003	0	0	0	1.28789	0	3.24405	0.848078	0.409154	0	1.58925	0.323433	2.31662	1.29965	1.45342	3.77967	0.387111	0.315777	0.418784	0.220873	0.228465	2.36772	3.16058	1.72328	0.143232	1.72328	0	0.752809	18.7436	1.11743	0	0.536337	0.412684	0.206112	6.20245	0.287819	0.316449	0.95897	0.345885	0.598504	1.19482
AGT22489	26.5456	0.350199	6.15236	4.46415	11.1462	3.07497	16.5258	13.2827	3.76719	1.88089	0.203783	10.5836	6.53188	0.997018	19.1249	10.323	3.06481	7.9944	15.8726	4.44164	69.4114	4.86759	4.53626	8.5794	1.69149	15.1777	3.92118	3.44682	1.56873	8.86782	2.63052	5.10958	0.268224	5.10958	0.486694	1.64471	1144.05	2.55756	3.51971	7.70019	7.72814	4.24574	84.2352	4.85086	4.34572	3.3921	9.49992	4.10956	16.4082
AGT22490	20.7748	1.04703	6.74923	1.43921	2.99455	7.78596	7.84626	7.42748	5.85825	5.03157	0.801678	4.76387	7.59027	1.24085	2.07122	9.81591	1.48701	3.69281	5.83446	3.68527	7.57923	11.7447	6.13885	3.74637	4.14465	4.21838	4.19582	1.21495	4.06186	6.8376	7.76128	7.99805	0.281383	7.99805	1.30196	1.44194	11.214	1.79275	0.814496	11.4847	1.54038	3.52273	5.07153	4.60822	0.217585	1.00476	6.45523	9.46497	17.0567
AGT22491	117.873	2.41941	10.1201	1.94325	3.75635	12.8751	14.7635	6.28156	8.93055	4.87291	0.234645	6.5183	9.25672	7.30551	1.4249	10.2609	4.11711	5.64183	46.8333	9.53117	10.2466	7.47301	21.7054	21.6096	30.8842	10.6673	4.81601	14.764	41.8734	18.7198	29.0773	13.6247	1.02948	13.6247	2.802	1.62325	46.0496	3.2126	0.238397	15.8052	0.741542	6.37016	9.63895	8.68853	0.227448	1.37852	6.58803	11.1845	20.0381
AGT22492	78.5697	0	15.1257	0.624603	5.45832	8.01801	17.5708	4.76228	5.08484	2.69745	0.584505	10.5895	30.2645	4.15958	15.8112	4.55525	0	7.39679	2.84543	5.79081	4.14771	11.6346	1.73482	8.61279	1.38618	8.4806	2.24939	0.79091	4.49953	2.54352	1.509	4.62809	0	4.62809	0.697984	1.34784	43.3215	2.00066	2.3754	30.7286	2.58607	2.95222	6.30283	3.60721	1.69973	3.43392	10.8374	3.21472	10.6962
AGT22493	56.6598	0	2.27537	3.17115	12.3166	9.04622	13.8307	6.14054	8.60535	0	0	11.1509	5.20312	26.3981	2.18434	1.71313	1.65299	15.0216	5.61805	2.61336	3.59969	5.25064	0	13.1877	5.47379	6.37875	3.3838	4.46167	17.5371	9.56566	12.7688	6.96211	11.5733	6.96211	0	4.56206	15.1449	6.01925	0	7.94501	1.66726	7.4943	5.41797	9.30238	0	1.29142	0.698693	7.25392	14.4813
AGT22494	172.82	1.63388	14.2155	16.8486	23.6764	39.9964	20.8265	26.5592	27.915	12.4319	2.21846	15.3112	23.4423	3.52399	44.7894	25.2478	1.58879	31.2827	20.828	44.5855	11.0716	47.9437	36.528	48.5338	21.6084	27.2829	9.35057	3.4307	6.65368	16.0897	21.4776	40.1502	2.91998	40.1502	2.27071	5.84649	9.92503	1.80796	3.86389	39.7441	13.2206	12.8057	10.7405	7.54403	4.30083	7.13727	33.5778	22.0786	55.2889
AGT22495	776.503	183.366	476.242	146.21	126.416	229.009	359.6	405.499	447.131	275.823	204.849	254.736	247.882	102.131	264.418	258.18	502.378	214.574	157.371	578.885	455.055	239.946	276.197	667.799	314.022	434.963	325.006	78.9839	131.716	262.755	221.251	406.203	84.6624	406.203	331.457	126.587	62.577	223.486	102.191	786.923	331.313	496.246	355.678	299.395	838.721	145.14	264.057	216.638	307.386
AGT22496	625.938	49.9875	77.5049	87.8567	73.0646	35.4876	64.0936	153.567	157.195	75.1275	54.7058	90.3846	95.0564	45.8011	35.739	134.218	88.1744	35.453	111.463	80.3283	167.837	65.3103	97.8516	224.437	174.18	224.966	155.691	46.8306	73.6983	59.4914	134.554	107.249	11.7378	107.249	98.5551	45.4691	59.2807	42.9067	22.0527	298.511	47.9772	151.778	123.217	136.847	94.3124	40.8381	107.03	64.0852	98.377
AGT22497	14228.3	3022.94	6383.37	25778.5	17430.3	1858.31	3720.36	9239.39	14304.7	14967	4711.08	11472.9	2929.36	61913.4	3326.3	6010.62	1809.32	2123.72	25864.7	18252.8	24770.9	3702.68	3696.68	14688.2	11165.4	13365.5	21242.4	63481.6	26525.3	6505.08	15860.8	10267.4	1896.62	10267.4	6847.43	7758.35	43754.3	3967.87	1865.26	4945	2067.75	19865.5	23088.1	12503	878.036	5519.6	1388.15	4559.35	2555.48
AGT22498	94.6056	27.7861	14.4637	50.0106	76.0549	16.7581	23.9468	71.0961	72.4137	34.8219	32.4576	46.0012	48.8437	37.3427	36.2334	58.286	14.2601	25.9178	84.0322	61.9396	82.2441	49.3493	26.0092	62.5254	160.34	63.7172	67.8319	37.6798	57.5825	34.2247	101.42	50.2616	1.83917	50.2616	51.3451	14.3616	34.7575	34.2993	17.766	96.0877	38.3047	55.3514	63.345	50.1564	22.0582	25.2137	50.5043	56.65	91.7603
AGT22499	8.50811	39.8321	1.30911	0.958314	2.20868	0.851666	0.819845	2.2482	3.82576	0.79589	13.1759	0.999827	6.90558	2.30118	0.761657	11.7977	0.172914	0.872978	7.6819	1.77694	4.70691	12.0836	2.08158	4.75573	10.5521	3.93684	3.9379	1.49351	6.17938	1.60101	11.1309	2.00278	5.17549	2.00278	54.6983	1.59074	1.58426	1.1806	0.350435	15.1865	0.436016	2.91805	2.44414	11.1906	0	0.878096	7.27226	15.5556	1.17821
AGT22500	15.8191	98.8858	20.8991	24.8947	17.0933	13.422	19.3808	41.2157	15.1999	9.67605	37.9733	30.1071	69.1581	10.569	6.81628	115.894	16.9345	15.3303	12.3333	30.466	9.53738	57.9648	25.0073	20.7193	16.5746	15.5484	8.36768	3.78278	10.7602	31.4268	12.1792	20.5981	16.8648	20.5981	56.4734	25.786	5.3502	58.7418	27.6927	61.1096	23.8539	7.64829	24.2837	29.7813	8.12949	29.6541	61.5828	56.8036	37.2315
AGT22501	13.0723	33.831	5.83736	5.4784	3.00929	16.597	12.0424	36.9963	7.35886	5.20505	10.6635	9.1642	12.8427	4.83409	0.452834	35.426	19.0188	11.6779	4.24273	16.4564	5.14912	29.3896	27.8963	7.55429	7.53809	8.33094	5.39272	1.24867	4.16181	16.0627	4.50006	12.7191	1.8894	12.7191	30.6101	10.4033	2.14069	32.054	20.2096	17.7434	8.81376	4.2725	13.5836	19.1641	21.6668	16.2642	18.6851	24.0609	41.2791
AGT22502	11.9212	38.0143	21.2013	4.97155	1.87367	23.6012	16.9373	43.7293	9.16368	6.48164	9.12921	14.843	23.548	3.12342	5.62133	51.536	12.7618	13.3302	2.56395	28.1771	6.1332	28.6555	30.7432	10.3477	3.95535	10.5286	4.9546	1.18779	1.47434	22.4099	3.39933	12.0475	6.31613	12.0475	20.9646	13.7645	1.09961	25.2386	17.8369	29.2272	12.8719	4.65532	13.342	19.1928	3.74388	18.5654	42.5955	30.2546	65.539
AGT22503	6.6526	53.6236	17.9441	6.83992	5.33688	8.78038	9.50886	38.1819	13.9208	16.6158	25.6032	12.5627	32.353	7.11731	6.18378	81.7538	29.0801	9.11261	4.86871	30.1217	6.11435	25.4817	7.51994	7.57906	10.4361	10.0609	1.53954	1.62396	6.1592	20.8903	13.9428	12.6703	9.47798	12.6703	85.0339	50.7375	2.50566	62.988	45.5221	41.1866	19.7226	2.52572	9.86017	26.8049	11.6334	59.54	51.2859	36.6706	126.893
AGT22504	8.60805	146.396	19.9017	3.79305	5.91909	10.9555	10.5462	35.1172	11.5796	14.3333	51.4683	13.9332	39.8207	5.52562	9.79768	77.2252	50.0469	3.3689	5.93983	17.583	3.39068	14.1308	18.8754	2.33496	9.99626	13.7334	0.569165	1.20075	8.69414	21.882	10.3092	17.5657	7.39729	17.5657	126.1	19.4396	0.926336	73.9093	57.7007	54.9128	19.0698	2.80125	14.1254	21.1233	10.322	48.6575	47.9491	42.2979	53.0464
AGT22505	72.3814	11.9679	12.0145	7.44195	18.5812	6.3688	11.3601	121.588	22.7191	58.9219	6.96419	16.8227	43.4999	7.22751	10.2523	91.4622	29.0939	23.5014	12.7134	13.7991	3.80144	46.2076	24.1148	26.8763	19.2686	20.2087	0	3.14115	11.3719	20.2035	8.98965	27.5711	76.3867	27.5711	8.31625	10.7061	4.84658	5.29716	4.71703	86.4453	22.0087	2.93123	13.112	63.4449	4.50038	15.911	20.9058	72.3488	76.4647
AGT22506	0	0	0	0	0	0	0	0	0	0	0	0	0	0	0	0	0	0	0	0	0	0	0	0	0	0	0	0	0	0	0	0	0	0	0	0	0	0	0	0	0	0	0	0	0	0	0	0	0
AGT22507	0	0	0	0	0	0	0	0	0	0	0	0	0	0	0	0	0	0	0	0	0	0	0	0	0	0	0	0	0	0	0	0	0	0	0	0	0	0	0	0	0	0	0	0	0	0	0	0	0
AGT22508	294.913	349.903	26.7268	44.7482	48.4829	89.7998	161.887	114.699	110.453	88.6971	184.974	156.726	39.9784	27.7694	41.798	40.5478	30.3653	157.43	16.8697	44.3142	54.4267	88.1066	92.7689	62.2805	43.094	110.416	56.4818	28.3708	51.1926	112.528	13.9835	132.812	25.0417	132.812	113.225	101.532	26.9942	167.188	186.038	49.3725	25.1792	51.1847	68.5447	87.9063	11.0651	147.586	45.2923	69.6164	84.9787
AGT22509	98.7101	5.44039	48.6991	30.3059	4.92724	11.5806	33.5667	59.5708	26.9668	32.8724	5.27634	52.894	14.3104	3.28551	27.9631	58.0253	3.3064	30.7147	5.13715	44.4327	23.617	46.2114	9.13517	15.5496	20.3338	26.0286	27.7506	6.78259	6.27724	34.4407	3.40545	57.7928	45.1414	57.7928	15.7518	35.2844	2.20318	18.06	18.7625	49.6986	7.67035	23.9848	28.7189	31.6321	6.64884	21.6986	42.2064	50.3002	12.2302
AGT22510	121.265	23.4251	168.94	137.502	309.351	26.8661	41.4041	300.175	101.887	101.592	57.5019	112.408	65.7509	56.4473	14.2719	96.3966	14.1385	29.7415	186.204	57.4341	48.4928	94.81	33.0173	71.8179	60.3812	111.543	76.6774	25.4412	40.57	88.8628	37.3151	105.037	34.8523	105.037	34.9877	36.3107	123.487	50.5903	20.3758	219.826	43.4746	61.9243	66.2132	83.157	6.37875	57.5305	57.8519	94.7903	35.362
AGT22511	141.106	25.5719	25.7523	32.5777	75.4102	17.7165	32.3208	134.965	47.4248	49.8847	55.3105	72.795	36.3666	18.9813	37.2509	48.2595	36.7128	34.3458	167.773	51.3667	50.5746	59.0532	70.415	90.721	78.9027	88.8048	70.5317	15.7663	45.7154	47.5133	78.1622	49.6488	1.8888	49.6488	34.3096	29.4581	42.6932	57.874	23.9613	120.594	32.534	50.9919	57.0907	62.2125	33.9283	43.161	80.6137	56.9629	96.1348
AGT22512	472.481	43.3276	25.1401	170.676	609.75	10.4709	39.618	471.149	113.44	212.961	117.967	213.163	293.943	48.1481	80.3201	116.372	101.754	52.1036	757.68	100.602	91.0342	160.687	88.9056	309.189	171.974	242.532	160.526	51.6434	85.3079	135.886	224.982	124.542	7.61133	124.542	58.5579	52.2721	248.223	143.831	53.8167	771.55	92.1059	112.302	125.663	137.652	120.851	121.397	253.402	139.939	133.193
AGT22513	39.9045	19.977	20.9733	40.4908	17.7573	13.5118	12.6554	71.1639	27.6945	9.82852	21.2972	39.5488	25.4678	8.52525	23.2205	48.6019	33.6983	10.219	14.2556	33.3198	16.6143	37.2699	12.0715	28.3464	56.0843	25.321	18.7824	5.88365	20.5554	21.1097	39.576	26.817	0.506131	26.817	27.9752	23.2252	5.65065	44.953	20.3756	27.9424	34.2695	19.8889	26.7016	32.2326	36.643	28.847	21.7181	33.6756	74.8063
AGT22514	21.3489	46.656	23.387	39.0417	18.6522	30.1898	23.6086	61.6075	22.2428	10.4126	36.3226	26.358	27.4145	8.27512	20.93	60.6633	23.7813	16.5232	27.3471	27.5205	21.0787	34.9722	27.7383	11.3483	48.3555	14.7046	22.0872	5.53053	16.2818	29.5627	34.7352	30.1659	1.96362	30.1659	52.8709	46.0159	7.72239	62.2474	47.4633	37.6757	29.0831	20.3168	23.0575	30.0012	29.7945	51.3923	41.9126	36.7534	76.8021
AGT22515	139.87	28.116	45.6791	71.4959	61.5777	70.9078	51.6635	150.228	82.3383	49.6068	38.4916	74.3653	70.9747	19.4755	27.7945	105.434	46.2602	51.0109	95.9992	61.9392	79.4271	78.5059	64.3161	93.4627	114.481	75.5339	98.7536	19.7856	34.5151	66.7248	76.7234	89.1798	3.50241	89.1798	43.6051	37.9099	31.7654	46.1713	41.8374	194.429	45.2107	94.7617	73.0937	79.3683	62.7468	44.4222	77.8787	93.3162	119.277
AGT22516	0	0	0	0	0	0	0	0	0	0	0	0	0	0	0	0	0	0	0	0	0	0	0	0	0	0	0	0	0	0	0	0	0	0	0	0	0	0	0	0	0	0	0	0	0	0	0	0	0
AGT22517	63.1451	2662.38	1035.81	368.057	64.3637	15803	1753.9	230.864	460.523	333.983	21.443	362.584	42140.2	4.76866	7046.38	1049.1	20.1558	2387.94	182.677	393.014	43.8929	480.178	7104.18	107.203	44.4965	155.559	113.466	39.8958	63.7766	1415.22	62.2788	976.264	10522.7	976.264	102.424	111.255	263.015	146.791	408.485	31229.8	701.375	77.8437	96.3434	189.048	5.19632	299.192	10152.4	619.155	549.355
AGT22518	1591.04	543.971	320.828	955.574	580.638	834.061	2129.93	377.643	1381.16	1521.68	276.973	2085.23	338.203	674.03	832.963	290.09	400.025	1553.9	764.857	4883.07	794.812	2690.95	1230.48	3466.29	710.811	1983.79	955.077	157.943	717.176	1880.61	812.95	1984.2	63.6529	1984.2	198.448	159.672	167.971	469.501	266.662	400.862	41.6815	961.769	868.907	1310.47	113.783	321.564	365.416	2819.36	421.568
AGT22519	226.093	196.871	277.025	99.5518	335.996	141.847	158.527	168.549	202.494	97.0251	322.228	192.002	286.271	182.155	848.457	286.178	44.0951	155.833	161.093	366.422	137.245	269.028	416.214	65.3687	308.444	107.491	173.514	102.182	206.285	291.27	189.695	251.119	42.9206	251.119	243.374	54.4174	116.23	113.818	53.4009	750.131	141.156	193.822	237.944	175.898	77.982	65.7488	1487.31	353.186	233.195
AGT22520	63.4962	18.7687	13.101	11.3062	24.587	28.5593	26.7234	61.1769	28.5778	10.238	9.0445	17.5195	30.1264	9.79128	22.0448	22.8306	8.76891	25.6987	21.7032	34.9969	16.5808	34.3079	56.9808	45.5318	20.8424	26.2454	16.856	7.96648	15.7641	25.9911	15.0894	29.051	1.27281	29.051	15.4874	7.47677	9.26336	21.8067	17.3379	42.4275	23.2979	19.6088	16.7367	20.1604	8.27082	18.7144	39.3248	30.3469	47.6752
AGT22521	52.0717	9.57717	12.5279	6.13581	4.73118	10.8881	14.2855	62.7041	29.9339	7.79366	12.8348	18.7655	18.8209	3.15477	6.61936	19.3764	5.29139	13.0365	16.3397	15.0581	39.0859	28.9094	30.9097	46.2145	17.9226	33.4871	17.331	2.62793	10.7549	16.6576	13.9518	20.9492	1.03732	20.9492	10.4867	17.5243	5.81765	16.5706	12.6969	36.6231	4.69661	22.7105	24.1941	16.5267	2.45549	14.0555	27.7336	25.6973	13.3918
AGT22522	197.139	167.048	175.226	113.39	79.0525	95.4844	111.724	333.757	126.669	70.0061	199.385	107.479	121.088	37.323	214.653	203.8	211.356	140.219	71.3767	68.7602	130.547	170.869	168.147	326.21	78.7483	146.828	89.2915	25.7436	60.4291	117.452	80.4866	149.035	10.9069	149.035	102.75	301.368	34.001	343.719	270.509	209.541	182.075	96.4132	134.945	86.2367	198.678	349.523	217.912	143.236	305.508
AGT22523	519.057	109.939	100.22	151.281	152.52	189.386	209.77	494.33	195.461	109.999	127.123	193.918	136.06	43.9663	378.692	160.383	153.115	332.973	103.099	160.292	190.937	299.457	333.714	919.649	117.704	295.828	114.892	33.7884	85.4972	182.3	112.416	221.137	4.70819	221.137	63.58	245.791	66.1361	267.712	279.068	242.525	200.48	132.506	225.71	120.263	85.6164	340.886	163.001	259.538	639.981
AGT22524	101.108	330.368	476.647	190.647	363.127	272.73	432.739	466.468	395.824	270.919	395.647	325.807	259.71	476.45	206.012	310.036	614.751	555.337	226.802	470.204	182.545	544.704	397.593	283.435	201.672	306.912	244.892	139.374	250.135	470.893	190.039	507.695	40.4118	507.695	80.6906	528.97	194.059	613.277	466.044	330.022	874.716	462.472	274.124	279.806	230.655	882.5	213.844	507.85	620.784
AGT22525	131.997	40.9701	20.3708	50.6522	27.6042	17.5861	66.3532	88.483	52.8284	34.7716	32.3875	68.4559	72.8679	18.5067	30.0477	106.825	47.6381	33.5855	59.2614	50.8044	39.2864	112.818	28.037	98.2406	90.5433	74.1851	32.3139	24.4991	56.9784	56.7663	91.1626	55.5033	14.3084	55.5033	38.4068	36.5642	19.4872	26.1745	15.7671	173.421	62.9757	33.6538	33.3765	66.6254	109.225	26.6471	68.3904	122.051	59.8163
AGT22526	119.885	30.2374	91.4269	83.268	34.0919	111.488	156.103	111.176	100.224	67.6677	34.7718	50.5992	176.219	30.3723	50.1868	112.64	56.7056	136.78	49.711	60.1822	51.6814	125.085	46.0063	150.58	61.102	105.764	51.86	34.296	41.0453	88.1137	62.7305	79.0583	74.0732	79.0583	27.5149	37.193	24.9276	22.4652	21.7074	300.999	79.4373	56.3376	41.7329	79.7789	46.7	33.2265	150.913	103.685	74.6191
AGT22527	135.915	60.0044	198.92	130.262	64.7994	1057.58	596.693	164.009	180.06	128.195	72.3169	224.171	609.225	38.3769	137.16	182.555	35.5925	390.611	82.4399	171.889	103.007	155.068	928.717	117.765	130.559	148.006	122.33	44.8323	80.2574	176.03	133.213	199.264	29.9581	199.264	68.196	168.549	41.3096	93.6642	87.6633	643.839	139.185	88.1793	116.66	169.379	23.7674	132.957	483.474	130.872	305.756
AGT22528	60.4586	23.1373	82.8594	78.2316	25.9058	171.549	123.447	91.3134	108.962	63.9267	35.4718	95.6929	117.72	29.366	27.301	84.3009	40.5627	90.1055	50.7327	70.0289	67.4154	71.6378	157.153	51.9142	88.5749	74.1314	67.9224	26.8018	66.8615	75.4894	95.4205	88.1547	7.83826	88.1547	48.8515	51.9439	24.8661	35.7448	28.4103	182.626	32.0755	62.6084	43.342	104.548	28.8623	39.5492	144.294	70.2519	107.712
AGT22529	97.048	74.3339	78.2951	98.6385	80.7256	54.0495	67.476	131.624	121.596	48.8434	83.4047	84.8269	50.7729	48.6347	26.896	87.3393	51.8328	35.4493	116.521	71.3474	87.6	107.282	69.6831	43.6199	179.076	66.3759	86.884	59.8922	89.2835	56.9028	101.388	114.848	2.6246	114.848	99.254	60.9481	62.0268	95.882	31.6162	110.816	72.7849	94.8926	68.0509	102.235	60.6069	58.2926	96.1065	83.3073	115.716
AGT22530	276.953	180.76	186.545	775.347	1106.87	446.721	1201.26	545.545	383.407	312.613	65.6358	605.743	608.741	960.383	1218.5	797.159	353.301	944.551	746.575	784.49	205.779	1053.56	626.884	442.395	798.748	426.506	201.857	272.134	669.567	1004.55	977.6	636.303	932.583	636.303	107.52	185.311	375.965	277.465	202.621	429.944	1018.52	202.946	361.66	522.282	40.7837	350.176	493.918	1050.58	860.278
AGT22531	88.4726	8.75956	39.7914	21.243	24.82	11.5371	30.2893	81.2802	53.2116	28.8162	5.35211	47.0969	32.1737	19.4973	18.2907	43.6971	55.5787	17.0937	30.8623	80.5467	36.7271	75.5886	18.9109	63.8426	36.4162	32.2942	30.0781	16.8982	20.8679	51.0166	81.0952	55.1585	10.2873	55.1585	6.08686	23.8019	11.9722	29.0784	13.9826	36.5671	32.5396	45.215	34.2875	46.0623	38.539	20.2135	27.8126	56.0687	49.126
AGT22532	15.5131	5.9753	5.26704	5.57341	3.50723	4.53704	12.0354	14.609	7.46987	11.937	5.08839	11.7794	6.27302	2.15003	3.51133	10.2811	1.06288	7.94175	5.57343	11.7627	5.36988	14.3487	8.68391	3.25799	8.14547	6.3984	6.41856	3.38525	4.926	14.2697	6.07567	9.62477	0.037208	9.62477	4.65848	5.67125	2.30176	8.90187	5.68673	6.26969	5.46744	5.14009	4.9208	10.8413	3.45262	6.31093	9.03012	12.5935	12.7257
AGT22533	9.82977	6.18584	8.58433	5.76979	7.62677	5.51869	14.8026	20.9484	9.44031	9.77167	5.50525	21.2264	6.78692	3.39037	3.50676	10.451	2.12298	13.1297	5.7981	18.0407	9.82426	21.9165	7.22718	5.01434	10.6707	11.0597	12.3587	5.01396	8.89082	14.7425	11.4796	13.6919	0.278697	13.6919	5.81552	4.63851	1.76828	7.4891	7.31428	4.98604	9.10054	8.2883	9.13296	17.9209	0.615736	4.56117	6.16928	20.1855	18.0821
AGT22534	147.286	5.9605	127.368	19.8557	72.0506	57.0948	67.2008	65.1696	39.8721	18.2934	0.990988	50.8689	21.5019	20.0549	48.9635	24.4565	35.397	77.7527	50.6544	78.0525	10.0073	79.8891	56.6195	74.055	51.9976	37.3835	12.3945	161.918	36.4095	46.7174	39.9752	84.3511	5.43483	84.3511	1.77508	19.424	11.8966	23.1786	31.7152	23.3357	14.4062	22.8366	22.1353	30.1421	23.5345	24.7434	30.9734	39.9691	161.398
AGT22535	41.1251	4.49988	20.5793	2.79815	7.95681	12.5719	14.3396	15.4082	11.8643	7.04914	2.76398	13.1777	9.3257	2.3293	11.3235	15.8721	2.37017	8.28419	7.61289	18.4477	6.7496	22.8756	9.49887	20.8998	9.48739	16.1818	5.50504	23.0307	6.2101	12.8718	6.38459	14.7821	2.80829	14.7821	3.82175	22.3077	2.73345	20.0831	17.2925	15.3753	5.60876	6.88833	7.84332	10.132	0.564043	18.2323	18.8806	16.5351	28.573
AGT22536	104.407	89.6543	87.1832	48.1036	56.7026	47.1903	47.4368	99.9916	120.831	54.7785	66.4332	100.899	61.4538	31.1075	39.4737	103.687	74.293	29.3825	58.3314	126.141	74.3622	55.3655	29.6982	75.8318	130.411	81.8131	76.2239	31.7702	67.3494	60.0725	98.2019	127.127	5.01028	127.127	82.1601	39.3908	32.3498	63.2539	36.2511	91.8335	62.4451	88.3129	69.9039	82.2562	105.734	57.3928	58.1359	68.9749	155.271
AGT22537	140.366	85.0685	112.838	82.3742	77.9729	76.9043	160.802	115.465	137.493	76.1493	89.6602	123.419	105.681	46.422	41.5952	120.935	72.2561	106.419	79.8429	173.126	96.7977	106.844	71.4946	85.3711	102.427	105.378	93.721	40.6199	95.3016	114.483	148.2	126.192	18.4913	126.192	98.0461	90.0819	45.4489	59.6545	66.654	140.333	76.1466	94.3868	92.0785	102.007	20.234	88.1803	96.5741	103.508	115.446
AGT22538	103.012	42.9727	39.8109	59.8014	47.9476	91.657	54.8618	71.8746	87.1726	29.3142	52.4244	77.2055	92.6221	27.5371	31.4268	84.5599	16.1235	62.679	57.9304	88.5813	61.0945	80.184	66.5025	71.2144	98.6798	54.8305	58.9465	30.0829	47.2101	62.0475	65.3362	85.2048	3.28077	85.2048	77.4848	42.3666	34.1615	58.8959	53.426	140.947	39.1319	58.7848	60.1966	70.3207	34.9168	55.2679	74.9664	76.7993	144.49
AGT22539	47.6954	57.1748	19.9159	27.4053	26.0185	13.9671	18.2798	96.5332	72.9299	24.0459	62.4776	29.1565	29.2534	18.3273	8.55018	62.3176	25.5817	12.885	48.0248	30.0728	79.7667	32.8271	28.1392	23.3702	85.4492	45.4516	56.936	9.28196	27.8998	20.4549	39.2444	42.8963	2.51674	42.8963	100.409	29.707	11.9262	29.1788	10.4904	54.6591	28.6124	71.8586	66.0282	60.0972	19.4148	16.0076	65.0804	27.693	36.9731
AGT22540	20.6453	52.2705	247.378	15.381	32.0892	195.636	79.306	60.1488	15.8628	11.1007	59.5916	17.6188	45.38	9.87032	605.439	42.8001	9.72472	179.104	22.0029	61.1911	33.6296	96.9946	614.59	14.6186	22.726	17.8627	9.05778	7.66453	10.9689	40.0683	25.7412	16.5883	5.65118	16.5883	42.0666	56.5409	18.3058	139.877	188.728	96.1169	81.0193	14.2067	28.8464	18.7439	3.15895	202.855	367.066	63.4442	358.577
AGT22541	22.1477	17.7306	13.8733	5.62078	8.23152	9.01923	41.0855	24.4889	9.45964	14.7046	8.29452	23.7014	43.5459	8.05326	19.3771	45.4596	16.2271	33.9218	17.1116	54.2158	82.2147	42.4838	16.6124	29.2778	18.8912	19.3727	13.3002	3.42181	11.8925	72.4821	17.1049	13.3487	1.24263	13.3487	14.2533	18.0772	6.01878	60.0129	51.7961	37.4462	48.5259	19.7336	110.529	18.906	9.41279	40.0137	20.8447	41.5393	76.0162
AGT22542	82.2037	10.529	27.506	5.9892	4.08679	18.7194	25.9916	25.2836	12.2651	12.8523	6.26612	13.1183	30.2818	5.14051	13.8369	22.7892	5.41005	22.9079	16.2689	29.2465	17.558	32.9836	13.0186	53.3477	20.2267	20.4728	12.0572	5.55837	15.7866	16.5625	12.762	23.7049	0.794214	23.7049	14.9653	23.9218	4.94222	34.6344	26.3141	42.3979	16.1942	13.5387	19.8059	11.2943	2.69952	31.4955	21.3921	31.1444	31.2574
AGT22543	193.515	65.1333	142.098	61.205	64.4038	355.81	207.533	90.4478	181.668	76.219	48.0651	127.87	276.28	37.0116	79.3697	109.369	7.96119	180.065	153.07	135.515	85.76	139.928	197.438	191.659	164.832	125.344	70.7567	59.0214	83.4255	125.926	110.422	170.17	23.4106	170.17	56.3853	31.2489	86.8666	17.6356	20.437	325.716	50.9898	66.0391	72.52	112.379	4.72065	27.7817	239.48	145.957	102.293
AGT22544	33.3045	59.5335	14.2177	31.0342	12.3768	19.4962	16.4908	16.6573	14.7037	12.7536	22.5031	14.1857	153.993	5.6629	13.8396	336.947	4.20572	14.4884	12.7926	8.99596	14.2229	44.9892	21.2868	8.67406	22.0608	14.7975	7.0901	3.87298	11.4658	22.7631	14.1418	21.1002	75.3035	21.1002	31.94	13.997	9.06667	16.7787	23.2641	71.1291	30.3803	6.85443	16.1669	19.3173	0.956706	20.4878	55.2652	41.255	39.1327
AGT22545	16.8117	6.94929	13.9527	5.40158	5.3947	0	14.1351	9.41354	92.3448	74.6482	20.2192	4.88416	35.8941	1.7986	2.23242	35.0167	0	35.8218	2.46073	32.0506	8.82941	32.1972	14.0026	40.4339	2.39754	23.4689	2.59371	2.73592	5.65993	23.4629	2.60998	64.0381	28.3872	64.0381	4.82894	0	8.44269	9.22759	0	64.2208	17.8915	2.55308	14.5352	28.5214	0	0	34.2754	118.617	0
AGT22546	76.5173	473.968	14.5335	932.761	485.21	23.1123	58.3817	304.393	596.449	363.844	997.55	165.01	207.983	133.098	94.429	402.565	312.384	105.681	563.671	278.689	413.162	212.16	28.1743	211.163	597.623	443.744	317.504	185.609	552.256	369.78	141.722	881.405	43.3085	881.405	504.306	943.013	253.5	1209.4	1034.71	174.004	165.758	270.56	401.262	406.555	40.6521	1136.35	64.3219	248.788	21.8953
AGT22547	46.1823	81.2864	12.9823	679.156	104.979	15.3367	45.0925	224.226	396.06	260.957	229.195	92.4472	149.918	53.9348	60.7715	342.383	218.266	79.4487	238.64	218.974	297.629	119.831	18.0806	71.5095	258.772	224.189	345.034	90.1881	260.906	220.181	50.2342	758.137	60.3721	758.137	113.482	355.979	115.812	451.368	336.839	142.703	101.378	199.543	278.655	274.854	182.567	455.15	41.9145	132.441	18.3609
AGT22548	20.4577	8.43413	6.98862	18.689	12.0555	4.06084	8.82273	23.5752	18.3828	17.4365	22.436	7.24502	10.0649	3.49958	2.53739	17.3368	7.51791	8.08393	0.0948097	12.0401	21.8572	22.4846	4.62435	6.55951	0	15.5227	24.0339	7.537	14.6654	14.0121	0	27.8603	0	27.8603	16.931	28.5629	10.084	22.0429	17.0961	17.5339	4.23454	11.5582	11.0006	14.6291	3.62464	21.7395	10.441	20.566	11.4047
AGT22549	21.7452	2.02561	13.2813	9.78141	9.43481	5.35603	6.64375	20.5792	10.3342	5.26969	3.02046	6.58439	17.9462	0.884695	13.6243	17.9257	2.4929	9.50921	0	3.43034	12.2247	9.67825	10.058	3.87692	0	10.3325	12.5689	1.19621	3.29956	4.91556	0	13.0273	0	13.0273	1.67147	7.21987	1.69187	8.15313	7.78415	38.6893	6.65855	6.18601	4.87985	13.5095	2.92781	9.95447	49.056	9.18398	22.1092
AGT22550	549.075	112.775	48.6423	72.7695	113.503	43.8797	88.5276	263.309	140.572	127.837	151.365	101.168	84.3988	94.6049	35.1359	94.6624	83.4867	58.0074	212.309	125.13	109.444	131.283	42.5764	259.102	222.107	139.712	112.737	60.2401	73.6191	119.107	56.6157	161.019	14.3237	161.019	231.945	80.6066	22.0318	155.768	45.901	132.373	118.182	108.473	178.138	136.355	45.7108	84.276	74.0708	143.283	103.796
AGT22551	135.466	0.973849	16.1311	3.14137	4.34697	17.2963	9.50805	23.7452	16.9464	5.23046	3.82516	7.01559	27.875	3.71774	16.0332	13.7399	3.90626	17.9284	33.7941	8.00039	18.5598	27.918	24.0378	44.6591	34.1863	20.4183	12.5398	3.73817	7.83248	11.3025	8.22944	14.3959	3.91592	14.3959	2.87602	1.47011	2.36626	1.29312	2.87875	80.6867	6.8054	13.1484	12.5852	19.3599	2.74654	4.02285	99.8172	14.285	26.7895
AGT22552	102.591	5.65431	28.3817	8.79002	5.85255	34.6034	31.4363	58.7217	17.8897	10.123	3.29029	6.62335	98.9736	1.95125	16.3477	11.3966	4.1237	47.1896	6.67393	17.3854	11.3748	19.648	45.0305	30.0133	24.7097	18.0347	9.14496	4.45218	5.37276	19.0906	7.07872	34.7365	0	34.7365	31.4326	8.85181	1.1449	13.7648	6.68579	284.691	3.46607	14.5413	9.01075	26.1073	4.25248	4.29559	69.7207	34.1818	30.7743
AGT22553	60.7497	83.6216	167.138	56.1362	59.0668	152.743	92.9617	104.09	30.6679	27.986	68.2409	42.0049	135.686	22.4227	267.984	146.021	40.1075	201.378	25.0753	104.524	16.8301	180.046	444.621	28.6837	34.4813	27.4206	22.4939	11.5671	19.3275	68.0393	48.854	56.1156	21.7979	56.1156	40.4831	26.6199	14.0337	63.3543	58.7912	208.458	136.97	22.4184	17.708	30.5325	17.8471	57.5181	465.853	140.644	274.535
AGT22554	67.261	45.4118	22.7943	32.1283	20.5043	43.6472	55.61	75.3244	38.9984	29.8657	57.7045	36.8019	50.2625	14.152	79.64	39.2271	25.3461	86.6733	23.7921	131.97	30.3208	64.4082	61.8913	28.5227	52.7572	31.8202	32.8606	12.9528	33.7781	46.5446	48.0338	44.4804	5.20542	44.4804	39.2838	36.375	14.9186	43.9943	32.0532	85.0554	61.6963	36.7722	33.3689	38.9875	9.67092	52.2771	90.7064	67.7252	42.7649
AGT22555	0	0	0	0	0	0	0	0	0	0	0	0	0	0	0	0	0	0	0	0	0	0	0	0	0	0	0	0	0	0	0	0	0	0	0	0	0	0	0	0	0	0	0	0	0	0	0	0	0
AGT22556	53.1089	68.0273	42.2293	40.9051	30.772	34.8554	67.2322	70.1263	38.6045	40.4733	44.4511	74.5104	71.4471	14.4006	38.4009	97.2169	92.675	45.4577	37.7225	78.4959	17.6077	132.84	51.8219	31.4537	51.2844	31.3175	26.7	13.2082	31.36	68.4858	53.0371	59.3739	6.45691	59.3739	48.4903	49.9354	21.5081	84.6413	60.5413	81.8436	68.0368	25.7129	21.7146	42.6317	75.1123	69.5803	63.1655	128.736	103.108
AGT22557	61.7175	100.169	66.7257	83.0067	41.7287	42.9082	54.6337	91.6543	42.6528	48.8051	110.025	51.0924	63.8535	12.4549	40.8951	97.2082	36.4646	46.6209	34.1404	103.396	44.6638	113.258	68.622	25.5539	71.4729	32.9452	54.8379	19.6175	22.9325	54.7345	45.7606	64.4731	4.05174	64.4731	96.5234	73.2745	23.2197	131.424	54.4796	78.7957	97.2204	33.9798	54.0997	52.6152	20.6947	87.0211	69.49	121.244	78.3797
AGT22558	163.799	36.629	81.9006	155.815	56.8699	50.5032	207.259	142.087	132.747	281.684	42.6294	138.081	329.656	67.2237	47.0674	652.705	9.71403	112.798	51.881	51.8324	142.79	158.137	46.0091	96.8741	51.6977	89.9653	132.983	62.9269	70.5142	205.18	68.7846	199.454	44.2076	199.454	76.3585	46.9167	24.273	15.4756	17.7181	679.125	186.159	69.7319	86.5634	131.542	5.63479	32.2542	107.781	163.41	52.0065
AGT22559	51.8842	10.3405	9.80405	38.2227	25.8656	16.5083	12.6197	20.2327	30.5351	43.1961	4.68004	33.9153	12.1986	19.6262	2.95272	33.289	11.7309	17.7675	34.1744	7.28611	18.6123	63.8788	10.2525	18.9996	51.9272	32.9814	30.4464	36.1868	19.1833	19.3958	48.761	21.1751	0	21.1751	16.766	10.0211	14.6564	1.52562	1.35854	32.9517	6.33866	29.1254	19.5684	33.0085	6.4807	2.61856	20.8964	47.8024	6.52514
AGT22560	11.7189	0	3.95988	3.48557	4.51257	4.30869	4.22277	5.9057	5.51749	2.23007	1.6913	3.21005	3.93181	0.752251	36.5473	5.54435	1.21126	6.42093	3.38159	2.39373	2.50584	10.5806	10.6372	4.32315	3.86775	4.90783	2.16959	0.653871	3.04356	2.45328	4.67828	6.05814	0.742042	6.05814	1.73114	2.22861	2.26998	0.551337	0	6.74802	4.27598	1.83052	3.5979	1.91713	2.10783	1.41947	6.39973	11.0738	7.07429
AGT22561	19.2564	3.05847	3.42466	3.98656	4.74855	8.82656	5.83821	10.3575	4.01955	0.631801	2.19046	4.79522	4.59071	3.16636	5.8951	4.3863	1.71581	6.41021	3.41561	4.20463	4.70796	10.0828	11.2419	6.12395	6.08763	5.03206	3.77581	2.13035	3.73651	4.96457	2.82753	8.85266	0.360391	8.85266	4.08707	2.20986	1.71496	4.52978	2.78185	10.4961	4.84571	3.0252	4.07729	3.62095	0.796226	2.41289	3.62621	4.51774	12.0253
AGT22562	13.8117	2.11889	4.34292	1.04309	3.97514	7.47026	4.16623	5.9797	2.45812	0.948366	2.56874	3.97124	10.4377	8.59172	6.69336	4.31523	0.772655	6.63142	1.93826	3.35928	3.25302	7.77193	11.2837	3.35251	2.37584	1.59019	2.10891	3.82343	3.3796	4.76933	2.18845	5.4238	1.6229	5.4238	1.47238	1.8955	1.50164	3.63418	1.67028	62.6267	6.23458	2.98407	2.16318	2.17409	0.896383	0.905469	3.8102	6.78136	10.5295
AGT22563	8.78448	2.42078	5.07484	0.796926	2.65304	4.88772	3.24401	6.26904	3.15374	0.764811	2.40302	2.10172	15.8543	10.0615	3.56808	3.76704	1.24622	6.92084	2.92453	4.43307	1.76401	7.75213	5.9845	2.70364	1.76862	2.08391	2.71054	2.57885	7.01668	1.80292	1.06962	6.77975	2.65393	6.77975	1.88005	1.33755	1.6435	2.269	1.09444	160.592	11.1556	1.93567	1.9998	1.09581	0.481926	0.567947	4.12625	6.83605	6.46975
AGT22564	0	106.74	0	112.09	62.5689	349.509	0	1.47541	139.221	70.1989	76.0563	0	67.5093	0	0	82.324	68.3134	179.662	0	288.844	0	224.563	300.355	0	0.751546	0	132.525	34.3046	47.9032	137.902	0	167.281	0	167.281	0	42.3842	43.6671	82.4371	115.909	97.8783	0	89.6339	0	124.049	34.4042	74.4707	133.63	199.855	165.469
AGT22565	0	25.3927	0	22.6082	19.1149	81.6918	0	0	76.9315	40.2947	30.0001	0	25.8339	0	0	46.5276	53.312	82.1621	0	72.3081	0	122.996	57.5887	0	0	0.433107	29.0065	17.8735	18.1745	52.609	0.57799	77.4073	0	77.4073	0	20.1342	17.7619	29.1197	35.029	38.2522	0	25.1599	0.22992	56.8455	85.0696	38.5817	61.1978	109.178	77.5684
AGT22566	0	8.97035	0	249.267	213.087	18.9753	0	0	115.228	109.607	19.8357	0.315231	0	0.464338	0	0	39.5796	20.1474	0	329.423	0	160.01	23.3683	0	0	0	86.8814	828.514	755.258	143.482	0.505355	97.8169	0	97.8169	0	20.7637	1087.63	16.6757	2.12135	0	0	44.9848	0	361.489	15.1794	13.2888	0	124.406	2.86565
AGT22567	0	0	0	182.436	321.537	0	0	0	0	0	0	0	0	5.95561	0	0	201.382	0	0	0	0	0	0	0	7.93884	0	0	1005.58	2211.48	0	8.64226	0	0	0	0	0	1565.52	0	0	0	0	0	0	0	51.9177	0	0	0	0
AGT22568	0	4.6677	0	0	2.71763	5.12316	0	0	4.79964	0	3.22545	0	0	0	0	0	0.85104	6.44486	0	0	0	17.9092	0	0	0	0	0	5.16843	7.48452	0	0	3.80845	0	3.80845	0	3.71888	4.07588	6.19799	2.58712	0	0	4.07278	0	0	0.658213	3.65687	0	10.5815	3.31364
AGT22569	0	1.57844	0	0	1.55952	1.03089	0	0	1.72521	0	0.751506	0	0	0	0	0	0.627906	2.11337	0	0	0	7.14698	0	0	0	0	0	0.564936	1.40245	0	0	1.5427	0	1.5427	0	1.44412	0.261498	1.71485	1.27254	0	0	1.37067	0	0	0.404697	1.14464	0	4.59245	2.03736
AGT22570	0	0.884201	0	0	1.17669	1.81492	0	0	1.67851	0	1.47006	0	0	0	0	0	0.368485	2.60447	0	0	0	7.90068	0	0	0	0	0	0.596756	1.44029	0	0	1.45499	0	1.45499	0	2.88142	0.844026	1.5934	1.26953	0	0	0.835313	0	0	0.641238	2.15913	0	4.0426	5.46997
AGT22571	0	1.30372	0	0	0.674715	3.12204	0	0	1.09996	0	1.26441	0	0	0	0	0	1.26774	1.60008	0	0	0	7.04708	0	0	0	0	0	0.513272	0.530915	0	0	3.00346	0	3.00346	0	0.874702	0.527963	0.288524	0.51385	0	0	0.638628	0	0	0.49025	0.495219	0	6.49051	3.08507
AGT22572	0	1.31694	0	0	0.511168	3.2851	0	0	2.60417	0	1.91584	0	0	0	0	0	0.960447	3.39425	0	0	0	6.10161	0	0	0	0	0	0.194429	1.27371	0	0	1.8962	0	1.8962	0	1.76714	0.299991	1.42082	1.36253	0	0	0.78622	0	0	0.371416	2.15729	0	5.09286	4.44081
AGT22573	0	0	0	0	0.769394	1.3845	0	0	1.25431	0	0.144184	0	0	0	0	0	1.62634	2.55446	0	0	0	4.59198	0	0	0	0	0	0.975495	1.61444	0	0	1.14164	0	1.14164	0	0.997445	0.60205	0.987032	0.292978	0	0	1.54752	0	0	0.559044	0.705889	0	4.22931	0.703597
AGT22574	0	0.296895	0	0	7.14481	1.30346	0	0	2.4423	0	0.863826	0	0	0	0	0	4.00572	1.74905	0.0525648	0	0	4.64252	0	0	0	0	0	18.4097	16.6848	0	0	2.6219	0	2.6219	0	6.17504	14.6984	2.66106	0.877638	0	0	2.56327	0	0	2.17706	2.87578	0	4.11749	0.421536
AGT22575	0	1.75344	0	0	19.5103	29.3929	0	0	25.8893	0	1.36045	0	0	0	0	0	5.5414	21.9507	0	0	0	48.0668	0	0	0	0	0	53.1549	74.7376	0	0.219515	38.5997	0	38.5997	0	18.0386	29.1134	11.2534	12.4398	0	0	25.5529	0	0	3.95616	17.9832	0	38.0352	7.8836
AGT22576	0	42.0197	0	0	52.2951	45.7872	0	0.225873	39.0398	0	32.214	0	0	0.0863133	0	0	98.0155	55.5009	0	0	0	83.0499	0	0	0	0	0	51.0734	85.287	0	0.12525	97.0596	0	97.0596	0.695209	22.5985	23.7017	39.4113	33.3206	0	0	64.9356	0	0	116.439	45.4135	0	85.7407	30.7771
AGT22577	0	13.6163	0	0	41.6939	70.498	0.0769335	0	56.2442	0	10.1244	0	0	0	0	0	68.6852	90.9389	0	0	0	78.2012	0	0	0.0652458	0	0	66.7111	107.742	0	0.0710269	81.0359	0	81.0359	0.131413	39.4605	33.4296	22.4749	21.8024	0	0	66.0742	0	0	81.4975	49.8899	0	82.9194	49.1372
AGT22578	0	2.88112	0	0	0.745534	1.02214	0	0	1.62055	0	2.60796	0	0	0	0	0	0.700403	0.707212	0	0	0	4.44958	0	0	0	0	0	0.756195	0.912553	0	0	1.96664	0	1.96664	0	3.22171	1.16676	2.55046	2.64966	0	0	0.705659	0	0	0	3.10079	0	3.41513	2.27259
AGT22579	0	3.96249	0	0	7.69016	11.5977	0	0	9.61164	0	1.1529	0	0	0	0	0	1.44492	11.6718	0	0	0	23.7136	0	0	0	0	0	4.42007	51.3678	0	0	8.62149	0	8.62149	0	6.64636	3.20935	3.06926	5.85668	0	0	5.82308	0	0	0.745025	4.13918	0	14.7953	21.0975
AGT22580	0	0	0	0	0	0.721837	0	0	1.71665	0	1.05242	0	0	0	0	0	0.329749	1.66478	0	0	0	2.09486	0	0	0	0	0	0	0.552381	0	0	0.347211	0	0.347211	0	0	0.823965	0.600378	0.534626	0	0	0.332224	0	0	0.255036	0.772863	0	2.41176	0.320981
AGT22581	0	0.618987	0	0	0	1.72935	0	0	2.3501	0	0.360193	0	0	0	0	0	0.225714	1.36745	0	0	0	2.86787	0	0	0	0	0	0.365541	0.25207	0	0	1.426	0	1.426	0	0.622943	0.564005	1.0274	0.914881	0	0	0.454816	0	0	0	1.05805	0	2.3112	0.439424
AGT22582	0	0.400347	0	0	0.932363	0.639145	0	0	0.759995	0	0	0	0	0	0	0	0	0.884438	0	0	0	0.927437	0	0	0	0	0	0.157616	0.163034	0	0	0.307435	0	0.307435	0	0.268604	0	0.797399	0.94676	0	0	0.294165	0	0	0	0.228108	0	0	0.568419
AGT22583	0	0.904288	0	0	0.701994	0.721837	0	0	1.71665	0	0.526212	0	0	0	0	0	0	1.66478	0	0	0	6.28458	0	0	0	0	0	0	0.552381	0	0	1.04163	0	1.04163	0	0	0	1.20076	0.534626	0	0	0.332224	0	0	0	0.515242	0	3.37646	1.92588
AGT22584	0	0	0	0	0	0	0	0	0.338045	0	0.621734	0	0	0	0	0	0.389608	0.786793	0	0	0	1.23757	0	0	0	0	0	0	0	0	0	1.64096	0	1.64096	0	0.358424	0.649025	0.354682	0.315838	0	0	1.1776	0	0	0	0.913159	0	0.569913	0
AGT22585	0	1.32361	0	0	0.411005	1.40874	0	0	0.781717	0	0.154044	0	0	0	0	0	0.450478	0.844736	0	0	0	2.96404	0	0	0.0304435	0	0	0.347401	0.287474	0	0	1.28747	0	1.28747	0	0.473624	0.321611	1.28887	0.678196	0	0	0.680788	0	0	0.69682	0.452497	0	1.22377	1.94192
AGT22586	0	0	0	0	2.00203	6.17586	0	0	3.26382	0	0	0	0	0	0	0	0	0	0	0	0	2.98718	0	0	0	0	0	0	1.05023	0	0	1.98043	0	1.98043	0	0	0	0	0	0	0	0.947475	0	0	0	0	0	0	3.66164
AGT22587	0	0	0	0	0.887863	3.34752	0	0	3.13613	0	0.443692	0	0	0	0	0	0	1.40371	0	0	0	6.6238	0	0	0	0	0	1.20075	2.01828	0	0	1.46381	0	1.46381	0	0.255784	0.463168	1.01246	0.901573	0	0	2.52113	0	0	0	0.434442	0	8.13421	2.16516
AGT22588	0	3.06852	0	0	66.698	32.6587	0	0	9.70847	0	8.92795	0	0	0	0	0	8.20553	100.93	0	0	0	48.5745	0	0	0	0	0	17.3156	28.3241	0	0	27.4911	0	27.4911	0	15.7838	23.6103	11.5445	15.1178	0	0	8.64289	0	0	3.46164	19.8148	0	29.4617	26.8665
AGT22589	0	3.17166	0	0	12.0371	7.31391	0	0	18.5086	0	1.64054	0	0	0.0912093	0	0	6.93928	20.5012	0	0	0	16.3276	0	0	0	0	0	7.76953	12.3419	0	0	17.3197	0	17.3197	0	10.1669	7.49242	4.44545	3.33355	0	0	6.99136	0	0	6.55966	7.83092	0	12.0304	10.5074
AGT22590	0	0	0	0	0	1.96835	0	0	1.56036	0	1.43491	0	0	0	0	0	0	1.81585	0	0	0	0	0	0	0	0	0	0	0	0	0	3.78719	0	3.78719	0	0	0	0	0	0	0	1.81186	0	0	0	1.405	0	5.26124	0
AGT22591	0	12.7665	0	0	0	10.1907	0	0	8.0784	0	12.3815	0	0	0	0	0	0	15.6686	0	0	0	24.6456	0	0	0	0	0	0	3.46594	0	0	6.53578	0	6.53578	0	5.71027	0	5.65066	0	0	0	6.25367	0	0	0	2.42468	0	13.6195	15.1051
AGT22592	0	2.16446	0	0	0.840129	1.72775	0	0	1.36963	0	0.629757	0	0	0	0	0	0	0	0	0	0	3.76061	0	0	0	0	0	0.852142	0.440717	0	0	0	0	0	0	0	0	0.718517	0.639826	0	0	0	0	0	0	0.616628	0	0	0.768283
AGT22593	0	0.368671	0	0	0	0	0	0	0.233288	0	0.429065	0	0	0	0	0	0.268872	0.81446	0	0	0	2.13514	0	0	0	0	0	0	0.600537	0	0	0.28311	0	0.28311	0	0.494703	0	0.244769	0.435926	0	0	0	0	0	0	0.42012	0	2.35981	0.523445
AGT22594	0	0.518533	0	0	0.603802	0	0	0	1.31247	0	0.301738	0	0	0	0	0	0	0.763687	0	0	0	0.900919	0	0	0	0	0	0.306218	0.422325	0	0	0.398192	0	0.398192	0	0.173949	0.472474	0.688532	0.306563	0	0	0.857261	0	0	0	0.443172	0	0.829765	0.368111
AGT22595	0	0.391319	0	0	0.911337	3.01954	0	0	1.15555	0	0.151808	0	0	0	0	0	0.0951298	3.45797	0	0	0	3.32392	0	0	0	0	0	0	0.478071	0	0	1.90318	0	1.90318	0	0.525093	0.158471	0.43301	0.154235	0	0	1.1022	0	0	0.441453	0.594571	0	3.61802	3.70401
AGT22596	0	0	0	0	0.6511	2.67802	0	0	2.12292	0	2.92837	0	0	0	0	0	0.611685	1.8529	0	0	0	16.5153	0	0	0	0	0	0.330205	1.70778	0	0	3.86446	0	3.86446	0	1.12545	0.509485	1.67055	1.98346	0	0	3.08138	0	0	0	1.43366	0	7.1581	2.38168
AGT22597	0	0.586067	0	0	0.80882	1.40346	0	0	1.64823	0	0.265251	0	0	0	0	0	0.854839	2.01402	0	0	0	4.45015	0	0	0	0	0	0.179459	0.424293	0	0	1.20014	0	1.20014	0	0.655348	0.0791125	0.821441	1.42446	0	0	0.741636	0	0	1.13865	1.2244	0	3.6124	3.97563
AGT22598	0	0	0	0	0	0	0	0	0	0	0	0	0	0	0	0	33.041	0	0	0	0	17.4921	0	0	0	0	0	0	6.14986	0	0	0	0	0	0	0	0	0	0	0	0	0	0	0	0	0	0	0	0
AGT22599	0	7.31824	0	0	17.9345	22.6795	0	0	8.26286	0	10.1871	0	0	0.0371391	0	0	24.3837	10.4612	0	0	0	13.7953	0	0	0	0	0	27.6254	29.8605	0	0	17.1901	0	17.1901	0	17.8108	28.5033	8.19318	0	0	0	3.53212	0	0	0.404697	0.0817599	0	10.7157	1.93549
AGT22600	0	29.8516	0	0	40.4222	8.93575	0	0	16.5283	0	36.0248	0	0	0	0	0	30.9244	12.1153	0	0	0	18.0742	0	0	0	0	0	66.041	76.047	0	0.0637016	25.0076	0	25.0076	0.589299	95.7031	85.3091	28.0396	0.100276	0	0	6.41824	0	0	6.40993	0	0	15.923	0.481633
AGT22601	0	8.8287	0	0	58.9416	35.237	0	0	214.526	0	16.4399	0	0	0	0	0	133.927	349.774	0	0	0	384.505	0	0	0	0	0	101.494	69.0301	0	0	337.631	0	337.631	0	20.1396	27.8876	12.8955	0	0	0	96.6578	0	0	18.9236	0	0	271.254	114.07
AGT22602	0	106.803	0	0	232.055	486.957	0	0.139919	55.0338	0	47.4838	0	0	0.0534675	0	0	84.069	202.024	0.0731506	0	0	77.2885	0	0	0.0712722	0	0	164.126	163.795	0	0.232762	129.291	0	129.291	1.14841	277.204	577.5	243.314	0.366403	0	0	17.1525	0	0	27.966	0.117706	0	55.9778	46.4896
AGT22603	0	5.99091	0	0	29.1135	8.41662	0	0	4.54911	0	4.532	0	0	0.0620223	0	0	16.4281	4.85282	0.0424273	0	0	7.49436	0	0	0	0	0	24.7182	26.007	0	0.0450006	8.18897	0	8.18897	0.0832595	22.2678	90.4699	10.9779	0	0	0	4.00579	0	0	4.79849	0	0	3.96252	0.935659
AGT22604	0	0	0	0	1.58805	0	0	0	0	0	0	0	0	0	0	0	0.745957	0	0	0	0	0	0	0	0	0	0	1.20807	1.24959	0	0	2.35638	0	2.35638	0	0	3.10661	0	0	0	0	1.87889	0	0	0	0	0	2.18235	2.17836
AGT22605	0	0.903071	0	0	0.175262	1.26152	0	0	0.714307	0	0.131376	0	0	0	0	0	0.493958	0.498761	0	0	0	1.56903	0	0	0	0	0	0.177768	0.827456	0	0	1.04023	0	1.04023	0	0.302948	0.685713	0	0	0	0	0.497665	0	0	0.127346	0	0	1.92681	1.12192
AGT22606	0.0550323	0.818937	0	0	0.847648	2.17902	0	0.0924445	0.77731	0	0.397121	0	0	0	0	0	0.696793	3.51784	0	0	0	2.05523	0	0	0	0	0	0.161207	0.555827	0	0	1.15294	0	1.15294	0	0.274723	0.248731	0.543711	0	0	0	0.752167	0	0	1.07783	0	0	3.20338	3.7789
AGT22607	0	0	0	0	0	0	0	0	1.48456	0	0.682603	0	0	0	0	0	1.71101	3.45529	0	0	0	1.35873	0	0	0	0	0	0.461825	0.4777	0	0	0.900806	0	0.900806	0	2.36108	0	1.55762	0	0	0	1.29289	0	0	0.661666	0	0	0	1.66551
AGT22608	0	0.882208	0	0	1.76105	4.72828	0	0	4.46595	0	1.24674	0	0	0	0	0	1.10296	6.49651	0	0	0	18.8313	0	0	0	0	0	0.793881	1.48837	0	0	5.22616	0	5.22616	0	2.45215	0.535897	2.92859	0	0	0	2.40769	0	0	1.56394	0	0	16.2684	5.81551
AGT22609	0	1.52496	0	0	5.91909	19.4765	0	0	24.1241	0	2.66215	0	0	0	0	0	13.3459	43.7957	0	0	0	45.925	0	0	0	0	0	11.4071	16.1463	0	0	39.8156	0	39.8156	0	27.6247	6.48435	17.2117	0	0	0	7.84351	0	0	6.02116	0	0	34.1637	16.2387
AGT22610	0	22.0488	0	0	14.6712	10.0573	0	0	49.8287	0	12.8304	0	0	0	0	0	140.128	23.1951	0	0	0	43.781	0	0	0	0	0	9.92064	38.4812	0	0	36.2823	0	36.2823	0	33.8129	5.74009	31.3687	1.86221	0	0	13.8865	0	0	8.88343	0	0	50.404	17.8887
AGT22611	0	14.1141	0	0	52.0443	28.166	0	0	49.1211	0	8.21309	0	0	0	0	0	12.8668	54.5659	0	0	0	138.96	0	0	0	0	0	241.716	99.1476	0	0	59.6117	0	59.6117	0	66.2867	107.17	16.3987	0	0	0	53.1497	0	0	1.99029	0	0	86.578	10.0197
AGT22612	0	1.95812	0	0	9.62716	3.12609	0	0	14.0427	0	3.41833	0	0	0	0	0	14.2806	8.65166	0	0	0	19.6566	0	0	0	0	0	24.926	32.9594	0	0	24.0589	0	24.0589	0	14.8892	9.91216	5.63351	0	0	0	7.91327	0	0	5.89063	0	0	13.9263	7.41378
AGT22613	0	1.88477	0	0	2.92628	3.00899	0	0	28.6235	0	1.09676	0	0	0	0	0	86.5977	4.16379	0	0	0	19.648	0	0	0	0	0	0.74203	27.6313	0	0	27.4997	0	27.4997	0	10.1164	0	3.75403	0	0	0	27.0052	0	0	39.3354	0	0	10.0535	10.7041
AGT22614	0	21.19	0	0	65.7986	0	0	0	0	0	0	0	0	0	0	0	0	0	0	0	0	0	0	0	0	0	0	191.876	77.6628	0	0	0	0	0	0	0	102.975	0	0	0	0	0	0	0	0	0	0	0	30.0858
AGT22615	0	6.51902	0	0	18.2678	14.5958	0	0	8.95449	0	4.90375	0	0	0.0411522	0	0	14.8428	18.6168	0	0	0	13.4443	0	0	0	0.0894951	0	29.2959	44.3537	0	0	17.094	0	17.094	0	15.3616	22.2145	8.234	0	0	0	5.19891	0	0	2.95962	0	0	10.5166	0.564378
AGT22616	0	0.724081	0	0	0.374734	0	0	0	1.83274	0	0.702247	0	0	0	0	0	0.352049	0.533208	0	0	0	3.35479	0	0	0	0	0	0.380092	1.67092	0	0	0.926728	0	0.926728	0	2.7529	0.733072	1.28196	0	0	0	0.532036	0	0	0.408424	0	0	1.8024	1.19941
AGT22617	0	2.44397	0	0	11.7284	4.4338	0	0	5.90481	0	4.00792	0	0	0	0	0	29.1664	7.68973	0	0	0	11.5807	0	0	0	0	0	14.8702	22.5291	0	0	10.4076	0	10.4076	0.154388	13.416	10.932	9.29314	0.26271	0	0	2.5304	0	0	21.0541	0	0	6.39963	1.89272
AGT22618	0	6.29022	0	0	1.62769	0	0	0	1.32678	0	1.22011	0	0	0	0	0	0	1.54402	0	0	0	7.28591	0	0	0	0	0	0.825482	0.853857	0	0	1.61013	0	1.61013	0	2.81352	1.27366	1.39208	1.23962	0	0	0.770316	0	0	0	3.58402	0	0	1.48849
AGT22619	0	0.838727	0	0	0.6511	0	0	0	0	0	0.976123	0	0	0	0	0	0	0.617632	0	0	0	1.94298	0	0	0	0	0	0	0	0	0	1.28815	0	1.28815	0	1.68818	0	0	1.98346	0	0	0	0	0	0	1.91155	0	0.894763	0.595419
AGT22620	0	1.12581	0	0	3.49584	0	0	0	0.712389	0	1.96535	0	0	0	0	0	0	0.829037	0	0	0	2.60803	0	0	0	0	0	2.21614	1.83386	0	0	0.864532	0	0.864532	0	0	2.73549	2.9898	1.99677	0	0	1.24082	0	0	0	1.28292	0	0	0.79922
AGT22621	0	2.47291	0	0	2.23966	4.27693	0.167666	0	3.91201	0	1.439	0	0	0	0	0	0	4.85608	0	0	0	8.59304	0	0	0	0	0	4.3811	6.37794	0	0	5.06399	0	5.06399	0	1.65914	4.00578	2.46273	2.68035	0	0	4.54257	0	0	0	2.34834	0	9.23343	2.34071
AGT22622	0	4.29017	0	0	2.99739	2.22597	0	0	4.75078	0	3.99436	0	0	0	0	0	0.312882	3.79109	0	0	0	17.144	0	0	0	0	0	4.89818	5.9401	0	0	8.40099	0	8.40099	0	1.58311	5.08182	1.28175	2.79004	0	0	5.28011	0	0	0.362985	3.78887	0	12.3573	3.80703
AGT22623	0	1.84505	0	0	0.71615	1.59552	0	0	1.65397	0	0.178941	0	0	0	0	0	0.112133	1.4719	0	0	0	3.91802	0	0	0	0	0	0.423728	0.688746	0	0.057746	1.65299	0	1.65299	0	0.722104	0.373591	0.306242	0.181802	0	0	1.41218	0	0	0.953987	0.963658	0	3.1165	1.20066
AGT22624	0	1.68026	0	0	4.13052	3.57665	0	0	10.2779	0	1.46663	0	0	0	0	0	1.22541	6.39285	0	0	0	19.4623	0	0	0	0	0	8.82017	19.8433	0	0.105177	9.67727	0	9.67727	0	4.50932	3.40224	4.09039	2.64903	0	0	7.61342	0	0	1.73756	3.51035	0	20.0164	6.95815
AGT22625	50.6932	10.423	5.5588	19.1402	14.9184	17.4201	11.3954	20.2962	17.3131	10.0591	10.2351	10.0727	13.646	16.0174	8.05692	18.7925	2.13793	13.432	20.5299	30.2325	7.3457	18.8639	28.6903	14.7624	8.09099	8.43339	12.5216	11.5411	18.4374	20.6198	14.4352	12.7565	14.1369	12.7565	7.4691	5.02628	25.5237	6.70383	5.19936	25.8452	7.78691	7.06024	10.8031	22.0575	1.10235	7.23789	17.8725	15.6366	9.94292
AGT22626	25.4153	5.18801	7.98593	7.76939	9.80006	5.03854	8.54759	28.9307	19.7519	5.68897	5.98756	15.1928	28.1366	4.05063	6.77757	54.3096	5.92767	7.25877	11.9103	7.52716	13.7874	12.6194	6.32197	19.1443	23.2387	13.3352	14.9743	3.19992	10.2467	9.19602	9.90478	16.0687	2.82566	16.0687	4.50631	6.03334	5.51504	5.97036	3.73177	64.1459	9.44526	15.6293	9.55945	17.9213	5.56004	5.51787	23.6692	11.5305	14.8548
AGT22627	12.1807	15.264	95.1334	4.52334	22.3411	61.3025	112.871	17.3383	26.1592	13.6637	13.1383	30.396	69.3052	2.46913	11.2371	9.2537	20.1769	282.764	5.29236	23.6496	11.111	41.9905	75.976	3.99267	8.33811	15.0352	8.30819	5.82162	7.96423	23.6206	4.7176	28.4492	0.32475	28.4492	5.30335	8.6409	4.82924	20.0572	11.6564	44.9933	38.1874	8.82063	8.55171	24.9608	4.39459	10.6902	57.3464	40.54	24.8326
AGT22628	65.6522	13.049	78.7887	23.0491	19.9661	21.4362	44.2368	130.65	53.6115	43.4222	20.0287	62.0716	22.9007	12.0898	31.1659	41.5955	46.4798	14.4834	16.8753	21.2602	63.3139	53.4484	31.9003	63.0097	49.1301	69.509	59.0789	11.3915	25.8766	42.7802	29.3341	55.7667	6.08358	55.7667	28.7794	30.8325	6.43318	30.2595	22.2497	60.5662	35.6823	68.7839	65.2667	70.2434	21.7611	24.46	35.2699	45.1921	55.7157
AGT22629	272.277	52.2807	162.92	86.015	101.463	97.3757	224.202	312.787	183.33	269.096	68.4507	243.431	36.8801	73.294	174.247	43.9061	149.336	133.143	69.4218	105.491	174.366	232.132	94.057	394.915	109.726	282.006	211.39	27.4437	141.048	259.257	125.993	224.156	40.0427	224.156	49.9523	62.8455	25.1417	107.024	45.0756	87.4657	69.704	213.681	209.589	220.159	142.532	63.3001	57.7498	244.009	337.123
AGT22630	43.4907	11.8982	10.3781	8.03541	15.899	5.29375	16.9807	85.8713	32.9546	22.2618	18.7279	27.829	10.5225	7.32007	5.32606	24.1781	36.9856	11.4908	13.8826	18.8915	34.0758	33.6633	10.3309	21.4436	37.8867	38.6452	32.4689	11.5956	16.5218	17.6164	20.2189	19.7716	1.14536	19.7716	16.5357	11.9088	4.50242	19.425	9.57135	30.519	15.998	42.8526	31.3557	41.5279	39.1675	11.6693	20.0826	33.5016	37.3868
AGT22631	149.29	41.5339	139.794	46.8489	66.9846	36.238	69.2879	119.284	110.221	62.6859	29.0401	88.4787	92.02	93.2477	74.5733	99.3697	51.6586	66.6237	75.4734	51.4159	109.53	90.6227	54.4028	95.3435	115.968	74.8452	87.4832	55.9003	93.8786	54.353	139.182	66.5092	31.976	66.5092	42.9561	31.5385	35.5955	41.4699	29.5045	100.343	73.183	100.544	145.461	73.3391	65.5608	41.8265	94.7847	76.9393	95.3128
AGT22632	755.078	66.8361	632.812	259.753	421.18	997.98	1692.14	1044.72	763.753	702.106	70.9214	846.458	375.678	372.764	620.124	413.711	245.63	2206.11	309.521	1316.87	709.319	1689.48	1416.89	1100.42	319.658	592.321	612.875	224.952	620.67	941.349	424.764	826.229	155.915	826.229	33.6941	74.7369	186.28	97.4489	94.5243	397.153	577.439	717.865	697.408	558.703	337.077	121.712	484.779	1230.3	611.235
AGT22633	197.841	66.6474	87.4317	59.5121	347.42	46.2613	65.7514	252.525	71.1035	99.4328	90.6801	123.78	60.3304	30.5826	79.4345	79.9014	58.2333	91.7557	409.518	43.4344	38.3509	250.611	103.801	143.065	109.081	151.865	82.9167	32.9571	56.9041	93.7589	139.061	84.0637	3.20582	84.0637	18.1221	57.8926	141.795	118.852	57.1054	96.855	105.867	71.3271	48.1984	79.4507	39.2275	92.6421	127.736	188.913	77.0274
AGT22634	20.6942	27.898	25.2239	33.2498	53.5873	15.5599	15.1321	74.249	73.6685	34.8181	39.7526	35.947	20.9372	21.2912	10.5706	46.0473	28.954	14.486	42.744	38.8682	65.0974	85.1349	27.1287	26.506	79.9611	32.6132	73.6881	20.4882	51.1241	30.7935	56.8217	56.7171	0.958801	56.7171	8.69875	20.5173	25.7458	23.0339	9.40981	53.8539	22.8895	63.3358	47.3439	53.2127	20.7797	19.1562	36.9907	72.306	53.9559
AGT22635	61.4705	40.7685	30.056	48.9195	66.5935	23.7293	30.5784	115.915	97.5468	47.3283	49.6711	60.2912	31.0745	29.3467	9.14036	63.4473	56.0582	26.5816	47.5186	80.0583	93.0752	113.628	52.6867	81.2803	86.4433	60.7139	82.4209	26.082	63.6417	59.5035	71.2947	93.921	0.542107	93.921	103.579	29.6321	24.7648	49.0592	23.8517	72.2657	32.1758	90.3351	96.0576	81.7005	19.1632	35.5693	43.5933	98.3107	95.2671
AGT22636	117.218	243.118	127.153	86.2486	83.5871	56.546	90.6025	193.835	119.773	92.8341	321.857	137.811	90.7409	28.0148	56.2539	120.077	35.5439	52.9995	57.9936	113.042	88.3836	179.857	98.04	174.412	116.528	134.29	107.026	43.5067	59.5414	99.9737	71.5145	114.889	16.7833	114.889	101.205	176.802	36.1459	223.869	126.312	131.47	87.3336	74.3278	120.904	91.8725	18.54	197.29	96.2571	112.45	141.211
AGT22637	80.4087	65.0306	42.6856	64.182	52.0362	33.0093	77.7367	86.5095	96.6498	52.8389	52.5903	102.192	72.4417	38.4094	35.5677	89.6504	43.5354	56.9744	64.1218	106.512	81.9889	103.136	50.8778	78.4324	98.0275	81.4655	85.0127	43.0645	58.6688	68.4021	94.8145	103.462	21.2004	103.462	43.3347	45.6445	30.5893	59.3384	30.3631	106.591	38.8822	69.5914	78.8209	72.3707	33.4832	55.1042	58.8032	76.8464	76.9428
AGT22638	10.4652	3.43213	1.61508	1.50061	0.333043	0.684915	1.74527	2.76045	1.08589	0.288027	3.1206	1.65839	2.09282	0.499668	1.10255	3.45883	0	1.2637	0.759569	1.73132	1.22644	5.71465	0	1.90499	1.03609	1.44886	0.960739	0.506708	0.698835	2.17273	1.45015	1.9767	0.0547653	1.9767	0.447174	1.00744	0.260606	2.13626	1.14138	2.46084	0.631164	0.551653	1.21781	1.21053	0	1.34444	2.18213	4.34795	1.52281
AGT22639	0	0	0	4.007	0	0	0	0	0	0	0	0	0	0	0	0	0	0	9.1271	0	0	0	0	0	0	0	0	10.1478	0	0	0	0	0	0	0	0	0	0	0	0	0	0	0	0	0	0	0	0	0
AGT22640	17.2431	18.8022	26.4627	75.4806	12.0203	24.1316	77.0887	7.49105	17.03	11.8806	2.78892	20.729	499.863	22.8051	9.35624	490.06	2.15098	34.4788	33.4197	22.742	3.74732	38.8596	16.5552	10.3867	10.6843	11.8281	8.39362	11.3213	21.4692	64.1043	63.4163	28.8773	8.47116	28.8773	11.2721	107.845	8.73402	194.837	224.284	403.673	37.6958	9.21027	11.7871	21.5617	0.415904	509.186	23.8661	36.1838	27.7426
AGT22641	32.8866	136.197	63.3427	56.9392	54.9552	47.9095	50.7105	69.3152	51.1254	32.0291	142.836	78.4172	100.907	30.4706	35.348	152.184	16.2742	54.9636	43.5951	90.9396	31.2849	90.9101	47.6214	29.6904	79.9073	30.3175	44.2278	20.9029	36.6624	50.011	66.7578	49.0443	3.33968	49.0443	117.633	170.883	20.0989	159.903	174.69	134.128	27.735	39.5773	34.2581	55.2665	9.98265	169.233	88.9503	72.2377	57.3569
AGT22642	30.204	105.243	46.3674	41.3663	35.6767	23.8454	46.3658	80.9308	55.5449	40.7278	106.705	66.2157	48.9262	29.3799	29.232	80.3567	118.985	26.3974	48.3323	74.7157	38.8303	67.0728	39.6871	39.4065	86.4132	42.6818	43.7399	17.7316	37.2436	41.1192	73.875	77.642	8.56529	77.642	149.137	77.394	29.592	95.1986	63.3077	76.8872	30.7636	55.8869	40.098	47.8623	45.6241	75.1526	69.1353	60.3046	68.1877
AGT22643	59.5401	166.853	240.506	34.6424	55.7591	69.7994	180.31	153.047	107.416	95.546	130.712	167.751	109.712	52.653	86.3485	106.949	140.232	100.201	49.4459	341.945	91.2599	202.308	80.9046	90.9207	94.5824	82.9918	101.488	22.3942	60.4989	154.958	128.096	169.755	7.80216	169.755	108.348	100.722	22.3577	176.533	108.405	131.078	115.188	101.784	90.8471	97.6161	82.2876	186.452	96.4058	192.517	166.432
AGT22644	81.3393	33.9897	99.3648	44.8156	93.817	44.7174	86.8044	110.204	80.0576	56.6262	38.8252	126.965	75.2278	73.3096	37.2054	90.5513	107.877	65.819	70.2081	154.222	70.2765	108.632	62.1466	73.8251	98.9162	86.9773	70.5957	35.1888	100.096	64.0208	145.978	95.7051	8.59743	95.7051	46.3629	58.2785	39.3823	59.3417	38.5156	98.686	44.3334	86.2555	71.2812	78.1463	65.8599	65.093	57.4338	97.0306	80.2084
AGT22645	46.668	3.6904	11.1143	20.4445	20.0539	1.60681	12.6926	79.53	47.7657	64.8682	3.70927	81.3484	14.8256	17.2794	3.12546	33.3874	125.762	8.3998	19.245	71.7562	52.8559	41.9684	3.95945	30.5133	82.064	46.0757	61.1056	15.0573	42.3529	37.6628	60.2289	44.0548	1.02783	44.0548	5.59504	5.40216	7.33658	7.57317	0.793385	27.1551	12.2159	52.7532	38.8951	59.2078	226.705	2.86732	7.85989	48.3172	10.2412
AGT22646	135.717	2.77724	5.85493	4.23107	12.0734	8.42422	26.6633	113.238	35.4992	34.3076	3.87863	38.6481	12.1134	9.7757	8.02955	17.073	6.48143	16.7701	16.5214	32.6625	43.5785	46.3227	19.826	29.4267	27.2118	39.3927	36.9015	8.74715	18.0957	44.5398	28.5799	40.0948	0.141809	40.0948	6.94748	4.47199	3.03666	7.3755	0.985163	31.1525	6.74165	24.0796	33.0278	27.3561	15.9786	3.48129	11.8145	36.7386	18.5329
AGT22647	23.149	60.023	49.4863	12.1709	26.6743	63.5363	500.741	500.708	290.09	223.095	56.8632	390.27	65.6083	5.81626	22.7752	40.3631	14.4859	180.005	4.77445	104.145	96.7553	70.5317	76.2892	43.4218	3.30132	116.614	67.8029	9.36104	7.61636	1067.73	15.1376	351.709	3.10927	351.709	18.2351	23.4428	10.3923	66.9953	69.0869	70.2722	567.692	38.404	124.115	340.289	11.2037	79.634	72.1792	121.725	115.584
AGT22648	247.758	330.052	235.6	272.692	102.024	165.415	89.1546	281.778	375.064	240.787	133.655	280.682	888.936	194.553	94.6408	1840.94	89.7053	146.655	240.265	97.1112	329.725	526.597	334.516	119.503	426.481	241.574	165.558	104.381	184.283	279.773	155.262	302.096	218.567	302.096	155.458	238.04	227.776	448.859	244.717	455.877	226.005	356.163	357.831	193.36	69.1821	291.631	324.106	361.649	603.142
AGT22649	21.338	35.2813	26.564	21.9389	27.3887	28.1629	21.529	0	33.4879	0	0	0	0	9.13144	0	0	12.8653	155.885	68.7116	20.3399	11.2066	61.299	0	10.8043	42.6028	9.92922	0	20.8352	7.18381	14.89	13.2507	27.0932	13.5113	27.0932	0	59.1779	32.1474	46.8481	156.44	0	0	0	0	36.2004	0	70.3585	0	18.8192	0
AGT22650	65.6234	17.6059	112.331	43.9283	59.681	85.7278	121.957	176.748	87.702	63.9594	23.1651	104.491	46.6474	51.3646	100.61	55.3479	68.6228	123.382	84.1966	227.641	86.7738	97.4323	242.471	78.5064	233.247	77.2956	84.8039	21.6029	41.6638	98.3284	67.0418	80.8193	3.54598	80.8193	16.1761	44.7555	33.5101	58.7697	47.0132	135.087	89.9723	109.816	76.309	84.8535	53.1296	62.9751	51.6193	107.372	183.66
AGT22651	88.8994	44.8406	142.976	56.308	79.1781	151.148	106.424	88.9087	99.6772	103.26	43.1279	163.291	43.1348	63.4397	77.0244	65.0328	156.395	113.261	80.8705	158.454	84.5725	116.256	219.895	190.037	98.1117	137.049	83.5064	30.5508	61.7828	315.341	60.5577	131.313	8.60088	131.313	35.5179	55.4931	24.5569	164.587	79.256	59.452	122.453	102.001	96.0103	146.608	96.4529	85.9137	163.437	122.689	177.141
AGT22652	0	0.164135	0	0.944086	1.14675	0.786111	2.27022	0	3.42741	2.86505	0.477555	1.49966	1.50716	0	0.316363	1.32329	0.359111	1.32954	0	3.02799	0	2.85173	2.50406	0	0	3.41824	3.98193	0.904671	2.40626	2.35521	0	3.52918	0	3.52918	1.4827	1.76196	0.598221	1.52562	1.74669	3.60899	4.58798	3.25625	0	2.86298	0.555488	0.935199	1.87208	2.80161	1.74781
AGT22653	0	0.780212	0	0.849025	1.21135	5.60515	11.1088	0	2.46851	0	1.81604	2.19342	107.464	0	32.3323	2.75198	10.2422	7.46904	0	7.64656	0	7.2297	1.79669	0	0	3.07405	2.91201	1.22867	1.2709	1.97567	0	1.79742	0	1.79742	5.9637	3.66426	0.473939	2.59	0.46127	51.7145	85.8009	3.72632	0	3.20215	7.48144	0.889091	14.6712	3.32935	36.556
AGT22654	0	1.52496	0	0.711196	1.18382	10.9555	32.2589	0	5.78978	6.14282	0	16.0768	81.3918	0	27.4335	6.91569	16.6823	16.8445	0	21.0996	0	12.3644	28.5326	0	0	14.5918	2.27666	0.600373	1.86303	5.14871	0	5.85524	0	5.85524	4.23867	3.06941	0	3.03737	1.80315	51.5111	147.51	1.68075	0	4.69406	9.46182	0	23.9745	6.50737	57.3768
AGT22655	0	2.64647	0	0.949412	0.948204	11.0501	33.2919	0	2.06109	1.36673	3.31692	5.58004	26.9883	0	28.3169	4.46219	7.72029	18.5889	0	24.1766	0	10.8467	16.3492	0	0	6.98963	1.5956	0.24044	0.663215	4.98313	0	3.59557	0	3.59557	9.19492	3.55118	0.618307	4.59537	4.69387	23.2892	101.529	1.49581	0	5.53527	2.75587	5.6836	21.6503	3.69198	37.864
AGT22656	0	0.304438	0	0.709905	0.709002	9.23454	16.5956	0	1.15585	0.408778	1.59439	1.92571	12.8418	0	19.8532	2.99136	3.10838	9.86418	0	7.19595	0	5.64205	14.4595	0	0	5.99747	2.38615	0.71914	0.495906	5.39633	0	3.27298	0	3.27298	1.90394	2.24682	0	2.02124	1.61989	14.2611	35.271	1.00662	0.0909665	3.27988	0.343442	2.77539	12.7632	2.27345	22.2607
AGT22657	0	2.27452	0	1.01657	1.10356	9.07802	16.4239	0	3.05844	1.14527	2.48167	3.19719	12.4825	0	11.2341	3.58157	3.11026	10.8871	0	8.03156	0	7.90365	12.3579	0	0	4.32079	1.16727	0.223868	0.578908	2.87979	0	4.14829	0	4.14829	3.9513	1.33528	0.690827	5.0966	1.00854	23.4658	39.0046	1.88016	0	4.95926	0.962219	1.94395	14.7241	5.76288	12.7157
AGT22658	0	0.460839	0	0.429844	0	2.57502	8.71748	0	1.02063	0.618783	0	0.971672	1.32239	0	2.59073	0.870794	0.168045	2.88455	0	2.65677	0	0.533786	5.10716	0	0	1.94541	0.258001	0	0.281502	0.777965	0	1.5925	0	1.5925	0.480343	0.618379	0	0.458943	0.136227	3.89164	29.3227	0.931186	0	0.118211	0.64985	0.52515	3.5515	0.491628	3.59869
AGT22659	0	0.504245	0	0.156777	0.130481	2.01254	7.24794	0	0.744511	0.451377	0.195616	0.47253	0.627008	0	0.755933	0.592861	0.122582	2.47548	0	1.64731	0	1.16813	1.69339	0	0	1.89213	0.376402	0.0661733	0.205344	0.567493	0	1.41981	0	1.41981	0.700781	0	0.102101	0.223187	0.0993718	2.62454	24.6662	0.0617511	0	0.776073	0.189616	0.191538	3.10881	0.537934	3.22171
AGT22660	0	0	0	0.123238	0.123081	1.13904	4.45044	0	0.200654	0.425779	0	0.222866	0.272977	0	0.101866	0.199729	0.11563	1.16755	0	0.73124	0	0.367293	0.593305	0	0	0.892413	0.355056	0	0.258265	0.133828	0	0.608768	0	0.608768	0.110173	0	0.192622	0	0.187473	0.606294	7.40589	0.291246	0	0.32536	0	0	1.22188	0.676569	1.57578
AGT22661	0	1.2068	0	1.31324	1.40525	5.77989	18.4101	0	1.14546	3.24082	0.351123	2.96861	3.63609	0	2.90758	1.67226	0.440061	5.77642	0	5.91371	0	3.49457	3.30012	0	0	3.73594	0.675627	0.712673	0.73717	1.01863	0	1.85346	0	1.85346	0.838585	0	0.366536	1.20184	0.356738	3.46111	26.6315	3.32523	0	0.928681	0	0.687607	5.20818	1.28743	3.42687
AGT22662	0	0	0	0.498868	0.452939	2.32871	6.52731	0	0.738407	0.783433	0.339521	1.02518	0.334852	0	0.656018	0.2205	1.0638	1.5038	0	1.00911	0	0.67582	1.42758	0	0	1.47784	0.217767	0	0	0.738728	0	0.896106	0	0.896106	0	0	0	0.193687	0.172475	0.557791	14.4852	0.214357	0	0.448997	0.822767	0.166221	1.52881	0.622444	2.07102
AGT22663	0	2.25162	0	0.481291	0.43698	2.24666	10.1902	0	0.356195	0	1.31023	1.18687	0.888397	0	1.08498	0.567283	0.821054	1.45081	0	2.43389	0	2.28203	1.78237	0	0	1.42577	0.315142	0.110807	0.458464	0.475133	0	1.72906	0	1.72906	0.391152	0.755336	0.512904	0.934313	0.499193	1.25565	11.3869	0.413608	0	0.721962	1.27004	1.60365	1.82199	0.600512	1.59844
AGT22664	0	0.294808	0	0.458299	0.686573	2.35327	4.91712	0	3.91751	0.791694	0.857753	1.03599	1.52272	0	0.568231	1.93115	0.430007	3.03932	0	1.35967	0	5.80504	1.9518	0	0	3.48465	1.76051	0.46426	0.840383	1.49304	0	2.71667	0	2.71667	0.409713	0.197794	0.179081	0	0.348587	2.34864	6.50576	1.08309	0	1.3612	0.665154	0.671897	1.81757	4.40305	2.93001
AGT22665	0	0.791875	0	0.430858	0.204909	1.68561	4.8321	0	0.501083	0	0.691196	0.371034	1.43913	0	1.14473	1.26355	0.866273	8.26101	0	1.97826	0	7.79638	1.82354	0	0	1.18857	0.49259	0.0519599	0.429968	0.557001	0	1.11484	0	1.11484	0.733679	1.23968	0.320683	1.31436	1.79463	1.85052	8.49477	0.872774	0	0.744796	0.297776	1.87996	3.33612	3.94231	6.55851
AGT22666	0	0.465313	0	0.976539	0.812746	1.85715	4.54303	0	1.03054	0.937185	0.473846	1.71694	2.57031	0	0.747396	2.66705	0.933222	2.99821	0	1.8778	0	3.23381	2.71232	0	0	1.50596	0.694681	0.50378	1.23168	1.66922	0	1.87595	0	1.87595	0.808345	0.702431	0.423982	0.926797	0.481423	3.48458	5.81879	0.512851	0	1.37263	0.393696	0.927935	4.41075	3.59891	5.12011
AGT22667	0	7.99535	0	1.97407	0.730205	1.25141	2.67858	0	4.86089	3.15753	11.677	3.9666	7.06279	0	1.91375	8.05753	1.60067	2.65524	0	1.53646	0	12.8927	2.34661	0	0	4.32378	3.27669	1.35785	2.55369	3.44049	0	5.29707	0	5.29707	3.26813	2.73474	0.952308	2.28985	2.22444	10.0415	3.11365	4.66526	0	3.69968	0.97271	2.94771	3.81783	8.69676	3.22751
AGT22668	83.5604	603.706	266.195	315.009	126.932	228.803	346.61	579.079	317.628	238.066	475.91	387.334	579.598	91.4455	203.873	1027.65	359.755	256.555	164.069	823.397	229.523	871.66	224.191	268.368	283.622	237.79	247.492	62.7448	165.503	583.735	337.386	443.1	31.686	443.1	421.147	260.644	51.1579	624.536	343.641	458.463	520.017	258.307	433.149	397.746	140.344	442.129	278.893	951.927	889.877
AGT22669	682.785	398.749	103.068	327.222	84.0939	65.1758	331.005	180.277	451.44	525.372	110.902	545.163	240.907	68.7327	47.7194	369.212	213.426	353.613	108.706	197.724	256.525	308.302	80.3408	289.4	254.293	354.236	349.022	69.7011	218.925	266.632	384.457	480.186	97.8816	480.186	116.985	146.987	59.665	365.106	358.457	364.782	183.602	272.349	257.135	306.698	76.1505	248.04	103.606	357.043	199.573
AGT22670	336.491	2458.64	1552.59	776.344	336.818	870.564	1390.26	767.633	998.432	1229.58	1170.23	1445.66	2408.94	284.608	579.413	2973.84	1526.49	1050.93	239.809	1405	411.902	2763.66	783.833	443.425	457.287	430.015	600.973	225.292	482.354	2237.85	1237.17	1859.74	203.659	1859.74	938.425	1101.77	183.626	2794.87	2818.47	2090.45	1215.51	561.417	704.053	1118.93	1094.83	3140.68	833.519	2653.51	1941.38
AGT22671	99.5712	3879.28	2533.25	1825.76	426.578	1654.38	2707.84	1059.54	1866.77	2518	2634.42	2263.18	2858.59	501.522	1229.07	3795.38	2704.61	1993.95	369.874	2382.21	812.175	5561.87	3174.65	727.856	466.532	750.087	1585.53	372.858	910.608	3569.79	1751.65	2599.84	458.987	2599.84	2777.28	1558	334.143	4483.5	4078.25	1994.09	2498.18	1166.38	2163.18	2363.51	1543	4583.26	1131.45	5120.77	1726.92
AGT22672	347.41	188.364	257.07	265.323	258.266	49.3747	54.1571	403.77	198.923	169.868	214.036	211.104	202.035	83.3395	196.905	416.277	30.0737	171.7	169.001	274.124	221.214	234.101	153.064	256.222	230.526	157.744	216.326	117.852	126.153	199.171	178.295	172.992	71.3557	172.992	165.913	304.845	92.1557	460.014	280.664	277.982	157.096	155.518	180.943	190.137	34.1717	406.095	146.733	186.828	231.482
AGT22673	255.3	3.39738	5.75541	2.97082	21.0989	3.38989	3.80071	41.4189	12.3613	4.56176	3.95392	8.05873	10.8456	3.51721	7.77613	14.3372	5.88456	5.62905	55.6389	6.12067	8.63306	11.8055	4.2785	89.9936	22.8562	19.8396	5.38906	6.18612	3.11291	7.16909	47.5298	12.7185	0.216843	12.7185	3.83626	6.55325	7.48104	5.92094	4.77035	21.5173	3.12386	9.20513	13.5775	8.06111	4.79079	5.08133	11.2583	7.70176	13.265
AGT22674	302.038	163.323	333.542	239.782	455.655	77.6578	234.343	1162.5	191.772	129.838	164.86	393.885	339.313	151.459	453.732	304.899	175.443	260.513	325.386	386.316	129.413	299.472	190.852	299.187	227.932	214.223	171.43	98.6553	149.588	283.428	277.027	218.692	54.7938	218.692	110.622	299.263	187.318	306.708	230.242	471.324	645.589	128.887	235.902	195.558	39.0778	344.347	225.106	225.185	521.75
AGT22675	55.5675	112.233	35.9816	58.7956	13.303	37.762	54.9848	67.5147	36.8075	39.8621	74.4381	64.8005	64.48	10.4947	25.5867	117.909	25.5235	38.7464	25.1268	38.5435	37.1059	62.0636	37.3087	31.9302	50.462	57.1938	39.6368	6.55659	21.5254	50.9315	36.8034	49.858	7.88746	49.858	75.1372	31.5774	8.50363	41.1829	33.5333	75.1446	38.882	27.9319	34.4006	57.3306	14.7033	38.506	34.002	57.4193	37.0102
AGT22676	245.304	65.861	1055.69	94.2399	51.1276	57.2201	234.029	163.151	116.507	80.1277	54.629	296.147	156.621	16.6693	107.307	175.284	48.0325	234.459	29.7636	111.181	48.659	140.771	50.276	231.551	88.7554	155.041	73.3371	14.4689	20.1525	109.955	57.6711	177.994	20.5307	177.994	43.7428	32.7137	11.7148	119.101	45.6067	268.55	128.746	64.9696	96.0048	74.1105	50.0799	60.7465	153.671	152.168	344.594
AGT22677	0	0	0	0	0	0	0	0	0	0	0	0	0	0	0	0	0	0	0	0	0	0	0	0	9.53297	0	0	0	0	0	0	0	0	0	0	0	0	0	0	0	0	0	0	0	0	0	0	0	0
AGT22678	84.1182	3001.9	36.8067	381.095	33.3736	27.0651	48.1112	61.2023	38.5985	43.1305	1372.8	67.3856	857.863	16.5433	55.607	1710.9	16.3274	30.2246	69.7959	48.1662	28.0324	184.151	36.7982	43.4204	50.8208	50.8612	29.8509	16.2228	41.1584	58.1969	40.0915	60.5456	169.898	60.5456	857.315	160.437	20.3006	212.508	163.914	571.203	63.7847	25.2113	32.5748	44.1941	4.75836	392.477	160.88	241.949	59.8874
AGT22679	170.276	53.9483	8.03914	34.5949	24.2118	27.2512	23.1467	60.8036	48.0057	29.4279	54.9376	31.1033	20.6811	41.5612	18.2783	47.4657	8.29924	20.1739	110.29	47.3813	56.629	78.598	96.4505	46.0774	161.696	46.7342	38.0683	41.1512	128.384	24.5469	62.526	41.428	2.5825	41.428	55.3529	24.3188	34.563	27.4228	17.4425	44.8592	5.8906	41.0334	27.3281	37.1908	12.3622	23.0538	39.2371	68.3437	45.7785
AGT22680	0	0	532.406	2665.72	2453.05	0	0	0	0	0	12.8587	0	0	3242.81	32157	0	1353.72	0	2746.46	0	0	0	0	0	2249.01	0	0	2392.42	4922.33	0	3950.44	0	129.757	0	0	14.8258	1879.24	0	0	0	0	0	0	0	137.107	0	0	0	0
AGT22681	139.154	74.8054	447.736	123.602	136.819	83.688	204.49	157.755	162.805	108.814	61.0077	185.209	116.597	57.0563	71.7283	165.766	299.643	147.731	134.649	187.532	106.744	124.718	85.4791	154.107	199.623	150.238	114.429	43.7298	147.238	123.891	264.561	180.167	23.0047	180.167	76.79	95.0549	61.9644	90.3001	46.9062	171.381	81.2891	104.309	89.4078	110.189	698.448	87.8278	79.1369	111.845	222.075
AGT22682	88.8689	212.758	87.1366	65.053	68.6043	87.9098	114.201	102.842	101.019	65.6773	155.935	121.271	102.082	30.4841	89.4586	140.888	95.7467	92.5896	64.9768	156.045	63.1475	98.7132	110.09	85.7837	131.069	79.3849	73.3042	25.2232	89.8798	83.8392	117.718	110.611	6.7036	110.611	137.624	184.421	29.0744	178.71	153.461	136.793	84.3772	68.7384	54.7851	70.4319	66.5205	194.232	131.633	81.7932	212.924
AGT22683	28.8483	66.0712	14.9497	48.9347	55.9414	53.1504	31.6132	48.6919	42.4584	26.4309	51.9935	41.0231	28.3898	20.3345	47.7837	70.4232	17.7264	32.1421	49.3369	70.3589	38.6568	52.1433	96.9167	20.6001	95.2543	28.1325	47.0839	20.8231	39.5926	36.8422	64.5438	56.1266	0.699207	56.1266	37.2289	43.7547	27.8657	55.5714	48.9793	54.6004	20.3976	41.0641	39.5354	36.1794	17.4754	53.9329	53.0289	52.9554	170.606
AGT22684	50.7934	37.5924	30.3588	34.986	40.5965	38.6765	29.7701	44.1331	28.5452	25.799	24.8892	43.4478	42.4297	22.3132	26.7289	72.9913	23.3951	39.9862	29.4033	40.8402	30.7805	49.7357	53.3357	14.1726	65.0784	22.758	34.7962	14.9316	33.7473	37.5128	47.1252	39.3887	1.40764	39.3887	28.7925	34.5258	16.8475	35.3855	26.2749	60.5894	26.055	33.0849	30.6027	33.2574	31.665	35.3179	60.4139	45.8076	107.579
AGT22685	28.1023	81.9768	296.375	47.9158	29.9969	158.404	223.01	164.735	192.068	156.381	21.9601	359.399	31.8654	28.6945	17.9817	30.2525	227.555	151.981	23.2734	186.959	51.7336	693.324	221.107	65.8012	31.2103	246.562	91.5198	6.96665	35.0747	149.82	19.1919	163.064	10.7412	163.064	16.9387	108.184	9.98129	88.1131	20.8167	80.1536	342.152	39.8688	335.751	377.58	86.2665	38.8894	62.4525	631.631	824.614
AGT22686	47.8046	79.9206	979.535	169.843	141.128	1303.25	2337.67	429.474	311.769	280.662	37.8184	855.519	70.8163	168.207	94.7964	103.112	1022.89	1050.3	104.802	943.268	113.538	2086.42	1929.16	292.078	75.4471	558.1	179.63	29.0442	140.556	508.536	91.6977	497.726	19.7316	497.726	32.9551	131.99	58.6841	138.192	60.2308	88.7184	1047.22	94.2159	1187.46	795.697	317.541	74.5603	165.688	1960.98	1165.9
AGT22687	12.8696	31.1035	308.752	72.4897	13.4358	367.214	305.129	175.412	108.884	55.2357	14.7787	223.804	15.4752	14.672	12.9329	23.4616	169.9	215.836	17.1644	114.059	27.2088	755.983	424.176	40.9417	20.3583	120.431	49.2673	3.30822	11.6703	118.935	11.7523	127.756	3.74631	127.756	20.611	123.358	4.30443	108.706	45.1562	31.2936	320.175	24.7432	264.16	260.072	22.8852	50.8078	43.1463	721.764	864.883
AGT22688	18.6151	2.46232	36.9242	18.4694	7.88488	39.0646	24.0405	23.9737	16.5549	4.54607	1.25374	18.6038	5.65254	3.98308	47.5592	10.4687	8.30545	24.252	9.6999	18.2766	7.72347	62.7458	51.2983	16.6832	13.3798	19.0567	7.46703	2.05999	3.50956	4.93615	9.24784	17.2541	2.8289	17.2541	2.99429	2.89106	2.8045	4.90437	4.18529	7.35618	23.5465	7.80239	26.3948	15.7904	6.25001	6.48874	30.8361	51.5515	81.9384
AGT22689	37.0328	1.64996	4.69308	11.1149	4.69646	11.8535	12.5293	15.2727	14.6168	2.21544	1.28016	8.89053	6.4706	2.84692	1.41344	6.92829	1.60442	6.48008	4.47921	2.85364	11.7046	24.2076	18.0479	15.1581	7.02067	18.8835	4.92654	3.24792	3.8075	3.71382	4.54433	10.1363	0.140415	10.1363	1.5287	4.428	1.00227	5.47722	3.57673	7.36101	0.606849	6.46584	13.4756	9.02902	0	5.01389	16.7845	19.9488	15.6176
AGT22690	18.1779	0.406163	5.50457	2.71506	2.83772	3.56637	3.80029	9.90343	5.91128	2.72684	0.709048	1.14185	3.37994	1.57684	2.60955	3.06992	0.888646	5.68281	5.3214	1.87325	5.67655	7.99774	2.22139	8.83102	7.98732	3.65781	5.30578	1.11934	1.81942	2.74265	4.88143	4.05472	0.829568	4.05472	1.69341	1.63504	0.740172	1.61797	2.64141	6.60097	1.19509	6.11799	3.5195	3.54233	0.2291	1.61995	3.75616	3.46639	3.17172
AGT22691	23.379	0.370504	3.25453	1.26714	3.73906	2.66175	1.99709	7.15187	3.34087	1.61683	1.18579	2.9946	1.14291	2.61309	0.981932	1.96027	0.743074	2.72836	7.0189	0.800993	3.11867	3.00406	4.1327	23.3445	8.2128	7.76819	3.83738	1.34926	2.37637	1.56366	5.87916	5.05018	0.0709439	5.05018	1.41601	2.05079	1.18158	1.7834	2.02618	3.18782	0.749486	2.58625	1.43919	2.56605	0.261232	1.68883	1.62753	2.7668	4.99744
AGT22692	626.776	4.16759	41.8382	33.3659	119.705	32.4356	57.6438	337.315	86.3672	40.5706	11.5195	80.5502	34.6811	138.337	39.8297	51.9751	9.11828	52.1727	122.486	25.2278	53.2822	83.2706	51.8849	287.795	117.903	252.171	61.4415	57.8371	110.74	63.3195	81.0012	82.4097	2.39402	82.4097	7.96395	4.89326	52.5307	15.91	25.2553	62.4194	16.4779	61.6276	62.8867	46.5033	0.587691	17.8094	17.986	44.4603	42.8998
AGT22693	40.5261	12.496	28.2937	6.01781	7.38089	15.5043	47.6851	28.0586	17.1037	23.3444	7.58768	54.4136	54.6941	4.64037	33.9904	42.1599	24.8636	30.9066	10.3406	67.6554	16.7397	59.5981	23.8106	13.851	32.8494	28.8986	19.8724	5.93567	15.7088	56.6358	18.5177	35.5676	2.84354	35.5676	9.72147	14.6719	6.02306	19.749	15.9801	36.0651	20.8319	17.5651	28.2472	25.5038	10.7259	21.5146	20.8095	50.1357	51.5277
AGT22694	139.608	17.0911	31.2968	20.1237	15.479	25.0117	44.1629	17.5781	49.468	65.4462	13.2605	31.3648	15.2579	12.697	8.94731	18.4201	10.8488	35.4265	30.0354	64.2277	41.7209	95.3161	32.2514	66.7799	29.4825	30.2848	36.5017	23.1766	35.1867	37.1339	33.759	48.8526	6.9492	48.8526	22.213	18.6867	28.262	15.1295	28.4421	28.9464	11.5244	34.3021	31.8704	28.9024	3.74902	20.0171	18.3423	91.5022	28.7599
AGT22695	118.51	13.3603	25.3343	43.8466	66.8386	40.2887	58.5777	50.2718	58.2394	37.8717	22.4595	49.0365	35.3558	33.042	62.9479	34.7825	20.5699	56.844	34.1672	133.506	33.0067	79.0948	55.1229	85.4637	26.6319	77.7063	33.7973	53.7679	40.503	45.1082	29.5491	82.0769	4.54794	82.0769	14.4415	15.9356	49.5959	11.8269	21.9409	48.2514	19.1095	34.9041	71.8571	53.3102	6.69863	17.7622	29.7446	69.6807	49.5304
AGT22696	156.69	26.5627	36.1638	97.8602	159.032	49.3777	49.2927	85.7653	97.8569	60.5843	42.5598	45.0103	48.4482	56.6946	51.6663	28.3278	5.83821	98.0709	139.283	79.7147	175.912	82.1868	69.0248	129.481	118.508	108.754	75.9175	117.756	145.217	56.8201	75.3004	95.5636	10.5905	95.5636	36.6631	34.1785	94.8238	28.0237	55.5025	70.5002	40.1495	100.796	112.64	114.806	6.7731	36.6967	132.471	81.1304	27.3815
AGT22697	76.6128	16.9654	39.2789	46.3521	86.0999	36.7339	63.6677	97.2401	65.7541	41.2887	13.8212	95.092	67.2429	58.2351	72.213	117.598	85.0636	71.5235	76.8198	206.739	45.9399	148.61	40.106	82.5413	107.625	53.8334	46.8572	26.55	76.2563	96.6604	132.692	120.021	2.59882	120.021	6.04184	22.4805	28.9846	37.0295	39.2429	98.5977	113.799	65.6789	60.5146	63.7546	77.1539	38.9076	70.4718	182.12	132.784
AGT22698	294.294	241.656	694.372	128.801	114.855	224.392	303.95	168.684	85.8195	148.995	176.494	149.045	125.951	51.0571	96.6419	139.784	98.91	234.245	147.564	368.193	168.399	171.372	223.589	140.454	197.371	97.156	159.22	36.8907	140.585	214.382	237.086	225.338	127.799	225.338	137.079	109.192	79.3884	191.547	199.726	383.467	94.3219	96.9346	195.254	87.289	27.8179	248.684	251.606	160.468	311.597
AGT22699	241.826	102.863	44.8799	73.3114	54.0536	225.484	175.75	141.482	136.688	129.617	69.0653	151.263	64.2556	60.8228	56.4291	79.7407	12.6953	132.267	82.9334	199.343	88.4685	305.195	235.963	207.9	101.278	137.172	100.705	27.7248	73.7889	202.366	99.8505	199.299	37.5741	199.299	80.2747	39.8155	39.413	79.8503	97.7697	158.348	39.8698	97.9646	109.229	129.087	26.3324	53.6495	105.371	270.961	198.286
AGT22700	184.477	122.044	40.666	57.3214	68.5368	42.699	59.1554	103.765	107.132	101.113	101.541	107.676	80.3243	40.5929	34.034	104.283	38.6327	40.5381	72.0871	123.952	77.5313	164.823	59.4978	193.39	98.7246	104.064	92.6523	28.0112	49.0656	94.2469	116.249	111.666	22.4076	111.666	116.202	45.6452	29.6542	86.1998	48.8189	141.498	33.8088	69.2595	102.418	79.1306	32.8088	65.6909	71.7213	127.982	72.2614
AGT22701	223.447	63.6856	92.2816	52.0423	44.4017	72.7055	60.0278	88.222	91.5471	26.4605	56.218	80.9059	32.6876	16.0476	46.7846	53.2218	70.9835	57.6929	39.9109	93.2428	47.1753	87.6847	60.5995	96.9243	93.3597	69.9338	41.5295	14.9491	40.1254	51.7268	70.0411	98.1801	2.39288	98.1801	104.874	50.3067	21.7516	74.1936	58.1114	49.2429	31.8205	44.1458	54.5029	60.783	39.9891	61.7556	39.5602	60.2491	122.325
AGT22702	150.372	25.4061	43.9799	58.6357	33.6296	77.7405	77.9129	117.144	108.413	45.9221	26.7249	113.089	52.7148	15.7645	70.9428	84.443	163.195	60.444	40.7138	214.069	51.5233	130.915	70.3193	93.5617	111.588	83.7839	70.9964	10.0023	46.8229	108.873	75.8457	141.572	6.48634	141.572	47.3043	21.4163	10.8822	45.6293	30.6185	74.7331	66.6081	78.0217	62.7748	108.282	88.5553	38.6021	77.1129	113.279	105.21
AGT22703	86.9778	26.118	22.8737	50.6254	37.0724	38.2075	22.7615	62.4694	61.8205	18.782	18.823	49.0786	30.4175	9.36193	34.3334	55.7535	77.0683	24.7053	27.7063	65.332	32.5941	57.5933	39.1006	37.5815	105.906	36.9673	34.1796	8.60469	28.081	38.8334	38.4983	60.7571	0.864899	60.7571	24.9073	18.9897	13.8075	37.0024	25.1325	47.0125	31.23	37.8598	46.3348	58.1381	104.727	29.8874	46.0503	57.4747	127.23
AGT22704	270.627	218.903	138.312	122.638	118.289	107.962	136.123	445.237	583.803	217.277	201.741	417.575	116.494	86.6039	67.0769	232.721	1021.13	93.9383	147.874	359.105	397.385	279.24	127.541	272.848	397.915	374.58	403.101	69.6715	194.83	209.234	241.861	442.423	15.4153	442.423	391.647	113.724	50.5484	247.667	67.5	191.15	172.168	506.491	394.813	386.359	777.008	108.463	118.513	200.033	216.19
AGT22705	98.7724	473.405	218.319	164.289	134.268	121.751	124.73	377.949	544.178	260.572	427.511	383.576	177.778	114.414	69.2486	309.45	669.926	103.052	169.413	376.951	389.444	314.975	104.477	109.634	498.913	266.385	346.21	100.889	223.569	220.543	232.352	409.072	20.3905	409.072	694.854	292.077	83.7425	535.781	167.068	206.877	294.415	433.268	380.894	354.116	773.944	299.063	204.285	301.958	317.278
AGT22706	85.1954	23.7172	30.5196	38.9482	43.5182	39.9293	91.0452	85.2838	63.3056	45.1632	21.831	98.8025	89.3404	37.612	80.4845	56.169	2.20144	71.4485	40.4641	59.6647	78.896	153.341	73.6081	71.8376	81.5281	76.6989	52.4685	34.4635	31.6092	74.6166	38.7075	60.2683	4.07347	60.2683	19.1775	33.561	32.2193	52.9652	40.536	114.33	64.5512	78.4207	52.9572	73.4478	0	43.4889	88.2656	134.789	107.757
AGT22707	0	0	0	0	0	0	0	0	0	0	0	0	0	0	0	0	0	0	0	0	0	0	0	0	0	0	0	0	0	0	0	0	0	0	0	0	0	0	0	0	0	0	0	0	0	0	0	0	0
AGT22708	169.678	9.12014	34.9877	25.3177	34.8939	27.5602	51.4119	67.948	55.031	38.4871	8.90831	51.5081	30.8438	33.2993	26.0542	48.3352	41.5708	37.6576	31.0255	50.325	40.66	72.0601	36.8473	61.8425	35.8476	58.1171	40.8473	13.9776	44.7007	48.9377	52.8474	55.0279	10.0621	55.0279	10.4115	13.9862	12.4651	12.9752	12.517	42.1412	28.7517	27.7623	39.5141	38.9349	13.9631	18.3731	32.8332	71.581	49.0209
AGT22709	132.775	1.12487	3.03485	1.24593	1.74645	4.15283	3.31762	9.52341	3.46999	1.51039	0.900029	3.45882	6.496	4.5126	0.767882	2.76318	0.615274	2.27794	19.1688	1.78336	3.70697	11.2377	7.28539	14.0802	15.9115	5.61914	2.88638	1.71607	7.21475	1.78025	13.4134	4.42701	0.646166	4.42701	1.17247	1.60374	3.33108	2.33382	0.914421	11.2914	1.18945	2.78951	1.84861	2.59688	0.237933	1.20173	3.29417	10.8002	2.49547
AGT22710	114.637	4.58948	19.8116	9.31074	7.30372	21.6146	32.2063	23.7797	17.8604	25.8822	2.00299	24.5147	25.154	35.5165	19.2402	31.3934	7.36365	20.109	45.8285	12.8325	17.6392	40.6671	15.9852	48.0664	13.3797	20.9242	12.5901	9.30537	11.027	22.4684	13.1001	25.3754	9.66671	25.3754	3.3486	5.85049	10.0364	5.48471	5.15537	36.7823	18.4836	11.7185	18.5131	20.9553	4.53028	5.3607	28.1539	28.6422	16.7793
AGT22711	6.59578	3.60445	1.11338	1.4655	1.50668	9.73824	7.44437	9.7652	6.14068	1.11688	3.71088	3.50766	5.72846	1.14818	1.51419	3.84205	2.83094	12.4547	1.96358	10.39	2.28981	29.8673	13.1689	2.97177	0.765264	4.36973	4.86377	0.982428	2.82277	6.5529	2.91574	8.94254	0.637088	8.94254	1.92667	3.16242	0.505274	7.36331	2.45884	8.48211	5.09887	3.3615	4.3909	2.5604	0.938362	3.15958	15.7266	14.7895	13.1878
AGT22712	10.3985	0.661283	4.8683	1.33641	0.171117	2.11145	3.04883	5.07607	1.5343	1.77585	0.513074	1.54923	3.66863	0.627558	4.39029	3.83195	2.25061	2.59714	1.79522	2.16033	1.96045	11.4894	1.84007	2.49758	1.44493	2.23326	1.06952	0.347127	0.807884	2.79086	1.32459	2.70834	0	2.70834	0.919027	2.36626	0.669494	2.92694	3.12767	5.33847	2.27004	1.45768	2.23938	1.47011	0.746004	3.01427	7.40653	6.11402	6.10285
AGT22713	12.2458	0.467258	6.80163	0.871661	0.725459	2.2379	3.42151	5.38007	0.887014	2.5096	0.271901	3.28402	2.41345	0.604674	4.80332	4.1203	0.340772	3.78493	1.48909	8.08133	1.92944	5.95342	3.49703	3.00488	2.09568	2.63001	1.56956	0	1.14169	2.3664	2.63235	2.51172	0	2.51172	0.974067	4.07545	0.567671	3.72268	2.48623	5.65818	2.57784	0.343329	1.81502	3.59573	0.26356	6.38957	10.0827	5.9817	7.29762
AGT22714	26.439	1.52496	22.198	7.34903	3.55145	3.65184	14.2684	9.29572	4.82482	8.19043	3.54954	8.57427	10.9398	3.1575	8.32802	9.60513	3.33646	14.5986	3.77989	0.87915	1.45315	15.8971	3.95067	6.53789	4.73507	4.2917	2.84582	4.20261	3.10505	3.86153	4.58188	4.68419	0	4.68419	0	1.02314	1.85267	8.09964	7.21259	11.6629	3.92613	0.56025	4.10093	5.47641	0	5.21331	16.4531	17.8953	20.569
AGT22715	49.5183	13.3643	34.3506	10.6386	10.0169	50.3967	69.8336	32.9294	21.5791	34.033	5.4974	28.8263	19.5052	2.74329	13.3978	19.5638	13.6117	31.8997	3.59001	14.7451	15.0039	34.6961	21.8878	12.2778	8.58556	23.734	13.502	2.72147	11.9169	22.3665	5.0193	46.7132	0	46.7132	15.0508	15.4595	2.6594	9.17886	10.3532	16.7414	26.187	13.3752	18.1763	21.5145	2.46943	14.3103	12.0751	32.4474	18.9749
AGT22716	45.0295	68.1746	70.2413	18.5469	13.2309	59.4319	102.543	36.7576	34.909	40.9522	21.1406	86.6884	54.3127	11.3763	20.1717	116.279	10.4673	61.4329	21.5994	54.8176	15.1014	46.2367	54.9995	21.152	26.9249	34.586	23.2688	6.35689	21.3701	92.7525	29.6475	46.4975	11.1074	46.4975	44.5683	16.5507	4.63168	47.0494	24.6607	73.3219	83.9664	16.1484	23.185	44.6396	2.5299	34.2443	88.3491	40.1926	41.7112
AGT22717	174.153	90.1599	166.288	84.0959	34.1815	187.454	347.158	130.652	124.717	177.368	23.1821	221.047	64.3781	18.9936	43.1082	107.237	100.924	265.572	108.398	190.988	69.2643	160.29	231.764	74.4825	122.252	114.477	60.2581	15.6842	50.3776	327.414	118.91	169.064	60.4901	169.064	33.5107	29.542	20.3786	57.0751	23.5527	74.8341	101.024	47.7596	54.5062	211.91	11.8268	29.8668	71.0983	100.657	99.729
AGT22718	206.002	15.366	8.35567	5.17563	8.94641	2.04429	7.29283	9.54013	1.62055	3.43873	2.98053	8.09974	6.61396	16.9023	5.34759	6.4523	0	1.8859	68.9201	4.42931	13.4222	4.44958	6.26611	47.4478	28.2739	16.5771	2.86755	5.0413	5.73605	1.08084	29.8172	5.89993	1.30768	5.89993	58.7265	6.87298	3.11136	6.80123	0	9.38522	16.4838	0.470439	9.56537	3.28465	0	6.56638	9.47355	5.4642	6.36326
AGT22719	63.0122	2.1119	3.63451	3.58796	0.702626	3.49202	5.27756	12.8736	3.34093	0.810205	1.05337	2.75657	1.55833	1.99118	1.30841	2.16634	1.4302	2.33278	3.52544	0.521798	3.88117	6.29023	1.65006	12.7499	4.68397	6.11335	1.97058	0.415726	1.47434	2.03726	2.94609	3.12771	0.231078	3.12771	5.03151	1.82177	0.274902	1.20184	0.981029	2.40355	8.7662	1.05299	2.9749	1.93475	1.19124	2.14877	2.37158	3.3795	3.74814
AGT22720	50.4241	6.73977	15.7874	14.552	6.97607	26.3019	83.7768	48.6919	9.95119	23.127	5.22923	44.2111	15.4719	6.78369	16.5992	17.5465	2.18459	50.1826	11.6675	15.9738	20.4565	81.5358	40.7412	26.6019	12.9181	22.3398	14.534	5.01204	4.5744	33.5011	9.84389	24.7279	0.191189	24.7279	11.4482	6.53163	4.54897	13.9213	7.52653	20.0456	19.5555	12.1054	25.5088	27.6614	5.91364	8.53369	15.711	61.515	28.7077
AGT22721	90.1463	22.9025	124.155	23.6523	29.3115	78.0676	56.3547	73.5349	55.3839	21.9419	19.8106	33.9332	17.3002	13.7136	48.24	17.4041	29.6137	88.2462	14.9044	95.2791	39.244	116.722	56.197	42.498	63.3827	58.8105	38.951	17.3023	23.0392	31.6617	18.4586	68.2578	0.5057	68.2578	10.9251	153.991	7.97127	323.672	139.867	23.5517	382.745	39.6145	126.028	62.7492	10.614	158.567	23.4698	99.5795	215.318
AGT22722	6.22239	3.22071	10.6428	8.36556	8.75078	8.35541	28.3879	15.7242	13.5867	9.55004	4.45112	22.0702	9.54997	3.29959	5.17317	11.6645	5.18709	8.99273	10.0264	3.40407	15.5158	18.8081	13.7132	1.19176	24.816	7.85552	16.7289	3.32847	10.11	19.596	10.4834	8.96554	0.137045	8.96554	5.78154	5.85234	3.01615	7.92955	5.07766	14.6253	8.53877	12.2269	12.7913	22.4439	1.81667	5.73464	13.7755	17.3226	22.7688
AGT22723	6.61179	3.27967	6.8754	6.58303	7.78774	6.0059	8.00516	21.2333	13.3674	9.71407	2.80656	14.237	4.95466	3.39535	4.12133	11.4952	4.36164	6.32194	7.92432	7.67424	13.2669	21.1169	5.77543	1.97915	24.1609	7.98122	15.085	2.84823	10.4882	11.3174	8.54986	12.963	0.147762	12.963	3.95471	7.4426	1.75785	6.66043	2.33818	8.02285	4.82501	14.0336	13.5178	16.1327	1.74111	6.65029	8.29617	22.3305	18.8315
AGT22724	9.56864	5.67941	9.87587	8.13533	11.967	3.40014	7.34385	27.2015	16.6856	15.7965	3.65899	16.3943	9.42909	5.82725	5.79923	15.9954	12.8698	8.21518	13.2156	20.6978	20.8748	30.0727	7.59029	8.13707	35.6196	14.1569	23.0144	5.82949	19.9069	16.9497	14.4742	18.0684	0.932135	18.0684	3.10084	8.30139	4.31245	8.34939	5.87603	13.5738	6.41582	20.0457	15.5762	22.0608	9.26732	6.12527	13.2557	29.6451	21.1673
AGT22725	165.41	6.79964	101.254	18.3222	28.1521	21.7109	65.4653	135.092	103.264	94.3441	2.63784	151.334	10.4062	31.091	17.4747	16.5603	59.5078	65.0936	58.5882	32.667	60.4749	154.894	50.8896	77.7381	141.537	119.92	54.9867	14.2773	146.758	86.0909	92.787	99.21	1.15733	99.21	4.72494	9.12412	9.63769	6.01925	4.02002	31.0577	14.1717	40.8023	67.7246	112.791	38.3539	7.74854	13.9739	145.078	16.0904
AGT22726	84.7625	361.398	130.421	28.2745	31.1724	247.001	445.863	95.9905	68.7552	111.007	222.671	159.373	300.267	36.681	113.062	62.4869	158.486	351.362	45.166	290.054	78.7799	320.109	430.396	81.0148	33.4121	79.7714	81.1078	11.1593	37.5146	346.916	105.569	185.017	98.9008	185.017	88.6338	41.2044	27.2621	89.3897	108.926	409.478	105.121	130.17	107.28	138.146	205.182	86.1348	287.617	335.146	276.682
AGT22727	53.0043	61.1967	304.9	46.5102	40.4687	425.172	564.293	224.13	109.001	124.778	64.627	245.321	677.056	13.4923	497.302	94.7933	54.5488	806.159	29.6954	377.631	56.1552	540.816	798.575	64.5504	28.9329	82.9237	56.6786	13.385	16.6141	340.537	28.0915	189.717	372.659	189.717	15.7498	19.7689	26.1594	33.1059	24.1201	777.166	150.887	59.9544	85.333	151.164	31.9616	37.4513	553.365	548.88	191.476
AGT22728	16.1264	2.9848	9.88819	3.13205	2.66464	8.57728	6.73901	11.6242	5.66616	2.60505	138.342	6.92273	9.33578	0.733894	3.26008	9.09923	1.08841	8.79192	3.80487	3.1834	2.13318	17.2863	15.8948	3.83898	2.41996	5.04007	2.06094	1.58639	1.82325	3.77908	1.79362	4.35496	0	4.35496	2.6963	2.70348	0.543934	19.4204	11.029	14.5051	2.96406	1.80935	3.12151	4.36414	1.59942	7.39789	15.0437	14.3289	9.95897
AGT22729	17.2421	1.89009	13.045	3.78303	3.85158	8.29808	10.8607	6.56083	5.53155	4.12406	803.72	9.96306	9.4236	2.32365	4.32616	12.9764	0.516917	8.1771	5.68885	5.17584	2.3264	22.1664	15.0298	3.61755	4.3201	3.45754	4.84993	2.23237	2.69396	5.58381	3.19441	5.62433	0.361914	5.62433	4.26852	2.69474	1.86572	76.2336	44.9771	14.6813	8.68962	1.90959	2.61202	3.15141	2.6653	22.3462	12.5997	13.8625	13.9211
AGT22730	11.7831	2.9224	12.3219	2.63498	3.1761	3.26587	6.65756	4.35456	3.32862	3.92399	790.421	12.7344	7.54729	0.756369	3.56745	11.6332	3.83635	2.15203	5.38103	1.68478	1.29957	12.1859	12.45	1.07392	0.604945	2.63184	3.49035	2.9914	0.952071	2.46672	1.97564	2.693	0.149221	2.693	5.27987	1.17643	1.77521	85.7589	45.6127	11.734	11.6084	0.42946	0.523929	1.49927	8.90136	19.6483	9.36902	9.97645	4.56419
AGT22731	7.94504	0.505258	1.52168	1.64946	4.70675	3.22653	4.72747	1.71106	0.319717	0	567.151	11.0084	4.92948	0.784619	1.78542	7.12862	0	0.744135	5.36731	2.33028	0.481465	3.51141	5.23582	0.928358	1.74316	3.12829	1.32005	3.1827	2.05756	0.852949	0.569285	1.93999	0	1.93999	1.05328	1.35596	0.613837	62.0586	33.7547	8.05044	9.84911	0.185625	0.150971	0.777631	0	12.379	3.2708	2.15606	1.79343
AGT22732	10.8148	0.903352	5.96442	2.22531	3.18268	6.04606	7.57594	4.98886	3.3418	3.35896	241.685	8.30255	7.17837	0.629472	2.32157	11.2922	2.99001	4.34952	4.79812	3.68558	1.16982	11.5903	5.84072	2.27693	1.55831	4.1068	2.0489	2.70839	1.13192	3.34325	1.17442	3.73532	0.0887043	3.73532	0.820868	0.979058	1.26633	28.9267	15.0362	14.3048	9.35412	1.37858	1.20427	2.06767	3.64519	8.31451	10.2177	10.5266	3.84778
AGT22733	13.4976	0	15.8901	5.71322	6.49688	3.77595	15.5427	9.11872	3.91428	4.39725	852.678	24.0396	16.8107	2.4486	2.57162	31.8115	12.2072	1.87567	11.4673	3.56618	1.27137	8.00795	16.4444	5.46006	1.38092	17.6136	1.35809	9.7414	1.18544	2.45709	1.50328	7.54449	0.743192	7.54449	3.28703	0.244132	3.31552	85.5207	40.8739	37.6852	41.2201	0.267365	2.17451	0.560029	32.2235	15.7568	10.2074	6.21094	0.516633
AGT22734	10.2052	0	16.4413	10.184	9.63166	8.71544	16.1515	8.73956	6.59487	7.99658	1271.85	38.0198	21.6465	6.67932	10.5224	34.8854	12.668	1.09639	23.3727	3.71948	1.89167	7.47301	13.2858	6.99107	2.22589	56.1476	2.59324	20.3203	3.23366	0.418904	2.6095	9.52775	0.380116	9.52775	2.41403	0.99892	5.12499	140.695	70.4187	35.4258	22.0866	0	1.92779	0.509218	114.774	28.2773	11.3211	6.88279	0.704638
AGT22735	43.4795	0.479273	181.39	130.833	222.862	91.8177	720.615	104.525	46.7042	146.726	6575.72	724.556	491.389	66.6119	124.71	756.62	34.6039	5.64692	286.809	59.6817	12.6355	69.3922	630.752	115.36	8.76363	447.538	32.3774	283.41	32.7893	5.66358	20.1603	56.6787	3.30375	56.6787	16.9849	1.60779	95.7831	775.772	795.935	353.566	1482.65	1.05647	25.3477	1.96704	91.3741	350.905	169.608	44.9938	5.78407
AGT22736	0	0	0	0	0	0	0	0	0	0	0	0	0	0	0	0	0	0	0	0	0	0	0	0	0	0	0	0	0	0	0	0	0	0	0	0	0	0	0	0	0	0	0	0	0	0	0	0	0
AGT22737	249.424	24.139	2.46437	9.41323	7.94024	18.6155	17.6425	24.6626	34.1738	31.3134	55.9485	16.678	2.46545	23.4021	2.76008	3.19546	8.35472	58.4491	79.246	32.3141	13.1256	55.4461	22.0231	46.3575	75.7996	55.9595	39.2446	17.5572	24.9919	14.159	27.9663	44.614	3.34255	44.614	41.2236	49.6845	10.9353	19.8293	5.56337	5.08474	4.06293	22.246	8.55751	23.0887	4.15397	9.55773	1.51346	37.9729	3.48538
AGT22738	79.2472	1.1676	13.8704	6.65543	19.9409	10.2523	24.2244	27.4151	16.9932	16.7229	22.4214	18.3273	45.3429	11.282	9.62718	50.1071	14.1922	19.4891	41.4823	18.3989	7.5411	61.3099	11.2032	38.1395	14.6361	66.596	16.2694	9.80655	22.3477	27.5952	11.2554	27.7954	0.794922	27.7954	20.5541	19.5844	22.9327	14.212	6.4428	53.951	51.8192	11.153	8.37314	15.5743	3.51251	26.1673	12.9574	48.1636	24.0378
AGT22739	46.22	7.9668	11.2192	4.12832	3.26409	13.6021	12.6937	19.7851	8.96219	5.94293	11.2035	10.1098	34.2914	4.81123	8.1755	10.0917	0.645578	12.2223	10.5005	8.29278	5.27198	19.2247	11.5937	10.572	11.5288	11.3351	7.1033	4.00776	7.93058	10.0869	8.47769	15.6346	1.29948	15.6346	9.68798	6.38448	4.83943	5.28935	5.23341	58.744	2.76738	5.04078	6.21572	8.17436	0.124826	5.80021	27.6968	14.1651	16.4958
AGT22740	89.8136	9.80331	35.2654	10.3293	28.7499	90.8613	65.5813	30.9857	31.3613	22.6699	10.1415	34.4502	30.1625	10.9949	18.3706	27.7176	8.73836	50.5335	22.5636	35.48	15.5695	47.9437	108.487	32.0223	40.9621	28.8157	27.0353	6.43256	15.747	45.5109	19.023	45.169	1.80761	45.169	9.46131	8.03893	8.60169	19.8875	16.0995	39.0499	24.6385	23.2104	17.7382	25.4262	2.15041	21.7221	45.33	29.6318	63.4083
AGT22741	6.78285	0.480646	0.241259	0.0373599	2.61186	0.191835	0.19553	5.69699	0.456215	0.968067	0.279691	0.337811	0.0689612	0.8086	0.154405	0.847673	0.350536	0.707888	2.72313	1.38548	3.28243	0.278364	0.760953	2.8702	3.48233	1.89376	1.70423	0.662302	1.1744	1.01425	1.26363	1.29184	0.184068	1.29184	0.667984	0.644957	2.18976	0.638224	0.568327	0.459498	0.795511	1.58925	2.01065	0.986336	0.406668	0.821582	0.444497	1.02552	1.19425
AGT22742	688.354	144.273	8.0464	133.324	1294.21	19.1941	35.8669	689.444	65.934	75.3356	46.6409	22.5332	16.0998	773.779	244.609	40.3876	0	41.3162	1799.39	78.5538	45.8265	157.827	4.61438	95.7259	2646.37	36.0914	47.8645	195.645	244.802	54.1232	1396.78	73.8603	10.2316	73.8603	27.848	397.943	2186.1	335.252	308.013	20.4334	44.2194	103.064	55.0837	41.12	0	470.386	19.7663	153.912	45.5203
AGT22743	800.398	14142.6	412.699	2914.82	6.5736	3.86252	7181.94	1775.77	2.80674	7667.26	14535.5	5568.61	7104.42	5116.05	7928.93	5731.96	1.17632	5.93877	369.383	4480.12	2858.02	19.1496	4632.31	3884.17	1148	6144.39	8412.52	3.6513	10.181	6837.82	1655.29	3.40617	12355.3	3.40617	12424.4	5491.17	3.42922	3.2126	3.09916	6548.1	6487.61	683.977	3332.67	4511.62	3.86661	6.43309	5049.78	14.1958	550.477
AGT22744	63.9129	312.573	13.4208	150.426	0.247097	1.27041	86.4978	139.485	1.20849	148.306	514.919	110.066	187.608	112.535	353.386	239.301	0	0.468791	13.6379	135.976	135.682	6.26768	167.397	84.4131	94.2222	201.197	378.619	0.125315	1.42585	121.708	46.384	1.22216	38.5194	1.22216	699.822	244.951	0.386706	0.211328	0.188184	518.726	65.6767	42.3324	148.846	164.441	0.538623	1.26953	165.432	5.09353	53.1019
AGT22745	21.6384	59.8253	8.2065	68.8174	0.341486	0.994893	77.8736	131.689	0.835065	83.7747	131.231	102.695	117.644	29.222	181.257	173.354	0.267345	1.13377	7.16518	92.7757	130.131	3.99126	58.247	14.7731	57.0636	106.962	300.317	0.173184	0.268706	79.3347	17.5125	0.957106	20.833	0.957106	186.155	108.02	0.267212	0.0486757	0.216724	235.267	56.2224	40.7528	87.1668	136.534	0.372187	0.459506	184.646	2.8939	40.3886
AGT22746	15.7843	44.8304	3.27501	57.6512	0.653551	1.68006	65.8426	81.54	0.66591	125.477	100.797	114.346	128.038	37.3145	137.051	133.363	0	2.78981	5.88766	42.5897	91.1212	5.85088	99.7222	3.73828	43.2777	61.9577	239.513	0.165724	0.685682	101.44	13.9914	1.61625	15.0994	1.61625	112.907	68.346	0.255701	0	0.373299	137.024	53.9553	30.8524	60.2477	128.493	0.237436	0.599607	196.653	3.36799	24.0558
AGT22747	91.3146	38.7696	7.12902	120.958	1.48993	4.90255	58.8707	107.895	4.12925	135.039	95.8253	127.878	174.475	104.019	204.574	148.257	0	5.93605	12.7767	35.4074	87.7876	14.2278	132.924	19.8659	67.8055	67.8422	209.028	2.11573	4.37691	126.037	17.5884	5.89543	20.4822	5.89543	139.503	68.7632	3.03126	0	2.04247	144.952	90.6385	27.2177	56.8897	149.666	0.433035	1.7497	220.565	12.6946	52.0481
AGT22748	318.458	39.5076	1.95057	43.2942	12.0667	17.0607	49.665	57.0265	9.42609	126.533	161.494	78.5216	26.3906	68.3921	35.474	32.9615	0.236172	24.8007	21.5577	54.5141	90.2094	26.2565	99.7412	23.4037	38.9917	66.8941	165.948	6.6296	15.825	93.4819	18.4868	10.9418	0.24803	10.9418	218.725	151.436	12.7863	0.215	5.16925	56.0348	27.8705	33.3122	60.2825	122.275	3.47055	8.48756	61.1932	22.4554	15.4027
AGT22749	85.3572	65.035	10.5812	37.7213	0.696364	1.07407	30.6533	68.6546	1.41906	66.8484	200.183	62.7309	12.999	48.6394	68.4397	59.7778	0	1.32114	6.98803	29.4774	32.3397	5.71465	58.4854	10.8507	12.8435	61.0936	77.8417	1.41264	2.9224	58.6802	18.0243	1.3777	27.5967	1.3777	157.703	177.243	0.817355	0	0.795506	43.3071	17.981	14.171	38.597	93.191	0	1.27777	31.5236	7.65573	12.0994
AGT22750	88.9027	45.2127	8.55151	55.6687	5.84973	2.87678	66.9072	99.4125	8.29265	122.737	113.627	84.5076	75.5869	114.475	487.406	125.054	0.238939	0.482525	18.2139	62.5193	59.214	9.48721	123.261	63.3085	20.6851	159.145	122.648	15.6073	12.8083	101.767	43.8053	12.5796	307.48	12.5796	86.9671	117.161	12.5381	0.21752	0.193697	127.686	54.4663	27.0824	57.7584	115.976	1.47841	0.746698	82.1095	9.78647	36.7485
AGT22751	16.2124	1.97348	58.3205	2.79946	4.7875	10.6333	7.02471	31.2439	8.11705	3.31231	3.15804	4.33442	9.34384	17.8132	11.9661	9.26047	0.179907	21.2538	4.36752	6.68413	6.4252	54.2892	16.403	7.62983	9.78736	6.5259	6.6291	2.33086	4.0183	7.91236	4.63242	7.38793	0.44086	7.38793	0.857083	4.30319	2.54742	0	10.5007	24.0547	36.8363	8.06596	4.86483	5.31534	6.81807	10.9633	35.0562	41.5802	59.8922
AGT22752	42.2471	2.76593	16.1702	20.3104	47.3642	10.1302	22.2392	59.507	95.6446	50.4653	1.60951	40.023	3.12807	35.6252	2.77015	4.18116	0.237317	15.935	26.6745	37.0505	69.5614	24.4993	35.0319	27.9018	56.8627	50.3681	59.3897	39.0097	31.3396	119.891	38.986	60.4719	2.61694	60.4719	4.40928	17.9024	19.8655	0	8.56101	10.3177	16.8154	72.9249	60.0887	59.6812	14.5919	9.91928	5.0155	19.7872	8.66274
AGT22753	20.8305	2.55126	5.44255	2.47882	8.91239	9.67344	10.3787	12.5278	5.24676	4.28207	0.742299	6.27584	8.60206	1.98094	7.78599	4.01735	0	9.39365	7.22717	8.08952	4.65966	14.0367	12.1174	8.00812	5.28119	7.89803	6.90356	3.51549	4.15581	852.767	10.3005	8.32646	13.3527	8.32646	1.77283	0.855856	3.48697	0	1.50834	12.8048	5.86467	4.45218	6.86088	3.92659	1.79882	3.63412	8.45445	10.8869	12.6781
AGT22754	33.6662	44.9988	16.0619	13.7576	6.40426	20.9532	15.0515	17.4401	24.045	10.7416	31.4221	19.3272	12.4821	4.20568	6.58532	16.5019	0.18232	17.857	5.84245	16.2859	16.7549	27.2191	29.7919	11.8662	17.336	18.7146	12.8762	5.70846	7.94078	20.4682	8.26241	27.0685	0.702073	27.0685	41.8655	21.3014	3.34088	0	20.1007	19.9161	7.53964	14.6951	14.6409	27.4462	2.82021	29.6275	14.3339	29.3365	28.3956
AGT22755	47.3443	16.4322	100.352	8.43517	3.05618	25.4138	16.7118	35.7074	18.9546	4.8265	17.7296	12.9926	86.0044	2.7467	29.7479	7.80564	0	26.47	3.87907	18.6505	9.84089	28.1534	24.1922	10.169	8.03136	33.0461	8.56071	2.69555	5.43701	8.95771	4.37149	12.0929	0.611806	12.0929	27.7135	5.97178	3.01532	0	5.86943	95.6189	67.2994	4.96794	34.83	25.8173	2.41373	7.21706	126.583	25.9299	76.6754
AGT22756	38.7845	6.07529	17.111	2.41358	1.04805	11.585	23.479	8.00101	5.55291	11.3298	3.53525	13.9957	26.3435	23.5859	10.6256	22.1092	0	10.1903	9.08304	4.66993	5.46759	30.1025	9.42401	5.478	8.61691	11.3985	4.03111	1.59455	3.16128	15.0991	7.60574	13.996	1.63723	13.996	3.04894	4.52897	2.46029	0	2.39452	27.319	3.22757	3.71997	4.23571	9.00404	0.380757	4.03848	22.2654	24.1244	4082.4
AGT22757	17.0991	4.29236	15.2541	1.81499	1.46614	13.9794	63.5603	7.90765	3.91121	5.3024	1.29883	17.7387	20.7419	86.4313	21.5659	8.34869	0.125217	38.8154	2.85744	8.90848	3.4358	9.54587	19.7196	2.83924	2.01401	10.9203	3.909	0.675957	1.95774	20.8689	5.61011	9.49303	0.438346	9.49303	1.43169	4.60778	0.312887	0	4.87237	24.1833	30.564	2.71237	4.82243	7.66329	2.22745	5.47833	16.4603	6.77712	8225.07
AGT22758	19.8219	0.297949	6.72997	1.85273	3.00686	6.1837	14.0601	8.67747	4.71341	2.40039	0.520137	7.11984	12.5681	973.805	5.36001	11.7855	0	7.89867	13.3989	6.69903	3.21775	6.55713	1.37225	8.66797	6.47603	7.71438	1.55686	0.938415	2.54802	6.28728	4.92369	7.09284	0.45641	7.09284	0.621119	1.39932	3.25781	0	3.69917	13.5774	10.0818	2.73657	1.51347	3.51568	0.672243	3.73482	8.17437	5.08569	10620
AGT22759	52.6888	1.73082	4.9955	2.28708	3.35907	2.18755	6.68905	8.01064	10.5872	3.87338	2.26615	7.80568	5.95996	27.662	0.973028	7.12249	0	4.24855	6.43524	2.91034	5.86425	9.02158	2.78173	11.3957	13.6348	8.19961	5.43716	3.00961	4.75769	5.72202	5.57962	6.53491	0.147296	6.53491	3.50792	3.09668	2.27801	0	2.13184	8.96278	2.12197	5.03407	3.6202	8.2136	2.278	2.30109	6.22474	8.61681	18.2261
AGT22760	49.6432	16.1135	21.1536	13.6488	6.25441	14.6763	30.9265	16.6504	16.8631	11.0954	9.8574	21.7789	29.2841	7.00424	18.25	18.685	0	25.5572	12.8745	22.8666	8.00545	21.2962	18.4937	10.7546	19.1722	16.744	9.79216	5.28653	11.0206	19.3552	13.9657	19.5126	0.738387	19.5126	10.9099	14.1374	3.13722	0	12.702	34.6272	16.5638	6.90654	8.58009	17.4871	1.63135	12.83	14.3285	15.2066	26.5446
AGT22761	0	0	0	0	0	0	0	0	0	0	0	0	0	0	0	0	0	0	0	0	0	0	0	0	0	0	0	0	0	0	0	0	0	0	0	0	0	0	0	0	0	0	0	0	0	0	0	0	0
AGT22762	14.6553	0.482489	3.39058	0.575048	1.12366	5.39198	8.70175	2.83219	2.84956	2.80736	0.655116	2.93893	5.35346	0.499508	3.3066	2.26913	0	4.61892	1.36679	1.11264	1.37931	4.09833	5.27766	2.41332	1.16523	1.99155	2.10094	0.189955	0.916928	3.93681	1.32888	3.82864	0.123182	3.82864	0.223515	0.863241	0.293088	0	0.570507	5.58637	1.95204	1.06356	0.816954	3.3004	0.907173	0.641459	6.14766	5.66197	3.19688
AGT22763	19.0834	0.134844	2.91043	1.57218	2.09357	4.09022	4.22386	2.92255	1.53587	1.62953	0.156933	2.27452	5.06887	0.698	8.05709	3.02361	0	1.88666	1.86216	1.63251	1.11361	3.90471	3.41572	1.69303	2.32609	2.35284	1.2582	0.637051	1.15316	1.47963	1.82318	2.38163	0.172132	2.38163	0.843304	0.814232	0.901018	0	0.637769	6.87523	3.62044	1.28804	3.14273	2.00617	0.684537	0.921968	8.64601	2.87705	9.66838
AGT22764	22.7418	0	9.11854	0.250523	0.454917	3.27443	4.05268	1.58762	0.741631	0.59014	0.426255	0.411864	6.34793	0.606681	4.94162	2.21463	0	6.79665	0.41501	1.2669	0.279208	3.73324	5.01836	1.92915	0.758162	1.89659	0.273398	0.519099	0.536943	0.741954	1.10045	0.562512	0.112209	0.562512	0.101802	0.786341	0.622951	0	0.779526	11.3446	1.50873	0.322939	0.963053	0.601277	0.165272	0.417368	11.742	3.12581	125.116
AGT22765	7.58404	2.31267	11.7632	1.1984	2.51344	25.5987	31.9248	5.0124	0.975606	1.86317	1.97378	4.44278	14.9094	4.11012	17.1369	6.56468	0.224884	10.1046	1.58323	1.59992	0.979452	7.50048	24.7643	0.9915	2.34045	1.90917	1.32352	0.728393	1.50686	6.63701	2.14249	3.90708	0.118088	3.90708	1.60703	1.75852	0.280966	0	1.82303	24.3692	15.8777	1.64265	1.42812	3.0057	0.260896	2.37186	43.1073	5.26331	6052.7
AGT22766	15.1432	0.722263	15.5891	2.52632	1.54189	11.2425	22.5508	6.11487	3.54201	3.39431	1.99638	6.21842	9.11921	3.27136	6.84466	3.36645	0	9.97253	1.47057	2.60244	3.44126	14.4312	16.1126	3.81536	1.86888	3.86207	3.70662	0.213265	0.661787	5.48679	1.76321	4.71444	0.092199	4.71444	2.13302	1.5749	0.877476	0	1.49453	12.889	6.97321	1.72478	3.83068	4.53911	0	2.16052	15.6966	5.97151	4979.35
AGT22767	9.79935	1.66792	8.2525	1.0742	0.924858	18.6396	26.8501	2.58214	2.11086	0.959816	0.693269	3.68426	18.5292	3.02182	10.1039	2.94157	0	14.0371	2.78429	1.92314	1.28664	5.79583	26.0634	2.18903	1.47971	3.21877	2.2233	0.187616	1.06736	3.82131	1.7898	3.11059	1.39916	3.11059	2.48359	2.55784	0.57896	0	1.69045	20.3493	5.69639	1.05047	1.49513	2.68931	0	2.17221	19.685	7.11743	3399.98
AGT22768	24.8346	2.62102	11.1827	7.33421	38.6591	31.383	283.09	41.7178	45.6096	43.9916	2.28779	71.843	47.0068	986.687	13.8928	37.3099	46.8321	177.569	25.0586	12.0883	9.99041	37.9489	75.4468	18.0595	11.3033	26.5549	8.80427	3.09567	16.0104	127.209	34.4536	59.3758	7.36079	59.3758	3.6426	9.67184	13.5332	13.9213	5.42353	36.3327	40.4882	9.14784	23.8865	45.0459	7.39204	7.46698	29.4907	34.9517	4238.64
AGT22769	32.5697	16.6117	16.0224	16.6084	10.6199	20.2801	18.1532	37.0625	10.5115	6.12294	13.6468	16.4826	30.4699	4.97383	37.5641	57.6904	19.0038	16.79	8.41956	13.8957	9.00107	34.7096	23.2522	12.8672	13.485	12.6501	9.84711	1.92352	3.84664	23.919	9.54188	22.2613	0.997898	22.2613	13.1275	20.5422	4.15502	47.5756	18.6792	37.159	19.5272	9.21422	8.4673	15.2063	4.04194	30.993	40.3638	37.8754	108.447
AGT22770	46.1737	6.22133	10.5249	11.6058	8.04931	28.877	24.7464	33.8658	15.6011	9.59113	3.35207	15.3848	16.2654	4.41312	15.3223	32.9741	5.54549	21.3796	11.6675	12.0883	12.6618	35.4968	26.6634	16.6526	20.192	12.71	12.642	3.44719	8.53889	25.8673	11.6829	23.0027	0.529448	23.0027	5.604	3.40109	3.35924	11.4736	7.35624	24.7449	10.1697	10.243	14.5273	18.7956	2.33946	4.06991	24.7184	36.1347	52.6717
AGT22771	21.8033	30.7428	5.61857	10.9309	8.93427	21.2681	19.9461	45.4884	15.0639	9.73769	48.8979	22.9366	76.1383	3.18272	22.2842	135.923	5.17403	12.1901	21.6044	28.3576	10.8167	18.8089	16.5189	6.95222	40.4132	9.93867	16.417	11.4206	8.41048	15.8357	75.1984	18.16	4.06529	18.16	67.2649	4.97144	23.4631	6.07093	4.47397	88.7734	3.18919	7.06632	8.52648	10.1102	3.02351	7.18627	27.7989	12.1096	40.7392
AGT22772	95.7667	28.828	142.709	22.0179	23.6764	141.071	198.431	68.4799	69.9268	42.3546	23.0963	140.653	135.773	9.08321	115.358	52.894	20.7196	156.754	23.3007	118.023	37.1582	79.3646	118.7	58.1501	58.2334	62.2002	42.3365	11.5962	18.4602	96.8028	48.3295	90.4754	6.71996	90.4754	25.1126	13.8754	11.5475	32.7314	25.3182	124.085	85.5143	35.6104	33.7063	69.1249	12.4901	19.0441	172.967	64.8508	174.548
AGT22773	12.0543	1.17819	29.4218	1.23632	0.800298	8.34676	17.9138	5.6857	1.58427	4.15274	0.5142	4.03683	20.2429	0.99105	21.9996	5.49153	2.9	24.9439	2.45103	3.566	2.10509	4.26466	14.117	2.02951	1.57512	2.65264	1.48413	0.521834	1.49937	4.7238	2.43375	3.73214	0.2256	3.73214	0.921044	2.96431	0.357847	4.59561	3.65695	15.3466	11.2126	0.919814	1.62821	2.41778	1.07993	1.2587	44.4913	3.14228	35.2338
AGT22774	13.3709	2.48717	38.9093	1.15994	0.536326	13.4563	15.5142	6.64466	3.23509	1.85533	2.81419	4.75858	10.8641	0.572199	20.9956	7.83285	4.93782	21.5713	3.37601	5.01854	2.23838	8.64259	29.1147	1.69256	5.29152	2.33321	2.57859	0.489595	1.01285	3.96544	4.15162	5.09319	0.141109	5.09319	0.576095	2.96659	1.09115	6.05472	3.6761	11.6685	12.9593	1.52292	2.31208	4.25327	0.623514	4.64503	75.009	6.19111	42.7682
AGT22775	99.276	18.0873	34.412	21.0885	13.8146	51.6974	38.8078	36.159	33.9667	14.1018	14.9389	30.5505	42.6936	6.19144	41.704	31.6785	17.4463	35.4467	17.0447	35.8235	19.2742	49.3348	42.8275	55.1213	42.977	35.4681	20.6879	5.85755	12.8306	23.8855	19.1742	34.276	2.01098	34.276	21.0828	15.267	6.20242	33.8953	28.4584	64.1459	26.8245	18.2203	21.1822	25.2935	36.0372	32.5794	89.2106	35.7905	81.1841
AGT22776	106.627	17.9088	24.8703	20.3235	14.3659	316.883	141.823	63.8828	86.881	63.3228	17.0214	122.511	39.9126	6.48916	22.437	24.8161	8.2719	196.06	19.2357	50.2461	32.4244	129.993	270.47	52.1004	37.8955	61.8249	38.3224	8.46077	16.7739	114.38	18.833	109.562	1.37167	109.562	15.763	14.0181	7.61507	12.6827	31.4107	52.694	21.2973	34.2132	41.0256	86.0578	2.02032	17.0066	63.6711	111.447	75.8577
AGT22777	73.0918	34.8615	42.0997	20.6259	26.2669	213.128	214.898	67.6408	88.4982	68.0116	17.7802	147.298	80.7349	8.06745	52.0427	36.7343	26.9201	165.356	24.6162	38.7772	43.6419	93.5861	153.181	34.0368	46.4824	65.3303	55.8728	8.96155	24.1344	107.663	22.7974	109.918	1.67536	109.918	20.8047	14.7217	9.4672	25.7322	36.4928	75.5427	150.998	28.5536	33.6397	85.8474	12.1454	24.1864	81.4208	94.9455	148.928
AGT22778	10.9678	12.66	17.1748	8.2447	10.0271	11.7445	16.8773	32.6185	13.8569	12.4047	15.5801	21.4029	22.7052	6.99609	16.3228	28.5127	23.2696	12.2204	10.6923	33.8793	11.2216	21.2034	12.5578	5.81538	22.6062	10.6888	11.7171	4.51274	9.16156	15.0904	12.7544	17.933	2.77356	17.933	20.9826	21.1201	5.09225	27.9987	10.1145	22.625	32.028	13.6077	12.5754	18.2121	7.04449	21.7864	19.935	21.7189	35.7677
AGT22779	12.6014	10.2413	11.1675	12.2151	10.6917	13.2491	10.3438	32.1708	12.7375	9.95784	11.4052	12.0378	12.6164	7.72341	13.0464	25.0906	5.66613	12.4827	12.3799	28.8084	11.049	26.3836	20.2801	3.5688	23.0883	9.34235	12.7852	6.81265	10.9298	18.4812	15.0539	15.5934	1.53274	15.5934	15.0919	19.5473	10.1897	21.8051	16.9116	15.8114	14.4824	10.2496	10.8687	17.7551	15.8361	14.7893	25.365	28.2557	28.3294
AGT22780	21.6078	133.081	24.1998	62.8392	45.6234	25.9214	75.372	102.415	48.6607	47.8829	99.3512	78.2708	54.8807	18.4078	29.3116	70.5212	21.9393	52.0806	31.11	125.305	28.8559	170.761	46.1067	33.4327	46.051	44.5174	32.7168	15.4514	37.3196	81.7251	74.5236	62.8777	7.06992	62.8777	83.3386	42.5051	23.2354	75.2608	46.8775	55.6769	90.1997	31.1797	40.9552	66.5364	11.7992	59.3669	65.4049	197.443	42.5704
AGT22781	115.771	52.2057	1923.41	564.043	372.848	308.377	558.55	972.373	307.223	343.481	82.0229	282.525	930.291	149.981	862.017	227.546	704.363	722.744	99.8239	391.261	172.458	211.643	70.6294	116.706	163.902	158.676	165.621	158.26	301.888	299.645	86.2713	356.799	378.527	356.799	72.5536	147.11	275.897	232.226	179.015	999.837	207.372	140.012	176.27	227.654	591.885	282.583	490.84	178.219	411.38
AGT22782	124.5	26.3833	14.7145	56.5597	37.6753	15.3401	19.3457	51.6228	48.4355	29.74	48.9009	28.8445	16.6369	35.7441	9.10328	14.4431	4.75095	9.59429	37.715	44.8793	37.97	55.4599	21.5646	56.157	124.399	40.7003	29.7845	39.8811	41.1193	21.9945	73.2768	34.0172	6.56949	34.0172	44.362	33.8728	13.4544	26.8153	7.70276	20.863	10.9017	25.8477	41.1686	46.1203	2.38842	16.8884	13.9566	50.3847	7.63062
AGT22783	254.889	4.05019	7.62369	13.642	11.7905	16.4345	11.5335	17.6022	20.9302	4.07874	0.392806	17.0795	24.4065	3.84363	17.9985	15.0513	3.93841	10.6874	17.3295	9.14529	11.7928	11.7283	18.1679	82.8935	30.1592	22.227	8.94402	11.1619	18.4179	11.1106	21.4228	24.8818	0.25851	24.8818	4.22161	4.52897	15.9919	6.72254	3.99087	47.2167	16.0137	9.91993	21.6828	14.8913	4.18833	6.15387	8.63564	14.4026	34.024
AGT22784	0	0	0	0	0	0	0	0	0	0	0	0	0	0	0	0	0	0	0	0	0	0	0	0	0	0	0	0	0	0	0	0	0	0	0	0	15.6574	0	0	0	0	0	0	0	14.539	0	0	0	0
AGT22785	710.572	112.167	153.943	219.378	209.058	407.752	632.659	246.393	255.454	253.731	79.0895	376.416	369.711	82.6466	111.508	300.548	142.972	468.061	166.745	288.663	195.475	457.069	429.919	240.754	169.61	238.887	182.356	73.5999	171.807	366.768	201.717	315.442	212.326	315.442	75.1342	122.715	68.1359	94.5975	129.044	372.574	183.974	152.027	192.036	323.235	53.864	152.578	304.184	387.551	245.341
AGT22786	74.9662	50.5366	42.0586	46.8065	24.2891	77.4114	77.1366	67.7914	48.3047	55.6493	40.7036	100.799	68.3244	13.3978	26.7331	108.545	22.8187	59.8331	33.1505	83.2016	46.1536	110.241	87.6833	17.4073	62.4509	36.2363	53.5899	12.3504	40.2262	88.9774	47.8044	82.7738	9.64013	82.7738	38.8165	31.8731	12.1401	44.4828	40.2891	117.272	40.3075	40.3829	60.2792	70.4262	16.7707	48.2087	115.009	119.098	148.913
AGT22787	59.3427	57.7322	34.3265	29.775	40.5855	31.2501	37.8999	180.575	87.3313	50.9029	74.9755	62.3439	46.4285	28.8582	17.5114	68.3567	63.0659	28.0991	34.4808	126.704	66.8978	81.2206	39.2992	104.332	79.9281	90.2334	63.4405	20.9731	41.2692	55.8411	52.2061	70.0207	5.18725	70.0207	104.339	42.5576	18.212	77.9755	19.0436	78.9585	48.8467	98.95	69.446	76.7783	12.5785	46.3063	64.5418	74.2772	76.5162
AGT22788	152.972	58.5421	57.2161	79.0192	79.3118	55.4925	61.8282	229.707	150.848	98.6356	72.2265	125.215	87.3859	61.7725	34.9001	131.397	108.584	53.6801	80.7259	221.971	125.159	165.284	69.4313	146.954	147.207	104.081	147.066	38.1176	78.6265	81.9604	101.267	127.302	11.4252	127.302	89.7694	45.6978	35.0484	68.2049	36.6075	129.691	88.1968	142.695	130.689	128.798	44.2927	62.0611	86.5011	132.713	111.291
AGT22789	19.16	0.4752	2.8623	2.43781	1.47558	1.13797	5.41281	11.2649	3.00697	0	0.553044	3.33984	7.36342	1.96785	2.28983	3.11282	0.693127	4.1992	2.86054	2.19165	5.28293	2.7521	3.2829	4.94774	7.70548	1.60483	3.36984	0.561255	2.32219	0.802207	4.10487	1.82458	0	1.82458	0.660415	0.637649	0.86598	0	0.561887	5.75436	13.2831	2.9679	4.96966	3.90064	2.6804	0.812272	4.10163	2.53474	3.71083
AGT22790	15.0718	0	0.938156	3.05081	5.07822	8.5786	6.65293	8.22834	3.25238	1.8822	0.271901	4.59762	3.88834	3.02337	0.900622	5.17981	2.72617	2.06451	4.96364	4.57942	4.8978	7.03587	4.03504	2.28943	12.8965	3.15601	5.75507	2.2075	1.14169	3.5496	3.33431	3.22935	0	3.22935	3.57158	0.626992	2.55452	0	0.276248	5.06258	19.5916	4.80661	8.37703	4.55459	7.90681	0	5.04134	7.47713	10.6147
AGT22791	20.3875	0	0.402868	2.24588	3.11531	1.92202	3.59158	8.69775	4.57088	1.07769	0.467044	2.82048	0.921243	0.830921	2.57834	1.41549	2.92672	2.95518	2.27362	3.70169	6.11853	8.36691	2.31033	3.441	8.30714	1.35527	3.29517	0	0.980542	2.03239	1.80864	4.93073	0	4.93073	0.557719	1.07699	1.95018	0	2.37256	1.53459	3.24717	2.94869	1.1991	6.1764	0	0.457308	2.47415	3.42493	4.55823
AGT22792	28.6771	5.36786	7.40955	2.08618	2.08352	8.56965	10.3725	9.99806	6.79334	0	2.34269	4.71585	7.31651	2.43127	1.72439	5.40961	0.978696	5.92927	7.60298	0	9.37766	10.8807	5.02174	8.21906	17.5934	5.28737	5.00865	0	4.37191	5.66358	10.0801	4.12209	0.685223	4.12209	3.73003	3.60144	0	5.34577	8.72723	9.83571	6.41642	5.91625	4.0098	7.57309	1.51389	3.82309	4.13678	5.72648	8.57404
AGT22793	22.2065	20.7338	10.5686	19.7557	17.7176	30.5778	25.0206	34.4363	19.3239	12.3733	15.058	24.4001	15.7888	3.67459	20.2228	27.8466	11.253	17.7537	12.0466	20.9412	19.4171	37.3579	27.2042	7.54705	31.7923	15.5905	19.6363	3.88104	10.4943	23.1536	18.351	29.0462	1.21736	29.0462	13.514	9.48958	6.574	20.6663	21.0953	20.6069	21.8331	17.4195	16.3767	24.05	22.6346	17.3694	27.5312	33.6644	32.2527
AGT22794	12.9969	27.2413	26.3639	14.2668	23.6005	23.2081	31.3945	27.2263	17.9176	15.7853	28.5407	27.9415	30.0707	2.37199	11.0455	35.8292	11.9387	19.0828	10.407	14.721	9.89755	36.4584	20.0858	3.44526	14.8935	14.7994	11.3468	2.48836	7.92759	23.5805	14.2903	30.2866	2.96913	30.2866	25.6053	12.5945	8.90734	19.4709	16.3669	42.6794	19.7828	10.6815	12.4268	17.445	8.27107	19.0506	58.8603	37.22	50.5231
AGT22795	11.5088	32.1621	12.1078	30.9208	35.0712	22.0627	21.2816	26.038	22.3549	14.1701	45.2678	24.441	19.6837	6.8414	13.6897	42.3765	25.6182	16.8748	24.5209	22.7715	18.5801	44.5873	33.3575	6.5558	42.3385	12.078	22.8825	4.80766	17.7429	22.6085	29.1978	28.1325	0.692818	28.1325	52.6595	24.3095	14.0726	39.1364	35.9198	32.4605	14.9343	17.9085	22.5687	23.2547	20.9192	34.3311	43.8247	48.3033	58.543
AGT22796	24.9472	37.124	106.285	30.7796	14.9433	23.0485	27.9672	49.357	17.401	7.38482	24.003	18.3609	12.231	3.20279	13.251	20.092	18.0497	23.2878	10.7112	14.2682	17.4696	71.6673	25.3303	3.78953	30.3596	14.7043	17.9614	3.78924	16.7978	13.9268	10.8444	19.0055	0	19.0055	22.9305	26.7525	2.50566	21.9089	24.3868	21.9078	5.56278	13.6389	7.80597	21.1618	39.5535	25.8529	27.1264	76.2749	15.6176
AGT22797	17.2519	837.987	25.193	16.8938	36.8937	23.7547	27.5249	43.8212	12.5539	4.96992	846.892	12.1746	205.243	1.76268	7.13423	263.796	90.376	93.5443	6.34351	8.10867	5.73736	84.3731	11.2511	4.21653	5.15903	8.00006	7.45993	14.8053	39.3708	13.3717	8.50762	16.713	16.6316	16.713	277.982	224.395	42.8093	327.328	145.74	256.282	22.435	76.8033	5.39713	8.27917	48.6035	220.427	17.982	94.2936	146.516
AGT22798	113.216	18.9211	53.0736	31.96	19.1318	31.857	30.142	104.676	54.4313	18.3605	25.0739	50.7345	38.4623	6.79012	61.7021	70.4643	43.1368	23.8857	27.4189	22.1829	27.7269	55.619	18.4905	38.5634	54.3623	43.6736	27.0016	7.94996	24.3459	22.2785	27.9473	62.0267	3.36928	62.0267	27.9531	26.7761	8.49946	30.6136	16.3565	56.647	48.3044	38.2032	30.7862	43.0697	44.9324	28.3561	43.1323	47.1553	120.777
AGT22799	27.8088	25.6012	11.8915	16.6918	20.0224	25.9261	18.8865	50.0783	25.8716	10.5179	37.9109	25.5128	16.8856	7.51614	18.4739	43.3215	7.66348	13.9284	23.5428	11.5651	21.3007	37.3991	29.5325	8.07397	39.4829	16.5607	18.3974	6.39349	21.318	17.094	24.325	32.2772	0.487773	32.2772	36.9073	28.0722	5.33856	28.1596	15.9264	35.7381	21.7834	18.5304	20.7797	24.602	5.92711	29.3917	28.6819	25.2735	75.9532
AGT22800	19.5026	30.2609	9.92692	14.4091	17.2024	31.0026	28.7888	30.5016	17.9423	15.677	20.6594	35.1679	16.2045	9.31215	13.1656	33.0176	4.6919	26.1441	33.5803	10.4399	18.9212	36.1549	39.3695	7.22379	39.7055	15.6915	18.9425	6.09753	21.5413	29.3637	39.1071	30.74	0.243332	30.74	10.2655	14.5477	6.94752	18.3508	14.0871	26.12	6.6604	16.1947	21.7862	16.2581	4.70403	13.5763	20.9337	32.791	48.2087
AGT22801	5.39214	1.81614	1.32598	1.02666	0.769016	1.7133	0.738819	1.7892	0.835795	1.10845	1.44113	0.580198	1.70557	0.170928	0.954695	2.32943	0.842873	0.729487	1.87081	1.04702	1.15375	3.05981	4.70503	1.264	1.76581	0.929305	0.431355	0.195003	0.874059	0.975519	1.11616	1.01429	0	1.01429	0.573638	1.32927	0.200585	1.75386	1.36656	1.10488	0.607247	0.60657	1.28266	0.592918	0.372512	1.50515	2.95194	2.28975	4.1023
AGT22802	4.7512	0	1.04379	0.646542	0	0	0.281984	0.469481	0.43862	0	0.403357	0.487174	1.19343	0	0.222674	1.22247	1.01105	1.02088	0	0.799228	0.220174	0.802885	16.1618	0.424538	0.717435	0.780309	0	0.272897	0.564555	0	0	1.59688	0	1.59688	0.481667	0	0	0.920414	0.819612	1.10444	0.509887	0.254659	1.03559	0.355611	0	0.394948	2.7778	0.739474	2.46041
AGT22803	3.11476	2.20718	0.553944	1.37248	0.85671	0	2.69369	1.49493	1.39666	0	0.642186	1.55127	1.90006	0.285629	0.354521	2.22435	0.804849	0.812674	0.390778	1.27245	1.40216	5.11311	1.90602	0	0.761488	3.727	1.64758	0.86896	1.34825	0.93151	1.65792	3.38987	0	3.38987	0	1.48086	1.34075	0	0	2.11006	0.811794	1.62178	0.989261	0.56617	0	1.88639	2.72157	3.53196	5.48412
AGT22804	4.36966	0	0.709546	1.24526	0	1.5045	0.958427	3.51055	0.894489	0	0.274192	0.331169	1.08168	0	1.05958	2.3743	1.37457	2.77588	1.50164	1.08659	0.748345	3.27469	6.37483	0.865772	1.13795	0.795652	0.703462	0	0.575655	0.397723	0.530906	0.723681	0	0.723681	0	0.632275	0.286227	0	0.557152	1.20123	0.519913	0.692444	0.422381	1.45041	0	0.536951	3.19555	2.0107	2.34154
AGT22805	2.73795	0.367058	0.736976	0.485024	0.56989	1.465	1.04525	2.48609	1.3936	0.24643	0.533984	1.41888	1.36927	0.0950013	0.825406	2.26572	0	0.810896	0.649872	0	0.52466	4.88934	7.18478	0.281013	0.759821	1.34292	0.890488	0.216765	0.224216	2.16877	0.55143	0.98655	0	0.98655	0.510124	0.369404	0.111485	0.731095	0.542522	2.92423	0.742516	0.337131	0.548387	1.12986	0.310563	0.10457	2.54589	1.56632	6.12357
AGT22806	48.2537	7.18909	2.97175	1.9284	4.48657	17.5534	2.80988	5.06013	12.4878	6.24607	5.00366	2.37774	6.59327	2.37144	1.81134	7.9553	1.74767	15.0515	1.94667	11.0522	5.01479	43.5946	18.5434	9.79899	2.9666	3.01501	5.3138	2.88582	4.30532	2.61762	2.2765	11.799	0	11.799	0.293857	2.83727	5.22329	5.80248	5.41702	7.77118	1.76275	5.59309	6.8234	3.3266	0.477066	4.25681	9.21216	26.7677	23.5166
AGT22807	37.1247	1.64054	0.823467	0.669463	2.2287	5.89295	1.16792	1.38893	5.96909	1.92746	3.10259	1.5854	2.00072	1.53918	0.988152	2.47995	0.897337	1.96313	1.30705	6.26583	2.86603	22.3277	18.0039	4.0191	1.76874	1.26967	3.8269	0.968816	4.67655	1.90402	1.38633	5.8266	0.0523551	5.8266	1.56748	1.9262	1.74396	3.26758	1.81858	3.00602	0.603387	3.01357	2.8799	1.78849	0.809691	1.86948	3.4136	15.095	10.6273
AGT22808	32.4976	2.17836	3.28027	0.677283	5.07316	5.21656	1.77235	1.47541	4.13527	0	2.53521	1.53101	1.25017	1.6914	0	7.13475	3.17737	3.20826	0	2.51168	0	22.7086	23.2007	2.66834	0.751546	1.22611	3.25215	0.857616	3.54838	0	0.818137	3.34562	0	3.34562	1.5137	8.76914	2.64649	4.3388	5.15149	2.77669	0	0.800303	0	0	0	4.96471	3.35755	11.6195	4.63931
AGT22809	11.5418	0.57251	0.28737	0.712005	0.444437	3.199	1.39741	0.775524	1.81136	0.768727	0.333148	2.81663	1.31426	0	0.183915	0.576963	0	1.26478	0	0.990169	1.4548	9.947	33.1245	2.62982	1.58015	1.28897	0.641039	0.901583	0.233144	0	0.64506	3.95678	0	3.95678	0	1.53645	0.695542	2.28062	0.676949	2.37172	0	1.05166	1.5396	0.587425	0	1.95721	2.11781	3.66456	7.72216
AGT22810	13.8698	0.773021	0.582024	0.240343	0.900138	3.08527	1.41512	1.04714	0.978304	0	0.449826	0.543301	5.98914	0.100036	2.85577	2.92137	0.563765	2.56161	1.50549	0.668478	0.61385	5.3723	18.135	2.36724	0.933436	1.52286	0.721292	0.152168	0.314798	0.97873	0.87098	1.18724	0	1.18724	0.537158	0.518641	0.704357	1.53968	1.14255	6.77424	1.42157	0.567996	0.692938	0.59487	0	0.220224	4.88503	7.00966	5.48773
AGT22811	21.5449	0	0.339514	1.6824	1.05016	9.17869	2.20129	3.20686	4.28008	0	0	0.950776	7.7637	0	1.30372	1.87455	0.986589	3.98472	0.958037	1.16984	2.79302	14.1023	30.5681	1.8642	1.1668	2.28429	1.51471	0	0.275448	0.570926	0.508072	3.63591	0	3.63591	0.940027	0	0	1.34722	0.799783	3.87979	2.23898	0.745495	2.42528	1.04102	0	0	4.58716	5.05108	9.12336
AGT22812	4.00469	0	0.553944	0.17156	0	2.64278	0	2.24239	0.698329	0	0.642186	0	2.21674	0	1.41808	0.834129	1.6097	1.62535	0.390778	0.636227	0	1.27828	7.94176	0.337955	1.14223	1.24233	0.411896	0	0	3.72604	0.828959	0	0	0	0	0	0	0.732698	0	1.75839	0.405897	2.02722	0	1.69851	1.24498	0	1.36078	0	5.48412
AGT22813	3.64251	0.410638	1.3913	0.319182	0.159388	0.655573	1.16935	1.25157	0.454726	0.689219	0.418168	0.144304	2.94584	0.0797104	0.461702	1.26736	0.449218	1.96554	0.472569	0.236736	0.260867	1.78364	15.8096	0.53444	0.425016	0.57783	0.344843	0	0.292642	0.433261	0.424119	0.788343	0	0.788343	0.142672	0.551016	0.187081	1.09053	0.364161	1.83199	0.415336	0.414873	0.552145	0.684671	0.115812	0.526436	2.15194	1.86181	2.405
AGT22814	2.48962	0.514557	0.258281	0.239974	0.399448	2.05369	0.627976	1.39404	0.651202	0	2.09597	1.80822	5.61082	0	1.65298	0.777838	1.1258	1.51566	0.54661	1.48323	1.1441	1.78802	48.1378	0.78787	0.177525	0	0	0.20258	0.62863	0.434324	0.193254	0	0	0	1.78778	1.03569	0	5.80764	1.82527	2.29561	1.13552	0.945208	0.46125	0.263981	0.29024	0.879546	2.06205	0	2.9223
AGT22815	6.7497	1.02492	2.4008	1.27465	0	2.45439	2.77963	2.08254	1.2971	1.83492	1.98803	0.960458	6.96045	0.265268	2.4145	2.23794	0.747476	1.25791	0.846819	1.18175	0.434071	3.56147	37.1733	1.36008	1.29655	1.53837	0.765069	0.403509	1.53039	2.8837	1.41143	1.31176	0	1.31176	1.187	0.916864	0.415059	3.62917	0.403964	2.93948	1.00524	0.878601	0.918743	2.27852	0.192705	1.55727	3.26477	3.64466	2.9104
AGT22816	3.36515	0.235102	4.24833	0.420305	0.547526	1.78284	2.72578	2.14968	0.446304	0.631358	0.478827	0.991419	8.02811	0.182546	0.755252	1.12542	0.514381	1.64471	0.416246	0.406615	0.560079	1.36158	80.2622	0.611966	0.405558	0.661649	0.394866	0.185118	0.143611	1.19066	0.485641	1.08324	0	1.08324	0.571789	0.552078	0.0714064	1.01458	0.625478	3.97072	0.51882	0.302308	0.421493	1.14583	0.132611	0.870711	3.84109	1.50486	2.50351
AGT22817	8.59203	0.546402	2.05699	1.3166	0.424169	2.39887	5.00131	1.48032	1.21013	1.83418	0.476933	2.68819	9.40748	0.353547	0.526585	1.92728	0.597738	1.40828	1.83806	0.315005	0.260336	4.7467	125.04	1.33861	2.73342	5.07455	0.509838	0.645352	1.89135	1.84481	3.07822	1.04898	0	1.04898	0.569527	0.549894	0.995736	0.544154	0.807598	6.52951	2.21062	0.903335	0.897961	0.840956	0	0.311327	2.10545	4.08035	3.685
AGT22818	0	0	0	0	0	0	0	0	0	0	0	0	0	0	0	0	0	0	0	0	0	0	0	0	0	0	0	0	0	0	0	0	0	0	0	0	0	0	0	0	0	0	0	0	0	0	0	0	0
AGT22819	21.8069	0.823628	3.30734	1.19503	1.49188	4.82131	11.1686	5.57844	3.4745	4.055	0	9.84076	12.92	0.781623	2.46946	5.74107	0	5.25644	2.81923	2.05759	0.523229	5.724	20.7053	3.11073	2.08381	2.78153	1.12715	0.32426	1.00622	9.73283	5.87733	5.69233	0	5.69233	0.763098	0.736792	1.1674	0.546825	1.46081	8.39881	2.01952	1.00863	1.72271	5.07051	0.619432	0.312855	4.48546	4.68616	4.6776
AGT22820	25.5941	37.4109	42.7661	2.77656	0.749467	34.6794	128.625	8.17369	5.80366	20.0931	3.37078	52.9261	45.2953	0.999496	41.9467	21.1617	3.52049	82.4695	3.84593	2.92207	2.8366	11.1826	51.5513	3.10432	2.16504	9.78137	5.76535	0.665161	5.60249	44.2085	18.0391	16.1251	1.23242	16.1251	2.68347	19.7561	2.19921	36.8563	15.4111	28.3811	10.2087	2.12815	4.97619	10.7727	0.816848	26.4041	11.3092	6.69463	30.6705
AGT22821	12.2294	35.3148	14.9386	0.708379	9.17509	46.9449	59.2032	14.2741	5.94706	13.3842	0.331451	67.455	45.8058	0.626541	31.7011	36.8452	5.60798	48.341	9.58037	1.72397	1.40216	3.62866	312.096	3.44496	4.5198	5.53039	2.5511	0.953053	9.85814	60.5782	86.2652	39.0382	0	39.0382	3.06746	1.24201	4.498	1.51267	0.505126	42.6097	4.03278	1.93567	4.72292	7.96291	1.60642	0.811353	17.8658	2.58251	87.6449
AGT22822	5.51032	38.3544	19.3626	0.514005	11.636	39.2377	30.578	14.631	6.83463	9.4712	1.15442	50.3499	16.0661	0.627558	25.2087	18.9932	6.75184	10.8755	2.26353	2.16033	0.910208	5.36171	254.945	0.60752	3.95453	3.22582	1.56315	0.607473	3.68036	33.3042	73.1009	28.7761	0	28.7761	3.36977	0.591564	2.00848	1.17078	0.390958	17.2798	2.75647	3.72519	3.55666	5.315	1.86501	0.376783	11.2797	1.17577	79.8065
AGT22823	3.40495	38.0018	28.3234	1.13379	16.9852	65.5716	33.7296	8.31958	4.85794	14.4317	0.893476	38.0397	37.3404	0.993492	73.4938	48.1619	0.839842	6.21872	3.26215	2.87685	1.3412	2.22309	239.662	1.05795	4.10541	1.51241	2.00575	0.453371	3.439	61.5607	138.112	33.8987	0	33.8987	2.93409	0.25754	5.82935	0.509703	0.226941	39.7548	5.50608	3.10253	3.32621	7.08943	1.29911	0.87485	33.6054	3.68552	147.152
AGT22824	1.73868	47.4345	11.039	0.402219	10.3774	37.864	19.6475	9.0541	2.18295	4.63212	0.501863	13.3353	23.6344	0.781258	29.7834	28.7907	10.0637	5.08078	1.98503	1.24301	2.19155	0.998962	171.545	0.528218	5.20709	1.21359	1.44852	0.339542	4.21457	25.1149	181.229	7.94747	0	7.94747	9.28911	1.73591	2.8814	1.14519	1.01977	27.4833	5.55108	2.53481	1.93275	3.76088	7.29703	0	21.1359	0.460032	142.35
AGT22825	2.91686	14.9208	12.7094	0.6326	5.96695	38.9792	13.2433	10.4121	3.43329	6.07108	1.05242	13.3467	11.5472	0.585116	22.9493	18.6821	12.5305	1.33182	1.28083	2.60664	1.72341	4.18972	149.283	0.138461	3.11984	1.78146	1.68755	0.89004	2.7619	27.0967	141.115	14.5829	0	14.5829	1.88512	0.606712	1.92258	0.600378	0.801939	20.0276	1.66297	3.48835	2.02652	5.79904	1.53021	0.257621	6.8296	1.92941	69.0109
AGT22826	2.83868	31.5288	18.4378	1.18965	6.65358	34.2082	16.6864	10.5736	2.32436	2.05508	1.60312	13.984	35.8377	0.237677	31.762	50.5917	28.5751	6.08616	0.867128	3.00002	1.45845	1.41823	125.032	0.656175	3.06263	1.89524	3.3132	0.120513	1.37121	18.603	64.8403	5.87661	0	5.87661	7.44474	0.616122	2.04538	0.812921	0.542918	37.7501	3.49012	1.57443	2.74393	2.51264	31.079	0.348822	39.2541	1.30622	85.6187
AGT22827	0.947044	12.1356	13.7549	0.882426	5.47015	27.3426	8.99781	5.17031	3.34416	2.6282	1.0251	5.64031	19.4899	0.70924	25.4031	38.6133	4.56801	2.59449	2.28721	1.01559	0.621729	0.906876	139.674	0.539466	2.90378	0.881375	2.62998	0.462364	1.99274	9.58249	82.0409	4.65959	0.0499725	4.65959	12.9213	0.131324	5.58828	0.649767	0.231442	25.5112	2.3757	1.58204	3.39219	3.11294	3.533	0	25.2213	1.04406	245.532
AGT22828	1.15505	30.5571	26.3623	1.08861	6.67161	55.6438	13.5962	13.1508	4.22973	4.70134	2.59312	7.15878	30.2328	0.32953	39.0606	43.4655	20.6603	5.1567	1.91607	3.11957	1.92099	2.9495	229.335	1.1697	3.07485	0.35832	2.85122	0.50126	2.20358	21.7623	93.007	9.28838	0	9.28838	19.2429	1.70846	5.02717	1.90196	2.44639	25.4596	2.34142	2.68963	4.27991	4.89893	6.82256	1.81361	37.6785	1.69784	130.834
AGT22829	1.15221	6.57265	20.6554	0.799641	3.54944	25.5484	6.85888	8.12913	2.16993	0.767417	1.6629	3.01268	34.5227	0.147924	25.7043	42.5505	15.214	2.94612	2.83331	2.8007	1.27078	1.65501	98.6283	1.05014	4.33801	0.482542	2.23981	0.337518	0.930986	7.47747	52.6975	5.04727	0	5.04727	8.93586	0.191729	3.12461	0.948638	0.168949	36.4259	1.15615	1.88977	2.81779	2.63891	6.28639	0.325647	27.3084	2.43888	155.397
AGT22830	3.17747	15.4799	37.7202	1.09384	5.68074	27.4092	8.35826	10.2939	4.45243	3.02331	2.45669	3.56062	28.2672	0.364225	32.0068	40.7025	7.38948	2.69437	2.49154	3.73196	1.34099	6.19407	103.053	2.32713	4.66092	0.792092	2.83628	0.221614	1.37539	12.1159	41.6482	5.40332	0	5.40332	24.6426	1.69951	4.2742	4.29784	2.49597	25.1131	2.3809	3.92927	3.02754	2.74345	1.74631	0.481094	30.1062	3.90333	131.072
AGT22831	2.37778	2.94865	15.7874	1.52796	6.61273	37.3981	4.39828	4.88187	2.90243	1.75966	0	2.53293	19.6488	0.339184	30.4168	28.4777	8.36288	3.13641	3.48037	2.07768	1.04067	5.31284	156.741	2.00661	4.52133	0.922044	2.07879	0.257973	1.20078	5.53084	36.7915	6.03821	0.0836454	6.03821	13.6598	0.439629	3.3833	0.652559	0.77479	25.579	2.16901	2.64806	2.44739	2.35314	2.77202	0.186674	26.5619	2.79613	162.81
AGT22832	8.53277	7.46919	39.5222	1.64494	7.00627	69.8073	11.6476	14.9659	4.13556	2.0894	1.62989	2.84351	25.3624	0.0805484	45.2893	34.108	6.58214	8.47955	2.42442	2.51186	0.79083	7.93054	299.57	1.71548	3.97273	1.75171	2.20697	0.24505	0.76042	11.5583	23.2601	10.7545	0.317821	10.7545	39.1428	1.46162	3.78096	2.47948	1.10397	23.306	1.83143	3.54444	3.71967	3.83189	6.31958	2.12788	38.0868	6.97218	187.132
AGT22833	8.1486	18.1889	73.0391	3.14177	4.70665	58.0763	18.0874	19.1635	5.11537	2.71364	3.52809	1.42041	33.6358	0	36.3569	39.2067	5.89564	10.4177	3.57814	4.66047	1.92582	4.68179	339.74	0	5.57802	3.41261	3.7715	0.795659	0	10.2352	20.4939	3.10392	0	3.10392	56.174	5.42375	6.13825	4.02535	3.5845	26.4049	1.48663	7.42486	5.43487	6.22093	4.55982	1.15151	67.2837	4.31203	103.3
AGT22834	10.6226	1.33396	15.9025	3.31797	2.32998	57.234	7.05464	8.80906	4.22052	2.68672	0.38812	1.87509	11.3878	0.431567	18.1052	17.8965	2.67536	4.91159	3.66073	0.19226	0.635573	6.95301	153.785	2.96164	6.21301	2.06479	2.98727	0.131294	1.49388	7.31874	17.6603	9.21938	0	9.21938	19.2341	0.671243	2.43094	2.43553	3.94326	14.453	0.858597	3.30804	2.69047	5.64594	1.12865	0.760058	17.1681	4.98079	100.618
AGT22835	13.3973	4.28742	21.2516	18.204	2.70425	39.1435	8.17572	39.3839	10.3433	2.51862	4.21011	7.34497	19.377	0.901602	19.7988	31.1906	15.4387	7.89306	3.79542	4.17105	6.04319	6.20761	98.4231	5.99033	14.6994	7.23967	6.9009	0.421987	2.07334	11.0829	15.6999	12.5523	0.0684128	12.5523	40.9647	2.87655	2.60439	4.44769	3.80216	23.8242	4.82926	6.59592	6.4855	9.21066	29.776	3.20627	29.4068	9.4336	87.3155
AGT22836	13.0165	3.92461	18.1108	12.2809	5.50364	28.4981	4.12015	18.7785	4.32595	2.20987	2.28376	4.35994	20.1622	1.73662	21.5956	27.5903	5.35513	2.98328	3.7208	2.77347	4.0213	7.03872	76.8931	3.45046	11.5746	4.13299	4.44163	0.947003	2.93867	6.09102	9.55712	5.6387	0	5.6387	37.4762	1.61385	3.46065	3.95049	2.76936	22.4309	6.75167	3.81393	4.99334	6.30008	2.78499	3.39029	28.8404	5.13223	85.1112
AGT22837	13.449	2.9005	11.1619	16.6082	6.37965	40.9034	8.06294	29.4677	7.34151	5.19278	3.65694	7.13493	29.2694	2.25211	17.393	39.8267	3.17301	8.8996	6.33353	2.50824	7.98465	12.3186	160.582	3.99702	16.011	15.5095	7.93879	2.8548	4.33096	8.16078	11.6198	13.7353	0	13.7353	29.2248	5.1894	4.99207	6.09808	5.43023	42.2094	5.33398	9.59046	7.22227	10.1682	2.1814	5.23334	45.749	12.8928	101.925
AGT22838	5.0509	0.391471	9.23541	10.4065	3.64677	17.4993	2.30917	16.1738	4.21116	1.83974	0.6834	3.16408	9.66069	0.65858	11.3811	18.7888	3.28326	4.03587	7.83198	3.38529	2.17605	8.3886	57.8642	1.97804	13.1683	1.76275	4.3833	1.92652	10.2825	2.47823	7.27782	6.76393	0.0499725	6.76393	14.5534	0.393973	3.92369	2.33916	0.92577	18.0886	2.30371	3.02025	2.22247	5.62338	4.85788	1.67288	19.4289	8.56133	53.2195
AGT22839	92.8011	18.7251	45.2327	61.1298	74.8008	36.7449	72.0488	117.974	68.3778	38.7617	22.4735	95.962	75.1129	32.7636	52.3207	102.167	26.4589	51.2778	42.5457	73.5419	52.4767	89.9194	36.8882	56.088	98.2496	61.8104	63.1905	32.099	49.1681	61.575	79.3372	85.2277	6.42397	85.2277	20.7374	21.0695	18.1282	26.5475	15.1066	85.0306	68.8703	58.2595	52.1041	68.0457	22.6644	22.4496	72.6943	83.2338	74.7736
AGT22840	118.334	29.0795	20.1376	36.6253	41.1771	40.6216	24.4262	68.9345	54.0101	16.6307	32.433	41.6327	40.3314	24.3211	26.5544	70.0758	15.1203	26.3708	37.1835	42.2218	42.4205	67.6769	25.5768	68.2723	82.7687	39.8584	34.5701	16.1127	38.1577	32.4997	45.0006	56.4471	2.40598	56.4471	100.473	19.8715	14.3931	42.0096	26.1066	62.2926	22.1829	42.437	37.8936	42.4073	9.1125	23.6259	68.061	59.4594	85.4422
AGT22841	77.7944	30.2374	15.9003	23.2792	16.7665	41.3771	24.3087	55.1005	38.2672	15.4669	20.9468	30.8655	20.4522	11.18	21.0461	35.0072	11.5511	25.4475	29.5717	33.204	37.732	71.7152	24.661	30.6451	50.67	24.3135	28.4827	7.93626	28.4385	19.4458	35.1507	28.1956	0.735218	28.1956	25.0136	25.1173	8.30919	28.201	51.9275	37.8544	9.53248	24.0691	25.1688	26.9623	6.49739	32.8163	40.3913	56.8347	57.7531
AGT22842	103.098	13.6595	7.94335	18.4638	19.3972	44.0131	25.751	39.4886	27.7223	8.72318	10.6627	22.2446	21.797	8.57965	14.1273	24.0481	5.83136	30.5443	40.9359	39.278	24.2865	58.849	37.0176	32.8518	59.7121	24.9404	19.2736	10.2308	25.2351	24.1841	29.6548	28.5261	0.34023	28.5261	10.8808	17.2115	10.8272	19.5755	26.2951	35.3004	15.6845	26.6216	23.9413	20.083	2.81881	24.2028	24.0833	58.1107	81.7149
AGT22843	1957.44	82.7797	1498.28	297.493	1822	1201.06	590.309	2539.5	237.257	261.531	963.402	150.583	128.55	555.787	2252.54	100.599	102.986	2832.77	634.52	384.592	216.538	924.989	6359.36	776.898	196.556	496.083	218.09	1393.71	662.311	304.149	219.458	250.534	302.094	250.534	20.3019	754.679	9281.93	1154.15	1062.29	282.412	1672.75	264.765	98.9386	242.318	41.1993	1409.43	1613.63	867.518	822.723
AGT22844	465.664	18.4895	20.5791	36.3664	33.2831	22.8872	26.4893	54.9922	50.36	42.8166	14.9693	22.5999	54.0557	27.1868	31.4199	46.0432	7.42621	26.2444	119.176	38.0029	43.6641	53.6958	44.5064	148.856	68.4122	62.593	41.3054	70.2609	56.3076	21.9396	67.1272	35.3933	9.23573	35.3933	17.1307	26.4283	106.617	20.9931	20.1198	78.9869	21.781	37.0159	26.3424	42.8914	8.0108	32.368	54.9313	59.4603	20.735
AGT22845	239.421	8.55465	30.7113	68.9224	30.3173	12.915	20.4266	83.1324	43.6587	21.9743	11.1464	40.1265	36.0745	11.7444	44.448	65.9708	14.241	15.8859	49.5205	24.3375	51.9826	43.5124	16.7555	85.3685	85.6547	53.1752	38.3145	12.0807	19.9935	23.5459	46.2379	48.1272	3.41852	48.1272	28.947	10.6057	15.5896	17.0389	13.6335	83.7382	22.777	40.1741	52.2341	42.2656	31.4695	10.5962	64.3793	37.0999	31.4212
AGT22846	79.2594	2.94865	19.8987	5.85718	4.83238	23.7988	58.6438	29.735	16.1707	16.7168	2.66909	50.8888	66.4676	2.37429	28.3118	11.3085	9.79652	46.3224	16.5898	6.79968	12.2799	17.077	15.0894	20.0661	18.4244	23.9732	9.2934	2.32175	10.4068	23.2295	9.3517	15.3471	0.836454	15.3471	3.6426	3.95666	4.97544	3.04528	1.74328	49.592	33.4992	7.94418	13.9991	21.0102	1.10881	2.80012	57.6685	15.7283	47.9126
AGT22847	27.1747	0	3.00712	1.28058	1.16268	5.37994	2.74179	2.53603	1.4216	2.01104	0.435769	1.05264	3.00843	0.775279	6.97647	2.64141	1.09229	3.30874	2.65171	0.863451	0.237867	5.20441	9.91586	4.35721	2.58362	2.52904	1.9565	0.884478	1.5248	0.632096	0.843762	2.30027	0.191189	2.30027	0	1.00487	0.454897	0	2.65642	5.48868	1.65258	0.550246	0.671284	0.768373	0	1.28005	14.5434	3.99448	10.1009
AGT22848	11.254	0.412489	1.7254	0.769491	0.426951	3.84142	1.34243	1.95566	0.609034	0.369241	0.0800101	0.676454	2.09111	0.391452	2.47351	1.836	0.80221	1.01251	1.1198	0.396338	0.393065	2.54817	11.6757	0.589482	1.42311	0.61913	0.461863	0.162396	0.61592	0.464228	0.826241	0.84469	0	0.84469	0.191087	0.46125	0.41761	1.00416	0.894183	5.78365	0.353995	0.656687	0.944933	0.775931	0.155112	0.861763	7.07831	1.32014	10.8347
AGT22849	8.34615	0.459997	2.23198	0.333712	0	3.79426	3.7426	1.24623	0.291077	0.205884	0.0892251	1.18543	12.9797	0.0793704	2.90617	0.733993	0.335476	5.53272	0.217178	0.0883972	0.146112	3.90728	3.48683	0.657375	0.529004	0.863047	0.572287	0.120733	0.187325	1.03539	0.172763	0.470988	0.156587	0.470988	0.319643	0.514374	0	0.101801	0.271955	20.0334	0.394766	0.450659	0.183263	0.943961	0	0.52419	5.19934	2.7808	4.57177
AGT22850	0	0	0	0	0	0	0	0	0	0	0	0	0	0	0	0	0	0	0	0	0	0	0	0	0	0	0	0	0	0	0	0	0	0	0	0	0	0	0	0	0	0	0	0	0	0	0	0	0
AGT22851	8.43551	0	2.43785	0.232314	0.290022	2.9822	6.07929	3.79558	0.472811	0	0.652198	1.83803	3.85937	0.193388	7.441	1.31776	2.17972	3.30138	0.26458	0.646146	0.593343	2.16368	1.93574	0.686448	0.515573	0.630851	0.418317	0	0.608562	0.315344	0.561255	2.58204	0	2.58204	0.519213	0	0	0	0.662626	3.33349	2.47335	0.137255	0.669789	0.574997	0	0.212867	8.06166	0.398558	7.69138
AGT22852	12.8862	1.05945	4.87471	1.83913	1.09659	6.76552	5.38737	3.34863	2.68158	1.65964	1.33575	1.98562	3.8508	0.776911	6.52319	3.64793	1.03021	4.03086	2.62603	2.54491	1.96303	6.13573	6.20093	3.29844	6.15282	3.67731	0.856743	0.903719	2.01338	2.98083	1.5916	4.33904	0.180322	4.33904	0.736189	1.06622	0.5363	1.75848	1.35711	5.96445	1.55864	1.36229	2.05766	2.35527	0.199196	1.10668	8.76345	6.21625	11.2816
AGT22853	9.61227	1.24968	2.26784	1.82316	0.97012	4.98771	2.97206	7.22704	3.10226	1.16168	1.51033	2.43224	4.91004	0.47272	2.28519	5.98215	1.40214	4.45969	1.25945	4.71063	1.61831	6.3467	4.0123	2.7966	1.95674	1.94786	2.18859	0.151383	0.548055	3.00219	0.974799	5.38883	0	5.38883	1.13557	1.99937	0.583937	3.25494	2.10281	8.3935	2.0153	1.41267	1.89575	2.12062	0.813337	2.90292	6.69708	5.12758	12.8297
AGT22854	0	0	0	0	0	0	0	0	0	0	0	0	0	0	0	0	0	0	0	0	0	0	0	0	0	0	0	0	0	0	0	0	0	0	0	0	0	0	0	0	0	0	0	0	0	0	0	0	0
AGT22855	6.7357	0.172223	1.12381	1.39221	0.802176	1.78718	1.47129	2.33294	2.07061	1.15625	0.200436	0.847303	0.938977	0.312022	0.497931	1.82241	0.125603	2.53648	0.670822	1.58861	0.711158	4.98712	2.92492	3.16442	1.72312	2.03569	1.8641	0.678039	0.771481	0.726846	1.03492	3.17409	0	3.17409	0.598374	0.115549	0.418468	0.800401	0.305461	1.64646	0.443403	0.885817	0.97775	0.88355	0.194288	0.785029	1.22107	4.9607	2.9343
AGT22856	3.27174	0.139905	0.0702247	0.891714	0.108607	0.670063	0.512227	0.663303	0.531173	0.187854	0.0814114	0.491644	0.120438	0.0362098	0.674152	0.634467	0.306098	0.824196	0.495399	0.483936	0.977654	1.2964	0.805437	0.685493	0.675749	0.47248	0.783255	0.11016	0.34184	0.236179	0.420356	1.18179	0	1.18179	0.194434	0.281597	0.0849849	0.185772	0	0.802493	0.102913	0.154197	0.627054	0.933071	0	0.398571	0.560657	2.08952	1.78775
AGT22857	2.6056	0.412489	0.897207	0.44887	0.213475	1.2073	1.28649	0.279379	0.0870049	0.923102	0.720091	0.579817	0.315639	0.142346	0.971737	0.762112	0.200552	1.01251	0.194748	0.792676	0.655109	0.955565	1.78104	0.800011	0.426932	0.232174	0.615818	0	0.223971	0.696342	0.15492	0.633517	0	0.633517	0.382175	0.09225	0	0.365148	0.894183	0.657233	0.303425	0.45463	0.369756	0.564314	0	0.470052	0.593391	0.880095	1.65937
AGT22858	1.39538	0.407149	0	0.316471	0.158034	0.812505	0.165631	0.827289	0.386454	0	0	0.286156	0.116832	0.105378	0	0.666764	0.148467	0.749554	0.576682	0.352087	0.840617	0.707396	2.05098	0.187024	0.49164	0.343752	0.0759808	0	0.165804	0	0.0764574	0.468987	0	0.468987	0.424381	0.136584	0	0.135158	0.481423	0.454107	0.0748742	0.224372	0.243313	0.417756	0.688967	0.231984	0.251018	0	1.44519
AGT22859	2.84066	0.670982	0.673596	0.573698	0.52088	0.803405	0.81888	2.04506	0.636876	0	0	0.94317	0.962699	0.173662	0.646647	1.09883	0	0.741159	0.118797	0.773652	0.319693	1.55439	0.772575	0.308215	0.694477	0.188835	0.375649	0.132082	0.136622	0	0.126002	0.772891	0	0.772891	0.233127	0.67527	0.203794	0.44548	0.198346	1.60365	0.493571	0	0.20049	1.37693	0	0.382309	0.517098	1.78953	1.66717
AGT22860	7.45971	0	1.6097	0.65193	0.5745	0.196913	1.10388	3.00744	0.624388	0	0.430642	0.866884	1.27416	0.0638465	0.158492	2.11313	0	0.363313	0.174701	0.853293	0.548493	1.7144	1.27816	1.13314	0.765967	0.694245	0.276212	0.388476	0.100458	0.62466	0.370594	0	0	0	0.171417	0	0.149848	0.818898	0.437528	2.51553	0.544379	0.181258	0.442258	0.885889	0	1.26499	1.36879	2.36849	0.700493
AGT22861	9.35016	0	1.53343	0.453329	0.107798	1.2193	1.18629	1.97508	0.878692	0.745818	0	1.85433	1.39464	0.1797	0.356869	1.36444	0.303817	1.32934	0.442537	1.20083	1.36734	4.98613	0.519633	1.82854	0.910255	1.40688	1.2957	0.218679	0.113098	1.40652	0.573684	1.06635	0	1.06635	0.482464	1.02483	0.253055	0.184388	0.492581	2.43379	0.510731	0.66321	1.20327	0.854879	0	0.632962	1.24138	3.99977	0.985793
AGT22862	2.17751	0.654617	0.0821458	0.127206	0.254088	0.78381	0.199727	1.55181	0.828456	0	0.666621	0.115021	0.234805	0.338853	0.157719	0.618476	0.596766	1.68719	0.173849	1.13217	0.571809	1.51647	1.22481	0.300697	0.959846	0.276343	0.366487	0.193291	0.599805	0.414408	0.122929	0.37702	0	0.37702	0.341161	0.549	0.0994117	0.977884	0.483771	2.39895	0.120383	0.480996	1.0758	0.671671	0.369242	0.372985	0.554934	0.523764	3.13684
AGT22863	8.19263	19.8676	8.1593	0.596652	0.350525	7.02844	12.0316	8.41021	14.5719	1.51573	15.371	22.2146	49.4954	2.80478	2.97359	25.0276	14.1601	3.82383	0.559607	12.1046	5.16328	3.13806	7.40861	1.17534	1.7136	5.71841	3.70762	0.888842	1.10327	9.90936	1.95023	15.0833	0	15.0833	13.6487	0.454421	0.274285	1.9486	0.533906	193.747	3.90273	2.73716	17.8094	38.5697	1.91019	0.514548	6.47242	2.89022	9.45619
AGT22864	8.96782	2.15242	115.027	13.3397	4.56717	267.114	425.318	96.2174	106.146	122.156	2.83902	291.765	1.8941	9.06194	52.1816	4.01295	467.685	196.755	5.69085	408.666	37.7396	37.5632	152.541	5.62468	15.149	70.1871	49.8616	4.29351	11.9208	270.704	91.133	139.173	0.256446	139.173	8.57523	14.6337	2.17915	58.686	9.07743	7.45351	331.07	30.9983	232.905	381.113	72.8455	8.17599	5.30811	24.7992	622.516
AGT22865	32.5465	14.1454	559.992	53.708	7.28086	393.848	1241.14	352.194	447.837	629.672	16.1047	1279.24	9.22108	28.6519	184.827	12.5897	1090.04	590.685	16.9865	780.034	177.819	104.006	221.159	72.1334	35.2225	457.548	285.036	11.2591	29.5535	1019.03	273.947	570.636	1.76644	570.636	46.3689	49.1031	4.0161	237.848	32.8153	23.1752	837.283	92.5261	565.82	1075.29	146.307	39.2472	8.6262	75.9441	1244.87
AGT22866	34.6784	159.204	179.192	54.2378	322.406	325.876	340.901	335.556	128.885	141.391	143.376	218.921	496.521	30.0745	81.0437	283.705	137.589	254.102	166.931	281.544	76.9527	715.099	320.366	88.9827	59.5498	163.137	79.4832	43.7181	97.0389	286.411	70.8553	238.291	19.176	238.291	160.876	81.5186	140.187	144.81	86.5479	625.878	305.936	83.2702	93.7322	141.062	50.6735	116.304	282.747	721.466	306.231
AGT22867	66.3803	24.1118	83.2885	22.8528	12.8811	71.4	66.1306	66.0263	54.3034	46.3006	14.0308	76.5323	42.5552	16.9099	12.9929	32.3991	11.7232	58.2312	19.371	68.9053	33.8469	84.0857	58.5103	29.8529	19.2314	48.3032	37.8358	7.96166	32.0967	56.4607	23.2724	69.2855	3.83916	69.2855	14.5929	17.3949	11.9693	24.0986	20.9996	83.9416	24.1255	37.2432	37.9599	46.6867	7.60455	23.4881	57.1445	62.7855	74.1743
AGT22868	178.54	51.7256	74.0082	77.1795	35.2757	60.1975	97.1486	83.8192	81.3684	95.4174	43.602	87.6577	72.1331	92.9619	18.6354	76.2431	39.4863	67.281	120.851	168.331	76.6219	115.347	61.088	87.9345	67.3796	98.7709	105.369	44.1542	85.635	76.3033	65.5427	91.6927	14.8103	91.6927	38.9664	14.2708	29.0715	19.2571	11.1463	119.234	32.8929	63.0484	72.8005	75.6416	9.27095	19.0053	64.6745	118.614	84.7657
AGT22869	120.306	17.8137	8.19641	25.6157	56.4671	24.8842	22.3441	89.4838	88.2984	17.9392	12.9574	51.1231	19.5948	55.3261	11.922	38.1485	45.4704	13.1179	177.669	77.0229	72.6146	67.0586	37.6032	112.739	240.711	75.1997	74.7973	37.9882	71.3337	31.3251	107.046	63.8376	1.51598	63.8376	15.473	16.9316	23.4453	20.6971	8.77638	37.3711	8.18978	68.7175	65.6472	54.8333	10.8853	17.7622	21.5076	33.2567	50.5843
AGT22870	88.2883	15.1984	5.79224	27.8711	32.3365	22.0173	18.5485	52.804	66.4303	27.9657	17.033	33.0347	12.9221	28.4095	6.41945	31.9096	45.7737	12.021	82.0215	62.3076	69.9105	38.4684	20.7403	69.6414	117.203	49.5849	53.364	18.948	41.0325	23.7566	48.202	51.2235	0.934134	51.2235	29.1408	19.6387	13.5065	26.1608	11.4814	43.1406	15.6311	66.5908	45.7494	48.0826	89.538	18.923	22.2977	30.6261	62.539
AGT22871	87.7871	54.774	259.128	146.564	61.1237	651.469	514.168	172.972	184.997	114.917	62.1531	226.649	226.725	25.1633	222.147	128.34	52.9295	323.69	60.6105	415.246	112.001	220.469	330.906	95.1902	142.202	113.686	109.628	21.5644	46.0054	259.485	53.4865	247.115	69.7459	247.115	50.9072	82.2268	10.8136	153.645	123.865	152.074	211.782	115.96	128.682	148.933	27.42	155.264	169.059	224.239	146.303
AGT22872	9.90491	1.4536	15.6141	1.73999	0.902738	23.7865	137.899	7.28549	5.24291	3.90359	0.507516	9.399	11.2621	0.451462	2.66167	5.20042	0.424045	52.1294	1.69856	8.12871	1.93921	17.1737	16.1093	4.18432	3.6108	6.29994	3.68921	0.743963	1.89424	8.34323	2.62049	8.26025	0.445336	8.26025	1.11109	1.46289	0.618092	2.60571	0.945324	9.91279	4.81167	1.65551	1.34645	4.99642	0.57394	1.90492	15.2799	11.4753	12.5895
AGT22873	11.7265	4.55351	6.56195	1.96378	1.36834	18.9947	35.6139	4.97436	2.88137	1.25578	1.28212	6.29743	12.1813	0.874395	5.42647	6.77237	0.964127	20.3354	2.75666	6.18177	1.63299	9.18748	12.1772	2.20411	3.90212	3.72047	1.80917	0.404805	1.43561	6.81911	3.3652	5.97829	0.525018	5.97829	1.63311	1.08406	0.803041	2.63309	2.95261	17.1318	4.43003	1.56497	1.97506	2.71286	0.248559	2.76187	13.3123	5.48454	16.58
AGT22874	4.95336	5.15673	14.9214	1.65046	2.11931	31.7197	36.8965	9.45074	2.39932	2.1654	2.29468	6.07603	19.1495	0.392546	10.6215	11.4636	1.88041	18.7635	3.11492	12.1539	0.963511	10.3649	20.0391	1.95073	4.02914	2.64642	1.41519	0.537404	0.864697	8.70532	5.01273	6.40582	0.232332	6.40582	2.10784	2.13693	1.10557	3.22228	3.76607	18.7044	8.14436	1.28159	2.26594	3.81269	0.855499	4.40727	22.1613	6.79567	36.1774
AGT22875	5.17503	1.96089	18.4326	1.46875	4.01316	15.2257	14.2137	8.45165	3.15844	1.43615	0.726128	3.50807	16.5224	0.59979	19.814	9.88072	1.04006	11.8144	2.65115	9.35207	2.54803	11.9759	18.9346	1.52852	4.98163	2.10708	1.99601	0.982544	1.66967	7.97476	3.4145	6.29702	0.455116	6.29702	1.23872	2.39203	1.516	5.08918	3.5833	30.9596	3.73718	1.11336	3.03612	3.20088	0.804405	3.75809	32.037	11.9809	33.4093
AGT22876	11.1841	23.7289	21.5118	5.04786	4.49034	14.2191	20.0549	17.8524	18.3842	21.5352	9.21809	17.4627	19.2578	2.17759	6.20801	20.2536	11.1215	23.137	9.79885	21.2209	14.093	32.7383	20.302	4.3076	9.66063	6.32655	14.4254	2.45842	9.44899	34.9535	17.7252	28.6705	2.36619	28.6705	9.63748	6.52691	2.3957	11.3028	7.22813	27.6701	8.50984	12.4607	14.5536	17.6027	5.45018	8.27688	27.4962	26.7167	22.4449
AGT22877	130.928	44.1356	40.8055	33.3392	44.2701	97.0963	73.6079	61.9434	70.0602	26.2708	38.9214	63.4252	122.339	15.9374	29.0874	63.8524	30.3077	58.4126	42.6959	82.8039	31.1214	100.487	58.24	97.7686	81.3676	61.2091	28.6435	17.1969	40.2084	44.2947	51.7792	66.9699	2.55565	66.9699	45.6346	43.1456	21.9272	51.2544	43.5788	217.59	43.3994	38.2804	41.376	47.075	13.4313	47.8751	108.75	84.2986	112.408
AGT22878	108.003	41.1343	61.1158	28.635	34.5508	96.469	71.7206	55.9992	60.4392	22.0929	36.4311	59.0927	85.5523	13.8828	60.3357	70.8452	44.5189	53.2515	30.4129	97.9871	26.419	108.727	70.641	106.543	60.0018	54.5944	30.3369	12.5993	29.549	50.4139	35.2546	78.9064	7.24626	78.9064	32.9281	43.881	13.7928	52.7629	39.1537	166.945	55.3724	32.6424	30.8503	59.2571	41.1141	57.7495	155.383	93.5574	110.849
AGT22879	28.7006	42.0093	30.0189	36.236	36.6881	48.4372	43.4363	44.6554	57.5957	23.8947	43.968	42.8527	33.5689	17.6683	8.3408	32.634	57.0197	25.5646	34.7093	97.2111	22.8882	98.3318	37.4531	38.2365	41.266	35.7965	30.923	11.1408	28.0373	36.1977	27.5013	64.5196	7.22463	64.5196	30.4078	22.9005	14.8858	50.746	23.2841	69.6309	25.3223	34.5114	26.6739	51.6347	47.7205	29.4212	49.5515	92.7441	36.2429
AGT22880	430.954	251.327	339.372	285.037	165.512	145.067	232.652	440.009	685.707	406.334	223.24	510.092	337.614	180.149	126.798	507.268	657.508	200.784	342.644	336.49	374.123	386.031	213.881	286.082	579.857	358.773	666.631	153.881	374.928	331.884	438.117	590.992	124.521	590.992	209.312	181.214	126.893	243.791	175.19	899.299	223.933	450.579	313.971	453.433	395.437	226.224	293.441	318.235	446.13
AGT22881	238.628	3389.22	3078.87	1874.57	787.239	2440.89	2809.69	1559.51	2208.9	2799.9	2100.26	3306.88	5756.15	794.584	996.767	8953.13	3119.93	2746.44	721.257	1890.79	1315.83	4692.48	2703.22	1239.72	981.527	1134.47	2251.56	722.488	1071.61	4552.49	2578.68	3660.81	1633.71	3660.81	2249.04	1781.69	519.767	3302.73	2837.52	3409.26	1850.1	1589.99	2131.71	2326.61	1825.53	3096.88	1591.49	4585.58	2624.93
AGT22882	83.0771	1.28893	15.2502	1.45986	241	2.05775	4.04496	154.022	17.3609	9.88965	3.3216	13.0708	22.2974	5.43291	7.15736	21.6184	15.9804	12.7459	145.203	4.24617	11.1711	70.5957	3.76323	190.534	6.09859	58.5574	20.961	22.6178	19.646	13.2109	8.92109	13.9986	0.0470104	13.9986	3.45468	2.71788	96.0807	5.86802	2.06837	129.442	27.0218	21.1063	11.499	16.6259	13.0866	2.8327	11.3523	43.8051	43.6597
AGT22883	0	0	0	0	0	0	0	0	0	0	0	0	0	0	0	0	0	0	0	0	0	0	0	0	0	0	0	0	0	0	0	0	0	0	0	0	0	0	0	0	0	0	0	0	0	0	0	0	0
AGT22884	247.088	32.9817	32.7541	81.9805	95.8067	67.092	59.7281	121.781	128.811	88.0948	37.3527	63.0608	70.4215	56.2659	49.1023	88.1885	58.1941	96.1051	103.602	138.415	101.157	86.2634	100.757	114.793	178.391	77.0509	117.936	74.4183	87.2302	69.4477	137.59	129.632	34.2249	129.632	27.6006	28.5526	57.3036	33.67	24.5312	141.718	48.131	128.988	86.8932	97.8839	44.4085	23.4397	81.1177	89.6655	39.7785
AGT22885	89.9096	72.3214	14.6215	58.8689	152.053	21.6486	26.5605	109.532	121.4	91.7132	98.1968	98.1292	66.0054	78.772	12.2618	72.6309	20.5116	13.3142	85.3628	46.3265	199.409	30.25	30.3594	87.6659	324.713	125.513	286.798	127.337	80.1735	33.0658	79.9772	98.7326	2.56446	98.7326	144.483	22.9134	64.0669	31.3437	22.5663	116.833	18.472	180.085	91.8413	82.4506	24.3628	16.5973	34.37	35.3619	42.7846
AGT22886	20.2971	0	0	13.0429	13.0263	0	0	11.3652	0	0	0	0	0	13.029	0	0	0	12.3567	29.709	0	0	0	0	0	40.5246	0	31.3144	6.60629	41.0002	0	37.8131	12.8858	8.56812	12.8858	0	0	0	0	0	0	0	0	0	0	0	0	0	0	0
AGT22887	9.5823	130.125	10.0034	4.58919	4.71572	4.25352	7.11014	9.88892	33.179	3.86366	204.775	25.2421	169.543	46.5325	15.6115	314.042	8.86049	3.06069	39.9259	4.42368	7.95509	12.2208	9.08045	4.56905	14.7073	8.63793	7.75641	17.6221	44.2243	6.11696	6.40416	14.4037	10.0672	14.4037	238.903	2.21658	3.88425	6.65107	6.80476	303.375	53.1905	6.89101	6.55987	8.96663	5.59053	4.61492	41.9855	8.86804	8.62488
AGT22888	16.2609	205.084	26.8615	6.25233	6.88084	16.3617	22.8518	14.4082	20.6823	4.90939	367.561	37.2222	284.486	79.8916	26.5877	518.512	11.959	7.58782	61.6738	4.66286	7.07379	10.3951	11.5452	4.64833	18.8451	7.23409	9.5525	27.7861	49.0901	12.0641	11.3185	29.3535	24.1853	29.3535	305.651	4.90619	7.60525	8.60654	6.87792	370.054	72.7397	8.46667	7.05159	12.1641	15.3114	6.43916	82.6879	10.4015	20.1357
AGT22889	17.9182	240.039	19.479	6.5193	10.2038	26.4804	32.9742	44.5131	19.2093	10.9257	415.581	40.0319	194.875	72.3323	27.4463	345.039	7.53194	12.6753	48.2057	8.66029	9.24485	28.2747	23.3322	7.66704	24.9416	11.9783	10.9798	55.3216	33.9007	14.5288	10.2259	35.0877	41.6279	35.0877	317.939	7.76897	16.7294	10.8046	7.95605	209.033	62.7323	9.31312	7.85502	9.47278	7.06106	7.13264	93.0004	20.3659	13.5525
AGT22890	30.3878	15.4294	9.33343	17.067	19.6558	9.00041	14.7263	103.834	31.7937	18.8583	26.1297	46.0184	22.0808	20.9398	11.7561	55.8683	10.3871	14.8581	52.2537	15.1674	23.8764	55.2192	20.214	20.2932	45.7934	24.6064	26.5051	12.7721	36.4111	29.2195	42.3473	31.4443	1.51509	31.4443	22.1305	5.97232	17.4234	6.0413	5.02882	48.7272	8.5851	29.1423	20.8056	30.7494	6.24837	4.17024	46.0998	41.9948	24.5751
AGT22891	6.04395	185.591	6.6643	4.10577	3.98972	7.17936	11.2669	8.12222	22.4036	2.68367	228.288	14.3482	155.179	45.7804	26.4621	192.537	0.624699	3.67951	34.0719	3.53905	1.63247	9.59089	14.6296	1.83617	3.49701	4.58025	2.39776	24.8989	49.7072	1.92803	1.55492	5.37187	3.46256	5.37187	264.673	1.72409	4.33604	10.6157	32.8326	279.467	47.7818	2.72735	4.0098	4.10148	0.644209	7.4835	108.393	6.2443	5.27009
AGT22892	5.90613	214.525	32.4939	2.57099	2.93453	29.0433	59.4938	11.5215	11.9601	1.26894	343.705	40.6825	115.998	74.2346	44.7036	206.194	2.75689	7.82914	28.0259	2.1793	3.00181	9.57808	22.7148	1.66407	3.74952	4.12245	1.32271	20.0913	65.0399	9.17341	1.0648	21.7716	20.5084	21.7716	538.325	2.37771	3.30089	7.05867	28.4948	246.721	72.2977	3.03798	3.31797	4.24229	7.86264	11.1731	134.518	7.56138	6.20578
AGT22893	7.3193	196.545	15.2093	2.35522	6.14545	37.3702	52.6376	13.2196	11.0551	4.21517	298.397	39.6185	118.438	57.7933	35.6033	236.588	2.09038	13.6693	31.5115	3.85567	2.03764	12.4895	50.9576	1.92269	5.08567	3.7644	3.41314	27.1365	49.9688	17.7419	2.71688	38.0471	10.6979	38.0471	401.664	3.5714	2.81896	9.06185	13.8794	212.993	67.0176	3.45997	4.52693	5.18167	2.07867	9.3322	203.684	11.0662	8.81744
AGT22894	14.2914	140.956	7.24074	1.60179	5.75911	19.7397	28.8385	10.0494	9.64963	1.66022	250.866	44.6094	124.536	101.445	19.5954	275.278	0.300582	8.80164	33.1288	4.03934	1.57097	9.54782	11.6266	1.51457	4.55022	3.01579	1.84594	38.7808	41.4566	9.39292	2.63149	26.9024	20.9397	26.9024	314.177	1.38262	5.25758	5.74637	8.28473	203.838	42.2931	3.02838	1.47781	5.28611	0	4.93151	248.385	10.1128	4.97402
AGT22895	19.0223	48.4889	92.751	24.6511	13.2255	10.461	22.9244	150.006	51.4145	17.5966	123.541	63.5534	30.4604	15.9417	4.63093	48.8661	9.55758	18.336	20.8822	19.6435	36.6315	54.6464	11.6942	25.6846	15.8247	49.4216	21.5216	15.4784	11.741	36.5036	6.39853	42.2675	8.02996	42.2675	221.288	30.774	10.3489	31.3228	25.5681	41.3441	12.5321	33.7026	50.1225	49.0798	1.47841	28.3745	26.2589	48.9324	11.1641
AGT22896	262.582	95.8546	191.041	109.787	288.891	78.7652	223.07	263.509	318.438	204.417	111.557	266.505	442.113	202.485	192.907	184.677	213.833	189.961	299.986	130.026	246.71	344.512	91.2969	194.253	478.547	246.755	273.582	144.846	521.231	233.206	500.831	322.579	49.6643	322.579	178.273	45.3963	193.519	76.7424	88.339	465.822	78.8054	185.918	196.278	281.315	86.6671	84.3329	211.619	315.799	196.138
AGT22897	37.0667	53.7263	47.9428	38.8838	55.1465	56.2288	40.5555	114.827	105.013	34.4669	91.3595	67.9686	54.3017	27.0382	46.0247	64.8226	43.9717	31.2113	55.5934	66.0771	77.7427	127.227	32.1333	83.7262	177.326	49.0567	85.7798	19.7418	76.5765	70.039	81.8339	108.186	1.06685	108.186	94.9929	52.0671	15.9554	111.37	55.0569	112.046	38.2034	84.217	65.6409	92.1829	45.1204	93.1964	69.9278	147.747	218.25
AGT22898	137.647	84.0202	79.6121	61.8245	57.2144	84.4822	71.9579	120.004	116.593	48.6892	109.278	83.7084	165.3	19.228	94.2316	184.648	41.0657	71.8581	63.5739	73.5921	75.7562	130.101	82.0606	47.2163	182.977	57.9115	83.9543	17.6419	49.7026	87.0937	69.2013	109.799	3.98911	109.799	81.7377	78.92	29.0111	128.986	100.742	279.206	75.0331	76.2492	57.522	105.266	28.6016	114.894	216.381	116.366	292.791
AGT22899	74.9039	81.5212	80.4616	57.5161	58.4164	58.8163	67.124	118.392	85.0656	42.1004	96.0158	70.7928	81.0871	20.2877	56.2794	96.5719	83.7494	63.7835	58.7044	68.0109	63.4904	95.3332	62.3881	23.4042	154.283	43.8997	60.7065	14.0414	66.715	61.2011	81.1063	75.5435	5.90365	75.5435	79.5245	124.904	23.3315	151.182	149.455	139.258	40.6504	62.0595	44.6184	84.4493	49.5198	160.338	125.408	105.365	163.601
AGT22900	165.265	168.103	815.604	297.163	392.187	650.375	310.354	720.809	264.346	226.678	339.041	236.672	784.322	238.508	1067.4	439.702	233.718	383.09	294.712	385.177	173.707	449.081	573.254	85.9256	247.102	116.16	185.689	167.989	355.975	250.876	356.983	311.738	258.1	311.738	207.527	170.857	487.324	191.633	186.61	702.437	552.636	165.238	164.421	259.55	101.477	256.062	1956.65	387.095	726.691
AGT22901	334.937	1601.19	2251.86	363.603	239.611	2105.48	752.273	844.237	216.035	141.837	3470.15	170.014	789.377	131.778	2612.24	373.018	132.352	706.932	142.062	583.649	118.711	500.917	1170.3	155.984	139.726	115.227	143.825	114.782	124.233	241.808	132.984	285.697	302.536	285.697	1881.75	1160.18	274.377	1256.21	1480.1	597.093	1086.76	127.136	109.651	196.827	262.643	2085.73	2494.7	448.959	2167.66
AGT22902	21.9152	10.3084	18.3451	4.07911	5.0924	5.23635	3.81229	24.1192	6.52294	8.80815	25.0847	4.61047	10.4875	3.88072	4.81673	10.3886	2.73379	4.83064	7.63218	4.32208	1.48833	17.3674	4.85557	5.16561	8.72946	2.63736	1.74883	1.84472	4.96114	5.53702	2.81568	12.9535	0.717762	12.9535	28.6524	11.9461	4.55405	11.1992	6.09443	31.9535	5.85943	2.7543	1.68008	4.32693	1.58578	6.40742	21.3772	11.9968	6.65273
AGT22903	44.1916	1.67077	2.76751	2.46746	0.907908	22.5391	5.57339	11.9951	5.60332	3.36509	3.40282	3.05309	14.0473	1.47025	2.62995	12.081	1.58404	31.4968	4.61461	2.60067	3.71489	17.9977	14.1395	6.80488	5.70661	4.70206	3.18029	0.855112	2.92567	5.78204	4.45524	6.4151	0.0853116	6.4151	2.78637	2.24193	1.1164	2.1076	2.56823	22.7876	2.94963	3.62154	5.8909	5.05718	0.282724	2.7607	30.1297	12.4768	30.9571
AGT22904	75.9786	8.76464	16.8643	15.7826	10.5839	39.0625	30.4059	32.155	25.2655	15.0376	7.50864	36.2758	19.4216	4.0328	16.1114	22.3887	3.55115	29.9404	14.9142	19.0887	13.9199	44.838	29.1538	24.6035	32.2544	30.6959	20.4453	4.69667	14.6735	25.2765	20.7565	30.8483	0.372944	30.8483	4.90615	8.82065	5.0283	5.98069	6.90901	42.2053	5.9995	13.2378	13.6036	22.8572	3.15852	4.71644	27.0932	36.3619	21.7773
AGT22905	115.206	4.81566	69.2933	89.5858	54.2064	130.697	100.891	101.111	85.3231	51.729	5.13749	82.3581	112.622	4.98552	135.62	68.1458	13.4629	110.524	31.5465	181.845	43.0846	172.916	151.789	53.827	72.2721	89.8998	103.947	10.4275	18.3035	88.7475	24.7181	91.8348	7.99154	91.8348	3.90403	11.3084	15.1139	12.7889	17.557	209.983	75.5706	70.1787	83.9373	77.8226	6.33806	14.6338	157.109	170.39	112.816
[truncated: 4,069 more rows]
[truncated: 487 more columns]
