# Supplementary material for: LSTrAP-Crowd: prediction of novel components of bacterial ribosomes with crowd-sourced analysis of RNA sequencing data
Source: BMC Biol. 2020 Sep 3;18:114. doi: 10.1186/s12915-020-00846-9 (PMC7470450; doi:10.1186/s12915-020-00846-9)
Supplement: Supplementary file 10 — Additional file 10 : Table S9. Listeria monocytogenes expression matrix. Genes are found in rows, while samples are found in columns. [file 12915_2020_846_MOESM10_ESM.txt]

geneID	SRR8870725	SRR8870736	SRR9114274	SRR5477465	SRR8870750	SRR8870718	SRR10315825	SRR8237479	SRR5477460	SRR7868519	SRR9167352	SRR5477449	SRR8870726	SRR8915438	SRR5477447	ERR2729674	SRR5477445	SRR5477454	SRR3033158	SRR9114279	SRR5217842	SRR8237502	SRR8237471	SRR2396555	SRR9995506	SRR9995502	ERR1248461	SRR8915442	ERR2729673	SRR8237470	SRR9995501	SRR8870739	SRR7666036	SRR10078140	SRR5477446	SRR5477467	SRR9167355	SRR10315824	SRR10135717	SRR9995509	SRR8237506	SRR5488349	SRR8237486	SRR5477450	SRR6003911	SRR9167351	SRR9167357	SRR10315813	SRR5477464
AKI47977	612.505	485.547	453.207	428.041	599.281	47.878	166.515	169.226	316.411	341.198	256.539	450.479	247.506	314.379	475.126	175.976	481.75	324.107	260.816	285.358	326.706	169.943	219.982	153.165	431.977	340.273	304.986	316.847	195.688	219.332	434.348	297.161	87.1387	31.2598	467.883	403.717	391.012	129.654	290.936	350.782	189.871	101.895	207.004	427.784	334.767	372.31	427.209	174.099	321.816
AKI47978	662.594	706.555	251.134	357.255	762.207	186.01	175.958	216.848	446.007	894.184	593.092	324.665	425.752	538.242	381.673	193.248	395.837	267.987	419.552	182.826	301.535	260.604	301.347	150.47	522.474	504.906	370.593	596.073	213.717	347.98	525.18	295.076	83.8062	87.2084	379.411	331.558	670.898	132.545	316.015	518.247	262.8	419.823	325.357	283.547	419.352	634.167	693.302	203.859	293.808
AKI47979	50.408	52.8205	10.6995	12.1699	23.7966	1.01213	15.7077	6.96464	14.0156	9.05264	16.9483	14.0634	9.24359	11.0079	13.4198	23.5069	20.2222	10.4152	9.74787	9.36782	5.38883	10.0232	6.88586	3.93707	26.9051	16.0506	10.1844	8.98768	29.3707	6.36869	26.5561	15.1961	4.89177	5.98963	18.4098	12.0646	19.8962	13.0705	24.4843	18.1208	10.0559	22.9894	9.55085	12.9367	13.2732	23.7874	24.687	8.33133	10.8142
AKI47980	224.101	308.665	245.804	599.646	425.65	200.526	687.211	403.451	500.304	681.028	427.776	1088.04	516.067	429.654	968.487	495.801	752.195	1456.89	409.103	218.473	246.432	476.122	492.867	155.35	937.288	440.138	263.841	348.778	630.528	396.331	371.334	893.434	1915.73	823.701	739.004	551.004	399.463	694.692	318.332	556.943	429.585	28.3175	556.374	1060.08	465.914	353.776	412.882	565.742	588.829
AKI47981	268.427	249.536	206.48	352.045	269.736	131.104	252.942	135.838	231.385	186.887	273.787	654.271	180.47	192.125	561.057	86.5407	428.534	990.168	180.79	215.524	119.893	125.298	155.702	64.3279	244.312	214.291	196.618	144.524	149.524	165.058	236.157	516.657	100.958	240.11	469.65	327.488	294.061	282.49	243.645	272.84	133.792	45.9568	159.727	600.894	185.207	290.807	286.771	235.089	305.532
AKI47982	300.12	328.969	260.21	264.623	347.813	145.826	148.031	123.954	269.796	332.681	326.453	460.859	220.904	183.01	408.218	81.7212	315.72	831.685	225.697	167.599	328.48	125	180.464	180.31	379.086	377.096	216.962	135.679	119.234	167.988	357.174	236.223	166.433	151.344	344.403	247.451	335.724	182.525	202.958	395.325	117.671	311.256	184.145	395.21	297.106	347.745	343.044	175.68	226.956
AKI47983	349.526	537.142	313.284	356.098	351.54	152.496	298.87	168.574	383.437	557.284	554.45	592.011	259.348	354.701	538.446	144.003	438.839	1050.96	401.652	230.112	303.463	194.161	259.954	151.417	404.182	387.855	364.046	281.944	238.916	270.884	413.933	312.221	217.492	183.328	469.067	313.59	537.9	322.687	318.104	565.831	149.077	624.419	308.838	531.578	325.843	564.164	590.975	333.917	313.823
AKI47984	125.941	127.191	83.4506	97.2861	56.0293	19.1974	72.0895	83.2617	127.67	88.2795	77.8028	100.291	40.8194	64.0667	115.551	66.4355	109.133	105.227	48.25	64.3486	68.9164	60.0972	93.9243	46.3277	50.4589	48.8535	82.177	57.8155	72.2356	85.1275	62.8169	100.616	80.7945	20.8179	114.133	91.4427	92.4122	68.9601	60.3706	67.7684	94.5176	61.0704	70.2358	86.8569	58.2851	115.078	101.05	52.5063	102.309
AKI47985	231.112	212.29	82.4934	105.99	107.928	34.0424	77.0482	135.341	111.012	157.984	121.863	98.9182	48.052	121.501	107.259	76.386	100.013	98.7135	69.1202	64.8956	71.0652	90.3742	128.792	38.2248	62.6874	43.3218	109.822	137.071	103.814	128.355	67.0326	120.166	68.8268	25.6052	104.432	95.6579	160.36	69.443	42.7205	55.7085	169.853	21.221	110.869	56.19	125.119	153.93	143.742	97.8132	92.4116
AKI47986	148.539	103.159	77.2787	56.9546	71.5478	24.9838	58.162	61.0519	37.3776	45.3384	118.331	57.3901	21.2664	36.3444	52.7496	44.3477	67.9687	138.145	47.7281	57.2468	29.1836	44.8721	50.359	21.5259	64.839	20.2337	122.607	29.3587	77.3931	36.0313	56.5296	133.095	139.565	17.7196	61.3806	69.6815	150.32	52.8108	49.9169	25.2738	53.6998	24.2753	40.6849	58.6197	93.7912	106.869	118.64	33.1086	49.6614
AKI47987	247.062	153.174	51.445	108.755	109.301	17.6907	124.193	65.0327	100.05	76.7163	138.911	81.0901	22.9922	53.1536	64.0405	72.8364	81.5715	219.131	100.192	34.595	60.8944	51.9047	57.1179	24.3938	60.4746	39.57	204.791	31.8637	100.763	42.9995	58.5696	103.992	133.742	8.7787	78.6252	114.088	161.942	123.529	51.261	37.4113	64.3123	101.796	52.9933	79.6838	37.5249	137.691	159.069	93.396	91.4464
AKI47988	309.087	235.668	73.2011	149.012	195.703	47.0466	144.924	108.276	125.801	85.5052	191.387	84.4055	73.2831	69.331	67.0029	81.2601	91.2959	296.799	149.46	62.5703	84.2313	92.0587	100.239	29.1582	139.106	97.5024	221.11	53.3969	129.647	86.8928	152.371	98.7705	121.606	26.2437	84.6071	155.249	221.14	157.814	77.2501	69.5079	96.429	150.853	100.038	87.7656	85.232	191.395	247.834	105.306	126.671
AKI47989	535.931	257.517	205.061	278.69	222.953	316.525	253.63	213.643	94.8001	239.768	360.881	356.465	983.307	141.556	100.883	162.328	95.4902	562.025	134.24	119.748	236.592	117.945	250.47	33.542	33.0894	217.528	174.871	129.129	189.8	190.727	37.877	658.616	247.789	112.778	67.9464	315.787	536.76	282.747	212.634	16.5789	190.694	291.595	170.401	330.165	121.009	191.891	467.951	206.769	34.5333
AKI47990	463.314	279.079	135.745	287.483	442.725	624.668	335.924	208.144	54.6982	749.211	758.672	336.986	1493.52	181.761	92.3043	212.14	85.1156	619.494	216.169	55.0004	322.8	141.236	243.821	69.2666	60.5906	756.959	279.66	190.016	259.475	202.302	70.2527	500.982	391.674	48.0326	65.2197	308.648	814.374	465.728	241.397	33.1144	186.056	683.369	220.176	312.049	130.094	392.191	724.882	337.704	35.6005
AKI47991	382.072	451.178	260.025	434.166	719.055	918.693	612.557	208.982	64.6703	1417.4	1138.43	478.645	2651.18	344.322	128.021	223.663	134.295	954.325	403.068	120.369	522.834	163.413	299.458	157.471	102.672	1305.09	292.795	423.188	240.817	257.375	110.49	604.14	499.263	90.8066	93.7203	433.454	1144.71	731.807	327.888	54.0749	189.085	1812.57	277.633	422.519	604.245	616.919	1042.5	616.476	46.8236
AKI47992	380.672	591.191	635.984	399.594	487.83	975.542	558.209	448.143	58.7557	2196.07	1507.5	454.338	2952.23	484.648	124.34	886.794	118.422	904.539	398.183	409.002	853.767	486.161	609.777	325.132	56.138	1218.68	526.908	528.771	1064.13	588.738	103.934	846.606	366.274	150.577	90.4383	397.831	1562.7	752.082	376.288	44.7146	400.564	91.9502	671.463	383.825	636.079	687.617	1374.98	837.146	51.3662
AKI47993	13.2379	25.2306	17.755	7.45782	5.84535	1.76353	11.4577	5.17203	1.59693	32.1245	23.5039	9.35085	2.17061	12.4616	4.82944	40.9979	2.90239	23.1502	11.0962	19.112	16.4301	7.24648	8.06349	5.31823	0.876066	1.45155	13.5433	12.8361	32.8873	9.73269	1.36292	13.2388	7.73915	0.431576	2.99376	7.7806	31.7655	13.1999	2.47655	1.39944	5.33738	9.89237	9.53286	4.91963	1.33707	19.9466	27.2332	14.7268	1.78133
AKI47994	49.4501	28.624	30.7829	50.4588	50.5114	64.56	19.4817	19.2643	35.5664	45.1471	41.6025	19.4388	60.4749	17.1825	40.0537	29.429	16.5555	18.6019	17.4688	28.9108	37.7654	15.4797	19.3553	16.537	36.6915	101.283	19.7898	13.7968	23.2575	16.6976	51.1273	32.404	14.2208	10.2002	13.3215	62.0282	45.4635	25.0519	29.1972	84.282	13.7653	24.6585	22.2101	18.7573	21.3345	48.3309	53.2666	20.2172	39.0429
AKI47995	5.6663	15.382	1.48264	0.510919	9.97473	38.6916	2.67659	20.2964	28.1173	0.989601	63.1877	28.4434	51.6069	1.0287	58.5398	23.0709	137.827	16.7732	8.52075	2.67295	7.39558	2.14999	25.5984	0	3.953	7.45135	7.43579	1.89554	32.4864	13.447	2.2283	38.2623	34.1334	1.33258	107.282	0.856696	0	119.139	41.9781	0.158968	21.5799	5.39384	0.579318	25.5594	7.19734	6.51125	0.412471	95.5558	2.33826
AKI47996	17.5854	25.539	27.8056	18.7275	24.0333	14.1119	6.81247	25.118	30.9292	51.6138	20.8004	20.1456	23.2119	18.6563	25.959	14.1884	22.7326	3.97371	13.4356	16.8079	11.583	16.4566	30.1513	14.048	15.5314	12.2021	12.9679	19.9207	13.9559	23.5917	14.0459	34.6707	5.60493	8.25799	17.2099	19.0574	29.0825	4.36957	14.6217	18.638	19.4316	8.00824	21.6416	12.3742	8.41938	34.2141	20.861	3.87717	13.3041
AKI47997	0	1.04904	13.89	0.871108	1.17739	15.9847	2.05359	1.08517	32.4751	11.9584	0	0.543311	8.85354	0.350784	1.27675	12.6274	1.8791	0.589423	2.34679	18.8191	13.5384	0.29992	3.88389	36.5597	1.10287	16.6027	0.786903	0	28.7014	0.501236	7.27978	0	4.20888	1.06686	1.44723	0.773286	1.13356	2.97869	2.92794	11.221	0.667285	2.75892	0.533372	0.608069	9.9691	5.70937	1.89879	0.272417	0.358802
AKI47998	1.21728	0.734331	0.502913	0.121955	0.412086	7.99234	1.84823	0.911546	17.6665	10.6297	0	0.126773	12.395	0.245549	0.766049	14.5215	0.526147	0.275064	1.87743	0.675557	3.34479	0.209944	2.8423	6.54012	0.308805	8.11342	1.10166	0	13.7465	0.23391	1.69862	2.99992	0.654714	0.248934	1.39296	0.86608	0.793492	2.78011	3.75752	7.68393	0.817425	15.4499	1.12008	0.425649	0.136831	2.66437	0.443051	0.381384	0.627903
AKI47999	0.291744	1.40797	0.16071	0.116916	0.592587	4.98035	2.9531	0.364116	10.7098	10.9547	0.916446	0.425369	6.60153	0.235402	0.673194	8.62526	0.693558	0.329622	0.899925	0.647641	2.62761	0.402537	1.18472	3.81644	0.296044	7.98837	0	0	10.6441	0.280305	1.33235	1.15038	0	0.119324	0.849799	0.15568	0.380351	6.82965	2.29234	6.22053	0.167924	2.3143	0.178966	0.27204	0.0655883	2.23499	0.212372	0.457031	0.300978
AKI48000	1.41658	0.341823	0.156067	0.170306	0.767287	9.30087	2.38981	0.282877	4.23271	9.03011	0.296656	0.590113	5.12864	0.228601	0.653744	11.0211	0.489832	0.256079	0.764683	1.10063	2.59494	0.14659	0.977916	4.19151	0.862473	8.37001	0.512813	0.541583	13.7821	0.0544414	0.503165	1.67572	0.304763	0.347628	0.943138	0.302363	0.369362	5.49998	2.54413	4.76905	0.21743	1.5732	0.0579318	0.594405	0.318466	0.620119	0.412471	0.665739	0.116913
AKI48001	2.7906	1.68345	0.576461	1.04843	5.9044	27.4835	3.53088	1.56728	4.98807	15.3826	0.36525	0.799218	79.3261	1.54803	1.02443	18.2736	1.58312	0.788226	1.2105	2.32306	6.17692	1.80485	13.0319	3.04209	3.27419	30.2877	1.89417	1.33362	20.4031	9.65226	4.07106	13.7546	5.06563	1.85471	1.30637	0.49637	0.227384	11.7509	25.6465	10.5692	2.61013	1.5219	0.855924	0.65053	6.97945	1.52701	0.507845	3.82515	0.93565
AKI48002	1.1953	1.92285	1.0974	0.878187	2.42787	5.232	2.28537	0.895085	0.510218	3.39226	0	1.24483	18.0313	0.321486	1.08653	12.8127	1.03329	0.630225	0.921762	1.65839	4.62247	0.893327	4.53028	3.22652	1.51614	5.59836	2.52413	0.38082	17.7669	2.90936	2.22392	1.96383	0.857188	0.244438	0.497383	0.99218	0.779162	4.77733	9.61549	2.79451	0.458665	0.316061	0.814706	1.20745	5.91183	1.74417	0.580067	0.499329	1.23313
AKI48003	18.6231	4.61862	6.3262	95.4245	13.4496	1410.64	5.51557	44.5487	189.283	203.166	25.7833	195.112	78.193	3.7149	395.997	12.2888	17.6195	44.3029	100.011	6.5744	103.56	6.13833	39.598	362.413	2.49343	245.942	2.15361	2.76887	12.9419	3.83703	10.1061	234.476	0.612116	4.37969	19.2228	85.7209	37.4304	8.27026	78.0418	84.3211	12.9821	71.9362	9.79505	119.965	5.0706	106.095	56.0332	1.32903	82.7846
AKI48004	15.643	10.0659	4.23675	10.1869	1.41217	1.7118	1.75935	17.9616	9.40387	11.3833	7.37083	21.6674	0.589945	11.9909	28.3845	20.2841	23.5523	15.9066	5.83057	6.29405	4.09933	12.9951	12.2812	4.91283	0.727539	0.469658	12.7416	7.97416	25.5166	8.36652	0.859914	17.2197	14.7238	0.426534	21.3723	12.4283	10.367	1.86076	3.36547	0.950876	14.2062	6.61814	9.00954	17.1391	0.117226	13.1251	11.0076	1.42949	9.41391
AKI48005	417.309	255.547	72.5751	178.098	102.433	79.4667	177.812	1073.44	200.464	386.702	250.823	143.905	132.655	232.956	133.028	365.541	156.125	191.729	283.894	41.981	157.623	1015.89	1331.63	438.425	151.281	307.511	1064.56	179.548	611.843	632.794	235.424	478.488	821.854	78.3786	124.335	228.738	266.273	151.168	28.3034	75.3391	863.793	59.5064	834.229	201.616	720.492	288.371	304.693	42.6606	120.441
AKI48006	76.8419	82.6032	45.9892	53.1373	48.5061	38.3135	58.0921	30.3575	77.8084	134.013	47.1872	49.3998	22.2248	49.8814	47.388	30.4164	44.1391	57.3785	40.99	48.4969	41.3202	32.8333	30.2069	25.643	43.2377	43.2965	27.7129	45.5582	40.3181	35.3602	40.4574	79.7361	8.23483	27.5885	48.3836	48.9172	56.8691	23.0917	36.3173	123.351	32.8117	13.5203	35.5008	55.0858	35.9141	64.4944	59.9315	26.8358	39.3986
AKI48007	64.0527	61.6255	64.8388	46.6332	55.2205	40.8383	58.1643	27.9154	100.53	117.621	37.9553	53.2371	38.215	42.8751	51.5422	24.0356	51.0538	52.2637	32.7975	52.2354	43.5445	22.2364	22.8325	27.3271	40.4401	53.0549	24.6043	37.599	24.0932	28.495	41.6987	72.2782	12.1852	34.7897	52.107	38.5024	43.4985	19.2856	25.6613	125.964	28.7277	13.4787	29.1427	46.5713	25.0957	61.3086	40.7793	18.8745	33.7412
AKI48008	0.460248	1.11059	0.633832	0.645551	1.24647	1.81312	2.17408	0.746747	2.6522	2.16024	1.44576	0.287594	6.24865	0.371365	0.14482	11.8166	0.198934	0.0520003	0.354925	1.08556	0.94849	0.436584	0.654144	0.931779	1.28434	2.23856	0.416536	0.219952	18.6577	0.442203	1.40125	0.680557	0	0.470605	0.383035	0.654924	0.750041	4.92726	2.97057	6.45615	0.485674	1.00402	0.329388	0.482809	7.39814	1.25924	0.502548	0.4326	0.28489
AKI48009	2.16227	1.64258	0.374979	1.01094	2.27732	2.83938	3.89101	0.679662	1.45283	2.60497	0.670841	0.350293	4.53032	0.807727	0.369585	13.7074	0.415379	0.180963	0.802848	0.644445	1.07581	0.773477	1.64229	0.773241	1.46276	1.78888	1.66699	0.995073	14.7482	1.00027	1.09719	2.36836	0.344586	0.393054	0.466541	1.12533	0.887458	5.69282	3.95529	4.60587	0.522414	0.41293	0.867899	0.373376	2.6826	1.4023	1.28252	0.752732	0.87576
AKI48010	4.28262	3.13713	2.317	1.62431	2.69249	5.82457	2.58034	0.610857	1.27311	5.00857	1.76168	0.414153	3.11485	2.34484	0.449185	11.8998	0.661104	0.0691235	1.53334	1.99477	2.28815	1.50363	1.83226	1.09569	1.47445	3.80227	1.66109	2.48523	13.6408	1.88101	1.24178	3.31707	0.658118	0.21895	0.795568	1.57793	2.89136	5.67646	4.63548	7.03732	0.880366	0.788646	1.62631	0.463517	1.8912	2.67823	3.34016	1.72515	1.19922
AKI48011	7.36268	6.00214	2.79522	2.27274	4.44607	9.14568	7.92265	2.28486	2.80304	10.7735	2.91706	0.911848	8.78034	3.21124	0.793109	9.90833	1.54819	0.764411	3.75962	2.76087	4.07048	3.22608	4.24235	1.76639	3.53368	8.02961	4.50229	4.1843	14.1744	3.74731	2.57482	5.29637	2.35461	0.935958	1.24206	2.97318	4.02113	12.498	6.03083	12.8402	1.4508	2.60456	3.37722	1.11331	3.39994	5.00884	3.18677	4.80063	2.38136
AKI48012	9.17742	3.34755	2.46895	1.53955	2.02306	5.88553	3.38458	1.70479	16.763	10.2971	3.79913	0.533456	12.5565	2.15264	0.492482	12.0663	1.15313	0.578732	2.96257	3.67186	4.00741	1.69326	8.23358	3.25728	2.05745	5.92087	5.21526	1.01997	11.2476	5.49561	2.81578	6.94299	4.7065	0.960217	0.843707	1.29074	3.19987	8.46933	1.79677	8.26309	1.9246	6.26428	2.66213	0.497534	2.92689	5.37224	3.26261	1.63829	1.3211
AKI48013	7.28623	6.27924	0.982946	1.9069	4.22848	5.07685	2.45843	2.07856	10.6317	5.25887	3.11401	0.650417	16.9919	1.73974	0.873394	12.3402	1.54254	0.403211	2.29341	1.36164	2.45153	1.20536	5.61569	2.06098	1.69752	4.66089	4.71015	0.99488	13.7782	4.37177	1.5468	6.30313	2.63927	0.456134	1.45409	1.32247	2.52019	4.20266	3.75551	4.88095	1.25531	2.94893	1.27704	0.45063	1.90549	5.53301	3.46379	1.39766	1.38065
AKI48014	9.25865	6.89254	3.52675	2.52621	5.73517	13.9688	4.3868	2.36025	11.7302	4.30051	3.9191	1.23094	28.7509	1.98686	1.44632	14.7132	3.40586	1.55798	3.56994	2.73314	3.39809	1.29106	6.79957	3.80407	4.29777	6.45853	5.70505	1.31799	22.1319	4.80743	2.54896	11.6515	5.19168	0.563991	2.66409	2.34765	4.23756	8.66069	7.84977	7.18463	1.47402	4.29734	1.85291	1.19397	4.38439	4.52735	3.72835	1.69729	2.15421
AKI48015	11.1652	7.73864	4.05669	3.33202	5.30776	11.854	8.17567	3.91364	11.1543	6.69005	4.97488	1.68234	28.7584	2.20432	2.34214	25.2591	3.90185	2.46928	5.22105	3.42779	8.01434	2.66315	15.4831	6.03023	2.53112	6.84702	6.44985	2.49763	21.0488	9.08409	2.71222	17.3293	6.00522	0.825871	2.96555	3.04235	5.11017	16.2766	8.66625	10.197	3.05375	2.92091	3.20597	1.55059	8.65183	6.23958	5.01488	5.3961	3.186
AKI48016	19.1811	23.3761	9.60558	14.6359	20.9888	10.6857	11.3748	12.4291	31.3444	11.674	10.5494	18.5233	14.906	13.5227	22.6787	27.2335	22.8204	9.3253	7.32115	7.7956	6.71385	11.328	12.1951	3.95264	20.7418	10.8197	13.8524	9.44442	28.9485	9.27039	15.5827	15.2795	23.03	2.7339	23.2998	17.3002	22.1019	10.2881	14.7886	12.6107	9.9624	11.6039	10.459	14.0014	14.8967	22.052	19.7452	3.18692	18.6689
AKI48017	31.5947	34.8207	13.2206	20.0271	24.8883	5.18608	10.7628	13.7255	29.8257	23.6767	10.8154	21.1346	12.0299	27.8218	25.6822	16.8601	23.7015	9.67931	8.55103	12.1391	10.8519	9.95516	11.6581	5.72459	14.7971	6.89548	14.022	26.133	18.8249	11.9089	12.7948	15.8722	5.55549	2.1123	25.915	16.4272	21.1894	6.76485	8.52512	20.9666	12.8231	25.1834	11.3679	10.198	6.35168	25.9329	22.1144	5.33019	16.1093
AKI48018	172.294	164.452	140.783	131.801	110.173	6.03326	51.8031	201.463	53.8509	188.651	100.627	204.076	20.7927	212.855	188.743	113.791	186.095	186.53	78.6861	108.792	72.8836	112.853	131.768	50.1453	109.854	35.5893	134.446	256.531	117.295	168.996	84.2207	98.8869	269.15	3.44512	222.252	111.144	157.984	38.9125	71.7716	40.0661	192.023	8.95975	139.512	163.335	178.435	214.118	164.438	75.0938	117.155
AKI48019	21.6339	33.1449	9.45815	7.22477	76.0275	555.996	9.73258	27.0434	80.2527	11.1325	96.1838	31.1851	627.839	11.0831	44.3372	64.9213	129.317	24.0547	19.3313	12.0539	27.8877	9.35761	75.7892	2.43323	16.7259	45.9617	22.5316	11.6517	54.1911	51.1394	14.2883	95.7992	29.736	5.89886	87.9148	8.76506	8.84187	288.808	365.122	2.4085	42.0344	7.76348	10.1814	30.1391	45.2393	24.4277	10.9987	172.869	8.14808
AKI48020	3810.65	4776.93	9290.55	12710.5	5212.93	2710.58	2865.49	10919.4	4178.32	3455.76	6729.26	9875.58	3697.53	6620.95	7698.99	7793.2	5413.47	4566.95	3548.98	8348.91	12582.9	5484.33	7428.97	7026.08	5221.43	1796.63	3164.56	4903.04	6853.93	8226.1	5551.98	3298.59	2662.13	1782.35	6512.02	12543.3	6846.45	2210.24	6374.37	1328.14	7048.85	3509.95	7209.17	8936.91	17485.9	6258.61	6539.19	3308.14	12042.2
AKI48021	2585.96	3194.97	4951.67	12779.8	3230.88	1877.54	2309.75	4129.73	5046.26	3392.81	5741.89	10283.1	2575.37	4999.39	7363.62	2000.8	5604.82	5175.16	3828.7	4955.46	4033.01	3234.31	3812.16	2118.98	5695.52	1751.03	3296.91	3842.24	1710.48	3529.17	4857.36	1920.13	1669.2	1006.83	6877.28	13708.6	5448.49	2607.43	3033.7	1216.72	2989.11	7328.63	3926.5	13070.3	6385.22	5169.79	5530.55	2491.31	14351.2
AKI48022	1343.24	1995.4	1916.9	5185.32	2020.69	1841.04	1448.88	2343.88	2459.21	5269.15	6588.51	3582.07	1966.14	3085.53	2737.59	1521.86	2183.56	2380.78	5239.13	1733.19	2886.07	3128.24	1592.92	1118.48	3449.12	1274.89	12099.6	2684.07	2083.29	2538.39	3267.39	1485.52	5811.3	1576.91	2738.82	6615.22	6698.33	1358.93	4035.61	986.865	1988.44	7197.38	4223.79	6141.23	7557.96	7726.87	5958.42	1816.88	6464.53
AKI48023	222.234	143.346	124.303	124.341	131.079	58.9266	315.363	250.267	103.436	252.188	400.063	302.391	56.0891	347.08	318.08	153.837	544.384	1052.73	122.107	138.751	46.1247	114.986	497.824	13.7105	37.4043	33.7205	227.042	756.101	128.947	435.5	43.589	75.8334	68.7292	84.951	582.329	111.822	222.312	85.7719	80.3529	26.9775	200.564	63.5661	277.371	225.954	99.8268	252.567	289.946	118.97	177.154
AKI48024	7482.8	5284.99	73.2729	202.68	4188.13	3583.08	6704.85	3307.74	7416.59	4949.4	1297.72	3447.51	5948.65	5461.71	6518.48	1361.79	11099.5	204.311	48.0978	59.2208	43.2661	3514.57	1795.16	32.311	2721.05	6035.86	2333.15	6345.03	3333.12	2014.72	2773.45	11537.2	2654.26	7420.47	8960.25	750.848	1496.28	3479.06	3025.44	7660.28	3795.21	107.536	2891.83	746.167	1748.73	2744.74	1206.4	5956.39	3182.06
AKI48025	2284.32	1339.4	5.8801	517.606	0	0	11964.6	102039	3759.05	531.311	245.895	5095.93	24.1538	13496.5	14809.9	2602.17	27959.8	96.4822	0	0	19.5538	62362.5	63060.9	19.9481	6813.16	19044.4	0	45462.6	2596.33	74207.4	3694.03	2777.97	11.4825	66242.9	15257.6	603.78	166.996	4491.83	46693.1	12529.9	139785	0	46120.1	104.511	182.382	23.3641	170.947	6565.03	1013.13
AKI48026	1549.29	1305.3	60.403	30.0474	1226.21	569.408	106.079	225.793	142.099	1751.81	236.875	92.6977	837.378	408.301	120.798	288.416	177.689	29.3406	18.4256	44.2899	26.8704	373.71	363.017	46.2301	485.564	575.977	567.031	325.565	469.622	427.471	456.553	1111.54	143.655	1009.19	149.94	62.4474	333.317	59.8519	203.181	1036.91	228.872	6.31791	396.414	21.8295	600.422	547.277	310.495	157.962	106.267
AKI48027	986.098	738.113	55.953	37.0352	954.011	633.234	180.573	315.805	363.704	2503.46	225.965	129.437	741.138	485.969	154.46	459.471	230.385	58.6223	26.3239	39.4595	52.6173	708.721	698.092	37.2896	588.687	830.651	808.05	358.733	765.28	794.041	705.269	461.909	159.238	1089.13	214.52	87.2555	274.615	119.319	321.484	1736.24	316.795	18.8888	880.224	44.8725	750.493	493.487	269.818	392.635	193.43
AKI48028	145.58	176.963	80.9609	106.798	140.04	69.468	66.4658	87.297	142.598	133.225	109.328	172.076	187.996	77.3874	178.057	70.8149	159.546	223.509	58.3563	29.911	90.7752	81.0353	149.731	79.102	214.348	125.929	139.042	61.1133	89.3177	115.509	190.228	103.123	97.8217	50.8386	164.749	115.27	131.91	61.4042	130.706	163.147	77.0971	101.994	106.058	142.725	176.273	160.846	143.034	30.4076	103.674
AKI48029	258.352	352.064	137.808	220.616	392.728	312.152	124.872	145.676	359.395	164.54	234.747	335.62	483.942	136.963	382.499	174.238	359.615	400.933	118.002	53.7176	99.7368	114.402	261.124	58.9651	430.976	219.237	175.844	119.725	180.941	228.939	408.633	141.021	180.297	129.536	363.088	245.466	301.559	71.1142	185.342	269.158	135.869	107.27	171.58	269.108	227.525	363.746	317.585	51.6214	253.02
AKI48030	169.928	270.347	103.928	150.846	225.548	191.407	161.993	89.5287	221.62	231.529	228.218	240.75	305.082	137.605	262.324	111.937	262.392	305.042	198.745	50.8877	218.215	109.501	173.133	119.835	319.762	218.824	274.495	116.952	131.536	159.327	315.839	134.643	145.28	171.281	255.346	168.73	222.037	140.995	169.624	254.759	83.4	187.516	167.009	227.088	123.272	259.955	246.058	77.6798	163.977
AKI48031	373.339	309.117	188.86	337.57	217.272	34.5336	134.949	200.879	143.247	121.022	316.418	408.403	109.158	207.314	434.933	94.143	620.582	146.886	232.973	213.73	127.43	254.359	184.889	63.7689	199.735	118.115	219.608	227.919	150.71	176.374	183.425	187.355	128.863	36.7553	556.357	346.009	324.555	112.893	176.935	65.4516	178.208	168.94	244.426	470.547	214.618	314.294	337.889	98.6466	320.841
AKI48032	169.073	208.472	82.9011	41.3235	144.664	302.531	170.513	186.899	239.509	285.546	83.6538	35.216	113.512	384.529	63.1385	215.862	59.4269	52.0594	98.8613	111.876	44.5287	319.479	266.708	75.5181	178.164	72.2936	104.252	376.474	246.397	287.044	165.928	109.892	326.771	45.2142	63.7827	51.885	100.523	111.387	107.404	218.403	257.372	21.3707	310.006	22.522	153.293	97.6001	102.788	76.5478	91.2375
AKI48033	1.17357	3.32744	1.63235	0.717216	1.46997	0.61643	3.54395	0.454056	1.08956	0.691742	0.36865	0.513328	1.19499	1.04162	0.750853	11.0784	1.19205	0.769045	0.42988	1.09093	0.609109	0.34409	0.655278	0.265006	0.833609	0.422817	0.743477	0.841273	13.049	0.451023	0.952802	0.867664	0.220923	0.263996	1.1354	0.511428	0.535501	5.71237	1.9101	1.10298	0.427812	0.442202	0.551931	0.383008	1.22684	0.770613	0.512572	0.937612	0.871717
AKI48034	1.1136	0.671785	1.53359	0.780974	1.88494	2.19348	3.38162	0.416953	2.25789	0.364662	0.583018	1.04377	0.629957	0.224635	0.817602	21.0822	1.444	1.13236	0.644071	1.08153	0.424986	0.384124	0.904423	0.346845	2.11877	0.200605	3.0235	0.532187	28.3758	0.962942	2.40154	1.09776	0.59895	1.25252	1.39016	0.693274	0.725907	3.33811	5.62497	0.937262	0.213658	0.883375	0.569266	0.389395	1.75247	1.21872	0	0.436126	0.459538
AKI48035	9.94294	3.99876	0.912862	1.9923	4.48799	4.35219	2.23655	6.61838	1.41473	0	0	0.690334	0	2.67425	2.08574	15.4715	3.58139	2.24677	0	0.919678	0.505941	2.28648	4.71059	0	0	1.19409	0	0	19.1938	1.27375	2.52266	0	0	4.06667	0.689572	1.17905	0	5.67711	9.30064	0.929834	0	0	1.35541	1.54523	4.47063	3.62718	0	2.07681	0.683843
AKI48036	2.12231	6.1881	1.75364	1.13401	5.98722	1.39345	3.04335	0.750488	1.96282	0.694977	1.4815	1.17881	1.00048	1.14163	1.1872	10.274	1.60533	1.15896	0.886511	1.81581	0.998931	0.976091	1.29274	1.04662	1.39086	0.637191	1.60061	1.52137	11.7785	1.01955	1.30127	1.04607	0.665867	0.578684	1.50868	1.28979	1.26816	5.55395	2.48151	1.43892	1.08584	0.561182	0.904095	0.700884	1.27233	1.93554	1.41617	0.941996	1.31369
AKI48037	1.14987	4.36019	1.9455	0.95453	2.22438	1.24032	4.30929	0.276772	1.52508	0.511019	0.215003	1.06922	1.25449	0.679288	1.43864	5.11208	1.37566	1.12285	0.902568	1.91444	1.16603	0.517044	0.575339	0.741868	2.07319	0.606621	0.966328	0.588773	7.3488	0.512937	1.3545	0.364346	0.574284	0.394715	1.52943	0.810817	0.803092	7.30401	2.78885	1.98167	0.496389	0.749266	0.495439	0.775437	2.16038	1.16853	0.80714	1.1966	1.04222
AKI48038	0	3.57909	2.8597	3.26922	0	0	2.00182	0	4.74846	0	0	3.39836	1.67812	0	4.35596	0	3.52607	3.68678	1.71572	3.29263	0	0	0	0.230987	1.5051	0	0	0	0	0	0	0	0	0.909968	3.086	2.63827	0	0	6.65963	0	0	1.1766	0	2.42035	3.33453	0	0	0	3.06037
AKI48039	0	0.902355	1.02998	1.34874	0	0	2.77583	0	1.75586	0	0	1.86936	2.53851	0	1.412	0	2.58615	1.69001	0.865129	2.07533	0	0	0	0	2.27678	0	0	0	0	0	0	0	0	0.611787	2.95655	2.39456	0	0	2.51852	0	0	0.889926	0	0.523043	1.17698	0	0	0	1.23452
AKI48040	0	3.87192	0.883907	2.57214	0	0	2.70701	0	0.684929	0	0	1.00266	1.81542	0	2.35618	0	2.77423	2.90067	1.2374	2.22627	0	0	0	0.249886	0.814122	0	0	0	0	0	0	0	0	0	2.33695	1.42706	0	0.916173	5.40338	0	0	0.636432	0	0.74811	3.60736	0	0	0.754101	0.993229
AKI48041	2.36306	4.64757	0.939351	1.42161	0	0.310305	0.270701	0	1.56608	0	0.7423	1.25473	0	0.00144488	1.95519	0	1.75045	1.32591	2.62947	0.857491	0.55113	0	0	0.175206	0	2.04328	0	5.18059e-07	0	0	1.49885	0	0	0.082035	1.73044	1.1043	0.000362311	0	0.709399	1.72369	0	2.37608	0	0.374478	0	0	0.000156405	0	0.779497
AKI48042	0	3.67165	2.93366	3.65865	0	0	0	0	1.62376	0	0	2.53545	8.6076	0	3.83024	0	1.97305	1.37532	2.93348	2.11111	0.464554	0	0	0.473922	1.15802	0	0	0	0	0	0.386049	0	0	2.17817	3.79898	2.1652	0	1.30318	5.97788	0	0	2.41405	0	0.709414	1.36831	0	0	0.238365	1.25581
AKI48043	0	7.80467	4.89967	2.12943	0	0.606748	3.04007	0	4.04324	0	0	2.21354	4.18212	0	3.87703	0	5.29246	3.4977	3.9195	6.41071	1.19908	0	0	1.07935	0.937732	0	0	0	0	0	0.0586148	0	0	0.70868	3.84539	2.38342	0	3.56156	4.14919	0	0	4.21511	0	1.66954	2.49304	0	0	0.542874	2.28807
AKI48044	0	15.5442	9.93589	3.8723	0	1.69181	36.0802	0	8.79909	0	0	3.48856	11.6611	0	4.59443	0	6.96089	4.36689	3.47735	7.15005	0.983363	0	0	0.802554	3.92205	0	0	0	0	0	0	0	0	4.21552	5.89719	3.66662	0	7.72394	2.89232	0	0	4.59903	0	3.90437	6.9514	0	0	1.00914	1.59497
AKI48045	0	8.79983	0.803552	2.04602	0	2.87328	13.0428	0	6.3823	0	0	3.03835	4.12596	0	2.60098	0	5.51694	3.79065	2.24981	2.83343	1.00205	0	0	0.113585	1.48022	0	0	0	0	0	0.555145	0	0	0.149155	3.79374	1.946	0	3.12332	8.59628	0	0	1.73572	0	1.70025	0.163971	0	0	0.914062	1.50489
AKI48046	1.63726	1.15246	0.932593	0.264558	0	0.214997	2.01651	8.35412	1.4208	2.52245	0.514307	0.41354	3.15547	4.01714	1.06691	2.89319	1.18906	0.303649	0	1.58062	0.729864	3.36716	6.31003	0.26032	0.606457	1.4157	0.72118	3.04656	2.53813	4.89997	1.03849	3.5349	1.71438	0.814795	1.51427	0.391444	1.81769	1.02371	3.99134	1.19427	7.72085	0.168495	4.96971	0.371101	1.70189	4.36043	3.48025	0.312081	0.869952
AKI48047	0	0	0	0	0	3.93585	3.82045	0	0	0	0	0	0	0	0	0	0	0	0	0	0	0	0	0	0	0	0	0	0	0	0	0	0	0	0	0	0	0	0	0	0	0	0	0	0	0	0	0	0
AKI48048	31.3105	17.4068	18.4314	14.2083	15.3798	7.65874	19.4716	23.9063	20.1131	15.212	15.7496	11.3809	24.6582	13.375	14.2307	31.6838	16.7841	12.0693	12.0727	13.2879	10.2622	17.0474	28.0469	6.31017	7.47576	12.8289	24.4474	13.7897	47.9977	20.94	25.1556	20.2743	43.4218	1.31827	15.2003	13.8686	23.4115	33.8267	19.6401	15.5876	20.9667	8.76616	20.2112	8.65856	17.4596	25.1957	26.8142	17.3115	13.8073
AKI48049	39.8894	50.6207	17.1348	20.4168	50.5167	24.1548	38.3545	23.9895	25.7169	32.7572	34.8425	16.2726	72.957	16.3431	17.7324	46.632	22.1995	25.1729	19.923	10.4953	14.9865	19.5698	30.0886	8.4973	16.8306	37.3806	53.3095	12.8404	61.2825	27.3242	38.0697	34.4324	21.5657	7.5234	19.2218	20.6239	46.4806	38.0576	31.6673	42.3286	26.2115	15.0836	25.9064	14.3096	6.31921	42.5239	44.8343	28.3303	15.7785
AKI48050	40.9171	50.819	34.5829	62.053	72.7894	17.3833	110.852	62.4823	82.1915	70.322	17.6416	72.6925	49.9241	28.3219	85.1591	32.0421	72.3901	30.6384	98.373	24.0437	28.2913	67.3872	52.372	57.3489	52.7144	67.7829	24.6873	26.8391	45.0685	52.6484	84.0675	27.2857	38.4049	9.92624	64.8503	66.0017	41.8386	55.772	36.2477	76.0787	61.7262	41.209	79.6473	57.6044	26.3337	71.1206	38.5454	57.1231	48.0888
AKI48051	57.0498	26.4088	41.3034	22.4426	48.8741	75.5265	46.7476	38.4781	47.1138	102.686	35.3541	23.6202	114.075	30.1559	28.2821	35.9915	49.5189	17.4165	14.9043	48.6548	41.4826	50.2411	57.2553	41.4488	73.4267	118.794	41.7266	28.7107	51.7829	51.0097	65.2229	92.0478	57.6114	113.382	39.8725	26.011	42.501	28.0533	79.0666	101.259	32.3011	18.6564	60.6604	21.0073	86.4813	51.7321	43.7323	13.7522	31.758
AKI48052	14.3411	0	0.569706	0	9.1496	0.181076	7.90953	5.98914	0	9.54284	7.79695	0	0.936077	10.9595	0	25.6766	0.0298013	0	0.0531694	0.612223	0.252601	8.25259	14.0831	0.622763	4.09287	1.39107	11.6062	5.27198	32.3422	11.659	4.47817	6.93264	15.0559	2.42516	0	0	13.6629	0	0	3.48178	5.23845	0	10.5173	0	12.4313	10.4129	13.8523	0	0
AKI48053	17.6505	0	0	0	5.97525	1.15889	13.6975	21.1479	0	17.5323	12.9372	0	4.99241	19.9386	0	49.8941	0	0	0	0	0	16.4386	53.5774	0	0.447767	0.953875	4.79224	16.8703	39.8647	44.0921	1.56736	13.9197	18.9867	0.180477	0	0	17.8337	0	0	1.98075	16.763	0	21.294	0	0	22.2142	16.0606	0	0
AKI48054	31.0195	0	0	0	0	0.573707	6.92833	22.7924	0	49.9779	19.2136	0	0	23.7952	0	31.7248	0	0	0	0	0	24.9412	47.9019	0	0	0	12.2574	19.6264	18.47	59.4386	0	34.8853	15.039	0	0	0	25.6313	0	0	0	27.9971	0	24.3886	0	0	23.4287	29.5769	0	0
AKI48055	96.5263	56.5664	33.8025	22.3807	0	1.81076	42.8045	94.3118	20.8957	123.726	57.7552	37.6257	0	78.4414	35.0008	112.29	57.2185	56.3988	49.9792	32.907	36.2062	85.3799	163.23	15.0322	0	0	47.4232	75.1257	129.369	180.714	0	86.9978	11.8667	0	50.4947	17.9052	51.236	11.4164	2.32176	0	111.912	15.3141	94.7401	18.9657	4.03009	52.8191	68.2576	14.2572	19.0627
AKI48056	12.4592	81.4243	174.156	40.568	144.109	129.523	31.879	12.9583	77.115	10.1998	10.8716	52.7672	88.1014	8.79643	64.686	17.2327	112.642	45.515	36.4304	119.275	94.78	15.0419	22.5567	66.7784	57.6829	57.6066	7.51724	17.8627	33.0703	19.3526	55.0551	8.18803	2.23373	19.9586	82.7357	47.0931	16.2432	84.4765	122.953	73.4042	16.534	7.00075	17.1965	45.9867	262.828	13.6353	10.5811	30.2528	46.7012
AKI48057	44.0701	64.0224	13.3768	8.24479	48.2587	67.3189	35.8084	8.86774	27.4015	10.7008	10.1237	17.5156	25.6934	12.609	23.7247	16.677	54.0357	17.4779	9.88341	8.92208	20.8345	7.67833	13.0568	8.99908	22.7021	31.6743	11.5991	16.1181	22.2664	12.5298	27.8388	12.8557	4.23271	2.7129	36.6767	8.43876	15.976	38.6426	44.7987	33.2438	11.3026	10.791	11.8619	13.6804	37.659	26.5759	12.603	12.2577	12.8972
AKI48058	0	0.433719	0.49506	0.216092	0	0	1.57679	0.807582	0.0767233	0.0784778	0.376409	0.224628	0	0.145029	0.377044	16.5944	0.466139	0.324923	0.415826	0.498756	0.109752	0.371998	0.145979	0.111965	0	0	0	0.687182	17.2791	0.276309	0.0912051	0.35437	0	0.0735141	0.224379	0.319709	0.23433	1.9499	1.61404	0	0.482797	0	0.294024	0	0.0808165	0.786831	0.52336	0.506829	0
AKI48059	0.901013	1.72434	0.898533	0.740833	2.39809	1.14237	3.96259	0.535118	0.623321	0.739316	0.618116	0.407698	1.93334	0.864889	0.430152	10.0235	0.664746	0.884601	0.515128	1.27596	0.564399	0.530495	0.990411	0.140316	0.77242	0.582075	0.871674	1.12845	11.5694	1.05076	0.622734	0.673808	0.350925	0.304978	0.484819	0.696325	0.951883	5.86296	2.68536	0.810639	0.62591	0.529893	0.73695	0.420079	1.19441	0.88406	0.768964	1.17299	0.705161
AKI48060	0.502387	1.71739	1.45291	0.754988	2.43772	1.86918	4.32248	0.689713	1.19733	1.02364	1.22744	0.488327	1.89465	0.776951	0.597188	11.9865	0.560966	1.24875	0.677985	1.6264	0.281201	0.577644	1.75109	0.182554	1.42317	0.633503	1.43979	0.88033	15.2259	1.60896	1.23213	0.990487	0.540419	0.342461	0.470367	0.729779	0.818712	5.4979	2.63163	0.963124	0.674724	0.365314	0.650605	0.351342	1.7318	1.37453	0.792364	1.49532	0.449183
AKI48061	3.94334	0	0	4.74085	2.66989	5.1782	35.9238	4.92155	5.04971	0	4.12903	4.92812	0	6.3636	3.30879	30.6797	5.96554	6.23744	3.04094	5.47112	3.00982	2.04032	5.60461	0.614103	5.00183	7.10357	7.13763	0	41.1058	2.27324	2.00095	0	2.12093	0	3.28178	3.50706	2.5705	38.2759	4.42633	6.63784	1.51316	4.69216	0.806327	3.67701	11.5248	0	0	7.41291	2.44089
AKI48062	0.832572	2.00902	2.23583	1.41802	2.39574	3.27987	3.79236	0.883239	1.11059	0.72703	1.08972	1.56074	4.47433	1.17562	1.26621	14.0346	2.11421	2.06947	1.60511	2.19476	1.65223	0.825663	2.49343	0.64829	1.10886	1.04986	0.753497	0.397885	17.8398	1.91983	0.73932	1.02592	1.45535	0.425653	1.12595	1.44389	0.949757	5.34794	2.10273	1.28468	0.638957	1.07323	1.02146	1.01895	2.01212	2.7335	1.21212	1.10862	1.07366
AKI48063	1.35982	5.5782	1.57305	1.25338	3.40654	3.03561	6.01047	0.610975	2.17668	1.87023	2.13579	1.5578	6.30782	1.15208	1.42626	7.89943	1.969	2.18165	2.20215	2.1508	1.86824	0.727039	3.28559	0.995309	1.65584	1.81271	2.70748	0.909802	12.7575	2.40398	2.07003	3.21718	2.04787	0.389319	1.27315	1.7415	1.41826	11.6074	4.57913	2.86125	0.678338	1.29444	1.001	1.04609	3.02651	3.27402	2.37568	2.06632	1.09423
AKI48064	1.05219	3.17371	2.8256	1.3177	5.1649	4.14506	5.2365	1.24755	1.62811	1.60792	2.47891	1.75328	5.05937	1.27349	2.15201	8.18618	2.04656	2.25872	1.92709	2.26276	2.48962	0.680518	4.21935	1.10605	1.53482	0.947715	2.85678	0.251421	15.6906	3.28555	1.80195	2.33377	1.13185	0.645522	1.97026	1.21651	1.7147	8.56096	3.5432	1.25457	1.41313	1.98233	1.34469	1.34905	3.13426	4.03031	2.29779	2.06038	0.814122
AKI48065	1.20481	3.63406	2.86214	2.05201	2.85507	2.76868	8.48596	0.751844	1.54284	1.93978	2.3654	2.25854	5.96363	0.97214	2.36939	16.6381	3.02692	2.62038	2.78731	2.75814	2.36796	0.675331	3.02725	1.0085	2.1395	1.1937	3.68005	2.01523	20.3214	2.69136	2.67467	2.52383	2.91605	0.307981	2.75739	1.66085	1.76708	13.1133	3.80357	1.94357	0.924634	1.792	1.57053	1.61495	4.60461	2.30746	3.17923	2.66595	1.55369
AKI48066	9.88429	6.81459	2.33351	4.80991	13.3846	5.56267	5.7172	2.46725	3.31506	8.93956	2.95707	0.882337	19.1709	3.41804	3.85067	25.6337	6.40847	3.50981	2.17782	3.91823	2.15553	3.89656	5.73404	2.199	21.1346	4.5786	6.38965	1.34963	19.6257	3.25603	13.9719	2.78393	0	0.577527	2.3503	4.01861	6.44315	6.04674	7.13246	13.4691	2.9801	1.68018	5.48591	2.63335	13.3328	6.18135	1.02788	3.31804	3.20482
AKI48067	3.41308	10.589	6.17758	6.74122	4.62174	1.92081	4.93543	19.3515	3.64224	12.0281	5.10543	4.26544	3.86153	8.85198	5.83001	24.531	6.42786	3.4155	3.76004	4.32953	4.09372	16.23	22.8688	4.40407	4.20555	1.58101	8.38422	4.66031	22.5895	15.7405	3.09266	5.76781	1.83573	0.697978	4.05784	6.76476	7.94588	6.40308	5.47304	3.96697	12.8162	1.16035	13.958	1.81861	4.82309	2.66805	9.22819	3.81911	3.72232
AKI48068	56.1238	32.8757	22.4032	13.7719	18.9996	9.6129	46.2437	25.176	19.096	48.1214	34.4934	11.0123	26.6875	50.2074	10.7494	46.8291	22.5007	30.7862	21.3266	29.3416	9.31249	35.4921	52.8483	6.71353	13.8251	8.64495	18.7715	37.3168	59.352	50.641	14.8584	29.6675	5.46852	46.3252	17.2617	14.7573	22.5341	30.8839	17.8038	39.1357	26.7641	15.6468	37.3389	6.25723	9.2345	15.1329	23.9799	39.182	9.65003
AKI48069	143.828	2354.18	1700.38	681.886	2673.05	3394.17	284.649	947.564	9869.1	1311.26	1375.64	820.6	183.814	857.11	2094.68	355.572	6134.24	10.1401	1225.55	1788.3	1.58082	818.08	1099.9	1.18264	2329.32	414.714	954.699	1107.46	470.173	1125.27	3578.57	120.232	554.996	1354.03	1655.81	1009.16	1451.63	93.2238	3454.51	7988.33	748.38	141.293	1627.32	104.233	2093.52	1718.86	1439.3	58.3289	1684.22
AKI48070	120.767	2192.25	1662.42	518.289	3035.98	4522.72	180.523	721.958	7110.8	1381.6	1530.82	605.7	245.351	590.053	1533.58	189.121	4686.52	5.96952	690.754	1016.05	2.88054	679.784	908.381	1.49192	2574.59	412.614	1013.88	722.261	322.623	901.868	3394.2	95.5831	575.379	297.49	1198.1	808.741	1552.31	61.9095	3515.23	7338.46	558.434	108.005	1379.61	78.773	1404.69	1956.45	1589.58	41.7939	1254.76
AKI48071	191.111	2530.38	1066.66	735.266	3552.3	7123.35	451.793	1320.69	9654.59	1845.84	2145.22	857.381	375.026	978.553	2150.81	444.519	7168.93	16.6697	1101.13	978.389	4.34583	1263.27	1694.48	2.12035	2462.15	528.622	1566.94	1188.97	764.838	1773.43	3095.53	174.24	701.284	737.045	1703.39	1059.52	1807.5	224.103	5331.7	8956.63	1104.09	321.367	2370.29	99.4314	1441.26	2253.8	1783.47	131.504	1669.32
AKI48072	337.301	1777.23	632.503	417.923	2002.8	1964.65	745.206	959.128	3380.54	1206.01	1102.13	736.243	293.794	701.653	1494.79	507.113	4418.31	197.333	777.843	687.998	50.0794	1060.05	1155.81	48.0671	1020.25	305.64	935.867	927.426	827.906	1405.16	1324.69	344.347	903.609	507.793	1340.12	578.76	1157.79	458.254	2256.64	8128.58	820.2	28.2229	1929.29	172.77	498.401	939.541	1041.33	388.408	788.811
AKI48073	386.686	254.987	290.73	170.32	234.293	254.651	338.126	395.363	176.955	377.214	122.806	170.034	300.858	577.17	209.244	559.532	317.713	163.998	175.963	49.9445	115.399	400.751	742.69	68.7187	90.7318	153.959	194.422	587.132	571.61	804.635	72.7703	446.436	517.138	84.5393	214.542	128.886	177.883	1155.31	213.114	124.774	477.671	5.98748	400.805	126.145	272.023	183	172.44	880.628	135.131
AKI48074	89.2438	52.6405	40.4212	44.9039	96.6777	10.4169	36.8029	35.1473	8.04211	12.1226	39.455	72.7016	17.9502	20.0025	53.2502	82.2906	31.7165	86.9383	32.1165	50.0782	7.2658	21.2066	26.5762	2.77962	12.5777	7.8596	41.2813	17.0598	64.3162	35.0601	14.0886	23.46	16	3.24452	59.0048	46.9165	36.1973	36.235	11.1305	7.78942	36.5281	3.14639	21.4926	68.8846	28.9803	45.5785	30.3165	41.6307	49.1032
AKI48075	66.6978	52.9936	6.04886	43.7605	78.7521	9.6129	37.0498	27.5109	9.98198	22.285	42.1586	50.5717	32.2091	14.6028	36.6844	46.8291	35.1573	63.2267	15.5245	7.5611	9.68499	22.7262	20.7264	2.72341	25.4835	13.1872	38.279	8.94049	43.3364	25.3205	19.9144	37.6857	7.87467	8.23375	57.8775	41.3059	35.2592	44.1198	21.4558	13.8059	23.7989	16.1308	18.2121	59.4437	32.3665	23.5895	40.2625	26.4399	39.0197
AKI48076	233.64	345.899	1395.78	80.9556	7.59858	29.4746	76.7663	163.244	124.772	1092.5	114.309	50.5771	36.9381	382.389	53.2913	263.534	45.863	67.0885	112.51	821.582	687.309	560.095	424.667	1473.2	10.8706	17.2763	108.957	416.395	277.7	604.428	10.3541	495.837	15.9137	19.8212	42.2426	84.0235	157.62	56.2149	39.5103	14.8842	188.116	90.6456	738.102	51.1352	151.384	199.867	173.789	44.5922	78.0995
AKI48077	3.74818	1.43889	0.375405	0.648622	3.69127	43.6261	2.78801	3.42343	30.9805	15.1006	0.356789	1.1888	40.5754	0.274939	1.07217	9.19023	2.24603	1.96341	1.90506	0.378207	1.52146	0.734601	5.25805	0.716372	2.85257	353.591	1.00224	0.569943	12.0865	2.34079	6.87287	11.1686	1.87851	0.435514	1.24066	0.697002	0.832936	5.25296	8.65358	23.899	1.69977	2.53406	0.888352	0.754609	3.06416	0.745819	0.24804	0.533791	0.369105
AKI48078	30.8383	20.5696	14.4325	12.7602	30.046	0	11.0818	15.583	11.0766	18.5548	13.6512	7.15437	13.0483	19.9264	7.78381	40.0526	7.5316	4.75892	14.1141	9.0442	17.529	16.9938	18.7843	18.312	29.1939	7.49731	28.817	28.0373	39.6382	13.7788	22.2	17.3007	23.5985	2.15342	8.08542	13.4233	22.5536	14.7447	11.5385	10.9026	16.5475	3.2816	13.278	7.4811	34.2135	22.4996	19.5282	6.95187	13.5017
AKI48079	23.0806	4.57391	2.73324	3.12784	4.37858	3.95325	12.8664	5.03759	12.3746	2.75059	4.31978	2.06696	8.32594	1.57443	1.63727	6.82423	2.43381	3.14942	2.49355	2.41331	2.87654	1.59613	2.51294	1.63223	3.11146	8.67707	2.82549	2.45115	10.0732	2.44254	2.99865	6.26516	0.419795	0.36483	2.92303	2.81626	4.65168	11.714	7.50943	3.31584	5.94719	9.15449	1.70996	1.68951	1.45388	3.90483	3.08428	4.99558	4.18708
AKI48080	25.607	5.65492	1.6058	2.49676	2.78639	3.0023	6.82713	4.93656	9.73496	4.36736	4.9077	1.16673	5.56149	1.70644	1.39086	11.0878	1.55646	2.16987	2.20391	1.52263	2.63508	1.41957	1.6944	1.51324	2.63904	5.64252	2.17265	2.62233	16.8155	2.15276	2.29129	8.90263	1.53714	0.467557	1.83141	2.35872	4.62014	12.0426	7.12168	2.62988	6.07547	8.02547	1.35577	1.38575	1.0794	3.25281	3.66148	3.38466	3.58523
AKI48081	148.987	35.8839	24.0395	7.35188	43.6617	105.486	5.72095	14.7091	179.813	136.533	11.3509	8.56863	346.874	19.176	8.10483	19.8956	16.2795	6.3438	22.9357	10.4126	68.315	7.81421	21.1076	68.5239	12.199	195.983	6.79215	18.3315	26.5604	16.2374	25.8817	190.162	26.9103	1.59161	10.8146	7.86121	16.4884	6.58634	30.1086	117.363	10.826	26.7903	17.449	4.85977	26.4956	43.5006	17.8058	2.61263	14.8541
AKI48082	197.293	40.176	14.6852	6.40231	38.7055	106.158	9.4819	19.939	210.704	204.429	15.922	8.1386	363.025	19.7243	10.9422	28.453	21.0072	9.61224	24.7884	3.84559	41.5768	12.1502	31.5779	47.3312	26.2215	407.001	17.2458	15.2698	34.5555	24.5593	36.6751	194.109	9.52442	2.75538	14.2168	7.943	24.5922	14.8366	52.5017	214.329	18.6127	98.9419	26.7636	5.07034	31.762	53.2947	27.3223	4.40235	17.0376
AKI48083	66.1895	91.0885	41.5885	20.2393	94.2969	30.783	39.315	40.4439	25.016	61.6371	9.74619	27.6448	58.1148	36.5782	44.8358	34.3308	60.2731	8.88048	19.2739	26.5934	26.1021	41.2035	47.457	22.9241	43.7273	51.4198	23.0876	36.5743	36.1354	52.7303	42.6826	72.0451	68.4189	12.1963	53.7224	25.1408	20.6742	32.7729	60.9463	41.2978	63.7609	15.1774	35.8095	21.3766	26.0406	28.296	18.3191	23.87	35.3514
AKI48084	71.0283	65.9863	17.2157	26.8277	85.8416	24.2504	38.7042	31.3814	27.3627	54.5039	14.5027	37.6517	52.6363	44.9893	49.8394	29.4725	65.2391	21.507	14.6521	17.1472	13.1197	27.563	32.5929	6.08375	48.2003	57.1941	34.391	57.0264	29.8219	38.8305	44.8718	57.4151	7.44952	12.7823	65.0973	24.0045	20.6036	36.0939	37.6714	53.3048	47.2198	22.5376	27.3046	30.2179	15.8085	24.8746	19.3891	31.5448	32.6813
AKI48085	132.211	117.409	61.5542	54.328	87.2432	286.417	201.759	88.1161	97.1142	270.9	69.5698	82.0551	169.324	142.418	79.6826	129.491	96.597	64.755	45.5437	50.2814	44.9752	83.4546	149.892	23.934	35.7533	57.7886	102.04	175.759	99.108	155.657	46.1439	200.459	44.3986	127.363	92.2973	52.8828	69.5587	123.579	62.5258	77.1964	83.6961	10.3813	117.332	41.146	59.4459	93.2784	85.0052	135.939	71.5905
AKI48086	212.579	158.551	86.2293	63.2475	145.674	505.851	509.47	91.9752	102.015	286.322	93.0828	95.2645	258.002	160.611	102.969	161.046	117.5	73.946	71.5342	93.6657	52.7082	79.9932	154.599	23.876	43.1425	80.7661	67.6277	172.397	155.937	146.808	35.6292	273.059	284.108	207.088	109.366	63.02	99.0996	281.004	90.385	65.7839	113.954	9.19807	89.5701	61.8692	95.8714	149.458	77.8412	171.755	81.6091
AKI48087	64.4628	100.923	2.11369	15.5307	20.7835	360.767	35.4736	25.6686	29.1542	7.37145	15.2675	16.4639	14.7602	23.53	22.5374	76.8214	8.79009	23.0635	1.1836	14.9063	3.74875	7.41193	5.60939	6.33407	17.9107	22.3953	50.006	81.4176	47.5533	5.01381	13.2398	27.9906	7.01683	11.1425	8.94136	29.0749	36.5179	40.0925	43.5011	23.2523	20.4661	9.74017	7.2183	16.1006	20.1855	17.637	6.14493	26.2077	42.277
AKI48088	79.3464	69.3572	2.67605	19.6303	29.054	520.968	29.7771	28.0921	33.8695	4.06537	7.63005	19.0566	33.8934	17.3123	27.3447	37.3754	9.27395	27.2603	2.80968	8.08808	4.57309	6.98207	8.71285	2.77397	39.8472	44.0474	31.5086	64.231	41.262	7.9347	28.348	18.3573	1.7419	19.7035	9.26509	28.3711	28.5002	54.0878	53.6207	55.4246	24.5442	6.74384	4.96672	26.2353	35.1303	22.1522	5.8938	39.3193	46.1077
AKI48089	255.979	291.003	11.4538	78.511	124.51	2583.53	380.71	259.504	164.491	7.86791	124.824	65.0589	71.0961	42.5018	100.609	49.8486	50.1286	67.4482	7.839	27.4379	54.0293	12.113	14.6353	33.6758	61.187	37.2894	83.6342	185.485	43.8839	13.4958	38.9202	23.6853	6.95848	51.9698	38.0693	109.966	305.411	423.166	82.9838	61.7039	250.528	26.7568	9.44803	55.364	52.7694	139.566	32.2894	91.9266	242.726
AKI48090	254.64	326.216	3.71579	95.0628	71.9313	1980.45	182.076	238.531	191.355	5.15404	130.078	74.6989	48.9701	25.853	111.785	46.3575	57.2185	82.817	6.2855	5.92726	31.2346	12.4094	15.408	23.2856	76.0063	41.5169	66.135	150.973	40.6916	7.12904	50.2011	23.2733	3.93037	26.7842	47.7171	141.679	256.128	345.345	70.6684	65.4467	172.991	26.9774	9.08034	83.3404	38.6699	94.738	33.1442	55.1246	300.51
AKI48091	140.865	145.383	1.40235	78.2154	56.3052	1820.79	180.38	252.063	131.487	3.33455	101.294	53.732	40.3233	39.7128	83.3078	90.6685	33.0107	49.0883	1.96318	6.12223	10.8813	6.73233	8.27025	5.28605	40.9018	26.9042	75.2628	110.306	61.9201	6.52249	46.0735	30.1146	1.82565	31.5835	35.6641	81.5073	174.797	146.808	34.2907	63.8029	167.044	31.638	5.89957	34.8159	25.9452	53.8639	18.5315	42.2731	151.977
AKI48092	135.378	130.255	1.65196	26.9544	42.929	1226.4	91.0658	141.799	62.3585	4.67629	63.6989	23.5575	46.5312	16.2468	40.4407	34.6641	17.9618	26.3314	4.29485	3.56635	13.2105	5.91104	8.35054	5.33737	28.0398	8.95222	48.8529	61.4211	31.7568	3.95149	26.5212	16.0481	2.30421	23.83	19.2531	43.283	163.089	92.4623	43.7604	19.2306	91.0731	25.1483	3.50403	15.7793	37.7547	87.2065	26.8196	23.0867	83.0905
AKI48093	90.0494	106.733	1.68842	31.3855	23.1854	1154.45	47.7146	88.0897	48.4311	5.60684	35.414	23.7976	34.4387	10.1057	35.7398	19.3513	15.6923	19.56	2.4044	2.84482	14.4401	2.69784	3.11166	6.73196	58.9605	28.7876	30.1309	45.0549	18.1788	2.11219	39.0164	8.64769	3.35394	11.477	13.8757	43.822	84.3976	82.7655	26.634	44.7151	58.2392	9.34831	3.30658	13.9699	22.6918	49.3906	10.6942	13.345	67.8647
AKI48094	161.417	177.921	11.056	39.4741	43.5615	1782.82	84.2403	84.492	63.4941	9.01166	43.8194	29.7077	55.3997	13.4379	46.939	32.7804	23.0105	27.9833	3.40284	27.6488	55.2789	3.14238	5.02885	29.6599	58.5708	34.36	44.3153	72.9233	23.4111	3.77463	44.565	16.277	3.67485	18.2806	18.2433	53.5747	119.324	121.422	34.3521	66.6106	58.444	15.6952	3.60915	22.2321	80.2578	55.4577	13.6774	22.0757	92.162
AKI48095	107.634	165.96	3.57615	41.2866	29.0481	1366.95	95.3628	92.2965	63.1333	6.07977	42.165	27.2007	34.0634	13.7408	44.3282	32.9888	22.5702	25.3848	3.99054	10.3386	20.3086	2.69368	5.15789	9.34809	35.134	22.1012	43.2562	66.1863	19.9422	3.21813	29.8863	13.7267	3.64351	15.0077	19.8103	49.7038	103.035	93.6342	29.9932	54.4283	63.6137	29.4808	3.84771	15.9232	34.5199	48.1888	16.4373	29.419	92.9872
AKI48096	120.583	206.63	13.4774	66.1817	49.6951	1753.25	148.001	129.557	101.078	4.19662	36.5973	37.492	47.4526	17.626	77.3507	42.6019	39.2787	31.9864	4.71681	32.9752	32.8131	5.72668	6.38692	16.6013	75.8101	32.1106	31.6319	96.8791	34.4098	5.70879	52.7626	13.7818	6.57955	21.8002	30.9059	77.0897	120.752	140.691	60.8103	85.3094	76.1118	36.7366	4.2881	30.1466	82.5048	55.4638	17.8098	50.9205	120.072
AKI48097	119.855	179.064	5.15808	46.9058	8.8757	539.79	104.101	110.905	83.536	3.5773	43.6305	32.6683	24.3661	13.033	56.9626	40.3106	28.8369	33.2192	4.33253	9.7436	16.4381	3.95663	7.50977	7.65566	28.1488	13.1569	44.914	67.1233	18.7082	4.04844	20.0746	12.4612	7.80621	8.32971	23.0861	61.1253	117.803	115.481	30.7434	22.9861	55.6927	23.5834	4.8824	26.7395	43.1543	59.9484	19.0853	26.7702	118.915
AKI48098	138.189	143.234	3.97915	49.2117	7.22984	407.467	95.7953	102.698	76.8169	4.25093	48.0129	35.3249	21.3199	16.9787	49.2797	35.5118	27.6929	32.3616	4.8439	6.79764	13.3282	5.63337	8.16234	6.06485	76.3276	40.056	67.6485	76.847	34.9212	4.10383	47.4909	19.1952	6.419	35.7101	21.825	67.3716	118.741	101.676	49.7072	45.2893	65.9217	24.1663	3.85318	27.089	29.796	49.4948	20.1186	19.188	110.422
AKI48099	89.297	147.431	3.45194	39.0292	15.2033	1109.52	43.6965	62.698	68.4322	2.62204	43.1968	31.2168	1.18164	11.3766	44.0365	33.3151	24.1514	29.7362	2.61757	6.95543	16.2621	3.15226	4.98336	7.40047	0.132475	0.188141	42.0621	43.9227	34.4756	2.91004	0	5.66258	7.58345	2.4562	19.6655	58.3323	126.97	45.6189	6.7409	0	26.6509	53.4377	3.20339	23.8598	22.3058	51.435	23.9484	5.48099	99.9889
AKI48100	109.528	122.64	3.25546	29.9988	22.9407	1094.74	39.88	76.7082	51.4614	1.20414	37.9534	22.1569	40.1176	6.99376	37.8521	18.8002	17.3699	26.5302	3.03825	4.59167	10.4649	2.58212	7.35954	5.76746	90.9527	31.5119	31.3778	33.8913	29.6613	5.29953	66.3729	10.8747	4.66192	9.50727	15.9026	38.8238	100.674	50.3895	29.1879	32.9388	44.4475	11.2512	3.5447	21.3078	72.4531	50.8788	16.6342	7.03603	87.3066
AKI48101	135.543	167.552	3.02696	33.2983	24.352	1119.53	49.8906	140.404	62.9037	3.78056	48.8195	24.0007	38.8089	11.0173	43.8719	49.2291	21.4479	28.822	3.33864	4.25091	8.59162	8.32843	16.0256	4.97886	49.3389	20.0374	36.7707	58.5687	28.3508	10.3671	40.895	14.1166	5.73184	19.9546	19.1932	44.4275	127.213	48.3929	41.6808	30.3652	84.0868	40.0232	6.33303	20.4177	64.2382	46.2872	22.7879	16.4337	102.452
AKI48102	128.89	29.2195	34.7314	44.8914	61.8647	49.0506	20.0822	56.046	669.88	163.988	52.2644	28.0262	90.0956	36.5982	34.3736	19.1188	13.9276	4.30379	29.3119	18.1788	302.814	19.5394	28.9369	226.318	63.0623	661.767	34.0286	34.6038	25.3404	21.6911	100.019	116.779	8.65441	0.604388	13.2375	47.9693	87.2287	14.0856	67.9611	657.585	37.6135	35.1666	53.5833	21.1471	77.5162	122.908	88.8039	6.35315	88.1325
AKI48103	66.6299	40.9679	10.8523	8.92198	84.5861	164.053	107.651	77.6413	64.1298	51.1204	32.8712	17.6147	204.408	27.5273	20.9655	62.971	44.3071	12.2331	11.2399	11.9111	11.0515	73.3698	176.782	10.7256	52.0905	64.8612	39.7179	26.6374	67.8975	104.336	52.584	52.104	84.2514	47.6905	42.0553	10.9969	41.7627	47.646	45.8454	60.2133	69.4504	2.79522	80.0432	8.66232	21.3888	48.0288	32.6459	34.726	20.2251
AKI48104	202.105	237.503	136.122	137.013	215.2	47.0633	311.045	113.307	324.173	108.744	166.758	111.106	66.4639	86.4839	154.688	46.613	140.819	73.1313	67.849	92.5719	119.274	89.6059	75.2866	74.9086	340.03	272.279	67.6767	104.184	67.4946	86.2164	318.36	101.077	31.8861	11.2419	138.007	127.451	188.921	274.45	125.907	330.944	124.214	76.5807	108.853	104.059	114.923	216.76	179.094	193.384	186.067
AKI48105	0	0	26.3629	0.958942	97.2079	810.692	27.4508	31.0594	1.02142	0	0	0	3459.91	0	0	0	0	0	0	25.2318	35.0671	4.95241	147.699	0.745297	50.9913	115.523	0	0	0	42.3028	47.3543	0	0	11.7443	0.995721	0.851256	0	366.158	155.786	0	35.8102	0	3.91434	0	102.211	0	0	105.71	0
AKI48106	44.1247	53.237	21.8759	3.97864	0	0	34.2424	155.299	173.281	5.29804	43.8923	34.465	0	5.34049	58.7761	183.091	219.806	19.9414	15.3122	17.7538	25.2592	34.6263	682.684	1.7179	0	0.794866	33.9438	4.21742	143.099	287.86	0	343.629	87.8103	3.15823	136.79	3.13942	1.43815	435.223	6.19114	0	147.729	13.1259	29.3232	19.5436	149.294	4.829	3.212	180.758	9.55947
AKI48107	3521.25	789.453	649.2	20.5622	1335.49	89.9486	359.186	1095.78	1243.72	441.053	2014.58	264.642	107.685	1357.01	24.0559	803.314	294.409	3.07248	173.159	150.885	950.505	673.548	1144.23	166.982	1725.04	212.404	1459.27	1320.45	326.486	1163.63	1784.79	111.276	279.557	22.9793	325.147	67.6963	2029.96	123.117	40.0999	1106.51	962.979	77.4356	1277.42	6.60848	478.161	1528.35	1416.23	142.09	835.082
AKI48108	922.428	477.452	350.066	13.2156	551.757	102.327	205.905	355.218	411.076	249.181	606.307	149.012	62.6707	211.923	17.085	345.986	146.496	2.70492	141.634	70.08	682.704	179.777	327.877	275.862	582.931	62.5769	326.068	116.656	212.862	334.163	672.619	35.1693	130.66	11.6638	172.678	35.9043	542.386	133.814	28.1905	320.554	253.535	58.1844	321.656	4.76025	554.266	390.958	409.887	144.245	363.651
AKI48109	1133.7	486.888	291.619	11.9586	465.983	154.407	212.253	401.784	405.764	467.991	753.095	192.919	81.3152	299.079	33.1899	598.558	190.125	6.71433	254.993	68.428	908.773	301.615	437.117	356.269	884.517	99.0017	555.762	151.954	450.197	344.733	848.533	51.5728	288.489	43.678	208.188	40.3397	684.378	216.856	70.2698	424.578	288.216	81.4908	447.171	5.80189	302.831	672.889	513.2	181.18	368.219
AKI48110	44.7901	3.60266	6.57949	2.39327	6.06514	0	9.0675	14.9069	7.64756	6.51871	6.25323	6.84146	20.27	12.0467	5.6374	30.9753	14.1972	1.34947	0	0.828577	0.455824	15.4499	15.7633	3.72013	15.9076	10.758	24.3217	2.85402	55.336	16.6398	13.6366	17.6613	3.21206	23.815	14.9103	1.59338	25.3039	11.082	18.4346	15.0791	14.8955	0	17.0961	0	0	6.53576	8.69451	3.2744	6.77714
AKI48111	11.4209	1.25268	2.00179	0.832164	11.2475	4.0902	7.35669	3.88748	4.65349	1.35997	13.0459	2.16259	12.9215	10.4719	1.08899	36.6195	4.71211	1.40768	1.201	1.44052	2.21893	3.76046	4.63783	2.26367	10.0089	8.22951	11.2759	5.95423	44.4946	5.78583	6.0587	17.3996	7.81806	14.2258	4.75244	0.923394	14.2128	10.9671	5.24446	7.86473	3.18727	0.411809	5.30757	1.45221	11.9043	12.499	6.80214	2.43974	1.07113
AKI48112	13.4055	1.15528	1.978	0.799434	11.0213	3.35302	14.0539	11.1938	1.9074	7.73439	9.35781	2.09415	9.56954	7.33983	1.50647	22.2664	3.34551	1.44247	0.799944	2.65703	0.998833	7.26641	10.369	0.372796	7.16589	7.41711	8.08817	7.77926	23.7521	8.52524	6.55934	10.0685	15.5361	4.76486	3.25398	0.823207	8.53039	9.74987	8.24023	8.37251	9.88997	0.126596	8.12548	1.89733	5.05878	9.43131	6.7379	4.47506	1.11955
AKI48113	15.7734	0	0	0	74.7568	5.1782	3.99153	8.85879	0	12.0521	12.3871	0	66.9219	7.9545	0	22.4984	0	0	0	0	0	10.2016	4.80395	0	10.0037	12.7864	3.56882	0	31.9712	12.1239	7.00334	31.0982	23.3302	21.7732	0	0	12.8525	1.12576	57.5422	9.95677	12.8618	0	7.25695	0	11.5248	38.8403	14.3525	0	0
AKI48114	5.58561	0	0	0	19.6654	5.86779	3.76925	6.13467	0	9.51121	7.01835	0	0	2.70415	0	24.9152	0	0	0	0	0	2.69738	5.44371	0	7.65172	0	9.09919	5.33871	31.7003	5.36661	1.13371	6.60743	3.00423	0	0	0	12.3795	1.5946	31.3487	0	6.21568	0	4.79697	0	3.51603	18.3387	6.50556	0.525007	0
AKI48115	3.96639	0	0	0	0	0	2.00743	27.2268	0	16.452	8.30633	0	0	8.8011	0	24.6872	0	0	0	0	0	12.3135	14.4961	0	0	0	5.38451	7.58213	17.2275	14.1002	0	19.55	1.06666	0	0	0	7.75656	1.13234	0	0	31.9621	0	10.5435	0	0	13.0224	8.66185	1.55338	0
AKI48116	11.5269	0	0	0	32.681	0	6.56311	21.3996	0	12.2675	10.561	0	35.0488	13.3699	0	16.4414	0	0	0	0	0	11.5555	8.04521	0	6.21391	7.52718	6.52006	16.526	14.1853	12.7362	5.48347	21.3056	1.16245	10.9023	0	0	12.6797	4.3191	21.0254	11.1164	31.5149	0	7.66023	0	2.75337	5.51906	9.4397	3.72433	0
AKI48117	9.04678	0	0	0	12.2505	0	9.15734	63.2295	0	9.87494	0	0	40.9418	7.29966	0	28.154	0	0	0	0	0	35.8868	44.0847	0	4.59006	9.77817	16.3751	0	41.9132	20.861	9.18114	8.91815	9.73164	11.1004	0	0	0	10.3309	35.5419	15.2285	88.5226	0	12.9491	0	4.06769	0	0	5.66888	0
AKI48118	0	1.06478	4.61841	4.0672	0	0	2.38217	0	2.63698	0	0	7.35281	2.99545	0	9.99693	0	6.67549	5.78322	2.38199	13.224	0.538883	0	0	2.33644	0	1.58979	0	0	0	0	1.11954	0	0	1.98525	10.2826	4.70931	0	0	0	2.22834	0	2.10023	0	3.70314	0	0	0	0	1.82092
AKI48119	0	8.78169	6.76599	7.47446	0	0	2.14886	0	3.68944	0	0	12.1283	1.02936	0	11.2604	0	8.25834	15.4192	3.50808	6.8165	1.38887	0	0	0.991816	0	2.29454	0	0	0	0	1.15417	0	0	2.97694	9.6541	6.31145	0	0	0	3.06301	0	1.44345	0	9.33209	0	0	0	0	6.3826
AKI48120	0	9.42283	5.16264	5.00771	0	2.05113	4.21622	0	0.666746	0	0	4.22949	0	0	2.62129	0	3.03815	2.82366	7.82954	8.23521	3.33821	0	0	2.67577	0	0	0	0	0	0	1.98149	0	0	1.91657	4.54981	1.94485	0	0	0	3.94397	0	9.29303	0	2.54887	0	0	0	0	0.644573
AKI48121	2567.26	434.828	260.058	19.8803	701.364	37.0654	565.499	518.204	408.255	162.487	496.227	83.6716	63.4588	351.452	12.3758	436.569	149.467	7.39104	147.558	127.773	464.93	332.792	535.008	91.0841	659.88	125.088	541.279	317.607	243.371	601.496	605.429	56.8441	317.444	47.2436	134.972	47.5564	558.066	331.18	17.8815	519.691	484.194	14.655	573.946	6.04341	163.871	357.962	361.204	338.124	406.276
AKI48122	31.12	14.0442	12.759	5.37883	13.6715	1.87169	5.29014	7.53079	3.5998	7.93471	15.4221	2.62247	1.34385	12.9384	2.79063	16.5108	2.8237	1.77144	3.11431	8.56948	4.56926	6.1867	4.29281	3.07061	5.3033	3.5091	4.5149	9.53639	30.9541	3.42365	5.96687	1432.01	1.27771	3.30348	2.52072	5.74667	22.4538	5.90025	21.599	11.7965	5.56056	1.97868	5.78047	1.7721	8.17117	15.079	17.2927	1.67465	9.55799
AKI48123	11.5112	6.31292	4.41954	3.56466	1.41706	0	4.47245	3.65699	1.93567	4.87369	8.76601	2.9789	0.789314	5.48846	1.75616	12.1221	2.11083	1.81292	4.30399	3.291	4.41969	3.48938	2.62055	1.68402	1.41586	0.628376	6.62958	3.33406	16.9689	2.27901	1.59302	148.893	3.00185	0.214004	2.54016	2.91617	7.73105	5.37753	2.15352	1.76153	2.61013	3.18216	3.35237	2.60212	2.66631	10.6891	7.8716	0.928965	5.75785
AKI48124	13.354	8.75641	2.63864	2.96664	11.2036	4.95577	7.24837	4.49276	1.11526	7.09811	8.20732	2.72102	2.95603	5.03618	3.10577	10.8413	3.0115	1.77118	5.0371	2.25556	2.52601	3.70509	3.35979	2.12485	5.89167	1.98724	5.51738	3.88461	16.9802	2.67765	5.81867	74.6922	2.96667	0.534307	2.83882	3.40805	8.70492	9.69666	5.37672	4.39804	3.00772	0.806007	3.56166	2.43628	4.37273	9.53127	7.18501	2.00101	4.13301
AKI48125	12.0844	10.6036	1.91635	1.76101	8.67775	1.4426	2.34757	4.1133	0.781559	5.11636	8.05218	1.67803	2.48585	5.17079	1.92042	9.87663	2.45335	1.7377	4.0947	2.74357	2.12423	4.48417	2.82538	1.31164	2.97273	1.05546	2.65131	9.10017	13.3603	4.7146	2.41561	30.6839	3.54524	1.04841	1.67617	1.04217	8.83212	1.77722	5.13807	2.26019	5.33967	3.19536	4.34296	0.256096	6.17442	8.81676	7.19728	0.860489	0.604454
AKI48126	61.5831	28.9445	41.5758	27.0745	68.8228	12.1248	51.265	14.0961	20.2168	14.38	18.732	30.8914	23.1316	13.9026	30.627	24.3303	33.5133	30.16	22.7598	39.2555	13.5916	10.1662	13.0395	10.0912	18.8434	13.4252	12.6092	13.553	30.6986	13.0377	16.0009	23.6491	9.71063	8.27784	33.8247	25.2072	24.9889	39.7279	19.3867	15.7276	13.4921	19.4556	11.1764	34.9001	23.6306	28.8713	23.2845	28.1928	19.1873
AKI48127	152.645	100.235	87.3326	65.7803	177.895	46.8085	120.272	49.4397	51.537	98.6535	65.0169	70.4744	69.2758	84.8944	76.1016	85.8829	79.3977	88.4079	46.6644	78.9708	33.1755	51.0669	78.2127	18.1758	65.269	69.3916	72.3259	65.9426	86.9013	69.8778	73.5178	91.8153	77.3075	11.9926	80.7437	62.6885	85.8237	105.949	69.6983	63.9549	49.5285	29.0748	59.7214	66.41	75.2903	80.5387	91.8645	87.1842	59.432
AKI48128	2.99161	7.12129	5.25566	4.66591	0.930639	0.318522	5.21065	1.39258	1.4323	0.829607	2.79384	2.29038	0.45739	1.85933	1.50952	11.0295	1.69498	3.72716	3.70992	4.64426	2.92522	1.40844	2.00284	1.54877	0.758927	0.349565	1.60985	2.00929	15.4988	2.25284	0.471818	1.27528	0.826266	0.264556	1.59813	4.31453	2.37175	10.5257	1.17985	0.65783	1.21001	1.50726	1.76903	2.50684	1.0361	1.59277	2.41314	3.44521	2.8027
AKI48129	36.3017	31.3047	22.7852	21.2155	5.12052	3.05574	34.8217	24.0766	27.3656	24.3337	27.29	20.5026	5.13392	24.597	20.0627	20.2168	32.7394	13.9608	13.3242	20.5985	17.8325	16.3146	26.1755	7.99076	7.05447	7.00053	19.586	20.2399	33.8254	23.3864	4.51655	21.219	4.63091	2.56975	30.0905	22.9722	26.5456	26.54	7.90145	9.56426	23.5066	11.3064	22.6732	17.1962	6.8271	29.7964	33.6246	47.9006	25.3272
AKI48130	365.299	116.924	178.614	130.612	31.389	27.872	260.832	177.278	142.042	383.009	166.101	191.557	24.9621	226.923	193.447	85.32	156.023	119.527	162.389	160.185	139.538	131.353	118.344	117.17	73.2581	108.77	135.982	214.883	89.6019	126.598	60.2994	428.657	94.3327	20.1609	133.529	121.806	152.013	199.485	85.2685	99.1941	177.147	213.9	154.303	192.188	39.1786	173.3	153.694	213.809	99.1709
AKI48131	331.003	233.34	510.273	372.021	219.745	55.1713	269.344	205.586	308.343	379.745	223.689	580.446	98.5907	257.932	466.645	161.075	443.96	479.515	284.313	486.201	267.677	153.704	148	233.09	232.794	252.685	266.37	203.124	239.837	163.049	228.026	357.414	338.485	27.0943	411.913	344.203	268.513	176.109	232.434	331.226	194.274	91.3448	162.639	580.086	190.608	353.978	280.919	177.255	291.576
AKI48132	269.622	215.303	344.668	316.855	132.114	34.3104	241.405	136.198	343.193	362.328	236.332	439.779	82.3944	222.487	363.61	81.8893	346.074	464.856	275.55	292.402	295.197	113.09	94.4198	169.773	292.071	288.416	302.88	176.939	114.612	114.944	279.41	193.998	166.844	26.7731	328.429	314.3	272.692	192.274	213.1	356.613	132.846	254.342	141.524	444.831	128.104	320.931	291.367	193.291	277.124
AKI48133	376.113	254.209	387.646	249.791	350.381	75.2368	290.911	205.758	322.275	513.028	279.644	351.279	296.931	224.067	306.092	237.739	280.8	415.548	372.709	394.387	345.76	226.322	147.854	199.608	434.404	485.76	521.041	162.52	299.695	190.894	384.513	211.345	127.241	72.7578	288.404	250.834	342.759	208.153	406.102	448.52	215.777	282.596	258.309	387.764	528.109	380.266	384.109	224.533	234.527
AKI48134	116.34	103.7	80.4893	77.6843	51.1274	10.8835	41.6361	31.3387	38.7849	72.0392	92.2476	74.6789	28.4784	78.3921	55.5063	67.9849	48.2294	112.578	83.3252	70.1874	45.6879	31.9242	36.7103	20.1734	39.3256	24.7731	93.6223	59.2662	81.5961	41.1133	35.7475	39.0355	39.2942	6.15191	54.2868	76.3318	107.453	28.8316	28.4265	36.1702	28.7997	49.1879	42.6821	72.1308	29.4674	107.502	118.876	39.8646	54.7226
AKI48135	281.419	210.052	208.229	174.901	258.357	68.8982	100.586	131.562	106.382	140.574	199.777	212.112	67.4565	164.53	221.126	180.601	197.405	275.921	114.946	170.739	64.0753	88.0235	128.322	28.2268	191.79	54.132	86.3358	118.533	201.647	130.61	141.589	110.497	197.54	20.9717	183.594	167.987	197.437	81.0216	113.773	111.068	140.018	17.0267	111.187	184.022	61.6585	159.212	201.383	107.972	141.227
AKI48136	151.696	145.92	237.024	121.635	121.605	38.6862	86.1486	78.8917	73.5221	223.861	163.71	130.962	44.1496	111.558	111.131	98.6529	109.522	170.983	159.131	211.401	95.4288	89.6318	84.426	46.443	134.592	51.5809	163.483	102.259	149.659	85.7608	110.938	71.3306	90.2077	15.8017	109.955	125.49	164.751	76.8016	88.7641	100.705	74.2247	111.623	104.787	135.908	96.5007	163.754	184.544	83.7608	101.15
AKI48137	129.299	121.334	131.711	41.124	5.55832	2.69506	45.0114	207.481	65.2668	221.336	81.6624	31.6339	2.32203	108.469	56.8295	206.515	55.0002	21.797	122.659	93.3987	112.475	211.675	189.188	62.3256	0	0	81.7273	153.008	186.604	196.795	0	173.994	294.733	10.9125	41.8472	40.1565	88.2981	25.1945	6.91123	2.30317	206.73	8.95436	150.659	27.2709	41.0647	139.259	80.6757	32.1513	41.0761
AKI48138	14.9989	45.8873	13.3525	4.66908	61.6566	248.308	8.94668	58.7664	78.1433	11.5188	71.7952	53.4445	508.483	9.83314	89.6145	66.8209	154.551	20.154	25.1986	14.8643	27.0668	11.5485	125.133	2.2941	18.8891	52.205	36.1175	10.24	59.407	78.4877	20.2503	73.6643	97.8147	3.4507	117.359	4.09712	8.38043	248.43	239.613	1.57799	72.5599	2.33712	10.1867	47.5146	60.9966	26.3809	9.74847	176.769	7.68157
AKI48139	106.136	176.828	55.1671	28.6002	47.0811	152.261	125.844	118.097	239.909	92.0642	64.9732	159.426	253.714	53.625	315.364	137.798	593.829	129.276	51.9567	55.5328	113.44	37.5	194.253	15.052	16.2901	51.7244	62.1802	75.5269	148.364	145.418	15.9121	244.348	60.2171	18.8472	424.794	27.4599	42.8343	624.811	173.755	11.2479	164.887	23.8857	39.221	130.496	73.3031	62.8112	46.5016	622.876	44.8966
AKI48140	26.8595	25.3695	38.0253	13.7777	0	0.302319	10.5644	9.96095	8.51695	25.5488	14.3836	5.86626	0	27.4001	7.55002	19.0262	13.4671	5.84391	16.9254	30.7496	19.4818	14.4136	19.477	12.4411	0	0	9.58448	26.3324	20.7101	21.4414	0	17.7778	5.94367	0	10.075	12.5445	17.9088	13.9338	0	0	10.6453	11.2621	17.1984	4.52606	0	19.2327	20.1107	13.717	10.4663
AKI48141	11.3468	6.08445	8.33398	10.3575	0	0	5.10464	20.1408	2.42172	37.4317	2.64024	3.4138	0	30.0096	3.4381	56.891	4.35951	6.55241	4.8612	8.04636	1.53966	37.1825	36.0937	1.17803	0	0	90.1398	12.0502	53.299	33.917	0	6.21413	27.802	0	4.9839	8.0731	7.39647	7.1985	0	0	21.5283	15.0016	36.3493	7.3475	0	13.7977	11.013	8.88762	8.3242
AKI48142	19.795	13.9317	8.63255	5.28852	0	0	25.6027	20.9996	8.80166	29.1695	24.1816	5.84101	0	35.9374	8.30483	33.3683	7.13003	5.2185	16.5372	8.23926	3.27359	27.3123	26.4596	2.31203	0	0	11.9433	23.65	23.8825	32.966	0	16.2613	39.9253	0	7.89382	7.62879	23.6564	34.8488	0	0	14.5587	0	25.9724	4.61451	0	21.6636	27.6182	27.6504	9.18968
AKI48143	4.20651	4.46619	3.93924	2.19147	2.39238	1.76761	10.0487	1.47	1.90331	4.84872	2.64275	1.54206	2.28442	2.98685	1.58833	11.2581	1.7091	1.82502	2.59511	4.29548	1.92642	1.77021	2.52812	1.02194	1.1525	1.51553	3.04559	3.5381	14.0317	2.48961	1.62222	2.65389	0.452496	0.619368	1.99546	1.85559	1.75491	9.9434	2.36087	1.79381	2.0661	1.6017	1.92671	1.49051	0.983512	3.68288	1.34731	3.34757	1.35397
AKI48144	120.781	121.919	184.325	115.878	35.9237	5.60188	43.1813	94.9045	102.258	121.186	89.6165	68.5855	7.84306	62.819	78.5258	42.8703	47.4804	42.8364	69.1877	120.077	188.243	72.012	68.5898	419.537	49.782	26.7047	58.3949	56.3194	44.3147	69.8321	42.8876	101.716	59.0825	20.1196	51.3684	111.971	128.613	22.2262	53.272	38.3732	85.2245	39.0223	69.5115	62.9621	172.27	143.27	120.527	24.8937	112.556
AKI48145	418.55	442.839	406.43	294.948	280.461	49.9888	250.531	222.372	351.981	538.664	450.998	198.146	60.1642	383.556	224.212	140.046	163.99	147.632	298.103	357.628	299.501	226.884	223.533	122.28	305.248	146.307	289.026	378.48	196.707	267.64	340.032	191.888	167.334	18.3788	166.899	273.554	477.493	135.791	208.366	277.128	211.245	498.731	275.992	176.203	298.412	564.362	528.509	152.284	296.266
AKI48146	10.4235	11.7377	29.7144	14.2721	19.9959	1374.24	398.942	10.2773	46.1249	127.317	9.45912	14.4017	29.8758	10.7935	15.5974	15.7687	23.3154	3.57231	18.2869	16.1492	73.9903	4.43444	9.98237	48.2113	213.615	12.5806	13.8359	7.30605	10.8656	6.87686	29.972	34.5936	1.30814	27.036	24.2172	13.3801	12.1171	16.4163	13.4553	81.0527	6.49963	11.576	10.8701	15.6727	10.9747	33.462	17.0723	8.21891	9.89318
AKI48147	9.86353	7.20292	9.86596	11.2862	13.005	743.734	277.19	10.6258	41.3828	105.851	7.33831	8.32597	17.0329	10.3672	9.14752	10.5012	12.3973	1.81825	17.1143	4.60968	62.6847	5.28256	10.1716	39.8568	184.638	16.272	14.3297	7.93898	14.581	6.33449	24.6299	25.3317	0.698041	18.207	13.2852	10.8037	11.1672	17.7104	11.6543	146.663	5.22911	3.60333	11.3051	6.05089	15.9307	24.714	12.0927	5.9367	7.17656
AKI48148	9.23258	9.17348	13.8365	7.12781	25.0041	715.302	135.783	5.49031	32.8608	70.6629	9.383	5.03385	14.7468	7.34003	4.27219	10.9859	6.22068	0.613604	11.7267	6.32944	62.013	2.99735	7.11242	43.8531	246.754	19.958	11.5505	3.37406	12.8951	4.90491	22.2531	6.69214	1.16841	2.8321	6.89271	8.50091	16.1079	9.07011	9.44899	174.23	3.75117	3.76963	7.94013	2.78527	9.21818	22.5857	16.8019	4.67929	5.21063
AKI48149	21.8546	14.6936	49.6258	9.12588	42.8094	1781.93	261.689	7.28749	54.6196	50.4784	12.0533	4.37833	27.3686	7.26899	5.45936	13.6717	7.82383	0.980142	19.748	25.1833	103.906	3.9419	9.68771	77.2403	303.11	37.9867	11.7768	8.61056	15.748	8.17469	31.5334	10.5253	1.70486	6.31158	8.57343	9.85187	15.4423	12.6688	29.0257	215.86	4.6732	14.2265	11.2914	3.69459	24.1161	24.1002	14.9373	6.82112	7.50398
AKI48150	9.66685	6.9293	11.3863	3.21311	7.35356	157.182	77.6852	2.31362	9.44205	13.6925	4.46561	1.64633	4.63213	1.97294	2.05168	6.54763	2.98628	0.449726	8.74828	6.32736	35.3208	1.68685	2.43614	16.6306	72.6323	4.99883	4.78607	2.01096	10.6696	2.08703	7.74735	2.80276	1.37629	0.860522	2.46085	2.88263	4.22565	8.1331	6.28711	21.4889	1.61468	6.04446	2.91848	1.41837	5.68879	5.103	5.00859	1.85286	2.05323
AKI48151	14.4206	8.13974	12.6125	2.45017	9.99206	383.048	87.4106	5.55725	9.03531	27.8547	12.274	1.82678	9.82739	6.09004	2.1759	15.4404	3.68152	1.21959	13.4618	7.06704	32.7243	3.2289	6.59223	17.5326	125.152	7.50461	10.3798	5.56164	20.6095	5.36384	13.9715	2.66023	4.08219	2.82831	2.87752	3.19504	13.798	11.508	15.9503	18.0993	4.02882	10.5362	7.10449	1.12056	6.59769	12.1825	14.5489	3.19703	2.69701
AKI48152	34.2635	19.6507	25.4871	6.40618	51.0531	871.345	163.723	11.7448	17.5352	35.3194	19.5807	5.05097	23.8871	20.1021	6.45355	14.017	12.3328	3.51679	33.0748	27.2843	52.065	10.8617	16.1429	24.5001	201.388	20.777	15.2863	20.4104	20.5413	14.1881	33.0583	6.66012	4.47739	6.26674	10.2414	8.30487	21.7058	17.5657	41.9811	22.4746	11.2265	28.1848	15.0977	3.82492	22.5392	29.0477	27.0494	9.39319	8.91167
AKI48153	164.841	134.44	203.929	76.5772	136.34	17.3329	90.5223	60.6086	60.7324	75.2558	111.533	69.6918	43.065	89.2902	70.7673	54.2924	72.3773	94.4737	48.8825	95.9114	40.6271	73.0075	101.842	20.2212	85.0368	80.1808	85.288	84.7917	84.7959	101.22	82.4762	139.499	104.344	9.10232	62.4618	66.6675	115.056	103.759	78.5604	92.3201	60.8976	6.93987	87.1217	70.6281	118.077	118.924	112.843	95.55	58.3961
AKI48154	2143.13	2480.69	1032.26	992.064	1827.91	30.6632	664.133	535.34	87.3985	303.201	1005.7	598.202	129.57	372.948	717.535	1057.8	674.525	484.819	836.211	766.446	184.782	1040	530.245	72.5156	531.048	423.058	990.925	1086.23	1355.77	607.899	551.669	566.332	3621.05	33.2513	842.96	1121.77	1346.54	325.963	315.399	188.489	650.051	202.463	607.095	819.238	545.767	1114.84	1174.99	1073.15	775.166
AKI48155	115.173	96.5927	38.2987	80.7718	129.966	14.7551	49.7601	64.6263	65.7496	44.1541	172.561	119.264	28.074	34.9435	123.648	68.7223	110.39	108.227	26.8978	32.8684	16.8669	37.1439	50.7622	9.25971	95.3732	50.0974	70.7608	29.0868	81.34	47.7716	69.3701	86.7671	120.115	15.319	111.534	91.1882	153.51	52.3944	120.609	77.6274	61.9805	13.1844	50.8344	126.167	57.3636	116.823	111.104	50.1667	82.1104
AKI48156	205.197	166.903	79.449	149.27	83.2546	6.72795	112.626	94.4467	145.326	117.723	201.179	208.579	22.3173	95.8069	198.348	60.7225	184.251	198.785	104.9	77.4831	49.2346	77.6731	64.9657	29.7216	91.633	61.2843	111.749	66.8447	91.0906	64.7819	72.4047	101.013	72.0613	23.5747	201.046	157.433	180.85	87.6148	104.094	96.2344	103.904	82.5052	83.3928	220.958	25.8012	182.233	178.648	92.6628	141.656
AKI48157	4774.63	2431.79	2193.44	2523.1	3546.08	627.372	28353.1	10542.2	2682.38	2789.35	2276.18	13592.1	2385.11	17915.9	16722.4	17829.4	28508.5	25747.3	7590.8	2755.02	866.522	9111.32	8590.4	672.413	2121.01	2815.38	2197.06	25911.6	39269.5	6429.85	1551.54	8709.97	18470.9	93032.8	26562.2	2403.89	2921.62	38260	2480.29	2766.17	16346.1	415.705	6704.71	12454.3	794.816	2486.86	2286.66	47416.2	2303.61
AKI48158	321.999	201.108	288.202	156.899	210.84	19.0037	86.0614	121.273	90.8961	215.794	129.074	204.813	65.7858	167.441	190.658	147.979	176.151	278.898	94.5621	236.643	136.851	126.403	150.382	77.5928	175.173	129.79	201.372	169.691	172.108	147.487	150.868	298.315	359.719	49.0433	199.909	156.471	210.74	173.965	125.459	108.753	139.178	81.385	134.484	213.441	223.096	188.925	218.029	145.498	129.517
AKI48159	589.77	375.34	408.131	302.161	222.603	31.3911	263.519	295.573	367.905	610.373	298.655	367.981	164.499	373.617	368.333	260.379	360.65	518.421	201.645	325.853	264.842	281.488	394.548	103.677	238.089	375.061	428.842	388.111	257.724	394.922	249.581	250.179	185.816	141.234	386.788	290.655	402.59	454.44	250.32	282.229	362.648	293.668	354.487	361.306	131.632	363.398	415.728	512.583	274.591
AKI48160	241.983	169.334	153.764	215.396	165.379	40.748	154.553	224.057	202.33	317.397	164.845	356.018	127.87	216.384	310.717	123.296	287.508	330.203	180.899	75.2837	78.0511	179.803	200.691	32.719	157.874	128.824	195.297	171.152	156.788	201.915	152.691	376.336	120.198	82.3791	283.659	215.464	229.37	136.539	159.937	140.09	212.146	262.754	214.279	349.409	135.107	198.775	217.595	92.5841	182.562
AKI48161	106.861	88.9169	66.1731	208.658	115.763	8.70981	211.859	98.6018	75.3422	23.4092	176.328	284.288	7.08735	47.1259	264.359	45.4877	308.51	363.871	48.1655	63.5996	36.2255	24.9763	57.0112	11.5918	58.0508	21.3742	83.0388	58.8172	37.9847	59.2662	65.9104	51.5812	14.8643	4.74741	401.428	179.786	110.252	80.6863	57.0795	44.2463	67.0932	20.7538	59.5246	263.884	84.5808	168.568	156.918	113.892	197.45
AKI48162	85.7515	68.1114	17.1235	150.489	73.7834	9.8529	136.589	59.7549	68.2503	23.8684	151.146	197.142	4.44668	33.1541	182.13	27.7982	224.087	304.622	31.1353	15.9624	20.5081	18.487	34.3143	6.17634	70.6094	20.0816	89.5716	38.2485	28.3477	34.0543	65.7221	30.2907	19.7938	2.7035	296.241	136.703	101.781	69.056	44.1167	41.8002	37.2923	39.1135	37.1143	192.903	62.3328	141.161	153.193	77.2979	131.519
AKI48163	85.6313	89.1884	42.6945	172.038	78.4473	10.7857	200.243	115.685	90.7837	52.6866	120.954	217.854	17.0039	61.9027	200.892	59.6427	271.854	327.604	48.5157	42.3828	57.8365	31.5872	69.0853	21.5545	64.2391	29.9699	109.447	56.4571	73.981	69.916	79.4543	27.0468	25.4723	5.39644	325.748	148.056	104.576	102.176	56.0043	47.0673	73.6642	53.2334	58.3181	181.898	56.8105	142.867	154.436	133.57	137.993
AKI48164	2626.72	2718.09	2513.39	5119.21	4053.39	1892.15	3063.25	6190.56	6313.34	4252.6	3380.46	5562.73	3703.46	2726.02	6307.83	5209.13	5458.99	2197.62	2190.81	2310.42	2091.11	4490.17	9094.64	2575.08	5638.2	2107.77	5840.73	2564.29	3259.8	6414.93	4255.48	2214.49	1670.83	788.849	4795.75	6299.34	3772.8	4355.03	4844.13	1530.13	3861.5	2402.53	5929.5	6430	7665.27	4095.14	3734.24	2259.79	5301.19
AKI48165	1322.18	1684.29	1268.41	2866.01	2053.31	1321.13	2769.81	2715.98	3348.62	4994.52	2861.3	2969.53	2042.35	1434.54	3301.01	5785.05	2909.47	1116.4	4307.38	1492.49	1005.26	3686.78	4078.99	1193.71	2798.14	1551.06	7818.61	1377.23	3636.15	3519.35	2471.54	1197.41	1865.01	304.186	2588.67	3552.25	3099.2	3491.99	3304.17	1595.4	1685.54	5013.81	4968.48	3762.99	4012.46	3505.11	3081.3	2248.23	2680.06
AKI48166	615.29	619.294	980.821	523.552	359.329	40.8323	341.41	297.008	280.754	358.074	464.952	463.54	108.941	344.047	442.481	150.608	429.342	325.388	455.025	951.587	323.582	300.843	260.38	210.145	321.821	241.432	338.244	362.389	231.924	282.276	259.01	559.748	350.971	142.6	411.678	478.225	505.758	232.692	211.276	216.618	312.132	263.169	326.973	445.568	460.805	549.581	549.915	278.927	458.779
AKI48167	860.172	1115.07	230.504	615.936	926.558	92.9557	434.085	285.099	349.278	671.626	1030.88	464.983	284.528	429.792	451.537	146.14	441.041	311.865	777.625	177.238	316.576	445.824	255.356	134.391	687.246	615.447	465.104	434.222	333.757	306.416	644.726	494.441	199.511	144.81	437.048	613.163	992.702	362.033	421.471	493.162	287.895	573.083	455.762	478.662	209.189	879.191	1055	441.786	656.203
AKI48168	148.744	118.263	65.8897	15.5203	161.506	371.745	20.3525	42.6893	38.2563	309.533	29.0683	16.5617	467.639	172.7	34.0061	151.633	122.362	9.6032	21.1439	29.9573	111.91	154.869	666.026	35.1733	41.9945	55.0716	76.924	132.67	76.0179	699.085	45.3904	162.171	51.0614	48.501	78.3671	11.278	39.3202	82.6779	132.531	32.6919	56.3535	19.9827	291.325	12.943	146.241	42.7593	57.3816	105.286	9.12227
AKI48169	100.292	83.49	65.0345	3.04484	89.4309	42.9787	14.5139	2.50927	11.8252	15.1579	1.71353	1.75299	66.1246	104.975	1.61834	34.9219	4.34507	3.38092	4.50707	34.8359	256.487	98.5832	261.07	271.635	45.0733	73.7832	35.5451	61.6716	17.6003	165.856	50.9503	25.3504	6.91569	20.223	2.82114	2.95242	3.65742	13.2815	91.9767	53.126	3.63317	13.4452	137.195	1.58044	92.7114	5.37286	4.08429	9.04588	1.92945
AKI48170	2936.89	315.071	250.763	3.10192	172.685	313.258	30.3122	3.42076	37.9149	104.85	11.8251	2.22011	707.192	1219.77	2.34239	76.1481	3.4279	6.33675	25.0993	193.658	525.459	547.537	671.05	294.833	74.0699	358.052	325.569	566.023	64.8135	567.396	82.5773	5886.96	58.3524	1045.05	3.30009	4.78492	10.4221	23.2567	845.623	165.395	6.03771	423.92	624.167	2.33683	332.082	14.9979	9.32923	16.5982	3.84867
AKI48171	32.0197	27.6172	3.86295	1.64374	23.2022	15.4634	6.74114	1.61832	8.81064	6.49913	2.35523	0.551185	13.9219	26.1563	0.305309	11.8725	0.972229	1.43512	2.65289	3.37778	10.1798	10.8167	19.7457	7.72699	30.7127	18.1146	9.69944	12.52	14.3288	16.0178	34.073	15.6518	2.34843	7.17038	0.633163	2.07106	2.32873	6.00594	15.6687	48.071	2.28473	4.51323	12.4183	0.67857	8.53705	3.47527	2.11894	3.54439	1.20121
AKI48172	158.865	45.2887	48.4736	2.54823	40.8303	23.703	8.47807	2.20162	14.403	3.29128	3.32906	1.02538	22.0467	102.118	0.79602	26.8103	1.86185	1.7613	4.74539	42.8307	51.8999	67.6937	106.097	57.2749	48.9656	26.863	55.7842	48.621	25.4207	78.3973	42.2577	8.49252	14.8385	18.9391	1.28031	3.24717	3.54328	11.2725	39.7744	66.8402	1.86935	28.1901	92.567	1.24323	59.0948	4.37741	4.33011	4.86814	2.68747
AKI48173	199.653	65.3784	24.9957	2.47727	84.4193	37.6509	8.52041	2.95471	15.3267	15.5049	5.23326	1.53412	54.1651	123.741	1.3795	21.5569	2.10341	1.54544	5.8827	21.0218	28.711	92.1422	128.61	16.9185	59.124	43.7844	48.0891	67.3807	15.3859	114.034	58.7301	16.3364	21.5051	50.6734	2.07972	3.46238	8.74496	9.53721	62.3013	108.041	3.5833	39.4379	121.237	1.22641	55.6479	5.75759	5.55299	6.05753	2.38809
AKI48174	46.5974	30.6656	11.6676	7.63927	16.2527	9.27111	1.4293	6.34436	3.01369	10.1726	5.91413	2.05879	0	34.1804	1.18482	32.9576	2.74649	3.82889	1.63336	6.26916	7.75991	37.7479	50.7463	2.199	20.7764	25.9454	21.7248	17.5451	34.345	42.5997	22.2117	11.1357	14.4299	2.88763	3.23166	6.02792	8.28405	1.20935	11.8874	24.1651	5.96019	2.8003	43.3098	2.30418	19.3643	6.18135	1.02788	3.09684	4.07886
AKI48175	26.8449	32.3887	36.9695	10.3546	28.1723	32.6075	4.52883	22.2803	4.72679	19.7791	13.3518	9.92489	4.55581	32.7617	8.16536	63.7013	6.38179	8.49247	13.4561	28.4928	9.52777	37.5025	45.5126	4.49415	45.9685	49.0841	38.8724	13.4706	44.6958	41.0099	47.1655	15.8779	16.9653	8.64643	9.07613	11.818	13.1243	3.64031	22.223	62.5103	18.7994	6.38852	48.1677	10.3256	16.7475	16.8929	15.1446	7.46455	10.6624
AKI48176	223.925	656.349	84.5319	86.042	868.641	826.789	123.108	399.153	497.315	878.486	234.469	110.566	1080.45	294.402	166.616	458.427	243.677	86.6143	453.035	63.2326	40.014	490.023	701.778	37.744	551.689	723.711	320.675	342.442	415.734	561.149	575.144	455.765	1236.97	528.771	213.215	109.181	228.395	165.458	601.764	786.017	421.793	169.272	443.871	100.716	155.17	370.477	232.999	99.2524	257.646
AKI48177	193.562	189.692	83.8505	30.5375	311.567	238.108	59.9295	23.7877	54.5282	87.184	38.4388	59.394	362.474	89.0115	70.3955	63.2764	90.6361	79.0982	85.9289	69.2481	41.2653	62.6744	78.7527	16.6888	139.88	143.749	65.7759	73.7191	54.974	75.1018	150.715	102.35	84.5627	361.182	83.0906	21.8317	34.0818	51.0247	132.568	201.508	29.3115	50.1524	57.3218	55.841	108.706	65.3359	34.8205	44.7285	32.5164
AKI48178	2360.61	2938.96	2416.15	738.518	2640.85	4284.93	1419.68	592.264	1273.26	1622.88	585.045	726.82	4424.5	2008.62	875.361	511.343	1157.87	977.46	1934.9	2552.58	659.098	651.529	776.372	465.03	1842.35	4012.61	1668.79	2007.86	523.33	768.678	1272.99	2219.56	522.71	699.561	953.079	562.159	562.583	1030.64	2405.75	1361.66	900.72	1287.27	608.115	955.607	1599.89	2322.69	700.355	657.692	689.547
AKI48179	1371.76	973.083	390.063	243.075	960.539	9984.44	3387.02	922.939	2265.67	2035.88	1613.34	2351.17	9942.53	712.93	3896.93	631.794	7080.02	1779.68	289.201	175.744	1142.18	450.539	2675.44	476.536	732.442	3121.38	272.124	1011.03	903.841	2324.71	784.47	4338.43	1380.67	1379.69	5863.48	218.881	255.831	10747.4	2727.82	1029.06	1415.78	71.6547	966.742	2314.34	597.735	651.769	285.387	8573.96	411.056
AKI48180	107.001	120.822	187.407	56.5322	39.0094	21.0161	119.725	73.2779	112.721	377.739	61.7652	58.7653	37.7664	155.701	67.4328	109.1	101.491	89.068	55.0096	178.021	116.851	117.666	164.427	79.0443	28.8845	37.2324	49.6605	161.71	117.841	184.698	32.0201	117.199	130.349	20.1985	87.4322	53.7626	80.4798	39.0323	54.1504	46.1832	95.102	10.1565	155.399	58.7344	31.0457	100.587	80.5526	36.8194	76.5163
AKI48181	255.494	187.072	139.13	200.478	205.007	41.6176	112.034	212.866	100.109	574.476	170.521	191.64	108.123	251.593	173.264	147.945	200.212	363.035	120.509	84.1553	74.6546	221.082	327.985	28.1709	155.482	130.345	152.24	258.647	203.587	345.916	105.522	249.938	103.588	48.8584	204.515	193.923	231.702	100.501	105.082	93.9761	236.398	39.6451	254.933	224.598	73.1137	184.096	212.248	184.234	159.255
AKI48182	93.1394	116.581	105.233	87.8193	69.6785	27.2639	26.9518	35.1172	53.389	95.0686	117.052	63.3715	48.5942	59.167	55.7546	54.858	75.1268	105.506	82.8048	80.3934	65.0498	41.6036	57.6558	23.777	58.7686	38.2958	100.98	37.2652	78.5369	56.3828	56.3223	32.0285	60.3813	6.51468	74.9198	83.8777	129.176	27.2836	50.0499	41.4261	30.4286	106.74	57.2646	66.208	91.1319	132.575	162.019	24.9358	67.0377
AKI48183	82.606	144.216	77.2736	106.609	102.151	50.8212	52.7039	50.7729	74.0423	155.543	144.293	92.7955	63.1678	71.9771	88.5848	112.017	109.857	172.268	127.649	51.8651	55.128	61.015	86.6186	30.1552	101.271	62.403	125.29	46.8148	146.529	72.418	92.4286	42.9047	70.6371	9.31578	114.87	104.298	158.564	56.0407	67.5843	65.1468	40.4867	103.627	73.0911	93.5029	90.2876	168.171	192.866	39.0405	78.0207
AKI48184	505.228	609.564	989.884	485.836	16.4313	11.5885	546.389	554.56	488.294	869.841	404.272	523.409	7.48834	493.106	509.084	963.516	616.507	945.222	724.778	1095.84	412.23	616.805	766.9	289.639	95.147	96.9737	533.117	333.177	1247	693.152	146.095	243.585	319.202	108.733	607.75	461.103	539.306	503.246	733.031	215.398	529.963	236.267	687.066	462.361	710.262	313.885	635.976	464.509	425.169
AKI48185	737.942	685.31	2394.54	697.369	623.587	343.968	758.365	752.034	748.613	1467.72	376.515	533.47	557.663	837.466	536.282	626.72	696.767	541.408	312.772	2034.14	404.305	614.342	915.197	233.79	413.708	338.592	867.532	729.552	687.792	892.666	335.863	1110.61	237.839	182.973	617.266	667.653	580.789	498.534	984.296	624.778	806.449	41.7066	804.763	477.775	590.359	602.106	549.478	586.394	558.673
AKI48186	1125.8	1027.74	1588.02	931.228	1248.05	204.569	778.347	977.514	491.035	2112.26	1188.45	748.228	514.869	770.608	700.912	698.159	801.723	873.465	362.772	846.678	548.489	1620.04	1657.26	284.316	1381.07	410.581	1183.48	734.959	1025.28	1463.59	992.207	1242.93	1108.66	253.453	777.419	1104.98	1608.79	960.468	889.835	575.493	1042.15	259.637	1552.88	911.116	2232.31	1392.48	1688.18	711.456	1072.28
AKI48187	539.512	485.364	358.271	354.499	494.496	35.4031	229.154	198.463	182.364	186.843	264.749	343.243	118.813	258.398	343.991	175.818	316.404	484.11	195.138	388.068	147.699	174.745	199.855	66.4228	217.633	127.802	345.253	216.187	242.327	199.873	203.26	247.755	196.602	39.9569	336.709	332.418	393.877	196.686	159.247	237.055	201.832	200.571	194.766	310.902	255.61	345.999	424.999	246.196	282.055
AKI48188	1240.43	1298.61	1219.1	960.222	1173.66	183.125	1261.52	527.547	745.535	672.339	1365.2	756.18	726.865	634.168	702.245	494.129	751.492	1508.12	1048.63	1026.68	802.194	574.47	768.192	258.18	1101.76	998.833	1217.85	559.768	706.971	770.748	997.27	484.258	762.25	98.2095	794.416	894.225	1377.18	1305	830.178	745.867	544.993	1525.28	738.116	745.999	1078.42	1362.98	1493.76	1493.09	688.069
AKI48189	442.63	272.334	119.738	197.166	86.3892	14.7604	81.1822	86.2203	40.0701	155.921	210.265	163.825	29.9029	133.349	114.072	120.857	132.23	255.575	120.886	100.738	63.0242	87.3959	106.588	16.0383	40.2297	52.7559	240.849	148.378	129.487	116.053	37.8448	479.761	152.613	14.1648	138.677	170.594	226.152	88.8104	52.1738	21.2223	79.212	127.243	96.3475	185.83	19.4648	204.471	243.922	161.048	107.813
AKI48190	392.377	248.035	169.585	218.698	84.6639	12.839	181.875	143.285	66.1167	203.167	322.486	185.267	32.3124	140.758	130.346	175.09	143.297	304.074	188.992	142.293	130.754	129.223	139.119	25.5642	50.3249	57.937	297.361	147.062	211.736	165.333	38.5149	183.38	163.435	5.78789	163.971	194.825	311.792	229.985	71.1917	14.7257	145.135	189.51	147.47	224.984	84.1629	302.985	336.008	352.562	125.182
AKI48191	4700.42	1260.18	656.902	95.8989	634.788	203.442	2008.97	662.384	1747.21	605.459	643.558	616.454	374.431	752.783	227.545	347.961	1773.35	136.527	360.383	296.356	681.117	624.56	894.122	324.526	1016.46	949.595	571.821	875.264	381.63	938.959	985.259	475.859	500.227	695.035	1496.28	158.788	749.288	1679.33	170.637	1145.12	733.627	85.4899	863.122	129.938	663.238	579.236	637.482	821.345	1112.16
AKI48192	102.836	63.4877	34.9497	54.0446	0.407172	1.57941	45.5533	37.2279	39.5964	31.3118	70.5263	62.3172	0	43.3078	55.2547	59.4209	56.3412	61.8987	49.5064	26.6166	24.5114	44.0292	64.3492	13.3457	0.0762806	0	158.925	33.6257	66.8679	43.2196	0	74.993	65.4993	0	56.6805	58.4051	91.5354	31.9334	0	0	21.2881	34.1093	49.0647	55.5857	0.135199	89.8375	88.4291	15.4503	44.9801
AKI48193	164.471	123.418	109.66	88.8193	161.603	22.3876	35.5295	77.8526	62.2858	62.3965	121.811	77.0791	144.099	55.8345	69.2128	111.835	81.2763	77.2757	66.5101	67.9011	64.6047	78.5261	130.523	16.8673	95.4049	84.1867	190.601	49.8441	94.6671	104.256	86.0012	102.816	83.6063	36.9158	70.5257	79.9156	153.626	41.2278	72.6079	63.0238	71.7701	45.7435	92.4844	72.4731	14.204	133.9	146.005	30.9496	67.8706
AKI48194	150.752	130.35	72.1438	77.1529	70.172	23.0953	46.4141	65.3815	62.8746	58.9645	97.3412	69.6031	83.8583	50.1759	66.6726	57.0144	68.6894	73.5233	59.58	42.8774	44.1078	55.2503	99.4785	14.7709	58.1619	52.729	101.757	43.2264	44.379	99.5783	52.5906	81.7346	40.8789	59.8593	68.7421	80.5555	117.104	38.1956	65.9238	50.3998	58.3293	33.1352	74.3664	58.7173	88.5407	90.053	124.827	39.4583	58.8397
AKI48195	267.305	224.98	594.358	359.749	302.736	42.1679	123.143	231.346	89.7584	689.477	599.437	223.629	146.327	352.562	207.149	355.168	172.828	178.103	253.27	621.226	295.98	301.898	314.446	84.9801	248.21	198.195	552.982	291.473	298.957	290.954	180.363	221.588	505.876	78.803	173.618	379.699	567.919	119.999	267.853	101.523	200.299	584.831	356.386	262.467	348.614	631.126	624.368	126.734	184.514
AKI48196	648.5	728.775	644.391	656.987	464.394	72.1404	534.657	374.969	563.935	654.431	853.46	630.144	95.0789	864.934	584.367	301.801	442.76	492.469	691.998	625.958	413.711	526.33	410.616	220.662	504.928	214.732	689.915	843.906	388.945	435.433	541.072	319.171	447.753	31.7017	480.092	608.389	854.324	325.824	414.183	403.169	385.818	881.512	597.178	677.673	839.413	877.437	947.402	404.679	695.709
AKI48197	46.8418	39.3149	23.1856	20.9481	53.3176	265.653	73.0684	64.562	57.376	48.7586	55.445	41.713	89.0953	32.5919	43.2916	28.1689	68.2221	86.9784	25.1287	14.6934	14.8193	11.0059	275.813	14.2723	27.0382	12.2292	30.7195	40.2292	78.6287	174.803	32.2084	273.709	39.4339	73.8568	52.119	23.5466	37.172	77.1347	12.1922	19.2361	50.6668	5.65445	20.822	27.8527	57.8426	43.8341	44.4755	59.1292	24.7925
AKI48198	49.6421	45.9186	54.9956	22.4359	34.7311	219.465	99.1949	25.7464	67.4549	46.1187	51.4021	43.0829	64.2773	28.4837	42.001	29.4673	69.3774	106.441	37.0059	81.1196	34.2696	8.37151	129.8	37.6235	45.1965	14.3081	40.9337	27.9415	75.0658	73.4514	36.9449	250.662	100.274	38.6898	56.9213	22.2711	53.5731	122.982	13.9306	29.4017	20.4247	13.3452	15.4517	47.0608	47.2451	54.3283	60.2273	46.66	24.81
AKI48199	80.1128	70.5546	46.8449	23.907	103.407	371.857	50.1585	36.4655	69.079	37.1297	67.2876	50.8183	257.618	21.5183	43.7209	56.6625	71.2454	136.594	32.7895	58.7853	34.0072	10.2335	178.188	35.5269	44.0159	19.9882	52.1486	21.7021	99.8603	93.3951	42.3904	217.072	83.4125	87.0846	61.5028	26.0612	60.0415	83.534	67.6843	47.1149	26.0561	46.2185	15.3739	51.0331	145.24	63.295	74.2218	29.8651	25.0155
AKI48200	152.571	180.41	113.936	54.6751	113.54	232.187	202.047	76.7902	126.707	113.521	113.796	115.147	316.656	48.7834	90.5526	61.7065	145.22	353.638	98.0571	81.7956	121.856	31.5713	312.599	52.5953	62.2404	61.2323	108.94	55.5886	119.193	209.254	59.9331	312.408	121.938	108.238	134.209	53.9574	118.715	324.549	183.247	76.5746	82.8818	105.97	37.7653	128.89	163.859	134.978	139.551	198.059	48.6919
AKI48201	80.3662	48.2096	47.6219	47.1961	55.2266	8.08757	48.5049	33.7466	47.3534	37.352	39.7946	58.447	34.3308	18.2417	68.8835	34.0484	63.6302	66.5643	39.444	49.8949	30.7278	25.053	61.3054	22.7854	51.2169	28.2509	50.3015	13.4963	41.5829	37.2654	47.8307	62.4903	51.8701	7.43412	61.8516	56.0041	62.0814	32.2922	28.2432	38.0135	23.5756	19.4829	39.6546	67.7246	35.7297	57.7035	60.5792	12.3544	39.7348
AKI48202	264.455	352.655	263.743	218.467	348.135	77.0827	121.354	207.4	268.606	280.341	344.709	319.658	261.773	230.718	350.284	136.643	367.376	258.906	184.337	207.162	210.195	127.96	262.455	166.653	245.479	99.3483	216.335	192.804	139.716	225.364	246.99	187.915	131.171	42.572	376.174	217.83	439.449	95.0202	134.951	198.188	175.593	194.341	193.533	250.262	377.218	442.408	449.77	84.5943	230.705
AKI48203	206.155	348.894	234.043	188.787	246.568	73.7475	122.639	117.459	257.965	241.628	367.442	281.761	247.055	176.053	297.596	103.671	342.708	260.666	208.34	123.025	175.936	87.7158	180.818	141.892	258.218	95.6388	258.238	143.698	132.721	138.081	213.908	93.8751	187.803	42.3729	353.082	209.716	419.523	137.227	180.113	129.277	94.5	270.484	162.34	251.918	359.951	403.513	436.747	65.5193	198.07
AKI48204	400.506	497.155	444.605	424.018	408.49	130.638	349.312	230.864	474.382	322.273	544.369	574.187	348.561	593.497	604.124	223.046	631.554	530.968	363.795	377.04	424.052	172.688	324.364	282.771	543.671	247.429	289.858	439.242	278.031	280.709	471.592	136.033	127.384	21.001	651.14	417.616	587.833	319.561	199.565	310.977	176.959	352.583	282.826	525.023	494.352	509.961	657.375	183.096	386.035
AKI48205	343.75	533.974	428.017	338.631	382.191	159.903	388.664	294.882	417.096	589.516	549.674	442.032	282.734	519.822	461.183	198.654	501.121	449.408	360.109	386.913	482.927	265.562	455.844	367.562	307.722	196.95	417.554	417.332	214.04	457.467	329.358	144.837	283.24	31.4316	524.049	349.529	549.513	403.234	205.649	332.516	261.928	295.874	423.912	401.214	522.284	614.898	601.273	370.368	322.974
AKI48206	86.9797	90.6086	8.41412	52.7954	117.494	15.0433	15.318	55.2844	203.931	26.4912	31.099	59.4764	69.6057	59.7404	89.7161	29.0491	130.117	39.8843	14.5602	10.7139	45.1444	28.8319	47.2955	37.2667	254.883	152.712	43.3913	38.9315	30.2229	36.0368	213.036	48.9363	19.6257	7.02819	107.345	63.5455	47.0182	16.3524	18.5741	137.01	46.6454	3.87061	35.3107	60.631	45.3087	36.6832	42.6224	4.58624	64.2574
AKI48207	106.019	176.034	22.37	55.5642	232.333	31.6147	30.0952	50.5745	246.828	24.5697	66.9714	58.4841	154.572	64.5974	87.4378	31.2936	124.498	45.1934	89.9222	11.0271	36.2428	30.0416	50.856	27.4649	386.912	199.083	67.073	50.5971	43.5914	34.4465	296.104	53.1852	54.9164	18.7744	102.808	58.6632	81.6833	21.6546	33.699	328.077	39.597	67.0737	37.9005	51.3227	45.8107	81.4254	72.4245	7.20227	55.9891
AKI48208	76.5966	301.353	69.4826	71.2344	233.937	16.3994	36.2381	66.9184	315.229	10.3602	55.7937	76.4761	98.9063	56.43	118.936	53.9792	161.399	62.8365	128.73	27.0302	80.0698	35.4676	65.0827	89.075	368.141	196.474	45.2098	34.2181	54.0016	39.0365	387.615	19.6976	67.17	14.8127	135.634	78.4885	61.8699	29.4731	46.2601	301.55	40.7335	57.459	47.1573	69.0943	63.8264	94.7612	47.2727	10.9558	80.5671
AKI48209	101.086	25.6159	13.092	17.9057	142.891	21.222	34.2142	39.3912	59.3134	17.5714	91.5788	18.877	53.4197	52.0326	26.4564	44.0486	36.639	13.6766	14.9065	4.92416	14.9958	28.2011	41.2424	10.6594	266.892	143.281	96.6478	36.3454	54.8707	27.097	254.219	49.6684	76.5263	15.812	31.3171	16.8532	101.836	25.059	44.818	198.519	26.6905	24.3832	34.8604	16.1777	87.412	97.7974	85.8103	6.35412	20.5303
AKI48210	143.902	276.707	64.5618	83.6868	96.6696	6.64331	65.0544	68.0515	271.016	21.2297	100.06	96.2422	47.6982	90.7124	139.731	70.2652	192.308	74.5607	44.8655	48.5099	39.0433	44.8872	73.3875	43.6823	208.055	74.1228	89.5366	82.7398	103.845	50.2273	189.823	65.941	52.6065	8.27666	155.782	88.3871	104.064	34.9838	80.4484	133.259	50.15	37.9022	59.9992	76.2643	104.889	131.649	114.982	10.7431	91.6259
AKI48211	133.138	356.322	197.924	122.177	323.28	23.3486	55.896	65.167	214.364	46.5799	78.1043	92.2262	134.93	97.9783	120.356	59.1581	167.297	70.2629	108.021	188.932	44.62	44.2043	57.7631	4274.07	339.731	173.744	97.7288	96.165	76.8513	54.3338	274.742	82.509	116.16	20.0432	155.466	122.882	108.272	28.228	101.496	277.159	50.9219	89.6165	50.9892	87.0436	26.2264	89.7017	104.177	18.5468	114.982
AKI48212	1763.82	3719.34	1028.52	690.926	3819.34	459.059	680.91	2423.49	166.18	3569.58	565.71	579.209	1474.21	3660.55	613.331	4631.94	525.425	308.798	0	1719.64	2192.84	2428.17	1619.64	1744.61	1281.9	1288.12	86.2865	4905.69	6598.08	3093.15	1689.23	5184.9	1606.76	2011.48	568.651	548.33	1626.24	453.643	5252.86	1992.74	3469.48	0	2700.1	270.411	564.433	626.051	1700.37	716.915	475.404
AKI48213	585.892	436.083	873.762	596.593	444.844	17.2968	408.701	800.673	164.628	684.5	678.029	694.456	83.4552	631.955	524.217	604.769	425.865	647.316	765.893	959.381	219.735	885.449	579.181	116.514	436.673	131.549	1185.42	598.771	778.072	636.323	326.037	438.885	523.977	273.786	527.283	604.104	831.84	429.89	477.567	113.671	747.855	414.403	818.038	915.53	355.47	645.812	785.483	516.855	609.546
AKI48214	50.6155	39.9292	35.3888	33.2866	0.878713	0	11.8232	11.0145	5.81686	13.5997	43.4863	60.6877	4.40507	19.8967	38.1147	32.6479	32.536	54.8409	31.2761	50.4184	17.4344	17.2355	18.8412	4.04228	11.3588	1.40276	38.1735	15.5058	43.5927	18.0807	2.30494	17.9113	17.102	2.25596	39.8287	31.28	42.3001	11.8564	7.28397	0.182054	10.4582	47.1006	17.1169	59.7525	29.7607	40.4799	47.2371	11.5888	18.8786
AKI48215	3990.42	4133.41	1872.21	13591.7	4966.56	3133.59	4681.69	3255.64	4412.17	3826.95	7697.17	13126.2	1209.61	4395.84	9312.53	2773.08	7459.24	9598.4	3645.99	2185.66	3331.58	3161.53	2827.71	797.742	7323.46	2476.15	4505.13	3141.45	2944.04	2962.43	6862.84	3455.38	1158.02	298.622	8900.18	13009.9	6636.26	3427.82	5291.3	2571.92	2454.22	3579.63	3535.85	16096.4	2796.19	5762.68	6684.04	6282.72	12324.8
AKI48216	2353.88	2662.17	1013.88	7020.24	2901.71	2427.29	2241.1	1896.56	2521.97	3222.38	6240.86	6553.81	847.591	2042.59	4682.5	1566.4	3681.95	5159.69	4030.18	875.816	1740.17	2386.18	1803.64	476.804	4777.61	1695.22	4102.2	1731.01	1355.68	2229.75	5301.39	1791.69	844.155	76.1606	4573.68	6944.27	5307.35	2069.15	3282.36	1882.21	1363.21	5153.89	2960.97	9323.56	1930.79	5117.55	5319.95	3089.07	6546.11
AKI48217	1441.85	4123.73	2793.26	13164.2	4231.35	7248.04	6415.48	6241.66	8622.32	4411.98	9377.3	8993.31	1357.54	3613.51	7307.05	2490.01	5138.93	3761.53	6009.96	2557.71	2675.68	4696.21	4823.5	2117.35	7762.68	1431.44	5735.88	2772.43	2203.09	5116.74	7458.23	2169.18	2260.49	86.2943	5869.18	13073.9	8375.87	5237.5	6369.16	5611.68	4477.32	9530.06	5601.23	10599.3	7452.52	7838.62	8417.88	6263.36	12590.8
AKI48218	1859.76	5865.38	11769.8	13286.6	3420.47	6831.79	9433.88	8024.75	9844.34	5547.99	12230.6	8879.41	1356.47	7169.55	7227.68	14600.4	5161.53	4131.91	11966	14990.8	8188.88	7611.2	5588.29	5797.18	5182.09	1094.63	12003	4768.95	11622.2	7019.98	4635.18	3023.7	3996.47	169.032	6248.81	13693.8	11133.8	7480.07	6052.44	4272.5	5396.26	26921.7	8675.16	11235.6	7963.76	7843.29	10803.7	11071.3	13812.6
AKI48219	0	0	46.1766	30.2339	0	0	16.9702	8.36967	7.15635	0	0	38.4122	0	0	21.1012	26.0872	10.8698	18.9419	0	65.13	12.7964	2.89151	6.80807	20.8871	0	0	0	0	9.70906	6.44318	0	0	0	0	24.4171	20.8746	0	4.78622	0	0	3.21663	0	3.42813	35.1741	0	0	0	7.87907	13.8367
AKI48220	132.704	66.4506	89.5852	82.8126	180.579	66.0595	21.8024	123.298	52.3879	302.202	133.05	89.5164	60.8412	189.308	79.6007	62.757	60.0771	59.3854	47.9909	55.7168	23.3692	132.613	132.168	14.1152	124.539	44.2173	89.0941	177.408	89.4087	133.251	106.508	129.962	384.399	16.3183	64.9653	92.2577	156.612	24.2662	153.096	98.3074	128.636	9.28847	140.553	96.7488	66.1998	181.302	160.369	32.6777	76.3265
AKI48221	13.3279	24.9897	25.746	28.5462	13.4138	4.73016	17.0155	16.2745	9.7253	16.2387	36.9633	22.7712	31.9922	9.95476	17.0772	90.4278	10.1203	16.4828	7.91681	10.6452	18.1186	21.0608	27.4634	13.6035	19.784	17.3904	47.1074	8.9516	26.5974	26.9259	17.867	10.2977	14.0463	11.6758	12.1412	32.5167	28.2945	7.86693	23.7546	19.9085	13.0967	6.21495	26.2216	29.0121	33.9312	40.2103	30.1546	5.55829	22.4828
AKI48222	0	0.267197	0	0	104.361	70.6675	30.0386	0	0	0	0	0	134.05	0	0	0	0	0	0	0	0	0	0	0	85.7893	93.8316	0	0	0	0	69.4482	0	0	36.4124	0	0	0	17.1337	67.1185	106.307	0	0	0	0	85.6849	0	0	19.4975	0
AKI48223	0	0	0	0	6.51	6.08755	3.30213	0	0	0	0	0	13.4037	0	0	0	0	0	0	0	0	0	0	0	6.35934	10.8873	0	0	0	0	9.06089	0	0	1.26404	0	0	0	4.85268	3.56546	25.0002	0	0	0	0	4.97941	0	0	0.699328	0
AKI48224	0	0	0	0	8.39368	8.54668	3.18947	0	0	0	0	0	14.0261	0	0	0	0	0	0	0	0	0	0	0	6.01478	15.1302	0	0	0	0	9.47532	0	0	0.633809	0	0	0	6.54754	3.91377	25.4767	0	0	0	0	7.59477	0	0	0.704004	0
AKI48225	0	0	0	0	8.88724	17.2366	1.97886	0	0	0	0	0	17.3786	0	0	0	0	0	0	0	0	0	0	0	5.24284	7.24462	0	0	0	0	7.29828	0	0	1.08515	0	0	0	1.67433	2.03767	17.6293	0	0	0	0	7.91107	0	0	0.350005	0
AKI48226	0	0	0	0	13.6327	19.6369	3.13861	0	0	0	0	0	17.1853	0	0	0	0	0	0	0.0326737	0	0	0	0	7.2288	13.1086	0	0	0	0	9.70917	0	0	1.83005	0	0	0	5.94993	5.48508	31.3828	0	0	0	0	8.20619	0	0	1.1252	0
AKI48227	0	0	0	0	29.3959	28.5064	2.72877	0	0	0	0	0	25.3634	0	0	0	0	0	0	0	0	0	0	0	5.00319	15.7446	0	0	0	0	9.7915	0	0	6.35442	0	0	0	4.25313	9.23729	37.338	0	0	0	0	9.21847	0	0	2.04488	0
AKI48228	882.053	1389.73	790.325	925.243	1450.4	311.684	333.918	336.737	471.574	856.305	1422.69	809.707	799.202	677.867	653.234	411.588	598.987	686.114	868.049	609.625	1216.16	385.648	323.757	456.123	1520.7	1151.49	994.195	546.476	580.043	341.939	1470.72	449.765	486.351	179.445	755.085	836.543	1285.37	458.655	678.232	917.778	223.39	2081.7	472.641	849.44	1293.2	1188.93	1465.82	674.13	683.528
AKI48229	669.756	1443.5	977.463	1082.9	1489.23	1163.65	637.266	413.541	681.132	831.397	1871.49	936.247	785.363	1064.67	773.008	456.777	764.391	881.012	1250.13	832.178	1151.47	522.033	458.622	509.063	1654.86	1216.49	1122.03	735.669	558.1	495.206	1682.59	438.079	529.616	108.159	914.162	954.007	1547.57	718.882	1239.1	1545.24	267.409	2554.48	668.609	945.006	1372.91	1656.24	1801.92	1190.78	733.071
AKI48230	131.234	30.6853	58.562	16.1037	45.1157	123.57	68.9936	42.5344	62.749	66.5159	28.2285	38.989	88.0506	29.9612	49.083	41.4212	67.1672	36.2062	13.9252	57.0232	77.2606	32.1087	70.3329	51.8856	18.5817	94.3796	20.2554	33.5462	40.3567	56.4957	29.0371	123.853	56.0847	12.6906	53.7623	18.7287	35.81	57.7954	26.5497	57.3675	49.382	8.47353	47.9486	33.9129	12.3503	70.6981	37.3976	36.0172	19.4161
AKI48231	150.351	56.3607	33.6298	39.4586	61.3623	247.572	77.1089	27.1261	144.207	88.2097	31.3398	55.6996	222.799	20.4261	91.0092	19.514	85.3593	38.146	30.0917	35.4721	96.7811	15.4139	29.6471	57.0441	39.8804	315.086	18.3538	21.9234	20.735	23.4355	61.3531	123.948	10.0801	55.2586	68.9947	43.9834	37.1061	78.8983	75.0422	160.367	26.4317	23.8536	28.4556	44.113	35.7191	51.4296	36.6518	51.0721	39.6793
AKI48232	6.78866	8.35777	4.46463	2.22085	0	0	4.86156	2.1787	2.48381	2.11718	2.90136	1.73143	0	2.34756	1.88907	10.9945	2.00609	3.06802	2.99151	5.99729	2.8763	1.88768	2.19415	2.41648	1.96821	0	1.63001	3.70776	12.5966	2.26291	0.140602	4.7801	0.745162	0	2.2772	2.3411	3.07058	8.22686	0	0	2.04677	3.0223	1.52978	1.29187	2.58518	5.00354	3.5298	3.95005	2.54414
AKI48233	16.108	44.9191	7.52054	2.65351	84.4083	1571.82	16.5642	26.0758	165.655	1.58554	241.571	34.6013	1420.92	11.1081	61.0286	34.8939	161.114	17.1678	31.825	18.8741	41.6629	4.03649	64.3846	0.759323	12.2765	301.237	7.52807	11.1171	30.9825	40.1202	17.3189	463.635	17.9376	8.51024	102.245	3.29565	0.794588	780.157	355.416	3.23186	43.3235	12.3218	2.1934	28.5726	18.0318	27.6144	1.41972	685.307	8.55128
AKI48234	15.3465	26.5411	3.77936	1.48892	28.7649	333.309	5.78759	33.3143	14.4567	1.13723	62.9162	14.5391	317.247	1.56725	25.5931	49.1562	64.7628	9.71859	3.06955	5.72764	9.59605	5.29951	90.4775	0.547923	4.49255	144.37	10.6948	4.5489	44.9691	56.3217	6.27836	294.186	12.0734	3.68399	42.8109	2.16952	0.458696	143.411	57.6493	3.17497	54.8487	0.936906	3.06957	9.00782	11.1001	3.97886	0.85372	133.176	3.36356
AKI48235	3.66306	3.76478	1.34522	1.49515	0.826706	2.49415	3.29585	2.43826	0.984487	3.31718	1.13646	1.78027	2.7629	1.9157	1.36605	10.3441	2.22834	1.99268	1.62165	1.61879	1.24262	1.52092	2.09352	0.549327	0.206503	1.1731	2.08732	3.11213	8.79964	2.13773	0.585157	3.61098	0.948606	0.388421	2.20171	1.5927	2.6531	6.31321	1.599	0.799302	1.61385	1.13002	1.80319	0.948794	0.0915009	2.37561	2.27145	2.55038	1.81952
AKI48236	22.3211	33.9462	4.1847	0.789274	53.5931	698.782	4.99976	22.427	64.4933	0.982765	5.10652	20.5894	1401.27	1.05944	41.9834	19.7496	174.189	7.75645	7.59401	12.6999	40.8028	5.14373	83.8245	0.671851	17.7489	153.809	4.41368	1.97209	16.2939	38.1701	14.372	922.491	16.9488	24.0508	103.809	1.13437	0	354.279	337.611	1.68395	33.8647	9.00203	2.64645	16.7033	26.5664	5.33724	0	253.995	4.76032
AKI48237	72.0595	31.2596	24.5304	36.5026	40.5659	37.212	80.5893	21.4227	25.7477	13.6101	44.9325	29.6811	38.4736	26.7851	40.7622	42.8348	62.118	104.467	27.4725	15.9515	12.6069	17.3155	34.0294	5.9262	14.994	16.6272	35.9052	20.8944	48.7642	26.6046	13.9686	65.4479	88.8369	69.2105	48.5154	26.6429	31.6669	63.3336	10.9059	6.58735	21.9033	0.963406	22.1847	48.1295	28.7596	52.2792	31.8265	27.2699	13.1975
AKI48238	58.4485	35.8191	19.8037	34.4375	40.6725	50.8632	62.4497	16.7316	30.2953	19.241	38.3719	28.3581	38.0499	19.5568	38.242	23.4586	56.1408	111.529	13.4146	10.9412	12.9587	14.0008	27.2668	6.35716	19.9465	25.9882	34.0054	17.7349	25.3864	21.0365	15.8295	54.6451	32.3099	17.5022	42.7555	25.9909	39.1584	50.4557	22.1295	12.6237	14.3736	19.5027	18.8757	42.5518	17.3115	37.0597	43.7287	16.5321	14.1175
AKI48239	276.673	163.737	303.37	163.805	155.876	70.5411	61.3258	179.559	101.376	362.753	200.042	142.008	82.7118	91.415	133.784	113.755	146.647	225.615	84.4091	272.797	81.079	178.332	213.714	54.0314	84.1228	36.2342	168.149	81.8423	173.325	164.074	74.807	227.349	153.371	105.148	136.221	178.817	250.912	54.8865	119.237	35.6942	141.038	50.1427	196.81	165.337	205.578	235.16	282.255	31.8897	162.174
AKI48240	27.9188	16.2745	10.5121	15.714	19.1859	4.94313	14.6416	8.50884	24.5041	4.29154	5.36494	42.7752	9.10938	17.3383	44.4615	12.7452	40.1795	39.4353	15.4821	15.7843	11.828	4.67088	4.18249	9.02136	21.5395	12.4697	7.00288	22.3872	14.2305	3.87795	16.6605	9.68933	2.58705	0.705657	40.052	14.8049	10.7013	14.4482	15.6692	20.447	9.95077	7.5482	4.96044	31.932	6.58214	13.0456	9.89516	6.89621	18.0582
AKI48241	164.304	133.465	34.3889	113.68	79.5782	87.5842	382.985	48.1187	104.333	174.462	139.677	200.423	138.959	84.1713	235.633	39.0243	167.525	120.48	133.761	31.8243	71.0232	46.1538	55.1604	38.3178	29.5072	89.38	82.4472	88.2388	54.877	64.239	57.9892	139.918	25.5927	32.7686	150.701	124.714	104.982	117.498	75.0953	95.3862	46.8956	135.014	67.8586	111.492	66.7444	132.19	132.926	165.201	86.3468
AKI48242	166.525	138.301	87.5696	103.273	181.188	179.731	213.731	28.8619	95.4558	121.537	96.7376	183.761	251.637	70.519	211.268	22.5544	155.162	95.8124	70.4756	64.4862	94.2103	28.4747	36.2141	53.887	225.294	408.004	51.6127	82.5801	30.6322	37.0676	206.726	128.362	26.2256	57.4669	133.456	121.778	84.6658	142.662	188.682	267.993	26.7799	153.078	37.7532	113.002	143.499	125.449	106.379	118.754	71.5337
AKI48243	185.417	270.183	87.966	268.996	330.488	5.28484	258.003	245.19	107.123	161.034	157.425	294.172	36.4267	162.018	294.035	75.2967	263.603	296.534	189.318	106.252	31.3763	178.833	100.042	19.6531	216.664	65.6631	126.18	171.726	89.7315	119.262	156.955	107.401	21.4915	39.6227	303.656	268.753	175.208	159.293	160.371	131.378	275.606	140.927	157.533	287.821	58.8751	149.122	191.472	201.433	281.204
AKI48244	232.64	599.768	292.964	313.664	657.082	53.1949	494.983	400.278	231.708	287.794	151.489	330.635	183.328	255.419	412.138	274.346	506.525	286.382	443.596	288.086	119.968	329.87	421.828	75.1625	549.506	236.019	323.673	241.716	230.91	318.263	481.587	209.365	229.708	124.618	534.115	358.628	232.376	471.844	368.316	433.816	369.181	31.2165	303.642	362.355	215.448	244.467	223.69	456.186	384.005
AKI48245	47.5499	55.5337	13.3062	21.7233	94.0072	716.813	35.0394	52.0341	65.1126	53.2315	56.5603	41.3595	1203.77	34.5303	64.2364	41.2364	60.8358	22.6068	18.1876	11.9278	22.9954	23.6187	104.656	5.80554	26.2484	195.846	18.5906	38.54	28.6385	61.2552	31.3665	355.866	7.77473	16.0251	60.2296	17.1863	32.2356	41.2673	177.628	27.1072	86.9243	13.1264	26.3686	21.8145	15.0514	35.8025	40.7053	56.5521	22.2121
AKI48246	192.128	157.402	197.857	125.377	212.845	66.942	167.38	98.6517	269.021	78.6807	115.941	332.132	82.1732	75.6322	442.296	72.7841	214.836	168.827	122.798	215.077	66.5654	73.1266	71.8425	51.3469	131.34	132.417	87.3121	84.6136	80.3136	74.5225	129.964	135.9	24.323	26.399	228.039	115.441	125.418	103.987	177.819	137.022	103.119	66.2028	78.6279	219.531	122	151.474	126.889	97.635	175.871
AKI48247	144.491	114.511	79.8283	72.6073	127.753	82.9638	83.4523	40.7343	97.2314	71.1894	62.5944	130.651	85.5842	57.7218	157.493	42.615	122.152	99.8707	61.5024	64.7011	37.0644	32.6896	30.0278	32.2084	40.8956	85.6395	41.2815	60.1158	60.871	32.9915	46.8662	154.725	51.6573	16.3385	125.143	64.101	75.1652	56.6174	59.151	64.7002	42.0184	30.1156	31.7466	90.3495	47.1967	82.7859	78.782	44.8264	74.2982
AKI48248	91.6645	146.819	98.5454	75.884	156.465	7.16838	138.448	64.7245	110.052	66.2403	51.2056	94.9422	28.5648	53.5904	134.218	40.2296	145.799	52.4766	42.6232	85.7112	32.9163	47.1927	44.9357	13.4958	95.439	39.4989	44.0524	49.1326	50.9769	51.0503	105.375	50.8982	70.2215	4.32587	149.875	74.6045	79.9167	113.506	75.0624	48.1148	68.2968	29.5908	57.6254	82.2921	56.0953	90.1115	75.8325	87.8327	102.591
AKI48249	107.429	138.35	9.05466	59.7161	432.179	801.458	186.651	79.031	699.965	2162.01	97.5307	83.2286	380.796	96.2351	99.9529	18.2692	134.229	10.966	293.957	10.9141	54.187	45.089	67.5434	36.5687	161.335	292.014	55.9626	72.7556	29.124	47.0776	464.548	306.132	6.63062	2.40103	73.6097	85.0669	113.015	28.7701	137.281	2090.33	45.6911	49.5175	114.316	35.2615	81.4734	270.477	138.883	18.6686	48.2887
AKI48250	239.078	309.942	65.65	64.3925	505.937	96.8907	54.7947	58.4808	332.382	50.9688	31.2446	42.2636	340.671	107.908	191.578	21.7616	390.544	52.062	37.5498	40.3967	112.884	76.822	102.887	52.9472	230.995	259.612	347.879	210.274	30.7385	97.6676	229.162	139.054	18.9186	26.1285	359.653	64.5118	31.1807	29.7381	218.677	379.28	75.6231	35.0755	83.8868	35.5812	530.935	168.032	59.7665	16.2616	221.458
AKI48251	117.503	287.159	38.4237	85.562	584.322	177.937	109.492	94.2318	344.483	94.967	51.3089	46.0332	427.678	177.922	182.926	40.4578	441.107	85.9828	69.5992	31.4957	83.9619	175.493	188.224	65.2536	449.416	378.848	510.448	321.635	52.9908	197.545	424.221	81.3294	15.3292	91.8235	438.288	87.6937	38.7867	72.3724	229.274	614.425	127.88	20.4271	192.931	50.8206	243.481	137.351	79.7115	45.6662	304.243
AKI48252	127.621	115.257	77.0849	51.5176	115.968	191.106	106.895	86.9052	40.2993	189.079	49.2323	60.2371	137.212	91.5332	56.2039	101.807	48.7103	38.9567	28.7767	46.9069	65.452	56.1855	111.908	22.8965	69.6737	70.4483	32.4211	109.14	57.4837	123.263	54.0599	135.739	12.8451	256.255	46.3507	36.5063	61.0552	86.5037	64.9243	73.7022	95.5086	14.5047	69.3597	40.4501	43.7077	61.6665	70.0826	148.657	32.4147
AKI48253	49.2149	55.7131	20.9186	89.2392	13.1641	5.58501	67.8569	63.4709	54.594	38.0683	47.397	137.311	13.061	32.4793	107.699	44.5926	64.9987	110.935	67.0026	25.0369	34.4106	44.3791	54.7127	28.0552	14.0264	8.09945	81.9328	26.7138	51.0207	35.5515	17.6506	35.3382	63.0712	3.04419	75.8488	87.5937	57.6272	41.8033	9.20713	10.6538	53.6823	20.2431	45.4715	119.472	47.0571	51.5334	47.9883	31.9811	67.1954
AKI48254	61.2443	56.4517	33.7371	154.426	20.3468	3.99617	104.861	77.3865	111.633	37.7852	135.028	323.904	10.3291	48.3425	240.507	30.1874	125.782	209.134	50.4559	26.9167	42.5648	39.6925	34.7564	29.3239	57.2254	22.6134	39.9353	58.1735	33.9256	35.5982	43.7201	22.4994	19.4368	3.11167	150.693	150.82	123.983	63.8557	35.6538	62.9656	56.4899	130.962	49.7814	301.324	8.0388	93.6694	111.04	38.6748	111.374
AKI48255	56.1019	54.9312	38.8681	147.521	40.9064	4.2502	86.3462	45.0814	108.73	18.8895	112.969	287.64	11.7181	46.3121	220.525	20.2571	107.442	196.788	56.3257	30.8956	42.8207	19.7984	15.8597	24.0263	66.6724	24.255	40.6188	45.1663	33.1144	16.4195	58.9607	27.2267	20.6579	3.70662	139.935	138.516	106.758	52.1759	39.9639	89.4121	33.8233	92.8584	22.502	281.433	8.92578	80.7618	85.6042	36.101	108.365
AKI48256	69.9788	66.3137	90.4409	150.948	51.0246	3.34831	81.2536	69.0219	95.9616	17.9984	126.079	296.001	9.6162	51.3209	221.203	38.7944	106.538	210.177	66.4182	85.2985	41.3893	24.9692	22.9523	24.4872	53.2577	19.9043	36.4098	55.5123	43.9715	22.7565	48.3757	55.0195	22.8572	4.05566	143.416	136.215	122.074	34.3749	65.5113	87.5122	60.0107	22.4743	27.7493	264.378	11.5285	92.0877	97.9619	33.1094	112.587
AKI48257	19.9309	28.5963	20.1779	44.9733	12.4003	0.471572	23.6884	30.4776	24.6798	12.7005	32.9023	30.4435	3.2504	16.9511	28.1742	22.9105	17.6564	22.3563	24.1626	7.8225	20.7494	15.7009	17.8642	8.86422	21.9556	3.88149	24.5381	16.6472	22.9807	13.4909	16.6736	18.2315	20.5706	0.881272	23.0502	50.0155	52.6707	12.8665	25.3953	13.9539	23.7019	14.5997	19.1289	32.8582	4.80369	34.1923	38.6892	5.5132	39.1599
AKI48258	709.791	504.478	604.618	540.806	267.784	71.1085	1005.14	503.631	711.216	856.696	454.685	911.391	217.146	685.959	967.125	282.29	914.385	3096.41	756.554	700.716	422.107	425.004	565.054	276.689	511.759	597.762	455.34	662.365	342.974	542.935	410.513	596.991	265.63	170.314	916.874	553.717	513.844	1039.49	386.245	475.283	592.994	408.219	536.957	942.843	281.311	483.855	464.541	974.259	532.133
AKI48259	119.687	103.35	57.719	69.2838	68.7483	15.4613	51.3172	52.3358	70.3625	76.004	63.3399	82.9778	32.3865	83.8473	88.5081	58.4926	89.0844	106.252	53.979	41.6641	42.3125	51.4195	57.858	19.4801	61.4378	51.4104	60.9051	93.6437	69.3126	59.9878	64.7334	70.5992	55.6587	6.95842	99.2027	69.0161	83.7221	37.2833	66.8092	75.8236	55.9369	47.4286	60.5648	71.5901	32.6627	86.6533	93.0217	35.4175	64.2336
AKI48260	127.354	167.106	102.074	77.908	142.896	21.0332	37.1419	53.1127	79.8333	114.604	105.069	76.1774	91.6756	107.194	86.3054	44.4712	84.64	98.5397	107.413	67.9764	68.8945	52.1357	59.9421	41.4269	81.8251	62.9693	80.5813	111.518	61.3849	63.1266	92.9897	55.7281	33.6997	8.51004	91.9393	74.0194	119.356	25.3292	64.9543	111.373	60.8601	86.0146	66.5637	52.2379	99.167	117.55	138.315	31.9554	64.121
AKI48261	196.331	223.255	197.721	121.164	270.704	63.6395	89.4706	96.6391	170.607	193.024	127.44	126.753	167.608	168.636	141.402	98.1186	154.189	172.23	159.472	188.271	136.15	102.533	125.907	84.9925	177.57	155.953	99.4334	178.704	115.293	129.213	177.031	76.0043	47.9851	4.16702	158.123	118.969	158.315	68.3127	124.716	216.306	116.493	157.599	117.621	100.586	257.4	161.224	176.591	80.1904	120.618
AKI48262	175.947	145.228	95.3067	74.931	218.588	443.018	149.074	114.049	177.925	83.1621	160.545	128.5	1144.46	98.5887	148.923	153.112	209.077	151.522	61.3803	85.4787	84.0299	67.9643	237.595	36.1426	174.573	202.346	129.158	90.7581	121.787	155.739	183.803	304.217	143.001	91.7806	177.225	81.2207	116.877	273.475	291.7	110.32	127.582	83.7432	84.8036	111.98	235.637	146.404	120.759	144.639	81.1346
AKI48263	595.418	205.135	138.629	95.5477	462.019	2068.44	402.207	168.479	345.179	159.378	155.263	202.61	3786.75	158.927	278.302	167.267	678.363	385.11	108.88	159.45	211.08	87.0865	402.853	49.2756	256.464	861.334	276.95	212.331	135.299	279.614	245.357	475.127	76.3391	216.379	555.656	97.4771	122.187	753.028	860.861	286.655	210.469	91.3258	118.188	161.279	371.337	147.646	138.315	648.8	103.153
AKI48264	16.3314	9.0942	6.57426	16.1102	19.5631	9.07315	4.23873	15.0519	29.8956	4.38805	7.23482	20.0174	14.9239	6.33534	22.6634	17.9188	28.9147	17.0324	2.42195	16.0355	9.01334	16.6834	25.7624	5.77139	43.6613	14.7098	16.4858	2.40147	31.2836	13.7599	36.4947	6.19202	14.5272	3.8536	24.308	22.4572	14.7403	5.02102	12.6912	8.63493	8.7976	1.49482	16.8256	13.9106	23.0178	11.6863	17.8324	1.3776	21.5141
AKI48265	35.5665	0	0	0	53.3729	11.1532	5.64197	25.9048	0	32.5644	20.2881	0	44.4437	18.2039	0	24.9178	0	0	0	0	0	24.2161	32.4965	0	29.9634	29.5486	18.2562	20.5488	25.6696	28.8167	33.9398	47.8815	7.28062	11.3986	0	0	29.2399	3.78868	15.4924	30.0091	24.6474	0	28.2762	0	39.3826	32.2429	30.5272	1.74634	0
AKI48266	7.53176	0	0	0	18.4024	7.74026	3.3147	4.57746	0	15.8706	24.0022	0	17.0427	12.4187	0	13.0784	0	0	0	0	0	5.59136	8.44415	0	10.7996	5.19116	5.92732	11.2677	11.7578	8.36912	6.14814	5.16499	5.46	27.5236	0	0	8.11157	4.01994	8.08669	9.0034	3.89539	0	7.36561	0	13.7668	8.95951	10.4886	2.82147	0
AKI48267	38.1091	75.0185	6.18735	33.679	17.6541	24.7581	4.33121	24.9329	58.9039	90.3765	14.7013	48.963	61.2705	31.7205	57.5581	42.6534	84.7007	57.3789	17.6329	2.33758	19.2895	32.1715	104.255	17.1797	47.4226	15.6089	26.5025	19.5542	40.6546	66.4464	39.0822	51.4078	31.7164	6.15263	78.2877	37.0323	29.81	9.16173	5.17824	7.87797	18.7026	18.1383	53.2349	34.7871	21.2834	44.7796	35.3333	1.57104	38.0738
AKI48268	9.81171	12.2198	11.3909	7.25097	5.85739	8.03533	5.83794	7.26839	14.5235	14.5562	5.1921	11.3171	11.5783	6.68252	14.8944	11.4368	14.4785	7.91487	12.6513	9.10467	21.6777	5.65894	9.33967	16.8408	6.77137	24.8969	6.30181	5.04194	14.4192	7.29833	8.37817	35.2567	3.00746	2.67533	12.446	6.26782	7.01479	6.32504	7.46073	17.4929	6.01185	6.86266	8.02512	7.23068	10.6259	12.3544	9.13909	1.76843	6.35635
AKI48269	20.8957	6.30273	2.31084	1.808	7.07384	21.4109	5.71506	2.92403	13.5819	11.6116	1.16028	8.77061	21.6711	1.21343	7.83683	7.22538	12.0766	6.54603	4.883	1.62527	8.3853	0.682553	1.57493	9.93494	1.12444	25.8359	1.57592	0.605213	12.2844	1.79471	2.4901	57.1143	0.510853	0.388471	10.9347	1.63312	1.85741	10.6202	11.1056	11.6358	1.79195	11.4272	1.16529	6.27339	1.95735	1.38595	1.84373	2.52945	1.60045
AKI48270	40.2891	2.31473	2.11369	1.15327	7.79378	17.6352	20.7144	4.78891	56.916	18.8474	0	8.39177	32.5591	1.54802	11.6711	8.95584	17.4143	4.33523	11.0962	2.12947	4.68592	1.98533	5.06402	6.87185	1.46011	20.0451	5.20894	3.66745	17.7769	4.42394	7.7881	56.7376	0	1.56936	10.7775	4.77755	5.00243	27.3855	27.9957	16.6856	5.52141	8.37044	4.31528	12.0754	1.72525	0	5.58628	8.11476	1.18755
AKI48271	15.5348	3.03458	0.937253	1.3044	4.70808	26.4223	6.0902	2.06811	71.5846	8.753	1.08442	5.0539	19.5846	1.31316	4.87262	5.2182	6.52281	5.24881	10.2684	1.4369	4.02016	0.739995	1.59212	8.43287	1.42625	23.6137	0.937292	0.848466	10.4531	1.19406	2.21469	54.2551	0.238727	0.15128	6.58744	1.10529	1.06087	10.2637	12.2063	10.9165	1.56124	8.45019	1.17986	3.72487	1.39698	1.45725	2.15398	1.97006	1.19054
AKI48272	6.17151	2.9784	1.69982	0.741965	1.6714	32.4165	9.9951	4.62147	115.911	8.35322	0	3.34219	11.1718	0.497967	2.33029	11.5236	5.33506	4.74149	43.3089	1.71251	9.79787	0.42576	1.25307	26.3342	0	9.78333	5.58536	1.17974	22.8738	0.711545	0.626317	37.7193	3.98323	1.26208	3.85211	0.658645	4.82754	10.5712	4.15645	5.19427	2.13135	7.83301	0.757164	2.87734	1.66493	0	1.79699	1.93359	1.27337
AKI48273	55.5295	76.568	25.6729	17.8821	25.5122	7.8127	0	131.678	295.865	24.2451	35.3019	158.622	38.1441	27.2034	288.3	152.238	539.18	61.8427	9.17615	19.2609	4.84386	58.8311	107.915	10.1919	46.2858	7.1451	69.9987	28.433	103.365	49.1603	11.5727	21.505	171.733	2.43339	412.621	22.5764	54.2959	26.61	13.3566	2.22555	61.6411	4.71958	55.5563	53.6283	20.5091	60.7714	27.4292	7.76692	118.257
AKI48274	74.3702	132.2	10.515	14.3057	72.5086	61.1998	0	162.619	141.055	36.909	38.4169	84.5779	60.5821	30.2039	162.871	118.551	305.487	36.4112	13.1908	19.8113	5.298	74.5654	111.741	3.47454	29.8092	25.008	36.3456	31.2764	96.1876	88.6033	29.3094	50.8302	24.0001	7.3002	227.562	18.6079	44.2773	21.6562	41.7396	26.9849	125.851	16.1253	65.4918	22.3067	34.4421	48.2918	35.0085	12.4271	56.0598
AKI48275	20.5144	10.7826	6.60133	8.50598	27.0915	34.1399	5.34548	24.2852	38.5815	12.5929	15.5255	21.3646	90.7711	13.0291	28.6321	18.3308	45.7397	12.438	5.56045	6.14337	8.86769	21.1937	37.8998	6.04155	51.3721	50.8587	12.4999	9.51261	22.8195	19.1246	54.2121	13.2149	11.5799	30.5295	38.8364	13.5119	22.3757	10.2055	43.8882	52.8807	14.5357	8.53947	22.1367	13.1156	25.0688	21.1172	20.2559	2.51367	15.6737
AKI48276	0	0	0	0	0	1.14064	0	0	0	0	0	0	0	0	0	0	0	0	0	0	0	0	0	0	0	0	0	0	0	0	0	0	0	0	0	0	0	0	0	0	0	0	0	0	0	0	0	0	0
AKI48277	0	0	0	0	0	0.180232	0	0	0	0	0	0	0	0	0	0	0	0	0	0	0	0	0	0	0	0	0	0	0	0	0	0	0	0	0	0	0	0	0	0	0	0	0	0	0	0	0	0	0
AKI48278	22.2511	40.6321	47.3726	20.6659	35.2204	24.8756	13.595	9.83238	34.7832	23.0408	15.7425	28.8726	181.326	12.6163	35.8903	14.6603	37.2359	27.3143	24.9271	44.3888	63.7112	7.36413	13.8589	52.4463	34.0974	26.8667	14.6951	11.496	22.2893	11.036	13.732	15.4136	9.7036	49.9925	32.219	22.7844	18.6207	42.4061	84.3798	9.11076	8.76906	13.3575	9.34566	29.1597	48.8068	20.7317	20.3562	16.2511	23.8239
AKI48279	1.11243	0	0.102132	0.891604	1.2553	0	0.875796	0.647913	1.10797	0.809508	1.55308	3.78453	0.839061	0.149599	3.1114	15.0017	1.92331	3.01646	0.714882	0.308684	0.339632	1.08721	1.65637	0.635215	3.95089	0.935172	7.7186	0.708837	15.4614	0.783795	1.22303	1.09661	1.19664	0.454984	2.1602	2.11062	1.93372	2.11721	3.32981	0.520154	1.2806	1.32367	1.59227	3.9763	3.75135	2.43488	2.69926	0.232356	1.30066
AKI48280	1.15552	1.39415	0.556963	4.68858	0.586768	0	1.55952	2.30746	3.20605	1.19823	4.53723	9.14588	1.63418	1.51509	8.36259	14.2343	4.7448	7.3763	1.5594	0.480961	1.27885	1.19575	2.34617	0.854766	3.22451	2.08156	8.10472	1.10444	15.7257	1.27674	2.41865	1.70863	3.10748	0.649836	6.19069	4.26484	4.33109	1.15459	4.37753	0.648363	1.16393	0.80205	1.29953	10.034	4.22137	5.05839	4.20572	0.181017	2.80141
AKI48281	7.29361	0.351993	1.12497	1.98757	2.17282	3.83104	2.26404	2.47599	1.86799	8.21604	6.41512	5.77287	1.98046	3.53104	5.69155	7.4147	4.16135	4.81248	1.79985	0.647641	1.95957	1.66046	7.10831	1.22671	7.03105	5.78106	12.1456	1.95194	13.6853	2.69093	4.88528	8.34029	2.0399	2.62512	3.82409	2.64655	7.0365	4.99731	5.40338	3.92876	1.23144	0.347145	3.28104	5.64483	3.08265	5.42784	7.43301	0.685546	1.3243
AKI48282	4.74902	3.34236	3.59707	5.39227	4.28717	5.19681	3.33824	1.2842	3.5475	6.22051	3.72948	9.47952	1.791	2.07561	10.9583	3.079	8.80943	8.85323	2.4415	3.07484	8.27656	1.77464	4.49981	4.86886	14.4571	16.5395	3.22348	1.51303	8.7091	2.35746	8.83585	3.121	0.638567	4.53216	6.75184	6.40579	2.83771	6.66587	16.8805	9.7705	0.911159	1.72664	1.94214	11.532	8.54118	5.63043	2.01658	0.743956	4.81768
AKI48283	132.705	50.7454	16.9773	112.843	126.281	920.636	26.425	61.8333	96.4839	197.286	102.052	242.727	143.578	51.6662	542.06	29.5634	58.0491	110.739	46.5828	15.1723	96.928	33.5436	76.7405	61.6605	78.9203	277.985	43.709	49.2109	34.8563	43.0024	106.747	266.784	12.637	10.2918	57.7255	100.842	111.558	31.923	147.331	185.136	39.7083	17.9477	52.9658	185.816	70.7214	156.661	143.688	40.1237	121.973
AKI48284	8.80612	50.3518	5.9055	8.51569	29.5522	92.51	6.7176	64.319	245.067	4.09566	36.8832	157.503	328.784	4.17061	335.721	88.9672	662.212	48.9685	23.9158	4.14346	46.6993	6.73551	67.4776	9.54012	21.1742	34.6237	10.0488	4.02546	82.7051	43.2607	15.931	67.9376	12.3558	1.33107	441.159	9.26198	3.49412	155.869	65.7548	0	84.9189	28.5497	5.32369	119.868	94.5111	15.5037	3.0658	46.4238	18.1697
AKI48285	5.45893	5.48855	1.75415	1.64074	38.8083	8.36312	1.5349	12.4907	4.46616	4.96554	3.81065	16.2975	0	0.734116	42.5604	18.876	56.0388	3.08383	1.75404	1.00985	4.58328	3.45217	13.8548	0.70844	0	0	4.11705	5.21763	20.5488	15.385	0.230833	2.69065	1.95739	0	41.0772	1.45649	0.593074	4.93505	0	0	14.1394	0	1.86039	7.42325	0	4.97853	0.662293	4.41836	2.44041
AKI48286	23.4517	28.6671	32.8066	8.71808	8.98377	12.1562	4.6852	6.93221	22.5236	148.606	3.55417	3.98491	11.8701	4.23272	4.59585	14.7246	7.06895	2.71938	10.3513	21.9202	63.2151	4.7898	11.2776	23.3547	3.36608	24.0136	3.90975	7.07846	16.7979	7.11545	4.69738	35.2858	5.145	3.66002	5.00774	9.44058	5.22983	9.95457	5.54193	10.302	6.39404	17.5019	9.84313	3.66861	7.07597	7.76721	4.04323	3.86718	7.32188
AKI48287	2.48599	0	0.513538	0.124532	0	0	3.98426	3.41295	0.26529	0.542713	0	0.647254	0.703156	0.75221	1.04298	9.02594	0.94021	0.280875	0	0.172457	0.0948737	0.750327	1.64046	0	0.157664	0.223914	0	1.18805	13.677	1.43311	0	0.612661	5.0141	0.254193	0.258616	0.221094	0.405128	4.25827	1.74405	0	4.17347	0	1.39791	0.14488	0.978051	0	0.452411	0.486802	0
AKI48288	63.4316	50.819	31.282	20.6977	97.6071	119.181	9.47452	64.898	26.5945	29.1184	28.6151	25.7453	213.028	29.6368	33.7649	39.4024	43.5641	4.47565	11.0206	23.0279	13.7782	25.1664	62.207	5.73957	52.6635	26.8277	6.12644	31.3922	40.7998	62.3417	40.9015	93.1766	5.5288	8.10096	37.6624	20.2465	17.4872	60.267	145.779	30.8085	82.1605	5.96655	24.1464	18.3521	64.6506	18.1094	21.9008	72.8964	15.364
AKI48289	0.261877	0.315958	0.0721289	0.209893	1.06384	1.37554	0.795233	0.522944	0	0.11434	0	0.163638	0.296286	0.316955	0.219737	12.9038	0.396172	0	0	0.145335	0.0799529	0.270996	1.75467	0.16313	0.597909	0.188699	0.237005	0	8.9478	1.00644	0.465092	0.258154	0.563404	0.26777	0.108972	0.0465807	0.51212	1.64476	4.99719	0.0734699	0.351711	0	0.214193	0.24419	0.94198	0.286598	0.19063	0.205121	0.108066
AKI48290	7.45066	2.84472	1.97421	0.88819	6.41745	4.08692	5.96655	13.3363	4.40822	2.68688	3.60449	0.658079	5.17514	5.06055	0.959522	9.31875	1.04969	0.575407	0.927303	2.2114	1.4613	3.79811	5.25646	0.969369	3.64865	3.41489	4.69451	5.27338	9.69467	5.1469	3.06281	2.27779	1.21742	0.356807	0.755465	0.738123	3.10464	8.48127	6.03423	2.87084	12.8565	0.804254	4.13659	0.67056	9.71085	4.64468	3.77594	1.76555	2.79243
AKI48291	1.46477	1.32545	0.201722	0	3.4711	5.28953	1.85334	3.65627	1.79758	1.03926	0.383437	0.38137	1.65723	2.21605	0.307267	7.97728	0.553983	0	0.141197	0.101614	0.223603	1.83156	1.5614	0.171084	1.48636	0.659665	0.662827	0.350007	8.9069	1.97028	1.85816	1.08296	0.393915	1.04841	0.457138	0	0	4.39079	4.5215	2.46566	4.00475	0.145244	1.27294	0.0853652	2.14046	2.00381	0.266566	0.458927	0.528898
AKI48292	32.0828	18.8115	22.7383	21.5686	3.5865	1.70618	8.86905	17.9625	5.3115	36.3289	20.3026	5.45423	1.24386	28.3063	6.18492	22.7576	11.9448	13.1216	11.0217	28.8431	8.77286	20.6336	23.2154	3.23748	1.69878	1.51237	16.1912	30.187	21.8789	25.1208	2.02862	14.4832	6.61202	1.34898	14.6603	18.0977	28.2754	9.27326	3.25345	2.15908	17.8336	3.76598	22.6849	4.84619	3.37041	29.6423	35.7226	12.557	17.2812
AKI48293	56.6878	41.9694	49.6794	20.6522	0	1.69181	8.25933	78.79	9.89898	64.4085	22.9335	20.3946	0	72.7686	19.1885	36.7532	18.6552	18.0498	18.3803	32.5327	35.5977	62.8835	84.4934	50.5609	0	0	16.3239	60.3391	32.8289	68.0815	0	73.6624	26.3319	0	17.1555	13.7498	41.1515	3.31026	0	0	91.7067	1.53301	51.3711	4.2047	0	31.0195	29.0732	4.84386	7.709
AKI48294	13.8099	17.2006	10.5689	7.10368	6.4195	4.24039	5.65637	5.57371	4.6484	8.54947	6.43873	3.37016	5.86885	8.67594	3.2356	15.4304	2.79151	3.84249	7.49711	9.40855	4.52565	6.49955	9.15823	2.26298	2.91946	3.20557	8.48762	7.42058	15.1396	9.98761	2.77162	7.51791	5.74627	0.835997	3.41647	6.62371	10.6368	6.75717	5.05143	2.46726	5.78034	2.83409	6.91906	2.62668	3.33635	9.39894	11.153	3.71326	5.87599
AKI48295	21.1157	30.7022	24.6057	11.6082	8.06475	19.9073	15.8933	18.2449	33.6267	30.3769	8.50383	31.1254	6.12566	35.3862	44.4081	21.3427	48.5597	23.9795	38.4124	28.8458	12.315	11.4857	14.6209	4.97473	3.57115	6.24213	6.37005	23.2873	17.5588	17.1666	4.39575	34.1587	18.3461	28.0127	39.7649	9.24527	8.11747	9.89242	51.3542	12.6075	19.2177	7.51614	13.6173	16.4079	8.39872	11.8507	8.67075	9.83878	11.8416
AKI48296	14.3666	2.47621	7.34869	2.46744	30.5707	0	33.9317	4.61068	9.19867	2.24024	2.14901	7.69472	4.64406	4.96804	13.3463	21.2902	15.0807	6.95649	6.3308	6.26455	4.07291	6.72546	12.0847	2.55695	2.08262	1.47886	5.57232	0	20.2055	5.12693	0.520712	8.09274	24.2851	9.23362	9.39427	3.65059	2.6757	0	1.15187	2.30317	4.72526	0	5.03597	4.78437	6.92102	0	1.49399	0	3.81119
AKI48297	0	11.2741	0.00056655	1.66433	5.27228	4.54466	33.4992	2.33248	9.93853	0.906649	5.43578	5.40648	5.8734	0.628317	8.05853	2.3695	13.2388	3.98843	2.80234	1.04765	0.792475	0.895348	4.00517	0.202114	0.790177	0.374069	0.939655	0	7.21534	4.7864	0.658554	0	0	5.13121	12.0971	1.66211	2.0304	0	1.94239	0.43693	2.39045	0	3.18257	4.35664	0	1.70442	3.02317	0	2.57071
AKI48298	12.2735	1.20939	0.594597	0.915963	5.47275	0	17.4252	7.41172	2.71205	3.26859	4.65029	1.54413	0	2.96817	3.06561	11.7866	3.22315	1.66913	0.488754	0.992528	0.381485	5.06381	10.207	0.272128	2.52346	1.553	5.34362	1.70103	15.4049	7.87349	2.22631	7.69321	10.575	1.59242e-06	2.61759	0.896504	5.70481	0	3.93094	1.84009	5.75826	0.184416	4.39712	1.1313	1.8168	7.30185	3.76809	0	1.13757
AKI48299	0	0	0	0	16.3789	0	0	0	0	0	0	0	0	0	0	0	0	0	0	0	0	0	0	0	10.9101	7.74721	0	0	0	0	8.86541	0	0	0	0	0	0	3.06941	15.5884	12.3168	0	0	0	0	4.83422	0	0	1.68429	0
AKI48300	14.0829	0	0	0	0	0	3.80133	10.0771	0	10.658	7.86454	0	0	7.57545	0	19.4785	0	0	0	0	0	11.6586	17.7283	0	0	0	6.79751	14.3577	18.4861	21.8295	0	20.3612	3.0298	0	0	0	11.628	0	0	0	12.6092	0	10.7507	0	0	11.3023	7.51773	0	0
AKI48301	0	30.774	21.3568	20.8522	0	0	14.8025	0.254671	38.5421	0	0	17.8507	1.15431	0	26.5386	0	29.3259	19.5963	12.1951	30.8589	11.2137	0	0.621464	7.4677	0	0	0	0	0	0	0	0	1.64625	0.625932	24.8361	17.6032	0	0	0	0	0.19575	2.83267	0	19.5027	0	11.1657	0	0	19.9985
AKI48302	0	16.1434	29.4824	0	0	0	0	0	5.7114	0	0	2.78694	0	0	0	0	0	3.02347	0	29.7026	24.5104	0	0	8.33488	0	0	0	0	0	0	0	0	0	0	0	0	0	141.334	0	0	0	0	0	0	0	0	0	113.188	5.52147
AKI48303	216.021	84.2288	25.7586	21.3785	0	0	253.772	204.18	49.1974	198.127	111.718	46.9153	0	155.704	80.4065	215.891	175.641	71.1368	35.0442	17.1788	401.749	178.335	227.596	257.028	0	0	48.8761	148.56	134.256	293.863	0	1177.72	2.12538	0	142.509	22.0236	68.6903	181.628	0	0	316.155	20.8978	144.635	38.0754	0	33.1555	49.8598	409.803	21.7423
AKI48304	23.3509	10.2986	8.56638	4.63958	20.2607	35.9455	8.50773	2.69393	9.59054	13.8152	8.42411	10.9332	569.895	3.60202	12.7398	11.0937	18.7018	6.71758	6.7338	6.12563	214.4	2.28441	4.96031	130.852	10.2795	493.321	4.52852	2.53196	15.0002	4.12886	8.56304	708.459	2.05804	0.922951	12.9216	4.3978	6.2037	15.6574	10.4073	11.8085	1.88242	16.1496	3.08954	11.8475	3.59532	8.16048	8.64183	3.88857	3.70459
AKI48305	24.2791	9.29938	7.74866	2.70272	47.7498	97.1645	8.58204	1.73154	9.45891	11.9468	5.24589	8.10735	1277.1	1.24383	11.3987	15.5913	16.6575	4.09293	3.71489	6.951	312.564	1.06347	3.20818	250.928	3.91063	339.48	3.13902	0.736695	16.2923	2.14758	6.45326	564.536	1.65823	1.97027	9.94259	1.85082	4.01943	12.9824	9.94945	11.1363	1.03517	14.9798	0.945628	7.45659	8.23076	7.16996	5.89122	3.86381	2.30597
AKI48306	11.2265	6.3962	3.95103	1.81209	18.3691	58.5587	5.89228	1.16762	6.12322	7.82906	4.57144	5.84587	702.113	0.754868	8.50413	8.41084	13.8834	6.69435	2.8858	2.3364	126.771	0.699194	2.72266	69.0101	2.9271	196.056	1.9756	0.596124	13.7253	1.67787	3.08566	351.373	0.503182	0.892819	10.0568	2.05235	1.82952	10.8613	4.72557	6.56166	1.1368	3.83433	0.318829	6.97883	2.94452	4.4367	3.40507	2.05179	1.54424
AKI48307	11.3874	12.8804	7.64508	1.85391	21.6844	126.169	6.96399	1.42123	10.7849	10.41	5.2166	9.04277	1029.08	1.14854	10.7494	5.16808	20.7648	6.43294	4.93961	3.75234	183.285	1.22749	4.62423	109.728	1.62496	100.772	1.28824	0	17.7232	2.73524	1.62514	338.169	0.765593	2.76537	11.6982	2.2787	5.56724	13.2069	10.785	5.39115	0.546205	3.95204	1.74636	12.1115	1.60004	3.8945	2.07234	1.89539	3.37751
AKI48308	6.23693	3.38622	1.88962	1.37469	14.7798	66.3392	7.68101	0.544888	6.78879	12.7988	1.95919	5.71596	540.521	0.503245	6.21456	5.66114	11.9963	3.45288	2.16435	1.64413	125.485	0.699194	1.13972	54.7807	1.50311	86.961	2.25783	1.19225	15.5312	1.07863	0.949435	298.498	0.167727	1.46677	7.39659	0.887503	2.0328	11.8406	1.57519	5.33682	0.598317	12.3688	0.76519	5.30682	2.52387	3.41285	2.72406	2.05179	0.836465
AKI48309	8.59096	2.82685	2.58132	2.03438	13.7484	136.4	5.27028	1.16968	8.16763	16.2826	3.67998	5.44954	878.753	0.472628	6.38939	12.7601	13.0809	3.88254	3.16193	2.16716	124.944	0.538794	1.74432	68.9011	2.67472	162.918	3.88751	0.746474	16.7347	1.95098	2.37779	357.23	0.42006	1.27771	6.58097	1.38918	3.30914	13.7122	13.5881	6.24461	0.599376	5.42094	0.798484	6.91836	2.89706	5.12833	2.55833	2.87515	1.36972
AKI48310	5.09363	2.40477	1.95192	1.42	7.19729	77.9378	3.88559	1.43728	9.83136	13.5855	4.17403	6.82695	313.701	0.446733	8.36214	9.99341	14.4542	4.40378	4.26956	1.47487	92.8001	0.840302	3.14761	78.9791	1.74163	57.5277	3.40728	0.423346	13.723	1.95757	1.06757	266.779	1.31025	0.724626	9.58403	1.73325	2.02106	9.04103	5.22033	3.41722	1.27471	10.6285	0.950967	5.88538	0.945969	4.36262	1.77332	1.90812	1.55361
AKI48311	3.70291	1.4892	1.69982	2.47322	4.1785	192.878	2.49878	1.84859	13.6986	16.7064	1.29242	6.94146	620.036	0	9.06223	14.0844	11.4704	3.06802	3.33145	0.685005	58.2219	0.85152	1.7543	59.2038	1.56562	44.9144	2.23415	1.17974	18.585	1.18591	2.19211	148.444	0	0.504831	6.9338	0.878193	1.60918	1.76187	2.07822	3.80913	0.473633	5.38519	0.252388	6.90563	1.10996	2.70164	3.59398	0.193359	2.54674
AKI48312	0.757533	1.82795	1.04324	2.12505	5.64187	218.846	2.30037	1.70181	17.9463	27.287	4.75923	8.67821	681.368	1.22248	7.62761	12.9661	17.0264	4.62178	7.01014	0.420411	102.573	0.391955	3.0762	100.394	0.576524	28.9301	1.37117	0.724048	19.7415	0.436699	2.11416	123.963	0	0.619664	9.45668	2.15591	1.97522	4.54154	4.25159	6.3758	1.0174	8.71338	0.929394	8.29984	1.02183	4.97426	1.65431	0.474684	1.87562
AKI48313	8.87457	2.3794	2.17273	3.95162	4.67338	139.844	1.66352	1.47681	25.6753	35.7341	3.09749	13.7608	528.805	3.58035	15.7204	8.18313	18.327	5.57043	20.5311	1.09448	74.8114	0.510199	4.60485	48.3718	0.750448	10.3026	0	1.88495	9.70779	0.947401	2.75195	139.002	1.59107	0.806601	12.7198	4.73562	1.92832	2.53355	3.87393	6.36274	1.89188	12.9064	0.806514	14.4816	0.443362	4.31658	2.15338	0.308943	4.476
AKI48314	44.2822	32.3573	14.4299	43.8026	17.7357	38.4931	43.0347	64.0632	73.2124	135.749	55.5103	118.152	85.3826	44.1598	142.281	39.4663	122.255	96.6806	19.3589	10.1244	18.0897	31.141	84.0224	6.75046	20.9644	15.5047	29.3518	50.6706	33.5908	70.171	19.859	53.1824	52.8341	7.90783	118.345	45.7064	62.4068	25.6399	33.6041	17.1478	57.7974	6.3081	49.2272	87.7443	36.1054	74.0588	66.2854	17.0494	55.6571
AKI48315	31.1963	40.6102	35.0479	17.1077	0	0	19.9437	18.0331	35.2181	41.9378	14.6134	53.3506	0	25.1716	57.3468	39.1744	59.0814	40.0698	17.7264	20.0467	40.9801	19.8226	25.3365	41.0394	0	0	11.8877	20.4013	30.9029	25.0828	0	16.1856	20.3114	0	53.9749	19.8594	16.5895	15.7028	0	0	14.491	12.3734	18.8011	45.5477	0	23.3597	15.5377	13.8895	22.8674
AKI48316	409.232	371.069	200.244	75.9538	129.044	39.9677	126.732	90.737	502.49	146.267	77.3781	69.8185	67.3675	284.14	147.824	36.7436	160.195	23.9366	212.011	243.266	156.856	117.572	99.3094	166.312	187.873	171.334	104.048	261.439	55.496	105.122	198.584	139.275	54.115	7.77356	139.344	60.7813	89.7578	60.3687	124.872	364.79	110.315	210.023	120.939	50.8129	83.6048	243.641	100.911	51.0116	233.675
AKI48317	2474.81	3153.74	573.413	119.504	2233.44	2791.33	142.804	228.922	3988.47	80.0965	121.347	48.1659	422.202	642.714	712.226	106.091	701.829	36.4449	610.195	1261.27	291.637	685.563	512.735	518.914	3136.81	929.343	319.604	703.398	110.413	457.93	3490.84	660.052	54.7197	201.146	644.771	107.699	143.081	109.66	1646.74	4800.17	322.56	560.854	486.061	39.4342	3109.88	729.272	174.261	30.2857	2229.65
AKI48318	375.883	329.327	242.302	188.292	93.3541	18.4175	741.223	114.885	163.165	454.619	201.536	148	66.4027	211.277	143.395	53.8325	157.619	192.498	277.302	193.457	173.819	129.173	195.311	65.7616	52.9329	84.5038	166.576	191.802	114.713	225.56	64.9827	255.038	65.2233	14.1205	147.388	167.8	202.122	828.47	66.0009	63.321	136.867	142.583	167.618	166.999	48.9463	239.688	209.848	595.328	107.074
AKI48319	4.982	0.858693	4.90069	0.570435	1.44562	2.80376	1.9211	4.61899	4.40509	34.0268	0	0.296484	2.41568	2.29707	0.298594	7.38297	0.922879	0.643294	5.48845	3.94983	9.12624	1.96399	7.80338	10.7511	0	2.05134	1.28824	0.680255	6.59466	7.24838	0	2.10479	1.14839	0.436638	0.740392	0.126594	0.927873	1.01592	1.99722	2.19639	2.32137	1.69373	5.23909	0.165911	0.480011	3.1156	1.03617	0.557467	0.293697
AKI48320	4.57497	3.73919	2.23563	1.24198	1.39889	1.55035	3.88397	1.10514	2.74029	6.83019	2.31793	1.5677	2.00364	1.90526	1.70269	10.5633	1.78609	3.56824	5.23514	4.34085	4.16778	1.27265	2.39717	3.28655	0.524142	3.56241	3.47264	2.82112	15.3839	1.67316	0.374429	2.47318	2.38128	0.241441	1.7502	1.10251	2.40502	6.74107	2.402	1.44913	0.90608	1.3463	1.44849	1.65135	0.630382	1.93813	2.14858	1.54898	0.761254
AKI48321	36.5275	45.6794	51.993	25.2698	19.3158	10.1534	21.9505	31.1468	26.2901	47.2053	29.8722	46.7048	11.4629	29.3657	50.7285	31.9453	58.3133	44.4631	27.9629	44.9087	37.6485	27.1769	43.3626	27.529	16.5714	18.1553	24.3714	31.3452	35.2047	38.9891	16.8439	38.1108	38.5757	4.47103	52.5334	24.0445	29.72	22.9874	16.9094	16.7556	32.9951	13.9592	28.0227	39.2814	28.1722	28.0121	26.2016	17.8767	20.1896
AKI48322	64.8009	75.9493	35.6113	28.1947	40.3225	25.9332	23.5301	30.0396	29.7681	89.1908	35.8648	41.9059	33.1664	40.5843	37.2199	29.7694	46.5484	32.6326	32.0057	28.0852	32.691	28.6856	46.1129	20.5195	25.2848	40.4674	44.1244	51.3188	33.7746	46.7248	32.8817	72.701	6.97065	5.99487	43.5288	27.718	39.4249	21.7591	19.5699	37.5719	31.5558	11.6271	35.2081	33.9527	24.6271	43.2262	43.577	21.1728	29.4785
AKI48323	82.3978	139.18	304.111	5.50345	70.6654	21.6401	18.5344	79.528	3.5172	159.495	69.0223	12.5859	74.5793	73.1336	13.8277	207.99	20.1819	3.72383	184.271	173.769	363.933	94.741	128.264	361.006	18.116	17.8119	14.9144	31.5022	308.577	212.168	22.2991	124.547	936.582	13.4803	8.00034	5.86252	103.843	14.114	30.83	40.0691	85.3689	6.53631	94.352	1.28054	11.1145	246.481	67.9779	18.0712	4.53365
AKI48324	26.6734	61.5824	124.44	74.0331	42.5848	0.432421	5.88875	72.0875	2.45987	763.751	38.2736	145.959	0	7.04121	39.1671	104.53	5.97805	24.3324	109.577	89.8232	16.3374	97.8001	38.2448	11.2822	0	0	546.28	4.09168	389.608	29.4242	0	149.974	40.3822	0	4.31637	50.9004	89.9414	7.89686	0.924085	0	12.0675	32.3915	49.2891	103.249	0	65.2299	94.6856	3.4563	4.00874
AKI48325	15.8903	57.5155	56.8966	229.247	0	0	16.0845	249.885	10.1743	773.583	83.1927	685.121	0	0	346.665	107.145	17.1708	71.8134	0	26.456	31.5342	348.056	61.3011	12.3731	0	0	488.957	0	276.07	36.6414	0	266.294	13965.2	0	13.2244	186.545	93.2238	4.53643	0	0	21.3412	0	77.9812	492.667	0	243.464	69.4028	2.48929	13.1146
AKI48326	1.78427	8.61097	81.8817	37.8421	12.2665	0	2.31548	30.6968	0.673745	60.0162	6.75457	131.304	0	0.442981	41.3156	13.7394	3.76711	6.57501	13.5479	35.8765	1.78091	27.3882	13.1814	0.705355	0	0	116.266	0.655922	31.8733	5.40667	0	14.4771	13.4354	0	2.59863	29.7841	16.4622	3.2522	0.539217	0	2.92301	4.24618	13.1905	71.4136	0	10.815	14.2872	0.645032	2.01066
AKI48327	6.97214	10.847	151.454	80.9543	15.1555	0	4.76681	37.5089	1.44889	71.6578	17.4827	231.285	0	2.22066	86.1752	16.0829	5.63065	10.1576	36.7167	167.91	3.9772	34.6822	20.1913	2.14299	0	0	378.929	2.45514	72.8909	8.42636	0	25.8642	65.8219	0	5.57341	57.2101	34.5647	7.07129	1.54462	0	3.59065	15.6462	20.6344	142.001	0	35.3403	31.7873	1.78204	3.74784
AKI48328	10.2562	23.9501	180.472	90.7542	14.5601	0	8.87452	52.3577	2.68323	157.236	17.3211	274.955	0	2.73625	119.371	20.3346	9.25935	12.1484	100.586	195.269	10.7069	59.9422	21.5631	4.43097	0	0	441.946	2.21354	108.348	13.3506	0	38.8106	73.6692	0	8.12252	67.2044	41.9465	9.72843	3.71366	0	6.15722	35.3646	33.4869	183.48	0	45.4404	43.1092	3.26518	5.87063
AKI48329	73.2128	95.1796	65.8099	27.7477	6.14817	5.21686	31.7877	43.9164	78.6127	79.5432	38.6273	25.1792	2.56844	54.0366	37.6209	55.6358	45.8729	16.9284	28.0105	51.3401	23.0455	47.3757	106.361	12.6389	4.60725	3.47607	64.2047	34.7171	64.7486	93.3534	2.44787	88.956	119.659	6.26737	30.4651	26.3479	44.3947	29.8124	15.6078	2.70681	49.2182	6.07782	67.7731	16.6701	18.5007	79.5029	46.2711	16.0923	41.4537
AKI48330	496.993	519.923	938.893	465.473	295.895	92.0883	297.999	231.284	588.205	349.9	366.795	264.122	239.176	331.171	287.393	154.807	263.725	189.316	352.563	839.862	380.476	276.431	282.506	190.671	455.158	329.066	365.474	306.969	204.435	292.754	408.622	407.771	443.691	63.8078	219.142	459.964	471.046	179.216	348.713	353.854	212.223	258.799	362.092	262.592	618.52	610.275	492.237	123.339	472.95
AKI48331	601.379	707.318	1090.36	546.42	348.272	86.0889	636.379	499.115	706.064	208.626	300.987	320.635	236.783	254.827	313.396	268.107	277.374	242.439	606.678	1102.7	311.397	601.009	870.345	145.684	452.885	201.676	167.728	204.854	286.208	770.642	284.684	264.722	210.888	50.7914	232.407	574.984	398.588	230.712	348.132	224.603	482.331	384.541	776.482	319.47	495.444	722.997	394.632	149.312	547.316
AKI48332	30.8456	45.8992	44.4614	45.462	12.9947	10.8013	48.1059	33.1933	62.3951	130.712	35.8867	82.38	7.36744	27.3775	87.1362	36.0862	62.6626	102.692	15.3293	34.5222	24.0666	36.0573	41.6831	22.1501	15.3893	5.43307	21.4022	24.5684	50.017	49.8546	8.69547	53.719	68.2047	0.981235	71.0937	51.8177	43.7884	31.2121	17.3118	9.90374	35.0484	6.2531	47.6548	81.4132	9.86244	55.137	56.3836	32.3214	48.2986
AKI48333	4.54033	2.73898	1.48502	1.81952	3.36228	1.86317	2.82451	0.814578	3.72472	6.81445	2.2285	1.98006	3.37108	1.71726	1.51793	8.75748	1.19589	1.69925	2.18832	1.69296	3.18391	0.856483	1.61328	1.39205	1.47576	2.50482	2.82501	1.35614	12.9004	1.47228	2.77186	1.25881	1.44995	0.435234	1.18082	1.74138	2.58969	5.26578	3.2649	3.58254	0.789451	3.60167	1.91482	1.6207	1.91387	2.9503	3.51164	0.933533	1.02463
AKI48334	5.4381	6.18622	2.35371	2.1793	5.78589	7.14104	2.88334	1.51256	4.67573	12.9233	3.74189	1.77995	4.74631	2.82079	1.92299	7.81711	1.57821	1.8608	2.15673	1.85391	5.90589	2.11699	2.83926	2.952	3.38979	7.94896	2.67173	2.07909	6.92846	2.38852	3.62669	2.14431	0.752115	0.349515	2.06893	3.17823	4.65897	7.27454	8.10982	9.28475	0.924126	3.82083	2.98644	2.60785	3.24853	4.9312	5.54204	1.31437	2.59673
AKI48335	10.183	0	7.94666	3.40067	6.89452	11.1432	6.299	3.38908	10.1422	25.5649	1.77708	5.3025	19.2016	8.90115	3.56016	27.2886	2.20071	1.15051	6.54392	3.76753	13.9902	4.97607	9.99322	15.3296	9.472	10.3948	7.67987	0	27.52	13.045	5.16712	5.0191	0	3.12364	3.17799	7.54697	6.63786	11.6283	14.2878	20.4741	3.90747	11.4435	13.5343	5.93452	7.2494	1.85738	3.70629	5.05151	3.85194
AKI48336	130.037	156.892	299.553	45.0058	8.00393	170.758	143.592	47.2131	75.6915	170.329	136.16	76.3312	213.997	343.389	74.3946	55.1839	109.858	181.647	31.9071	265.706	144.368	77.4768	38.4041	90.2087	41.9853	161.846	106.988	248.578	95.845	52.2471	65.9843	582.674	16862.1	471.416	105.762	56.7737	208.061	91.1215	126.06	195.676	68.0434	23.444	43.5105	77.162	50.4955	504.563	77.4482	162.967	48.7829
AKI48337	316.34	187.885	43.6322	28.95	72.0009	140.287	111.685	32.5859	63.6026	240.535	53.7555	38.2407	263.588	66.2778	48.2565	38.8005	85.2202	64.5771	58.8192	34.8	65.7929	62.7389	108.605	46.9419	73.0567	692.198	38.9397	67.0607	49.8345	111.663	70.832	745.627	18.8026	103.037	68.6657	29.6126	45.5763	117.11	68.4652	123.042	45.1217	32.8706	67.5341	39.0374	23.8525	48.9606	45.379	103.785	34.199
AKI48338	549.482	182.121	90.1905	156.991	97.8751	257.997	3549.27	221.088	734.502	104.265	86.9725	218.422	484.332	96.6641	289.169	51.3667	409.764	858.504	109.014	107.707	64.3733	86.9177	90.8106	57.3381	163.506	1213.13	51.3196	102.291	58.7402	83.181	106.787	868.404	31.7877	137.032	322.535	175.303	70.8039	2864.45	242.5	168.498	239.045	27.5595	105.498	382.788	73.2571	55.9398	52.3241	3725.92	207.799
AKI48339	4.982	7.72824	8.23317	2.70957	5.7825	5.60753	4.08234	4.26368	3.49369	1.86448	3.72614	7.11562	0	9.76256	7.16626	9.96701	9.53642	4.82471	1.09769	10.6645	0.977811	1.71849	3.75718	0.775856	3.97213	0	0	6.12229	6.59466	4.10286	0	3.50798	0	0	4.59043	2.78508	3.71149	1.01592	5.99165	0	7.37377	0.564577	2.9106	1.16138	0.960022	1.5578	0.518084	0.891947	2.34957
AKI48340	3.2762	7.41146	4.28623	2.62585	2.77274	2.15107	2.62536	2.65779	1.92289	4.11253	3.43047	3.92377	0	4.4609	3.43626	6.58472	5.3103	5.82995	1.57904	2.50003	2.18804	1.62451	3.15971	1.46685	0.519451	0	0.741259	5.0885	5.92908	4.9577	0	5.65183	0.440527	0	4.17505	3.2051	2.93647	0.701478	3.67747	0	4.32149	2.27403	1.59104	2.10026	0.552402	4.03365	1.49054	0.449078	1.85894
AKI48341	9.38858	7.92921	6.72334	7.33677	3.81399	7.39716	10.7704	9.60841	10.8204	7.17362	1.96613	11.7332	0	5.68159	11.0289	18.5045	11.1596	27.3674	7.96409	9.63926	1.71984	5.99121	10.2938	2.33936	2.14357	0	3.39875	3.58943	10.3305	10.8246	0	6.47856	2.01986	0	13.6736	7.34786	6.12001	9.11299	4.74233	0	10.6278	2.23428	4.41545	10.2865	2.11069	8.21988	4.78401	6.17721	4.84287
AKI48342	4.70263	2.26951	1.2089	1.44483	1.06132	0.823367	1.5867	8.45164	1.33823	6.98104	2.2979	2.35081	6.02991	3.28853	2.30177	11.22	1.76161	4.74644	0.362647	1.30492	1.29217	5.46115	12.8583	0.829995	3.57896	3.7274	2.83732	3.89546	11.2566	10.0606	5.4088	3.39956	0.337242	0.897577	1.36979	2.17481	7.1527	2.41655	2.46335	4.66162	7.15791	0.497389	9.61585	2.11942	5.00416	8.23448	7.07465	0.491125	2.00527
AKI48343	2.2272	1.17562	0.613437	0.669406	0.942468	6.03207	2.95892	1.28561	3.38684	5.25721	0.437263	1.33371	7.71698	0.280793	1.5184	8.73612	1.68467	0.440362	0.322035	0.386261	1.80619	0.264085	2.40237	2.01604	1.76564	3.10937	0.755874	0	10.0766	1.01644	1.16545	4.52828	0.224606	0.483929	1.41912	0.742793	1.27034	6.27882	3.51561	3.16326	0.66768	0.496899	1.22392	0.616541	1.18918	2.89446	1.62126	0.806832	0.660586
AKI48344	4.53304	0.683646	0.312134	0.397382	0.575465	3.72035	3.25015	0.565754	3.86991	4.0821	0	1.5933	6.4108	0	1.84237	7.34742	1.95933	0.832256	0.327721	0.550313	3.24368	0.0488633	1.20801	3.44145	0.287491	3.87879	0.256407	0.541583	15.751	0.871062	0.575046	4.74787	0.914288	0.115876	1.70944	0.554333	1.29277	6.3088	1.59008	2.62298	0.21743	0.561858	0.753113	0.990675	0.318466	1.86036	1.85612	0.576974	0.818391
AKI48345	4.53159	1.09348	0.436848	0.544806	0.460225	2.08273	4.66342	0.848358	3.19165	4.15499	1.66074	0.943878	3.33255	0.548466	2.18637	6.34613	2.00767	1.02399	0.524186	0.502982	3.38963	0.156312	1.56416	2.04656	0.689757	1.87755	1.64048	0.433128	14.6962	1.0014	0.229945	8.93431	0.121866	0.0463356	1.83853	0.92695	1.62467	4.13983	0.635828	1.77988	0.260832	0.718947	0.926611	0.633828	0	3.22358	2.63897	0.922862	0.327251
AKI48346	19.0761	4.20715	5.87559	1.43852	2.01374	7.40719	4.91382	1.84322	6.50106	5.03767	1.71823	2.60617	9.74695	0.910286	3.59285	7.97927	5.34172	1.5759	2.25406	4.12655	16.2667	0.884423	3.76911	11.7233	1.79523	15.3344	1.67074	1.17632	15.2643	1.97077	1.79543	24.9721	0.606781	0.230709	3.64887	1.38643	2.94159	10.4234	2.07218	5.72587	0.865804	2.84749	1.71964	1.36277	2.39792	2.24482	3.50888	2.52243	1.58709
AKI48347	382.598	284.351	162.143	157.823	355.752	302.785	50.9481	307.642	210.566	1184.71	189.09	134.943	348.603	328.88	161.586	215.907	187.421	145.013	159.324	125.134	227.701	287.702	894.494	122.502	221.554	438.893	207.756	388.115	273.564	886.742	245.652	590.378	514.727	81.3712	174.914	158.066	256.05	195.441	286.879	330.029	329.251	14.1634	453.96	116.779	215.378	384.101	256.97	149.44	143.989
AKI48348	597.003	353.256	225.344	294.378	660.089	332.669	211.592	654.133	234.004	1203.12	182.642	489.394	579.12	741.414	408.154	520.751	371.359	263.001	245.805	166.237	407.015	686.195	1184.96	384.663	243.901	629.932	250.888	751.226	682.451	1287.85	342.448	590.562	321.657	112.957	374.579	262.059	297.116	179.92	155.586	411.005	756.18	114.483	827.769	270.596	340.556	311.34	300.05	384.665	183.163
AKI48349	38.8812	35.0669	18.0782	16.1986	9.64381	17.693	15.0671	14.0774	9.69508	29.1201	15.1159	24.8568	10.6708	14.2884	22.2881	23.6609	20.5496	30.533	11.2067	16.3972	13.0754	15.0383	27.2789	8.81278	3.41807	10.8182	16.3748	10.8544	31.7687	21.3044	4.34632	46.6771	16.9783	3.97561	21.7057	14.4138	19.6988	9.94602	7.45395	5.99408	11.8176	8.3215	16.6485	19.2045	3.76471	22.5397	20.7369	7.65888	8.97552
AKI48350	71.0158	62.8053	33.3278	48.7677	8.6361	0.905382	37.5703	41.3044	58.8611	33.6408	46.9261	37.5539	3.12026	39.4989	52.212	38.2645	78.4519	41.598	26.3188	39.6032	12.7879	36.7443	40.3175	11.0057	19.1525	10.3088	40.2473	36.9038	42.3243	40.5414	16.7057	79.5214	52.2876	1.19848	74.3076	47.5223	56.854	39.2684	26.8938	9.96177	44.0506	12.7162	41.0259	37.1279	14.3378	59.2329	48.1818	22.3039	51.2845
AKI48351	286.603	191.871	64.4989	163.528	257.941	725.166	330.791	558.359	644.512	43.1107	142.73	983.893	646.542	131.138	1062.75	334.47	946.088	919.707	159.698	32.0053	111.245	175.417	406.634	111.583	140.093	201.478	150.252	135.297	258.073	220.292	246.521	298.032	437.07	45.3873	858.819	178.114	230.112	205.549	49.0406	141.692	478.8	282.109	278.012	683.187	288.767	227.593	218.806	61.0498	243.03
AKI48352	268.07	216.952	57.1518	159.009	232.602	971.23	306.871	179.126	645.661	117.922	195.47	799.741	549.299	163.705	914.375	74.4908	833.325	788.489	174.156	33.5492	210.171	80.2261	125.576	102.433	291.709	643.93	137.472	181.82	65.0847	94.4765	300.626	516.856	66.5553	131.898	774.195	170.108	247.849	247.962	163.333	481.579	183.941	293.45	122.063	618.514	160.851	285.09	217.701	133.174	224.613
AKI48353	438.802	334.281	391.437	216.57	232.344	1056.39	555.68	302.614	819.309	283.545	385.096	1131.48	594.316	264.694	1225.09	368.384	1217.17	1181.43	491.039	582.661	545.001	166.157	208.03	349.452	263.309	599.94	277.479	290.358	184.887	160.396	260.126	1502.88	53.3292	786.334	1159.79	223.645	418.511	451.096	383.618	577.258	301.41	342.228	221.869	866.034	239.666	381.717	388.526	325.085	293.814
AKI48354	558.266	547.977	259.614	141.614	554.405	14.8147	22.5937	137.897	67.4197	235.565	62.1136	66.6301	132.17	115.843	89.0143	382.995	81.6396	84.3737	54.7261	129.362	131.943	258.536	298.081	104.906	243.548	333.561	91.2337	405.931	201.905	264.412	321.228	219.557	581.933	8.33544	94.4966	152.446	169.619	9.03894	55.5564	128.749	150.82	5.91816	194.596	89.5032	97.1978	121.078	168.752	27.7074	186.447
AKI48355	48.986	59.1023	40.6909	30.0697	42.6428	7.14733	31.22	11.063	13.6081	9.84533	17.0976	35.1445	10.5566	17.567	37.3519	93.9686	38.8178	47.7908	26.3833	27.8332	37.3894	19.4452	19.8923	42.2605	25.8403	24.6523	18.2964	14.1205	40.5267	25.5498	29.1969	20.6955	12.9645	2.22615	40.2825	37.3425	13.6851	25.0838	24.0018	17.2334	16.4102	21.5882	16.6943	45.8588	42.6526	19.572	23.2065	22.8999	33.0493
AKI48356	145.133	136.546	44.4964	57.6916	76.6261	42.7364	83.3956	69.2341	86.606	139.537	98.5484	74.5052	35.1625	37.0241	95.3934	63.263	102.334	74.9983	56.6386	33.357	40.2819	57.9002	56.4355	26.3916	62.1816	55.2466	44.0483	49.0416	66.5601	56.1714	38.0868	156.076	51.0938	16.9085	99.0069	62.2693	82.7564	94.836	58.4169	40.8817	78.9802	46.6329	54.7967	85.7095	19.3131	98.1879	73.6333	80.1493	70.5379
AKI48357	172.155	134.222	194.973	106.599	51.7574	62.025	138.82	104.095	103.463	199.854	65.0763	108.868	82.2693	102.802	121.768	95.7394	113.765	100.132	84.1125	150.383	122.102	123.054	178.558	76.9456	44.4614	66.0547	81.5581	93.856	112.295	162.061	31.0634	206.467	99.2791	19.4458	124.911	110.326	99.2563	136.442	63.1345	28.4209	102.548	69.5145	139.41	132.421	22.3554	100.665	87.3154	118.098	90.1483
AKI48358	790.2	0	0.560941	1.90438	5.05598	117.672	4.58109	10.3367	160.972	11.8562	1.42167	0.565601	606.002	1.09553	0.996845	4.22533	14.378	0.613604	102.609	0.753505	119.176	1.17084	4.27296	222.649	0	342.661	4.91512	0	7.86287	0.782699	2.7558	2557.74	1.09539	0	6.92096	3.01879	3.54019	5.62037	105.92	1.52365	5.73095	19.656	0.555254	1.26603	0.305238	6.68655	2.96503	0.638085	0.700353
AKI48359	1597.77	0	0.362798	2.37539	6.2428	202.373	4.44434	24.6594	257.232	17.541	6.89614	1.92051	1327.83	0.531412	2.4868	16.3968	32.737	4.7623	49.265	0	221.183	2.95331	20.8608	769.034	1.00246	1240.04	2.3842	0	32.8011	1.51867	3.00773	4033.06	0	0.269369	17.2655	7.02882	6.86903	7.89686	212.909	4.43451	10.867	52.2444	2.96273	3.0706	0.296126	10.0908	4.79421	1.85711	1.35889
AKI48360	878.278	0.232993	0.744648	2.12821	16.8667	525.938	2.54115	6.07365	78.1037	13.9544	1.41544	1.28714	3103.38	0.467457	1.7014	5.50895	16.2766	3.27278	22.1147	0.643035	165.586	1.03249	5.17569	237.794	2.20454	2566.97	0.524315	0.369154	7.82846	1.07614	4.1156	2931.66	0.623196	0.355425	6.66968	2.95405	2.51764	6.61569	131.577	8.56012	4.40908	44.6547	0.710773	1.57561	0.47756	6.76296	2.10861	0.877309	1.15551
AKI48361	3176.3	7.34632	7.52682	9.70232	34.2565	303.643	17.585	16.7004	29.8739	42.4571	7.43821	8.06242	1721.49	10.8788	8.27186	8.45933	16.1825	12.7597	7.88173	6.85891	403.974	9.18881	15.4095	428.59	7.30035	1965.26	7.41305	9.14531	14.1047	10.7531	6.06898	7250.94	5.38022	1.17106	10.7682	9.3606	14.5533	19.4522	110.453	14.7234	17.2314	21.4191	11.6649	6.55633	3.56884	11.1061	12.1889	11.7982	7.05933
AKI48362	2449.52	36.4331	28.088	24.7732	33.6624	57.1434	31.561	20.4809	44.5717	81.7708	16.9273	17.2384	532.831	31.3386	16.5293	16.7171	22.1052	22.1018	20.0721	17.9999	233.542	18.0617	23.2244	253.642	9.31129	416.862	18.5874	29.5425	24.0234	21.7061	8.1773	3119.29	9.78866	1.01882	17.8329	23.5827	32.4093	31.7837	20.714	12.2941	24.4037	46.2953	19.0229	13.6758	10.8574	31.7123	34.1195	26.9018	18.9015
AKI48363	259.9	243.239	178.626	207.335	193.51	88.2457	75.672	322.351	145.673	112.239	139.884	313.843	120.001	146.992	354.292	110.446	345.761	275.165	197.927	178.837	64.6412	160.029	164.558	101.25	85.8563	57.4659	79.1379	141.618	162.704	166.629	87.7146	280.947	273.478	33.9429	360.159	205.366	196.335	49.4649	65.8898	85.8627	272.005	16.3779	147.512	150.995	64.982	194.939	162.079	53.0177	185.099
AKI48364	336.242	315.175	313.08	291.954	234.23	148.338	98.5621	393.438	242.225	173.397	207.919	449.073	164.75	195.469	468.93	166.161	510.961	330.84	242.963	287.99	136.068	283.261	217.714	255.359	114.852	101.747	77.4746	174.608	213.123	191.8	155.169	270.563	53.1628	37.5392	506.049	268.588	294.544	98.7634	77.2683	150.537	387.92	113.412	243.978	189.066	243.244	194.133	244.764	97.4675	260.574
AKI48365	43.8536	27.113	3.48537	7.08214	60.2695	454.674	24.2928	26.8487	48.8933	6.90634	49.3454	47.0798	555.892	7.39379	63.1588	46.2836	80.3464	44.6171	16.3202	3.39031	13.0891	11.2887	86.6485	2.65021	36.1977	125.218	14.6117	4.58773	37.3996	35.4682	34.0429	110.549	30.0408	2.18625	69.0437	9.58549	11.5198	107.257	216.859	17.3224	40.1019	7.09594	8.25331	31.9912	17.8049	20.5345	12.8644	49.3537	8.32806
AKI48366	96.0111	54.9941	71.3196	53.4391	171.378	918.197	98.4934	96.8309	127.088	52.9294	46.7119	121.806	784.522	52.4288	145.458	115.191	168.721	113.736	32.5326	47.3632	39.0838	48.339	173.675	11.1762	114.894	138.714	50.0289	45.4201	76.3821	89.265	104.081	99.4261	46.9452	6.94143	145.481	61.2383	63.8499	119.329	346.172	52.2395	101.036	26.5413	59.0948	107.161	56.0329	50.9452	56.4768	52.1103	64.4325
AKI48367	191.062	185.513	57.135	113.028	349.891	1781.34	107.136	108.101	122.334	216.1	147.663	142.887	1339.2	158.202	157.645	110.897	202.919	158.715	44.5526	26.5086	84.999	78.9291	175.309	32.4466	156.488	188.153	163.035	164.355	70.0768	158.745	172.663	258.303	38.1692	18.7919	180.021	102.116	153.013	111.169	290.548	108.992	121.494	7.21727	93.2053	129.589	138.065	112.515	132.459	129.273	91.2337
AKI48368	275.001	231.97	167.548	176.835	251.814	1022.31	246.458	259.825	229.558	279.017	161.715	252.096	947.667	257.816	272.403	337.178	324.238	295.749	113.327	156.554	132.796	248.291	557.725	46.5078	172.31	235.63	299.515	290.712	210.823	440.012	194.321	457.515	79.2526	16.2752	310.182	168.75	170.016	387.144	366.175	94.1739	290.723	19.3771	271.975	242.835	218.776	117.28	197.89	308.968	165.346
AKI48369	10.9002	13.7148	4.9537	5.39787	1.58145	0.511199	4.38709	2.46818	2.14361	7.93768	5.54368	3.90831	1.32133	5.71684	4.4261	9.12661	4.27393	5.89379	5.3737	5.94129	3.73201	3.62563	6.03883	1.164	0.553043	0.925684	4.58015	5.58127	12.625	6.55299	0.632119	6.52388	3.51761	0.222909	4.63295	4.04387	5.7858	9.53555	1.13613	0.677141	2.47973	4.13807	3.19999	3.8115	0.33257	6.73145	10.2017	6.07405	3.71092
AKI48370	47.0436	51.8001	25.308	11.6174	17.3916	8.96272	11.2175	13.1716	13.878	23.1035	19.4423	7.36809	19.3469	27.8027	9.51429	28.3211	10.1986	10.0167	16.6675	19.3671	49.8775	15.569	36.8063	16.3439	12.4928	20.9681	17.2693	37.8793	29.6239	35.6516	14.2631	22.7171	10.7762	1.65093	10.9636	12.2449	23.8245	17.3482	8.48514	11.7362	15.7284	12.9536	17.2279	5.44051	8.94264	28.3526	65.1239	18.5562	15.2033
AKI48371	62.296	117.126	15.8713	24.8609	150.26	51.1275	18.4793	127.444	238.27	30.9961	19.5688	17.1926	19.0886	53.0928	91.8564	51.6981	116.457	14.1354	34.8291	27.442	15.8495	122.126	142.139	10.3886	458.237	50.4993	103.832	43.9125	37.5799	87.0868	299.708	31.9845	26.8048	16.7738	95.859	23.2234	29.9485	14.8204	89.8841	199.24	103.088	14.2074	81.8427	16.0954	172.67	144.023	41.9465	5.44875	200.355
AKI48372	125.881	334.13	273.905	385.915	877.862	528.962	921.668	923.795	787.189	307.786	210.894	650.246	640.893	507.854	860.842	822.671	881.441	435.207	43.6834	136.228	301.694	538.425	1032.58	268.57	504.559	503.415	148.103	276.729	575.909	604.728	427.965	260.592	5930.98	483.964	819.767	447.815	188.73	488.744	141.299	416.729	915.355	0	522.521	586.895	2.82999	82.6585	201.594	301.714	618.159
AKI48373	74.5309	86.4371	42.8861	56.9576	81.9519	31.8647	51.6591	50.4757	82.7408	77.4436	48.6996	74.1899	71.577	41.8398	96.5334	56.6374	114.874	65.3423	53.2425	20.9218	50.4045	35.9722	44.5772	32.0312	83.764	77.7463	64.5763	33.9615	61.3973	40.2452	68.9682	87.9945	38.3774	20.5584	100.794	60.5813	64.9663	41.4002	30.4806	48.9514	47.5547	15.2389	40.2263	71.9214	0.129888	73.0304	65.1887	16.9704	71.1082
AKI48374	1550.07	1267.46	2538.09	536.742	1009.13	322.214	1602.21	851.655	1334.35	564.781	950.222	305.674	377.795	1232.12	472.925	650.819	867.449	298.601	1664.45	4138.67	742.241	744.508	691.323	431.133	916.805	657.502	871.534	1441	606.245	778.482	844.295	726.381	677.883	160.387	750.936	606.072	900.636	751.063	494.238	1034.17	959.905	300.182	797.736	230.479	550.02	1045.22	894.477	1217.17	847.5
AKI48375	29.0804	128.648	341.743	130.135	255.96	216.392	55.6009	75.0081	140.682	215.849	81.1993	82.7805	350.947	144.697	91.5032	130.721	152.929	56.9503	59.8015	325.466	207.163	80.2478	131.867	170.582	218.858	289.867	61.4096	74.1198	84.2047	132.25	213.964	105.112	208.545	57.4872	155.294	101.728	56.8688	27.6733	87.0458	233.878	78.112	11.5342	132.801	40.6744	100.244	159.128	91.731	33.4075	108.003
AKI48376	23.312	44.1984	41.0475	8.00762	31.0037	48.1048	3.09007	11.638	5.33082	68.3408	19.1791	7.9771	28.2589	23.8484	6.63668	12.5232	11.1558	2.44573	20.2244	38.3506	37.1117	14.2158	14.1999	34.1	17.7417	32.3958	3.01399	31.035	22.1792	24.1578	34.4312	48.4233	4.9258	10.8967	5.88961	7.99694	29.3068	2.85224	34.111	47.4165	12.6194	7.59515	17.8755	0.970425	40.2424	32.802	26.0606	1.43469	3.95105
AKI48377	83.8837	147.593	76.051	113.104	196.414	110.152	126.184	138.717	147.701	309.024	36.5973	73.8921	140.381	116.332	114.01	44.4148	126.9	55.68	67.383	48.008	68.294	191.392	210.414	238.406	156.94	135.998	68.0087	123.604	29.3495	239.098	127.251	191.223	982.233	42.5282	115.988	126.514	54.6802	31.93	174.584	237.788	157.924	23.5669	236.56	60.2932	127.293	42.076	63.6063	32.3044	120.072
AKI48378	44.1263	55.0335	49.0246	28.3134	36.59	32.5531	4.18217	55.1963	12.9098	54.8765	20.7659	31.1875	57.2164	25.8033	33.1775	38.3168	29.4665	23.4152	17.0142	47.3269	28.6849	39.4205	55.8707	32.043	12.8293	8.39553	17.051	22.7465	29.287	50.3991	11.5728	45.4539	26.9334	2.12922	28.3678	26.3686	33.2888	5.23711	18.9219	6.53758	52.6045	4.32631	36.3956	19.4172	36.5599	27.1302	30.3166	8.69899	18.0046
AKI48379	27.5969	16.3012	9.4221	9.96496	9.73168	20.7619	5.81962	16.3603	13.191	18.7642	14.4482	7.0654	19.5143	13.1053	6.57296	35.7845	4.78374	5.2616	10.1974	6.78032	9.74202	22.9553	37.7055	11.0577	17.4294	14.0855	26.5368	13.738	28.4677	24.8025	14.6598	22.3871	19.6361	2.41028	6.87817	12.0673	20.0505	8.12469	11.455	11.3716	11.1963	9.57757	22.9246	5.09299	15.5105	24.2245	20.5073	2.74702	10.4985
AKI48380	522.133	34.6154	34.0119	16.3051	0	0.220321	11.2089	20.2282	20.1605	246.836	39.704	11.2529	0	79.3996	12.5648	84.0648	11.8933	8.56829	16.432	25.6063	19.6702	51.1608	49.5665	11.1831	0	0	96.27	108.887	80.7439	52.9066	0	288.449	10.9192	0	11.031	17.4883	49.8723	18.5847	0	0	20.0227	21.7609	59.2147	8.72202	0	56.5546	51.6626	12.1167	15.6474
AKI48381	469.671	21.9354	27.1242	15.3307	0	0	4.85635	16.64	10.1858	248.891	33.3146	9.30935	0	117.969	10.6469	119.839	10.8052	6.16237	4.67343	21.4409	13.183	26.261	32.4539	6.01657	0	0	78.8423	123.812	97.8303	47.1635	0	332.309	8.55625	0	8.51101	11.1838	48.3928	6.05539	0	0	12.7901	5.70877	32.219	5.29777	0	40.6231	54.5923	8.66299	10.9411
AKI48382	269.297	21.2956	25.4186	9.29646	0	0	2.38217	20.5185	7.64186	212.149	18.4817	7.03769	0	87.4856	7.61671	99.919	6.43027	4.21634	6.61123	18.3317	0	40.6181	37.7832	0	0	0	65.2658	99.7759	49.3563	51.8445	0	241.605	98.1884	0	6.19052	9.14952	24.3262	5.32689	0	0	21.6734	0.600064	49.0844	4.1146	0	27.5953	26.7983	7.2681	9.46878
AKI48383	14.7311	7.7556	13.9427	14.9733	8.16043	4.92396	9.57927	13.9729	5.83074	13.5653	4.4872	6.58294	3.33332	9.72508	6.85453	16.1148	5.67265	9.38097	4.33746	17.3169	11.3664	19.1243	18.8706	7.13256	8.42536	11.8692	10.908	7.93596	26.834	17.8592	5.43632	19.0101	7.05879	1.20501	5.23824	13.4824	6.8091	8.10514	17.5876	10.8205	14.0803	2.86829	18.4017	9.428	5.41924	10.2593	8.57865	5.41259	7.07368
AKI48384	54.4633	4.22771	5.62532	3.93189	5.76173	135.806	4.49274	3.74856	51.09	17.8566	5.13671	1.52228	4.6441	6.94724	1.28109	8.67195	3.00752	3.98164	67.555	7.63977	15.7416	4.85205	8.84255	6.87577	1.3207	7.53866	5.70829	5.45439	14.031	5.09813	2.64169	569.656	1.93852	0.593742	2.66625	6.62455	8.15771	6.5452	72.4282	5.30858	4.62927	7.86244	8.20912	2.3572	2.47584	13.8055	9.76572	1.97615	2.33425
AKI48385	61.0469	4.00293	7.8588	5.18538	13.0287	164.684	5.14942	5.46585	21.9512	20.4252	11.1168	2.07316	9.7596	6.15719	1.94872	9.98088	3.58512	4.79811	29.6789	7.18096	15.1941	4.69216	8.62262	7.33688	6.22834	17.4518	7.20638	5.07378	21.5194	7.26792	4.71386	552.076	7.49476	1.08558	3.03728	6.3735	11.6786	6.25133	105.021	9.12186	4.5832	3.42142	9.63344	2.16558	3.72941	18.1548	14.4908	2.59872	3.14896
AKI48386	66.5512	3.49108	7.57117	4.92819	18.6114	227.978	7.32223	7.22263	19.1443	37.5851	4.54467	1.80807	21.2791	14.0084	0.303489	22.512	5.31538	3.92304	16.1774	7.22624	17.2266	4.74094	15.8626	11.4907	4.40427	15.1161	15.7123	5.53125	21.784	10.5643	4.40476	854.29	14.0066	0.887592	2.40809	7.97752	18.8617	7.43452	71.4545	11.3649	4.71886	5.73832	15.3833	2.02358	7.15557	12.6667	26.3289	2.71971	3.58214
AKI48387	48.4029	4.69066	4.28325	4.01189	12.3717	156.731	5.37824	3.39655	6.9285	24.6982	6.71691	2.14592	19.1339	3.99964	1.22332	7.3602	3.44487	4.30469	8.39467	2.2655	21.039	5.02894	10.8539	15.0455	6.46008	17.9289	2.6389	2.41535	11.1448	5.11743	5.91829	512.022	2.61381	0.715548	2.18399	6.05088	9.75697	6.21544	19.856	8.9439	3.02097	6.86197	10.1756	2.08449	8.34698	13.4026	11.7448	1.88802	2.24607
AKI48388	124.679	15.1856	12.7859	8.4857	10.8778	78.3611	5.89546	4.93435	9.21236	35.898	13.2566	5.52077	7.53888	10.8128	4.42631	9.02432	6.59229	12.2798	14.1595	12.8813	39.6364	8.98954	12.2516	25.1008	3.00515	12.1102	10.2519	9.05789	14.9639	9.90193	3.45631	1127.76	4.898	1.09013	5.14498	10.6934	20.463	9.97644	11.9257	8.26696	4.2473	19.9392	15.9414	7.09355	3.64518	19.9325	24.3604	5.4744	3.74266
AKI48389	112.108	34.6014	21.9018	38.3447	5.64868	1.36944	48.2063	45.2945	22.5915	96.0754	48.3199	67.5003	12.6838	73.7336	53.3782	64.6386	49.133	146.223	29.4544	17.0735	17.1535	49.5073	65.5349	9.29783	4.16681	7.04487	45.0674	47.0974	74.1339	61.9724	5.22563	86.6123	11.7791	7.99751	50.1218	35.2908	40.958	118.866	28.9723	8.9236	37.5663	23.3703	45.6341	58.589	5.39238	45.9378	38.906	112.48	25.1755
AKI48390	9.99086	12.0541	10.614	4.9571	3.86539	1.87421	4.49465	6.88778	10.7632	6.95872	7.47237	2.97283	4.30612	4.60653	5.58878	15.2993	5.65502	1.72008	7.5211	13.7296	4.13966	7.0566	8.69379	3.11179	3.62076	3.08531	18.0839	4.09253	20.9394	5.8509	3.62116	7.50385	15.609	1.65397	3.76143	4.82355	15.5062	10.8657	2.13611	5.73936	5.93317	5.47228	7.49068	2.43993	1.28348	16.1406	9.35065	3.27929	6.28242
AKI48391	18.6812	13.9898	12.9521	8.2609	4.14342	3.80657	8.04198	7.7986	15.1234	11.5317	16.5256	4.22652	4.37291	8.57629	5.8106	23.2213	5.15106	2.54735	10.5563	10.1888	8.70276	9.99915	14.4528	5.76836	4.73914	11.3722	26.5264	7.38846	18.6528	12.626	6.12888	11.7479	10.0477	1.91016	4.82498	7.33323	15.3268	10.1147	5.78464	9.39771	9.14595	7.2818	13.1721	3.90437	1.73785	19.0347	19.6948	5.65117	8.04128
AKI48392	286.461	604.76	21.9693	4.71774	917.488	4600.43	33.614	42.259	127.063	7.36036	43.6047	26.7223	12239.1	72.4047	166.901	50.6758	812.759	69.5803	7.22563	18.4222	64.6464	65.4555	195.839	11.4365	129.373	3942.57	55.5906	58.0204	30.0066	148.348	121.951	5610.81	12.1036	41.8111	529.957	5.74063	8.87458	243.282	417.373	58.1463	51.089	6.98805	75.6546	16.5032	125.398	20.8592	9.50228	154.398	16.1768
AKI48393	43.8658	287.88	16.7885	2.42182	254.318	902.209	5.48432	5.43573	8.1391	6.75571	4.03673	3.38559	1552.54	29.5514	6.92865	24.3734	21.2121	3.69647	4.5398	11.1024	23.4608	24.5116	76.2663	4.64074	8.6963	126.996	16.2193	16.4321	17.1368	64.4903	14.5924	1173.91	9.80719	8.77881	15.3701	2.52053	4.21103	19.0374	68.3024	8.00952	5.95731	2.89287	28.3576	2.79327	31.74	7.64002	5.61268	16.2409	3.20327
AKI48394	0.615001	172.888	99.2625	35.1205	158.23	7.26829	17.8455	11.2064	34.9147	0.13426	0	30.3592	25.049	0	41.412	3.50884	46.5191	42.5247	75.8821	142.326	29.1973	9.44015	13.6109	27.679	27.7709	20.6064	0	0	4.27389	13.3541	30.8947	0	19.1852	5.78533	56.6846	41.0219	0	26.5115	47.9777	38.9938	16.8734	9.26929	6.03621	21.5049	48.3914	11.442	0	56.4568	59.513
AKI48395	19.642	11.1909	20.8886	3.88107	22.7189	14.3294	15.6479	6.46911	6.52112	36.1504	9.99781	4.03438	20.9882	11.1161	6.35216	10.3293	6.89806	1.2329	4.73347	16.1998	25.4866	8.46914	12.2413	16.2291	15.2947	268.029	10.3696	8.86539	19.1164	10.3795	85.9642	4.84068	3.81495	35.9838	5.3354	4.17311	12.8038	12.6168	15.7703	128.657	5.96689	7.24962	11.9375	2.92537	14.106	13.4351	15.0925	10.1285	6.47313
AKI48396	2.52752	9.65671	1.74039	0.844081	1.9965	3.87218	2.55841	1.89271	4.49536	0.827669	0.88218	3.59744	2.85961	0.679802	4.41834	10.0507	8.73982	2.18935	2.4364	1.05203	6.30197	0.799189	5.30296	0.0656026	0.641194	2.88363	0	0.402633	10.978	5.01874	1.49629	3.32211	1.13286	2.15366	7.27457	0.674364	0	4.20915	3.78279	0.472732	3.31373	0.835412	0.344549	0.491003	0.189408	0.461019	0.919939	4.22344	1.39068
AKI48397	11.712	21.0966	4.36171	1.45434	14.7427	149.464	9.18358	26.9701	89.2489	9.50711	63.2177	7.21537	172.262	10.6481	15.3985	62.373	26.8446	6.07583	9.79509	5.95058	35.3296	6.65738	77.7378	1.33584	5.60755	27.0413	7.61384	13.717	38.3076	55.0913	6.57077	116.593	11.2678	1.3831	17.4694	1.73115	2.68823	114.059	165.628	1.20326	49.816	5.62677	4.82344	6.72949	9.30833	10.2902	2.76182	145.746	5.61592
AKI48398	50.9261	107.525	53.8749	37.5702	62.2993	12.9188	29.4842	69.4817	42.8586	156.404	39.3872	21.8173	20.9518	92.4553	25.2503	35.1187	38.6459	21.7075	49.3133	43.9998	43.199	57.8894	84.3656	35.7788	26.4256	19.1817	25.6634	103.988	37.5355	110.425	24.9603	57.0477	45.7549	5.91728	37.3255	34.3805	53.1899	43.9462	61.3859	28.7371	69.728	12.6243	65.083	13.3556	67.3925	58.2668	55.6065	74.52	36.0602
AKI48399	128.586	116.79	72.9488	72.0809	71.9111	17.2761	74.9125	42.4041	79.8308	56.7926	64.1529	44.9649	43.4595	101.816	38.6372	32.326	38.3325	162.705	56.0969	55.3199	77.9298	49.1575	63.3498	32.2881	97.6902	130.159	69.3545	83.342	39.7079	62.7962	93.3399	70.3366	40.1841	6.14683	49.6306	65.6946	75.6191	53.1036	69.85	102.297	40.1107	73.9307	73.3611	26.3487	71.6977	93.0103	79.901	91.5862	43.3533
AKI48400	19.7808	18.3583	2.93366	3.35376	3.09065	0	6.16077	3.79811	0.324751	8.30444	9.55948	3.16931	1.72152	4.91098	2.5535	26.8333	1.31537	4.12596	2.93348	3.37778	2.55505	8.13532	10.8131	3.08049	1.15802	1.09641	11.0166	2.90868	14.0989	7.60208	3.08839	7.49981	13.0943	0.933502	1.89949	4.3304	12.8942	36.0546	11.1018	0	3.50325	1.20703	4.35587	2.48295	1.71038	3.33047	8.86102	39.3303	3.45347
AKI48401	375.707	524.961	224.586	192.462	353.284	231.461	299.807	147.845	174.287	489.485	132.987	130.359	178.661	409.818	121.157	96.8088	166.829	661.446	223.815	229.211	243.972	282.972	311.411	134.805	264.128	165.808	163.893	405.488	110.467	318.986	231.015	229.693	302.593	63.3028	207.982	180.685	166.21	185.841	282.279	234.723	192.672	180.142	364.47	89.5531	256.542	252.623	192.288	495.399	136.855
AKI48402	0	0	0	0	0	0	24.8426	0	0	0	0	0	18.258	0	0	0	0	0	0	0	0	0	0	0	38.508	21.0761	0	0	0	0	36.0813	0	0	4.64084	0	0	0	0	32.832	37.4927	0	0	0	0	64.6232	0	0	0	0
AKI48403	98.4678	118.803	65.2196	64.6269	76.4197	29.9068	120.351	130.586	119.304	136.582	81.7121	119.361	32.2091	70.5336	140.164	82.863	132.46	67.054	84.7159	51.3942	72.0385	79.0217	83.5081	71.3527	125.239	70.349	138.22	67.8654	75.0628	72.9826	107.578	111.925	195.812	9.7259	120.274	77.9821	116.148	85.7673	20.4891	33.8268	125.434	27.631	75.1278	98.5319	64.905	118.759	112.638	57.4519	97.8528
AKI48404	105.072	68.8572	31.0219	18.4787	32.7551	6.45206	28.3105	20.0007	39.6878	25.9084	9.89383	22.3576	28.2226	52.9114	25.1331	20.3877	37.5739	23.8281	35.2671	23.2828	36.9833	29.2685	27.2428	16.1864	42.5714	23.966	18.1291	42.9886	24.0769	24.2575	22.9183	43.9646	9.14778	25.8156	32.5557	17.8154	16.0143	34.7439	23.97	15.2691	28.2085	38.5266	24.0352	15.8593	72.3943	67.4224	14.5818	23.3874	19.9638
AKI48405	104.255	76.4653	31.9444	23.4933	55.9979	9.1546	24.3776	23.8088	51.4681	23.5208	11.2814	23.1673	32.6254	99.7185	30.5113	16.1073	36.776	27.9261	20.0383	22.2467	44.8908	26.8347	22.1975	24.1317	31.3517	31.5104	22.6563	75.4167	14.3141	24.0524	27.7373	51.8551	11.7602	20.2186	35.273	21.4751	12.6004	27.0493	21.3419	39.9172	31.9192	8.04395	20.994	15.8083	57.5623	62.4238	18.6845	33.9052	28.2455
AKI48406	88.0276	108.921	122.864	36.918	77.3339	9.92827	85.5502	33.0941	40.1684	59.0663	45.8979	56.6552	37.6786	39.5445	60.2116	42.7165	102.98	167.632	51.9883	125.879	81.0935	35.9838	52.0113	32.842	54.1842	36.579	55.7181	31.4007	64.0096	52.6483	52.82	24.0453	16.8954	3.25797	98.2787	33.909	51.9249	90.0124	27.4807	35.807	39.8571	44.2322	38.5945	49.0983	62.4858	57.6251	60.7371	113.027	30.2713
AKI48407	111.477	133.602	24.3074	46.0143	79.7539	14.3946	82.9997	30.3769	41.2796	46.0769	47.6632	72.9089	46.8761	44.2247	75.0647	35.0776	108.976	179.269	43.2698	25.1076	29.7236	28.6153	46.1741	11.1107	53.5435	52.9484	53.9758	32.1424	43.3616	50.7326	60.6674	28.9382	19.5863	3.41957	110.943	40.3183	59.1026	108.47	24.6091	51.7601	35.7897	39.8674	33.3941	59.7267	12.2802	56.7301	54.6399	156.181	33.1599
AKI48408	184.989	167.749	90.5444	80.0833	69.4054	9.59294	182.24	59.5872	92.2414	50.6223	98.9472	164.923	42.6588	50.6736	186.908	61.2362	255.153	248.837	45.7044	71.8647	47.7728	36.1726	55.0724	29.983	25.4671	69.365	62.0624	55.4085	65.7793	54.0226	49.7442	102.911	23.7017	6.60223	231.912	71.5094	93.5504	253.495	49.0681	59.8323	76.0487	40.752	39.9464	144.643	9.00635	87.4281	81.3108	272.96	74.9275
AKI48409	35.8822	36.2802	33.1639	29.2657	33.961	12.2774	26.5159	25.7032	34.0847	40.5185	21.4319	38.5009	19.2978	35.5282	38.5099	18.7423	30.2817	37.6288	29.2298	35.2346	19.3836	26.149	28.347	20.4828	34.0713	19.164	22.5262	29.5865	24.5848	24.594	26.3818	25.159	26.7064	4.9867	32.4649	28.6312	31.4613	15.5461	23.6841	41.1179	25.9864	33.6257	28.7285	29.4826	20.8772	32.9089	32.834	11.6777	25.5476
AKI48410	7.48317	3.72918	1.79225	0.521541	0.440571	0.42724	4.77531	1.62426	0.624959	0.568223	11.9237	1.66031	0.368104	1.57513	0.989626	9.4502	0.949247	2.35262	2.69718	1.26394	2.35916	0.953938	1.35424	2.63474	1.56822	0.468879	1.03059	2.79876	13.1893	0.844017	2.14622	3.84875	1.83742	0.499015	1.4554	0.781268	8.80154	6.82696	2.28253	2.37325	1.40453	1.74212	0.931393	0.948065	1.3166	3.02658	2.36838	1.22324	0.906264
AKI48411	12.5237	5.43014	3.07212	1.2547	10.0692	6.68096	7.98897	1.56304	0.918808	1.75148	5.53221	1.91564	7.52736	1.26313	1.72403	9.84505	1.73389	4.46598	4.45161	2.33486	2.4196	1.34997	1.35087	2.07223	19.112	6.06306	3.18774	1.68329	16.3185	1.09046	16.7311	3.4722	2.73644	70.9503	2.72779	1.39226	4.84716	10.6142	8.01721	21.6301	1.42667	2.8717	1.36043	2.41767	7.61064	3.85478	3.846	2.23778	0.969003
AKI48412	15.0134	3.78028	1.83385	1.43875	10.165	8.57166	8.72169	2.3137	1.19812	1.85253	3.00737	2.33854	7.97604	2.21212	2.43734	8.26106	2.68035	5.28053	3.22162	1.66641	3.46766	2.11652	2.43866	2.43972	27.9192	9.40705	3.07195	3.61863	13.6088	1.98183	23.3514	4.24693	3.37042	5.52644	3.12367	1.48617	4.85075	12.2247	11.8698	23.4774	2.52984	1.3463	2.05551	1.85644	11.7106	3.429	4.56159	1.94289	1.56233
AKI48413	0	0	0	0	0	0	0	364.523	0	0	0	0	0	0	0	0	0	0	0	0	0	330.032	470.327	0	6.38739	9.07133	0	0	0	474.148	12.7762	0	0	87.533	0	0	0	0	734.82	0	429.941	0	221.383	0	0	0	0	0	0
AKI48414	40.5699	0	0	0	98.1011	138.375	13.4219	26.665	0	49.6898	23.309	0	325.177	28.1117	0	25.5517	0	0	0	0	0	18.9012	30.8365	0	29.5059	65.0154	14.9012	31.4745	29.5972	34.3979	33.6865	25.3203	12.8231	14.4112	0	0	29.1934	0	94.8481	24.9811	32.7275	0	20.6853	0	23.927	28.1101	30.4912	0	0
AKI48415	1.22639	0	0	0	8.87824	11.6446	7.35276	1.0832	0	1.02973	1.08658	0	7.04434	1.29402	0	6.01844	0	0	0	0	0	1.0413	1.35996	0	4.76246	5.37011	1.28066	0.901674	5.62714	1.52273	3.82954	0.929961	0.507395	0.617345	0	0	1.1684	0	19.59	3.36124	1.35749	0	1.27314	0	10.7739	0.619456	1.64812	0	0
AKI48416	5.77654	0	0	0	19.1208	20.2279	3.46497	0.801056	0	2.94249	0	0	15.2495	4.14308	0	6.991	0	0	0	0	0	0.996279	2.99734	0	3.90779	8.09348	1.74263	4.90773	13.0095	2.46669	5.3738	0.632711	2.41649	1.70633	0	0	2.51032	0	10.4465	4.86183	0.862011	0	0.78745	0	7.93618	0.702426	1.40165	0	0
AKI48417	9.84001	0	0	0	53.2984	120.331	15.7704	4.29835	0	5.10188	9.01545	0	58.4477	9.92463	0	28.3897	0	0	0	0	0	3.60635	7.36734	0	15.7577	13.2944	7.79226	12.932	25.6434	8.39061	11.5465	2.42503	3.96935	10.1872	0	0	3.60804	0	33.1357	11.9052	3.06789	0	4.02414	0	41.7548	4.71139	5.81987	0	0
AKI48418	14.8462	0	0	0	79.2977	125.637	22.2632	7.41164	0	9.72318	0	0	50.3907	21.9617	0	19.6787	0	0	0	0	0	4.83655	3.01439	0	21.7606	23.7726	5.97164	34.6866	22.9272	11.7283	21.7631	8.13064	7.09784	10.4575	0	0	1.07529	0	48.1422	17.1233	6.96284	0	6.40877	0	64.5278	10.8318	6.00396	0	0
AKI48419	18.1625	0	0	0	98.3771	272.572	42.0217	19.4297	0	16.993	5.43364	0	105.68	59.6666	0	57.8683	0	0	0	0	0	11.1874	32.1359	0	17.1138	43.0009	7.04464	57.0389	39.0677	32.9064	25.6735	15.3465	5.58213	36.6118	0	0	1.69134	0	107.76	26.9334	13.441	0	11.6721	0	47.8317	2.83957	9.44369	0	0
AKI48420	5.19133	0	4.00301	0	1.75743	2.27233	2.23328	1.91484e-06	0.254834	1.08307e-07	0	0	2.146e-05	0.628317	0	9.47799	0	0	0	4.71445	1.58495	0	0.000221837	0.606341	0.790177	0.374069	0	0	0	0.00187904	0.658554	0	1.6753	1.02624	0	0	0	0	0.971196	0.43693	2.8556e-07	0.823618	0.00197508	0	2.80101	1.70442	0	0	0
AKI48421	27.1072	1.98301	0.984609	0.358392	1.45126	1.18053	8.63326	31.1449	1.62686	32.0882	4.84005	1.02997	0.169522	44.6356	1.49289	11.6272	1.56709	1.1576	0.641815	0.827889	0.376759	33.0794	48.6883	0.297362	0.997048	0.689159	16.352	43.324	10.9701	52.9373	0.967601	18.354	8.79175	1.53206	2.14347	0.443709	12.6598	0	0.662163	1.05076	35.7763	0.400482	39.4056	0.557513	0.51598	21.3505	15.4545	0	0.412091
AKI48422	0	17.2645	13.7944	20.0706	83.9659	0	17.7031	0	121.652	0	0	23.8439	80.9478	0	44.5253	0	56.6959	27.4843	25.748	15.2209	21.1157	0	0	14.1134	6.65516	40.3842	0	0	0	0	18.1525	0	0	2.92629	60.5364	13.5747	0	6.12768	20.0776	164.595	0	5.67557	0	19.4585	6.97009	0	0	4.10967	14.2703
AKI48423	176.505	22.8677	6.19921	14.9538	0	0	9.99231	102.309	31.8561	169.388	55.8171	13.8174	49.589	202.158	19.6311	70.044	24.0651	6.69199	30.6027	9.86131	3.07416	130.553	197.709	6.27231	9.91699	30.3021	41.8115	197.009	87.8108	222.623	13.8252	61.8911	66.2624	1.45351	18.2385	9.69254	101.929	2.70548	25.2641	106.017	120.231	4.69849	128.379	2.76148	4.52735	142.607	116.412	0.742292	8.06582
AKI48424	157.734	52.3346	39.1001	23.7042	0	0	13.3051	402.583	16.8324	236.738	78.4515	24.6406	62.4604	886.131	23.1616	719.949	31.5322	5.34637	39.5322	26.2614	17.457	551.567	743.011	27.0205	14.0051	48.3043	96.358	629.429	643.991	1060.09	26.0124	81.6327	69.9907	13.7091	14.768	16.8339	146.518	11.2576	70.8212	261.089	488.75	18.7686	562.816	0.919252	28.3686	224.41	137.784	7.41291	9.76357
AKI48425	9.0284	22.8751	25.0535	17.9548	3.20921	32.0102	30.0817	7.94397	27.7957	7.93318	4.01775	14.621	6.38416	4.00666	21.0223	13.346	18.585	5.96734	7.74559	20.0421	12.8174	6.77351	8.01996	18.8405	23.9344	10.0836	3.88118	3.66746	17.3848	6.76604	16.5498	9.12253	0.728391	0.923156	18.5965	21.8403	7.06228	41.4972	12.7944	19.1236	9.61377	4.11809	8.3075	12.891	34.8096	5.18735	3.77896	12.7998	17.4175
AKI48426	951.054	904.17	13.308	18.1774	0	1.29485	410.558	462.733	173.834	383.984	42.3323	106.39	0	1140.38	324.957	389.21	334.361	99.8221	5.32288	15.0491	2.55894	519.498	385.206	1.22849	17.7606	41.2102	231.582	994.814	609.585	426.899	12.0085	674.987	106.974	0	338.512	43.6729	54.4539	181.571	0	20.7481	526.701	0.391103	376.44	30.5722	1.67457	52.0941	63.2554	304.617	363.573
AKI48427	680.88	446.137	6.24661	4.74194	0	0	53.5655	172.54	50.7192	215.101	27.8774	42.1041	0	291.762	126.797	109.449	151.943	34.7595	1.14062	7.1141	2.44424	241.208	165.975	1.22849	0	0	90.5783	303.918	209.866	190.049	0	317.469	120.509	0	133.148	16.8378	40.6764	30.9656	0	0	190.324	0	179.046	13.1024	31.5776	138.441	37.9533	51.5934	96.8444
AKI48428	531.708	596.541	4.52934	13.6196	0.742267	1258.22	141.302	233.152	81.6598	208.22	42.4734	92.9377	1530.59	154.36	187.658	191.058	208.972	89.1822	7.18612	8.21368	7.82585	289.859	209.239	1.19511	30.0366	62.4067	115.093	211.665	314.905	206.24	27.8147	138.332	21.8612	5345.48	198.672	18.7202	44.3074	44.7559	1300.11	26.1434	221.909	1.73932	223.274	38.0792	0	35.3211	43.8923	86.2142	160.829
AKI48429	18.0406	32.9434	7.38624	9.47679	14.5255	17.9276	5.09994	11.1971	22.8941	3.29975	2.55272	24.9833	34.2022	4.32763	32.1162	9.1043	46.0488	26.9935	2.63203	2.70596	8.33631	7.06385	9.60293	6.30238	52.0746	74.8344	7.06039	5.12634	23.1542	6.83961	40.452	8.17107	34.3544	9.97111	38.9552	10.494	5.4032	8.76944	23.2604	37.6178	7.85811	1.74052	7.47752	15.7992	14.1404	10.6722	2.83944	5.49952	18.2092
AKI48430	31.1411	33.6022	9.80713	8.75933	13.5259	126.536	16.8512	8.82921	16.9545	7.49102	10.9512	21.6864	532.878	7.15885	27.3132	16.9445	36.7743	106.349	7.92939	6.81516	12.5751	7.25578	15.676	6.60651	43.942	85.9885	13.0814	5.72827	20.8926	10.3422	38.9976	18.8823	10.8712	14.7554	37.897	8.65359	9.80506	20.8335	20.1158	53.5408	7.71088	5.77958	7.52106	16.9296	29.0342	12.6034	11.3771	16.8995	12.7052
AKI48431	279.873	214.603	271.652	251.438	238.614	13.5737	59.949	130.616	156.97	89.1572	100.271	243.008	46.7797	102.683	313.348	41.5763	303.817	161.035	154.989	141.251	196.32	114.434	101.692	178.41	174.357	103.855	128.323	96.5616	78.9501	98.0032	181.106	150.924	151.369	19.0648	308.964	247.104	137.05	50.0554	133.652	133.892	119.818	108.84	133.12	237.238	180.384	178.653	156.595	42.1935	292.755
AKI48432	67.8383	130.35	165.567	43.0445	199.459	140.221	80.112	119.004	285.282	139.595	29.597	85.8264	190.458	127.467	146.258	46.2631	237.426	53.5102	40.6888	213.864	200.882	156.434	279.688	93.6139	232.01	474.335	16.4858	141.687	37.4675	296.2	227.255	58.8241	112.839	110.984	197.339	44.2441	31.5279	139.871	185.433	251.294	129.313	3.73706	232.09	61.353	394.267	21.9977	32.0069	87.6743	108.218
AKI48433	43.3336	104.565	942.896	332.915	349.212	43.0246	406.181	1063.73	31.8062	1106.14	423.861	806.167	45.4399	122.804	314.164	1028.96	94.7931	115.354	210.283	352.816	165.86	696.334	536.279	26.0061	25.7399	146.984	1276.97	51.5201	1596.3	452.091	39.9549	258.389	459.888	30.0435	82.6827	381.445	580.104	275.784	34.4047	17.1981	658.436	142.111	501.391	579.001	59.1649	478.869	610.11	222.362	24.8605
AKI48434	25.7501	103.936	302.521	328.247	204.775	67.6275	143.751	205.799	10.1922	559.387	225.996	397.968	45.0244	37.9657	140.737	317.628	29.5452	378.53	267.173	280.356	80.5465	147.041	188.79	18.7381	68.6497	85.8572	577.95	19.6895	329.427	131.979	55.4723	133.381	697.271	14.936	27.9566	306.626	273.755	158.119	70.4207	86.9532	101.415	173.44	101.573	483.384	38.7336	266.95	275.714	147.273	17.4847
AKI48435	0	22.3951	480.574	40.9123	0	0	81.4177	0	0	4.05221	0	255.171	0	0	140.175	9.62756	152.438	155.191	0	530.518	359.858	51.2218	48.9945	28.9067	51.7975	46.8125	0	0	0	14.2673	37.6751	0	289.522	72.1222	177.65	42.9213	0	26.4956	10.4177	0	14.2453	0	18.9775	199.044	158.573	121.884	0	5.8156	26.8091
AKI48436	144.201	35.7605	56.5033	16.4156	167.983	126.384	60.5654	77.9745	37.6	319.966	65.9063	45.851	146.57	100.365	41.6364	68.4025	46.3506	27.3922	14.6386	24.3041	59.5821	94.3123	106.702	37.912	101.043	161.379	74.7469	112.363	86.9811	119.989	108.152	122.782	90.9929	90.1023	41.8509	19.6666	84.2299	105.057	59.4372	155.19	92.521	3.69851	108.955	51.4714	106.614	120.274	96	74.8125	23.7063
AKI48437	24.8885	22.368	24.2725	13.4344	34.3899	154.741	10.2827	21.0464	55.8833	267.621	18.8806	37.6633	62.3513	39.3444	37.5584	31.0871	28.5407	19.3396	37.5047	30.3028	34.8529	18.0023	31.4547	36.7818	16.1712	48.9519	16.3189	24.7593	36.6217	31.7209	24.7427	73.3536	13.6595	4.15487	26.6311	14.1392	23.839	17.6907	35.6338	54.1499	17.3465	21.1533	29.7041	35.6994	54.6969	43.6363	24.4029	8.27522	14.3053
AKI48438	9.72941	5.21718	2.49029	3.76119	9.38207	4.77493	8.82038	10.8673	3.6916	9.11824	2.77842	7.43059	7.33851	6.34381	5.87546	11.2652	5.67088	8.99394	1.47785	3.35427	1.36521	8.76305	11.773	2.5406	5.086	4.14266	13.3414	4.41484	15.4806	11.0098	4.96189	11.5287	11.3117	14.8924	6.21599	3.11157	4.16406	15.8239	7.88745	6.58962	11.0683	1.05245	10.4095	6.98749	4.33043	3.54928	3.29081	12.7013	2.85913
AKI48439	54.2291	54.4186	22.6199	15.0976	66.372	34.236	29.8211	22.6473	101.495	4.15492	12.8307	33.1256	21.238	29.0306	93.9041	12.5761	95.8995	38.4703	19.5022	45.3606	18.6261	13.5797	15.9338	21.8438	39.9485	37.8544	14.3932	36.8805	15.4005	16.6328	44.6494	18.2477	3.50567	2.66584	93.3003	12.0109	9.85711	31.3353	38.4834	79.069	23.2101	37.1236	17.1128	25.6479	40.9704	34.5247	11.1973	29.1207	49.5979
AKI48440	119.141	69.5909	20.7481	27.0305	123.986	51.3222	44.8783	36.6626	115.031	65.8495	31.6829	36.764	51.7071	44.1243	97.9858	36.783	99.3831	48.2884	27.5873	16.2676	21.9883	48.2177	52.9887	18.4068	71.0031	80.1709	40.7911	48.2009	35.2285	49.4824	95.2411	64.0055	33.9048	11.2798	89.8413	27.8074	39.8588	58.2179	62.4444	141.04	47.7735	34.1287	45.1144	37.2518	32.099	70.368	38.7749	48.1413	74.2025
AKI48441	116.593	107.678	110.308	50.0617	133.644	29.0538	26.9252	90.288	34.5407	78.9104	56.2259	61.3079	64.4091	62.7845	78.3797	64.471	108.097	71.567	39.2045	97.2659	30.8909	42.2327	45.2767	25.8227	21.1901	28.0341	35.3231	64.8676	56.7234	49.3946	40.745	98.7609	31.6891	15.3533	109.239	48.1101	64.6584	27.3949	34.1833	53.4244	103.645	33.0317	33.1432	40.9142	48.9025	51.1485	55.3751	60.1298	38.0598
AKI48442	21.0179	20.723	20.1991	6.11337	26.7777	24.9287	8.08289	2.70779	7.37987	21.6098	8.28244	4.87206	13.5517	10.3942	6.4712	14.0078	6.25179	4.31526	18.2995	20.6949	11.0743	5.96364	7.61724	7.4086	10.4919	17.506	7.87457	12.4205	13.6115	8.05582	14.3347	10.3595	4.19361	1.59448	5.50146	5.04497	8.02889	10.5166	10.9082	20.543	2.86181	13.9836	6.49277	3.29274	16.2331	9.27499	10.6934	5.50529	4.45321
AKI48443	58.984	49.5998	41.9688	54.6174	82.5946	30.5125	52.1664	73.7275	87.4542	57.9452	36.4954	70.922	45.5005	23.6162	85.6746	45.8903	97.3439	53.3136	43.4185	37.5703	44.4749	84.3894	68.2278	82.532	128.776	80.9788	76.8376	16.6568	47.8739	50.4032	125.389	58.1454	38.4541	8.40703	90.1816	62.0755	45.7312	66.0804	73.2306	100.291	51.6116	50.5117	73.0053	65.417	63.6904	46.9469	50.7434	29.8904	72.8368
AKI48444	24.3535	20.4281	6.26052	12.3622	24.8118	5.78683	4.69546	10.4211	6.9303	13.7219	15.5431	33.7205	9.44687	3.55578	26.857	23.0977	22.9075	26.3624	9.03251	2.31695	8.14343	9.32056	13.186	5.59863	18.6521	4.0946	15.5333	2.88192	23.3716	9.00293	15.5353	8.68835	4.1167	1.47038	25.0453	16.0896	22.2251	4.96611	8.07075	6.37691	6.18554	11.8672	9.39042	35.8473	16.6337	20.0528	22.9618	2.47073	11.1504
AKI48445	64.8538	21.3401	116.919	21.2645	31.9346	193.552	13.925	47.0934	37.7498	528.999	290.151	23.3325	66.7045	313.975	21.0251	122.32	16.5643	27.9773	163.678	130.88	64.801	52.8761	189.14	24.7904	17.9481	33.9864	133.396	231.043	109.26	242.446	56.842	1476.24	25.3685	2513.87	20.8534	20.974	188.318	67.3264	66.1793	109.169	66.7398	14.0308	73.5393	30.2368	127.244	354.88	184.546	33.2498	19.4637
AKI48446	89.4653	94.7735	37.8899	45.8421	114.214	10.9696	24.3217	55.6948	42.8761	99.5965	63.2045	49.8981	0.15244	56.152	63.1698	31.7975	67.0898	25.6355	37.665	44.4539	17.6885	38.9005	36.3302	5.62339	0	0	33.6554	70.4433	36.5953	44.0662	0	59.5038	12.0298	0	60.9161	38.3216	73.7765	14.1168	0	0	60.5688	28.1633	35.1548	30.8438	0	71.2212	73.7562	29.55	48.7061
AKI48447	7.03208	5.09058	0.38737	1.83176	0	0.923417	3.79628	1.40424	3.00168	3.07033	0.736321	2.19705	0	0.567404	1.62264	8.0242	3.0395	0.953409	0.271143	4.87827	1.07347	0.363847	0.14278	1.53317	0	7.34724	0	0.672124	12.6244	0.675637	0.713653	4.15926	0	0.143806	1.7557	0.750488	0.916783	8.83322	0.394669	3.74843	0.269838	2.78914	0.575163	0.98357	0.474274	0.76959	1.53567	0.881287	1.88621
AKI48448	9.38858	0.453098	0.827487	0.978236	0.508532	0.986288	5.19515	0.749924	2.16409	3.27937	1.57291	1.01688	0.849772	0.757545	1.02411	6.62268	1.94786	0.848601	0.86881	1.35471	1.37587	0.25908	0.686255	1.05271	0.762157	20.1599	1.01963	0.358943	5.00212	0.432982	0.476401	5.18285	0.605959	0.383994	1.48456	0.667987	1.7136	7.18318	2.1077	5.05723	0.432316	3.87276	0.921485	0.962992	0.168855	1.23298	1.36686	1.82375	0.929831
AKI48449	3.90498	0.942283	1.07555	1.33017	0.793175	0.512783	4.08447	0.877262	2.91701	2.64272	1.22666	1.13871	2.20903	1.26034	1.55639	5.46862	1.43468	0.970635	0.752841	1.40865	1.84794	1.07759	1.18931	1.03382	0.297191	11.1145	0.70682	1.11971	8.36734	1.8009	0.396298	2.69462	0	0.159714	1.29994	1.31972	1.27275	8.02664	1.09582	2.73887	1.27367	2.01349	1.03803	1.54753	0.263369	1.70944	2.55833	1.22347	0.96686
AKI48450	9.76372	4.23167	3.65525	2.98207	3.91504	12.1988	4.47776	2.15321	11.8354	8.38115	4.1688	1.61904	15.122	3.09772	1.76976	8.60421	1.94621	1.28521	3.50884	3.68254	5.81715	2.02728	2.71381	5.0192	1.82762	56.8978	1.45843	2.8993	8.23447	3.04196	2.52528	11.7741	1.6825	0.484632	1.59753	2.90011	3.7693	6.22427	4.62857	32.0196	2.52803	4.21098	2.38413	1.37006	1.57701	3.7347	4.07122	1.73743	2.21014
AKI48451	6.55341	2.10847	2.16601	0.612794	3.84546	14.3427	4.42234	1.09055	5.78121	8.87013	2.7448	0.728001	14.8289	2.29139	1.37472	9.29084	1.22746	1.97447	2.02149	3.3945	3.66814	0.828862	1.2419	3.67407	1.10833	65.9527	1.5816	1.25275	14.9278	2.18277	3.10368	6.89092	1.17492	0.982796	1.54529	1.01025	2.56313	8.23195	3.92325	29.2945	1.25735	1.55957	1.16136	1.01847	2.35728	2.86882	3.49835	1.84792	1.26202
AKI48452	7.87384	5.5416	1.80724	0.657379	5.33108	13.786	4.64921	1.31028	5.46161	6.8757	0.687051	1.36669	16.3321	2.64718	1.23878	11.5712	1.13444	3.70672	0.505998	1.63866	3.00492	1.0185	3.06419	1.94149	3.16267	51.5353	1.18767	1.2543	6.83982	2.89996	2.99654	6.46824	2.11748	0.536735	0.81911	0.933692	1.71087	7.30554	3.31434	20.0652	0.881238	1.82176	2.95172	0.764796	0.147513	1.43619	3.34347	1.85021	0.676922
AKI48453	15.0029	4.25912	1.70152	1.76835	6.57277	12.7478	4.16879	1.76232	4.33218	5.58723	1.84817	3.86022	11.9818	2.84837	5.1836	10.9859	3.24238	7.77743	1.70142	1.95911	2.29025	1.52209	2.86702	2.61131	2.6866	50.8733	1.59741	5.0611	13.7993	2.03502	0.895634	3.47991	0.949336	0.360954	2.01979	1.09884	0.575281	8.31427	4.9531	20.7978	1.01594	4.20045	1.80457	3.70314	0.992023	1.93167	1.92727	2.48853	1.63883
AKI48454	10.153	13.6631	3.97954	2.66035	7.13857	4.61504	4.74325	1.07221	2.08358	4.3477	0.408886	4.39216	6.18529	4.88382	4.99683	7.49404	6.49827	9.00043	2.40909	2.92567	2.86132	1.81843	1.8236	2.43252	0.693445	12.3807	1.76705	11.5704	10.4026	2.47624	0.594447	9.23871	1.26018	0.239571	5.84975	1.87539	1.27275	6.68887	2.19164	6.0255	1.12383	2.01349	1.91636	4.00537	4.03832	1.70944	3.4111	2.69163	1.45029
AKI48455	12.2804	10.2962	8.65666	2.21044	10.2876	21.3192	9.97251	19.795	2.70983	12.1323	5.23066	3.29489	36.5011	18.726	4.01694	82.2644	5.08309	4.32707	3.45099	9.06783	15.1561	36.401	21.3843	28.7192	10.8774	48.4437	286.706	16.1143	157.063	31.5172	8.92465	66.0691	4.7019	21.9212	5.19671	3.44313	8.81917	17.1134	4.32228	17.8688	26.317	1.98134	33.7081	4.17283	5.33446	10.4784	9.39394	8.4451	4.07989
AKI48456	26.0113	0	4.60562	1.48913	5.03178	4.87953	4.38819	0.463769	3.56884	11.357	0	1.93495	6.3062	2.24871	0.389744	15.4187	0.803066	1.2595	2.14916	1.03111	8.22504	1.92264	7.54478	5.20815	0.942667	16.0652	5.04446	3.55164	19.3675	3.92722	3.77109	7.32612	2.9979	0	1.93281	0.991433	6.05559	14.8516	0	5.73374	2.85176	2.21076	1.13973	0	2.50616	4.06667	4.05741	4.6569	0.383351
AKI48457	13.8177	1.98468	1.44984	1.18659	4.56636	7.34431	6.10527	1.19076	2.17671	11.5634	1.55019	0.71952	5.3972	2.65458	0.690134	7.42288	0.497707	1.04078	1.39539	1.14114	4.01776	1.67388	4.37535	3.09971	3.38016	51.5608	2.53085	2.83006	12.2889	4.10923	3.04666	9.72949	1.15017	0.201838	0.61605	1.19964	1.5012	11.7873	1.29251	8.49155	1.57804	1.37014	3.09452	0.613547	2.14491	3.96056	3.35282	3.89115	1.0861
AKI48458	332.654	261.788	238.259	291.094	297.546	61.0107	171.794	187.71	237.221	673.562	305.938	280.045	123.286	350.346	292.438	145.459	268.521	196.553	195.028	149.459	211.568	272.572	267.981	103.348	310.521	240.906	290.439	290.023	219.136	232.679	314.201	291.094	399.185	31.7855	263.342	292.058	360.936	132.777	271.647	326.81	157.698	63.5482	280.015	280.876	172.399	405.992	371.508	127.859	291.248
AKI48459	55.7385	20.7352	37.4846	14.426	26.4169	9.14912	8.46296	100.87	17.3485	118.64	26.7498	10.352	14.189	103.816	15.0051	57.0975	11.2429	9.1314	8.05936	32.2223	14.8902	69.0549	141.748	7.9569	8.24834	6.69386	24.8019	108.325	63.4823	127.992	10.017	38.0043	21.7348	4.17947	10.5338	11.1536	65.0976	5.70197	22.1586	7.16718	108.991	3.31615	74.2725	7.79609	25.4793	42.1918	63.5662	7.34918	12.9381
AKI48460	51.9995	36.229	38.8314	33.7527	48.0995	21.1581	43.2447	45.8862	33.2162	47.4862	29.9081	44.3152	24.4442	54.8104	58.4576	55.841	51.4413	34.9194	21.3207	26.4196	19.7329	35.1155	39.7041	17.1654	40.2247	28.8933	30.1586	58.8011	41.1414	43.2758	48.2193	46.5673	11.6205	4.34343	55.1613	35.043	48.696	34.499	35.9665	44.8956	37.4479	10.3123	33.6205	44.7314	74.4223	36.0685	37.8524	38.7793	37.0984
AKI48461	355.163	220.747	152.07	195.812	47.3648	4.23984	582.469	247.692	218.447	545.8	198.34	221.257	31.6592	284.837	235.7	319.304	276.556	280.163	290.071	132.3	158.872	252.445	308.773	87.8258	48.5991	110.51	244.482	256.141	233.729	312.077	72.3607	276.908	83.9352	9.90423	257.288	204.644	187.317	687.325	198.124	108.7	341.745	76.8375	320.422	246.123	4.59718	194.345	197.428	564.135	162.55
AKI48462	294.628	235.071	151.267	109.91	100.2	24.9607	171.791	103.028	88.9618	351.388	140.034	124.008	52.9964	170.354	125.318	98.9431	149.062	135.913	148.416	120.749	151.094	107.717	140.319	58.358	66.9929	79.4896	97.0736	139.505	98.2858	121.188	40.8202	325.238	412.231	16.5206	141.668	109.763	154.883	215.706	82.2976	54.661	129.207	107.435	97.8634	138.156	82.109	115.9	124.531	207.484	86.1435
AKI48463	7.76321	15.0903	12.4136	12.7468	6.71622	0.707935	6.43927	3.8756	1.24266	2.94232	11.6287	5.14292	2.07382	10.179	4.93073	13.7016	5.07988	3.09426	3.40908	13.0448	5.95832	4.51886	4.96956	3.35827	5.06029	3.53503	16.101	12.4698	17.671	5.51125	3.9119	15.7308	2.08773	0.948139	6.37108	13.31	12.6513	7.60306	5.32526	1.96623	3.9926	3.50679	5.44569	4.14728	10.7141	13.5701	11.4592	10.7595	8.9878
AKI48464	57.5886	89.3332	22.8655	15.7353	271.924	7815.63	141.315	108.465	532.504	15.511	511.378	49.8495	7683.24	52.8035	85.0336	77.1958	237.279	62.0234	56.5217	35.6957	218.978	28.249	296.421	6.63892	47.0535	1500.06	57.534	52.1836	119.975	167.142	58.0644	4483.34	197.912	220.549	167.745	18.2253	19.0135	1347.71	964.595	15.7369	184.965	713.424	18.9633	56.1399	185.29	81.032	19.5994	1068.87	25.462
AKI48465	46.8484	51.1647	41.4331	28.8218	37.8303	58.1326	21.4144	25.9628	47.6087	59.05	27.3025	14.2938	23.3411	36.4138	17.491	23.8532	16.2243	15.6364	13.534	25.7213	33.2209	33.0363	33.4234	19.9909	24.1329	31.2797	16.3372	39.4371	31.1962	34.5226	27.2252	56.2096	9.94029	2.31456	15.9175	26.681	36.2353	17.0964	21.3884	42.123	25.3161	9.09188	36.736	11.9564	19.776	43.1177	36.6057	16.1369	33.4328
AKI48466	9.15424	1.38059	1.0243	5.33084	4.06743	132.981	6.85307	12.4248	38.9533	77.6897	4.49311	4.46889	6.14948	1.15412	8.88136	13.354	1.23649	4.1371	8.93452	0.873187	18.6032	1.87486	4.58863	37.9568	1.59658	19.1703	0.7767	1.0937	11.9281	1.37427	2.90319	16.9202	0.615453	0.234006	0.95231	6.46226	7.08612	8.08519	26.0098	34.1896	8.56223	6.12708	3.97767	4.00123	2.37957	23.4806	9.99558	3.54032	19.3602
AKI48467	34.2628	18.7902	0.28597	45.1449	18.2772	8.18039	35.0318	71.7887	32.796	22.6662	15.2202	90.18	65.7824	8.79643	67.7352	46.3129	87.7351	99.0068	44.4371	0.864315	2.53592	8.95348	56.4972	4.20397	33.9776	13.8405	8.4569	3.96949	47.501	27.9316	26.3422	11.2585	132.907	10.6163	66.3182	52.2641	34.5169	22.2307	12.2371	4.66058	34.6615	4.5299	25.4763	106.254	0.233417	23.8618	25.697	3.57828	22.7079
AKI48468	127.484	142.787	79.3337	549.772	164.577	11.9984	372.935	156.9	24.3609	176.452	386.186	1040.63	33.3101	78.9328	513.248	198.067	111.052	463.503	278.938	51.9962	89.9319	123.268	113.226	51.203	70.9363	29.0526	320.27	58.7758	169.158	88.2621	83.0504	68.1971	194.001	1.24569	178.035	529.182	428.743	193.07	77.7355	15.055	86.5958	197.885	123.785	1064.45	95.6972	318.559	389.677	133.026	107.609
AKI48469	4.81776	5.81269	7.84111	11.1893	2.37231	7.18914	2.88165	7.5981	20.3312	12.8601	6.19113	19.5223	5.20301	6.00773	15.7566	22.2625	11.6425	10.6886	3.03976	3.82829	9.89512	6.53404	36.8604	16.3697	7.55538	4.73387	9.71132	2.93033	20.1645	16.9585	27.169	49.4355	7.53815	0.761318	12.6208	14.646	10.5635	3.93863	4.4246	4.30063	4.07553	5.21148	13.0305	15.3149	10.9295	9.10713	10.0429	0.445974	13.013
AKI48470	156.297	58.6676	39.6137	54.2526	92.3545	178.913	58.8617	23.6053	133.938	76.5137	32.7314	25.8466	347.95	45.3497	42.1589	17.1961	73.0841	28.2543	55.0907	27.5555	113.681	25.8129	55.1671	60.2856	79.5408	583.189	26.0044	40.1387	24.5029	55.608	105.345	149.095	10.1047	28.9926	58.5998	49.7328	35.299	60.1249	61.9359	237.716	24.3838	54.6034	53.0719	29.5162	82.2367	55.4621	46.1994	41.6239	30.8807
AKI48471	71.3667	59.1971	28.3441	28.2808	96.6394	49.7862	80.6238	28.6298	29.1713	65.5193	27.0219	54.217	87.9529	22.2368	62.6897	36.3551	89.3738	49.4594	33.9056	21.9251	22.7128	34.618	42.8242	15.6292	54.7181	90.1073	23.644	21.9253	38.0086	42.6105	48.6617	56.2188	41.2978	7.03665	71.1268	27.9952	29.6986	66.0339	50.9615	41.206	29.4024	6.06563	32.1827	48.0532	26.6449	26.4995	30.6137	62.937	26.2949
AKI48472	35.301	77.3595	14.4853	56.8759	54.6309	44.4635	14.5847	39.7422	9.68686	43.88	69.4005	35.5636	69.2824	23.8333	27.807	53.8083	17.438	6.02334	55.2788	21.1904	20.3456	39.1395	31.0106	11.3316	16.9969	42.0484	16.3001	20.6575	30.8738	34.4707	21.02	22.726	9.29962	0.883969	21.1347	51.5141	82.1831	12.1346	81.6756	16.9778	28.6122	31.1462	29.1678	21.1608	32.2306	55.979	82.3352	24.8289	24.2294
AKI48473	123.18	155.023	30.5048	53.0626	150.79	449.772	87.2348	90.4651	134.256	146.729	88.05	113.458	676.074	86.0059	149.773	93.1132	215.968	62.9751	61.5907	23.4344	92.3431	57.5544	175.245	15.4065	54.4482	271.449	63.6563	113.468	87.7545	165.319	79.7377	223.114	64.695	5.03313	187.207	49.7434	66.3756	329.753	532.754	56.6266	140.621	35.7455	62.5865	82.6577	48.4959	91.3682	64.0228	389.411	62.2573
AKI48474	55.7713	41.3507	26.9892	39.425	0	0.20457	93.6151	45.1858	66.365	59.1083	23.9789	180.446	0	40.3498	223.788	32.7249	271.666	116.449	21.1439	17.4643	24.4709	23.6442	35.047	11.5239	0	0	25.6601	43.7765	36.358	32.031	0	32.0963	26.0586	0	229.935	38.6277	39.503	130.177	0	0	45.8205	19.4019	27.9048	146.898	0	35.1213	32.2063	74.922	44.1006
AKI48475	42.0096	30.6468	27.088	23.491	2.86636	20.9541	31.5351	34.6287	24.1874	34.267	15.0036	17.9072	7.00043	29.8238	21.1087	34.7953	23.1548	17.6609	21.5974	24.3986	16.5542	26.9034	32.2011	7.65795	4.13069	2.58121	16.7994	23.6558	33.5695	34.9808	4.04853	27.9292	2.62731	0.732564	25.0695	21.4902	20.379	21.9408	32.1677	4.29406	39.0507	6.97492	25.6369	16.4736	82.2171	13.8995	18.4904	31.9867	18.4108
AKI48476	88.8746	53.364	20.8621	37.5549	31.5373	26.8623	43.6979	26.7384	15.7528	26.3723	22.288	48.3374	74.2802	20.688	41.2299	38.4261	30.7973	22.0503	27.3933	19.7139	15.6137	29.1784	35.3887	8.22257	20.6878	15.8855	26.8946	18.0989	49.8679	37.2635	23.2149	39.3772	12.1919	4.91825	29.5916	37.8122	37.8415	15.3102	26.763	8.91879	32.857	19.4069	23.9103	29.9654	27.3447	36.6065	35.9194	24.3375	20.9327
AKI48477	77.238	59.2273	24.0453	48.3367	50.1774	55.3552	22.6196	12.7626	32.8244	14.3681	19.6492	38.7184	132.464	24.8519	36.7975	33.361	36.1767	22.4925	26.0063	25.3945	21.0903	15.7838	26.7541	6.2048	37.4289	44.0438	29.4131	19.2358	48.2736	25.1895	45.1612	20.2414	19.4548	3.25359	39.5244	48.762	36.2542	21.3515	22.2851	26.7813	15.2365	40.2894	19.2414	34.8378	21.9193	38.8418	41.9704	27.8208	35.2119
AKI48478	72.9846	94.737	26.7567	58.4295	95.4222	151.14	35.3249	20.6051	49.703	22.05	45.1501	50.9524	317.198	22.3375	50.9631	34.5484	56.8922	23.9988	41.7268	21.6955	22.9742	21.2977	28.7179	9.77216	55.673	78.6433	36.8984	17.8004	44.4043	34.4006	61.4258	25.4708	26.1699	4.01441	50.0235	56.3148	51.7316	32.5233	68.1757	40.9047	21.1172	47.3815	25.2846	45.683	51.8643	59.6762	65.4637	35.6669	38.3916
AKI48479	105.255	191.005	116.12	116.255	162.457	418.026	89.4437	33.0257	101.019	35.3926	81.6864	89.1622	418.684	60.3722	96.9501	46.2932	103.032	47.4177	73.0885	138.053	71.0173	35.3868	59.6264	24.8915	100.548	181.406	44.569	48.5261	51.9637	59.8352	125.838	45.6351	29.6123	8.16189	102.818	104.047	77.9253	72.0899	133.009	131.56	40.5536	65.7761	41.9736	79.0279	101.183	89.4427	93.122	110.303	75.8634
AKI48480	114.083	215.228	88.0404	115.32	188.913	505.954	104.674	42.9163	98.4273	91.3387	112.13	88.2113	451.752	76.4197	94.5397	81.5008	103.621	47.9705	83.3073	94.8946	79.5591	61.3477	78.2312	43.871	123.068	227.03	56.4939	51.1767	89.5959	85.9299	132.843	55.9651	39.6521	10.1243	102.893	106.294	100.323	100.625	121.26	161.389	47.803	97.4342	66.1861	78.3405	102.166	93.9334	124.372	138.842	83.0517
AKI48481	41.3335	37.739	26.9997	28.8196	21.5563	4.40084	17.7155	18.404	46.9697	15.974	23.9794	41.3014	5.05561	13.2954	55.2456	22.8872	78.4039	20.3839	22.2908	25.8839	18.8865	14.4984	20.4139	10.5688	20.5463	10.8669	21.9897	20.554	26.0395	18.2465	25.0834	19.8223	25.6861	1.14226	65.893	31.3457	34.4077	16.0258	18.0255	12.223	17.1467	10.7448	17.9886	33.9194	20.7195	33.6209	31.7146	6.91259	35.093
AKI48482	176.466	239.896	108.845	158.369	228.859	114.231	118.243	138.969	386.175	62.9405	83.2789	235.548	25.3079	149.405	345.148	77.3478	330.88	107.832	93.9164	44.1391	160.87	100.736	103.957	89.0239	216.898	23.2819	65.2318	161.539	112.27	92.6537	202.418	75.9528	367.618	19.8226	326.3	159.594	153.914	31.9298	89.2752	156.193	125.414	48.3042	136.71	190.04	107.282	212.164	133.884	13.238	283.076
AKI48483	114.416	123.871	38.9087	101.455	48.649	29.448	64.5985	52.4356	216.357	46.1925	77.7923	130.469	10.3559	48.1909	187.465	28.881	203.191	108.105	55.116	32.8918	48.1594	41.703	45.2231	30.8135	145.553	45.5639	77.7307	42.431	43.1132	39.1056	140.19	37.5963	31.0155	6.39547	185.395	97.6324	86.7148	48.299	62.0743	89.108	47.6214	55.4856	49.0682	148.83	41.1214	114.865	95.614	19.4293	148.475
AKI48484	58.9115	53.3772	50.0039	40.9246	119.66	60.804	48.8808	38.3362	54.7944	143.471	23.5221	54.6209	121.374	34.3099	53.0862	28.178	54.8406	114.939	42.6018	42.8079	36.742	35.4232	47.5665	33.342	118.338	191.436	20.1233	33.3025	31.9927	46.5147	135.625	56.944	122.427	44.2052	52.8436	41.6703	27.9422	62.1689	79.3782	207.85	38.3067	10.1829	40.7318	48.2531	76.9397	55.6923	33.2058	55.8753	31.0266
AKI48485	179.018	22.925	16.5654	14.9775	34.767	144.552	15.6833	11.8377	86.4358	97.0857	12.0032	16.1579	142.666	9.50301	25.5952	9.69244	18.6317	11.3195	15.1977	21.6566	47.0324	7.42088	7.74784	36.5114	12.469	272.867	7.95864	11.8573	12.277	8.41889	22.9486	141.642	4.13856	7.77143	15.3559	17.0664	16.071	15.5562	47.5039	174.99	12.5637	32.0141	11.3669	15.8141	17.6163	31.4498	17.9467	13.8498	16.2975
AKI48486	130.611	141.111	116.078	76.8647	10.9147	8.64036	143.585	42.5388	60.0702	22.4444	43.5775	123.106	8.18886	50.6362	119.876	66.9765	166.483	141.212	99.897	77.0043	47.3845	33.5343	48.6966	17.4711	27.3751	19.9131	90.5151	51.4128	71.1615	47.4774	16.694	68.9172	39.6368	0.470956	149.974	65.8045	60.048	200.008	14.31	9.13765	41.4078	40.6474	41.7423	109.672	35.7239	62.1087	58.9138	126.166	39.5409
AKI48487	103.699	145.167	160.175	72.9421	70.2107	41.2787	143.43	51.8595	67.9391	31.6306	52.3994	135.692	50.895	39.8684	132.868	42.1668	182.881	202.034	109.783	153.05	89.299	37.0474	58.2134	40.6263	85.5203	133.367	77.8269	39.1972	52.5211	52.5591	97.3097	40.9611	25.8468	3.14034	166.891	67.7717	60.2956	200.475	64.588	53.5228	46.3777	66.568	44.9204	124.365	92.2774	60.3029	57.4697	141.931	37.3875
AKI48488	401.344	798.715	206.049	80.635	849.391	3961.76	323.034	346.163	964.206	246.317	425.44	374.022	5207	137.282	626.042	389.922	1219.92	154.271	349.269	364.759	729.567	111.087	757.5	56.0839	200.838	2571.34	124.395	212.426	310.9	745.012	259.383	1812.28	285.729	323.844	834.762	82.5952	89.1756	4725.09	2730.86	157.879	563.239	281.998	102.097	322.026	450.994	258.579	89.3739	4367.27	175.681
AKI48489	415.098	171.649	416.671	460.908	239.13	112.744	368.338	270.238	282.666	207.882	124.078	633.93	297.437	307.094	717.517	166.628	1055.16	262.956	257.795	860.287	152.539	127.764	103.551	102.878	135.275	188.091	132.288	295.866	153.069	116.34	166.255	301.301	47.4191	472.143	910.225	421.74	161.426	178.262	286.931	409.935	263.226	207.841	119.737	503.884	251.445	188.12	161.155	523.356	264.665
AKI48490	51.827	330.642	1645.23	770.138	607.456	12.1988	109.458	324.638	9.70475	1754.57	358.626	742.104	14.3826	21.1063	360.975	268.306	41.5798	137.164	630.798	1134.29	31.0119	186.404	113.867	2.58885	17.4269	112.563	1404.93	6.77617	561.346	100.576	24.2516	223.64	659.539	31.9459	41.1486	594.817	508.192	76.7009	8.91832	13.9228	106.801	159.505	120.322	726.438	8.51875	786.046	692.608	88.0829	19.0162
AKI48491	5.80609	9.80718	2.87851	3.95552	7.86217	3.04971	5.87705	2.6087	7.18725	16.9848	3.6477	1.69308	10.5103	3.74785	1.21795	10.239	2.76054	1.31198	3.13419	3.22223	5.31792	1.6022	5.18704	3.97845	2.35667	6.69386	2.10186	2.21978	16.8121	4.01648	2.94616	10.3024	0	0.712409	2.65762	2.27204	2.27085	11.9344	8.4724	2.93203	3.11912	2.30288	1.89955	2.70698	1.82741	2.54167	0.845295	4.54776	2.39595
AKI48492	1.56794	2.97273	1.85082	1.43622	2.27484	0.588268	4.00555	0.391379	4.58938	8.75296	1.17269	1.11972	3.80133	0.361468	1.36262	10.8046	1.7427	0.607374	0.863665	1.67817	2.49609	0.849899	1.68274	3.69755	0.625056	3.4701	1.01359	1.07045	14.6581	1.54951	0.625125	1.54565	0.963793	0.183225	1.81753	1.39447	1.75213	8.12115	2.26284	1.50818	1.33224	1.77684	1.28244	0.731021	2.01426	3.67704	1.30441	2.2808	1.15541
AKI48493	1.63937	1.31861	0.15051	1.31394	2.21991	3.58789	4.60945	0.682013	5.48156	10.3787	0	0.796744	5.5643	0.440924	1.14631	13.6048	1.18098	0	1.05351	1.51634	1.33469	0.848225	1.33143	1.61691	0.277255	7.28449	0	1.0446	13.2914	0.420024	0.415929	2.69343	0	0.223501	0.682169	0.388798	1.06863	7.95624	3.98701	2.91286	1.36298	0	0.446953	0.764322	0.368553	0	0.795572	1.88331	0.338251
AKI48494	1.93962	1.17009	0.267115	1.16594	0	0	2.61776	1.69454	6.00254	10.1624	0	1.414	0	1.17378	0.610313	10.5633	1.04796	0	1.12182	0.807327	1.48045	0.501789	1.57529	1.5103	0	0	0.8777	0.926941	13.4792	1.11814	0	0.95602	0	0	1.21066	0.690009	0.632177	4.98358	1.63289	0	1.8607	3.07725	1.98305	0.904308	0	0	2.82384	0.455775	0.600303
AKI48495	3.69117	2.42915	1.61742	1.34475	4.77111	1.76257	3.90612	1.08889	6.26658	11.8675	2.28386	1.15324	5.31511	1.08303	1.12626	5.48249	1.99431	0.492866	2.19955	0.931138	4.07235	0.665554	1.70332	1.93353	1.36203	6.28663	1.21476	0.641457	12.7286	1.28962	1.44732	2.31553	0.541446	0.137245	1.88504	2.02936	3.1717	7.13691	2.73079	3.01254	0.772579	3.92628	1.50953	1.72094	1.28246	4.03962	3.17548	1.23533	0.934692
AKI48496	29.9281	43.2167	84.573	56.1905	55.6839	21.352	40.1533	31.9406	63.6738	56.7957	31.5842	57.2812	34.6603	55.7124	67.7239	39.113	46.8545	12.7268	14.8108	56.0401	50.7586	32.9211	48.5652	29.6527	36.7061	38.2059	30.2847	70.049	45.5815	53.8868	44.7219	29.2703	8.8723	1.92766	45.4508	55.8746	63.9031	31.0814	36.5035	69.022	38.0244	5.88848	46.7406	42.849	64.2629	75.5647	72.3906	22.519	55.7702
AKI48497	2.64569	4.10407	1.041	0.681591	2.30309	1.48894	0.5101	1.22646	0	1.07264	0.395753	0.629791	2.99331	1.82979	0.554989	9.40973	0.571777	0.427026	0.291464	1.46829	0.403874	0.782232	2.22547	0.235439	0.287645	0.680853	0.684117	2.88999	9.84963	2.68721	0.671246	1.11774	0.203284	0.231876	0.629095	0.470595	1.23187	2.05011	0.636372	0.106036	2.68307	0.299818	0.927404	0.0881071	0.934668	1.2409	1.10051	0.473668	0.155967
AKI48498	3.1951	2.21951	1.44005	0.776017	2.68772	2.7971	4.2142	0.386686	0.743917	1.31049	0.811044	0.968005	4.81988	1.5234	1.21862	6.87997	1.4438	1.40022	0.97064	0.967198	0.827686	0.601155	1.59235	0.422188	0.835112	1.91856	1.48963	1.75829	9.86848	1.76748	1.05629	1.14534	0.676981	0.1386	1.4504	0.671652	1.13605	7.24193	2.01058	0.651919	0.965971	0.576035	0.712723	0.90282	0.870673	1.48346	0.916238	2.44197	0.479452
AKI48499	7.20429	10.8651	5.95284	2.8871	3.65831	0	21.2693	3.59657	3.07519	5.11146	1.88588	2.626	14.264	4.35975	3.40032	16.8151	5.83862	3.25586	1.38891	4.99774	4.67398	2.79568	4.0226	1.68291	2.28453	3.89337	1.63001	6.88584	40.6783	4.84528	0.913912	5.32639	2.90613	0	4.49674	1.28144	5.87021	17.9962	7.07585	2.02117	1.03667	1.42872	4.05108	2.939	6.88342	5.91328	3.93321	8.74654	2.2297
AKI48500	28.504	15.5418	9.05867	7.85323	36.3711	34.1908	26.7254	8.27799	7.37044	12.7445	2.86982	9.81897	42.1719	6.52383	13.5109	16.2058	17.2366	6.25514	7.82019	8.36578	10.2505	11.1084	18.1415	6.01822	17.7299	50.4586	7.44137	10.2165	21.1101	16.4845	17.8014	16.481	7.37062	1.06493	16.1378	7.41009	9.29026	40.2177	17.9973	13.3024	8.4136	9.02271	10.9283	10.2226	8.19497	8.99847	11.1726	22.2405	8.25634
AKI48501	34.1145	4.34604	3.15151	2.08041	11.764	29.7722	14.0127	5.92377	3.25609	5.92098	1.55308	6.53191	20.6169	6.15494	9.37865	29.2341	12.0894	4.02194	4.24844	5.87969	3.78447	3.9103	8.00219	2.30987	1.88137	23.2075	2.3012	8.30352	33.6225	7.00326	3.49437	34.0472	4.90053	1.47328	10.5365	1.54527	4.00556	18.5104	4.99472	5.76628	7.88686	2.43724	5.32923	3.21067	4.71598	2.78272	4.6273	10.4892	1.13671
AKI48502	643.012	612.553	604.293	233.163	560.607	1492.5	822.719	552.288	762.819	1124.94	320.997	526.138	1193.15	678.85	725.771	437.004	942.818	347.641	244.039	537.523	481.727	407.308	613.752	409.293	430.041	1229.92	411.599	802.209	198.353	621.759	529.9	981.463	665.621	658.225	822.79	224.869	341.483	766.912	366.325	887.03	695.738	100.285	445.486	432.739	429.226	438.494	341.352	766.175	304.264
AKI48503	45.069	94.4545	19.4855	34.6114	176.765	1189.31	27.6869	59.0728	183.872	14.5428	65.2405	56.5485	1380.4	20.718	85.0498	148.266	117.27	14.6066	31.3629	22.1222	55.5603	21.3681	195.522	2.96406	87.5947	308.902	72.9643	35.6971	95.5622	133.149	98.4468	153.286	56.5932	5.94858	99.299	34.174	37.1036	268.71	877.852	15.5155	76.1009	14.8134	22.3965	48.7223	190.775	55.0222	35.9444	162.442	38.2337
AKI48504	100.939	226.598	68.4786	62.6106	316.688	890.353	51.6911	94.002	159.043	117.043	89.5206	56.0939	1314.72	85.2842	85.3905	169.723	135.447	21.8117	66.4617	74.4616	145.688	68.1612	247.952	35.2613	159.342	950.596	123.924	107.548	126.095	208.563	209.005	123.7	106.578	9.30585	111.547	61.9078	98.6068	283.913	328.22	60.3122	113.5	44.9033	72.3521	43.1712	312.952	116.655	109.915	217.401	79.6652
AKI48505	116.167	63.1755	41.5471	34.6721	129.131	59.652	67.6273	56.4359	116.196	67.6781	45.7503	76.7783	107.499	40.711	88.7452	42.0873	83.0362	47.7984	17.2482	29.8293	39.8604	31.4586	63.7898	39.5841	46.888	68.8389	40.4846	44.7445	47.9959	38.5147	66.6007	76.9136	86.5406	15.1048	73.4469	39.1055	71.2038	33.065	36.9779	82.1096	39.4534	25.7199	45.6639	63.457	110.701	95.2553	82.7957	12.9289	52.3022
AKI48506	129.271	84.4111	38.931	53.1572	59.3918	27.0485	119.468	120.384	159.629	127.77	71.0261	123.163	48.2164	101.727	133.799	69.2603	118.505	101.115	50.5291	29.4655	47.8706	65.6613	113.138	59.5654	30.0013	49.5171	89.3523	87.2369	97.6926	71.1779	50.0077	102.227	48.7084	34.2797	115.786	59.8218	101.629	54.2422	30.6952	87.4797	91.1009	65.6408	85.3269	96.5317	66.8268	108.438	110.388	40.1125	70.4186
AKI48507	1068.26	987.387	454.451	447.926	501.013	263.709	1268.74	356.964	814.895	1574.67	524.159	725.675	404.373	782.794	784.223	250.835	871.642	634.217	699.643	412.822	472.866	383.343	539.78	198.289	524.239	958.784	456.268	838.507	329.596	572.278	626.306	592.66	229.78	69.4044	770.669	392.48	540.3	1389.12	460.014	654.682	386.951	282.025	494.265	654.036	310.048	688.473	533.014	990.75	452.202
AKI48508	27.7116	32.5307	71.994	31.1149	30.5946	1.967	4.54869	60.6967	5.80785	52.1035	32.4148	22.1	7.34386	96.0871	19.0104	24.8619	19.6933	10.6057	99.7268	129.615	12.5002	42.3688	50.5378	5.28755	9.37334	1.70897	22.8202	63.2339	28.0483	58.4312	12.1614	47.4981	11.6821	8.93451	17.6086	27.9761	50.7745	3.56361	11.0692	3.85223	52.0185	47.7279	39.1034	10.2429	8.13823	40.7099	50.1581	6.84415	19.4197
AKI48509	186.844	206.99	87.1189	99.3758	110.476	41.3186	182.151	56.3255	164.723	76.411	58.3632	218.493	49.3308	159.888	254.057	23.3146	223.175	138.071	190.767	69.6417	172.621	42.9752	48.7673	50.2148	226.734	127.939	47.3258	303.036	43.6463	56.6914	183.651	132.343	38.602	16.1479	213.451	94.1862	61.9233	107.922	71.7316	155.282	101.163	59.548	67.3422	173.281	39.4114	67.8873	59.9887	75.6982	83.7808
AKI48510	21.8679	41.4604	18.4995	20.3438	8.46053	4.10226	80.1082	17.9351	30.3369	5.11495	22.8976	52.706	1.76723	10.7129	68.1535	16.2033	101.947	152.831	13.25	30.3403	44.8274	13.4698	16.4917	38.9203	5.54756	7.31586	11.3091	14.9295	19.9007	22.5113	5.54817	10.7785	5.04072	0.638857	102.696	18.615	16.2912	73.5776	0	7.0115	28.4703	2.47814	8.94302	41.8743	11.2371	13.6755	11.3703	71.2058	22.8823
AKI48511	14.8324	37.5804	8.5791	8.32164	30.1273	17.5294	42.0382	3.33212	15.1951	4.85705	12.4246	25.3332	11.7468	5.38557	29.2472	8.46249	49.6855	71.3895	4.57525	8.23157	15.3966	3.83721	2.1081	10.8564	7.5255	22.9785	4.02709	7.08837	19.7563	2.85016	13.1711	11.6972	0.797761	3.03323	47.5244	6.06802	9.66859	36.4159	7.49208	11.2353	5.69155	10.5894	1.21316	22.8205	4.00144	11.3628	18.355	28.8121	11.3234
AKI48512	11.4079	13.3814	3.22936	9.01636	10.7276	7.49013	28.9752	5.85332	11.6327	2.2829	5.30892	21.3852	4.66078	4.98592	27.1876	8.71111	47.665	57.2844	6.47578	4.66037	6.91743	3.82573	4.95423	5.47776	5.8684	11.8735	4.58862	6.36044	15.0481	4.38424	6.35144	8.74664	1.70437	1.23126	38.3717	7.38384	3.92472	32.6582	4.26838	5.24525	5.65425	8.5467	4.27655	18.6154	2.27969	6.58918	5.76682	18.566	8.82672
AKI48513	8.08421	23.165	7.886	9.85416	17.5608	7.51951	31.0273	2.77465	12.581	1.91192	4.23244	19.3643	8.7653	3.94097	26.3561	4.01836	40.2568	63.7083	10.2605	12.151	14.449	1.74285	2.8041	10.7012	9.22879	13.9562	1.8291	3.54148	8.19299	2.71854	7.34967	3.98463	0.905855	0.137769	38.055	8.08851	2.63488	21.829	5.86053	6.23709	4.0069	5.21048	2.6862	16.7254	4.69507	2.94912	5.8848	15.6193	7.64508
AKI48514	3.29916	15.4244	8.51896	9.08964	15.3569	4.33229	34.508	1.33821	11.8822	0.810265	1.72726	16.6641	3.26606	0.665507	22.9248	2.35289	37.8783	57.1239	5.08836	10.4135	13.8498	1.13801	1.75839	7.70677	8.26486	9.21188	1.49291	1.57667	1.9106	1.34717	4.70836	0.813064	0.88723	0.16867	34.4068	6.60184	1.34412	9.30086	6.24923	4.62791	1.50334	3.59852	1.01191	12.4976	2.50323	3.15928	1.50099	3.6178	7.48789
AKI48515	3.65814	23.7231	6.92699	8.79593	11.1455	4.80368	44.5885	3.08178	13.2727	1.49738	3.8304	19.4297	2.58674	2.95168	26.4743	5.92933	39.4304	61.5829	7.22883	8.12068	9.00465	2.28708	2.13541	6.05294	7.07611	14.1681	4.55222	3.93349	8.20916	2.63603	7.77299	4.95842	0.245942	0.65458	36.438	7.1575	2.38459	21.1479	5.38938	7.05577	4.82529	17.2298	2.80504	16.2026	2.46721	2.50216	2.99576	10.6017	7.8309
AKI48516	14.8037	22.1788	5.78002	8.18167	7.15929	2.56344	39.4649	5.11642	12.152	2.27289	7.83555	17.8568	1.65647	4.65977	23.5804	11.0534	37.1613	51.243	6.02162	3.34042	9.26282	3.45101	4.26089	4.48413	3.42532	10.7256	5.74186	6.37496	18.9361	4.09504	3.54952	9.62188	2.3624	0.43248	32.2557	7.52332	4.34775	27.6329	3.56075	4.51829	5.55569	5.22637	2.92724	14.4106	1.0606	5.87513	5.80254	15.9276	8.65985
AKI48517	10.7577	19.2285	5.59675	7.82385	10.7905	1.0464	40.8679	6.26559	9.94926	2.69641	3.33755	15.021	4.05704	7.39419	19.7247	8.88623	26.9517	40.3344	4.60881	2.87455	6.56877	2.33639	3.07412	2.97833	5.25596	10.1919	3.6059	6.85476	9.92177	3.2156	4.75111	8.2481	2.14297	1.05923	28.2679	6.30743	5.19441	22.0667	5.5904	6.70682	5.96264	4.74091	3.01441	11.9816	3.31421	6.54065	6.9608	16.4155	7.06993
AKI48518	15.2624	17.5477	8.8031	8.63487	8.63159	2.35786	54.768	7.26084	11.995	6.50703	7.3325	16.9047	0.60945	11.2283	22.1853	11.3621	33.6054	42.1564	6.23104	9.91515	12.0879	4.73815	6.30715	6.99071	2.55086	4.91655	7.96269	14.5878	17.7814	7.10773	2.36892	14.1604	4.24932	1.13831	30.2604	8.36785	5.96935	24.1439	7.55813	3.627	8.78485	4.34431	5.43392	14.5664	3.79451	4.71619	5.88181	18.2836	8.18765
AKI48519	72.1174	65.004	47.842	46.3875	4.93979	3.68486	64.7616	44.5484	80.0736	38.1038	33.2024	49.6227	2.53986	27.8497	55.568	49.4858	64.3443	56.3072	26.8332	51.9368	38.253	36.6851	47.6887	43.2633	7.61703	3.43739	28.4436	32.7215	65.9781	39.6866	7.47548	42.8765	9.20659	1.72156	53.1293	44.6723	33.1084	39.7348	9.92194	6.14063	38.118	21.8147	38.3293	41.4731	10.8507	45.144	34.9299	20.8367	42.7873
AKI48520	117.07	104.305	92.7651	66.0424	37.8026	9.46031	108.777	51.2512	115.704	91.6132	56.5765	70.5269	10.1886	51.5903	81.2298	26.1568	96.9211	83.4313	73.6124	99.455	54.1632	54.0498	64.3616	40.6702	75.8462	54.5071	60.3105	60.2511	49.0225	66.1034	53.4638	101.201	247.99	16.2061	79.8172	61.189	64.5724	76.0984	63.6826	53.561	52.8704	31.4319	62.6076	69.2764	21.865	102.497	68.1756	42.322	55.7424
AKI48521	71.8311	67.7471	48.0896	36.2161	33.5704	9.18207	61.7704	37.9756	69.8702	65.547	45.705	47.1798	14.8634	38.9813	52.0049	28.0251	56.3713	66.2184	46.2427	50.2126	28.1086	27.3721	32.9983	21.3828	35.7999	16.1842	29.532	41.1126	38.1628	35.342	35.5351	28.8252	10.029	7.92972	51.0072	33.2422	49.5861	35.69	20.5735	41.0773	42.5647	33.3649	30.199	37.145	30.4395	48.9295	40.566	33.0941	32.7897
AKI48522	18.986	16.3066	46.9752	70.3793	6.20947	1.2677	5.42882	44.4597	3.88043	65.7548	153.817	25.5706	1.82039	120.997	13.872	81.7013	6.64159	8.58039	120.48	16.1622	14.2949	58.8024	39.464	4.10934	20.6128	16.9269	59.2659	46.5972	50.8757	48.9431	15.6756	13.6405	29.5964	0.230326	8.90468	96.8192	157.953	8.54371	31.0641	7.13214	24.4802	13.9122	88.633	19.9541	17.7244	98.7846	203.795	9.35122	24.5998
AKI48523	37.1901	37.748	30.1607	31.5819	35.6716	83.3315	37.7442	15.2509	22.8673	47.3603	59.8027	34.7353	61.946	31.9132	31.4842	16.2277	41.1437	18.6082	29.4761	17.65	27.5524	14.4319	23.792	14.9159	22.8751	41.3133	20.3016	28.4934	21.3665	21.0988	19.8822	49.6091	18.7327	41.1959	36.4471	32.3142	45.8878	52.2854	45.5552	31.0113	11.7507	23.8822	21.6066	28.7953	18.5797	53.4601	46.4092	33.0371	19.9753
AKI48524	210.474	213.358	176.94	163.556	96.7314	73.0319	123.715	98.2578	129.219	269.801	169.473	171.265	85.1536	186.219	155.368	80.4939	139.628	114.009	161.924	178.446	117.842	107.408	87.9039	78.3134	111.181	125.864	113.326	143.239	101.253	99.1911	107.138	238.669	206.346	68.6494	133.244	161.953	191.471	175.983	105.791	133.233	88.1761	115.711	115.493	178.015	52.1093	209.204	193.697	149.677	138.871
AKI48525	14.6506	16.8345	14.6421	9.22617	8.50233	51.3026	7.10883	5.78153	2.82906	22.6931	11.1036	2.58656	64.408	13.9604	2.10739	22.0007	1.9299	3.15291	8.39278	14.7901	6.85851	11.6473	17.3948	3.60705	5.09711	30.9161	9.47083	9.46872	17.6961	18.8219	5.45168	9.76576	4.42773	2.16858	2.6708	7.71855	11.6421	8.48455	112.14	0.665469	5.7289	5.47885	13.7804	1.91906	14.7745	13.1323	17.673	6.44811	5.06691
AKI48526	89.6104	81.087	59.0858	42.1683	0.459635	7.13162	104.22	53.5475	59.4045	183.178	45.4933	64.1957	0.768063	57.2413	61.9468	217.957	76.4381	57.0652	54.1837	43.5149	69.3293	51.1657	84.0809	57.618	0.344436	0.489167	104.446	60.9927	165.513	84.9229	0.172237	85.6594	31.4011	8.19088	72.0344	40.9348	68.1487	148.843	3.81007	0.190456	60.696	41.1967	76.3474	45.7354	5.49428	41.6052	68.69	95.0747	36.2783
AKI48527	45.2414	70.3446	51.072	32.8134	43.1426	15.0614	41.8169	38.173	37.7391	77.3434	21.6843	46.6518	67.767	25.8358	47.8527	37.8424	54.2577	30.2372	27.0262	39.7835	52.6724	35.9368	69.1526	59.3412	49.9495	86.7785	24.2207	31.6699	32.1043	58.7731	62.4034	40.8293	81.9102	19.8069	53.0965	32.3588	23.6758	55.9378	24.4973	41.6529	35.7597	15.1641	48.2088	33.6447	35.6698	43.9333	33.3968	35.7358	28.5299
AKI48528	253.012	345.964	190.478	246.725	645.248	4241.63	722.783	347.354	691.198	371.914	538.683	358.357	5486.57	244.98	438.75	450.56	654.338	322.07	234.135	203.602	149.343	224.003	625.023	64.3566	196.835	522.626	38.1636	233.767	717.966	405.153	267.469	1047.54	3556.3	46.567	591.338	265.523	351.846	1930.98	1008.21	123.037	475.727	97.0074	287.994	263.448	153.578	516.873	245.569	1634.3	252.32
AKI48529	147.975	163.389	104.878	63.9502	210.937	1640.43	153.634	112.424	150.766	157.12	148.172	84.066	1613.07	62.0011	117.142	111.082	153.487	89.3957	77.884	110.939	50.346	64.2953	214.177	17.8313	67.1651	249.981	94.33	66.1724	122.705	163.152	83.5796	492.738	43.9886	22.0929	123.071	59.8813	98.1946	496.619	483.567	41.1944	138.232	25.9511	78.4834	73.247	151.54	100.747	97.7481	393.72	62.9473
AKI48530	174.894	181.639	82.7834	81.3153	229.193	35.9655	55.749	29.8933	27.5083	74.4078	89.7842	232.889	141.772	95.3308	165.827	122.653	186.898	354.145	115.338	81.6132	69.7924	59.1547	69.2403	41.3148	69.799	174.458	89.5913	106.594	120.463	59.9567	99.7369	85.0567	53.6288	21.1594	225.667	82.6597	105.371	43.4903	59.4774	67.2972	24.8318	189.148	47.6217	246.834	62.6202	80.5189	94.7347	81.0442	44.6181
AKI48531	1907.63	2189.08	2566.03	736.05	1802.71	691.963	926.986	433.748	864.458	911.367	885.567	1022.15	1883.73	684.368	1110.68	916.154	1365.23	1663.03	697.939	2181.97	1378.98	676.114	770.338	711.299	1306.99	5381.15	811.61	1085.94	640.633	781.57	1529.6	1172.15	287.408	444.516	1279.51	733.176	1020.64	660.111	892.838	1970.15	531.769	681.131	728.855	1159.57	1395.63	1014.52	976.401	1367.46	651.707
AKI48532	105.555	97.3884	110.546	48.9365	99.2138	34.8971	78.8282	37.4659	83.4878	109.597	60.6809	85.1505	81.396	76.4865	79.435	41.051	96.4735	159.182	59.3422	102.941	46.9627	38.7234	67.305	32.9798	67.6481	64.9339	69.0814	58.0016	51.0607	61.7569	72.5497	78.6734	48.9807	23.8548	93.445	50.053	70.1563	51.4767	55.4319	110.349	38.6617	78.7092	51.2086	75.6338	79.883	79.097	72.9808	41.0605	47.9657
AKI48533	204.05	305.004	96.7306	60.3127	228.949	1611.74	114.217	149.544	191.295	372.271	355.212	102.932	1678.97	192.353	135.026	93.3347	246.185	147.457	114.942	55.9172	133.061	99.9205	361.247	84.4097	156.029	458.069	104.964	235.907	92.7721	247.691	185.931	719.563	53.8022	89.7197	187.915	60.2766	128.287	699.969	315.595	239.306	217.756	60.0886	135.658	89.4314	93.5801	173.731	135.74	686.036	65.0969
AKI48534	4.45547	7.85662	7.45743	7.82881	5.33712	3.60043	8.67293	3.16534	2.77962	6.35975	7.53621	7.63835	1.55104	5.53081	5.89535	15.9988	6.81437	4.02715	6.34316	9.03475	6.4352	5.31993	5.70621	4.59014	5.73838	6.42091	8.06461	7.53432	17.8632	4.87351	5.65206	6.75711	6.26746	2.80353	7.70123	8.6566	6.4789	16.0464	9.0406	3.4615	4.33995	5.70935	5.46628	8.14931	9.70834	10.5023	4.74022	8.21457	7.14225
AKI48535	2.56114	2.83254	1.05812	1.28296	3.03459	0.560527	2.01634	0.426196	0.273309	0.559119	1.56435	0.711275	0.965884	1.29158	0.447711	8.63459	0.59963	0.723415	1.2344	1.59903	0.58645	1.17792	1.60338	0.199425	1.51602	1.15342	1.3521	2.65192	10.2588	1.27137	1.67864	1.05197	0.459171	1.17845	1.42098	1.63241	1.53037	4.02141	3.23419	0.838285	0.818978	0.253957	1.13468	0.945314	1.67936	2.56933	2.33044	1.27051	0.616514
AKI48536	2.80291	3.38174	2.18735	1.9345	2.68847	3.5784	3.12613	1.39929	1.67833	0.934845	2.28269	1.47575	8.45649	1.35068	1.07794	7.91511	1.649	0.985231	2.46169	1.77159	2.3533	1.93367	4.88481	1.24888	3.16024	4.37596	3.10041	1.56276	9.87454	3.17177	2.92355	3.60732	2.63821	1.38522	1.57132	2.4374	3.09591	6.22367	4.19495	1.4635	1.47887	1.82199	2.24477	1.3431	3.25569	2.13021	2.55043	2.17105	1.71891
AKI48537	53.1713	36.4057	29.6531	23.0986	26.7771	6.92448	36.7209	23.9851	12.3174	21.7765	24.8467	15.2548	13.5893	17.8466	13.6119	31.7572	26.8128	48.6555	12.9336	18.0873	18.2013	17.3556	26.7965	4.24288	10.1816	18.4706	32.8762	21.9804	39.2752	25.7262	9.99691	47.939	36.8705	4.73284	21.3331	19.0717	27.2125	37.468	14.3044	7.84902	26.8951	3.36966	16.6829	16.9706	20.3179	24.6869	28.6825	31.3906	10.9406
AKI48538	8.20955	19.8098	7.00959	9.86985	0	2.15607	5.81692	27.4594	8.58551	4.30131	14.6134	20.5195	20.4341	2.31844	7.40514	55.3551	10.6453	18.1798	6.96395	2.27804	15.4146	8.35381	77.0095	2.55697	5.2066	11.5352	26.0044	5.49266	40.8869	39.4383	11.0392	12.9485	98.466	2.01463	7.00307	8.17741	16.5895	13.1247	7.8328	0.230319	18.7437	4.23301	12.7579	16.4584	44.1104	19.7659	10.1593	5.27286	4.2347
AKI48539	10.8982	25.2131	4.70367	7.67673	40.2407	24.0482	4.20784	11.302	5.49121	5.46962	9.52906	15.3047	95.3357	3.12759	7.47113	28.8457	7.30862	15.1311	4.76528	1.99528	8.23245	4.82496	31.5263	1.31226	8.92114	24.2466	27.2506	3.0068	23.7488	17.0125	8.181	8.74962	21.9356	1.70023	6.17122	8.23355	15.8193	14.9469	31.4022	1.0717	8.79491	4.94642	5.23797	13.8288	24.9805	13.4024	12.6767	8.20183	3.36134
AKI48540	11.0508	39.258	9.89207	10.9484	46.3472	28.6195	6.11077	20.8414	5.17568	11.9954	19.2852	17.1992	104.537	4.82984	9.4657	45.6948	6.30233	15.8843	6.7465	4.17376	10.1685	8.94726	65.9415	1.91217	7.00853	25.3261	27.2255	4.69435	35.5538	34.3299	6.77567	13.0118	33.5157	2.13434	6.38668	10.5925	24.8121	15.9494	16.3668	1.46403	17.0207	5.72235	11.2982	14.0254	37.9557	18.4769	25.2501	11.8295	5.00357
AKI48541	314.015	182.622	89.0331	61.8922	257.422	243.906	220.558	445.832	349.005	248.446	124.644	246.234	370.948	106.4	364.337	227.009	609.444	256.117	47.6793	82.4366	90.7798	180.527	542.879	52.7376	175.723	177.465	254.472	175.569	113.212	413.215	188.89	277.685	49.6745	230.738	492.884	76.2069	144.824	238.911	137.938	157.769	455.205	18.1124	240.47	230.848	162.415	167.898	146.786	185.836	144.297
AKI48542	778.441	868.096	96.18	945.038	776.584	1040.3	73.1072	294.501	119.897	97.2916	511.776	472.436	1038.62	223.919	474.876	215.794	374.297	186.767	551.916	107.8	58.4088	345.53	198.477	17.8988	712.932	277.923	474.182	332.082	214.622	188.741	479.655	483.257	152.493	18.8272	416.097	759.07	498.45	95.8405	441.5	37.2624	230.303	214.209	220.985	359.242	75.6706	556.077	526.318	144.407	804.471
AKI48543	33.2405	22.5152	9.90502	10.6335	9.73939	7.91312	12.0027	7.71501	13.0272	16.7625	12.4161	32.5532	18.4741	9.80303	36.6587	16.8377	34.0286	32.6805	11.018	7.28195	22.8194	5.26362	8.44634	12.5328	21.1062	42.091	7.74077	18.5797	22.0645	9.00219	22.5388	12.6473	3.03202	3.7765	36.319	10.1655	12.5447	17.148	8.61883	25.1956	6.97434	11.0254	6.47898	34.7113	7.42925	15.9554	10.7542	12.7594	11.6314
AKI48544	33.3708	16.7759	12.1199	12.8488	9.30345	9.45155	11.5907	7.18649	13.6161	12.499	11.4761	35.2308	14.2508	9.37137	37.7806	15.6965	35.6356	30.2366	10.218	10.0316	22.5492	4.59872	7.93811	15.4888	20.6662	38.4261	6.06988	20.1693	17.4309	8.51853	21.5815	12.7393	2.02361	3.44562	39.5483	11.4932	10.9831	13.8233	7.80377	27.3523	7.09308	5.19055	6.08772	37.1039	11.1798	9.66731	9.0499	10.3529	12.4207
AKI48545	71.8897	462.16	53.0479	32.357	839.441	979.948	26.7903	885.58	508.846	18.6221	237.621	440.61	2239.15	41.7732	757.845	506.162	754.566	38.9144	152.662	51.9552	241.842	112.607	1210.97	4.34453	136.372	430.258	153.915	105.119	251.038	963.283	161.84	373.377	64.3471	57.5991	532.657	35.8805	15.3875	676.353	1459.13	12.1915	1243.11	109.373	74.9255	245.751	426.721	126.234	16.7928	720.17	104.938
AKI48546	0	15.5821	13.3395	11.8917	21.7566	0.201897	9.38963	0	6.03788	0	0	12.2013	0	0	8.54687	0	10.4336	16.19	12.6865	15.7429	10.7964	0	0	5.50707	0	0	0	0	0	0	0	0	0	0	9.0529	11.1579	0	0	0	0	0	5.18348	0	10.3582	0	0	0	0	6.50328
AKI48547	272.653	313.718	386.213	260.366	214.539	43.7751	662.791	256.991	94.365	255.25	179.673	559.793	150.864	119.343	333.746	117.758	340.126	534.671	145.72	289.583	201.304	130.18	205.693	36.6682	54.9249	206.831	100.037	88.2086	142.657	235.261	63.4778	357.677	94.1786	101.254	325.546	214.962	143.42	552.682	51.5989	51.4876	253.683	62.7702	138.052	378.085	110.523	258.068	162.202	598.853	59.2975
AKI48548	5.54731	18.8618	6.52828	46.8865	4.43876	0	10.8899	19.3855	33.7964	29.1747	26.4024	65.1249	10.2701	16.8868	50.4607	23.2796	31.8244	58.1171	23.5282	6.29715	6.08168	13.9163	10.9561	3.92678	3.4542	5.99579	19.6254	20.7264	33.8777	12.4039	4.86201	3.97704	35.8035	0.412519	49.839	43.4154	30.2434	17.2764	7.64192	2.40519	19.5448	55.2059	18.4582	79.3531	0.453496	33.1144	33.7731	21.7253	39.54
AKI48549	18.4408	33.3737	42.0845	60.1766	33.8895	0	11.5553	48.6611	65.2216	20.4165	34.4807	124.559	5.96109	38.2617	98.9194	107.946	72.5907	484.564	46.7256	39.1092	12.0645	33.8495	37.7099	8.61548	27.4007	5.69478	23.842	3959.49	199.858	27.5892	21.0541	22.0741	16.2946	0.808106	78.1058	49.9046	56.6695	10.5291	19.221	14.4122	43.9736	38.6609	25.0486	57.1131	3.25739	50.4541	33.5595	7.6348	44.8435
AKI48550	30.6183	34.225	20.2149	74.2526	26.5228	4.73016	17.1674	34.7294	87.8352	28.9977	58.9339	123.985	8.6603	47.7756	107.677	49.5111	68.2146	673.657	68.9249	21.4903	11.41	25.0835	30.5352	8.76514	32.4403	7.78673	46.4554	3841.01	93.873	25.6108	25.3611	26.1881	22.2803	0.18416	89.4665	63.3514	64.5724	28.5369	17.4369	11.2428	26.608	37.8612	29.7386	109.898	26.7239	59.1328	61.948	13.0493	63.4535
AKI48551	24.8516	42.9689	22.1516	73.0473	52.7306	5.91008	26.6739	39.1247	76.3028	44.0434	71.0991	124.924	7.08457	44.4466	112.924	42.831	76.9257	828.195	51.3067	16.887	15.5332	32.0281	41.4796	6.73474	16.2328	5.28756	60.5671	3282.04	56.6615	37.4891	10.277	21.0261	18.8394	0.640273	95.3099	66.7239	80.9986	29.608	20.4274	13.6149	38.1448	76.3718	41.8933	112.673	13.6376	67.4586	81.1933	16.4921	71.9889
AKI48552	37.0372	94.2592	13.5484	6.84148	73.6621	165.664	23.0406	174.354	163.777	9.47523	124.827	43.032	537.544	21.246	60.8192	228.122	144.578	105.399	26.3302	19.7517	119.526	28.7451	430.523	1.53209	14.6809	214.127	30.9008	185.85	132.715	295.467	20.1151	349.703	169.324	18.9353	104.632	8.44073	8.29914	636.89	436.847	2.43535	315.442	14.0015	28.2815	38.8526	108.765	26.6001	8.42523	577.031	20.4182
AKI48553	681.611	373.806	77.8355	254.529	60.3882	44.383	322.163	301.61	214.204	379.177	241.835	287.855	60.5463	189.386	230.426	368.63	295.223	369.566	410.151	78.9377	118.955	244.668	256.392	156.445	120.754	168.112	242.161	151.653	337.643	221.723	138.394	834.809	185.827	26.6876	301.406	258.344	258.877	363.984	37.4117	109.046	331.262	70.0075	232.867	254.099	65.4313	256.871	248.768	277.386	183.835
AKI48554	1264.55	471.128	73.2553	80.4235	293.033	39.688	396.892	152.393	30.7045	63.0773	294.947	331.38	381.612	481.882	356.562	386.261	447.82	161.722	979.831	54.3453	97.0727	112.176	72.4119	77.9439	402.99	598.023	106.13	373.227	497.084	69.6924	479.716	2258.37	703.549	56.6154	469.356	70.3171	94.5668	172.567	87.5273	1180.65	155.175	0	100.117	172.475	25.2762	64.8301	51.0419	419.679	34.6723
AKI48555	62.2869	63.7749	18.8159	67.2034	46.6718	34.2999	26.4395	38.6955	71.4828	46.9004	55.0242	59.653	142.69	36.6646	65.5893	64.8537	56.6507	17.0434	44.4574	14.153	53.8175	28.8424	63.7674	13.5993	41.2087	71.1091	51.6152	24.3748	54.0624	57.8549	40.2722	71.6094	52.0389	0.948216	49.0075	65.0451	66.8979	30.0043	189.536	26.3637	39.9438	42.3601	27.4321	54.2609	31.3069	74.4252	61.8797	28.3767	58.1355
AKI48556	327.529	170.215	81.3101	43.5861	270.99	90.5892	113.446	50.1083	50.5377	52.9145	72.8854	67.9617	369.86	61.6812	118.248	118.304	152.448	30.6154	131.56	78.1231	157.395	39.1242	81.6445	94.7544	78.9899	133.901	55.6845	48.1161	133.89	94.2271	68.7494	334.513	315.554	328.163	135.385	49.9673	69.682	79.6651	227.424	40.975	58.0709	35.0038	32.9144	57.0829	1314.36	65.2959	47.9556	60.9476	44.2406
AKI48557	161.469	130.341	27.3339	32.2614	133.523	57.5647	62.8714	26.9083	36.7824	39.8961	39.2402	43.4856	170.645	31.9182	74.3668	49.074	99.3387	21.1183	72.5166	23.0125	57.349	24.9958	73.4838	10.9878	58.2156	115.182	48.4667	29.7386	44.9461	74.3684	58.5742	97.8298	54.7454	106.181	92.7712	30.1198	37.0201	48.5734	96.2056	31.2493	34.3308	61.7039	25.7796	34.0547	67.2703	35.4435	38.9833	40.3159	28.877
AKI48558	172.908	183.755	113.295	40.3913	88.8721	69.0036	76.7325	33.7715	53.0514	88.0609	48.7441	50.911	195.626	52.8681	77.802	47.4425	114.413	25.7437	80.9199	93.7809	206.966	36.7784	112.073	94.8225	59.4903	142.188	59.8907	36.6791	58.6534	107.596	78.527	110.588	103.964	77.6531	105.452	37.7753	52.0205	72.7987	73.1798	43.1874	41.9387	93.228	38.6997	42.0101	145.366	58.3439	59.1236	52.0558	35.0912
AKI48559	1467.96	480.732	247.406	312	718.213	80.319	2951.17	787.374	102.197	1386.41	779.524	294.84	450.8	666.969	155.801	4412.47	197.149	1123.87	584.884	153.238	171.802	2055.88	1861.43	77.0193	110.833	489.845	1535.73	462.681	2055.48	1656.22	177.353	1286.88	3280.38	1639.66	170.528	311.467	713.121	3060.29	299.147	151.498	972.353	84.5635	1503.33	464.013	757.866	615.84	689.493	3105.33	95.5532
AKI48560	29.7733	34.1597	7.55063	3.91716	81.9267	568.453	22.8588	32.1672	62.5614	8.68271	40.4691	17.9257	521.677	9.88136	32.3356	41.7826	98.0473	28.8659	17.3283	16.3363	42.6029	8.04161	57.6461	2.58953	11.6003	347.143	8.64291	10.846	33.5736	47.799	15.4783	136.782	8.88303	2.34356	63.1615	3.85698	5.27311	205.792	239.111	3.62486	57.555	10.2939	5.53663	14.1693	23.7429	11.3121	5.39783	223.825	4.63633
AKI48561	505.597	499.053	497.053	267.07	382.248	107.224	613.63	196.202	85.4642	340.311	380.861	221.615	179.167	137.094	108.482	152.082	73.6176	523.714	316.114	318.013	152.851	207.545	197.61	52.0207	106.502	231.634	242.598	80.0158	223.779	218.717	121.685	626.059	377.294	79.781	69.8432	207.151	393.826	1017.8	152.759	122.871	196.621	157.844	192.432	266.199	66.7529	403.033	426.281	570.709	88.8336
AKI48562	118.15	54.7601	24.6051	14.1468	126.822	88.927	65.1449	20.1408	27.523	14.1548	137.292	20.7079	266.534	14.8231	13.6013	37.3669	27.2469	91.8152	10.8335	9.39575	17.7061	13.4193	59.8271	6.95601	17.7279	13.2374	16.3001	12.3945	33.3771	39.316	17.7299	103.687	146.081	97.5313	24.4323	15.5055	80.7742	52.8576	26.6861	10.308	20.0424	1.14298	16.7936	20.3211	46.6453	43.364	48.7718	23.7003	10.108
AKI48563	112.365	62.769	18.7131	18.9925	45.6789	43.9847	77.5887	18.2043	30.1166	33.6058	88.8015	22.3157	173.088	25.206	16.4448	33.2681	29.7772	116.164	21.9834	10.2834	13.7803	20.4448	46.1598	7.21408	24.1059	25.4195	31.3893	15.2128	32.4674	32.228	18.6842	80.3237	20.5711	50.0381	27.0854	17.8316	52.8051	60.8336	27.332	14.9956	16.2259	18.6561	25.7449	20.6561	26.6498	43.1571	54.2991	32.1161	12.94
AKI48564	93.7849	100.439	117.837	57.115	104.879	88.5599	19.3773	86.9325	45.8801	195.999	58.4793	23.0461	25.0366	103.094	28.2943	89.6358	31.3136	20.5969	40.4278	84.9437	54.1296	72.6969	132.225	37.1696	40.7669	45.5582	41.4851	86.1142	61.9406	125.645	34.0876	100.762	43.0743	3.23243	29.0499	49.3892	71.0945	19.2533	53.523	45.232	112.411	24.2414	78.1084	17.441	36.6012	81.8798	76.7073	22.8631	42.2888
AKI48565	161.677	166.519	106.439	74.2732	160.193	25.891	23.9492	95.4781	51.3387	319.381	82.5805	23.8192	44.6146	141.59	28.9519	30.6797	46.0199	26.7319	62.3393	54.7112	42.1375	116.978	147.321	23.3359	50.0183	32.6764	57.101	158.299	57.0914	134.121	52.0248	128.28	10.6047	19.354	42.6632	57.5157	110.531	14.6349	81.887	105.099	161.151	3.1281	106.435	11.9503	12.4113	112.205	91.8562	24.7097	35.7997
AKI48566	58.873	73.0879	64.4546	25.0279	65.4853	11.9396	15.1857	28.0859	22.1709	99.7679	38.082	11.0079	15.3019	48.3287	12.183	27.1758	15.327	11.9422	33.4806	40.4942	35.8098	28.9325	35.2147	21.151	39.9617	19.9415	25.8178	41.171	28.8946	39.7263	31.1136	36.9727	12.4703	18.9193	14.0462	21.7928	48.6007	9.24727	22.198	40.8457	37.9206	12.2164	32.4661	8.31929	14.9985	53.1116	49.2263	11.3415	19.9562
AKI48567	24.4484	43.1667	12.9749	39.1904	52.889	21.1419	778.63	96.7491	67.0699	22.2604	30.5947	35.2736	9.4451	12.5097	39.0271	21.3408	44.8469	80.3075	18.1638	13.2373	7.37323	9.25597	12.7127	3.15735	19.2116	20.4095	9.714	13.1087	22.7917	13.4064	22.5421	10.5808	2.56577	10.4872	39.5769	37.8654	63.7474	179.427	20.4148	37.8082	108.573	12.5351	13.6562	61.58	11.2608	19.5777	19.5332	68.0049	46.1382
AKI48568	91.9921	97.68	64.734	58.2206	51.5239	59.9087	43.5931	41.0244	60.0982	79.7184	35.632	58.9627	35.3277	44.8075	63.9321	43.8348	54.8748	39.7575	42.5355	59.0951	41.615	40.4064	44.3416	32.8743	27.8431	55.2385	30.9668	37.708	46.0194	46.8155	32.7798	102.665	29.0634	10.0945	51.2728	53.8444	55.9437	37.4718	39.0371	54.0824	42.5462	42.2715	41.9028	48.7737	16.0994	68.5498	62.2008	33.8307	49.458
AKI48569	20.6037	27.3445	15.8897	14.1743	19.065	13.5279	20.3921	12.3431	17.0033	15.593	7.19131	11.158	5.4392	9.97483	14.2628	22.4419	14.1005	18.9334	11.3869	13.912	10.1696	9.00226	12.2713	5.98949	9.58257	7.17571	16.7822	4.59503	25.4549	9.50203	10.6291	18.2797	30.6595	1.96629	15.8611	13.9264	21.9368	10.9798	18.8873	11.5608	9.35563	4.35844	8.00473	12.1677	9.72723	13.5292	14.9982	5.16427	14.1706
AKI48570	95.5312	94.4031	133.566	141.65	127.513	26.2841	128.932	268.89	120.781	155.322	39.0592	135.496	49.4094	102.409	125.391	124.11	92.808	117.186	88.0529	93.9163	42.0828	205.404	230.913	44.3484	51.701	20.9787	65.8727	86.9604	128.562	217.138	43.8584	114.801	146.315	30.3276	99.3804	135.13	62.2727	35.8441	72.5093	40.0744	295.705	10.8259	175.434	110.288	99.2023	77.6651	65.567	16.1056	103.999
AKI48571	23.4472	23.5744	12.647	10.5709	8.59907	4.27634	16.3719	9.02296	14.5263	14.3609	8.52475	24.8937	4.78977	4.07285	26.3688	20.6069	26.885	23.6951	8.16179	15.8139	4.57354	8.81803	9.71983	6.1365	4.95683	6.21837	7.36814	4.66891	21.4996	9.01115	7.76657	20.5456	14.3626	1.66492	28.254	9.15217	11.6755	17.7572	4.02096	9.77583	9.74704	3.74579	9.92183	19.5102	1.8303	12.4739	11.6158	15.1516	9.071
AKI48572	55.1559	103.812	24.3065	18.1249	167.301	150.65	40.1976	92.5185	23.0727	45.2741	27.7215	44.5748	152.263	25.8124	40.2639	123.586	56.7396	27.9179	17.0136	16.5294	18.1866	54.0323	83.7677	19.5841	14.5519	26.2306	11.9802	27.4133	118.823	53.8412	17.3523	60.8962	321.576	20.3029	46.3616	11.3804	34.5156	42.8295	26.0028	21.0447	80.0025	1.75012	36.9924	11.829	2.47997	38.632	33.726	29.0318	17.2981
AKI48573	140.111	97.0446	35.7322	73.3056	165.133	112.436	251.254	316.057	85.8342	74.7691	46.186	111.87	85.1311	50.2455	124.64	148.035	154.766	161.819	47.0207	58.3183	28.5178	147.674	287.643	18.5871	38.8351	42.0661	86.8839	57.0389	124.716	198.436	19.0906	94.6368	64.1945	49.3463	165.73	71.0733	86.2582	278.514	77.1796	29.8451	301.178	6.1747	139.534	122.18	30.3323	62.4706	45.3297	226.806	65.3131
AKI48574	487.731	290.315	88.4989	80.2614	188.769	486.26	500.741	178.031	206.192	276.963	61.1027	368.841	326.035	220.313	478.614	177.866	644.117	514.263	140.003	102.953	236.778	127.359	234.628	140.242	77.3084	416.071	105.625	285.074	121.826	225.098	144.764	1001.36	23.249	211.416	556.547	75.349	95.802	343.471	120.492	267.199	227.516	62.2924	156.593	320.771	72.2355	110.381	92.2993	311.828	104.201
AKI48575	284.935	173.582	89.8844	70.1715	50.3679	226.248	340.394	76.0286	203.634	190.518	70.5463	284.757	166.745	156.717	407.503	63.3379	590.613	425.326	100.529	111.198	192.519	60.46	111.574	109.13	47.9814	292.547	53.353	205.932	52.0231	102.493	99.8018	672.46	121.168	112.664	484.268	59.1707	62.9035	206.066	57.7041	215.008	100.382	124.427	66.1558	262.009	45.8342	74.1178	56.9624	164.418	96.7295
AKI48576	115.604	171.831	21.4024	23.5939	172.6	221.292	24.0468	63.0081	36.9335	88.6432	71.5057	20.9761	290.713	77.7003	22.8504	60.8265	44.0182	19.7132	15.5322	12.9968	35.404	62.6309	91.9779	22.1607	53.212	50.4525	60.7255	63.5627	57.7	92.2468	60.2633	108.204	24.9994	3.36338	42.749	24.9086	104.258	66.5169	55.9188	27.2503	74.1091	14.8429	66.0905	12.5855	98.5994	86.6056	101.244	66.7455	28.279
AKI48577	3.46165	3.14413	3.05316	1.70678	2.29108	0.868273	4.63257	0.854365	1.22859	1.35008	1.54761	1.32052	1.80422	1.44364	1.22385	7.3231	1.53827	7.23331	1.49971	2.8601	1.66842	0.905608	2.08488	0.781376	0.966972	1.12105	1.61924	1.78443	8.5594	1.89839	1.00655	2.41554	0.753109	0.326115	1.41617	1.63273	1.57195	6.78448	2.33575	1.41856	1.17907	0.601651	1.15321	1.38725	1.84501	1.61753	1.61385	2.74798	1.27601
AKI48578	9.16847	5.53094	6.94451	5.51136	79.1472	2230.33	14.6942	36.6172	117.898	1.50117	112.802	11.4581	1893.1	10.172	19.7136	122.453	44.0874	5.17942	17.6759	17.8089	25.1928	11.8596	181.503	0.713911	34.8885	477.318	16.5954	15.3356	61.0607	74.8765	29.077	183.022	123.282	9.84353	26.2292	7.33868	1.49413	179.296	303.598	2.57222	52.3328	10.0004	10.7798	6.94625	32.9793	17.5594	3.33704	87.9724	9.9316
AKI48579	33.2624	47.2516	40.7833	25.6921	52.6694	1007.42	29.3245	68.9663	94.3496	43.9201	91.0039	56.3194	352.048	25.1072	62.6848	52.5919	81.3929	68.9792	12.6184	42.2787	29.7286	32.6625	156.314	10.7778	4.89958	76.1554	17.4793	30.7665	45.3609	104.637	14.5643	206.785	23.6613	15.9083	69.875	23.5704	18.1852	93.4273	137.302	11.439	81.9341	3.40462	34.2266	45.2731	62.7175	27.0082	16.4023	74.0425	24.5741
AKI48580	1.54153	2.32485	0.716486	0.598459	2.21789	1.5182	1.82043	1.20246	7.27925	2.33467	0.504412	0.622099	8.06634	0.505306	0.949895	10.3942	1.16603	0.674897	1.30021	0.6951	0.926572	0.498502	0.899856	1.57543	0	1.94385	0.697561	1.47339	12.4424	0.759059	1.02665	1.61459	0.155459	0.315244	0.861958	0.565529	0.628036	2.97056	0	3.59497	0.591524	1.45212	0.827425	0.449192	0	1.15985	0.631203	0.739557	0.556613
AKI48581	2.08471	2.51523	0.382794	0	1.88197	2.73753	2.34465	0.346914	5.63584	1.06192	0	1.01318	7.86206	0	0.583082	7.569	1.35162	0	0.80382	0	1.06079	0.11985	0.423281	1.40684	0	4.00577	1.88671	0	9.25589	0.534125	0.528918	0.685022	0.373754	0.142108	0.722902	0.370812	0.452977	4.16606	0	4.48398	0.399977	1.92934	0.284185	0.323984	0	0.7605	0	0.10886	0.286759
AKI48582	2.04525	1.72734	0.281662	0.409814	1.80019	2.68572	4.27851	0	3.53576	1.20554	0.428312	0.553804	6.01635	0.330054	0.772262	7.85007	0.751421	0.647022	1.10405	0.283765	0.811758	0	0.53985	0.573319	0	5.15807	0	0.390969	11.0153	0.157205	1.34916	1.81455	0.550021	0.083651	1.2766	0.327414	0.799928	9.3422	0	4.07396	0.235444	2.02803	0.376389	0.381423	0	1.34299	0.148882	1.21751	0.506397
AKI48583	1.60459	0	0.883907	0.964554	1.08641	0	7.03822	2.00264	6.16437	1.40119	0	1.67109	9.07711	0.647357	3.70257	16.6452	2.42745	1.81292	0.618698	1.78101	0.979787	0.553488	0.977393	1.24943	0	5.78106	1.45219	0	20.4435	0.925008	1.22132	3.16356	0.863033	0.32814	3.67234	0.856238	1.04597	6.87129	0	5.85221	0.615722	7.00075	0	1.87027	0	0	1.16804	1.00547	0.993229
AKI48584	4.45387	2.78634	0.590648	0.760225	3.01555	7.58152	3.22817	0.452933	4.2248	1.33244	1.03636	1.40872	8.95834	0.332753	1.62636	8.38484	1.39036	1.75193	1.59011	0.961247	1.30943	0.369854	1.33973	1.69549	0	10.2222	0.746455	0.315333	8.69324	1.01434	1.17186	1.62613	0.443615	0.640947	2.02494	0.704196	1.61294	5.18023	0	6.94187	0.632986	3.33681	0.97818	0.692176	0	0.72212	1.08071	1.24039	1.05511
AKI48585	36.9754	39.1401	51.8815	44.034	30.7029	3.20641	30.1302	77.7546	20.3245	28.176	27.759	68.8781	9.07711	46.5815	76.1734	53.1924	56.0877	79.6897	16.678	65.7232	8.57313	45.4823	40.3706	5.10637	10.265	2.38783	22.4143	38.675	47.6745	46.7866	9.73515	25.446	10.5065	6.91948	60.6735	36.6073	30.9242	15.0372	30.5408	8.22049	91.4214	7.47116	41.3697	66.4354	16.1547	35.503	32.5021	26.6121	41.9603
AKI48586	18.6221	10.7455	13.3802	22.226	47.6924	11.6952	17.4838	23.2416	21.2548	15.3777	24.5857	29.1751	12.8245	15.3524	33.9685	20.9974	32.8963	31.4683	6.24374	21.3436	5.56186	14.3831	20.2204	4.91748	47.2415	9.04285	28.5776	10.0603	30.4776	17.892	52.1768	8.7796	80.5629	1.82133	26.4476	21.8904	30.0835	18.7227	9.08825	19.5349	17.3984	2.24795	21.1913	28.5002	34.5843	34.5574	34.7734	10.0201	24.5573
AKI48587	10.7244	19.4086	7.50762	17.9969	22.3883	9.97525	10.8554	23.981	15.8314	9.16978	22.4587	22.4307	9.60565	7.03078	27.4646	23.4087	24.5291	22.214	10.8546	9.54758	5.45704	13.7952	20.7768	4.38408	37.9752	4.50776	17.3896	6.83355	24.0663	14.5113	27.8894	5.72644	12.4976	2.28452	24.2654	21.3807	24.4677	15.5633	15.549	5.26528	14.3175	11.343	16.5381	20.9376	24.0095	29.3418	22.7695	6.72009	20.7446
AKI48588	0	26.1043	1.56822	2.28174	0	1.49534	4.99486	0	3.88863	0	0	6.16687	0	0	5.73301	0	2.46101	4.3744	0.878152	3.15986	1.91216	0	0	1.06403	0	0	0	0	0	0	0	0	0	0	4.26466	2.22806	0	4.22622	0	0	0	0	0	3.71642	0	0	0	1.07034	5.40402
AKI48589	0	41.6977	5.77939	1.48393	0	6.48329	6.24694	0	2.89778	0	0	3.08509	0	0	4.14273	0	1.86727	4.46257	1.90369	3.76753	2.63789	0	0	1.9222	0	0	0	0	0	0	0	0	0	0	3.33849	1.75639	0	7.04748	0	0	0	0.489563	0	2.58961	0	0	0	1.74023	6.11218
AKI48590	0	29.0996	2.7176	0.878683	0	5.75845	1.84951	0	4.91362	0	0	2.05513	0	0	3.90954	0	3.31702	3.4682	2.53628	3.65052	2.67768	0	0	1.53657	0	0	0	0	0	0	0	0	0	0	2.50905	0.975012	0	4.06872	0	0	0	0	0	1.27783	0	0	0	1.20219	3.39302
AKI48591	17.3871	14.6209	38.6017	20.6923	63.1414	101.705	9.422	26.1718	42.3941	13.6877	11.5855	14.8154	73.9175	10.6282	13.8156	16.9434	13.6641	18.0967	11.3767	18.1291	34.9872	25.0804	38.9401	33.3132	65.7616	78.0184	5.72208	2.51796	23.1896	21.2614	78.6019	15.0623	9.06828	27.0446	9.53713	23.9917	14.425	7.3704	34.302	90.7596	19.0047	5.01546	23.2709	11.4226	25.3484	27.1011	11.5061	5.44753	18.3723
AKI48592	526.324	186.892	76.8102	109.643	131.472	496.436	253.954	137.444	600.537	309.869	121.069	325.865	377.451	61.7015	395.953	47.2387	717.606	270.98	111.409	77.043	188.197	49.3251	90.4168	151.277	136.074	796.709	88.8686	63.821	46.0617	76.0891	234.746	411.394	14.788	65.7649	550.749	116.674	122.417	461.495	126.48	578.384	125.945	90.3574	79.2607	291.914	42.7163	164.152	115.618	329.997	133.264
AKI48593	113.228	21.3969	2.68798	5.4249	4.12086	24.9416	16.0747	68.104	306.363	5.70429	7.03226	19.1689	10.804	7.19713	108.149	15.4577	166.099	55.155	3.72249	6.31878	38.6221	37.8985	46.1928	100.537	29.4163	3.7051	3.98879	13.741	17.5629	42.7088	42.918	6.62052	3.16069	20.9877	161.413	7.27955	10.0555	22.5884	15.3717	24.9949	86.7759	6.49297	28.2166	22.3832	61.5974	5.39765	5.95827	16.2417	175.272
AKI48594	76.2636	71.521	22.2895	49.9809	84.5554	103.207	17.7539	86.3704	97.1631	17.4487	27.8969	142.755	515.443	12.3608	180.238	146.478	235.568	55.838	24.6545	23.1952	34.5698	31.0162	73.8393	8.40183	31.8506	53.153	31.3455	17.8252	99.5172	73.5934	35.9943	118.842	18.9867	1.97503	237.455	49.8772	51.4497	45.921	171.022	7.00736	90.2847	21.3985	23.5616	120.876	146.37	32.802	52.606	47.423	99.3603
AKI48595	83.9571	2.82685	2.36621	2.89508	6.87418	33.3309	8.82772	4.77621	53.923	34.5259	2.04443	10.4924	220.903	3.93856	10.1575	15.1906	10.9711	13.5889	5.11932	5.09283	21.2215	1.81843	7.53227	59.5967	2.97191	179.801	1.41364	2.23942	19.2223	2.62631	14.3658	158.598	1.68024	1.677	9.34335	7.4321	2.80004	8.36109	14.4648	549.636	2.69719	6.66001	4.39166	10.3775	2.89706	6.41041	2.84258	4.28214	2.49772
AKI48596	419.499	506.919	230.306	152.414	302.299	33.5806	170.842	93.9561	135.193	436.901	175.245	154.853	121.024	386.997	146.642	146.975	207.826	245.084	207.569	237.521	231.334	154.142	181.045	118.83	184.904	322.075	147.332	413.541	150.364	207.726	241.275	279.659	44.5989	43.9955	216.763	150.706	196.986	160.923	105.23	196.976	120.447	85.1139	169.376	176.811	181.426	222.106	208.015	404.647	114.217
AKI48597	97.6475	94.9644	40.6686	63.7673	49.5851	5.43988	34.2449	24.8542	39.3447	97.5104	43.9966	28.4128	7.53256	76.9991	27.8391	44.5082	18.5133	34.5352	50.8287	26.398	36.0008	48.0996	49.4759	42.3487	58.2135	11.5137	55.4341	68.0187	45.4965	49.8377	72.484	29.4611	29.7612	0.968192	20.3472	58.9486	54.876	24.2866	19.0983	16.8936	24.5541	33.1553	50.7035	30.4543	58.3073	101.036	67.3118	15.2738	57.2071
AKI48598	41.0285	32.2258	34.2049	15.5593	19.5757	7.95493	25.9214	10.2413	7.93386	48.6917	32.8691	15.543	12.4616	24.44	14.094	22.9943	14.6394	40.5687	37.2667	25.8261	15.0904	18.0941	35.8378	7.03268	14.0407	13.7898	34.1413	18.9495	35.8797	31.8005	10.7588	48.317	37.1737	5.85635	15.2394	13.6651	24.0523	39.2268	31.9904	6.48919	8.08316	12.8875	22.8035	14.828	22.1619	32.5461	31.6702	19.2819	9.8858
AKI48599	640.338	250.097	45.2227	81.4255	643.375	9667.19	122.57	386.785	290.853	1182.85	949.862	95.3291	7335.29	2149.5	123.992	419.417	321.574	264.81	1233.72	84.2866	78.3252	420.164	927.605	30.0442	106.213	996.752	174.599	1076.94	368.454	903.129	109.35	7605.15	230.708	4513.56	254.499	54.0288	181.948	391.979	1856.82	209.013	492.609	57.7963	498.141	76.55	116.735	213.38	116.532	949.427	39.3823
AKI48600	52.576	76.177	33.6813	17.9186	101.706	506.706	36.667	60.9899	81.2033	35.0995	82.3319	51.9683	416.123	31.4381	56.9171	77.5487	125.444	40.998	32.2184	25.8567	27.0875	22.8314	127.338	4.53251	15.6004	113.315	23.154	40.8298	70.5462	106.757	18.2819	154.097	32.8228	9.45585	92.1993	13.819	19.431	207.053	183.107	8.16532	109.07	16.3847	20.9254	33.9236	47.4377	33.907	21.0155	372.655	10.5575
AKI48601	58.5695	57.2048	72.7577	20.2781	49.6364	503.842	64.3938	46.246	70.5802	38.7066	23.3628	50.6232	237.111	24.9152	60.5115	63.6502	77.6691	63.7428	17.3599	63.0189	22.0784	22.6768	80.008	5.95665	13.0388	51.5337	33.1743	25.1341	53.0699	66.6089	11.9283	55.3801	25.9299	6.7628	67.5612	18.8514	37.3998	71.4325	114.715	10.6191	65.6655	7.90152	25.7447	38.1739	47.9216	39.2439	31.9037	123.959	17.9215
AKI48602	70.8996	99.8124	46.547	36.6301	74.5228	335.669	70.858	36.4557	71.9107	34.0639	39.3811	64.0125	203.463	31.747	70.0546	55.9138	96.4051	94.8451	33.5368	36.6155	30.4906	23.8331	79.9015	7.77635	24.0414	109.882	46.666	29.6517	55.7437	64.1864	26.4162	71.1483	26.362	5.59102	86.4592	31.8615	45.3854	119.159	89.8395	16.791	45.837	30.6213	27.4596	56.1878	55.3176	49.4545	48.7232	174.324	27.1092
AKI48603	135.229	194.459	89.3258	70.9703	29.8097	112.017	153.196	140.711	85.9137	237.632	110.725	154.507	113.413	97.6946	160.802	76.6645	208.569	161.314	128.535	60.2133	84.433	120.479	188.527	70.2186	12.9643	63.5917	86.4525	80.7822	86.0537	171.549	21.942	201.897	132.569	12.5409	192.941	67.6155	124.025	157.678	51.1857	16.6533	175.584	29.3127	111.249	115.282	28.9874	113.147	110.171	223.05	57.8314
AKI48604	50.6539	108.998	17.9789	69.583	33.9422	24.6864	51.0968	61.7856	44.9156	144.212	95.6891	63.8476	47.8562	65.9423	66.3833	63.9216	132.043	40.1203	76.3122	18.9825	22.9583	56.4705	75.4925	9.92151	21.5935	59.6407	62.3842	62.3902	59.8788	83.7889	31.4002	58.6849	16.8521	49.8715	110.605	64.277	85.7816	144.758	31.6529	22.7083	80.554	95.4836	61.0779	51.7369	60.578	100.584	81.3484	144.878	60.2304
AKI48605	536.819	871.504	386.103	400.013	421.152	524.937	539.519	560.965	735.704	1218.91	644.692	607.849	1056.6	452.007	659.466	331.344	1066.55	287.277	667.895	334.873	548.285	342.796	492.337	307.064	372.419	1444.1	340.194	402.793	288.605	432.687	459.306	1046.13	158.572	405.862	898.483	396.102	637.174	1317.15	316.725	427.841	653.659	886.536	377.144	507.543	724.437	708.99	553.637	1168.14	473.992
AKI48606	438.554	396.841	394.894	251.795	1267.66	3233.83	5019.64	2492.52	4521.58	193.321	1289.31	1795.3	9646.81	455.936	2450.28	5529.2	4839.19	1562.71	1050.36	1113.96	921.806	698.192	2208.99	124.773	346.601	2084.43	282.411	532.022	6305.4	2494.12	400.133	2552.34	2490.32	2818.17	3791.93	279.024	137.44	17624.4	4638.69	104.108	4315.52	60.2115	612.203	1631.81	8175.66	470.723	104.367	17672.2	581.205
AKI48607	31.5559	35.144	17.6695	11.6037	85.2265	245.894	20.7094	50.1171	92.7346	20.8182	29.4109	47.8871	373.499	14.4097	65.0314	70.1454	131.299	21.7835	14.9752	44.5516	70.2453	15.7891	95.7551	5.18428	29.294	144.799	33.2664	14.2519	76.1107	107.881	26.3939	68.7095	20.8891	8.50972	104.471	12.3978	10.8501	120.479	288.817	2.33487	71.0561	9.49021	15.6704	27.7271	232.394	18.2162	7.57278	71.326	18.3165
AKI48608	694.899	597.443	174.747	200.09	438.076	34.9254	216.353	384.452	53.7717	487.305	197.475	219.778	150.456	272.741	178.738	255.584	151.433	146.971	141.894	120.096	160.262	341.949	527.453	73.1995	108.568	178.231	195.628	336.02	249.242	500.391	103.182	548.682	74.1262	55.8737	129.991	162.568	297.885	311.448	125.659	85.3349	502.404	22.249	363.189	177.322	105.78	263.025	296.747	402.407	58.7683
AKI48609	51.0084	38.0976	97.4528	41.3696	37.2768	18.0744	83.8675	38.3992	43.028	88.9078	29.6724	44.3529	69.6189	54.5502	52.3115	47.8741	60.5431	70.9867	28.0968	61.3346	45.7309	35.7482	95.1838	28.8745	17.8696	39.9636	30.7759	47.9798	37.9798	72.8126	29.5806	65.4479	100.595	113.585	43.6301	32.2595	36.9447	53.6255	36.8074	33.6182	50.9524	51.0605	48.3427	48.3183	59.1573	46.9626	33.5946	46.2953	27.8985
AKI48610	65.0282	41.9089	70.9755	30.1064	10.1183	10.0773	56.1472	21.9786	31.6368	97.61	24.5294	38.3625	21.0207	52.9588	37.1104	42.7367	43.9068	59.5069	20.8687	57.4957	49.079	29.8149	64.1307	26.544	19.7755	28.0851	36.9196	50.5724	41.4015	51.6904	15.9861	53.3534	18.8998	130.588	34.6226	27.5159	30.5413	35.7454	7.02728	13.2579	25.9604	30.2778	36.6696	32.672	35.05	35.8044	39.9861	28.4096	23.1678
AKI48611	17.1954	17.0853	7.10418	3.14148	0	0.66412	2.04771	4.03971	1.02543	11.2065	7.41385	1.94881	0.286098	10.814	2.17486	9.31227	2.56855	1.42852	3.99761	7.71857	5.63588	4.49213	6.05853	2.24468	0.06415	0.0911055	2.0597	11.3597	8.78659	6.80283	0.4491	8.47543	1.36008	0.775689	1.36792	2.06904	7.74734	1.51602	0.56769	0.496606	3.49321	4.81427	3.77461	1.17897	1.25069	7.47208	7.36303	1.70339	1.46091
AKI48612	22.576	19.8097	14.6974	3.70116	0	0	18.0046	28.1764	17.9593	33.1556	6.44703	8.12221	0	29.8082	9.04106	47.903	14.6371	6.02896	14.2443	6.83405	6.57932	15.5747	20.419	7.35123	0	0	3.71488	21.5781	36.8454	23.6628	0	34.3941	9.93481	0	10.6753	6.20601	9.36495	12.8902	0	0	34.6519	2.4421	9.23261	6.21969	0	6.73832	10.458	16.0756	5.92851
AKI48613	67.3929	29.0394	24.7494	11.2531	1.08641	2.10707	314.554	48.8644	84.5888	16.8142	8.40076	47.7932	5.44627	20.7154	91.891	39.1163	203.212	77.2304	21.6544	16.4744	37.7218	32.1023	22.1542	21.7401	0	16.187	29.0439	18.404	40.8869	31.4503	7.73502	26.8902	20.7128	2.29698	147.228	10.2749	17.7814	349.978	11.7073	11.2542	82.8147	5.09145	35.7634	48.6271	7.93618	7.02426	8.17631	112.11	21.1889
AKI48614	694.292	597.45	690.615	261.326	149.527	37.5653	689.554	318.261	461.639	531.837	378.62	225.47	163.447	380.513	307.067	255.654	317.098	311.123	342.821	701.248	413.333	302.445	425.755	119.528	198.774	327.44	380.842	378.694	295.386	441.14	204.312	308.793	76.6239	45.0461	263.849	235.644	380.04	664.292	211.932	225.763	360.327	100.529	385.424	209.198	86.3719	406.684	407.32	497.482	255.283
AKI48615	479.576	375.223	367.668	171.382	409.144	31.2275	381.664	116.807	209.616	195.893	217.464	172.263	133.629	170.348	237.452	88.3967	248.518	214.229	186.443	389.403	162.512	100.349	136.645	58.5549	161.008	182.112	170.263	158.096	90.2817	125.462	167.261	292.771	128.189	64.0315	188.4	157.87	255.604	334.773	126.497	162.418	125.117	92.1207	110.814	140.87	299.805	262.279	246.391	224.639	144.365
AKI48616	186.66	138.859	65.5302	85.2683	66.7918	27.9403	257.143	132.536	180.718	135.339	89.6234	157.128	79.3315	86.8167	194.562	82.7701	256.569	123.805	73.837	35.6934	56.7672	81.6509	97.6947	28.6924	72.0108	107.844	149.675	117.399	59.9301	94.41	89.8088	145.394	435.914	49.248	227.283	87.9931	142.481	344.719	50.7523	44.3633	141.861	91.8729	92.2558	125.805	70.3385	185.229	123.205	122.192	102.071
AKI48617	455.89	333.951	50.8243	190.853	31.234	3.5634	479.773	281.781	404.256	158.765	164.802	339.696	46.0526	206.914	477.593	199.864	614.023	291.265	54.4086	25.6019	39.3533	103.432	218.187	19.0169	311.848	124.164	218.575	168.589	144.579	193.978	175.563	262.154	175.143	8.87902	507.005	187.762	265.335	519.048	127.932	49.4852	305.618	51.6629	133.171	268.217	72.5975	181.157	248.894	163.239	223.402
AKI48618	110.439	101.124	75.774	83.7743	62.7568	36.2557	274.481	189.77	164.785	145.52	98.0871	176.632	89.2498	84.735	222.775	191.792	301.969	164.662	48.2861	31.1926	81.284	125.339	122.93	50.5217	121.322	100.894	273.077	96.1326	133.054	112.362	177.876	70.9591	130.998	4.83961	253.576	100.15	136.911	338.651	50.9145	45.6457	191.08	38.3281	140.333	134.702	76.0366	189.93	135.663	115.853	94.403
AKI48619	141.061	111.535	91.425	85.7061	83.3454	17.9258	114.098	55.4163	59.7524	48.8846	113.849	108.845	57.4432	26.7638	93.4936	36.1475	116.921	162.351	59.6536	50.5063	42.4818	37.2572	54.8021	30.0982	47.8752	59.45	72.6097	16.939	57.4192	44.3636	63.9825	105.531	92.8726	12.1461	105.237	87.839	97.7276	152.809	37.5011	28.0852	51.0958	68.2977	37.1688	90.0523	69.5089	84.1338	81.2401	103.286	46.153
AKI48620	250.872	209.977	66.293	136.336	185.734	40.5206	252.48	96.5888	92.1362	142.544	130.212	159.782	134.411	61.4989	129.784	64.3402	162.719	287.906	150.629	47.0085	82.3398	81.5863	100.371	51.4189	88.6923	117.178	132.652	41.8809	114.726	86.3341	131.762	100.078	42.4878	22.2757	148.627	127.503	150.458	342.331	56.9779	74.7109	93.7201	66.9477	86.0643	151.492	42.1783	131.029	130.282	338.717	69.2713
AKI48621	0	0	0	0	0	0	0	0	0	0	0	0	0	0	0	0	0	0	0	0	0	0	0	0	0	0	0	0	0	0	0	0	0	0	0	0	0	0	0	0	0	0	0	0	0	0	0	0	0
AKI48622	6.20223	76.0779	7.82963	1.34633	106.382	253.836	7.32437	13.8044	20.242	1.354	6.22369	7.1052	516.638	1.77241	12.5768	48.6562	46.5232	8.58417	5.77935	8.31835	37.2405	4.32337	126.56	0.563433	25.6335	231.09	9.58916	3.45805	28.2856	53.8301	29.1114	50.6957	50.5942	3.85793	31.7768	1.56288	1.51611	101.812	124.299	1.95755	16.1143	3.9975	4.54446	7.34966	48.8604	4.80797	2.0693	78.8218	2.82602
AKI48623	16.7653	20.2275	78.5003	0	0	0	11.3135	4.18484	14.3127	3.66	17.5547	10.476	0	0	10.5506	8.69572	36.2325	11.3652	0	83.7385	409.484	5.78301	64.6766	7.83266	0	0	30.3459	0	19.4181	41.8806	0	33.0538	45.0861	0	17.4408	2.98208	0	105.297	0	0	0	0	0	7.81648	0	18.3479	0	68.2853	6.91837
AKI48624	45.2026	47.2658	59.2864	27.776	46.6361	27.7003	28.1793	42.5536	28.2074	49.5285	21.1863	23.5828	43.8358	50.3675	29.6205	42.8716	34.8893	24.3197	28.5507	53.7562	18.0066	39.2032	53.7566	15.4868	13.3238	19.3877	16.7534	38.6783	34.4048	46.9874	18.0219	45.833	34.5003	21.041	28.8413	23.0488	24.9756	16.8375	46.6316	17.6335	40.2247	9.39125	37.4999	20.2719	42.6812	32.9798	26.6371	9.57647	23.0058
AKI48625	15.3483	29.6286	7.39792	28.1398	20.7835	4.03092	13.9823	34.6718	27.5163	12.3974	28.9278	94.3077	9.5507	10.5266	94.9789	30.6489	107.637	57.0518	25.7432	10.8603	10.5434	27.1329	32.5656	11.234	19.8575	5.25322	11.807	11.7359	35.5538	26.5437	20.4438	15.8866	30.9566	0.784683	109.372	28.5289	42.5208	12.7069	4.73775	2.58358	31.2144	3.65257	20.7134	68.8749	22.7734	25.1957	27.9315	5.53007	37.8434
AKI48626	42.1687	142.456	162.603	133.502	205.566	110.748	113.824	174.729	323.999	285.379	105.97	191.475	209.921	534.193	256.527	43.7437	182.267	211.537	169.098	170.838	123.594	65.4555	106.168	82.7443	72.7434	136.734	106.858	467.535	48.8412	126.408	92.0092	24.9415	99.7941	96.5834	194.773	79.5068	120.947	77.0464	52.0669	184.555	158.576	20.0705	84.5013	76.6752	219.939	433.804	92.0885	128.155	97.4476
AKI48627	47.6711	233.308	230.146	167.969	334.184	298.229	179.652	221.084	562.406	360.296	105.463	216.816	279.354	206.329	303.949	87.2376	263.586	309.02	110.003	306.756	112.441	111.48	214.083	72.64	98.546	194.474	51.9934	203.752	71.4955	205.24	111.024	73.9843	22.0898	24.6969	245.009	136.844	195.373	79.2134	163.548	175.647	263.226	46.2515	141.167	162.988	133.497	193.702	190.058	109.146	201.36
AKI48628	10.183	237.528	813.832	641.366	130.996	60.1731	82.4596	259.265	277.462	1.85253	97.7396	572.317	126.73	4.10822	586.359	83.6263	569.251	426.071	339.63	738.435	507.016	35.7106	61.3377	831.232	30.1382	44.025	10.7518	9.73288	47.1772	69.7907	27.9886	15.0573	10.9539	0.694143	568.86	550.627	154.883	41.6682	144.783	5.23755	197.327	79.4316	23.5983	538.459	62.1922	248.888	151.958	23.9282	497.601
AKI48629	6.51425	162.056	125.681	362.993	225.778	78.2097	34.7486	168.567	195.638	2.30247	118.88	359.693	214.086	3.25385	355.876	85.9175	369.457	205.099	98.0783	103.637	95.8908	33.4914	141.524	66.3274	38.2451	96.6727	18.2481	8.00525	66.8275	139.006	40.2957	24.1576	9.51004	0.697802	338.643	290.394	249.525	45.1646	213.27	7.31032	145.993	74.8059	24.4204	279.489	56.9062	141.905	254.26	47.7686	244.496
AKI48630	14.3094	247.458	175.386	1297.42	395.609	203.563	253.476	601.853	820.516	1.56194	249.721	1281.61	558.54	12.5082	1248.21	351.305	1263.29	798.124	434.037	174.048	233.729	139.85	481.812	123.678	79.2569	224.261	43.1679	45.5897	198.884	368.915	98.6284	169.272	1290.42	2.43857	1258.86	971.862	329.579	275.065	242.27	22.749	538.565	296.076	65.8343	1178.07	144.227	313.205	265.618	212.956	829.152
AKI48631	0.796863	135.561	157.038	235.753	87.673	1.0464	43.2877	101.642	111.398	2.08754	143.515	235.605	1.35235	1.44669	232.852	7.23298	230.855	149.093	175.289	132.561	133.383	17.0419	4.04489	106.351	11.8259	0.430643	5.04826	3.8082	8.76807	3.75154	13.9501	0.392767	0.857188	0	227.553	166.757	266.733	20.2468	4.69594	5.1419	67.1179	130.849	11.1615	188.361	6.98671	196.219	248.849	11.4846	128.328
AKI48632	0.832572	119.537	182.592	342.659	39.882	0	99.3037	101.157	231.269	2.04477	88.2674	407.309	0.470982	2.26727	372.134	7.98893	370.436	260.941	224.555	238.247	93.4466	19.8877	4.52198	71.8629	12.9367	2.24971	9.23034	0.994712	13.7415	2.71976	13.783	1.64147	0.4478	0.170261	389.104	267.342	193.208	35.1776	5.60728	4.14602	72.0824	347.313	13.7471	317.62	3.64989	140.547	209.697	14.2491	220.443
AKI48633	0.564215	45.836	78.1671	155.374	17.1267	0.370449	32.0457	56.4751	124.212	0.431105	64.5923	211.614	1.06391	0.834631	190.533	8.04771	186.054	98.9563	83.7929	62.4944	31.4516	11.3691	4.39141	33.3013	4.69953	0.508191	4.68075	0.719033	12.0896	2.47556	5.89296	0.556193	1.31501	0.173073	193.204	135.634	129.032	16.8591	3.53604	1.68844	29.3723	164.631	8.2297	164.102	2.21976	84.2855	137.315	4.27203	121.595
AKI48634	0.516601	54.6414	71.9975	199.953	17.0222	1.13062	43.5762	71.7394	216.949	0.413521	79.8769	233.963	1.36378	0.486307	228.548	7.94912	227.385	83.3095	95.7443	48.3567	42.9266	15.0279	4.19564	42.5318	12.4501	0.806528	6.5455	0.164589	15.0583	2.77954	13.8496	1.18826	1.57451	0.176075	218.263	170.485	174.549	21.4831	9.76123	5.50744	33.8647	287.748	11.7253	200.873	3.63903	124.758	178.375	4.18127	169.55
AKI48635	0	56.4461	67.358	253.169	46.0742	2.39357	67.4469	130.885	280.491	0.663212	112.608	301.706	5.15567	0.735379	319.02	5.9877	294.989	111.346	141.033	62.7186	58.0621	20.0151	8.32719	57.1512	23.0434	3.28356	7.1485	0	10.556	3.56099	25.3583	0.299476	0.980381	0.248505	291.954	218.471	193.675	35.0385	17.9028	11.9322	60.6767	351.122	13.7284	251.055	7.23955	150.278	187.309	9.32783	218.886
AKI48636	0	64.9696	68.1432	276.222	44.3586	3.92844	101.343	106.486	303.412	0.783714	69.8544	282.772	0.676937	1.56902	318.044	10.0859	283.765	59.218	125.386	107.336	40.3249	15.8401	5.22381	48.732	18.366	2.58678	8.12244	1.42969	14.553	3.16175	18.444	0	1.28723	0.122357	309.971	220.779	177.07	40.5678	13.2642	14.7717	51.4285	140.371	13.0296	142.477	21.3873	111.644	174.87	13.4503	230.423
AKI48637	0	73.0579	97.9395	326.306	93.336	10.1509	145.625	187.488	405.033	0.56252	90.3848	386.693	7.28819	1.03955	395.932	12.6965	307.393	99.5651	166.913	76.863	89.8793	22.2203	7.84768	71.6279	21.2444	3.24921	6.99597	0	17.1606	4.45624	28.438	0	2.07884	0	328.366	267.434	222.554	51.1251	20.9693	18.7954	109.257	225.864	19.7581	289.524	29.2538	191.757	206.326	25.4303	280.714
AKI48638	0.270299	93.2701	115.916	280.499	69.3605	12.423	126.222	95.7403	329.752	1.06215	193.591	342.53	4.28139	0.981444	349.107	8.69223	293.19	104.75	184.056	78.9796	56.1989	15.151	5.104	39.6948	25.1655	2.33721	9.29582	1.0334	19.8799	3.06447	21.9451	1.86519	4.5068	0.165829	299.468	238.23	294.248	55.0966	24.4242	13.4224	48.6968	465.394	11.4409	254.816	9.66197	218.607	286.484	19.0123	236.636
AKI48639	1.12245	130.008	211.85	388.137	72.197	12.16	182.828	127.271	401.985	1.8378	312.337	467.47	7.61958	2.2642	473.211	14.118	408.262	148.884	269.306	189.916	76.0776	20.4236	7.40685	66.5118	19.3629	2.32529	12.1901	1.07283	16.7383	3.50493	17.6564	1.10649	2.26392	0.286927	418.437	308.813	385.777	72.2597	33.7031	18.3432	67.0296	609.032	16.1235	310.132	14.0681	281.305	407.515	28.3537	287.757
AKI48640	0	169.942	228.748	397.703	76.7681	11.5121	194.636	150.264	414.258	3.06219	363.514	454.803	5.28997	2.35792	482.682	5.45655	400.277	160.065	279.664	277.811	70.3938	21.1682	9.84945	54.6109	13.6406	2.52682	11.6368	1.67586	13.2002	6.40155	17.4975	1.72843	2.5148	0.358564	420.86	298.048	417.936	83.9269	21.9773	27.3829	99.8	184.987	15.7751	293.472	7.48944	310.219	437.784	52.554	288.815
AKI48641	2.26421	190.853	284.688	432.343	79.2984	19.7315	274.609	168.936	461.96	7.41444	400.67	462.198	7.45223	3.65388	479.542	8.75452	390.354	151.7	324.292	381.228	128.813	26.1818	9.40349	92.4958	18.1457	4.82036	13.5058	3.63966	13.2316	7.29759	17.3643	3.04366	1.99277	0.61036	410.232	324.114	485.584	129.367	27.8991	32.4542	111.724	532.384	22.1179	329.024	13.7668	370.34	531.021	77.808	320.312
AKI48642	2.98319	201.258	493.749	582.559	98.9703	25.7894	627.835	325.719	727.689	18.7236	481.044	640.471	9.28167	7.92328	661.665	8.12334	542.797	190.321	512.056	651.888	348.566	51.6654	19.9884	193.612	18.7936	6.807	18.899	5.46503	12.9571	14.8566	18.8588	4.16609	5.21466	2.64361	559.231	419.372	598.779	290.13	54.2748	42.2652	232.856	613.305	46.0548	555.355	11.6807	458.704	658.711	179.182	532.426
AKI48643	23.8879	414.704	4517.89	13552.6	1368.65	236.309	14131.3	9430.61	31283.5	57.4223	6488.87	14070.7	67.8668	24.6288	18091.7	9.91205	9592.92	4951.95	10259.9	6339.94	8124.77	155.093	55.9392	3894.09	101.606	59.5753	24.2615	30.4427	15.6784	41.0574	73.4689	16.7454	2.42687	12.5384	8867.08	6133.15	9338.76	11670.3	106.361	206.266	9200.67	9749.36	90.9614	6156.87	34.1912	3731.76	7985.57	904.687	21138.9
AKI48644	0	115.076	2077.76	1041.02	270.927	1.43961	272.987	683.858	1046.84	4.54732	463.764	933.944	2.4807	5.30752	953.699	5.68626	548.255	444.92	716.076	1450.47	1026.05	77.5227	32.2762	990.061	29.2022	11.8494	9.92182	4.19138	10.7931	17.4851	42.2784	4.32287	1.76895	1.12098	570.696	755.245	791.816	200.619	117.521	37.2159	522.064	688.77	61.8711	709.705	17.2526	597.498	812.407	66.2922	929.008
AKI48645	0.851654	125.102	1014.55	684.985	198.646	2.0969	151.795	255.898	868.367	2.39376	417.9	680.645	6.98576	2.70578	701.322	6.7364	422.524	334.037	577.457	931.199	469.507	25.5212	10.2023	232.002	24.6299	9.47355	8.28574	1.32276	9.30929	6.70975	25.2539	1.99392	1.71774	0.849048	431.246	474.112	651.13	125.7	41.943	25.0281	216.342	977.318	17.9804	455.361	12.0622	374.451	664.045	48.9301	590.777
AKI48646	1.69717	100.335	769.424	766.171	273.483	0	298.916	462.186	960.976	1.85253	486.921	791.487	7.68063	5.47763	934.898	12.3239	580.988	383.119	765.639	689.457	375.663	42.443	18.9527	190.826	36.5964	18.3437	16.8957	3.24429	15.7257	14.0234	34.4475	0	2.73847	1.38829	589.694	494.176	663.786	151.653	58.1036	45.2334	358.836	1040.02	28.1097	452.606	3.43392	455.057	670.839	74.4433	553.98
AKI48647	1.66514	84.3787	996.147	479.456	288.616	3.27987	211.249	310.485	560.98	1.45406	376.608	583.022	3.76786	2.01536	642.186	28.0692	395.671	258.119	252.324	1320.55	235.38	29.0059	11.8332	143.402	14.3623	8.99882	13.5629	3.18308	16.8755	7.19936	20.0673	2.4622	0.8956	0.510784	443.626	351.865	626.84	100.779	54.671	22.4236	220.919	77.2724	20.4291	284.529	15.1611	345.332	674.545	50.3445	340.478
AKI48648	0.208143	97.1862	1176.96	421.693	83.7099	0.546646	125.85	228.863	555.116	0.454394	148.202	465.49	1.17746	3.19098	538.925	11.0118	333.91	167.203	306.577	1523.86	341.981	19.6364	7.01541	257.176	6.91716	1.64978	6.40472	2.18837	14.9469	4.55959	7.49882	0.615551	0.6717	0.212827	365.632	304.439	386.687	76.2379	16.4714	8.40883	174.355	146.785	13.8748	209.321	6.17675	214.58	428.182	30.5523	333.735
AKI48649	0.78797	100.774	360.054	409.562	359.582	1.03472	116.184	225.404	537.15	0.688082	219.47	430.336	8.91502	1.90739	459.515	7.7653	277.748	179.123	305.648	258.008	155.049	22.1519	6.55959	74.4862	28.1853	9.65231	4.27879	3.7657	12.3208	4.84528	26.5891	0.776766	2.11905	0.32228	290.837	287.044	447.384	77.3839	30.9569	33.3809	170.231	280.968	15.1455	275.164	5.6687	272.504	417.002	30.6129	316.872
AKI48650	0.68083	64.0716	438.472	376.179	203.977	2.9056	109.632	171.389	595.473	1.52347	288.186	414.473	6.93257	2.19739	440.559	6.44461	257.235	219.844	301.104	380.629	400.55	14.9714	6.56622	211.815	32.3843	13.491	4.62125	1.46416	8.67418	3.95752	31.8697	0.335575	0.915464	0.27846	278.206	264.969	422.835	108.359	36.0138	29.1764	123.605	364.012	11.4504	271.119	13.8902	256.314	418.412	41.5955	284.077
AKI48651	0	324.146	1652.63	2037.58	682.133	41.1595	1108.94	1047.29	3355.36	8.79774	1050.24	2205.74	35.4624	18.0649	2352.94	18.5799	1391.57	1228.35	816.644	1377.94	1413.56	58.6928	32.7298	930.231	63.6122	20.9722	20.2623	4.2798	28.5245	25.813	71.5717	0	0	0	1548.37	1401.78	1342.67	774.663	57.801	103.011	759.452	1047.84	58.5983	1230.67	15.0999	730.163	1408.11	361.25	1557.68
AKI48652	1.55609	116.67	412.92	464.982	190.395	4.9625	114.908	193.933	668.401	2.71766	468.792	474.414	7.04219	1.88337	495.323	11.5301	302.523	286.423	504.512	300.961	340.501	17.5213	5.95791	171.676	15.5647	8.72984	7.24268	2.54967	12.23	4.65611	17.8788	1.97224	1.19564	0.363682	328.661	325.381	651.937	94.1154	30.8165	26.1314	140.108	791.949	11.4093	293.982	6.99663	368.818	637.084	39.4557	331.068
AKI48653	0.915891	92.665	304.735	349.291	84.5128	1.54633	133.677	179.302	452.472	1.54245	292.775	345.266	2.07246	1.47803	357.165	6.85428	222.992	220.117	338.972	359.655	240.1	13.7428	5.73829	102.737	7.1032	3.29979	7.10488	0.875406	10.0778	3.99763	10.2244	0.515925	1.26672	0.535143	243.698	246.951	429.777	114.637	18.4318	17.0324	115.527	506.763	12.0127	217.717	4.82407	262.759	432.886	48.6597	249.961
AKI48654	0.872349	96.83	453.672	368.12	15.2581	0.190921	135.297	151.01	455.591	1.84093	275.703	383.236	0.164495	1.99433	389.136	11.4625	262.087	250.574	346.619	606.575	309.414	12.1366	6.11072	139.136	2.36055	1.25717	6.57913	1.11172	11.872	2.71	3.79944	1.14659	1.01659	0.0297326	272.219	261.921	437.29	97.4999	5.46717	5.50661	99.6973	991.927	10.5837	226.71	4.05307	225.945	461.762	40.314	263.328
AKI48655	1.09404	76.1185	159.806	209.279	112.591	5.02824	56.6626	113.24	276.929	1.07477	171.452	240.296	8.66451	0.882759	241.088	4.82334	165.587	114.585	243.964	180.125	93.1632	7.98784	4.40567	43.7869	8.6963	2.75914	4.12555	1.39424	9.18688	3.01328	10.6403	1.25823	1.07879	0.894928	167.039	146.858	333.639	32.2743	25.1748	14.5282	71.3328	362.766	6.82308	128.709	4.79614	178.4	347.228	16.196	156.847
AKI48656	1.32711	87.2639	413.775	404.593	120.404	4.35673	47.0164	290.187	462.392	4.20092	234.147	411.591	6.75665	5.08637	465.605	5.85086	298.569	215.765	323.142	473.759	102.712	28.3819	11.1825	68.7187	8.92168	9.08452	4.80425	1.90267	7.68551	10.2006	13.1315	3.27059	2.49825	1.49267	299.448	264.5	419.999	18.5646	40.2206	24.7593	259.714	362.934	20.7594	138.907	7.90635	274.501	464.188	16.7357	285.049
AKI48657	0.767414	110.182	787.773	536.963	216.668	14.1082	134.126	313.578	767.017	3.35066	264.368	568.404	11.2872	6.19211	611.407	13.5333	366.364	305.375	305.664	968.058	276.587	18.9269	13.0886	203.766	18.3	12.1654	6.25075	1.46698	16.8881	8.8479	23.5591	2.26951	1.65102	0.627746	387.991	360.501	473.231	65.2873	46.9467	37.0314	254.574	598.716	16.7904	334.535	11.0416	294.79	542.988	34.1422	450.638
AKI48658	2.00271	93.7521	438.122	499.98	82.5326	4.03244	127.713	207.426	741.939	3.73084	338.038	435.189	6.19331	4.90169	479.233	8.10228	306.146	239.366	362.626	471.217	295.631	24.5469	12.6598	134.818	14.3611	6.10903	7.37082	5.2321	13.8403	9.21043	13.2448	2.63231	1.65164	0.928324	316.76	340.528	518.101	76.8421	24.728	19.9648	158.872	500.061	19.1378	278.778	6.54345	330.664	576.238	38.882	413.192
AKI48659	2.34645	142.495	886.629	727.4	162.4	8.21664	199.599	278.21	1056.02	4.21183	470.368	593.601	11.5039	9.25615	674.174	8.24886	430.139	285.081	512.688	956.262	554.126	26.1701	15.4573	219.9	22.8844	13.714	10.382	7.97416	10.418	10.7713	26.6573	0.771029	1.68272	0.426534	441.82	465.041	632.045	106.882	27.8017	35.9138	219.445	329.873	26.229	387.636	10.3159	423.998	688.542	62.489	601.845
AKI48660	0.808915	99.1582	439.316	484.019	137.14	7.01069	148.694	250.658	775.694	3.46122	357.098	387.118	5.30815	7.37547	458.019	8.13954	291.11	138.699	244.468	361.026	239.237	23.7731	12.7124	101.888	24.3378	11.4826	9.37071	7.26769	15.2717	10.0725	23.5607	1.91379	1.56627	0.529355	306.646	313.839	616.094	72.051	25.787	28.2769	196.825	309.74	21.7012	219.307	9.49287	361.724	674.81	34.2652	415.657
AKI48661	0.938858	11.3274	513.818	108.547	257.444	17.26	82.3621	228.727	191.962	2.25457	411.905	91.1279	9.55994	4.92404	103.199	6.3305	69.1898	32.0347	106.067	594.768	260.985	19.9167	9.72194	120.185	24.5319	19.2805	8.49688	2.69207	10.8742	10.8246	33.1099	1.85102	1.5149	0.575991	71.6888	62.6238	690.95	33.7717	45.8425	49.7821	201.567	252.102	17.8538	60.187	30.3939	489.083	732.637	24.5618	104.412
AKI48662	4.25306	146.244	1029.09	483.623	391.623	25.132	106.191	178.883	649.928	2.3212	545.533	368.962	16.8415	3.4317	493.815	11.0298	328.598	128.78	436.211	1320.61	532.704	18.7049	5.61303	338.123	21.5787	17.6214	5.77367	6.09759	4.92604	8.98986	40.4646	2.09629	2.28751	1.7395	319.443	290.496	885.778	57.0665	39.3853	63.2395	171.36	1675.09	19.1325	167.555	1.9123	228.072	938.076	41.9744	357.595
AKI48663	1.73897	141.621	597.748	824.416	230.768	26.2605	252.592	297.555	1282.3	2.08797	498.914	707.21	15.7396	9.12039	818.03	12.1764	513.933	254.041	562.223	421.016	250.859	26.243	15.8887	170.612	43.6738	35.7116	14.9512	2.49315	14.0989	10.693	50.2967	0	5.14418	0.88905	539.274	522.587	746.449	157.126	67.3426	84.8892	221.038	216.92	24.3573	423.216	17.397	421.542	836.101	74.6424	666.654
AKI48664	0.832572	147.663	235.048	617.587	138.671	13.1195	232.598	262.478	892.201	2.72636	523.938	507.76	8.47768	5.03839	600.794	8.20485	399.45	228.206	583.94	153.633	127.985	21.1083	9.29753	68.3297	30.2032	14.3981	9.79546	5.57039	20.7327	5.91947	29.9953	1.64147	6.2692	1.70261	378.667	399.255	738.097	131.441	69.6237	43.6792	173.637	386.362	18.0457	334.409	5.98957	460.139	827.272	60.7786	510.373
AKI48665	0	141.246	643.899	766.525	332.907	33.1111	339.094	1260.6	1133.21	2.35914	494.101	621.987	16.3017	2.17987	728.045	12.1442	463.586	268.608	665.984	450.296	339.551	60.2624	39.8603	211.205	58.0269	25.9558	14.6701	1.72146	19.8176	32.8787	46.6095	5.32639	9.68709	1.8416	430.189	498.802	648.072	197.959	82.8885	61.1404	988.297	38.5755	62.2394	388.788	12.957	555.848	739.443	88.0297	589.011
AKI48666	1.82089	96.0791	346.256	276.003	105.533	6.37628	69.5891	103.57	241.131	1.74907	215.323	215.578	2.74686	2.44874	221.925	6.67412	167.248	132.792	216.668	417.491	203.73	11.4523	6.90136	95.9415	16.2293	7.43506	8.34962	2.55259	14.0601	3.82557	18.7258	1.55567	2.15461	0.471673	175.484	207.007	266.196	54.8947	17.9865	24.2825	76.7663	88.8816	10.2019	141.379	9.87929	167.394	290.107	30.9973	199.85
AKI48667	1.36072	109.292	287.299	297.776	144.117	10.4657	74.9018	101.46	310.372	2.33402	247.711	207.911	3.51888	3.60752	222.643	9.17504	186.275	152.289	279.273	408.113	195.434	12.5388	6.35449	106.196	20.7117	9.80488	7.38892	1.30058	13.9592	4.14624	26.9775	1.72463	2.92747	0.516785	184.871	217.901	306.901	67.593	27.8203	34.4668	72.9882	489.05	9.89733	142.561	22.0255	192.529	336.636	36.6032	209.727
AKI48668	5.35947	150.88	866.703	461.704	180.709	12.668	130.32	155.987	497.122	1.48202	302.291	321.35	7.27639	5.04519	335.33	15.1964	268.255	241.324	436.859	1570.96	467.977	15.7755	9.2859	291.568	23.9293	14.9325	11.3177	2.04903	18.4157	7.07176	32.8157	1.40887	3.07477	0.365338	286.725	320.945	386.161	109.755	41.1087	59.7432	122.777	721.616	12.3471	200.983	22.2502	223.667	413.804	67.1669	335.506
AKI48669	1.60023	105.03	225.18	342.768	227.525	19.7526	150.802	113.72	354.682	1.57205	272.282	233.017	11.4061	3.22798	243.839	9.62798	202.383	181.992	405.996	294.711	175.125	15.9523	5.5235	82.0388	36.82	19.2562	11.586	2.29424	14.8275	4.64321	34.5099	1.10423	3.35667	0.621771	207.323	236.988	331.087	128.235	36.9125	58.9914	83.6947	823.461	12.1723	170.105	18.2755	225.216	375.67	58.0833	244.528
AKI48670	3.75543	161.756	706.467	514.176	127.133	12.3286	203.751	146.798	526.674	2.21357	256.777	337.369	5.52352	5.30281	362.694	10.7132	300.052	224.71	435.853	999.044	275.747	21.5036	6.86255	181.008	20.864	7.71218	4.75825	3.94837	18.0511	5.70094	20.0088	1.85102	1.4139	0.460793	309.727	343.345	437.459	170.145	43.2079	30.0273	114.924	543.228	13.6687	227.091	18.0675	267.146	484.962	75.2443	407.188
AKI48671	4.35327	162.821	630.904	610.041	313.768	21.3069	311.658	344.068	648.518	3.97421	277.225	403.003	13.8802	10.2184	430.278	11.4949	331.936	226.518	622.277	949.028	336.318	40.6119	14.303	176.08	32.1268	12.8324	8.59595	9.0782	16.0431	14.4489	29.2186	5.85187	2.76712	1.21397	363.364	389.556	519.043	216.697	54.6395	45.9658	257.175	582.977	25.4906	278.243	37.2787	312.706	557.728	132.486	505.285
AKI48672	64.8105	53.239	126.854	71.0103	106.434	133.997	127.948	93.6234	149.213	155.033	73.6379	106.845	92.0476	141.306	101.531	173.8	116.523	44.8698	78.159	103.695	73.2544	60.408	163.51	28.3465	54.2218	59.6172	97.3424	115.983	103.016	132.488	71.7207	104.669	264.776	149.74	108.162	72.1113	67.4158	78.3399	99.0619	114.125	100.007	26.7997	93.6123	79.7204	410.759	99.6018	95.3598	52.4925	81.3723
AKI48673	53.6576	69.8495	62.2271	70.1681	130.977	292.967	105.768	100.1	162.137	186.189	73.9267	84.9985	158.16	190.271	93.0085	191.154	107.723	29.993	38.1118	53.2879	41.3862	55.7695	139.624	18.6915	65.5531	84.4497	113.736	134.963	90.7689	126.714	82.3983	155.9	24.303	200.691	86.0797	59.0234	73.636	60.0643	125.214	101.81	91.2993	23.5225	107.408	59.2503	346.97	88.0842	86.3418	53.9735	66.1358
AKI48674	866.409	381.329	323.847	298.059	331.899	188.416	512.643	416.049	406.328	734.436	273.315	172.848	207.702	873.701	278.971	917.119	271.013	335.774	593.11	630.713	336.112	357.37	424.466	353.174	241.734	1101.88	473.176	800.683	372.217	469.399	375.608	964.92	110.368	174.287	264.589	289.061	259.838	256.1	501.046	715.209	487.682	481.633	372.409	167.15	209.363	336.429	248.957	435.632	307.407
AKI48675	30.416	133.445	7.36205	4.73253	167.947	222.246	13.0226	25.3363	57.5149	17.556	64.7823	24.3334	448.013	10.1329	45.3395	50.4355	107.266	12.4443	11.7278	6.84155	35.4037	9.97507	108.73	3.28343	40.7725	205.718	26.276	11.7828	47.3055	95.1977	45.6879	101.762	62.3389	5.70176	76.4432	4.67242	4.05551	320.723	277.399	13.3494	37.3131	6.76313	14.0879	20.761	66.5147	21.0567	4.02563	468.233	9.17591
AKI48676	14.3884	91.3047	1057.37	773.012	76.0013	19.9038	300.476	482.61	2002.13	17.5039	332.716	874.032	35.6645	10.2804	1249.45	23.3572	732.886	257.796	261.513	1229.99	847.223	17.8446	43.264	540.547	6.43648	20.7751	15.3081	9.23826	27.0968	33.3682	8.91733	11.0439	14.2962	1.93168	667.923	411.715	588.026	208.519	32.4248	7.82685	436.849	422.398	16.9565	414.994	21.285	313.731	612.442	178.532	774.327
AKI48677	22.979	116.925	719.959	801.296	96.9569	34.9853	424.969	664.529	1709.84	28.5723	529.343	854.59	34.2875	14.3762	1195.79	38.5196	714.476	330.738	537.007	688.832	714.782	28.8336	56.0557	440.578	15.5451	35.0354	22.3035	19.0985	43.9727	48.7636	15.3779	18.7127	27.4054	3.95006	676.82	417.144	813.426	324.109	35.139	13.4541	561.452	448.048	27.0346	410.373	34.5149	408.931	875.394	201.169	752.349
AKI48678	141.396	199.028	218.523	262.858	47.8668	10.3152	705.017	315.688	145.859	809.425	230.306	292.875	35.5497	4053.34	306.494	2538.32	332.742	136.678	460.385	126.425	293.79	1132.62	570.992	546.825	81.7038	130.186	433.664	2537.73	6018.53	985.681	101.643	387.181	11555.4	1248.19	393.882	230.545	250.907	383.48	66.1309	341.591	399.392	0	1344.42	232.561	665.778	790.91	228.727	429.47	238.256
AKI48679	0	0	321.216	119.558	0	0	402.646	2789.21	40.5196	0	0	135.579	0	0	130.855	0	222.735	91.9288	0	301.036	666.575	3166.78	4636.73	815.175	0	0	0	0	0	4294.4	0	0	0	160.845	225.716	207.44	0	255.513	547.984	0	2164.71	0	3044.64	246.576	0	0	0	208.188	207.053
AKI48680	898.562	359.123	488.569	505.217	61.1283	19.1826	124.556	328.832	65.2857	866.612	882.106	471.344	25.7232	896.341	327.379	291.224	307.136	68.5255	649.949	542.475	368.063	543.236	625.254	106.324	104.238	112.858	518.29	594.923	525.78	627.39	71.2829	391.192	382.452	35.8483	453.204	509.242	1018.04	173.933	86.3633	197.951	271.824	370.556	614.274	370.878	163.366	869.432	1103.03	216.678	476.385
AKI48681	121.469	83.6893	79.6495	46.3294	68.7925	13.2567	107.901	37.3924	25.5079	148.869	17.0495	45.8533	58.951	48.7428	32.4487	54.5577	33.5006	70.6437	30.2614	46.538	61.2457	66.8934	109.828	21.6045	44.6941	57.9599	118.48	48.8679	64.6873	93.9913	50.8132	169.18	102.465	29.7021	35.9104	43.8493	39.6965	168.74	50.4448	40.7478	44.3615	23.1206	84.7684	52.0778	47.1485	45.6188	44.5667	105.602	15.1855
AKI48682	20.7284	107.615	115.741	90.4941	36.9998	0.824832	32.8502	11.2889	66.3602	23.3115	9.20795	92.2372	5.68531	47.8952	96.0559	16.9414	144.981	88.4267	350.456	90.6352	32.6973	10.9417	18.6203	22.303	22.468	8.82589	21.602	31.8195	10.1854	18.1051	17.6896	13.6224	59.1223	56.3911	117.227	83.7956	18.0159	23.8498	22.9147	21.6754	9.6412	34.3809	12.3302	113.627	12.1443	32.3091	20.1186	17.8104	72.8368
AKI48683	75.6451	118.647	206.266	85.386	157.064	9.93333	162.498	57.5902	74.2659	164.864	69.9663	85.3451	35.6601	173.445	90.7129	155.633	122.066	94.0129	397.646	113.349	45.6126	94.1523	107.001	27.6838	66.5254	48.148	116.383	128.937	87.6148	131.792	76.1289	78.298	56.282	314.03	114.892	82.3008	119.165	140.011	145.763	64.0206	74.2605	99.5107	117.04	96.3993	86.1643	99.3431	136.745	118.107	60.8707
AKI48684	446.404	1389.38	487.093	651.542	1364.45	2117.5	426.13	886.08	520.995	2624.14	1656.17	201.31	221.023	1006.95	165.897	1477.67	54.2557	103.97	2603.34	528.533	473.484	1549.14	688.224	1067.21	1095.51	522.007	1315.15	1334.88	1930.22	835.082	1775.62	393.602	978.369	91.9907	63.2855	805.003	1773.88	241.429	1567.68	1685.56	986.351	787.754	1377.61	286.225	682.473	2259.87	1711.47	275.296	671.619
AKI48685	5.65063	5.33009	2.82974	2.53209	3.26934	0.134911	5.13039	1.66692	1.09637	1.57001	4.08791	4.02307	1.51109	1.98955	3.01723	10.3912	3.57477	5.26992	2.21838	3.19297	1.74086	1.61246	5.42364	0.639988	1.38135	2.77612	3.34732	1.86575	12.673	5.11321	1.06871	4.96262	1.54723	0.525253	4.01863	2.77771	3.41552	7.4499	1.49919	1.21058	2.34569	1.22248	1.78567	4.38284	1.52441	4.04774	2.31841	4.18457	1.67465
AKI48686	63.5646	37.661	21.5719	24.4498	46.8798	38.0086	34.2771	48.5914	36.8232	88.9595	29.119	51.0677	46.232	60.6767	48.5739	35.0299	47.0995	89.7716	22.3209	13.2287	34.9147	40.5239	70.8689	15.5556	36.5701	71.9751	33.3865	72.6888	34.8393	81.4661	28.2225	99.5859	17.3994	23.5607	41.801	29.3764	44.7647	26.572	30.2601	35.1885	59.8894	25.887	51.8743	44.7182	45.0397	47.2048	48.3367	37.5191	23.0689
AKI48687	92.4134	48.0868	27.5645	20.7989	0	0.287565	19.7282	32.6336	59.9653	81.4156	52.9685	42.3288	0.247762	46.3832	44.1001	23.2847	42.1212	56.412	12.6657	14.0371	25.0387	23.1902	43.441	12.9594	0	0	17.2426	55.8856	30.3101	44.5634	0	157.373	12.4851	0	38.8649	19.515	53.2456	14.6292	0	0	30.9236	5.55891	25.9268	36.5005	0	51.7669	44.4755	22.5045	18.2996
AKI48688	22.0165	9.00448	6.26957	1.86929	0	0	1.00726	8.19685	168.923	5.86543	4.68879	0.777252	0	4.66699	1.0959	11.0323	24.7584	0.758897	2.73378	3.00287	4.55715	3.41103	19.5479	4.99772	0	0	4.39035	3.92333	8.21196	5.52137	0	527.137	0.802821	0	22.2825	4.44713	1.94598	2.76982	0	0	3.86616	1.77609	3.89147	1.39183	0	6.12581	2.98802	0.467659	3.00278
AKI48689	26.3334	7.72824	6.66494	1.71131	0	0	2.88165	3.19776	47.2408	7.14717	4.47137	0.889453	0	3.15847	1.19438	14.3968	27.8402	1.92988	2.4698	5.72725	6.62739	2.57774	14.1617	4.43346	0	0	1.28824	3.40127	12.7772	3.41905	0	765.44	1.14839	0	19.3983	3.54464	2.78362	4.67322	0	0	1.91172	5.64577	2.32848	1.4932	0	6.2312	2.59042	0.891947	3.81806
AKI48690	36.792	13.9263	4.0402	1.68644	0.162813	0	4.21909	2.82116	14.3705	4.04225	3.02153	1.05183	0	3.2015	0.95843	10.7264	38.8213	2.01051	5.09962	4.20382	5.543	1.70043	9.0815	5.01815	0	0	4.78789	2.29841	7.24155	2.35663	0	957.213	0.776024	0	20.9133	3.59293	1.41077	6.1099	0	0	1.75321	3.62437	2.36021	2.57863	0	6.05292	3.15085	1.24314	2.38158
AKI48691	54.7113	14.1542	4.61181	2.47889	0.433251	0.140047	5.14577	3.56724	9.26414	6.75194	4.24352	2.82117	0	3.27003	2.75176	11.3952	35.2185	5.35003	5.67483	5.06055	8.77516	2.22566	7.47071	9.45038	0	0	4.2469	2.95613	13.8966	2.64368	0	1287.36	4.41685	0	18.1953	3.58534	3.26746	6.78964	0	0	2.8033	5.41448	2.6169	3.82869	0	5.71915	3.02774	3.37485	2.79464
AKI48692	138.651	51.4719	10.0953	11.5582	0.610238	0.986288	23.1628	11.0614	20.4226	24.2017	16.6728	9.85589	0.849772	14.2418	11.7852	17.3748	47.885	17.0399	12.7425	11.5046	15.4556	11.0886	16.5921	11.5798	0.152431	0.92005	12.5074	20.1008	16.7897	15.5008	0.228672	2452.23	4.84767	1.04446	27.0972	10.9283	14.5901	18.6548	1.18031	0.674297	11.9319	15.3123	11.365	8.6144	0.067542	15.4534	14.106	16.7785	8.95737
AKI48693	68.1517	48.504	35.1166	17.1848	37.0699	11.061	21.5738	11.2773	10.6231	47.309	19.2434	9.96856	24.6913	23.7879	12.6899	15.4898	22.093	15.0539	21.1109	28.898	15.3716	13.405	21.0673	11.6866	17.1919	42.0726	19.4046	24.1527	29.49	21.6303	19.1366	81.9025	9.88462	24.8988	17.5253	11.918	24.958	16.3957	25.3564	31.1506	16.0876	17.4639	16.9105	10.532	14.0303	25.5601	27.0348	14.5149	11.2178
AKI48694	0.986063	2.3794	1.90114	0.987904	0	0	1.33082	1.47681	0.420906	0.430532	0	1.23231	1.11562	0.795634	1.03424	9.71747	1.49173	1.78254	1.14062	0.547239	0.150526	1.5306	2.60274	0.614245	0	0.355261	1.78482	4.71238	16.5603	0.37896	0	0	0	0	0.820635	1.05236	1.28554	2.81506	1.10684	0	0.378377	0	0.806514	0.689598	0.886724	3.23744	0.717792	0.772357	0.406909
AKI48695	3.95429	1.30116	1.28716	1.44061	2.19052	2.83232	3.27487	2.06382	0.613786	2.74672	1.88204	2.84528	1.22014	2.32046	3.16717	9.88205	2.40838	2.03077	1.94052	1.29677	1.75603	1.98399	2.77359	0.895722	0.273585	1.94272	1.95203	3.09232	10.2009	2.27955	0.638436	4.25244	0.193347	0.441084	2.39338	1.47066	1.40598	4.00242	3.83335	1.41194	2.41398	1.5684	1.76415	1.42461	0.404083	0.393416	2.09344	1.5768	0.741719
AKI48696	1.3953	3.78775	2.30584	0.978533	1.65323	0.458059	3.29549	0.783641	0.297795	2.05609	0.730501	1.08984	1.57863	2.25168	0.65856	11.9411	0.980027	0.788226	1.076	0.774353	0.851988	1.50404	1.41651	0.923492	0.265475	1.63378	0.631389	1.66703	11.5146	2.27901	1.15052	2.75092	1.31331	0.713348	0.36288	1.36502	0.682152	5.5767	2.3493	0.587178	1.0039	0.138355	0.927251	0.65053	1.56842	3.05403	1.26961	1.20219	0.287892
AKI48697	1.66514	3.30897	1.88848	1.02058	2.38745	1.80072	3.1066	0.880183	0.64806	2.11694	1.43587	0.428438	2.77048	1.93632	0.534222	7.77301	0.338696	0.509067	1.20856	1.90258	1.01676	0.996709	1.33248	0.381347	0.89454	0.70579	1.68429	2.3405	8.96245	1.90101	0.720682	1.15868	0.474141	0.340523	0.448344	0.749169	1.53238	5.73243	3.57327	0.824395	1.01481	1.1655	0.9814	0.456671	0.990922	1.28635	0.926916	1.90269	0.525459
AKI48698	2.89353	6.28394	8.92601	1.97127	3.13456	5.31949	6.83408	3.61132	1.23512	3.53742	3.02978	0.964303	5.23794	3.50209	0.728374	9.60512	0.250136	1.30768	1.33882	6.10216	3.71034	2.096	3.87753	2.88393	1.02766	2.08497	2.61871	5.53125	16.0867	4.89294	1.7619	2.28191	0.933773	0.355037	1.68567	1.23523	2.2634	7.43452	4.22231	0.974138	2.4427	1.83626	3.54998	0.134905	5.07395	3.16667	0.842523	4.53285	1.43285
AKI48699	0	0	1.6387	1.58952	0	0	0.669144	3.96026	0.423269	2.59769	2.07658	3.30462	0	1.6002	1.24805	3.0859	1.7144	0.448135	2.29404	1.10062	2.72467	1.36817	4.42936	0.308846	0	0	3.58968	1.89553	5.74251	6.0974	0	1.955	0	0	0.825242	1.41102	0	5.66171	0	0	2.283	0	2.0276	0	0	0	1.44364	0.310677	0
AKI48700	49.5799	16.7493	57.3544	6.35808	0	0	4.01487	23.2665	4.23269	143.739	35.3019	8.26154	0	65.6082	8.32034	43.2026	13.2866	5.37763	15.2936	14.3081	22.4029	37.2825	31.8109	11.1185	0	0	39.4864	81.5079	45.9401	35.4411	0	187.68	243.199	0	8.66504	5.29133	56.8815	2.83086	0	0	33.8646	3.14639	44.2017	2.77388	0	99.8387	43.3093	2.48541	5.31951
AKI48701	162.842	130.981	34.8846	30.8165	0	0	103.783	60.9713	32.8242	242.924	66.3095	56.5302	0	182.491	45.546	89.1544	52.7892	67.4608	10.4648	35.145	15.1912	54.6104	95.5169	14.0887	0	0	16.3751	190.231	57.6306	79.9671	0	401.317	34.0607	0	43.292	25.7467	112.047	67.1506	0	0	93.7298	10.7647	70.295	46.3967	0	59.4047	118.539	59.5232	35.4659
AKI48702	49.5551	24.856	11.1952	17.0699	0	0.73116	24.7986	36.4139	13.6662	171.756	62.9659	20.9915	0	95.6944	24.7617	39.5653	23.2243	23.7796	13.9549	7.2617	7.13977	38.7965	60.2572	4.16214	0	0	52.9112	90.4718	49.6576	66.015	0	222.846	14.3748	0	23.2852	14.9549	64.2428	19.0749	0	0	52.5598	3.5335	52.4863	14.148	0	66.4202	64.0397	15.875	11.7182
AKI48703	24.8989	24.7002	19.8117	13.5814	4.87011	4.72274	47.1393	13.7422	15.9423	52.7256	20.5674	16.9414	7.19909	34.042	13.4639	28.2682	15.4855	23.1929	12.374	16.0445	18.1598	17.4635	22.7497	9.0476	2.38622	7.67486	26.7905	29.6156	32.043	25.0922	3.22877	42.5444	9.37432	4.58265	15.1383	11.4657	21.6407	20.298	4.19228	2.94939	15.7646	7.57134	23.3067	13.2209	1.61709	22.405	20.3401	12.4817	12.6722
AKI48704	12.0844	8.83634	6.05165	6.67717	15.8679	3.36607	4.94225	6.85551	7.89374	10.8723	11.8865	11.5936	4.55739	9.30743	15.1329	15.9546	26.3538	7.69551	1.97675	5.99521	2.23603	4.23154	5.42771	1.65381	4.64489	3.82605	4.9712	6.30012	14.2086	5.62937	5.7603	11.9126	2.56045	7.56356	19.1998	5.40626	8.116	3.76353	8.63195	7.91066	6.39355	3.34061	5.39126	9.39017	3.95163	8.01523	7.99698	3.49932	7.25345
AKI48705	32.053	20.6253	13.3014	8.39216	13.5998	2.80603	16.7271	12.1613	16.7833	22.2985	11.1874	14.6878	10.6376	10.5176	19.0059	21.5018	34.4512	14.2927	10.3815	14.7052	9.1336	10.0981	11.8881	5.45756	6.39667	11.5481	14.6978	10.2121	17.325	11.8258	10.4093	22.3287	3.21809	7.42884	33.0778	9.3502	8.07901	13.787	11.2734	13.9084	11.4796	11.0181	7.25325	17.9329	4.7079	13.0961	9.33304	11.7832	9.52345
AKI48706	15.299	17.0912	4.36988	15.5547	18.4149	7.81273	7.74299	13.7195	13.3633	2.78325	9.49299	19.1787	11.5394	2.74321	23.9508	12.1967	28.7776	23.6233	7.10063	1.49371	1.81646	2.63862	5.46483	1.14715	17.3213	9.79904	18.7177	2.43713	15.0947	3.32092	25.2301	15.0815	34.1334	2.08577	25.5237	16.3276	8.86469	9.70584	13.1977	9.22017	10.8715	2.80929	2.78072	19.9456	21.1462	4.65089	7.01201	3.63937	14.088
AKI48707	14.9792	18.6751	3.43811	17.4584	5.74706	2.62266	20.806	19.9414	25.043	4.19662	9.93357	25.532	4.5193	5.43889	28.4894	13.0784	44.836	39.6022	5.58316	0.62348	5.98335	4.86553	7.45141	2.48826	8.74001	7.4655	14.2344	4.53375	11.7109	3.69393	6.90411	9.84417	16.9189	0.765815	40.0997	20.6934	15.4602	19.7424	4.20348	4.27248	17.579	10.1991	5.41117	26.4801	5.10744	7.65018	10.177	7.39168	17.5138
AKI48708	62.0703	64.8127	15.604	47.171	18.9496	4.44587	81.411	44.2271	53.52	25.7212	36.6325	69.2029	6.63952	15.116	74.7616	26.1066	121.852	117.001	39.9464	16.7852	19.6051	18.2184	17.4606	9.45541	21.8158	27.8925	37.1777	23.9464	36.9917	16.8284	19.6421	30.4826	21.3661	1.754	110.64	47.8559	43.6978	83.6388	11.1476	17.7938	50.0609	21.4857	18.2765	76.5043	9.64114	34.8294	40.2542	72.7678	44.0094
AKI48709	24.8491	14.2177	52.0723	16.4259	10.9272	11.7739	14.9534	4.85982	7.92789	20.5246	53.6478	7.31012	18.8393	16.2262	4.51402	26.4415	8.30457	110.854	12.4458	28.7896	10.6369	5.56701	19.2452	3.31126	1.29976	5.72233	14.1426	13.222	31.1548	20.7243	0.909933	50.0016	6.33809	3.03851	7.03555	10.8449	19.5379	32.0328	7.9077	0.862444	6.97938	9.95753	9.63836	11.1674	0.806288	21.868	23.8695	17.9386	2.37856
AKI48710	28.4164	27.0376	61.2777	22.683	16.5805	47.023	19.3317	9.39982	18.6383	30.9673	71.3625	13.4737	81.0287	17.2431	14.0058	32.3536	33.3525	158.18	26.813	36.3487	18.4447	7.88938	30.9593	5.86447	5.86083	32.7947	16.7268	14.353	29.7019	28.7229	5.45118	96.7908	17.1477	12.331	25.8602	14.4238	24.6979	78.1565	31.1189	3.82409	13.5636	22.6333	11.2904	17.3417	7.11556	35.9028	33.6348	64.0229	3.38443
AKI48711	26.691	30.6449	40.9076	22.9454	5.82951	19.2206	20.0451	10.531	21.1326	34.4914	33.8079	15.423	20.4567	18.5839	19.2353	37.736	50.7989	173.837	29.3806	29.6256	15.7065	8.01883	34.0896	5.09524	2.62108	19.0775	15.1949	14.813	36.3993	24.7346	2.07525	124.768	12.0404	17.2554	34.7529	14.2428	23.5725	91.0698	19.5708	2.17399	13.4633	18.441	8.62674	23.2826	7.35549	40.0468	40.4257	62.5168	5.50717
AKI48712	13.3843	20.69	12.6721	16.0073	19.5399	32.405	13.8301	8.66545	7.76632	17.8967	15.3284	14.5488	43.0625	9.28082	14.3014	25.1651	31.4566	121.543	12.9018	9.16884	6.9595	6.05951	27.0906	1.56327	3.28928	16.7267	15.8984	8.79495	26.8865	21.7808	4.13859	39.9943	6.29891	14.4553	23.322	9.89476	11.1785	51.2253	30.5167	4.22434	10.8335	0.829473	9.83536	14.9179	6.95826	16.021	17.0501	39.1167	3.62458
AKI48713	53.5522	40.6589	32.4406	26.8762	6.66427	3.50515	28.3698	20.405	22.2537	47.0913	47.3396	44.4087	4.52998	29.8163	38.2855	922.064	52.279	56.9614	25.4731	30.9236	25.7472	25.2339	46.7788	8.72948	9.6071	17.6109	322.955	20.0913	970.774	45.6821	11.1743	72.1967	34.815	2.28582	47.2406	26.4398	50.8945	24.7661	7.30324	10.0629	16.9644	25.74	29.0301	51.8798	11.4017	56.2339	55.863	49.6295	26.6426
AKI48714	189.861	177.884	165.175	90.6213	85.1074	17.5381	111.333	77.4611	90.4889	235.255	132.717	94.801	59.2571	83.4648	87.73	1256.28	110.702	208.061	76.9426	131.891	119.809	68.0199	99.5907	86.8669	61.5182	74.0645	357.167	68.3323	1293.79	97.4232	59.266	183.289	172.683	15.1022	110.988	91.9038	135.541	105.713	48.3552	62.8902	84.9633	122.357	68.4881	107.932	93.9625	151.61	142.591	136.529	75.2683
AKI48715	156.869	174.188	120.277	95.236	86.5694	16.409	126.11	87.5034	87.0103	246.394	131.778	101.88	28.0231	97.3163	88.8897	1378.44	114.051	225.742	105.054	113.869	67.3092	72.1984	109.008	19.9467	49.9846	39.9558	375.826	75.074	1484.28	125.806	46.2537	104.265	51.4874	15.2869	118.249	89.3439	145.02	110.653	59.9882	39.7527	99.4108	52.6605	82.8142	97.0651	61.7537	148.477	167.306	224.139	73.7576
AKI48716	3.04873	2.71035	3.88919	3.08657	5.21476	2.31778	2.76115	0.761003	8.90408	9.24782	2.01618	0.501328	0	3.68993	0.639534	4.66067	0.65888	0.326326	3.52658	2.58247	2.05755	1.46674	1.69415	3.04861	1.58754	0	1.01654	4.29426	7.71276	1.97335	0.162843	2.05631	0.345213	0	0.567544	2.6258	1.98734	3.29822	2.79175	0	1.26223	1.46379	1.41085	0.897732	1.44294	3.33652	2.21928	1.15629	2.91347
AKI48717	2.04052	2.46192	2.5291	1.8399	4.83546	2.67951	4.13092	1.14602	4.95386	7.62856	1.86953	0.743781	0	2.05807	0.374537	4.89495	0.330743	0.576362	3.04879	2.4772	2.68663	0.879822	1.91618	2.82025	2.52354	0	1.38504	1.95033	9.74905	1.22532	0	2.26295	0.137187	0	0.530686	2.4953	2.99279	6.772	4.15144	0	1.07662	1.214	1.5125	0.475677	1.20419	4.46629	2.04239	0.919015	2.10511
AKI48718	3.1286	3.46014	2.2979	1.72394	3.88347	3.76596	2.63903	0.780941	3.06043	7.45609	1.09197	0.271522	0	2.10367	0.546908	6.22045	0.450761	0.412393	2.71423	1.37456	2.10936	0.359726	1.11166	1.50227	1.9842	0	1.41573	1.49515	11.1729	1.30257	0.198442	1.79907	0.701134	0	0.542444	1.34485	1.18965	4.16811	3.95077	0	0.550239	2.4818	1.06622	0.121554	1.93422	3.99459	3.22635	0.408425	1.02208
AKI48719	2.67686	4.44079	2.3501	1.67616	6.11684	7.03023	1.86283	0.876985	2.92799	3.79847	2.10218	0.766643	0	1.88991	0.561527	6.76854	0.470042	0.68049	2.70937	2.36765	1.02158	0.952209	1.76641	1.66749	1.6977	0	0.908482	0.319817	11.8204	1.3181	0.169788	1.15447	1.1698	0	0.626561	1.45818	2.18116	3.15233	2.53523	0	0.89878	4.44597	1.0263	0.624016	2.89614	1.64787	2.43573	0.288298	1.44983
AKI48720	3.18985	4.10517	4.68577	2.7697	9.50281	10.3323	2.15256	2.91951	2.85937	3.06404	1.55869	1.06306	0	2.40224	0.847576	7.94158	1.10301	1.20133	4.09981	3.83561	2.66195	2.89748	5.22454	2.41757	3.23687	0	3.84919	1.82931	8.62073	3.06479	0.107908	1.8867	1.0294	0	1.06188	1.96694	3.60417	2.42841	2.26768	0	2.20325	2.86778	3.08734	0.644456	4.39837	2.09458	3.87002	0.599646	2.01837
AKI48721	85.7585	70.831	80.8487	41.1333	107.684	119.668	74.7663	37.6888	49.4638	179.512	54.0388	48.9521	0	114.709	55.941	27.2656	72.7256	30.7802	30.6256	53.0771	104.819	35.9346	73.1947	60.3828	60.7406	0	18.9259	114.975	28.7764	82.138	4.38082	91.3477	25.694	0	62.5895	33.5112	54.6517	47.3771	21.2122	0	45.5333	10.2728	52.8034	23.972	110.373	71.3878	54.0474	70.3882	33.0536
AKI48722	177.142	133.386	117.939	69.6487	165.883	11.7144	36.9795	80.2429	39.2351	176.735	69.7233	84.4113	20.5464	123.138	85.6135	59.4902	106.863	126.996	51.3497	93.2701	49.4624	63.0267	76.7213	58.6466	41.867	10.216	42.0979	123.33	75.0946	83.9353	12.5292	149.184	78.9971	5.99418	109.441	64.4909	85.9807	25.1947	36.6565	10.6367	82.7057	20.5979	63.5835	48.5731	78.0725	91.0047	86.5069	40.3276	55.4822
AKI48723	121.077	93.435	64.3146	33.0827	85.9691	6.71072	36.4753	56.5199	22.4852	154.559	74.9145	46.7534	88.9516	97.2188	50.1372	58.7217	60.3194	78.6137	40.0156	61.9586	33.4851	50.5104	61.459	28.7731	37.2973	52.2613	54.433	87.1696	71.0285	74.2547	46.0783	62.3904	30.0235	26.127	67.2309	32.5841	80.7188	27.2709	24.931	51.5038	51.589	48.8026	54.6597	31.9821	81.9247	89.485	88.7089	36.4566	25.9552
AKI48724	202.39	123.574	38.7813	83.1191	58.0151	12.3068	240.551	62.773	162.448	100.448	73.3659	124.05	34.5871	56.3552	192.852	31.2493	190.391	69.1294	81.6509	38.7612	31.5086	43.1805	34.4785	25.9237	69.7973	124.53	76.1346	50.3337	36.9585	35.7607	80.9581	147.599	54.0077	31.9428	156.736	76.6429	66.4737	129.191	52.5993	102.418	68.4145	52.572	43.0725	135.142	20.618	113.556	66.7601	69.9823	114.32
AKI48725	141.977	170.132	87.7196	67.5408	42.1782	27.585	118.864	83.9574	183.924	164.304	101.131	114.265	79.4961	88.7436	134.63	63.6208	152.27	150.698	75.6911	73.5003	64.9461	82.3721	132.614	35.4592	85.1431	92.2993	112.322	89.775	88.6536	102.4	106.594	202.321	90.2583	55.1554	136.997	72.8408	117.417	128.628	67.3513	68.3507	90.1979	67.709	95.8819	92.1423	182.228	147.716	113.72	64.3032	103.875
AKI48726	280.564	327.38	123.714	113.755	471.777	259.453	429.323	229.825	257.232	294.458	228.952	178.607	496.261	226.382	206.404	288.994	206.385	275.023	166.079	149.127	100.337	216.273	418.285	41.0261	151.372	276.197	180.007	208.991	331.062	409.535	185.142	283.068	73.6798	1281.12	216.778	123.942	236.123	339.941	221.041	254.984	295.685	23.51	290.887	134.492	198.701	239.297	244.505	262.472	170.677
AKI48727	24.0449	13.3894	4.73049	3.60023	7.51379	11.7971	3.56612	5.67215	25.8848	11.9982	2.21337	24.6011	22.72	4.79703	21.1179	12.0603	26.7819	26.5099	6.11289	7.69861	9.59986	3.3723	5.90143	12.0155	4.49108	61.4021	4.06527	4.79844	19.1275	4.26501	14.6814	12.2422	1.98963	1.29684	24.299	3.33694	3.4448	4.67687	4.30059	40.9938	5.32305	6.0785	6.1053	16.1381	2.67312	7.51848	5.77028	2.40078	4.25245
AKI48728	256.648	189.934	223.366	208.57	208.003	30.0685	131.019	460.347	80.8402	206.41	138.862	285.965	70.1636	210.933	300.008	226.15	288.67	265.608	185.409	204.913	44.8583	390.149	469.571	63.1469	136.751	103.809	321.21	207.915	299.469	348.703	200.186	437.34	709.179	27.3154	332.297	234.702	194.663	74.9033	88.888	104.658	277.691	14.3799	381.789	252.881	161.941	181.682	166.683	81.4565	187.604
AKI48729	697.892	358.663	10.8744	26.9906	432.419	45.7456	41.5312	190.725	27.7577	377.467	23.1021	87.0727	61.7482	222.06	72.8334	176.472	69.2645	62.4503	5.37291	19.6556	2.12717	238.928	150.896	2.3509	100.158	187.01	161.843	202	250.836	172.709	134.934	819.611	15.6141	804.31	96.8822	27.0579	39.3614	18.233	112.096	426.773	186.479	1.38173	127.982	71.7349	34.9819	44.4793	44.8006	42.2032	53.19
AKI48730	562.323	310.33	302.894	273.207	200.36	219.715	442.782	260.581	177.712	672.53	218.482	402.764	180.395	428.05	340.664	382.531	329.414	673.584	146.487	230.87	381.124	328.297	346.654	322.901	68.247	149.878	262.475	409.529	509.566	318.744	93.7253	593.784	635.243	53.8077	361.774	235.991	284.861	371.833	109.741	135.302	229.374	97.5941	356.353	337.428	209.616	326.014	245.984	362.024	153.932
AKI48731	17.769	8.5754	0.978823	3.08571	0	0	3.99692	5.32245	2.02261	0.775824	1.24038	22.4532	0	1.91166	13.4187	25.8057	15.3607	18.2022	0.913514	1.97226	1.6275	3.26892	1.44313	0.368959	0	0	7.50463	1.13224	20.5807	3.86972	0	1.16776	0	0	18.9779	3.37132	5.40533	2.36729	0	0	4.09104	0.939698	0.484449	10.4936	0	0	2.58694	0.742292	3.9107
AKI48732	47.2411	203.561	7.29223	16.2792	328.99	795.543	47.4682	161.071	572.712	143.307	36.4198	169.277	2046.59	9.42475	297.022	97.0687	521.081	70.1494	57.6481	8.35504	111.263	43.7378	307.414	3.88058	89.9485	2471.56	152.929	13.8932	86.8847	223.253	181.629	364.879	132.767	53.1346	356.973	26.1321	33.6709	519.16	599.907	241.695	178.387	29.2384	84.2842	145.524	216.203	62.4952	35.7112	381.697	69.5698
AKI48733	54.9064	254.576	9.34293	13.2482	502.738	1169.46	15.034	115.67	552.121	130.471	34.6155	134.482	3169.12	8.46624	249.833	97.5129	442.154	35.597	67.8351	7.41847	155.433	25.3847	261.312	5.32738	115.296	2272.73	93.3993	12.3642	80.5752	134.176	226.68	403.817	96.1705	65.3127	286.85	21.0155	34.292	151.086	470.948	196.865	115.162	13.6822	43.4391	113.721	246.616	64.4939	34.1092	104.387	51.0688
AKI48734	54.1201	270.832	25.7473	20.0865	473.44	845.545	29.8808	138.008	870.111	133.589	50.2289	184.461	2424.89	6.20289	319.814	175.761	574.445	44.7482	102.678	27.646	146.362	26.9416	205.162	3.44791	116.856	1255.22	110.761	12.3441	129.641	162.612	222.192	311.616	87.3257	35.3408	415.858	27.5667	46.5036	543.223	1428.98	137.686	160.474	27.0761	48.7927	167.882	197.852	82.7859	42.0821	487.687	73.0905
AKI48735	56.0928	254.464	39.1391	17.2339	557.015	888.809	24.9825	246.987	1008.02	145.64	57.1679	229.619	2781.37	14.4832	399.124	212.579	662.862	48.6723	120.541	53.336	229.368	41.922	363.692	3.14475	117.254	1097.76	85.2856	21.4453	115.644	282.833	236.053	405.498	67.1776	147.288	471.18	25.9411	34.6144	798.545	829.014	129.462	326.307	25.5112	76.9238	187.772	357.633	77.7579	44.643	687.979	83.4845
AKI48736	14.3604	52.2222	53.313	95.6448	60.9393	8.41058	13.535	60.0455	139.403	114.391	64.7352	62.1534	8.46688	90.6843	126.874	25.4574	131.572	28.7173	37.6938	37.8091	70.5096	35.1395	72.2231	22.1223	39.372	17.1974	43.2607	82.9984	36.389	80.9058	63.3067	12.4283	15.2662	5.33572	70.2206	80.8629	85.8307	13.1267	31.5197	50.4266	52.9314	19.1999	68.3367	51.0318	35.7249	114.07	104.829	13.7935	62.3202
AKI48737	933.014	609.141	762.041	318.384	447.665	141.613	165.852	457.518	735.147	610.526	299.428	178.184	206.094	533.173	366.952	123.811	381.719	43.535	475.152	1184.66	371.175	389.474	337.465	252.105	292.329	200.961	150.968	560.929	131.69	404.132	347.186	422.845	192.257	1154.72	287.317	270.848	322.789	68.0316	403.275	575.074	538.503	400.981	352.078	139.256	198.405	609.117	367.519	83.5838	472.606
AKI48738	163.32	226.514	56.1671	125.406	314.893	39.5478	198.025	84.3012	162.677	148.243	97.4288	189.843	133.922	63.4717	225.957	50.515	200.734	88.9439	67.5946	56.7528	102.196	66.4139	71.9493	51.8715	170.174	163.406	67.5307	50.8401	53.2779	73.909	210.603	59.5248	19.019	18.3235	200.514	119.159	126.679	104.329	76.609	168.86	88.8877	64.3617	71.08	135.768	146.395	141.022	142.446	101.213	136.028
AKI48739	93.5741	205.402	69.1	19.1177	141.914	58.2596	22.2782	63.2898	110.047	22.0681	16.5194	23.4806	94.4887	74.5432	206.605	32.7099	221.036	16.3913	99.8402	112.49	37.9346	50.1509	98.522	37.6531	155.887	249.45	106.708	53.6547	29.4881	83.8661	180.609	50.5653	10.2364	37.1709	172.337	11.1951	14.5011	30.8009	132.114	146.975	66.224	53.503	59.2877	12.1619	78.2077	135.66	19.8697	19.7587	115.774
AKI48740	127.084	151.035	56.5429	49.1329	49.8244	15.6896	28.0363	32.9419	28.8039	243.941	74.4953	23.3593	33.7948	84.0269	15.5508	78.5911	18.1926	44.8544	44.1846	31.6472	58.0335	50.5803	89.1533	16.1119	15.0863	30.4262	64.1423	102.52	78.1569	103.786	21.4952	65.583	28.7722	9.32928	15.9323	36.7085	87.4428	41.7845	17.3739	23.9975	35.1672	21.8639	62.355	22.029	21.1835	104.013	94.8811	77.3785	17.761
AKI48741	97.1414	124.863	62.9545	57.5031	81.6761	15.8409	57.6261	32.8058	41.4653	234.799	56.5087	26.8457	25.86	79.1498	17.9801	52.69	20.8566	52.0791	44.3104	21.1415	67.748	33.8364	64.8431	23.8291	18.2006	29.7371	81.0199	64.9325	44.8579	71.128	24.1628	66.9695	48.1498	9.21861	19.1543	50.2552	74.4969	66.8839	28.8634	26.1843	38.3719	28.9599	42.4529	34.0417	32.6868	77.8227	66.5533	85.0398	23.8422
AKI48742	171.819	384.922	325.462	158.056	295.325	43.0737	108.699	651.221	208.691	649.001	460.406	221.723	51.6913	367.232	312.67	485.492	88.6971	28.5896	546.713	324.857	162.082	483.837	558.34	67.9889	115.805	148.709	376.028	376.97	323.16	610.28	155.943	230.198	535.157	54.1431	78.3217	155.727	408.806	72.5742	286.447	156.882	721.349	175.483	480.687	83.9306	200.687	523.944	435.2	123.693	297.309
AKI48743	39.5351	38.1597	41.2384	17.8368	33.6755	4.68915	38.5553	14.0069	24.9871	94.7724	24.0368	20.5602	15.0061	30.7681	14.2324	19.7121	13.6156	22.9968	17.8993	23.2857	35.9385	24.811	36.0449	17.7954	21.5472	42.0881	16.6205	25.3542	32.6445	34.3581	23.5557	41.9903	17.8343	6.67661	14.5408	19.2819	29.2629	0	13.5995	35.851	16.3941	9.00386	31.2932	20.1568	27.0656	37.126	29.8931	0	14.42
AKI48744	18.9489	11.0077	25.6122	52.8747	34.2122	14.7453	32.2042	43.5325	18.873	27.7312	11.0229	70.7507	7.14619	11.6087	43.2089	11.6484	40.1933	42.1837	9.20052	23.856	21.3732	43.2722	32.0616	14.4815	40.5928	36.5368	14.291	7.37867	16.6637	34.6587	40.6864	20.7549	81.3447	1.00464	45.9225	53.3659	15.3256	39.1696	25.7994	26.6791	33.7974	4.59294	45.8498	76.157	17.9866	21.1217	22.223	21.1638	31.7846
AKI48745	45.0228	56.7241	18.7656	13.3325	216.889	3626.83	19.4929	82.1489	95.0707	13.656	154.362	51.1211	2871.93	6.91196	48.1417	105.601	122.703	35.0225	27.4992	53.0685	148.041	18.8286	272.626	5.15002	40.6326	558.114	31.0107	17.8985	91.6033	178.696	50.5437	595.434	35.1447	22.2439	97.0726	10.4888	13.7652	512.995	769.239	5.81258	142.874	8.69168	17.6791	56.1927	170.189	39.6799	20.0123	595.7	14.1399
AKI48746	134.701	109.722	33.7342	99.292	102.788	10.5937	19.7139	66.7583	17.8442	76.0512	86.2648	88.804	29.0417	18.3448	53.7436	72.6558	44.2215	44.3588	48.8275	19.062	30.9372	56.583	42.1416	7.91883	30.5747	27.2158	86.9506	15.8889	67.5314	45.9429	45.1538	81.455	82.0479	3.54955	45.5228	95.7081	122.705	32.7322	13.0345	10.6307	50.844	17.0655	46.639	98.7619	15.004	78.3905	118.519	46.1861	55.586
AKI48747	270.074	653.621	78.1938	91.1871	1093.18	2604.71	178.124	247.097	494.831	173.281	148.076	201.206	4358.43	257.383	206.764	228.045	312.059	382.384	137.139	79.5152	206.139	144.782	1302.57	41.728	215.252	1576.38	121.249	291.166	175.494	1026.7	244.816	1120.49	422.626	143.403	252.529	88.7015	89.7578	4068.95	897.227	217.465	397.299	68.1097	211.548	184.537	0.478083	143.712	109.522	3200.78	167.393
AKI48748	153.016	118.219	76.1572	70.8684	104.056	74.9092	189.985	149.596	239.491	387.377	119.463	186.476	227.031	206.046	219.62	116.612	194.499	241.58	89.0173	110.247	68.5385	202.213	276.618	62.8136	177.064	322.069	103.862	220.02	109.213	244.512	248.428	238.831	183.009	68.2107	202.468	78.0707	148.742	47.1324	94.9187	239.497	114.213	17.3022	285.027	138.144	0.603512	207.857	137.278	53.4083	123.102
AKI48749	37.9025	35.0989	15.5629	53.2466	37.1204	4.40782	85.5088	21.1213	36.7159	79.0193	26.6534	51.155	7.27895	35.2096	26.405	13.638	17.4406	31.3512	31.7634	9.43076	48.999	24.0013	44.8114	23.6105	54.1436	14.0083	22.6575	18.3141	23.9749	51.6548	78.0663	13.9252	13.2395	2.51695	23.8615	40.9981	19.1457	66.9997	24.9617	35.3144	28.8199	48.2064	42.2402	88.1281	25.8775	25.2556	21.1766	53.8109	12.1779
AKI48750	205.035	119.149	103.015	92.7833	157.713	125.975	554.499	218.725	64.5695	568.133	376.527	197.925	139.397	297.865	173.817	130.412	180.701	162.158	67.5733	74.2932	84.0389	196.061	290.267	46.4797	59.8879	169.653	182.44	255.902	171.573	291.577	76.4391	207.064	409.749	39.0446	164.962	79.6317	309.814	473.554	81.8185	114.869	220.572	13.8025	236.678	166.119	102.621	282.717	284.355	466.373	50.8434
AKI48751	341.623	151.13	384.842	56.5872	320.736	1682.26	1819.67	136.722	48.1218	493.963	133.545	84.9131	1046.15	285.296	51.1193	545.749	96.9638	465.488	216.904	299.871	92.3054	261.8	353.291	65.6153	50.8432	631.814	106.151	262.306	272.36	318.163	93.3193	722.924	747.219	16107.4	81.9762	51.8531	112.087	1848.16	139.965	159.738	205.592	130.53	263.351	90.7867	451.338	99.6992	106.104	1665.09	15.0373
AKI48752	162.465	49.367	36.4612	37.3765	35.8515	1.5803	45.7484	53.871	24.2294	107.016	35.7032	42.4458	11.3464	63.9265	44.7674	24.5517	108.022	79.2246	16.0862	30.0546	9.36921	42.6186	43.494	6.62198	15.9771	12.2848	30.8591	74.7662	29.2713	50.7984	18.6251	65.2484	56.5286	9.26996	104.829	35.6052	50.2064	50.9621	33.9963	20.2576	58.1858	8.11451	51.4304	40.3044	17.7662	53.56	47.8898	96.902	32.6938
AKI48753	97.7934	115.342	84.5636	46.2256	62.2072	12.0274	50.959	45.2012	48.3412	128.532	36.5637	29.0933	77.2879	77.7528	30.0609	45.1806	64.5384	67.6308	33.9548	58.7734	78.5749	44.0831	69.1959	44.9012	41.4124	70.5352	46.5409	92.9236	60.6121	74.3973	51.5353	45.9913	37.6655	18.8672	59.9287	42.8335	63.3742	57.3351	34.4307	45.4769	52.353	32.4683	56.0491	24.91	47.0809	68.7048	64.8675	72.0255	37.0483
AKI48754	5.1347	9.29262	86.0925	43.212	35.6342	11.7996	22.5223	2.24296	31.3698	13.4514	2.01618	31.8176	18.1542	12.4292	30.6977	4.32776	36.065	24.3657	15.8387	46.4844	49.6752	2.98884	3.25798	37.7828	16.4453	13.8745	1.16176	15.9501	6.69059	5.42671	19.5411	5.06169	0	7.61285	28.5775	32.7654	2.51032	12.6432	18.3715	32.9524	2.33975	5.6006	1.96863	17.0569	22.6542	0	4.20496	23.729	20.924
AKI48755	0	3.27624	79.8406	41.6242	65.2681	35.6581	23.5926	0	40.8587	0	0	34.3602	45.3157	0	32.8959	0	34.4778	20.8625	26.961	51.4267	27.255	0	0	20.1927	24.455	28.3717	0	0	0	0	32.5528	0	0	34.2906	27.5426	34.5349	0	15.3107	27.8135	75.6112	0	4.84667	0	28.0109	15.1093	0	0	19.3553	29.2748
AKI48756	8.20955	16.0955	33.2108	125.018	21.8861	1.34755	4.84743	46.4915	22.5589	39.3167	53.1885	76.8411	3.48308	45.3338	48.8653	30.0727	33.5992	56.2322	10.8812	15.9463	28.0407	20.4421	27.7118	5.913	27.8553	1.29402	42.2572	23.54	28.5258	30.1703	37.2313	3.54061	3.86358	0.419714	47.0786	100.118	63.883	6.88461	28.5091	8.49303	22.6421	11.3966	39.4488	109.085	100.125	39.8688	77.315	3.69743	82.4707
AKI48757	3.93985	14.9735	20.4009	104.798	14.8047	1.55208	4.71913	27.3888	30.5237	28.2114	47.4418	62.983	5.57189	25.9087	34.9182	13.0784	30.8656	44.1131	13.3683	11.0419	17.8926	13.6581	20.6387	4.78577	27.9355	4.75518	34.5869	20.3348	20.4206	19.3054	35.4355	4.85479	8.68812	0.805701	35.084	84.4102	45.0723	4.33035	21.7804	10.3901	13.7198	10.3136	31.0564	80.9603	27.0149	51.0944	64.816	2.71566	57.1476
AKI48758	2.88879	21.6093	8.9114	76.5223	18.581	1.13803	4.58109	20.5508	26.8815	31.5955	61.4039	43.4429	4.5757	20.8616	26.2997	14.0844	22.4754	30.4844	9.91335	6.17233	13.2295	10.6621	14.1943	3.82395	22.7914	3.85089	38.9549	17.1188	21.2465	15.8205	31.1493	6.26498	5.90422	0.59076	29.6312	62.688	59.6937	5.36058	9.07933	10.3738	7.92579	12.7182	24.9273	48.823	9.5468	67.9721	70.4458	2.67	37.5509
AKI48759	5.80609	25.5687	11.674	80.9136	27.321	3.43092	5.7791	19.4928	25.0315	35.6807	71.1301	43.2945	7.22586	29.7486	24.4808	16.4125	24.9076	33.3243	17.5739	5.39723	9.48363	14.1194	19.2156	6.46498	36.6757	5.02039	60.6912	16.3709	18.4933	19.1341	42.2775	4.00648	9.68073	0.356205	26.5762	68.3676	66.4223	5.80142	14.0121	19.7912	8.85607	24.2954	27.0092	47.3044	36.5482	80.0627	91.9258	3.50177	39.5331
AKI48760	6.45505	27.9885	28.7245	106.303	36.1929	6.62222	7.48681	19.2345	42.2347	23.7801	51.9599	53.5284	8.90076	29.623	32.6672	12.4506	29.6446	47.1774	11.9002	15.561	16.382	12.0724	17.284	8.82741	61.3057	8.35776	43.2671	14.2675	14.7193	17.9469	63.718	3.57934	8.02867	0.948794	37.0592	87.9789	51.8082	6.68021	19.0199	26.3156	7.15997	15.9217	27.182	71.6176	44.1705	79.0329	74.7414	4.64526	61.8072
AKI48761	434.07	491.958	556.607	646.52	593.724	107.825	558.72	283.706	77.2146	1108.56	567.31	212.325	305.698	351.374	87.5955	366.741	84.785	624.668	247.873	261.929	382.95	605.206	911.12	48.1441	84.2123	72.6942	432.223	284.079	572.661	986.289	97.1309	697.366	2717.78	42.7691	85.7854	614.301	680.044	594.856	320.425	65.5655	316.295	115.519	925.535	380.458	272.718	438.562	710.115	617.708	129.021
AKI48762	21.5501	29.0957	26.8512	8.01926	27.7919	22.2345	42.2419	20.4921	13.9077	55.4466	20.9531	9.40475	70.2421	15.7323	7.42666	19.6936	12.0869	10.7827	9.29846	17.7972	31.3304	18.3182	31.4622	20.7754	29.4173	51.9455	25.0757	15.6933	19.3143	34.8043	27.0773	67.2716	66.7847	29.2751	10.8889	7.30126	16.0544	38.378	43.7716	34.8358	31.6005	2.44212	21.9277	9.21001	28.3765	14.0383	17.1811	33.0358	10.6926
AKI48763	102.918	109.006	54.3852	17.3686	99.8239	497.944	28.9818	66.9369	1691.34	502.696	34.2761	37.9641	277.62	56.5236	56.5823	30.0182	58.6334	5.08909	67.5519	36.7697	105.538	33.9196	72.7921	120.105	28.6996	287.295	24.8855	40.5488	32.7581	54.3477	187.166	99.3892	12.9583	15.3165	33.6177	16.1635	44.5544	18.4662	63.0528	251.708	47.1293	32.1993	95.4229	15.5671	33.6758	179.124	48.8013	2.91272	47.171
AKI48764	113.726	167.51	258.038	99.134	164.135	79.9015	47.4967	50.3262	182.326	57.6671	41.2108	70.1585	49.1729	97.5109	157.726	32.5618	125.395	39.6115	122.893	276.581	102.432	74.8345	65.6454	80.9959	288.139	147.018	64.9018	91.3905	29.9241	69.2723	232.056	56.8878	46.6226	10.32	125.945	87.1426	45.8022	17.7845	116.814	251.861	62.2166	37.3501	81.6132	73.9052	365.813	182.597	59.2331	10.0237	181.992
AKI48765	105.625	51.9814	68.5202	13.2278	0	22.8128	9.14414	35.2118	10.6784	61.5915	29.105	21.711	0	94.4784	25.5098	44.3327	30.036	48.5206	14.2008	78.6731	9.75929	36.5542	54.7443	11.4712	10.9297	0	31.4452	71.7321	46.6819	59.822	0.705224	28.0859	3.73754	0	32.8198	15.0797	36.6912	3.96768	0	0	41.0643	10.4736	35.0968	15.2273	30.4637	65.403	54.6313	11.648	12.7608
AKI48766	60.1722	49.7819	23.6761	12.8607	0	32.3586	6.76752	51.0673	8.92855	61.1768	27.0024	18.1433	0	92.0171	18.6331	34.1822	26.1323	41.3087	17.2352	28.1464	4.37405	51	81.1004	4.5515	9.30425	0	28.5252	59.7034	37.8337	88.8668	0.436185	24.8565	9.86323	0	23.7272	11.0088	29.1376	6.38049	0	0	57.9439	3.40946	50.2703	9.35137	11.9816	77.1414	38.7957	8.43875	12.4154
AKI48767	22.9867	39.6197	21.9332	10.6923	32.2386	19.4047	80.3288	34.4268	38.1968	21.1481	7.73651	34.0281	35.2952	18.8787	58.2078	25.5485	105.743	28.7538	14.2444	25.514	13.7854	26.4773	46.8391	14.7026	15.828	34.9015	2.97193	18.832	30.9029	39.5961	38.5331	21.0413	53.4277	13.9345	85.2325	12.9962	9.63262	41.0147	29.0275	8.98246	41.5827	5.20986	34.2449	33.1082	32.1139	19.7659	11.9521	24.821	25.9163
AKI48768	20.1036	31.0853	17.8108	63.201	37.935	96.0658	13.3948	19.8913	44.8119	7.90615	41.5686	47.6028	270.97	9.80884	35.0008	14.7939	37.283	153.01	15.9508	18.7091	20.5294	9.2377	31.8148	9.3697	29.4584	90.9685	13.268	9.64217	19.8803	20.445	25.871	41.2095	14.6772	8.07397	40.3475	63.2168	22.1881	37.4813	92.1374	18.8546	19.7173	21.4743	15.3597	56.4743	20.0526	23.6693	25.2532	20.6013	55.6908
AKI48769	52.9516	58.6448	41.2853	77.2088	62.1426	150.477	18.416	43.5158	63.2295	18.0807	73.9267	61.6505	427.658	27.3882	50.0132	52.1124	61.4439	314.595	28.3744	52.1426	32.0842	13.8159	58.3328	11.1641	11.1597	66.5267	21.3808	29.3284	58.8142	36.6825	13.8479	100.114	15.9196	18.7141	52.7688	76.9429	52.2178	85.042	91.2894	12.2654	41.6276	39.635	16.7131	63.6814	43.0996	43.3883	61.2774	71.5932	65.1049
AKI48770	102.265	91.3515	55.6566	91.7177	63.9135	25.8248	83.9398	62.4667	45.0165	51.4126	64.866	48.4384	146.852	61.0932	47.6486	61.9676	53.7652	197.533	50.8056	52.7978	17.5625	38.8367	65.7857	10.5662	27.0656	27.6331	55.1753	63.4399	75.4529	61.8819	31.8087	78.5161	107.891	13.3724	55.8524	86.7528	83.6482	126.465	93.8191	17.1039	74.5213	31.9811	40.8165	59.5987	44.2127	76.4059	84.1056	127.315	74.0541
AKI48771	123.249	152.833	73.4462	85.9021	132.64	89.9138	94.2085	92.294	50.0117	73.9925	95.5948	55.3045	267.266	82.7193	49.1548	68.267	55.3277	184.637	65.1233	69.4557	27.9894	66.7884	88.2814	13.1513	38.0216	32.4811	55.7718	111.257	77.1035	93.4178	30.5944	80.248	43.784	20.1481	56.9055	81.9393	111.089	125.214	109.523	30.7357	103.2	51.6004	61.6044	49.4816	79.6184	90.3389	119.901	141.589	72.1304
AKI48772	190.367	176.162	255.801	37.4038	115.751	97.0797	264.72	56.0529	57.7887	404.491	59.9928	36.5716	231.062	150.248	31.404	266.498	43.9374	89.3741	97.6312	114.111	122.871	135.155	219.905	36.6979	54.3885	248.041	101.197	145.738	208.181	249.494	44.5472	421.78	148.116	170.272	37.3002	44.0522	62.6484	273.053	79.8719	57.815	63.4742	16.1274	163.262	37.9147	111.148	88.9985	76.0146	237.996	31.8422
AKI48773	323.405	231.666	133.264	101.468	145.85	130.699	2055.28	157.722	118.249	224.055	284.311	96.4909	74.3279	100.102	133.73	108.074	295.538	113.281	228.74	162.034	90.3016	85.1983	107.342	31.3515	31.6155	93.3558	176.838	112.109	93.5631	113.02	31.9767	169.826	194.113	39.4974	221.045	90.0737	260.806	2195.81	106.341	32.116	174.03	133.752	110.984	116.339	29.8558	446.815	235.419	1411.67	82.2613
AKI48774	40.1148	37.8895	24.1812	27.0994	38.1795	27.0909	17.0928	14.0757	43.3952	40.9346	18.9617	15.0398	31.8996	19.5132	20.9652	15.6941	18.1316	7.19989	12.7275	16.538	15.7816	14.707	19.5479	8.88881	46.6957	72.0155	26.5544	22.1286	19.9125	19.8656	48.5038	31.8615	10.7263	13.9694	18.3617	26.258	24.2066	12.6301	28.4321	86.8828	14.7334	6.72799	21.608	13.5728	21.5926	31.3583	28.8674	6.751	28.1415
AKI48775	56.4425	50.1883	37.9663	38.8318	55.2241	20.9928	14.9711	19.7895	49.1953	41.346	42.0193	40.5016	33.7749	30.4054	45.7517	22.0834	36.524	27.0933	27.1724	18.1969	26.9192	19.61	28.8159	16.3096	50.6531	47.6056	45.1764	23.0759	26.6407	25.328	54.5078	32.1619	23.6895	7.27246	34.0761	38.4173	52.743	14.3438	26.3677	50.9832	19.5301	23.875	28.5863	37.9137	35.6468	59.9854	51.6552	5.90317	37.933
AKI48776	70.1842	148.595	90.6282	92.2103	98.5334	17.7546	28.5329	51.2068	51.7847	122.977	84.9436	63.8506	52.5663	92.7803	60.257	41.8855	36.4456	51.994	65.5923	77.9007	65.3151	63.8516	65.087	28.5977	78.2033	69.3043	68.6354	86.3488	61.3588	71.613	69.948	38.2887	30.0799	16.1122	36.8002	96.0446	100.234	20.4576	51.6695	68.4158	36.1994	53.3832	74.4198	51.8337	95.4995	126.446	112.648	19.1589	136.67
AKI48777	245.234	222.217	238.451	66.1605	109.041	64.715	56.7741	47.6348	112.063	74.4397	67.7322	55.6524	179.779	84.1958	196.883	38.9394	111.55	24.4116	222.324	293.498	133.986	64.4848	71.7898	129.005	128.8	324.448	112.824	65.8378	50.3233	75.0028	140.915	198.665	38.7276	75.1944	98.0214	59.0132	67.9863	28.5331	100.527	201.133	46.2167	247.817	80.0521	37.3404	75.9563	170.652	82.4776	20.7638	101.325
AKI48778	140.263	84.7958	85.2622	75.8695	79.5118	87.0317	94.9556	45.6824	15.4061	115.423	143.409	128.768	52.8975	89.9506	58.4682	77.1129	29.6641	36.898	78.1321	51.117	69.4465	51.2141	88.141	13.3618	24.1535	70.95	87.2552	75.1174	102.101	81.9163	26.6455	78.5596	68.8174	15.683	45.5971	58.7306	184.103	13.7192	6.74273	43.5641	39.4736	58.7301	59.6953	89.9938	42.6744	118.552	185.111	14.1937	20.8223
AKI48779	85.1582	106.329	30.7508	49.3054	35.533	10.7274	35.1645	64.326	42.3206	67.1753	60.3959	64.4531	20.1657	31.6596	60.9651	44.683	56.8173	27.7456	45.2439	25.2789	39.0369	38.5113	33.1738	29.1067	25.8738	32.108	42.7919	47.3221	56.6281	37.342	33.9788	72.7219	47.1339	1.77186	65.1545	48.6563	75.6822	25.4421	15.422	26.322	70.6267	19.7356	33.6618	42.5887	9.01586	69.3559	70.8198	27.7667	42.6499
AKI48780	4.10473	2.47621	4.52227	1.64496	132.01	113.193	0	4.61068	0.438032	9.40903	0	0	111.457	3.31202	0.861054	4.25804	0.44355	0	1.5827	4.55603	5.01281	9.55723	15.0017	0.319619	16.6609	47.3236	5.57232	11.7699	8.31993	20.1133	26.5563	6.06955	0	39.033	0.427012	1.09518	6.68925	0.585919	35.708	33.9718	5.51281	0	13.8489	0	46.1401	2.24611	2.98799	0.964538	0
AKI48781	29.8426	12.0018	10.1164	19.0634	5.87163	0.669878	17.5564	15.2803	2.17752	8.51949	12.5526	15.6725	3.46294	14.4065	11.6642	17.9922	11.135	11.8731	6.98271	8.7056	4.7892	10.2059	7.35399	2.89969	2.78237	2.57307	8.77193	12.1895	13.2942	10.0477	3.42981	14.0806	1.50906	4.85097	10.1892	16.7412	7.64825	2.5486	4.86721	2.21832	12.9684	0.910502	7.71899	13.2595	5.33284	9.77001	9.65493	3.83589	8.78883
AKI48782	6.88801	5.19405	0.711437	3.968	1.74885	0.565312	6.53643	75.6509	12.2201	1.12778	13.9739	2.77972	0.487064	2.43153	5.41839	8.26172	16.3747	1.07007	1.32794	0.358374	0.394304	1.26222	1.83559	0.201128	0.764481	0.155102	9.74033	0.411471	5.73414	0.992692	0.983013	1.27314	0.231545	0.528226	8.7778	2.29722	5.89313	4.30154	3.3826	0.483109	88.2135	0.17075	0.528168	1.30463	0.387131	9.42279	2.50702	5.32775	51.6075
AKI48783	8.75957	3.17056	0.48253	4.43184	2.22404	0	7.31496	74.9424	24.4909	0.717108	10.0892	4.56129	1.48657	1.59028	8.08501	10.7905	22.2911	3.36492	1.18213	1.70146	0.60173	1.13307	1.11159	0.136414	1.83329	1.26237	4.36019	1.04655	11.287	1.0941	1.83349	0.863502	0.706702	0.671751	12.712	3.93416	9.84973	3.68856	2.82683	2.02744	79.4519	0.347432	0.806013	2.04199	1.03387	15.578	7.49229	7.51294	96.1518
AKI48784	151.877	99.0492	96.7775	37.6699	188.429	50.6677	38.2255	114.756	12.265	110.759	60.1729	49.4177	107.743	120.228	53.3859	140.517	51.9846	62.1452	87.3659	101.828	121.061	76.1754	126.182	92.4346	33.7387	91.3945	40.1211	154.579	114.103	132.671	40.4077	123.011	95.3751	10.5768	55.683	25.9925	59.9363	37.9679	58.9764	36.1602	141.917	42.3301	80.9121	18.3722	57.5835	44.0241	37.649	85.7804	14.2286
AKI48785	42.9304	28.7098	25.1351	57.585	8.22168	0.644275	22.1	33.8932	8.48189	22.3323	59.2081	52.5784	0.277549	14.3507	31.8539	28.6925	26.7735	49.5019	40.0584	28.5903	11.272	22.6992	10.8335	4.62263	7.34351	1.98862	40.5181	12.3098	41.4836	11.8085	6.5352	20.5554	21.9027	0.200669	33.4058	53.4529	78.6764	8.68422	4.95654	1.65177	22.2156	27.9252	16.4782	53.8987	3.77782	59.0643	79.4659	9.03104	29.7877
AKI48786	3.27137	3.04992	1.84302	1.10242	5.83933	1.95264	2.20757	1.37333	0.761674	2.33728	0.778503	1.45569	5.72003	3.83942	0.655046	8.63813	0.771269	2.01605	1.26137	1.44417	3.4503	3.38528	6.76298	3.01042	3.8477	1.8215	2.82609	1.56338	9.47254	5.68616	4.18767	0.732922	1.67953	0.57777	1.14471	1.21667	1.06623	2.46217	4.17279	1.83557	1.36942	2.94893	5.4122	1.2479	7.38794	1.46462	1.19068	0.792007	0.613621
AKI48787	2.24517	3.33395	2.04544	2.52621	1.05239	0.226788	3.72942	0.775974	0.847785	2.63922	3.07425	3.23754	0.390795	1.74191	2.60846	9.4057	1.79158	3.20011	1.66479	1.6294	2.03004	1.25103	2.45464	1.42548	1.09532	1.05779	3.43866	0.495215	9.00152	2.42264	0.657266	2.724	1.20757	0.282547	2.65904	1.99677	2.36417	5.96588	2.13245	0.872149	0.894665	1.50701	1.97762	2.01302	0.970668	2.64612	3.26869	1.21748	1.2472
AKI48788	43.4774	38.3634	61.1261	29.5158	37.7847	20.451	31.7476	46.9737	30.8848	97.0398	20.3842	31.6279	25.6962	82.4666	40.8371	46.7841	47.1211	35.4853	13.2611	57.8011	18.9203	52.8256	86.1687	8.69089	15.3097	18.2358	21.1422	78.1493	43.5927	96.1396	16.6285	51.8149	37.3452	18.5785	38.0736	24.4699	36.8011	21.4896	44.4322	24.5773	60.1348	4.11809	64.0889	22.237	14.8803	31.9578	32.1212	20.6361	33.7406
AKI48789	94.8968	124.776	79.3473	49.8234	108.308	25.0366	48.3938	23.345	43.0505	48.8122	61.3283	93.6701	70.5147	40.9948	93.8974	26.2585	49.7579	134.569	48.0909	74.0479	38.5641	31.7123	48.815	17.5564	84.1487	119.039	67.7136	42.728	39.9835	44.1864	85.1292	45.0652	51.2735	15.0348	49.3603	44.6524	56.1158	66.3063	41.3028	64.431	21.3802	35.0897	36.9628	59.9008	46.6624	81.9617	59.7212	44.0777	62.6891
AKI48790	14.8152	25.0389	28.1631	10.9343	2.47252	4.32756	8.13422	7.5147	8.28194	13.9288	12.2486	4.08764	6.31504	18.7096	4.042	15.1683	4.07443	7.49381	15.672	26.4785	10.6462	9.03782	17.307	2.7973	1.3256	1.6152	13.5693	17.2818	21.5782	16.2026	1.78524	6.08765	7.34558	0.370365	4.37963	10.3243	14.9796	7.69616	2.21619	1.5826	8.00336	9.40891	12.4757	3.19063	2.22266	14.849	16.9872	6.67423	7.8105
AKI48791	29.8601	28.8212	9.86924	46.6687	4.04342	7.84215	35.2625	96.8951	25.4919	84.0913	40.646	79.6098	3.37834	26.5028	72.6598	97.5723	85.1829	103.235	47.2051	6.62862	8.66066	132.354	41.8334	21.3907	25.7552	27.9709	45.9409	28.5402	100.296	62.5427	26.5156	32.3791	75.4833	3.0532	82.0069	49.926	52.5542	28.1311	67.0348	10.0527	72.7586	17.7652	83.6486	130.168	0	81.6971	49.9934	20.1142	30.8052
AKI48792	123.258	93.9861	101.575	113.807	126.849	77.6909	242.209	164.418	190.039	156.714	45.4298	240.712	40.1624	87.9175	258.973	26.5952	352.688	129.457	44.4841	69.4993	73.3061	106.121	157.166	27.7946	57.034	73.1837	28.5571	132.889	50.2521	165.795	56.0397	132.198	114.557	29.0377	321.279	86.9951	88.0598	199.024	90.2072	87.4185	211.891	5.86655	124.001	187.341	78.2534	104.677	76.086	129.447	93.3857
AKI48793	31.9855	31.7669	20.4666	20.7512	26.674	11.2688	56.5271	21.956	53.2391	14.8595	15.9289	59.7568	12.5776	19.1203	56.3772	19.9283	75.0269	44.2032	18.725	18.0758	22.0912	16.146	20.9087	15.5206	30.9726	32.885	11.8262	22.7423	27.898	20.7624	44.5343	29.9926	11.6438	2.03411	70.8093	18.9066	23.3927	31.1246	35.5747	39.6149	23.0879	7.81299	19.6609	57.1953	11.5754	22.4117	20.8699	16.4986	25.8349
AKI48794	36.3969	28.8033	52.9805	47.5611	34.4471	5.65312	22.1842	32.6284	11.9863	29.5189	110.234	43.8967	6.86318	20.8417	35.589	39.9892	49.8177	46.6053	39.31	37.8465	15.8917	23.1183	16.2104	8.44128	14.9421	10.1521	25.3249	16.8329	42.0428	19.553	18.0715	43.9812	19.1551	12.0051	50.6881	42.1506	70.1563	10.9494	17.572	13.2855	24.8917	17.1526	18.766	42.0127	28.6389	45.829	51.5649	20.2013	27.4955
AKI48795	49.2342	85.5932	259.058	469.153	102.79	17.8864	19.7237	99.414	37.3077	378.666	480.612	189.199	13.8054	285.123	93.725	120.176	30.3878	63.6096	200.614	107.484	53.78	122.844	100.887	16.8151	73.86	7.61669	277.878	210.065	167.295	121.109	71.5643	14.4064	127.519	2.6114	50.6276	477.064	570.842	8.66829	111.246	21.7739	37.6759	27.8567	191.192	199.644	222.296	619.253	660.912	9.44647	278.671
AKI48796	73.2663	136.613	322.693	577.95	97.1824	31.0495	63.8241	199.591	63.1169	652.582	758.097	247.429	24.4911	389.635	120.508	238.027	49.0856	90.304	311.264	153.31	89.5257	247.785	202.044	55.9604	110.421	8.99882	358.062	287.432	341.946	226.22	110.011	20.3542	166.223	5.31216	71.091	570.449	773.482	22.6277	171.957	28.0294	72.8411	57.1948	409.468	262.791	393.14	769.024	918.06	23.2159	327.078
AKI48797	1.49581	1.54689	2.94279	2.01241	0.361698	0.140301	3.85732	1.68018	1.27699	1.65606	2.79686	2.91531	0.604408	2.80182	2.1292	9.91963	1.2238	3.16273	2.63658	2.84617	1.45159	1.03193	1.27992	0.865223	0.29815	0.30795	1.54713	2.45089	10.89	1.04707	0.759012	2.21181	0.919454	0.284044	2.00067	1.86244	2.64657	5.03285	1.31923	1.3189	1.63994	0.974681	0.873886	2.39105	0.192159	2.10473	2.33326	1.43943	1.19043
AKI48798	0	19.1718	30.6367	66.8638	484.142	2691.76	53.615	91.2278	430.711	822.149	249.578	244.923	5699.06	320.539	289.999	32.9676	405.23	606.823	0	30.8654	26.6828	71.2555	48.3956	17.3224	72.5603	1093.47	143.811	425.261	248.463	67.1759	129.01	281.958	683.729	152.73	343.835	50.876	145.015	127.02	1721.23	307.604	146.34	0	61.7351	363.018	35.7236	52.1709	92.5371	353.479	72.1302
AKI48799	318.025	130.816	146.626	80.3336	123.133	23.5917	107.304	150.978	75.8131	213.374	83.8276	130.118	107.337	127.032	111.077	157.758	170.225	178.055	56.7545	120.783	117.784	131.552	200.371	108.134	77.4797	127.297	92.9923	136.469	112.987	211.194	78.1281	439.65	49.5011	157.724	149.123	74.452	122.453	112.387	47.5851	88.2494	168.719	36.0039	131.992	115.429	154.614	131.078	127.108	112.28	62.1063
AKI48800	15.8656	17.3475	18.4354	27.9161	43.6395	29.2978	28.9406	24.2567	22.8566	32.6878	22.8425	27.2632	12.3408	24.4032	21.425	32.6593	21.7516	72.3742	8.02917	7.15407	13.5478	12.7411	39.5625	7.41235	13.5839	13.0399	17.051	21.7987	20.9603	30.2013	17.1076	9.28628	41.3334	6.48906	21.6627	26.9859	21.977	28.3087	15.0262	13.0752	21.213	7.27606	18.9582	31.6686	7.80243	28.758	27.4293	16.8543	20.4598
AKI48801	29.6233	37.23	8.83907	34.3777	50.142	47.0039	41.6463	30.5017	27.6606	42.5745	34.8955	37.0211	13.9648	47.3068	28.9991	35.8513	30.4098	91.7617	8.09067	3.42502	11.6821	15.3274	57.8918	4.99772	20.6662	11.5621	15.639	54.2682	22.8738	37.949	28.8106	4.86701	14.6052	12.6208	30.3033	30.2977	35.4019	33.4755	29.7879	23.2011	26.5234	4.40607	29.7818	33.9527	12.7645	24.3147	36.8383	22.8164	29.7969
AKI48802	13.0209	43.6385	7.57117	27.5399	40.1615	49.3953	26.8482	28.1683	25.6287	60.6415	36.3574	28.9291	22.916	26.8494	22.7617	25.5136	20.0108	72.9032	10.599	3.21166	8.39243	21.7085	31.7252	9.91352	27.1596	33.3596	39.2807	30.4219	42.7302	23.3527	28.6309	5.70477	13.2284	12.7222	21.9739	24.4472	57.5281	35.1074	30.0434	25.1652	33.8647	4.01682	27.8082	36.4244	29.9233	39.5834	63.1892	18.358	23.5824
AKI48803	161.056	228.1	279.562	285.49	102.638	14.4544	57.9252	138.826	177.392	260.833	176.931	217.366	30.1511	179.971	184.075	118.493	152.332	188.294	322.19	304.906	153.47	137.288	140.606	87.4547	134.624	68.2532	228.601	175.163	114.407	134.146	116.119	133.257	194.437	15.9941	164.171	284.654	202.167	66.7633	92.6674	87.4975	123.38	566.111	157.278	227.429	152.472	215.569	218.452	62.3495	230.105
AKI48804	197.536	183.051	189.577	200.644	151.848	36.6899	60.9733	79.042	124.715	118.484	194.097	174.559	54.2155	160.903	152.168	61.8636	146.966	138.288	198.147	168.109	139.261	84.0454	84.2721	90.3227	97.0226	55.3112	156.207	158.796	74.2924	86.3078	99.625	86.3314	60.6767	39.5667	151.301	186.636	206.024	41.7268	76.3831	71.054	74.6465	236.536	102.1	153.729	106.514	190.537	205.357	42.8757	140.373
AKI48805	343.071	313.024	287.064	227.173	294.47	43.2052	122.462	122.507	125.229	244.588	336.259	195.742	129.512	215.287	172.547	126.213	182.803	184.397	253.858	333.335	155.7	147.48	96.588	86.4121	258.488	360.929	209.37	238.15	160.173	118.281	269.821	332.45	50.877	29.0866	169.712	206.722	308.083	80.3297	233.132	256.055	124.412	166.795	156.77	178.726	180.221	285.812	277.427	177.338	146.098
AKI48806	30.5203	25.7504	16.4597	10.6913	21.0976	29.9882	19.1553	22.0557	28.8797	72.4991	22.7948	14.8923	36.2206	30.998	17.4607	20.7009	30.2582	10.4654	10.369	12.6738	31.8964	18.8467	49.1848	19.6102	19.6541	55.9791	24.7242	31.0071	20.7648	40.766	25.721	31.5591	37.9964	20.4701	23.6238	10.1741	22.3991	14.4405	8.26514	53.1712	23.1771	7.02615	27.6687	9.00536	16.2178	26.8612	20.8186	14.0425	12.5945
AKI48807	5.19596	2.27963	2.38521	1.00958	1.38587	13.4394	3.29381	1.37559	10.2159	22.8583	1.64868	1.01667	16.5671	2.92206	1.51934	6.61503	2.48406	0.462529	1.27493	1.44181	12.8111	0.950459	2.87725	9.83272	1.19831	10.8917	0.997493	1.80592	4.5592	2.5415	4.59402	0.620859	0.508119	0.354192	2.45696	0.924218	1.95011	5.0794	5.21379	48.2818	0.573978	1.18657	1.77077	0.844209	3.57518	5.85877	2.86541	0.961966	0.74721
AKI48808	2.59567	2.81853	1.35836	0.728144	0.351485	8.18039	3.06529	0.388748	4.76429	12.1831	2.17431	0.973166	18.795	2.30383	0.762293	5.11596	1.5707	0.469227	1.50125	1.08039	8.40023	0.313372	1.63378	6.46764	1.31696	7.48137	1.40948	0.992372	8.26757	1.24695	2.43665	0.767628	0.279216	0.424652	1.35013	0.369358	0.676802	4.52023	1.60247	37.5031	0.398409	1.95609	1.00844	0.181527	2.50923	5.39732	1.51159	0.975895	0.482008
AKI48809	4.44738	1.34145	0.306236	0.334176	1.50557	9.49011	2.06329	0.901976	1.95771	9.89104	1.1642	0.289481	30.1903	1.79425	0.291541	6.34354	0.600719	0.376859	0.214352	0.694174	5.72828	1.00674	2.20106	4.58846	1.41029	7.51083	1.50937	0.531349	9.33638	1.86944	2.82089	0	0.448505	0.284216	0.462657	0.395533	1.81191	5.6341	1.40403	29.3993	0.373312	0.55124	2.21664	0.259188	5.74905	2.7378	2.02338	0.827334	0.344111
AKI48810	3.44013	1.91564	1.2755	0.609775	0.89584	8.86107	3.75004	0.825676	3.89701	9.12766	1.80106	0.937014	29.6401	1.60141	1.16573	9.19606	1.57272	0.597965	1.27543	0.844446	8.34177	0.616139	1.77308	9.7051	2.28247	8.53291	2.39492	1.64403	11.0339	1.37295	2.08131	0.782589	0.498152	0.595277	1.26633	0.706044	1.46623	5.66599	2.22778	20.4163	0.533103	1.88926	1.35275	0.863635	3.68848	2.60645	2.79315	0.787642	0.682503
AKI48811	2.71167	1.48712	1.90114	0.790323	0.834532	3.23712	3.24387	0.923004	2.05192	8.55682	2.06499	0.71885	11.714	1.88963	0.672254	7.79955	1.1188	1.39261	0.760411	1.16288	6.88656	1.2755	2.7529	6.79509	1.18821	4.35194	1.78482	1.1781	10.2788	2.3685	1.43852	1.21505	0.662944	0.756189	1.33353	0.964663	1.92832	5.13748	3.0438	10.1665	0.472971	2.05329	1.26018	0.861998	5.2095	2.96765	3.58896	0.463414	0.712091
AKI48812	4.6716	2.9407	1.34264	1.30235	1.23768	6.13451	4.38604	0.709796	1.95075	9.6664	3.19016	1.73455	12.4092	2.70415	1.57647	7.69052	1.49247	1.56049	2.27117	1.18358	3.37964	1.71651	3.01054	1.96113	0.721374	3.6589	2.20586	2.13548	9.76298	2.45888	1.39138	1.6018	1.42018	0.207684	1.141	1.37287	3.17762	5.39266	3.07787	12.1375	1.09115	2.73907	1.99355	0.757579	2.19181	3.3343	5.17488	1.68639	1.55061
AKI48813	9.21417	5.05319	2.40602	1.63048	0.810203	5.97122	4.56245	2.41946	2.60505	12.4088	4.76138	2.14353	13.8095	4.10358	2.23409	8.75144	3.25855	2.08209	1.66105	0.962954	5.60803	3.1577	5.19951	3.63394	1.82143	7.50166	3.79047	4.23188	10.8801	5.35773	1.76091	3.77482	3.47553	0.905444	2.88808	1.66023	4.29023	10.1462	3.55951	8.05728	2.57142	3.5597	4.79588	2.31534	5.11144	4.58363	6.53313	3.84293	1.8024
AKI48814	2097.88	1359.23	535.833	1473.1	1286.43	60.3234	387.713	359.603	192.609	387.388	1332.47	2235.63	443.022	739.135	1238.3	468.886	1477.36	7283.5	1728.51	998.588	391.5	388.223	368.073	94.7955	1049.43	677.13	1442.24	646.984	763.707	352.523	1015.37	978.407	1035.78	827.892	1644.37	1403.43	1374.94	309.578	655.668	342.057	344.705	1502.03	413.041	2704.78	879.875	1052.51	1193.1	403.87	1032.45
AKI48815	357.88	437.661	134.445	1184.43	243.131	19.9808	131.841	691.712	514.665	256.042	427.628	1109.26	26.8557	180.97	1023.57	157.211	619.933	143.171	347.559	164.329	139.459	366.667	162.753	74.2162	133.095	88.809	269.908	164.049	150.506	215.431	196.422	310.192	36.9914	18.7945	650.638	1148.86	560.999	60.2936	160.207	103.135	554.447	175.984	292.839	776.809	223.034	480.92	540.079	112.318	828.958
AKI48816	37.8577	36.1847	34.2606	14.1862	32.9554	3.2281	2.48833	14.3588	7.13548	59.2479	20.0776	17.7164	5.56257	27.3729	19.9052	22.6959	12.0069	3.88844	10.0474	22.92	34.8998	15.2633	31.4454	16.9213	11.2254	12.2224	11.1241	29.1354	17.3684	36.9402	8.23285	39.2581	6.61097	1.40762	12.9913	8.13307	24.9983	3.36866	13.7969	15.7246	14.8099	6.04522	20.4083	6.87677	12.269	24.2131	24.337	4.46719	8.01407
AKI48817	43.9057	32.4758	13.9768	15.5615	17.7764	171.516	44.5167	12.6667	20.2953	10.6928	32.3429	30.2384	209.182	8.36708	26.4734	21.1707	33.0437	14.0093	8.93245	10.469	9.32941	4.75654	19.0388	3.64209	6.32471	26.629	10.7825	6.53725	15.4604	14.6267	5.8776	115.49	8.78136	4.24121	25.7982	13.8532	18.1214	31.9343	27.4897	8.10869	11.768	14.7016	6.18067	21.1902	7.19216	28.7336	22.003	28.4799	11.4718
AKI48818	90.5956	47.1141	21.9412	34.741	90.9507	416.38	189.73	65.5022	55.0065	21.4828	39.2531	66.0451	648.572	20.7956	69.1364	54.2811	76.2914	31.0603	12.0455	21.2382	27.8979	21.013	99.5846	11.4328	9.5101	45.5834	16.9637	22.3942	39.8014	63.932	9.90745	295.639	9.24132	6.06914	76.6967	29.7284	36.6551	148.939	72.7623	9.64081	55.4423	26.0205	26.5097	48.7926	24.5811	22.2228	35.248	144.124	34.1624
AKI48819	85.4058	61.8259	99.1116	47.6884	36.237	34.3928	178.278	74.7566	55.656	203.601	75.119	48.3862	291.17	152.526	62.8242	61.4263	46.0209	16.211	23.7101	48.6619	160.622	54.5989	218.032	91.684	39.8657	109.132	40.193	146.935	40.8869	239.826	69.0505	483.82	12.862	204.696	50.702	39.9025	34.888	104.355	29.399	87.8557	75.5948	4.06495	101.755	32.9168	95.4902	52.3421	36.4731	99.3629	36.8883
AKI48820	5.10552	5.71989	3.11376	5.04199	0.493822	1.1972	4.49117	3.1405	2.6074	12.6186	5.91872	5.62095	3.30077	2.7954	4.28396	9.07922	3.58601	1.93653	3.44502	2.02388	3.28451	2.16992	4.55376	3.06678	1.11017	1.18249	5.77577	3.65988	12.6716	4.13451	1.06403	9.70637	3.1383	0.0372887	3.49024	4.44336	7.96361	7.33979	2.55842	0.869646	1.88915	2.38662	3.57932	5.22827	1.31177	8.58077	8.36213	2.37085	2.85929
AKI48821	2.61848	0.819061	0.854767	1.06878	0.656621	0.509402	1.40705	1.04093	3.66362	5.18708	1.21857	0.707001	1.97502	1.29116	0.549282	8.75247	0.859326	0.372545	1.04703	1.53392	2.82765	0.384705	0.945172	2.43158	0.344436	1.22292	0.8777	1.66849	9.94091	0.577707	0.713554	2.39005	0.312968	0.237992	0.524621	1.10401	2.02297	2.93477	1.14302	1.19716	0.762887	1.65402	0.932033	0.655624	0.8067	2.44112	2.11788	0.42539	0.780394
AKI48822	0	0	1.11332	0.539954	0.912252	1.7693	2.72767	0.672642	3.73836	5.29456	0	0.561283	4.5732	1.08716	0.565278	7.6873	1.16475	0.60892	0.519518	1.12163	2.87953	0.23238	1.91499	3.56708	0.341807	5.33976	0	0	17.1663	1.29454	0.68369	3.98463	0.724684	0	0.280332	0.479319	0	1.92326	3.02479	4.15806	1.03404	3.74086	0.826522	0	0.302908	0	0.9808	0.633214	0.834009
AKI48823	2.57672	1.55442	1.06456	0.774459	6.10609	10.1509	2.60821	1.28637	5.22446	7.31276	1.34903	0	10.2035	0.519775	0.540521	7.35063	1.11374	0.873378	2.48382	2.14502	5.90018	0.66661	2.09272	7.42362	1.96102	6.96259	0	0	12.6839	1.23785	1.96124	5.08016	0.692946	0.26347	0.268054	0.458327	1.67965	5.14929	3.6154	11.9279	0.494376	1.02201	0.526883	0.600672	3.4757	1.40998	1.87569	1.81645	0.797483
AKI48824	2.66246	1.13375	0.603912	0.721775	1.80265	5.14148	4.06892	0.547305	2.70751	6.56456	0.65596	0.456696	5.31579	0.631848	0.525653	5.44256	0.575401	0.707795	0.966201	0.782255	1.76918	0.405171	1.17657	1.34145	1.50977	6.8275	0.992182	0	9.79544	0.812563	1.62915	2.6246	0.336943	0.480418	0.553947	0.55715	1.123	5.85716	2.63696	6.15139	0.240389	2.48474	0.544415	0.730187	0.845024	1.3712	1.14006	0.858707	0.58166
AKI48825	3.66332	1.20541	0.642083	1.3346	3.38222	11.8075	3.93282	0.748156	2.70095	6.17976	2.78969	1.24859	10.1732	0.671785	0.349299	9.50035	0.575784	0.90304	0.770454	0.554466	3.25363	0.976437	1.55522	3.47483	3.54834	10.1987	1.50699	0.954924	11.186	0.575948	4.64716	3.61123	0.17912	0.340523	1.17792	1.36244	1.51961	6.17984	2.056	9.90374	0.511166	3.56642	1.29385	1.00924	0.823566	1.82233	1.45454	1.09558	0.687139
AKI48826	4.90942	1.97443	0.965859	1.21794	3.64055	5.21884	4.96942	0.992036	3.19331	9.69694	1.71353	1.07127	8.46395	1.03749	1.37314	8.36671	0.909433	0.950883	0.901415	0.778456	3.03345	1.53217	1.70882	3.5315	4.56663	17.2666	1.26947	1.11724	11.7787	1.84185	4.15195	5.76144	0.628699	0.334659	0.924166	1.41383	2.13349	9.21027	6.29798	8.65757	0.941933	2.96721	2.67698	1.03546	3.41624	2.30265	1.87196	1.09869	1.0612
AKI48827	4.03263	1.12279	0.939831	0.559407	5.04063	8.55419	6.07055	0.696876	2.3172	8.39726	1.29924	0.452282	6.66825	0.500592	0.650715	9.81455	0.804478	0.420572	0.956862	1.20508	3.50416	0.535006	1.19669	4.10621	2.99036	11.5113	1.4037	0.592981	7.0061	0.953728	4.17123	3.05792	0.333686	0.888112	0.516322	0.331059	1.61766	7.52743	3.65606	8.78978	0.357097	6.27484	0.570867	0.578503	2.58031	1.35794	0.677424	2.28395	0.320021
AKI48828	6.67457	35.9699	3.30908	0.832164	52.6224	322.541	5.80528	47.2421	9.49692	5.56942	21.1219	9.23735	313.641	1.73535	2.67581	150.709	1.47454	1.54174	22.3043	16.2574	21.0119	10.8721	219.875	0.323382	5.71938	132.42	13.2894	8.93135	80.6572	137.121	8.84344	109.661	33.4262	2.42658	1.26526	0.97616	0.48343	138.592	145.929	1.87256	77.3482	2.47085	8.73474	6.08546	19.7404	12.986	0.431882	200.872	1.86682
AKI48829	10.1586	3.83014	19.411	4.70712	5.15849	4.16867	10.497	6.02232	2.16812	35.206	3.32404	3.57061	7.90166	21.2603	4.12876	18.1122	7.68402	4.87793	3.18251	10.3946	5.03991	6.57018	18.1767	1.97752	2.89921	8.23489	3.44766	15.778	25.3705	19.5206	4.67147	13.7694	9.56166	2.20727	5.54815	3.27506	3.31097	9.78789	6.77042	3.91875	7.30893	0.503651	12.2036	2.81214	6.85138	6.25361	2.77305	9.54833	1.44102
AKI48830	122.435	119.225	90.8961	138.479	86.2624	39.1737	73.6039	95.5626	173.234	168.105	80.6946	187.056	52.0336	83.9968	222.024	65.4381	150.702	43.8165	42.176	79.6752	55.596	84.6798	83.5373	31.8429	115.253	125.168	74.246	83.7576	77.3828	76.552	114.319	84.5472	57.1607	4.70257	157.885	138.737	117.082	29.9853	102.55	171.397	101.117	27.1156	79.4267	166.178	49.7409	140.794	104.959	22.4903	176.45
AKI48831	99.1028	100.725	66.9264	112.139	50.0667	21.5987	88.9814	66.3459	164.225	112.641	56.5883	160.501	22.9878	79.6294	184.751	38.211	141.291	31.6076	40.7701	58.4129	69.2698	42.3373	50.6556	38.7881	54.6648	65.484	71.0518	78.0764	47.0664	54.4743	57.0204	66.2192	14.7195	1.75248	140.021	104.684	86.7652	38.9858	41.6572	80.4242	70.567	54.4929	50.9294	115.705	46.051	90.0035	100.916	29.729	129.56
AKI48832	84.591	91.0607	59.0294	41.1766	52.4162	13.5416	51.385	31.6353	66.6661	15.1716	59.7798	51.2393	26.2091	35.2127	59.5985	41.9373	61.9181	43.025	24.3183	40.1859	29.7275	24.9257	35.3219	24.5316	79.6199	68.8147	41.6599	36.4262	43.5354	32.5097	72.9172	51.1232	58.9215	3.63705	61.1332	36.1007	56.8949	38.7841	32.797	73.2508	27.3556	14.286	29.6127	37.4181	69.6516	64.1164	46.6723	27.5333	42.2466
AKI48833	179.857	150.956	32.9227	67.3763	74.1233	16.1364	66.7157	44.8946	138.286	28.5336	105.275	86.7911	54.3478	64.4489	100.063	52.1481	99.227	87.8463	35.3206	27.5888	35.6413	44.5067	48.9934	11.8301	117.043	104.242	65.7164	59.7935	64.0475	49.5875	114.505	70.4792	25.2355	3.42678	97.8517	75.7066	84.4717	47.8381	53.2928	138.527	34.5077	12.4064	37.462	64.0628	20.5939	52.5708	86.1987	34.1254	71.2233
AKI48834	69.0081	116.797	46.3126	44.9098	31.5872	6.12628	52.6674	20.6219	87.0834	18.2478	37.8589	53.405	24.8521	19.2139	62.5114	21.0724	72.6364	58.86	54.0407	46.9281	33.8285	17.266	22.892	18.9203	55.9216	46.6432	30.6112	18.9512	26.5675	18.9382	51.8343	24.528	17.3557	2.54417	68.0273	48.4416	40.9286	34.1849	22.2562	54.6451	14.8811	37.6252	19.2779	48.623	24.9098	37.6548	36.3663	22.6258	51.3387
AKI48835	933.237	495.104	1417.68	637.466	533.271	168.033	824.794	1313.98	1161.64	332.813	362.689	781.207	693.919	276.816	785.841	1017.3	1007.01	856.483	213.52	795.248	470.831	856.145	1357.75	480.669	488.608	357.69	642.935	118.088	876.481	660.508	492.021	658.984	982.526	147.083	762.442	672.622	622.719	241.861	355.372	234.586	725.948	488.284	779.096	798.203	3116.82	449.097	475.376	112.671	678.723
AKI48836	761.632	437.581	103.889	375.956	546.776	104.776	433.603	347.334	714.719	150.963	100.004	364.619	255.776	168.756	464.343	127.29	573.753	279.19	150.098	89.9045	65.3303	259.798	287.193	77.3791	494.384	462.128	351.212	164.081	167.328	182.129	504.254	455.249	236.033	94.6887	472.123	390.937	281.336	90.425	251.726	605.756	344.446	56.1019	232.864	272.804	138.068	231.536	270.17	48.8616	421.306
AKI48837	750.286	551.749	234.007	439.205	595.465	73.3842	398.303	266.075	726.97	189.522	237.539	506.744	287.024	297.784	597.692	187.546	549.704	495.052	123.206	172.267	181.81	178.548	273.558	85.9953	382.427	514.116	327.495	336.613	193.219	225.936	397.841	382.081	195.224	56.9719	518.848	409.961	375.105	90.9064	139.898	475.084	221.66	20.6292	210.1	420.36	606.036	326.991	361.288	67.609	451.12
AKI48838	605.48	552.607	197.844	377.845	776.026	108.554	331.694	234.512	699.538	303.871	481.927	420.925	495.449	248.331	524.452	174.986	506.275	472.553	233.891	106.635	180.764	196.523	229.77	104.383	659.465	735.329	485.29	261.597	285.303	205.219	679.661	309.448	225.918	39.7506	466.481	376.546	600.04	90.8924	196.243	554.735	194.401	55.8288	239.848	396.356	636.653	614.956	570.863	47.4256	400.833
AKI48839	718.166	771.721	378.438	646.989	940.691	112.699	821.465	394.906	1140.5	472.113	465.433	731.571	545.043	514.47	812.697	203.675	779.887	838.118	255.993	262.189	236.194	278.724	450.109	102.258	546.974	755.224	620.647	447.296	236.319	392.379	731.297	351.982	215.996	89.0795	742.218	576.783	605.365	189.538	196.306	840.682	320.162	204.884	403.297	648.899	671.663	459.88	636.53	152.584	663.884
AKI48840	604.629	534.768	344.587	409.529	410.557	48.0234	479.463	245.216	583.669	238.893	302.448	534.538	164.762	318.94	576.562	137.664	557.23	570.008	243.349	291.133	254.231	182.085	247.529	100.571	292.438	306.755	397.57	270.218	206.337	228.961	351.142	201.412	132.035	117.288	527.979	383.094	389.992	121.91	140.85	353.266	203.987	90.7666	229.445	422.079	392.723	388.252	384.498	99.3835	402.319
AKI48841	230.908	341.313	232.752	189.189	451.009	239.715	235.361	318.365	492.563	115.598	411.407	338.179	619.606	96.5714	406.014	239.532	463.496	239.852	211.629	210.001	209.094	208.089	591.323	131.413	306.383	189.904	416.859	71.6411	191.132	370.996	381.871	137.051	1014.36	35.8482	404.964	189.448	294.733	286.116	242.905	192.309	308.262	61.8559	209.38	255.894	722.682	510.702	319.452	231.809	213.771
AKI48842	468.541	528.905	131.349	209.115	594.918	348.931	260.522	252.493	548.355	146.424	393.828	332.481	710.919	135.427	408.898	192.086	488.265	251.053	138.588	91.544	191.254	149.552	387.96	75.1658	245.539	134.352	285.792	111.037	216.701	286.012	249.963	175.261	228.531	41.7394	413.039	198.876	348.098	306.368	274.852	154.678	231.758	50.9146	169.302	282.785	333.031	469.923	405.078	278.313	241.553
AKI48843	385.82	623.473	272.109	257.369	749.94	459.965	386.026	227.646	685.796	294.134	451.067	415.858	815.284	209.951	509.055	268.501	611.841	376.738	304.323	228.367	2588.26	168.714	318.284	76.0755	342.954	377.062	557.583	172.768	370.516	304.669	430.475	256.651	394.93	39.2017	543.33	242.031	121.195	540.668	431.712	328.903	210.649	317.263	199.28	388.09	643.363	439.53	132.908	557.433	304.824
AKI48844	419.035	818.367	426.017	283.024	956.934	721.921	378.711	364.001	621.527	416.748	463.194	445.477	1147.38	252.518	517.621	467.561	630.117	390.985	335.023	323.913	763.507	293.183	529.88	434.933	298.363	467.978	444.567	233.071	444.046	542.841	368.193	347.123	231.06	77.5016	555.888	260.323	433.254	556.546	549.905	404.423	416.764	352.307	327.613	336.351	1614.35	503.391	469.722	724.15	323.224
AKI48845	42.9203	54.6194	13.3887	22.8014	28.8085	6.17208	8.7641	5.65005	15.4433	9.31587	10.1021	18.5237	8.1166	32.386	31.7066	18.4766	44.8285	18.4189	13.8307	8.20302	7.42049	17.1729	23.13	6.10619	22.3413	6.90729	34.4782	25.1814	26.4318	21.106	28.8398	15.851	5.92087	8.65076	55.973	18.2388	17.0932	6.92105	8.60805	9.36934	4.9124	12.7554	18.4378	14.3593	32.2008	33.9768	21.3391	2.07329	32.1053
AKI48846	155.635	208.652	65.172	82.5825	84.7223	19.9102	88.2328	43.0785	92.5883	53.4277	89.9335	163.534	30.7769	90.4598	183.463	41.7266	214.726	274.595	84.0135	76.2015	30.5521	51.885	67.8907	16.6814	71.6789	68.3795	106.709	79.5352	54.4918	71.6901	77.6156	76.4033	76.369	17.3273	225.518	79.2579	94.2427	84.7124	50.6072	59.4525	44.2689	88.0135	63.9033	144.604	59.772	129.234	100.892	80.4362	95.987
AKI48847	101.704	169.415	52.9523	68.7618	116.839	18.0942	65.7531	31.938	72.2613	37.2434	54.277	97.1719	90.5686	62.7382	109.563	44.2429	128.618	246.571	70.3338	85.3926	40.5664	53.1884	49.0271	23.7067	53.4324	107.799	63.5402	38.8833	60.7984	50.8124	144.167	42.6904	22.5864	32.875	147.44	62.2072	52.6094	67.9977	53.0294	108.61	37.012	24.7238	49.9109	92.6933	84.3772	62.4741	69.2576	52.3198	83.126
AKI48848	260.209	241.496	255.855	70.734	154.617	132.615	158.402	227.785	169.326	413.332	101.935	55.1461	86.4665	287.773	65.4629	327.971	64.4937	49.5469	65.9519	149.458	95.4156	201.167	295.754	58.6588	56.3171	80.3091	158.095	359.147	185.993	408.053	41.55	402.701	172.74	36.6536	65.3071	74.4427	144.117	162.337	201.188	57.942	337.076	3.60863	218.037	48.1451	47.0444	153.339	126.498	183.148	103.623
AKI48849	24.6588	3.7189	1.74263	1.88537	8.45761	2.13031	2.51791	1.78176	1.45422	11.0852	1.35895	0.878552	3.85443	2.22529	0.680619	7.57297	0.525905	1.28304	1.75146	1.84567	2.00595	1.6508	2.2728	1.61691	1.6462	2.80551	2.0555	1.8607	9.58287	2.27568	2.7577	5.27744	1.22157	0.763046	0.573804	1.70251	2.85526	7.31759	3.36883	6.736	1.52516	0.836487	3.25089	0.605089	2.91771	3.37332	2.71613	2.71929	1.03766
AKI48850	290.291	86.8364	60.509	61.3256	217.894	89.1107	91.8175	123.277	70.2219	271.299	81.4629	88.0909	200.472	137.441	86.3453	87.2824	126.733	110.514	42.2877	48.7876	72.88	107.226	193.454	45.7947	108.594	387.477	94.2939	133.652	97.6522	189.211	149.823	288.529	212.172	58.7339	116.659	53.0369	110.588	126.12	118.682	159.998	149.334	13.7296	109.746	78.9365	230.92	127.903	121.499	88.4275	52.6829
AKI48851	1128.86	775.768	33.1222	6.41269	372.961	52.2137	73.9518	528.939	192.081	84.687	66.006	122.21	31.8198	90.3809	14.2406	164.989	254.444	7.88919	70.3004	5.38218	28.2765	42.9866	181.749	4.07781	259.557	26.9042	247.511	55.6164	69.0809	156.353	211.852	30.5926	303.057	1115.39	194.311	23.6328	103.677	168.057	43.5437	223.65	236.495	2.30794	98.9541	12.2082	335.325	87.0313	50.8292	116.982	121.862
AKI48852	183.921	115.426	85.4846	32.6922	109.463	154.843	25.3981	62.2922	80.6447	207.639	62.5115	35.6827	331.848	84.8228	34.5366	63.661	76.5318	15.6688	32.8846	77.171	69.5679	64.3372	130.853	24.8311	78.2652	151.765	43.6268	101.718	58.8394	140.299	59.0817	164.126	94.7341	17.1377	62.2601	30.6039	43.267	129.15	299.475	76.0466	86.5827	6.76543	69.7566	19.0171	65.6069	59.2487	45.8874	152.716	49.884
AKI48853	59.0319	10.6834	80.9706	16.9146	74.7406	53.4872	89.8292	30.7964	16.0008	26.5475	16.6891	42.543	140.923	24.7684	35.5397	45.6213	67.9988	100.978	21.6234	40.6238	41.0921	19.6498	44.4676	14.9848	55.8586	102.938	38.4661	16.3625	40.3399	44.353	47.178	114.639	21.2727	55.29	56.6204	17.6402	27.3211	167.516	63.6117	28.6513	36.9228	7.49244	30.7804	42.935	45.5202	48.4533	21.9155	93.5858	10.5967
AKI48854	198.128	121.002	86.3748	56.0771	124.8	142.772	126.3	38.8522	84.0154	37.2939	52.8277	126.263	267.534	28.2733	107.056	23.782	175.086	311.797	37.8422	54.0841	75.1205	24.2001	55.547	40.0252	123.165	238.51	46.7705	21.2528	32.3259	44.4958	94.738	138.471	37.7755	42.4929	152.318	49.3161	52.7799	230.89	99.0619	84.4528	37.9544	52.977	38.6627	113.786	96.4615	60.585	58.4935	131.549	39.5508
AKI48855	170.572	127.058	176.995	68.3563	329.392	384.186	286.01	72.9365	124.489	84.2698	71.83	150.686	702.713	46.8246	140.791	53.8522	219.658	372.868	101.799	127.486	165.231	61.2035	109.019	85.1765	186.35	555.358	65.4403	43.2391	80.5283	95.9793	201.141	145.849	76.1862	173.121	191.949	63.1865	80.491	332.401	193.129	222.73	70.6464	61.036	89.1672	144.962	136.382	107.541	76.1191	227.07	61.6664
AKI48856	158.064	176.177	54.627	104.97	215.44	45.7131	66.919	116.298	93.6156	174.218	104.033	132.515	67.488	87.3793	163.3	54.7536	122.408	64.7588	58.1893	32.9478	91.6618	77.6624	93.0712	48.4987	104.972	141.285	83.7876	100.898	61.897	94.3022	144.801	138.566	39.4713	4.07901	115.417	83.7099	119.595	79.5058	64.2107	124.43	131.704	105.907	76.3	98.1276	69.2089	131.181	109.582	72.398	75.3992
AKI48857	34.5732	45.0061	62.8986	46.6698	6.16005	9.55785	174.672	31.5674	66.7983	46.6761	138.136	57.0411	16.4698	40.0093	57.2562	85.4141	60.9544	142.268	29.4679	47.968	28.4719	24.0083	41.0102	33.2967	37.6217	19.0119	36.23	31.3058	63.2272	27.2734	15.4658	85.204	263.269	10.9775	68.3359	39.1633	75.9134	99.9998	15.3189	13.2731	32.8174	21.6518	23.4409	62.1432	27.613	51.7768	58.2818	41.1905	40.3606
AKI48858	44.8577	37.4143	22.1856	32.905	13.4691	19.2081	64.4896	18.3048	30.5948	50.4969	68.2086	41.3951	9.709	26.5166	44.0626	20.4341	49.2733	92.7695	24.9667	17.2099	17.8933	13.5222	23.443	13.3944	10.0933	11.8049	25.7704	28.5211	24.7355	20.1628	7.57083	80.3648	12.0634	18.5861	43.1754	28.863	44.4969	43.8751	11.9312	15.5396	20.5434	28.2351	16.7098	31.4165	11.0054	36.499	39.1843	30.4307	19.678
AKI48859	142.362	155.702	101.055	46.267	53.6793	104.87	147.03	132.03	175.757	101.069	95.7411	150.431	272.373	74.4778	196.54	541.188	441.865	289.128	105.99	283.429	188.344	53.0986	299.627	36.0491	13.6532	49.6223	53.4217	68.0344	459.81	341.505	14.8293	1099.31	72.523	85.4455	355.314	37.4686	56.5851	1060.16	215.988	14.125	241.939	25.9372	51.0014	160.537	15.8724	112.1	64.8743	1360.49	46.0901
AKI48860	372.558	615.63	282.346	109.672	728.513	63.0405	68.2836	144.373	829.133	86.1649	33.1105	64.1275	194.493	237.403	325.09	98.5566	664.94	59.0469	276.993	273.048	283.177	179.676	114.751	664.131	884.741	540.84	116.554	261.847	76.4132	125.228	864.053	130.638	52.7237	34.273	559.046	83.1927	37.4776	118.095	299.445	678.18	209.531	75.8225	116.915	66.1419	398.748	305.481	43.1073	116.591	666.207
AKI48861	28.2575	175.336	15.5276	2.03611	297.914	1391.95	112.11	53.9607	210.459	2.43108	243.41	101.275	1710.02	3.538	175.317	91.621	756.055	140.444	35.4776	31.3257	65.4904	10.2513	121.645	1.01886	55.9709	371.821	14.1096	17.163	88.0294	87.173	55.2002	312.726	39.381	21.0082	519.92	3.21877	0.362954	2993.92	1075.62	12.6921	94.6236	17.6675	5.55035	125.19	105.461	44.0263	0.405315	3364.99	12.2065
AKI48862	32.9916	5.97072	2.72607	0.991597	18.9868	927.111	3.89607	17.2938	114.422	39.9731	5.18178	0.687178	173.568	2.66203	0	10.2672	1.78251	1.11825	152.015	1.37321	29.4623	2.27603	35.1679	26.4599	1.6739	112.92	0	1.57667	19.106	2.85283	2.51112	156.108	0	1.34936	1.71605	1.46707	0	2.82558	29.626	24.9907	12.0267	17.6654	2.69843	1.15363	3.33765	0	0	4.65146	0.680717
AKI48863	23.589	1.99024	0.772386	0.363586	4.13242	351.999	3.39514	5.55873	26.8275	43.4302	0.345452	0.171795	74.8395	1.19791	0.242224	5.73249	0.891254	0.484575	25.3782	1.46476	9.01495	0.796609	10.5839	8.96554	0.753253	68.3462	0.895746	0.315333	9.74408	0.950943	1.75779	194.973	0.266169	0.539745	0.926666	0.352098	0.860234	6.16918	12.0356	18.8356	4.08276	9.29072	1.28175	0.307634	1.44631	0.90265	0.360238	3.07513	0.510538
AKI48864	48.7712	5.6041	0.319835	0.232677	9.4346	672.461	3.13443	7.8261	9.91345	51.7148	0	0.241869	139.262	0	0.48718	6.02295	1.25479	0.262396	12.9845	0	7.09056	1.80248	17.9189	3.43593	2.06209	100.826	1.05093	0	8.06978	1.7851	1.17847	313.65	1.24913	0.949879	0.724805	0.206549	0	6.6302	31.9344	30.2976	4.67868	0.921151	1.18722	0.270698	1.30529	1.27084	0.845295	4.00203	0.479189
AKI48865	38.1747	1.35965	1.28036	0.536291	5.34101	242.507	3.80234	5.34463	7.42599	38.3173	0.589997	0.557475	59.6061	0.852465	0.295496	4.67608	1.27863	0.732113	8.20158	1.05539	9.78418	1.43341	10.0391	5.76952	0.500299	53.0353	1.27487	0.942476	5.9552	1.16395	0.714792	265.507	0.378825	0.633758	0.996486	0.300674	1.28554	6.31377	12.7286	12.6069	4.64863	4.63737	1.90107	0.361218	1.39342	0.924982	0.717792	3.55284	0.348779
AKI48866	23.361	7.26555	7.26364	4.22323	5.97525	24.5412	4.30892	3.52464	2.10515	13.6451	6.63166	1.10292	7.16558	5.86429	0.740514	13.7323	0.785352	2.67459	3.24271	3.45726	10.746	4.47674	9.73944	2.63556	0.948213	8.11729	9.20862	4.76339	11.4243	9.17753	0.948318	58.2374	1.78698	0.806839	0.885683	2.64091	6.56498	4.95003	7.16742	2.94199	3.30679	4.48872	5.45618	1.08916	4.645	7.61306	8.61604	2.96022	1.39247
AKI48867	33.167	21.7144	45.0387	15.4553	27.0692	15.3618	14.8777	5.74391	9.10911	7.9142	29.4791	12.7991	22.2531	19.6046	11.8115	123.554	12.6967	9.64426	17.3984	65.4584	20.2915	11.3298	26.0496	11.6316	15.1647	40.619	205.698	14.9904	20.771	24.2335	19.8957	63.2366	14.1744	23.976	13.2664	14.7259	17.8492	17.9097	17.2438	17.5281	4.73564	6.7815	17.06	14.6843	43.2068	27.2938	21.7105	18.7491	12.2014
AKI48868	166.234	94.5908	57.6797	36.7111	98.7832	4.12906	17.1872	27.6802	9.21645	20.1358	30.0711	11.3523	16.3647	11.4172	11.7409	37.7285	24.464	9.09475	31.0378	46.4184	22.3361	24.5126	19.3234	11.0015	37.9698	46.5231	52.3618	14.6263	38.2404	21.5103	57.0142	83.0715	44.7608	5.35858	23.0721	33.8936	45.0933	12.2682	15.2946	24.6417	25.8611	31.5117	21.732	13.6828	42.8384	40.6064	42.7265	16.9449	23.0534
AKI48869	186.969	160.132	43.6851	72.6651	58.5407	9.0397	31.3101	37.2535	31.089	28.674	53.6285	23.6873	17.4462	29.9945	21.2566	46.7027	49.0359	15.0577	64.0222	40.8785	30.0127	32.199	28.1782	8.23338	31.2948	29.4645	67.2858	23.1605	45.2882	28.8903	55.1213	49.6743	12.4406	7.20782	41.9369	69.158	61.5668	17.1371	20.2451	17.459	29.0043	17.5838	26.3507	23.8146	16.1571	53.0381	66.748	35.6737	48.7472
AKI48870	402.882	370.756	250.077	279.85	340.97	54.2527	245.64	171.289	244.758	425.993	201.711	232.296	139.4	264.914	228.462	136.309	211.967	388.347	211.24	299.43	149.909	147.403	100.465	109.417	151.509	371.421	206.646	250.485	137.753	128.809	240.407	335.46	73.1067	40.5448	222.07	258.164	252.901	105.874	162.862	372.693	161.819	130.61	154.064	230.691	185.489	273.163	250.029	184.361	234.551
AKI48871	81.5158	62.9927	88.416	27.2002	29.8762	18.5776	114.335	52.7183	49.6051	34.5617	89.5867	45.7446	42.3021	47.9711	68.0453	53.1123	71.1956	47.9524	54.8091	128.707	47.4093	47.1732	61.0746	34.8839	30.5917	85.4361	51.2148	44.1075	64.1784	65.6979	46.1491	230.445	46.9233	51.3189	55.8561	19.8318	69.6047	81.354	51.7996	59.6303	48.1474	41.4167	56.2035	31.0166	29.4578	70.4102	54.1892	34.2463	26.2713
AKI48872	88.3489	52.4842	38.7541	28.6561	57.2112	40.9466	89.3637	39.83	56.7326	21.8505	52.6032	45.9851	82.9709	39.1379	75.5049	27.1552	79.4528	56.4991	49.8737	57.7907	34.7306	24.3668	37.2056	23.5907	38.0871	100.207	39.0208	38.2664	31.4343	36.728	54.6464	159.006	8.17857	24.3654	58.5893	19.6863	45.7967	60.885	35.9734	65.0709	33.6062	37.8667	34.0055	30.5566	27.9541	55.6119	37.971	31.6909	27.9194
AKI48873	67.442	34.8727	41.6092	20.6179	25.8319	19.2305	94.5325	78.5927	42.6885	38.9533	44.3883	36.764	37.4976	37.0039	49.7987	31.9821	61.2163	43.7159	52.6029	34.2203	37.71	52.4424	70.8148	33.249	16.1314	41.3762	44.6439	39.4132	38.1641	75.9059	24.2486	121.189	14.7168	60.8421	46.5057	15.4235	49.4893	69.9732	16.6545	27.7867	64.9197	27.8196	65.9576	22.819	31.2769	39.6457	42.6412	31.4538	21.3898
AKI48874	974.934	1284.98	421.044	404.162	1097.1	160.785	503.592	306.707	442.075	553.728	520.904	332.795	744.076	592.495	407.387	259.483	699.691	785.604	297.319	290.672	521.613	397.039	512.197	249.648	607.851	1288.5	350.38	677.492	256.848	577.993	843.664	579.426	197.406	176.956	673.541	367.681	585.658	403.116	333.316	702.531	350.653	344.319	462.188	320.463	533.318	615.768	612.908	747.705	484.408
AKI48875	50.2521	41.088	33.7445	28.3768	39.6475	10.9072	43.1592	26.6422	30.7574	26.2928	31.745	28.9787	15.5058	18.7657	31.45	27.3569	34.4657	41.2919	9.76815	24.6618	6.59339	17.1191	35.1632	3.10447	17.3839	17.9553	16.9138	21.0383	26.2157	28.4104	16.016	60.5914	20.7737	5.09582	33.872	27.7757	23.8234	46.0026	35.4292	20.39	37.4504	3.12975	21.1454	31.9487	18.9535	18.1804	21.7668	62.9778	25.5357
AKI48876	208.051	332.121	218.25	147.864	90.0101	139.067	135.707	305.688	168.077	260.3	178.525	228.328	297.845	239.233	256.659	222.639	377.236	141.122	213.872	299.599	76.1888	240.037	351.286	27.312	40.299	65.6212	145.127	258.439	179.641	333.685	41.9233	269.138	159.771	42.7769	357.077	133.464	202.695	168.751	132.996	41.8275	384.185	48.7074	205.03	202.053	62.1386	184.947	192.727	359.925	176.823
AKI48877	20.5316	231.335	200.571	103.38	299.099	183.509	249.837	12.895	185.458	17.1336	9.70894	102.015	208.314	7.74885	105.033	35.7264	156.591	137.238	108.278	179.187	155.194	25.7014	30.5932	73.489	143.571	206.762	23.6765	9.81201	25.3146	27.8081	165.096	26.1157	107.936	137.61	132.149	99.0163	13.3837	26.5656	119.506	166.301	13.7238	48.7294	30.4035	92.1733	194.161	53.9998	11.8119	18.7794	105.156
AKI48878	224.784	280.824	202.389	102.329	110.508	58.1626	249.799	72.9142	158.72	235.498	103.887	95.5773	64.6445	133.573	97.326	168.28	137.315	127.359	157.461	172.99	144.423	74.0993	130.086	107.053	56.1254	70.5333	134.087	138.011	111.323	117.624	66.8635	181.855	85.4045	56.6567	122.243	94.5407	103.796	148.071	76.6891	75.4896	80.1791	253.239	94.7345	92.6173	92.8543	119.487	108.333	105.293	90.5205
AKI48879	169.133	102.03	39.1786	41.5366	58.1376	27.335	25.1678	61.9194	37.486	218.13	70.8388	43.5387	52.0094	119.673	52.0361	41.6131	97.2855	76.7306	79.2603	36.4626	69.7105	57.3683	88.8459	58.4193	9.3514	36.2488	41.2109	116.061	51.7365	94.3342	18.2648	200.501	53.4147	127.088	73.5371	29.8526	59.6483	37.6374	23.366	27.6185	79.2951	62.2671	57.5513	15.1644	20.0842	80.6841	69.7669	70.3148	17.5381
AKI48880	190.173	152.964	90.5444	45.7551	153.49	65.2939	78.2394	56.7637	89.8273	204.341	86.1162	62.1405	0	95.3576	75.6827	206.688	90.144	66.2963	82.5041	84.6813	61.011	43.6103	44.9288	58.3146	0	0	56.0908	94.1495	511.769	52.0302	0	200.478	15.5899	0	78.1537	42.2937	78.8036	57.5207	0	0	68.3624	68.9794	45.9697	43.7829	0	92.0703	73.763	47.3268	44.7815
AKI48881	286.26	176.636	120.919	99.5445	125.202	7.36582	47.9461	48.2118	27.3355	88.0862	120.013	54.4061	35.3277	85.9942	48.2432	180.867	46.5102	53.3198	77.6453	63.1939	49.9779	99.6454	83.5202	21.3144	112.748	89.19	172.771	80.2413	126.689	84.505	97.6279	172.337	101.571	58.2727	50.5725	99.2747	135.289	59.3571	47.4322	46.791	49.972	37.6735	99.1751	72.0927	59.143	109.68	155.978	58.4934	76.116
AKI48882	421.683	288.963	165.541	147.04	229.788	14.9053	65.4904	111.633	43.8487	114.978	186.005	78.0201	118.79	165.315	59.7649	122.752	65.1298	73.8692	168.063	122.366	93.0482	136.646	146.117	23.245	210.926	198.545	151.523	126.392	95.3151	161.296	232.836	177.352	103.175	266.015	71.3214	131.841	216.054	55.7363	107.344	135.818	116.403	103.098	137.171	69.591	131.929	168.322	202.436	89.797	84.1955
AKI48883	536.355	376.798	361.652	175.595	233.498	21.8093	111.966	126.484	57.2712	219.252	257.448	95.7764	68.1621	209.555	70.6357	261.471	81.781	107.069	283.277	431.222	158.732	263.249	245.112	51.3235	164.071	144.431	259.653	193.604	247.434	226.593	152.687	209.308	82.4976	187.67	82.3228	168.157	267.049	111.563	70.7324	81.4043	134.834	219.064	251.642	120.629	78.6297	251.616	279.016	143.761	109.994
AKI48884	0	0	217.564	25.6664	0	0	7.20324	0	0	0	0	13.3401	0	0	4.47836	44.2923	0	0	0	183.644	303.084	0	4.33468	182.858	16.2476	61.5327	0	0	0	4.10235	0	0	298.544	13.0975	13.3254	15.1894	0	6.09475	23.9636	0	4.09603	0	0	0	4.79952	46.7282	0	0	0
AKI48885	68.5655	92.5539	41.6966	39.3118	8.73306	3.56581	40.0845	40.8384	48.3929	101.074	35.5417	32.0978	0	44.6427	39.0194	29.2252	54.5777	58.5992	23.2964	40.5009	47.5668	32.1981	66.5755	21.3557	8.95534	0	38.0922	37.6338	27.52	57.3979	0.344475	36.1376	47.4668	0	40.9608	34.2934	50.0052	48.4514	17.1453	0	42.3309	17.7711	43.171	29.4352	5.79952	57.9501	53.3706	43.2835	31.2358
AKI48886	50.5681	15.9328	14.4603	16.07	13.9568	0.845904	6.52053	20.3407	15.3984	45.0016	26.306	14.2226	2.18646	28.5876	13.3779	24.3907	19.4905	30.0588	8.81758	14.9257	12.7837	20.6649	34.5952	5.81852	4.49401	5.1059	23.9029	32.3245	28.1657	29.7702	7.51809	43.4989	20.6151	0.26347	20.4391	13.7498	35.4827	21.0569	3.6154	3.16269	21.6907	5.36554	23.7097	12.3889	3.98257	37.3644	32.3557	18.0636	12.7597
AKI48887	120.417	116.234	112.692	50.9673	12.0444	2.73037	15.5121	46.7108	94.3257	156.607	102.597	27.0437	9.40978	99.3574	33.5848	62.2718	52.4253	69.3276	118.832	94.6862	81.6083	53.7115	74.5369	48.1031	2.8132	2.99647	133.323	78.6638	67.8691	80.131	4.10303	56.0248	30.1948	0.0944906	54.989	48.8601	125.982	28.6904	0	6.74076	40.159	132.684	87.4888	23.589	0.519384	148.162	141.771	29.3514	45.523
AKI48888	76.3064	85.8384	108.713	35.6848	2.45453	0.297532	0	23.5844	69.104	95.6091	81.1113	15.4796	3.33255	58.5031	22.9093	29.8884	35.7463	41.6762	69.1925	98.0186	58.6268	25.4008	37.1719	31.8276	4.59838	5.06121	66.9211	48.0248	38.8042	38.358	6.43845	33.5037	24.6169	0.602362	38.9862	33.0075	103.012	11.5786	12.5894	6.48383	21.9534	77.2868	37.2034	15.8985	2.19035	129.439	113.476	12.0682	30.7616
AKI48889	97.6435	65.1987	83.0719	37.4137	25.4329	2.01922	15.1202	31.5288	56.5887	129.265	58.0787	19.4916	9.44426	62.5684	23.7775	28.0286	39.3563	39.2141	50.0156	72.842	64.9543	31.9763	43.5762	38.0412	16.0215	9.25977	50.5964	57.8441	27.7965	46.0106	19.0329	49.2645	29.951	0.539073	38.0032	34.5213	73.7448	10.2848	12.5137	15.2531	30.7459	63.1679	43.7275	13.9799	26.4951	91.3547	79.2336	12.9907	30.3675
AKI48890	3305.58	2451.34	5465.06	1138.11	3742	7009.57	14389.1	9673.66	5215.23	1810.32	2088.7	1768.59	13728.4	9409.57	4430.56	4709.38	6676.33	1856.38	2814.85	4309.51	3311.06	7922.71	18306.9	2800.39	494.519	3717.54	1066.51	13361.7	3480.27	18899.7	547.753	3154.31	3814.1	20943.4	5507.44	1316.07	1767.72	10715.5	6518.06	460.05	15637.9	812.036	8237.35	2507.34	4576.73	1738.5	941.435	16869	3054.19
AKI48891	1347.55	688.011	769.891	469.633	520.536	541.558	1820.98	1364.95	150.322	1159.31	1661.57	430.21	639.413	655.262	355.304	1610.03	416.668	1301.22	483.596	408.777	327.734	1293.19	2000.37	114.707	102.039	498.95	786.419	804.585	2037.47	1845.21	115.83	2246.89	2097.67	442.169	432.913	397.273	858.497	2661.44	1281.14	115.702	1740.78	65.9686	1074.07	525.403	280.819	689.086	643.659	2523.36	175.789
AKI48892	65.716	49.8116	54.7178	34.1527	44.3656	6.4659	51.2472	32.429	12.3684	31.7108	62.8615	28.362	10.9276	34.1529	24.1144	25.7358	17.7631	36.6319	13.4361	51.5003	31.3963	31.7484	38.9524	11.0009	15.0377	10.3712	24.6811	54.8466	40.1411	41.4136	13.0693	35.0978	30.3543	3.21451	19.7408	33.6187	51.8494	58.986	16.7938	10.7857	30.7035	14.7977	34.8523	22.3831	27.0358	51.4007	45.2178	61.2343	28.1734
AKI48893	159.302	291.615	169.455	160.701	215.715	50.4936	300.258	230.357	97.3091	284.213	138.045	131.579	62.1494	334.642	120.993	173.8	89.0376	173.779	63.5418	189.012	101.465	220.746	224.184	37.6404	58.5286	73.2266	258.516	456.783	124.067	237.502	75.2595	59.5659	91.5901	35.9475	113.148	162.196	182.62	244.642	175.731	101.714	239.244	39.2179	203.306	106.285	171.658	198.387	191.938	338.19	138.276
AKI48894	70.1517	27.586	8.63523	14.8548	90.7722	11.1453	13.8512	22.6992	8.76159	178.596	56.2249	16.091	14.698	91.6146	11.7363	32.1634	24.9688	40.8236	5.14266	10.1897	12.6127	38	49.7649	5.71869	26.0575	17.0368	41.2286	64.2364	56.9769	57.9151	42.6723	21.0024	26.2721	1.16894	33.1916	14.8812	59.7299	15.1811	17.6931	36.9325	19.6409	7.48854	48.1692	8.68145	22.469	76.0157	89.7754	14.4628	12.9376
AKI48895	29.8369	46.4079	22.7728	23.8421	59.144	5.19258	12.8569	13.7289	12.6593	99.5883	24.0902	30.8488	6.91413	60.9122	23.1505	30.392	37.1357	36.3913	12.1976	16.858	11.524	25.4819	38.9763	5.1504	13.4057	9.71359	28.3045	36.0771	46.8409	38.9596	24.7166	13.4661	51.4304	1.17623	45.6986	25.0012	34.6809	11.9046	14.1229	20.4731	12.8286	7.27166	41.3839	26.1457	20.8507	35.4074	55.9995	9.85502	24.2542
AKI48896	114.27	114.514	48.8442	49.4637	120.773	43.7317	33.5694	92.1167	63.0369	121.323	52.9604	106.867	91.3705	70.5374	128.979	37.0298	114.527	79.8626	42.1342	41.1229	48.2643	52.5912	67.238	84.5045	46.044	81.8143	42.9493	68.8341	35.0769	61.2745	65.0074	100.13	111.95	26.5182	114.241	38.1336	66.483	15.3902	27.9196	90.6869	85.2609	20.4739	57.5846	35.275	72.6703	66.5151	63.9394	22.955	37.2773
AKI48897	220.317	196.551	57.2144	104.537	160.079	24.1366	121.062	105.211	99.6861	162.98	113.896	58.0568	61.5327	91.1194	75.8472	105.392	97.7857	112.598	62.5229	38.5674	37.3989	100.836	127.912	18.1159	63.6839	54.7922	106.874	71.4763	106.154	143.071	69.1848	100.277	49.295	22.6047	102.207	94.4997	116.862	116.737	53.1345	67.1787	125.7	73.403	108.48	46.0178	48.3416	136.677	132.151	135.609	92.5266
AKI48898	94.0606	105.623	39.485	59.3802	111.832	12.6492	37.5679	51.7665	48.4343	76.9415	54.8814	38.0033	36.5416	34.5188	53.5476	24.0995	75.4954	60.4986	21.4111	17.4528	20.5433	41.9736	61.1485	10.8979	25.7304	26.437	44.6148	36.8277	25.5953	62.4987	35.0778	99.9846	126.629	15.933	71.3838	52.964	69.8094	37.1248	53.7447	41.3318	63.3265	1.68557	47.504	32.6923	50.8909	59.2214	67.4391	47.3119	52.7277
AKI48899	256.611	289.948	485.401	139.7	154.897	14.2632	199.048	355.854	104.465	505.518	263.008	107.323	19.9696	354.129	110.365	327.463	80.1059	55.5312	234.534	215.314	331.827	399.257	306.275	541.609	54.4209	8.07125	246.985	328.971	373.093	413.396	68.0337	223.517	655.042	15.2711	82.6277	143.694	313.75	116.477	173.358	57.3274	369.907	67.5842	389.233	79.127	194.131	385.591	322.695	136.444	137.129
AKI48900	54.9319	159.062	116.5	18.7117	0	1767.28	50.0429	60.3316	289.583	41.9723	74.7741	88.101	5127.33	24.3779	133.668	538.495	163.829	74.4766	184.271	172.244	467.913	35.0542	295.565	31.6522	94.7607	957.883	183.944	78.7556	454.912	290.28	90.5901	2550.5	4535.19	324.651	122.291	22.473	35.8078	664.925	875.572	6.16447	116.987	244.022	23.588	93.4798	230.935	96.1878	19.9935	480.178	39.6694
AKI48901	308.884	130.344	245.17	115.552	203.983	137.868	346.03	206.997	128.926	166.753	689.876	139.45	177.317	330.877	152.891	151.529	439.004	1695.77	90.3513	219.134	78.9742	112.057	404.719	79.8559	44.3907	101.966	59.2145	811.521	125.128	323.965	43.6235	157.496	161.223	502.846	426.118	105.012	138.861	126.408	52.9469	67.021	256.905	42.2459	183.258	125.921	62.9421	219.811	129.592	188.547	106.116
AKI48902	360.649	185.308	250.663	109.982	116.55	108.545	281.755	159.004	186.551	199.929	404.768	134.953	124.695	316.424	158.861	84.7569	382.813	1538.1	112.867	347.236	52.3891	87.6085	268.811	21.4122	49.0675	141.337	110.115	640.134	91.3162	247.746	50.3881	154.633	61.4794	562.073	366.269	108.307	149.378	99.2214	107.636	53.6516	188.428	88.5103	149.665	134.504	95.4918	160.923	164.627	175.774	125.579
AKI48903	136.862	171.048	179.329	28.7853	165.645	537.923	78.6624	88.6345	251.007	150.875	412.527	42.1902	1337	154.528	75.4374	69.2246	125.82	113.766	77.5192	122.052	196.447	42.586	186.011	56.0039	43.8668	344.347	77.906	125.58	63.4075	147.312	48.2301	590.841	42.1363	106.163	81.42	24.5455	119.486	100.51	219.42	67.9492	91.7789	44.101	54.1951	39.1657	135.467	135.94	91.2448	115.096	49.194
AKI48904	263.363	237.366	183.122	98.2028	466.92	1049.87	156.771	174.23	348.793	272.165	271.381	119.883	2197.06	175.208	174.665	123.935	226.839	234.182	110.424	146.353	175.776	87.8963	271.475	60.7332	130.26	537.387	112.387	151.7	119.792	245.395	136.912	606.578	224.013	126.833	162.715	78.7367	150.756	182.239	262.925	179.187	200.11	43.1667	110.7	114.249	131.825	198.893	136.61	234.372	125.953
AKI48905	305.179	319.027	107.899	153.077	478.476	1164.64	263.22	207.09	463.053	463.641	207.39	209.99	2334.62	242.438	272.888	147.107	347.169	400.441	191.832	92.9084	117.598	126.938	322.677	46.5818	177.056	722.688	236.259	200.255	166.201	320.787	191.946	685.357	123.015	218.363	253.209	136.306	198.055	344.553	409.481	250.334	216.372	94.5903	183.144	207.536	192.271	214.18	203.271	350.062	187.165
AKI48906	299.05	286.012	181.356	179.352	130.103	31.102	30.5762	269.078	130.157	455.602	141.254	143.967	44.9725	379.062	138.382	176.902	158.325	114.44	260.236	145.733	120.258	313.832	293.016	144.622	75.2897	159.239	125.817	382.092	196.324	288.551	146.886	296.219	180.451	6.6547	157.478	165.476	235.483	24.401	76.0592	114.523	326.081	130.948	289.237	106.73	152.565	278.143	236.13	46.1054	148.818
AKI48907	154.38	215.955	244.512	197.806	183.297	8.81408	53.431	66.1491	79.2155	55.6823	78.8725	106.823	25.3136	91.1679	209.534	49.9005	109.011	60.7252	266.092	287.521	62.8064	85.5373	73.2907	77.1585	152.43	48.3655	392.829	55.3632	70.6883	66.3053	137.183	50.2382	115.124	2.8978	125.636	149.548	93.1794	25.1947	123.339	46.4499	54.2313	119.703	84.8404	105.241	265.247	351.238	124.323	15.5387	255.544
AKI48908	122.764	214.406	199.236	148.555	41.0362	6.08755	45.2449	38.5722	103.156	52.1389	91.6892	76.6752	7.77029	82.1538	163.842	43.9933	81.041	48.2258	198.08	228.357	73.677	60.9725	56.2318	85.4839	32.6243	9.46452	312.335	51.0376	52.8984	56.9132	29.6657	28.4351	18.5619	1.36938	99.4176	106.799	84.5014	25.783	57.9146	9.68216	28.8904	165.28	65.6528	79.5703	82.334	342.552	118.986	12.7762	184.395
AKI48909	509.358	761.065	596.785	671.677	755.977	565.564	842.882	248.517	730.232	567.363	542.609	1157.3	417.749	585.939	1320.45	460.039	1245.95	788.02	511.469	378.18	646.659	248.707	331.025	404.885	473.71	523.081	806.271	662.125	327.722	310.449	668.233	405.667	357.786	60.7288	1295.14	564.243	508.94	536.459	460.266	595.879	255.542	632.798	355.285	865.557	298.215	844.77	573.708	472.136	667.095
AKI48910	440.031	654.036	396.524	507.141	416.932	328.244	608.517	207.122	560.542	589.398	477.787	834.636	281.974	386.479	981.749	237.055	922.209	668.061	579.433	283.196	554.086	211.69	274.539	385.669	431.257	438.214	703.219	472.887	200.294	288.626	395.968	308.138	81.8073	29.5922	956.451	436.115	420.534	430.915	354.741	380.035	207.114	492.204	312.07	729.882	429.562	787.237	487.381	338.369	520.284
AKI48911	706.306	501.477	582.908	251.904	595.405	646.361	443.102	270.744	348.519	932.427	238.175	264.405	1331.52	379.361	239.473	165.231	361.215	479.705	223.38	536.149	450.923	242.995	432.076	175.476	261.944	1608.46	349.627	382.575	239.881	415.1	362.804	1395.33	108.714	1071.63	321.33	223.819	273.723	414.982	261.396	506.448	358.475	184.052	238.553	242.032	263.622	266.072	250.96	581.327	186.145
AKI48912	160.958	145.649	134.761	61.2966	107.431	40.8313	68.9656	52.5044	86.1751	64.6868	50.7528	93.9102	99.8482	85.7831	114.434	41.5053	141.515	54.7634	41.0809	115.847	94.0253	35.3315	72.0469	43.0115	49.0688	145.47	38.0731	93.5298	33.6311	74.6876	61.7199	107.282	29.759	42.3607	141.566	57.748	69.153	64.227	60.3097	89.031	58.6053	44.0721	46.2831	61.2927	119.557	70.561	58.2509	60.3867	60.9489
AKI48913	130.575	113.207	110.061	61.9251	64.4172	13.786	68.6312	51.4284	82.4844	63.1705	32.9784	93.7551	38.603	75.4447	108.187	41.5203	139.962	61.0867	41.4919	77.3814	71.2166	36.2133	58.7526	32.5967	33.1248	128.365	40.3807	65.2236	42.1789	64.0514	48.7771	124.19	55.7602	23.348	126.689	50.6528	51.7539	59.7556	66.6551	55.9616	60.5537	19.2586	46.825	74.1852	50.8919	60.3198	44.4204	52.3198	61.7352
AKI48914	229.832	166.287	125.675	91.6531	195.276	33.5338	48.9104	92.147	105.639	155.852	86.5099	85.4177	186.95	116.813	81.8504	70.1225	73.1261	81.8052	45.4677	102.749	47.9262	72.7366	123.983	28.6572	69.6421	175.621	78.8511	122.759	72.857	127.802	87.3719	240.632	114.324	42.3161	69.6183	92.4494	119.463	73.7616	110.022	111.259	109.88	46.622	90.9198	78.5276	75.2249	148.369	116.456	75.009	93.448
AKI48915	180.651	156.858	128.552	123.962	143.967	22.1667	116.61	86.8594	144.553	143.98	108.223	118.743	162.505	143.613	117.289	68.2008	114.437	104.663	59.2642	92.6142	74.8649	69.3625	102.703	47.2729	91.657	174.13	112.569	140.963	72.8898	104.824	107.521	129.913	60.3688	29.9786	111.957	114.678	107.914	114.898	67.9804	111.334	96.2531	76.233	86.8981	113.566	72.5708	141.634	118.568	86.3842	107.483
AKI48916	180.841	163.102	100.251	101.399	162.679	28.1349	83.307	58.5106	111.271	117.435	97.4828	100.198	133.9	100.228	97.1122	50.9339	97.3486	89.9125	80.9404	101.495	77.9122	47.0265	73.9542	36.2263	88.324	152.363	116.574	102.392	60.8577	77.8326	106.13	82.9748	47.3296	48.2489	105.5	95.4112	118.382	83.7398	61.8421	123.725	59.7527	109.968	64.7248	86.1569	54.7619	131.197	125.328	67.9672	87.8357
AKI48917	431.092	445.042	225.853	381.424	539.798	59.7122	359.747	374.344	257.121	423.205	383.416	257.037	501.949	289.665	207.03	249.82	185.039	263.844	421.837	223.887	246.79	301.013	408.672	158.03	234.357	315.156	226.616	306.525	276.853	384.584	267.172	215.283	527.284	91.5233	203.099	394.518	456.13	415.585	213.907	152.249	359.081	606.336	367.216	282.443	543.494	517.95	470.167	222.609	260.607
AKI48918	1739.46	1076.85	925.535	972.066	1264.91	540.671	363.745	456.427	654.553	941.434	1074.2	279.728	896.221	1625.5	363.34	335.31	591.152	1386.57	680.631	1225.27	475.729	388.275	312.848	178.03	913.387	402.353	1021.25	1078.7	536.546	390.36	837.701	1672.85	162.781	373.5	484.913	774.381	798.657	105.228	438.506	1526.8	390.452	9.36903	558.378	185.616	438.555	846.991	816.165	519.524	603.916
AKI48919	4200.11	2360.87	823.846	2556.18	3134.78	1028.99	559.003	1570.37	1591.19	1075.28	1776.97	791.829	1687	3421.5	987.202	624.749	1458.34	2488.06	858.081	995.251	583.06	910.511	721.874	226.631	1744.79	819.529	1592.61	2495.12	1109.86	1016.17	1400.76	3442.97	317.903	372.689	1311.74	1919.48	1582.01	135.502	447.329	2244.88	1291.24	0	1273.6	377.865	228.511	1347.62	1623.24	786.334	1590.94
AKI48920	1169.3	708.629	372.599	531.724	828.899	279.497	163.019	232.534	327.425	454.732	652.669	160.703	770.026	760.624	190.085	124.974	331.241	449.77	547.077	398.38	337.867	215.378	145.314	138.106	864.654	511.7	712.356	398.146	201.532	187.747	835.001	1481.43	90.1195	221.551	258.74	429.474	534.09	42.5193	230.274	1150.48	174.029	2.98206	318.857	83.8778	257.242	541.299	535.31	189.739	279.675
AKI48921	1239.59	637.763	594.19	771.598	634.023	191.23	390.921	247.071	448.339	383.041	677.341	254.541	526.257	1044.91	298.209	187.102	480.483	646.929	1374.3	718.076	436.559	245.34	181.633	131.508	765.752	523.252	711.435	508.111	256.339	219.015	742.201	2706.15	80.6478	233.001	368.024	632.376	534.854	131.483	378.917	1088.71	186.168	5.44906	345.478	183.983	364.982	564.323	520.987	393.767	476.571
AKI48922	0	0	216.062	0	0	0	0	6.52701	0	0	0	5.44643	0	0	0	0	0	0	0	282.978	347.274	4.50983	31.8552	73.2987	0	0	0	0	0	10.0493	0	0	0	26.7369	0	0	0	0	0	0	20.0676	0	21.3872	0	5.87855	0	0	4.09628	0
AKI48923	58.5879	22.8167	13.5836	9.21325	62.5142	17.5294	32.5296	12.7731	15.5908	5.74751	11.6481	10.504	70.4811	7.47996	10.8899	25.9645	19.6338	21.8693	8.14966	6.99684	13.3589	11.8953	31.0945	10.3367	24.9282	32.9982	16.1084	6.02512	29.8492	15.4621	32.2692	35.0916	11.1687	15.6211	13.7327	12.7956	15.4698	25.4065	26.4304	21.2223	8.53733	5.73591	14.7854	9.8543	48.6841	14.6093	13.4963	12.3149	8.56903
AKI48924	610.924	289.446	295.261	171.349	304.372	84.1968	497.581	171.017	99.6363	245.98	268.55	116.144	192.361	203.455	90.0706	208.881	82.8306	984.897	290.283	157.929	171.123	118.661	122.872	73.9357	127.385	309.912	320.135	249.268	322.923	127.223	121.368	387.052	105.783	22.6885	88.2861	149.545	282.71	298.429	174.672	144.312	217.287	32.8607	132.286	151.653	90.2133	184.494	253.823	339.817	80.1204
AKI48925	538.805	248.899	227.458	138.515	411.002	107.686	298.095	118.421	73.0177	173.641	166.369	96.8809	199.696	167.62	81.5103	95.3703	69.853	633.877	151.306	157.956	147.533	75.0825	80.8463	45.0475	100.687	259.791	139.158	201.158	154.903	101.997	122.317	507.145	54.7893	25.6795	67.9817	114.015	195.867	178.512	188.595	148.826	157.216	31.5097	83.1218	117.091	88.6519	141.282	168.593	248.703	64.8393
AKI48926	318.612	215.031	130.923	179.678	420.524	147.084	257.367	244.385	248.51	545.135	250.774	214.942	250.289	162.541	201.003	97.9048	186.64	224.44	201.186	110.603	238.461	169.303	242.963	193.082	372.558	423.222	124.719	188.224	137.95	230.396	449.071	218.501	177.379	45.504	183.751	187.225	237.4	155.281	174.233	420.577	278.837	142.403	200.635	239.108	192.846	302.809	226.609	161.019	218.821
AKI48927	41.4756	11.6637	19.6693	17.2461	10.557	8.59953	7.99667	5.83808	24.626	7.96522	8.16328	31.3079	11.2903	9.81329	27.5403	10.9988	29.1821	13.4592	7.81571	13.2396	20.4223	2.95813	7.02825	15.832	6.32886	9.9994	9.59577	6.55737	14.9895	4.37445	7.59548	7.68532	3.35454	1.84941	26.8613	17.2508	8.53774	13.6212	6.82582	4.63691	2.99158	9.64768	3.95348	23.3355	1.47226	14.334	12.7123	6.74161	13.1261
AKI48928	19.4347	18.0667	8.77525	18.5134	9.70708	7.11231	6.12741	5.64643	14.2117	13.5629	8.3401	27.1417	6.48833	6.6839	20.852	8.42778	22.9976	16.9184	9.09062	11.7582	11.3807	3.5717	6.5336	7.19438	5.33441	7.46112	6.63186	6.69941	9.40989	7.28541	5.41584	6.5955	4.62673	4.62595	20.6818	13.9976	6.64585	12.7338	5.00674	4.91612	3.9733	5.05469	4.88603	20.1274	2.22041	11.5063	7.65343	7.1871	14.5279
AKI48929	159.09	155.756	42.3334	189.132	200.267	31.2183	122.606	122.238	80.8882	196.344	212.894	240.564	37.6874	101.823	220.994	58.5712	172.089	123.744	129.665	41.6523	55.9349	102.434	74.0048	25.8731	112.38	92.2253	101.074	102.913	74.8419	74.9785	139.57	93.0611	149.277	3.75935	178.987	187.414	220.562	80.8521	86.0295	84.1081	118.328	126.09	101.294	229.445	32.4718	213.286	222.459	92.7381	139.228
AKI48930	378.019	305.719	300.741	106.515	270.356	159.856	648.889	109.784	190.164	403.554	175.294	164.448	464.867	201.871	163.754	57.0304	257.148	265.272	129.659	192.241	223.693	93.0366	167.439	58.0005	125.364	360.328	90.3455	209.99	79.356	167.083	159.725	314.374	79.8153	419.07	213.933	92.7892	174.605	614.587	146.853	233.967	140.257	112.881	122.432	156.972	143.297	204.25	172.416	473.618	78.1247
AKI48931	310.297	325.876	253.109	100.563	280.688	286.217	485.97	129.352	197.606	511.208	193.367	153.205	726.298	243.277	162.465	100.345	262.268	279.758	200.053	122.532	214.498	116.892	161.971	65.9308	113.615	397.618	149.509	240.147	161.511	212.554	154.903	331.273	62.8386	510.345	226.614	83.7956	216.601	465.341	166.396	216.226	168.48	108.624	157.724	125.049	238.368	204.166	229.078	611.26	74.9104
AKI48932	19.2301	20.7156	32.7252	13.4862	12.09	9.01859	11.3547	10.8002	10.4072	11.095	19.4165	8.29694	17.8717	24.3829	7.63565	11.3991	10.8352	26.5378	27.5405	44.7852	13.1051	9.94986	16.3152	8.44946	5.05263	7.67059	4.97249	10.5029	12.7274	16.6285	4.70469	31.8202	24.3798	32.1628	11.7172	8.18479	12.0876	5.88204	11.5637	12.5242	11.0686	4.08604	16.1499	6.72425	29.6449	15.0325	9.49888	2.58214	5.52652
AKI48933	12.2786	15.7402	9.08887	4.30554	5.71546	9.06957	2.58931	4.78892	7.53422	7.37145	8.03551	3.99609	19.1014	9.28816	6.60023	18.3098	6.46818	16.3005	5.03029	5.32368	3.16301	4.63245	6.85592	1.67315	3.89363	10.5064	2.08358	6.60143	11.1106	2.9493	7.98282	12.8605	3.71479	10.9856	4.94968	6.82509	10.5051	0.657254	8.18338	12.9179	3.53371	5.47885	5.96294	2.50454	7.24608	9.23843	5.02767	0.360657	5.54193
AKI48934	9.65456	14.0378	9.5457	8.68053	3.855	3.90089	5.4292	4.32548	8.08371	4.86386	5.44341	6.13593	5.04142	7.59032	7.42591	11.8127	8.50654	29.8712	16.704	14.4255	4.53478	4.18415	5.67976	5.01174	5.84044	6.68917	8.51357	10.4109	14.6229	3.71041	4.33371	9.51729	6.12475	4.04998	8.75594	7.79381	8.71394	3.39228	5.00172	7.15347	3.75219	5.4003	3.99892	5.02062	6.23319	10.0241	6.1269	0.969508	4.90346
AKI48935	9.4172	8.44032	5.33578	9.0574	2.91476	2.11992	6.89957	3.08944	6.77621	3.46558	7.60678	5.99657	3.9574	3.69072	7.22452	12.0018	8.02455	32.7708	12.9681	9.63131	5.66813	2.45948	3.82415	5.40531	4.98277	4.94386	2.9221	3.08603	17.1401	3.61919	3.54977	5.30474	2.89432	2.31099	7.10957	8.71031	5.96328	6.45231	5.13431	6.03886	3.40712	5.65609	3.136	4.95509	1.87516	8.83386	5.67997	1.2645	4.2192
AKI48936	371.176	212.49	177.072	259.392	123.169	9.30495	160.275	135.615	95.1952	236.089	346.43	275.086	24.9256	145.537	182.885	106.25	145.009	498.379	190.956	158.946	121.819	151.587	87.3186	58.7871	122.041	51.2911	223.755	113.167	166.308	102.518	121.76	187.966	330.535	5.48018	179.73	254.922	371.203	122.847	87.565	43.8439	116.5	263.32	146.895	337.698	93.2936	314.848	364.916	148.061	209.18
AKI48937	111.968	64.7311	98.7289	78.0566	63.1744	2.04209	44.3377	142.461	26.2204	87.0803	96.8863	129.079	29.9105	429.765	134.402	139.138	146.197	157.077	211.366	123.416	17.9232	122.17	136.404	14.8941	98.2326	40.3401	83.0374	306.936	131.487	152.253	50.5027	338.793	223.324	48.6573	148.026	66.1101	88.6998	27.0816	121.318	39.7022	168.279	53.0453	113.68	117.275	28.6681	79.9899	57.1672	16.2004	76.5267
AKI48938	6.82952	4.76084	4.13833	6.47736	1.33583	0	3.53331	4.65962	3.725	7.8523	6.51546	14.0038	0.515124	5.02077	13.817	16.1371	9.44622	9.0194	7.95849	2.8216	4.30921	3.19338	4.1292	4.01795	1.88655	1.53101	9.6147	3.48141	15.5567	3.00382	2.04078	5.23633	3.67327	0.682802	8.90457	6.85678	9.89306	4.85264	2.64052	0.596098	2.94096	6.9225	3.72397	10.4722	3.03663	8.1386	7.40196	0.594376	4.66581
AKI48939	131.216	144.091	39.1311	85.2785	51.6665	3.25874	17.5836	22.3	5.03164	59.3226	60.0898	114.233	26.673	20.0237	30.2582	88.8136	16.6929	581.301	41.9823	52.6792	25.5709	22.3098	21.8554	16.1833	24.6311	19.8934	47.7259	7.70876	64.4921	15.9153	22.4302	62.9931	14.849	3.9965	21.1047	97.6623	84.1185	25.8589	16.017	7.13626	7.43953	12.4266	20.8684	198.065	77.0605	46.17	92.3555	13.4121	37.6985
AKI48940	114.775	133.238	62.9687	69.7394	60.2776	8.55419	29.3061	39.2574	37.4063	66.0946	80.5528	131.162	41.4133	32.0379	93.5077	90.9052	100.627	190.729	58.6078	59.1349	32.6739	35.7919	34.5151	35.9414	42.8881	34.3104	55.5866	26.0912	75.9893	28.4926	48.7955	60.8526	100.106	16.6838	110.106	71.3432	96.4532	28.6042	22.2846	24.7158	32.3768	46.8767	32.1588	146.795	30.1268	86.2293	101.839	26.5327	46.403
AKI48941	131.255	168.86	49.9731	82.1839	44.6794	5.14215	38.8546	39.9672	43.2429	91.8197	105.089	140.652	17.8857	29.8997	94.2223	72.5921	108.388	246.614	61.1784	48.3339	46.3607	38.2462	35.0721	33.3147	31.1634	25.0291	57.7537	21.7637	56.946	31.8546	33.7059	46.1796	23.4799	2.49138	119.132	79.6881	122.241	35.9393	23.687	19.9784	32.5569	52.4625	39.5316	125.94	15.9767	92.6948	131.441	43.8952	52.6376
AKI48942	202.462	438.439	24.8794	11.6503	1432.65	6784.27	56.4013	572.755	883.499	39.6659	717.524	395.97	9597.18	44.401	667.987	991.42	1297.18	147.337	389.125	35.1488	146.925	167.788	1467.66	11.3184	154.085	3277.22	142.828	97.2524	975.874	1351.89	274.749	2355.08	1540.72	210.84	956.538	16.8058	10.152	2312.28	2337.28	26.7983	1024.11	85.2444	106.788	331.831	325.15	209.075	11.3369	4086.07	85.0476
AKI48943	16.9513	46.2725	15.8742	3.22676	69.0059	37.563	4.4326	69.4457	51.6904	4.30196	40.602	34.9987	179.319	7.95013	59.25	260.909	104.729	20.2534	12.5002	15.5812	34.9659	12.0232	92.4984	11.4174	11.8258	45.6516	12.4648	11.5439	109.58	92.101	17.1493	62.0369	66.3281	4.72317	79.0458	4.78657	2.76246	267.01	35.082	2.25896	137.532	3.36171	7.36561	23.6602	37.3944	4.17408	4.93579	532.792	6.07702
AKI48944	18.844	17.4306	13.8405	17.4947	0	0	7.20584	9.56421	20.7794	13.8498	11.1811	15.4383	0	5.5751	16.6023	19.8736	16.9687	13.2001	8.96122	6.27474	22.0539	12.1334	12.2435	19.3684	0	0.45261	9.09559	1.8011	28.0097	13.0357	0	66.2546	10.4731	1.79835	13.1995	18.7702	13.9214	16.3183	1.41013	0	10.9669	4.48447	11.0458	18.4498	0	7.5617	11.8883	5.41199	21.6437
AKI48945	563.28	91.4977	67.3621	12.8152	57.7567	3416.73	379.477	12.9989	35.8409	169.711	121.403	17.5076	283.476	95.6423	13.3975	20.756	37.5665	70.6856	30.7909	148.495	74.9963	14.8974	566.893	36.9746	25.7647	28.288	28.2943	89.9864	70.4037	349.88	33.065	7305.26	62.9367	4503.82	34.3818	11.1536	65.7964	589.858	25.2167	87.8606	16.6753	17.2893	30.9408	16.6791	102.214	77.2277	91.9421	63.9485	10.7265
AKI48946	564.56	615.664	145.492	160.479	550.36	52.7533	57.3912	171.965	50.3498	503.163	146.332	94.5361	92.8371	200.696	99.6914	299.473	150.274	127.958	157.865	71.0357	128.914	324.32	352.998	117.537	178.998	140.425	153.553	202.199	290.812	409.96	217.511	532.941	443.177	29.8028	137.824	162.07	258.528	105.415	106.977	128.653	191.135	13.2218	342.738	87.373	0.288239	232.455	307.057	208.817	135.886
AKI48947	188.411	166.271	162.651	55.7045	87.8654	8.59884	6.52786	99.855	42.6897	259.526	92.5642	86.7954	24.92	147.942	91.6589	139.716	133.349	89.5882	91.125	110.014	90.6014	101.747	106.788	115.883	23.0302	21.0185	77.0422	130.581	158.756	109.587	36.3238	159.618	130.794	16.1912	117.602	49.1314	121.847	69.3387	21.5497	21.2104	99.2528	30.8127	101.397	54.6763	0.468409	120.852	119.385	58.1917	40.8402
AKI48948	51.3647	52.9031	19.8984	18.3808	84.2567	15.3544	15.4052	16.6434	16.6371	16.9264	12.5349	63.3803	32.9153	11.9056	60.6485	19.4216	66.3939	109.084	15.7261	19.1972	22.8855	8.90688	13.0576	8.28093	20.6227	45.2363	10.7082	24.4806	27.3278	12.0368	31.6438	38.2845	6.28898	13.8062	72.3463	14.5835	16.5144	17.2469	14.9218	20.6198	20.885	6.62532	8.2259	41.8275	21.6242	15.8434	14.9966	24.7283	17.1465
AKI48949	389.95	428.384	529.106	164.907	318.214	153.619	695.946	1085.56	332.466	417.582	253.583	644.647	102.169	649.985	950.173	618.481	1154.56	1451.12	191.507	429.976	466.192	340.521	590.9	148.623	44.7763	86.5134	74.2976	1463.39	722.645	685.037	43.7398	829.506	1209.84	899.438	1115.36	109.153	275.597	688.454	671.541	47.215	2022.41	13.8386	412.95	269.839	465.554	186.427	146.411	1202.46	203.263
AKI48950	6644.88	6977.82	7379.4	8166.03	8954.07	6868.82	16820	6341.86	12729.5	7277.53	5539.6	7483.4	6813.42	12896.4	7661.3	7495.97	8346.13	6146.79	6603.91	6798.76	12460.7	5420.09	5594.28	6330.54	6043.79	9142.37	6490.46	11931.1	4872.94	6288.62	6150.45	5335.47	2001.19	5330.47	7964.23	7507.01	6005.94	12699.1	7825.72	10651.1	7362.68	9045.93	6642.46	7534.01	6019.79	6332.25	6127.07	12567.8	8933.44
AKI48951	2939.16	2892	2152.71	2839.01	3556.22	3024.09	2841.2	1154.76	4247.94	3850.14	3094.95	2555.08	2834.77	2778.85	2621.98	723.838	2954.03	2133.26	2536.59	1615.98	6569.81	1196.24	1067.02	3926.35	3052.89	5041.15	2616.82	3173.51	695.414	1294.85	3910.18	1947.72	519.012	1077.28	2698.79	2724.13	2766.95	2460.7	3198.27	5568.73	1285.83	3722.56	1541.98	2733.34	3360.66	2888.61	2778.48	2369.87	3204.17
AKI48952	102.187	77.6932	55.5931	76.8682	120.934	19.4072	36.6871	51.3835	25.6849	58.859	68.0903	64.6449	48.252	64.9912	48.5408	38.9849	53.1119	50.8572	60.2417	70.7132	28.5556	42.1671	53.3279	27.2573	35.9392	26.7754	58.8521	65.5844	47.5628	46.291	46.9244	96.1555	58.2547	20.8973	50.9999	71.2781	111.478	27.666	30.4533	30.8603	40.0625	40.8656	42.6104	47.4459	74.6153	85.0305	110.349	22.2592	33.5868
AKI48953	102.384	71.4142	44.5759	77.8928	98.2035	21.7073	41.382	49.8482	52.9217	43.2473	85.4288	75.3607	65.4594	28.9355	62.0823	65.1352	57.1609	81.6965	39.1686	30.9996	51.2427	44.4672	48.722	33.9649	69.4648	48.7024	116.307	17.5839	66.8581	35.5052	85.9105	41.7905	50.6217	11.1231	57.1931	88.7323	142.691	40.7987	46.0892	25.657	29.005	137.265	42.9063	72.9689	116.285	104.462	119.557	19.3803	44.6153
AKI48954	129.35	111.987	200.723	91.5359	15.7742	7.34249	117.913	68.39	77.6892	87.034	74.7463	115.261	6.53705	81.962	124.605	56.2634	102.877	100.785	85.0171	199.532	138.818	63.3589	58.3546	97.9042	20.7571	27.6661	68.822	94.4168	79.7662	59.9904	19.8609	95.7252	39.1964	3.84967	99.0796	81.754	74.4768	79.1227	16.9462	30.642	77.6707	58.9187	59.873	107.883	39.6809	66.0889	74.6216	91.9148	80.3743
AKI48955	6.33268	84.0451	1186.06	390.822	0	0	222.216	181.783	4.05471	2545.14	338.175	664.789	0	45.9874	197.934	495.975	68.4299	413.552	295.452	339.146	36.7348	321.106	102.863	6.9034	3.21301	95.8252	808.103	12.1055	1012.19	135.074	14.4602	455.713	837.887	427.362	61.9258	397.623	470.593	72.3153	7.10832	1.77664	120.285	0	247.325	959.559	19.9315	1025.71	456.37	104.165	9.14637
AKI48956	5594.57	5335.26	3598.54	4871.42	7540.09	1659.09	8454.85	10768.1	2946.79	4867.6	3653.11	3232.69	4169.22	5255.56	3617.11	5763.8	3300.4	1989.82	2740.26	4460.71	2582.54	11876.7	8260.48	1594.19	1651.15	1589.74	2087.65	6481.68	9123.86	8991.18	2143.09	5807.52	1060.5	2209.89	3447.19	4493.78	4529.72	7957.11	8372.17	2059.63	12466.5	142.364	9335.71	2178.84	3252.48	2205	4253.65	8619.45	3697.01
AKI48957	239.741	167.682	148.333	146.063	241.833	221.74	219.459	134.949	147.125	210.109	130.972	267.48	248.441	192.882	282.503	66.6792	289.997	301.33	99.9417	125.53	121.779	90.966	124.586	77.1597	90.4349	229.08	130.812	170.032	73.2423	125.92	119.359	397.998	65.7807	266.737	284.824	118.536	158.995	194.218	144.303	208.212	166.124	78.2761	108.274	217.718	109.982	156.663	142.143	276.83	106.244
AKI48958	304.472	200.116	151.922	144.224	210.188	148.61	221.314	105.286	171.902	153.79	142.418	281.407	178.846	142.733	268.872	55.0639	300.678	345.409	79.066	151.543	98.3461	68.7628	120.636	46.8096	115.366	253.619	127.088	122.806	82.3751	116.664	117.684	317.03	58.6354	107.278	294.328	127.105	155.157	231.718	100.956	155.765	133.865	28.9296	80.5689	252.988	88.9903	159.363	157.205	221.732	112.736
AKI48959	489.526	495.372	210.126	267.532	183.459	105.024	316.381	255.313	232.501	761.094	428.471	346.458	133.001	275.101	303.799	306.116	298.982	485.077	431.337	109.052	316.909	327.131	532.737	104.85	98.0365	120.104	570.327	302.15	291.878	481.197	133.121	414.259	913.365	59.219	289.197	270.295	445.843	347.707	99.4489	79.9843	254.382	239.283	436.834	358.983	184.067	514.987	420.587	264.785	204
AKI48960	301.81	324.195	145.898	97.3845	201.347	83.1569	159.829	70.3872	115.93	417.303	167.282	169.868	185.324	255.328	159.529	152.448	166.477	225.518	218.494	57.0963	285.631	125.851	197.205	81.0536	214.02	203.604	346.484	283.318	180.357	195.476	266.493	220.673	189.039	74.71	166.877	95.0421	222.584	167.434	91.3919	145.37	95.39	160.628	187.148	153.008	132.457	238.036	239.736	82.3179	73.5119
AKI48961	255.067	492.324	686.303	213.082	213.989	34.614	163.578	171.523	184.881	627.974	198.076	123.211	116.66	262.213	100.669	218.886	83.9987	111.536	410.334	752.954	700.469	262.076	310.471	501.214	190.449	213.121	248.383	204.025	179.292	277.742	249.02	179.345	161.929	31.6562	89.8461	221.652	271.553	149.324	172.162	138.551	186.628	513.013	265.006	129.161	198.579	296.68	266.376	148.656	214.511
AKI48962	484.636	308.197	98.5978	180.994	381.335	16.5389	333.802	156.439	21.7697	73.27	337.128	288.718	36.9288	101.911	214.451	127.524	123.753	486.869	66.0048	67.8306	34.6347	125.01	109.674	7.45891	119.75	34.5121	233.271	106.648	189.025	119.749	124.939	165.077	184.524	5.87684	173.504	159.943	371.533	335.356	115.091	14.0344	169.562	28.9177	101.89	307.623	173.001	267.716	309.009	485.952	103.216
AKI48963	317.438	508.801	70.3794	368.415	463.679	46.3556	458.75	217.037	67.1705	137.947	379.869	555.08	90.9387	138.475	408.65	110.422	227.29	1033.49	179.984	54.8552	58.904	182.792	161.821	9.59947	236.352	71.5162	206.681	145.604	163.233	167.185	249.882	90.4777	99.023	12.7167	331.641	332.308	343.576	518.857	186.541	39.7673	237.314	172.218	164.91	545.09	97.7371	285.293	293.538	706.828	198.284
AKI48964	423.964	588.351	151.507	333.273	303.346	38.8491	757.962	271.545	80.7468	208.481	530.56	507.281	67.511	233.858	364.103	196.622	215.382	1081.07	243.419	167.179	89.0228	187.84	183.821	16.5159	107.998	34.5057	248.008	214.474	251.623	199.648	133.518	107.264	148.738	19.996	323.834	299.594	517.426	816.682	301.126	34.9585	308.775	232.894	159.336	526.131	143.28	376.456	421.773	1104.44	200.663
AKI48965	266.866	317.617	160.446	196.389	275.718	87.8066	642.697	462.835	313.84	511.313	249.156	219.58	104.96	357.504	178.431	381.818	164.821	463.91	255.736	144.092	138.031	358.653	517.629	62.2924	128.37	84.8612	354.375	504.382	274.207	567.559	160.633	242.881	206.067	353.563	189.257	202.302	253.281	543.622	255.6	185.568	543.454	39.1851	406.245	222.16	171.86	289.421	224.958	578.676	258.036
AKI48966	83.4582	14.5684	21.2262	18.2884	40.1556	88.6072	4.55344	33.5976	36.7616	43.8047	46.1112	14.8684	108.085	38.2553	16.0171	29.104	17.9599	12.4388	14.3782	14.4864	13.8787	27.808	43.0486	8.29602	22.974	34.1629	40.1764	30.5499	27.1483	35.623	25.6796	122.532	39.1577	11.6203	11.8224	20.9724	38.6608	52.3159	64.181	32.6803	34.1373	4.50753	33.7677	15.8127	14.2117	50.1379	37.4855	27.6504	16.6337
AKI48967	122.035	100.159	103.144	127.405	72.5186	35.7639	52.7505	63.6685	100.27	82.8394	100.36	185.838	66.0717	67.6171	171.285	42.5145	130.454	164.034	81.7893	102.461	50.7701	43.54	50.5663	34.4205	47.3677	28.4936	89.8249	55.0663	41.2509	48.2084	35.6792	114.878	72.3974	6.85492	142.971	112.772	103.96	68.4071	69.9607	26.3022	60.3938	115.502	49.5321	165.011	34.6178	110.627	103.512	52.2649	100.556
AKI48968	216.947	132.322	115.354	169.624	84.4657	53.5564	105	72.8883	148.124	104.375	152.16	228.08	118.655	83.1005	211.657	63.8175	185.988	242.403	104.53	127.342	80.937	54.618	79.3302	41.7383	45.8201	45.0698	115.386	94.3428	62.5212	73.827	47.5642	115.884	28.0192	26.0728	188.823	150.21	142.312	87.4722	66.7466	53.1725	74.4367	154.832	72.1129	183.12	31.3595	161.285	142.955	68.24	127.075
AKI48969	254.291	206.27	144.658	183.662	234.007	104.3	135.313	95.3396	190.721	126.575	146.779	236.444	260.07	148.463	230.937	68.8745	236.725	280.442	129.15	159.804	120.904	64.4942	94.22	57.5639	117.617	125.483	122.964	143.79	80.823	94.652	113.829	166.712	127.167	79.7877	233.749	152.998	162.417	125.564	97.1037	116.023	97.5777	141.724	84.4792	192.047	102.432	162.844	176.592	111.052	135.976
AKI48970	262.752	237.639	292.684	190.097	237.652	86.9167	116.131	73.597	209.845	102.374	140.293	255.51	285.929	152.938	251.101	69.7019	249.681	277.558	158.851	298.431	182.975	52.3046	67.8474	83.6494	133.923	121.258	140.863	189.791	90.834	61.7443	107.68	156.992	67.9638	45.9396	235.698	169.821	185.92	126.203	119.099	93.4103	73.117	237.548	64.2264	193.106	285.522	174.289	191.267	97.8446	163.221
AKI48971	283.327	242.982	172.947	178.446	176.536	63.852	148.175	97.3865	180.184	145.772	186.821	222.658	235.65	167.751	232.836	146.955	227.964	291.043	206.68	156.602	110.816	87.8917	84.1915	69.8814	110.825	169.532	204.095	176.388	152.993	78.0605	129.585	159.653	78.6651	105.154	222.332	159.429	217.883	152.371	151.064	149.201	94.2483	335.003	92.46	203.32	63.61	250.154	223.525	137.532	152.862
AKI48972	57.6942	70.1987	31.7815	45.5558	95.6702	12.8409	7.34116	27.2769	23.3749	61.001	25.0859	45.6241	34.8501	53.7521	45.2308	27.6422	55.0523	15.9095	28.9383	30.1193	35.3409	26.5207	30.9733	21.9671	43.5364	53.1105	48.0109	94.6327	34.6859	26.7296	58.4271	50.3672	33.3977	14.9481	55.0343	39.266	53.3848	8.44478	23.0504	41.8371	23.7335	16.2898	30.1929	34.1934	37.5924	55.6493	49.8279	6.97004	34.7034
AKI48973	60.0064	75.3335	78.4687	41.9204	69.5435	11.0032	11.8561	38.1882	32.9406	86.2115	36.2275	48.6434	46.4837	76.8798	48.3092	44.0219	68.2884	17.3463	25.3259	68.404	64.7815	38.0873	40.3381	31.318	33.7368	55.8983	38.8957	103.082	40.2295	40.6173	47.1134	40.2348	10.0313	11.7186	62.4805	39.9053	66.9546	8.25678	17.1424	39.5846	39.6731	19.8337	40.292	30.4972	56.4526	57.6839	71.8177	12.9148	34.3549
AKI48974	282.362	335.121	145.591	171.44	240.256	111.507	155.835	148.947	130.646	234.26	188.19	187.559	107.789	157.737	163.116	214.489	168.448	698	198.137	126.691	72.9986	161.933	151.341	47.6641	93.5232	168.555	159.533	153.307	231.621	176.439	132.01	291.959	71.0455	11.4357	186.059	144.452	214.812	155.373	140.908	140.55	167.249	163.107	135.755	179.927	142.531	209.537	225.309	251.088	157.212
AKI48975	713.11	817.901	384.253	790.954	905.439	552.07	524.312	328.801	467.902	525.292	766.693	944.403	816.866	849.712	660.06	424.029	554.839	4637.84	924.349	440.401	373.99	332.001	378.919	122.524	438.501	551.633	575.569	757.384	509.903	395.459	471.442	434.219	315.562	35.3091	687.546	670.289	709.37	888.934	651.489	613.337	384.546	655.802	301.483	967.618	391.11	619.476	641.812	1400.12	614.179
AKI48976	750.603	1332.98	306.624	846.639	2095.63	1517.24	682.945	313.671	556.198	605.74	909.58	818.6	1975.16	1959.84	695.277	1146.08	548.623	4737.67	780.45	468.05	1077.59	270.549	260.284	350.678	367.996	395.008	877.764	1596.07	1269.87	366.259	327.382	1130.68	1224.75	196.616	722.941	652.556	1033.55	970.303	1495.74	650.675	430.419	103.698	248.33	1095.08	1886.54	1024.52	976.138	1853.62	716.936
AKI48977	214.151	147.059	95.6149	109.749	30.7119	15.803	151.488	81.8771	117.426	243.725	111.148	184.334	16.4086	120.632	178.396	81.4656	162.186	197.399	165.026	111.913	29.3936	66.8976	76.9384	35.1763	23.6409	20.0114	44.6829	110.011	93.997	66.4701	15.4231	198.635	119.497	33.0664	171.868	108.841	113.849	98.5766	16.4526	17.9202	68.8543	124.104	70.1008	169.691	6.79848	127.652	115.457	81.6459	102.57
AKI48978	127.381	49.2621	21.7303	22.9672	87.1091	17.872	22.7454	18.2602	22.285	52.2279	24.7164	26.9751	23.5786	30.8859	24.8027	20.4055	34.7907	61.4602	24.3529	19.9452	15.5497	16.0645	20.1641	4.63644	19.8528	33.4814	21.1705	33.7406	25.6159	22.2299	24.9267	112.992	13.4966	8.87164	33.3166	18.5725	34.6555	24.3448	20.7672	29.0549	23.0117	5.90425	15.3932	23.4483	16.8285	29.5569	36.0686	42.4083	17.1561
AKI48979	24.4617	4.5949	1.45239	1.90776	1.68596	3.84693	3.60784	1.20657	4.84566	2.97388	1.68712	1.89159	4.47453	2.36379	1.59779	8.5091	1.61446	4.03807	2.08971	1.30066	2.79503	0.530522	0.921967	2.89702	0.668864	4.38017	1.85592	2.38005	5.85311	1.12587	1.4122	25.4135	0.866614	0.209683	1.24951	1.79775	4.29671	5.35258	1.56197	4.19162	0.674484	3.07917	1.79709	1.60487	0.592744	4.80914	3.51867	1.07848	2.75027
AKI48980	14.3798	2.3813	0.543617	1.58191	1.90903	2.22151	2.18809	0.422282	4.21243	0.800198	2.65711	2.4666	6.06107	1.70629	1.41951	8.48216	1.27965	3.4405	1.52204	0.234718	1.33429	0.58355	1.03048	2.01985	0.715283	3.96178	1.02071	1.61696	8.65418	0.704346	1.78841	12.7856	0.454953	0.0576604	1.87724	1.70518	3.30833	3.78324	1.74071	3.40144	0.378679	4.80882	0.98012	1.77467	1.52131	4.01146	3.8997	0.441699	1.86164
AKI48981	27.7099	7.30455	1.73166	1.91299	2.36487	0.917326	3.45697	0.871861	3.13098	2.59256	1.95057	1.94005	7.6401	2.1607	1.56309	6.88428	2.11361	3.20968	3.77096	1.42152	2.55934	1.00402	1.27654	2.71974	0.886083	6.04037	2.31815	2.22564	14.4291	1.29761	1.89052	22.0364	1.12718	0.428574	1.84102	2.23661	3.33936	6.71417	2.35239	6.53281	0.893529	3.9714	1.42842	2.06273	0.837592	5.60643	4.57664	1.13082	3.12295
AKI48982	14.9297	4.20861	1.34508	1.00649	2.5507	1.64901	3.24841	1.32348	3.66288	1.40119	1.1688	1.65656	6.63024	1.68876	1.93177	7.88839	2.5933	3.31055	1.5602	1.66486	4.00435	1.2273	2.29475	4.69351	1.0619	8.34484	1.51533	0.800173	8.64605	2.01089	1.87623	9.62822	1.20074	0.570678	1.77085	0.769373	1.3643	4.8597	2.50591	6.1458	0.936969	2.3797	1.39801	1.69138	2.25852	2.29052	0.609414	1.24591	1.46825
AKI48983	21.3978	8.60557	4.31025	3.98892	4.61298	6.15092	6.53731	3.56078	6.06646	6.25167	3.78997	6.76299	12.4057	3.47886	6.40915	11.485	6.64904	10.1274	3.53009	3.86978	4.12775	2.53376	4.27978	4.89071	2.34956	7.63253	4.14287	3.86654	11.7137	3.21168	2.24179	14.1673	5.78305	0.805507	7.22065	3.40843	5.41278	7.14206	2.68865	6.09277	3.43141	3.16681	2.69924	6.03045	2.3933	5.35928	4.57214	5.26991	3.47051
AKI48984	46.3182	22.1538	15.0355	10.4742	14.2241	14.9884	9.60011	7.96926	14.6871	22.1373	9.87306	11.0947	24.1432	12.2798	10.4102	15.015	13.1204	25.7921	11.7361	15.4691	13.1564	8.07408	10.748	12.7519	7.84747	22.8262	8.3838	11.2258	19.6387	11.9838	8.7297	24.4605	3.29198	5.81857	12.2526	10.063	10.3518	11.7119	6.59175	13.7836	9.29931	3.93669	9.1328	9.5249	9.81796	12.4916	15.4134	13.579	9.38618
AKI48985	31.2166	15.8397	7.07126	8.06718	33.1849	4.21414	9.25304	14.7831	3.73598	24.9029	7.63705	5.40826	8.91207	27.8952	4.10036	22.0928	5.35931	15.9537	4.83709	3.56203	11.9356	21.2841	11.9657	9.17764	7.03105	4.51974	12.1456	27.3271	23.3157	13.0622	9.10438	22.4325	8.3165	1.61087	6.06999	6.59044	16.7355	7.57925	9.66059	12.3592	21.0465	1.50429	13.4225	3.53652	3.41059	12.4521	13.3794	29.7984	3.13017
AKI48986	39.1722	47.8178	17.6435	35.7363	38.6909	15.1291	57.0662	17.1401	58.523	28.2707	13.0289	110.772	42.2334	15.6177	101.506	6.69286	217.42	134.753	18.1248	22.1232	25.6778	10.4917	13.2871	12.6313	32.8518	63.4256	15.849	18.0596	13.3443	13.9033	40.2217	31.3465	9.419	15.079	186.781	31.6413	21.9298	22.4977	19.9158	35.9431	15.5619	16.9992	13.1927	63.9214	15.3336	31.7742	14.0897	11.4789	38.225
AKI48987	87.8722	59.6644	11.7346	33.0041	49.7079	38.4631	23.6163	32.7587	57.075	33.5499	25.492	102.765	89.9495	33.9165	99.5863	25.4521	206.842	160.74	24.4946	8.55001	25.2021	17.4516	32.6711	15.9356	44.3907	47.1455	31.6729	25.4509	27.3167	20.0286	44.4922	55.4986	21.892	14.1581	178.789	33.9666	34.2193	26.2807	16.8661	30.5223	37.0031	22.9335	19.6792	73.9564	57.2979	34.1373	38.2132	13.8848	34.0637
AKI48988	72.3933	40.9704	7.60571	25.4971	38.1506	24.9908	12.3389	42.9403	38.0693	21.4251	23.444	92.1821	63.3287	30.7118	89.0808	23.2259	179.115	133.903	18.8487	5.79865	13.7284	19.0503	33.9436	13.0173	33.3222	24.6031	29.0439	23.54	28.0935	22.8025	33.4206	70.2604	101.958	9.38633	158.307	26.8819	30.6492	13.6361	15.4981	19.1584	35.3682	10.2125	21.5938	60.8057	51.258	24.5032	26.6205	8.00867	24.7152
AKI48989	29.0061	48.3991	32.5516	15.3339	24.4442	17.8291	15.305	19.5642	49.5257	14.2139	15.5091	20.5673	19.5507	15.9349	28.2871	18.5658	40.4131	11.6445	9.63741	27.9996	17.8528	13.4647	22.1793	10.6202	26.3807	39.3557	18.711	19.7607	20.0146	19.2117	22.0777	26.4644	22.7376	2.58726	37.0444	16.2466	26.9537	16.1211	16.4526	27.0968	20.0702	9.05692	16.279	14.6025	15.7475	35.7967	19.7669	10.4897	22.1566
AKI48990	48.9049	30.9565	15.035	10.9379	34.6273	155.8	17.0238	19.3855	111.543	70.1857	18.3915	14.06	181.188	17.9934	19.6868	14.5585	32.7495	14.3583	15.6697	9.65222	41.1654	6.68236	24.3697	17.7797	23.7644	140.336	17.2988	15.9651	16.5542	12.5079	27.0875	113.394	11.5773	3.62715	27.9815	11.4861	21.552	16.862	18.4593	66.1376	17.015	12.1574	14.9648	9.95533	13.898	36.9373	24.4434	9.44159	13.9633
AKI48991	67.0351	45.2624	5.0817	13.1856	35.8099	153.442	12.0353	17.5004	109.732	68.8753	25.1145	14.8593	217.787	20.3455	17.8033	19.1391	37.0824	12.3683	22.5275	4.94898	17.8376	5.19739	20.9782	6.99159	18.722	120.979	23.9334	13.5198	23.1503	10.5178	19.8163	169.146	6.61558	3.77304	30.4536	11.5955	36.8822	14.5726	28.9937	62.2866	18.9973	12.1964	13.9587	9.03205	12.3052	34.3259	31.3378	5.58788	13.8314
AKI48992	54.3699	11.4083	6.94498	7.57864	10.1366	44.4931	14.8885	17.5052	83.4146	44.0373	18.9767	10.3399	65.0796	20.6634	16.0334	16.7567	28.0984	8.01246	9.11475	7.43414	18.2835	8.83357	26.0784	8.95797	8.19574	51.1004	19.9677	12.8034	13.2335	14.0816	12.9947	85.4443	13.9858	0.644561	24.5916	8.82996	26.1958	17.5463	13.7095	19.6748	15.1182	19.6896	14.8233	6.06169	14.526	28.4577	18.355	7.52979	10.2427
AKI48993	140.152	21.1369	16.4059	17.5517	59.3073	239.253	22.4619	27.1125	176.483	87.9646	33.0191	23.3537	440.023	29.685	41.8948	39.9813	62.85	12.6679	10.808	18.4729	50.8124	9.0645	52.6447	25.6457	32.8879	267.62	34.8812	33.4892	30.4367	33.6642	31.1136	234.871	3.76905	16.4802	53.2167	19.9433	63.9514	36.0101	123.888	63.8946	26.2177	1.38972	25.0758	13.8854	37.0221	26.8419	43.3593	15.3688	20.2423
AKI48994	68.9862	23.995	6.84717	13.9475	10.5198	37.5415	7.96851	26.3728	131.584	51.5577	14.3168	20.7121	49.221	17.8023	30.2463	12.2495	52.9204	12.0776	12.9404	3.27669	22.0107	7.93203	33.6925	16.9377	22.3884	83.52	26.9985	16.0387	20.8754	15.0477	17.1873	87.6105	17.3822	1.77935	39.8268	18.0192	25.523	11.0005	43.2524	39.057	18.4825	1.97204	17.2832	12.3148	8.10385	29.9273	26.2399	3.31025	21.0303
AKI48995	85.2852	43.4929	3.87466	11.4073	47.0281	137.393	9.27057	17.0636	75.8114	84.0711	20.7142	14.9254	210.141	14.9867	19.5503	18.3554	39.4283	13.063	17.1201	2.74471	21.7432	6.55845	24.6803	10.3035	21.8029	148.803	22.2802	11.7651	26.4772	13.0092	17.9015	109.858	12.6499	4.09051	29.7721	11.8466	26.7939	12.6131	37.0094	57.8437	15.0557	17.6109	15.1467	11.0167	16.9002	31.5129	23.8409	6.06035	13.878
AKI48996	88.2526	40.3882	14.0816	16.5859	23.901	127.877	28.7503	26.8906	53.9087	141.508	17.8444	14.5788	342.927	23.0816	14.2996	29.9901	30.385	28.6066	45.7623	9.12001	65.6879	32.2264	49.8021	45.4017	29.1821	568.816	35.2533	13.3799	37.0097	39.1799	35.0533	140.996	14.4037	11.451	21.021	20.3529	26.9787	28.8436	33.4761	134.725	24.6395	30.8999	45.1766	12.7695	9.30449	29.9742	28.7983	14.4926	16.9534
AKI48997	60.0118	32.742	15.496	15.7825	11.0542	51.8603	11.7619	13.658	55.3766	72.7784	12.9372	17.0493	90.3626	19.7606	13.8383	13.389	32.1854	38.4385	20.7573	9.6119	33.0402	9.8936	19.4868	20.6843	6.82845	91.6515	14.9758	11.5983	16.0992	13.8636	13.9383	113.75	8.90002	9.15921	23.503	14.9521	22.0045	12.1565	31.0807	44.2573	15.9588	47.2551	15.1133	15.224	7.53937	24.8703	19.1121	5.46095	11.6084
AKI48998	50.0759	61.0154	35.5053	24.1409	251.095	151.697	14.7212	98.5118	56.1892	102.285	39.4552	14.8708	171.649	61.408	15.1847	98.4921	20.5729	29.5771	19.1171	21.5998	21.5704	103.041	228.013	18.9169	170.177	123.968	52.0506	73.9261	103.366	158.628	189.442	54.7402	62.6668	22.2048	18.1554	24.9576	63.6688	15.0036	169.184	201.135	89.5132	4.91626	110.201	10.98	161.733	55.8882	55.9414	20.2718	35.7023
AKI48999	442.513	330.594	176.694	245.365	329.062	674.979	396.803	170.241	160.502	1795.53	349.738	166.219	572.501	283.425	121.776	174.021	102.118	274.331	225.956	118.49	265.93	355.04	406.703	181.822	284.136	610.876	284.186	249.948	247.001	428.718	280.869	753.16	766.192	549.714	105.281	257.122	364.725	388.556	278.384	372.302	157.14	110.663	500.373	225.546	483.14	396.184	333.041	345.59	184.877
AKI49000	3431.94	1516	1005.7	1240.66	2256.65	5541.69	3277.56	684.221	359.416	1289.98	2648.3	783.19	4999.81	605.473	259.664	578.644	268.101	1447.53	1124.38	973.895	1239.87	356.638	463.819	365.88	231.501	3960.3	1323.75	539.225	609.179	483.049	260.193	4658.23	632.131	481.443	236.4	1368.66	2943.78	2102.4	1520.17	814.061	431.711	3637.64	548.929	778.903	778.949	1566.61	2549.66	2041.3	167.159
AKI49001	2912.45	1363.85	994.078	1002.22	1305.04	3618.29	2436.52	759.111	269.017	1425.56	3303.69	667.793	4300.52	687.503	235.415	563.63	272.602	1364.77	1192.35	865.317	1675.45	368.233	508.031	681.435	141.688	3218.11	1350.73	573.461	707.91	515.459	193.843	4001.23	763.003	470.352	234.059	1112.99	3375.77	1722.88	1381.78	616.727	453.631	2568.17	636.906	587.189	1302.64	1879.6	2946.74	1706.87	122.111
AKI49002	2723.42	1488.02	2303.52	1029.39	2212.34	3969.6	2741.98	688.269	246.069	750.903	3208.16	775.194	5901.89	692.455	277.28	549.548	350.722	1680.72	1336.97	2051.03	2518.09	294.243	479.243	1215.31	183.691	4059.99	1248.45	583.53	690.536	456.698	230.395	3529.71	609.995	263.15	291.153	1124	3207.31	1921.29	1275.46	592.328	408.098	2344.33	500.229	640.686	1631.84	1885.13	2888.67	2006.71	129.493
AKI49003	2157.47	1340.47	1497.74	1361.67	1397.17	3200.46	4188.21	969.46	326.566	1670.75	3421.64	986.619	4023.43	1112.64	393.394	625.799	508.588	2218.66	1670.53	1209.77	2493.84	507.103	737.484	1204.36	216.229	5441.55	1492.82	868.717	791.018	748.003	241.375	3833.97	746.076	199.588	404.689	1489.42	3495.23	3115.87	1641.8	517.008	643.599	3043.79	917.502	930.89	937.787	2242.18	3209.56	3047.53	193.879
[truncated: 1,790 more rows]
[truncated: 321 more columns]
