# Supplementary material for: LSTrAP-Crowd: prediction of novel components of bacterial ribosomes with crowd-sourced analysis of RNA sequencing data
Source: BMC Biol. 2020 Sep 3;18:114. doi: 10.1186/s12915-020-00846-9 (PMC7470450; doi:10.1186/s12915-020-00846-9)
Supplement: Supplementary file 11 — Additional file 11 : Table S10. Mycobacterium tuberculosis expression matrix. Genes are found in rows, while samples are found in columns. [file 12915_2020_846_MOESM11_ESM.txt]

geneID	SRR1218334	SRR1023810	SRR7792629	SRR7651359	SRR7792260	SRR7759901	SRR1231645	SRR7064996	SRR8274768	SRR1221366	SRR1232499	SRR1232862	SRR1202659	SRR1223347	SRR6713360	ERR2882381	SRR1202636	SRR7749845	SRR1225379	SRR1228653	SRR1449535	SRR1222240	SRR1490851	SRR8695353	SRR1229300	SRR8274759	SRR8274781	SRR6713382	SRR1219103	SRR1219018	SRR1202619	SRR1449385	ERR1749111	SRR9042987	SRR1232524	SRR8274773	SRR1222800	SRR2078945	SRR7651355	SRR8262957	SRR1218332	SRR1218959	SRR1219278	SRR7792622	SRR1223381	SRR1449771	ERR2882404	SRR1232519	SRR1219178
CCP42723	292.195	234.817	443.082	426.303	303.892	1872.62	329.602	1206.3	340.017	327.325	431.611	336.816	454.999	347.701	532.369	127.456	230.589	735.977	379.383	307.174	399.808	254.215	335.572	508.01	457.382	487.361	335.326	288.516	312.614	395.302	112.188	187.111	248.912	276.648	422.547	185.569	461.901	115.025	425.946	465.959	329.047	313.627	319.38	450.319	257.641	394.397	741.436	304.081	322.679
CCP42724	127.907	248.664	196.041	360.228	252.523	578.824	166.62	405.356	74.0704	237.871	159.534	109.398	167.958	182.96	181.448	169.117	199.663	227.74	159.103	186.144	153.136	135.453	206.496	259.69	161.857	94.3496	87.3055	132.811	197.004	169.058	69.678	41.058	115.926	129.819	202.088	47.3073	274.843	69.6722	226.776	379.166	101.057	167.584	134.675	202.036	101.248	208.329	421.961	177.848	140.188
CCP42725	96.0424	33.3443	176.822	143.968	106.906	183.692	69.5187	185.445	33.2188	132.104	95.7617	83.1804	66.0568	124.63	60.8359	138.443	14.9657	197.988	79.1785	113.969	97.5588	119.552	71.7212	144.564	100.898	51.7411	51.9282	42.487	100.631	66.4104	21.3411	20.6	128.472	53.371	99.8782	44.1643	109.762	41.252	146.507	163.384	48.6281	78.0658	134.832	161.381	62.6633	70.5753	414.959	93.0729	70.2891
CCP42726	137.641	73.7329	149.836	148.817	154.404	7.49184	123.11	43.2069	52.0346	137.585	128.089	122.564	74.5481	124.246	92.5498	131.499	24.9921	73.6515	143.527	163.128	168.575	180.446	99.6908	140.786	128.364	65.1898	64.9388	57.1284	135.17	102.285	33.4462	35.1077	103.874	137.057	132.772	68.9739	118.968	43.482	127.308	116.218	126.56	108.996	139.556	132.393	120.368	126.142	69.7302	158.455	120.421
CCP42727	943.285	274.088	956.03	837.397	979.34	1830.31	397.907	1119.41	589.935	466.454	692.452	647.432	543.244	429.392	1228.78	154.149	336.29	1402.16	727.329	343.381	414.524	810.898	373.63	427.36	866.511	554.234	543.413	796.104	693.935	917.954	154.105	212.618	702.902	298.529	700.437	329.525	636.672	1161.49	1260.89	804.166	799.553	592.628	943.235	892.48	629.929	394.214	1644.43	501.54	428.578
CCP42728	805.183	242.272	729.532	509.152	693.853	1008.64	337.025	469.48	368.805	341.709	610.844	437.839	498.157	315.587	744.505	357.112	286.965	714.585	552.055	303.139	365.439	590.196	291.747	351.349	542.225	355.82	412.947	600.983	541.697	709.619	165.277	160.317	726.946	320.994	513.321	268.652	461.462	1087.54	548.013	456.217	685.732	423.921	538.991	668.221	527.976	326.544	655.252	428.244	415.813
CCP42729	701.104	203.887	220.415	301.818	341.978	344.127	203.042	213.663	126.307	244.684	552.109	370.365	179.326	249.207	335.536	295.025	126.555	206.005	398.717	218.15	287.236	432.396	263.397	170.265	364.171	125.067	150.339	221.042	428.582	493.054	139.41	101.914	343.266	208.486	346.383	101.039	236.873	194.442	203.298	233.466	492.79	339.947	415.129	209.087	403.077	243.714	204.024	320.001	291.653
CCP42730	61.7267	214.821	119.995	138.447	80.2744	2.40874	99.5363	26.4687	81.5461	105.06	90.8224	58.6345	99.6184	86.8941	92.9631	98.1809	84.4783	20.4848	78.8113	116.033	121.67	104.617	90.9772	140.819	134.243	88.3877	90.9645	46.2973	68.0541	94.1852	82.6278	36.4889	93.9675	86.4065	128.818	195.991	94.1732	55.1752	70.6766	114.314	79.1536	101.388	93.6835	116.631	67.614	129.072	13.3115	80.2764	74.1442
CCP42731	264.295	2137.25	1063.79	1503.43	1326.89	410.384	258.45	2713.19	534.759	1283.18	721.564	389.61	1098.12	831.918	1115.23	910.892	559.838	1913.84	339.719	819.137	1501.52	667.34	1474.5	1365.34	980.708	1128.86	556.575	303.362	560.753	981.981	477.031	62.5461	362.648	2275.44	879.641	367.577	1407.61	160.71	820.629	1251.9	159.638	846.301	465.4	1072.56	289.288	1765.38	1888.03	711.831	408.017
CCP42732	365.348	301.206	571.83	541.138	556.762	400.066	428.249	680.999	377.235	947.756	527.769	441.636	339.002	879.401	408.488	421.316	93.7664	826.24	458.969	831.811	898.569	556.11	735.015	355.183	1027.51	750.873	322.586	200.434	637.7	764.29	96.4862	39.9859	227.05	592.901	813.765	275.196	889.359	247.791	733.651	640.925	263.58	597.468	623.872	543.814	441.59	699.757	1033.62	602.665	494.403
CCP42733	365.087	686.17	634.797	915.488	889.916	6139.98	498.915	1544.71	187.581	598.155	357.075	448.064	855.42	520.842	1032.49	282.096	1156.18	1196.87	255.301	555.215	456.97	362.468	406.314	453.85	472.446	430.009	245.854	420.148	411.514	423.341	203.316	180.117	729.643	754.993	487.699	210.402	703.942	321.968	1594.29	893.444	349.83	405.234	370.917	674.263	480.646	377.204	1937.26	479.056	343.267
CCP42734	216.931	337.143	203.053	246.416	199.376	103.673	217.034	138.028	180.887	218.594	176.879	205.546	208.976	216.225	163.697	153.06	255.007	120.549	119.72	259.208	241.433	283.559	197.053	112.046	202.845	277.485	212.51	148.274	192.055	254.043	340.798	43.74	267.63	271.869	182.637	290.532	246.614	177.025	194.105	182.791	205.806	200.449	166.979	199.744	180.599	217.724	63.5839	251.667	191.692
CCP42735	202.55	169.122	258.277	244.505	209.363	369.304	262.562	154.498	184.074	166.634	190.35	223.14	212.579	163.598	233.215	261.063	236.202	184.619	190.713	270.793	307.648	182.546	175.723	179.319	234.264	321.281	252.567	113.207	200.601	158.121	170.192	55.1728	166.039	196.364	207.53	192.754	153.687	132.802	220.507	211.687	184.778	193.13	192.557	257.223	255.021	197.06	215.808	221.891	244.264
CCP42736	309.59	111.264	322.422	209.431	246.949	189.529	342.06	288.592	140.293	200.513	258.849	261.162	349.832	162.275	216.113	153.58	147.371	382.684	234.119	241.977	259.577	215.849	183.619	181.198	223.449	211.817	149.459	111.502	216.286	229.797	156.9	40.1029	220.385	250.529	223.377	160.325	161.522	104.14	201.396	153.059	236.19	215.667	215.983	309.246	290.626	195.172	285.296	232.432	288.379
CCP42737	774.544	214.821	342.595	174.171	227.577	15.4812	432.91	122.399	196.233	428.129	587.147	574.853	293.773	324.537	256.476	499.572	160.212	241.487	454.478	356.146	450.249	385.065	360.013	181.944	512.055	296.522	249.444	152.283	518.936	619.599	343.999	75.4413	491.28	281.89	381.478	273.124	317.706	172.441	154.815	129.723	448.77	459.914	666.914	341.81	595.219	402.92	118.18	476.527	461.168
CCP42738	303.803	173.692	357.957	187.226	235.031	144.598	328.881	211.13	146.48	224.78	288.641	266.328	269.677	143.711	235.297	257.612	140.487	319.746	231.392	244.629	278.867	281.122	187.993	177.361	224.924	192.828	135.89	151.651	206.761	240.335	231.404	46.2711	286.723	241.947	257.611	147.907	185.866	158.644	170.527	183.947	287.326	246.681	298.509	360.716	318.734	227.506	277.681	248.228	291.953
CCP42739	285.13	160.73	220.091	218.346	270.218	468.371	293.936	238.603	107.14	196.505	285.758	222.983	348.622	159.243	202.129	182.569	135.589	269.253	258.585	193.302	188.272	204.455	175.886	100.503	178.728	153.929	122.33	140.158	179.528	281.543	99.0293	39.534	228.325	208.017	204.327	105.663	189.237	71.021	199.56	178.748	244.859	215.627	135.433	219.338	257.083	196.562	426.907	212.39	262.675
CCP42740	497.957	180.946	316.938	248.55	232.96	44.4812	358.934	194.548	182.205	251.415	332.769	362.795	299.758	261.037	242.661	268.632	151.539	210.107	283.378	247.238	337.525	285.438	242.313	157.83	275.445	223.214	183.036	133.816	285.18	333.253	168.324	69.8155	327.985	351.095	246.1	185.584	251.332	281.081	162.102	203.781	352.677	318.944	272.394	324.714	427.705	304.096	168.704	289.834	385.278
CCP42741	619.574	273.005	241.739	416.372	431.051	137.502	292.602	104.998	206.477	356.4	392.605	508.931	429.899	308.813	239.92	481.849	170.913	161.486	356.674	206.185	466.87	436.788	387.659	214.659	418.396	354.034	306.357	228.836	427.282	465.35	148.16	89.9808	414.39	333.553	336.996	211.144	429.34	397.815	349.11	301.642	379.434	470.571	455.715	232.454	515.317	487.805	284.832	428.976	422.377
CCP42742	981.114	743.162	817.376	530.46	614.008	1257.99	620.467	684.679	613.103	709.107	893.941	767.034	717.088	643.243	669.508	964.214	468.423	774.984	513.822	617.768	832.831	625.545	844.559	518.322	822.186	783.365	725.893	402.431	671.736	1061.2	1391.63	174.379	868.704	1018.61	687.87	1105.28	846.849	399.133	387.68	583.005	706.456	819.431	667.669	790.985	820.384	892.583	902.078	752.465	572.243
CCP42743	49.1929	61.455	43.5251	145.46	77.7078	74.9517	65.6042	29.9696	74.8577	74.1123	53.6701	87.4978	61.8411	46.7865	62.0279	67.9406	51.6526	23.8146	72.6221	58.7898	71.6989	58.08	73.7655	59.0893	70.7687	70.1693	87.9651	51.2036	50.6959	54.9031	43.3664	43.2229	83.3212	55.9514	48.1285	78.3737	97.1394	50.165	75.2362	97.1085	40.5665	67.1668	58.1568	47.1034	52.7946	75.3414	91.7591	76.9176	62.0464
CCP42744	3.60834	28.3096	5.28129	13.2498	5.96836	0	21.2629	1.61265	5.99578	10.3288	1.88884	31.7051	3.84758	21.0956	5.47128	4.82625	8.25532	1.61115	10.6538	11.0721	1.90695	2.75946	10.0395	45.414	4.60878	17.5943	7.28034	8.85682	7.3597	9.93721	4.87405	25.7704	8.27811	17.7222	2.57981	7.38517	17.4883	3.69632	9.38168	6.04182	5.97213	13.092	2.53285	7.30486	9.14013	8.33339	29.991	12.5818	15.7222
CCP42745	158.931	87.5891	71.8546	57.8475	58.4875	14.3419	279.317	5.45186	47.1997	187.561	86.114	193.168	76.558	96.3251	66.72	108.862	19.1373	17.8965	71.005	203.91	86.9396	82.4493	56.6319	133.469	90.8139	65.2384	67.783	41.7618	90.9926	67.1891	33.2691	17.1131	128.045	99.5957	72.7623	92.7342	204.295	31.2147	39.0192	41.9283	115.371	169.452	78.288	66.7952	132.869	57.15	0	185.697	115.415
CCP42746	161.461	144.511	68.8083	50.0104	58.5649	9.56516	232.867	18.3155	41.131	132.302	102.584	212.429	61.1123	118.568	63.8916	89.8059	26.8823	24.3521	54.5862	155.69	86.6322	75.7195	76.8153	184.183	60.6086	44.8491	57.8028	48.775	90.5004	130.681	99.3368	25.0323	97.2112	123.684	53.7533	100.463	178.153	34.9914	29.1238	32.1468	123.756	188.38	90.8419	64.5417	149.859	62.6228	7.37583	219.611	139.091
CCP42747	243.123	260.381	76.7604	263.36	192.294	7.0206	470.984	20.1016	76.7569	459.315	167.992	371.375	152.953	258.433	209.666	175.289	67.4889	37.9946	107.675	350.626	154.184	143.784	110.936	230.105	152.16	99.0838	115.336	123.492	138.847	143.953	65.6808	28.2158	216.951	204.623	170.346	134.352	367.36	35.5787	135.348	155.319	241.434	308.74	160.419	85.3124	230.941	117.912	0	417.088	352.757
CCP42748	97.2491	51.9897	54.3931	115.164	69.8778	62.8093	84.4241	58.8301	63.2908	55.6746	70.542	78.876	48.5153	52.7942	74.8479	64.7712	36.764	59.7833	62.5539	67.8517	58.7368	74.1937	42.1327	110.506	53.2338	63.7473	69.2219	69.836	75.563	64.5638	31.5894	31.6265	88.5826	43.5764	60.0929	92.1268	69.9074	57.2308	97.8988	95.6428	70.8974	45.681	56.0734	56.3437	98.535	51.336	69.7441	63.7016	73.0937
CCP42749	113.92	100.977	200.366	108.27	81.6193	27.8169	118.465	132.525	78.4091	95.91	105.235	131.35	89.3188	78.3552	80.6525	57.1927	255.522	95.0001	103.874	137.083	109.786	152.033	63.3923	157.435	102.71	80.9561	105.197	103.39	50.116	55.3645	150.864	49.3549	48.7715	100.234	67.075	113.837	118.45	91.201	121.962	82.4277	110.911	54.706	122.3	178.169	118.822	77.3815	38.9883	116.831	108.034
CCP42750	67.0746	70.5366	95.8353	183.355	119.91	17.4859	57.6408	35.8061	218.78	85.333	54.6175	65.4843	103.309	106.948	93.9353	89.7142	121.628	52.4112	33.0068	91.4738	82.7118	89.2913	95.3846	101.928	85.6716	245.699	357.22	138.131	60.8035	82.0981	73.8244	51.5633	58.9579	76.5351	58.6123	323.374	82.865	112.335	217.138	168.465	74.0097	54.0811	26.157	104.607	115.629	73.1508	87.9604	77.9604	43.8384
CCP42751	107.775	32.8634	109.242	96.0869	75.6272	82.7673	34.3023	40.4365	154.21	52.6865	95.6523	72.5443	84.6531	76.3743	99.6979	84.8016	45.1879	38.6165	113.927	59.8803	79.2244	107.632	75.0271	68.5473	84.9727	142.343	198.397	84.6021	78.3997	97.1034	89.8637	43.1579	133.608	67.5276	91.3235	198.932	61.9579	130.588	68.5102	92.3713	82.7041	51.4943	90.9064	109.061	62.6325	66.0669	75.4958	45.7761	49.085
CCP42752	70.0045	267.222	92.2785	311.821	171.169	5.49321	159.177	72.0953	67.8549	117.618	98.7821	86.4024	126.574	80.8836	100.378	125.619	69.6346	35.3345	130.306	108.96	96.5121	133.451	111.783	169.062	120.514	58.4778	100.354	85.3809	124.16	71.2483	109.635	70.6472	194.552	80.1802	117.509	167.573	133.632	110.462	184.805	240.704	53.734	102.15	115.37	99.4092	92.5176	140.586	40.4764	110.375	88.8543
CCP42753	177.45	53.0362	348.769	254.122	74.7118	0	169.92	222.058	34.4002	228.575	167.2	119.937	170.294	75.4498	147.986	158.229	97.4347	126.772	26.1964	181.5	150.047	153.798	157.99	306.714	113.325	25.8282	43.6623	280.891	217.16	195.476	239.695	55.4456	199.338	67.346	202.991	30.8708	192.243	586.878	149.267	185.13	156.638	177.055	0	445.453	157.322	143.436	41.2968	111.374	139.173
CCP42754	18.8343	71.4906	16.8943	38.5218	22.2601	95.7895	19.5611	80.8919	13.7702	58.4951	26.028	14.5121	23.6979	16.0163	21.4186	13.8672	23.4984	29.5178	17.5168	25.4286	16.1249	15.6517	14.4631	35.0511	24.5373	14.6937	19.2785	10.9441	31.5003	27.2311	22.5576	11.1813	11.8899	29.2648	31.7791	13.1834	62.5018	4.85093	16.8799	35.9998	14.9628	26.651	26.4411	18.0476	13.239	17.3989	35.5038	46.4964	15.5922
CCP42755	12.2601	143.518	19.226	60.7755	23.9658	90.7203	9.03061	153.421	13.5812	105.282	12.8354	8.28649	19.6094	6.51606	27.8846	18.7408	0	82.1129	27.1488	56.4293	0	0	0	83.3236	7.82962	9.81463	16.8932	12.8969	8.33535	8.44092	5.52019	8.20875	7.75905	27.3703	8.76542	3.76389	62.9152	5.38242	13.1255	32.3715	0	11.1207	17.2117	24.8197	15.5277	21.2358	95.7863	29.9245	2.67096
CCP42756	4.04793	140.392	15.6581	42.3624	37.1294	1.46114	13.4175	11.7593	14.013	98.4903	27.5464	8.20791	15.1071	10.7571	14.5773	14.6957	6.79143	9.03715	23.9034	39.333	19.2534	16.5101	22.5252	33.6248	12.9256	19.4431	21.3146	11.1525	27.521	41.8044	1.82262	9.03435	9.28661	20.3331	37.6233	8.28488	103.864	14.217	9.90553	42.7528	15.6326	12.8511	36.9384	10.9264	6.40853	21.0344	6.72894	52.2243	7.05502
CCP42757	44.9565	132.466	33.1797	79.1992	65.9102	224.48	50.263	87.1854	26.6051	119.112	63.0353	42.6848	54.5	47.2187	33.5256	50.5519	12.2445	50.7211	54.1216	64.8681	54.8716	51.434	44.0768	59.4555	59.4718	34.5872	38.9531	25.603	60.4022	72.2215	22.6518	15.1698	29.4678	50.2419	72.3195	25.3308	114.131	11.5132	42.2364	76.2749	38.0894	39.5649	64.2408	35.6101	32.3669	42.0249	58.362	75.7664	48.2713
CCP42758	178.211	225.818	281.279	213.632	163.077	3.75449	194.093	35.6396	135.291	206.432	174.959	149.979	155.275	204.176	162.578	296.44	168.799	66.878	135.127	190.789	177.37	159.796	165.922	160.816	150.567	193.382	221.739	88.9234	186.693	221.522	132.382	31.881	141.53	204.964	147.74	229.916	237.628	89.5023	119.416	154.245	166.797	188.067	154.786	258.113	177.406	198.581	31.5839	202.62	188.535
CCP42759	84.202	121.161	88.769	116.661	104.163	3.1926	64.8888	38.3434	67.9974	83.0426	95.932	65.0418	78.8446	81.231	51.9013	95.6323	69.7178	33.8845	85.6557	106.388	92.7384	104.075	95.679	68.3942	55.1295	64.3687	88.2354	45.8653	65.9064	107.663	86.0203	32.3737	82.3966	143.433	67.2833	54.1627	89.1638	29.4075	48.2112	89.2227	59.3362	72.526	54.6349	94.0643	51.0817	100.5	23.8773	69.0829	82.9341
CCP42760	429.841	204.066	418.878	353.885	293.34	53.7076	363.177	187.76	294.1	311.778	401.144	391.751	323.534	340.098	287.727	430.976	243.553	213.638	353.173	290.448	327.898	359.955	292.223	209.705	240.972	345.095	404.584	424.89	339.844	298.619	232.072	92.027	376.509	312.416	315.662	497.001	292.225	222.865	308.177	329.802	456.042	307.858	472.382	425.512	398.451	306.572	214.359	293.657	360.596
CCP42761	535.196	515.203	42.5237	264.325	269.596	0.965921	455.323	4.18586	158.964	651.094	638.758	709.002	562.121	762.326	118.684	289.745	368.15	4.18195	616.275	889.542	362.039	633.033	515.222	133.82	502.434	228.634	240.724	72.3855	440.281	666.944	390.382	203.061	441.171	233.586	665.799	221.541	546.244	91.6354	120.734	366.037	561.006	951.5	304.299	44.7835	315.196	590.202	4.44832	481.471	503.7
CCP42762	632.305	681.492	134.026	423.473	503.164	650.199	280.089	431.414	171.2	293.885	693.259	452.337	463.966	324.513	442.518	317.822	207.961	326.594	353.654	384.485	292.249	355.879	403.845	384.869	457.927	186.439	214.125	145.58	184.661	572.219	327.259	192.768	652.937	288.991	508.774	125.077	110.886	98.5733	132.513	442.818	489.696	852.431	180.74	118.915	294.808	462.302	108.902	320.487	497.284
CCP42763	79.2736	68.849	196.721	219.049	137.735	331.005	80.7088	155.685	77.5725	81.4634	91.4628	56.2645	93.9392	68.0067	83.7955	141	47.9604	105.204	73.3877	89.507	101.667	103.477	85.9338	92.0597	90.9209	77.9434	101.936	123.949	67.9955	99.6397	86.7507	47.5305	109.09	97.9774	89.5901	156.53	74.4687	86.3505	87.5012	165.224	53.0663	76.309	84.4491	191.787	56.5345	78.4633	200.967	67.8993	59.1489
CCP42764	234.761	178.546	189.333	323.266	342.359	85.7481	107.733	171.536	110.293	106.666	262.359	114.598	258.273	107.938	395.694	67.879	107.419	237.514	156.782	122.918	128.006	199.48	101.605	73.9448	323.648	98.171	136.616	218.77	178.61	241.163	41.9457	32.0192	253.224	127.073	263.755	99.5289	130.141	58.0764	272.134	351.929	216.89	107.317	222.334	179.291	120.939	79.6053	68.1383	101.349	112.843
CCP42765	83.3149	71.4241	111.055	200.222	115.883	23.3605	54.7936	72.8085	55.9322	85.1738	98.9069	38.2117	90.4252	72.747	63.5876	31.5546	24.9611	71.7441	93.3448	52.4993	66.046	95.9513	55.4682	83.7622	85.5117	53.8121	59.6696	64.9124	96.0926	93.2124	22.106	38.8494	51.0799	93.4975	123.388	53.8204	86.1036	36.1416	123.099	150.905	65.6637	51.2812	93.9894	97.786	61.7108	46.3856	35.6131	58.6206	50.8873
CCP42766	69.5755	85.3117	67.8421	81.3118	75.6478	13.7644	97.0765	33.0384	56.0448	73.7268	87.5491	42.5039	84.8888	80.3571	55.7914	46.0183	60.4061	33.1569	89.8734	84.8486	57.2757	96.524	72.9649	60.174	70.9218	63.3904	64.9877	53.4178	70.0447	100.41	55.4246	32.2508	58.3218	102.007	98.5305	65.5861	85.0646	44.6429	57.3998	93.0602	76.7692	57.6483	59.1692	54.8959	75.4099	81.1142	31.5831	71.3809	58.8816
CCP42767	167.372	136.727	102.36	133.196	97.0617	6.18577	211.644	31.5293	168.085	311.495	159.677	209.263	152.277	129.942	75.8968	219.098	225.657	20.2773	201.548	267.012	213.133	153.771	436.753	104.295	134.249	150.907	179.572	243.454	253.217	183.273	477.883	73.9445	139.004	101.384	130.691	197.176	254.056	480.167	225.227	124.563	322.081	246.638	95.4317	92.2058	292.288	464.377	26.2081	499.152	260.097
CCP42768	801.849	888.671	928.112	1240.52	824.662	812.326	615.945	706.294	1785.73	800.822	1297.04	670.606	1152.39	135.345	1557.37	786.945	1589.5	468.292	1229.93	479.922	258.45	920.488	957.118	809.055	1182.29	314.029	1357.37	1373.13	1269.44	1166.01	1767.9	702.074	1063.24	721.355	1415.58	1442.71	882.51	1750.99	1440.03	1519.5	1782.15	814.051	1346.51	988.008	893.641	905.068	427.561	1721.81	731.394
CCP42769	631.695	638.719	373.464	391.137	197.294	31.7968	822.171	227.928	702.016	1642.32	512.085	1336.5	512.908	144.152	621.712	879.385	1051.17	144.651	566.377	717.243	378.558	183.779	1140.32	224.07	395.276	242.262	510.727	1357.35	962.972	584.144	2157.46	284.038	601.14	383.483	323.189	1575.19	1744.76	1729.78	1625.03	289.173	2412.03	1213.27	328.696	287.834	1414.42	1472.27	119.844	3681.05	1263.58
CCP42770	131.323	88.2821	79.7658	201.178	129.739	57.4831	50.7726	63.4714	219.446	61.2338	149.928	39.3597	157.771	38.53	137.404	61.5391	111.115	64.3408	147.375	52.2691	56.5265	113.001	59.5188	102.409	98.6663	67.6352	166.329	157.224	100.191	132.553	255.78	113.523	184.554	87.687	99.413	228.582	68.7802	314.093	292.09	210.014	230.792	61.9847	70.9084	82.7637	36.8772	87.1435	26.6701	59.6728	47.122
CCP42771	281.887	507.164	319.904	578.151	368.095	222.243	249.981	205.549	296.856	437.952	330.064	350.968	462.729	283.868	343.062	477.431	385.251	241.378	249.138	379.368	378.313	275.137	445.81	248.345	357.673	323.915	376.731	229.643	279.908	260.471	233.803	97.6802	362.665	361.851	339.431	541.447	398.651	765.865	363.9	415.86	282.384	333.07	247.335	255.296	244.275	381.185	243.541	364.71	310.29
CCP42772	282.446	152.177	568.07	205.118	313.214	149.638	162.826	441.956	129.347	224.168	295.247	232.251	190.604	185.166	170.304	266.443	99.5924	504.02	279.259	167.078	248.093	223.63	217.769	218.131	219.446	162.864	166.472	90.1503	219.462	346.206	161.946	36.796	178.649	319.587	231.715	223.884	219.06	150.476	163.069	222.55	200.346	229.83	249.12	528.697	222.823	210.671	470.163	267.923	264.565
CCP42773	126.011	66.8523	127.862	96.6861	152.715	147.22	99.1512	35.9638	33.9303	82.2926	112.516	104.238	70.1911	57.4056	62.8409	121.398	25.8173	69.941	123.753	114.597	120.978	96.2978	96.5835	45.4031	76.8709	60.1857	46.0654	51.5746	99.3724	132.448	33.3892	18.5892	96.2853	107.548	105.268	64.9164	110.61	53.6308	82.4721	98.9388	73.8186	94.3162	86.0007	116.98	89.8369	78.805	168.916	115.608	105.479
CCP42774	238.14	60.2651	135.217	90.253	120.895	11.0406	139.203	56.6328	59.4465	100.062	171.548	147.667	131.624	105.667	58.1801	107.704	37.988	88.0404	169.329	151.955	175.502	157.055	141.026	32.63	100.459	89.5167	76.8729	66.7592	129.228	210.587	69.8436	16.5786	77.2574	87.7943	195.253	100.61	110.248	76.0935	94.0609	71.7569	131.381	135.749	119.62	124.137	130.053	121.097	68.6407	175.977	223.707
CCP42775	208.028	261.763	1177.13	1347.93	478.335	35.9805	303.27	1352.94	664.332	651.3	272.239	123.029	637.734	465.291	246.43	718.243	437.597	982.075	281.514	558.536	545.117	236.423	810.316	833.463	774.974	1023.18	940.972	513.219	341.798	590.804	241.971	30.9524	151.541	417.008	309.857	314.005	1015.65	457.912	340.697	661.479	81.2943	322.355	285.963	1003.72	186.627	810.737	984.112	432.199	202.055
CCP42776	470.114	515.497	327.842	636.094	376.339	23.3387	535.792	277.531	305.713	711.403	401.921	411.523	509.901	486.832	161.612	285.182	257.228	190.662	491.181	657.198	748.904	678.516	897.986	347.886	913.589	467.219	406.746	174.224	507.363	645.482	218.344	63.1336	233.372	430.633	456.495	220.833	1670.54	106.448	232.181	420.386	392.385	489.961	603.254	306.513	647.448	1084.16	291.99	665.087	466.019
CCP42777	397.514	1156.27	448.235	1587.39	702.337	46.1206	418.292	271.246	412.83	985.48	445.896	412.611	1279.18	694.184	174.904	251.375	766.537	350.231	345.816	566.316	765.292	875.801	1034.9	1058.98	734.392	781.097	447.83	137.254	579.131	791.73	166.199	76.0447	370.625	659.242	527.811	95.161	1614.95	126.733	414.717	521.142	250.637	579.491	528.168	459.853	445.025	803.295	44.8395	534.633	275.271
CCP42778	266.837	559.372	296.28	1020.37	636.906	572.368	361.469	562.694	342.734	649.68	316.286	368.998	601.761	458.063	298.8	535.84	358.804	440.629	332.798	475.268	646.743	570.748	855.064	526.272	714.937	625.66	495.969	283.463	473.351	599.711	87.0018	47.9168	249.428	732.651	453.917	147.048	1299.38	74.9561	377.143	705.545	211.513	390.879	462.878	290.173	341.841	741.984	924.351	445.964	184.421
CCP42779	146.897	72.5595	302.244	301.886	174.111	3027.27	171.852	615.141	127.857	181.977	121.482	158.525	165.851	217.82	163.778	406.324	36.9027	778.544	147.611	160.351	203.542	191.952	164.859	291.669	261.73	297.9	137.897	164.113	187.995	200.575	20.0093	19.8364	272.066	173.893	123.559	56.5937	314.626	69.3685	172.181	244.376	70.8274	132.126	213.159	269.229	177.451	163.927	1395.37	168.729	145.761
CCP42780	231.574	189.181	166.222	392.52	220.296	404.537	245.753	300.902	99.248	223.938	225.063	209.063	256.742	170.51	113.265	392.004	48.7817	215.054	186.583	197.354	225.658	352.849	206.874	238.901	201.945	196.591	131.607	51.999	183.478	219.975	42.4769	25.53	199.11	228.111	252.167	140.086	501.177	77.2054	162.255	536.671	206.191	149.527	208.352	151.589	323.686	198.895	465.763	194.618	210.395
CCP42781	145.283	65.8369	176.02	136.334	113.599	432.058	104.041	317.438	43.5877	140.933	136.046	166.933	124.793	125.262	72.5124	109.909	38.6552	242.181	104.856	113.1	132.232	97.5251	92.5219	127.86	82.4729	67.4331	61.0885	114.501	116.335	122.254	23.2586	30.2632	99.7354	93.5184	118.875	49.3932	195.592	90.7126	100.112	113.315	81.9334	89.3186	94.0486	167.102	143.115	75.4939	251.435	130.023	136.804
CCP42782	191.015	194.806	272.112	325.678	274.538	904.534	188.169	420.837	174.878	179.826	200.465	193.032	217.028	183.824	203.693	171.211	122.477	423.964	182.062	174.035	211.698	221.008	152.731	284.912	181.797	198.331	243.077	288.216	139.324	237.488	87.6763	53.8069	261.656	184.445	179.66	246.906	325.424	159.849	263.92	293.443	153.981	150.555	199.17	262.429	305.344	140.803	726.614	144.526	201.002
CCP42783	404.417	197.552	1034.37	1105.4	1146	202.519	362.921	1536.32	246.084	599.198	539.682	327.242	431.231	460.159	374.621	179.944	499.545	1207.44	424.648	288.388	454.549	230.868	450.085	486.053	483.806	303.025	214.154	1001.79	468.585	321.575	130.799	128.397	618.683	464.778	496.834	226.457	729.136	450.955	1115.95	601.959	260.826	477.917	339.854	1057.03	348.084	608.412	1350.22	452.839	205.994
CCP42784	54.0639	310.706	41.2429	174.328	94.1242	9.9099	45.734	10.0048	39.1859	204.931	102.147	38.8253	31.9769	131.998	28.0193	264.552	23.4495	13.8616	57.3657	98.0671	186.611	86.5663	180.507	125.598	171.015	26.8042	39.8248	29.8326	136.115	235.548	66.9425	12.0662	55.1993	118.999	137.703	50.8309	225.18	23.8588	46.64	166.796	26.5646	106.891	94.8744	30.5545	35.8416	197.532	26.2592	130.487	35.887
CCP42785	113.094	113.512	35.7391	57.8091	60.583	150.301	96.5567	51.047	44.1333	96.1071	108.311	128.123	114.426	120.899	51.3963	153.722	64.4895	45.4046	104.349	117.976	93.3884	101.394	47.1994	67.1256	98.4889	53.9195	57.7733	80.7612	103.977	169.886	53.2362	63.9626	52.0539	113.76	100.613	62.3389	52.2112	25.4836	25.4537	65.0944	96.4267	168.739	72.6198	30.7871	58.3935	59.3611	48.0677	89.176	134.812
CCP42786	139.647	76.664	194.811	73.7661	75.4631	171.383	207.868	105.905	138.622	68.2882	101.579	105.595	128.586	57.0571	112.793	62.8165	232.341	140.815	128.633	158.754	138.992	145.359	67.5089	68.3013	62.9852	103.705	119.847	192.444	68.8337	86.1304	365.474	76.554	106.906	98.5288	69.8892	321.646	73.073	165.148	100.159	61.8664	138.356	83.6545	65.3495	193.301	168.853	65.0064	174.103	104.285	179.181
CCP42787	47.4115	603.421	63.4452	114.903	91.2535	3.42273	111.753	25.4272	84.0332	54.2857	29.782	51.2722	60.666	40.3178	37.742	47.1077	225.618	29.6374	97.9893	223.07	90.2026	82.1842	147.743	70.0144	60.5567	92.4715	98.926	132.998	64.4682	39.1708	42.6949	63.4891	55.5101	154.534	108.471	264.911	113.541	80.4834	87.0141	58.6236	73.2391	43.0055	53.2483	51.1902	78.0625	98.5465	223.829	59.5146	33.0529
CCP42788	143.383	189.077	78.8514	158.671	103.961	177.953	199.654	71.9814	93.8317	247.382	176.844	183.202	159.172	263.067	59.9364	191.153	1199.51	77.6148	171.077	243.085	180.616	222.306	109.297	225.45	135.471	289.316	121.788	73.5952	101.489	135.229	127.35	49.9737	45.0606	228.454	190.982	131.655	187.03	113.249	122.262	160.897	132.201	197.759	132.357	90.6594	135.577	158.765	635.374	208.202	214.809
CCP42789	102.076	133.669	120.985	172.117	130.437	105.171	180.48	162.511	89.2205	111.95	106.047	99.1269	115.933	104.555	83.0217	97.77	125.625	115.734	109.988	156.608	107.891	138.777	97.0626	140.219	94.411	141.629	112.955	55.5797	64.3471	79.1639	88.3991	19.9886	83.2263	166.677	100.103	103.218	106.259	56.1456	100.668	139.206	82.6384	105.893	86.7503	111.056	92.875	93.0323	292.49	98.8684	99.0065
CCP42790	36.5405	25.697	32.8082	80.9006	39.1081	16.2931	71.2464	13.9292	52.086	41.5309	29.2541	31.9614	56.1528	22.848	34.8324	65.8498	54.0935	14.876	34.9048	68.1533	24.9908	30.6838	28.7059	18.7564	34.3174	42.2356	57.542	44.4683	32.1499	51.7954	42.5834	15.8308	62.2347	21.3537	27.6617	81.3861	60.6669	55.6753	49.4751	63.8137	40.3186	35.0944	21.123	33.3608	52.4048	34.7487	33.5866	45.7186	35.1206
CCP42791	30.7569	52.0915	8.65259	19.713	19.5085	9.2853	32.1292	14.8707	49.0163	34.416	22.833	34.0174	18.4851	49.9323	19.6084	34.8339	15.0116	12.4847	30.5456	48.0462	27.1894	32.502	36.7195	29.4666	23.5707	30.0348	30.2715	11.5972	33.4575	28.4911	34.7473	7.4885	12.2985	18.352	35.9835	25.1228	29.9729	32.2434	19.4147	17.7187	34.554	24.8551	28.2627	9.20774	41.0793	28.413	15.6172	31.1988	31.6759
CCP42792	72.5559	46.1402	40.1744	38.3603	80.4113	30.9184	68.0419	43.7613	85.1191	126.921	94.9513	42.2289	58.383	90.3362	34.6345	54.4704	21.928	81.5916	68.4328	109.943	98.347	99.8419	71.0292	68.6573	90.9564	60.5772	61.9554	26.7878	90.4369	93.4324	39.9286	9.74598	30.7187	87.1389	75.8903	30.5249	115.11	39.3254	48.7539	48.8894	46.7003	49.3598	64.6057	45.0628	44.6707	70.2072	60.3053	92.0616	84.7428
CCP42793	42.8653	39.7601	21.7887	34.8725	56.1209	7.73632	39.1954	65.1521	57.9742	71.9281	63.4469	33.4681	34.2805	56.5631	25.8444	30.9262	14.2031	57.419	49.0973	84.6635	76.1632	52.5627	39.8919	76.5216	59.9419	29.367	38.7336	23.4345	46.7296	62.5865	34.275	11.7112	20.6385	68.637	60.7654	16.6011	87.652	12.3295	25.3192	49.7848	25.6874	26.815	60.6968	24.3378	23.8689	47.3648	36.1192	56.9518	57.1586
CCP42794	21.1503	8.19439	29.1545	31.9284	21.6733	8.19989	24.811	19.7803	38.8322	29.1499	25.4233	34.9441	28.3995	25.8128	15.1441	0	0	17.8382	31.2235	47.272	0	14.7767	0	9.20175	18.0095	0.798121	67.3835	26.1337	19.1728	31.2807	25.3949	8.74149	23.0526	13.2908	21.2822	88.8208	34.3925	24.9903	18.45	35.0105	19.8797	14.9214	12.097	27.9106	0	0	0	19.6662	33.449
CCP42795	264.721	86.9384	291.84	403.962	367.338	673.441	133.905	319.228	89.7911	130.093	262.92	182.407	233.812	150.407	251.759	0	0	346.022	220.647	106.388	0	275.419	0	102.448	230.997	0	143.967	96.9784	208.966	232.258	67.0855	47.0561	252.71	80.0181	225.107	79.2087	126.898	109.019	387.956	267.821	178.874	172.121	255.213	297.834	0	0	0	144.747	152.09
CCP42796	332.435	69.1655	363.715	373.771	327.562	138.847	176.808	301.074	93.3861	133.682	290.732	193.465	229.713	109.961	256.602	0	0	300.232	303.207	118.134	0	335.131	0	115.112	253.352	0	163.1	105.996	239.672	283.505	61.5006	49.7617	228.107	131.39	244.14	78.0089	125.413	112.73	293.999	305.222	213.256	150.315	380.693	335.887	0.318005	0	0.166952	125.722	153.6
CCP42797	203.782	53.2931	144.067	89.3711	143.499	58.9845	84.3979	68.3922	49.7273	83.6461	191.206	127.86	73.3878	81.3329	114.342	25.6157	15.2475	101.892	165.177	65.6761	23.9776	171.72	32.9493	54.7797	106.569	18.4682	68.0032	39.0986	136.979	138.184	41.8955	36.5564	127.934	86.5243	150.644	41.59	76.0748	39.9497	81.5627	104.791	130.245	108.465	154.379	148.931	27.7575	21.7556	6.51935	89.2899	56.2905
CCP42798	182.986	50.6737	180.69	144.757	182.819	38.4187	142.927	89.0075	86.6713	69.136	152.573	110.121	156.706	63.531	105.909	33.9473	27.4725	132.701	184.926	107.189	49.3262	170.722	33.2582	52.1403	82.0897	40.2788	99.6784	149.039	123.017	153.323	67.4611	52.0774	135.756	76.4932	124.096	97.0643	78.6613	83.8692	150.762	128.705	115.181	80.5768	94.251	186.852	40.7001	38.2895	50.2204	92.2105	93.4646
CCP42799	150.303	144.023	75.5121	312.751	163.856	101.725	158.379	98.8952	180.376	122.499	207.624	90.3014	302.73	99.8553	105.643	48.1314	138.822	84.8214	169.498	89.6779	94.8783	130.908	123.134	118.406	146.648	125.793	197.447	825.273	105.027	117.855	159.789	67.0907	102.719	110.451	182.086	107.028	86.892	45.8238	181.346	239.569	156.63	96.5708	266.691	65.3638	54.2007	67.4961	85.3659	71.3345	71.8569
CCP42800	25.2355	166.954	10.553	44.4791	19.1628	2.04953	30.6705	6.48505	73.3819	15.3502	23.1174	11.0867	44.3993	22.801	23.1977	22.6629	78.9045	4.08459	33.5291	38.7172	14.0034	29.5914	18.9575	17.4686	15.3103	91.8272	89.1656	1714.46	22.3042	30.4052	119.874	52.9424	19.6641	15.352	25.2593	64.3681	18.7058	30.8364	24.0257	21.371	38.9826	11.4452	17.7139	11.9205	11.9856	19.6698	10.6971	12.3191	20.0669
CCP42801	240.996	43.9201	61.8609	43.1677	32.7027	3.18256	77.9334	12.0404	59.959	42.0637	201.025	58.2688	49.0968	44.7781	25.4382	55.6575	43.9297	15.966	151.856	106.214	97.3342	55.44	62.1462	54.0869	163.917	51.9034	64.8905	163.219	125.217	229.325	97.9242	63.8442	21.235	58.3947	117.67	120.204	51.9492	49.8906	21.1261	30.5357	261.59	44.4309	94.8977	57.6467	88.7148	55.4314	20.5191	56.7049	84.0904
CCP42802	177.658	92.2686	333.476	270.952	226.159	186.188	347.971	199.401	377.532	154.585	123.645	181.481	237.873	129.832	221.742	267.068	367.964	230.089	125.175	205.459	176.043	232.614	122.451	162.786	166.319	332.782	440.116	610.214	112.551	144.555	331.785	40.1011	150.126	113.802	106.811	854.282	188.209	261.463	284.063	176.299	169.296	141.92	83.6096	344.945	220.535	144.537	523.864	170.355	182.087
CCP42803	326.983	22.9052	85.4615	187.607	196.671	14.7535	301.065	41.1009	33.9582	146.247	385.12	276.257	174.332	152.064	104.583	143.18	286.767	50.1876	181.019	125.417	496.817	458.441	341.163	65.1599	156.616	53.5423	60.3417	503.669	194.52	28.1406	18.4034	145.955	236.039	59.3111	292.224	29.2791	244.707	1591.04	203.162	176.359	450.99	240.984	200.833	88.261	168.242	377.581	67.9437	85.5115	249.327
CCP42804	91.5203	140.992	76.4103	44.6517	50.8125	5.77537	144.254	4.29048	2035.9	167.627	105.866	79.5935	360.326	265.999	93.6462	1009.94	659.097	16.7173	457.292	293.919	636.551	246.024	640.333	21.2651	123.435	1021.71	2422.98	695.433	364.634	124.259	41.4959	90.5596	802.89	216.033	201.333	961.852	109.112	1833.08	41.5022	85.1528	142.647	210.731	449.245	80.5027	471.758	750.861	193.627	176.744	68.8785
CCP42805	39.8721	96.4435	76.3146	34.9133	27.2103	2.76774	70.0346	5.8257	2047.91	127.302	86.6978	78.7749	143.899	242.887	99.6969	672.975	624.047	17.4608	282.991	156.854	765.069	95.3853	612.711	39.1166	64.6381	901.995	1997.76	381.946	421.22	76.0197	75.954	15.7441	321.005	120.511	131.57	715.623	68.2043	1408.01	39.403	65.1819	123.524	226.738	163.622	79.0629	681.739	749.067	230.451	114.432	56.1282
CCP42806	98.3149	243.509	21.6987	113.318	207.789	0.985769	36.2088	0.610267	162.23	74.2646	137.239	55.3753	81.537	92.8943	19.1518	158.981	80.8079	23.1685	185.456	67.039	109.689	30.6313	170.204	5.04116	20.9289	108.12	175.786	75.7881	148.538	97.7727	46.7264	2.43804	181.909	27.4357	78.1011	21.5194	59.1726	334.108	39.6793	32.361	57.2534	54.4978	61.3435	22.8519	114.142	138.757	41.7655	34.2812	65.4462
CCP42807	151.826	112.208	51.6234	41.1616	76.8106	0	33.4455	0	176.243	30.4625	138.154	55.6249	51.4425	37.7073	15.3296	135.381	29.0004	6.33565	106.832	2.90264	64.4902	14.4683	63.1667	4.04793	9.06174	86.9489	186.159	40.799	27.0117	66.4308	21.7222	5.06695	79.249	49.1	30.4344	21.4906	28.3173	166.949	21.0503	10.6001	65.7572	20.5932	33.8644	45.9608	87.1606	44.2396	7.07616	12.8639	30.9128
CCP42808	59.6694	38.2198	16.1032	22.5051	33.2465	0.250445	12.7767	1.75717	36.4445	14.5645	58.8378	15.9445	18.2492	17.4547	7.89035	61.8973	23.0699	5.4215	33.1185	5.67732	23.9564	9.66878	32.6889	7.76217	11.816	25.2472	38.5372	16.3353	14.4661	50.3172	18.3276	4.33586	28.2857	20.8077	20.1731	10.5558	13.1872	85.9667	8.1355	7.5365	21.6911	12.3772	25.9749	15.5444	35.0038	21.6322	13.2252	8.38693	11.0849
CCP42809	128.312	90.064	50.2209	104.356	93.9188	1.53109	32.8062	6.04261	133.769	19.7304	137.664	21.5021	54.8408	18.0353	31.3543	81.7242	43.508	33.9728	140.893	50.4353	41.4711	68.9314	48.3872	17.5283	47.4054	65.0576	207.538	45.6299	50.4674	119.735	91.6737	11.1235	68.9572	53.2661	56.8621	78.8389	22.0696	262.105	37.3021	37.902	78.9798	14.4282	79.6466	59.1078	47.343	38.5724	22.3871	12.5718	28.1849
CCP42810	107.414	70.2006	30.365	37.5492	52.2021	0	41.7754	3.64845	48.3097	6.1494	97.1613	19.7473	29.3212	19.182	16.2871	61.7368	28.8343	16.4986	77.3834	8.78924	29.9728	27.1624	30.6032	6.77751	17.561	28.2669	55.5658	19.3704	18.6953	100.577	58.8108	9.20569	53.9757	38.1761	12.2875	15.565	13.2293	119.716	13.4053	11.4	29.393	7.79455	20.5084	25.7465	44.078	39.6914	15.9986	10.7868	22.8395
CCP42811	130.811	68.2548	28.995	69.7412	81.6106	0.68102	33.3532	6.11326	47.5913	27.9032	113.905	37.406	35.8768	19.0523	35.2828	72.3405	28.3927	24.2898	97.9489	20.2624	54.8399	46.8121	52.1436	9.81486	25.7045	41.97	57.7501	30.1171	34.206	113.443	25.7682	11.2288	54.2789	62.9694	42.2657	17.6663	26.3565	171.826	38.5218	33.859	56.5547	24.2443	55.6227	30.4711	50.1806	46.4777	24.3584	19.2975	41.3773
CCP42812	84.7283	20.5211	25.0107	40.9492	43.1863	8.99514	19.5031	7.58733	34.0325	7.57914	66.2024	12.2114	40.5228	10.5958	11.1587	30.9505	31.4523	30.9469	53.8037	10.5141	37.2049	31.1273	35.0143	7.47509	21.8827	27.4305	42.1554	21.8143	15.6719	72.4893	30.8563	5.83986	20.4533	30.7375	24.9435	13.6754	9.05838	86.703	11.0051	13.561	34.3708	12.4323	27.988	25.5609	28.8003	26.2583	37.3861	8.47211	15.7443
CCP42813	123.972	216.037	142.568	253.758	250.148	375.528	56.1473	147.126	110.074	43.1595	95.5889	93.9829	93.7847	63.2184	103.832	92.7248	128.016	188.504	112.531	23.1327	93.8493	114.879	69.9179	135.788	86.6615	96.4402	120.367	192.429	46.699	70.359	56.5738	37.0162	70.6392	174.287	65.8773	70.291	33.4335	88.259	119.528	113.176	81.3347	63.0638	89.3733	137.923	90.1772	59.9706	364.819	38.5544	72.6308
CCP42814	33.3109	33.9408	26.3826	95.6301	47.3568	1.45744	25.2799	7.89484	71.8443	18.7814	40.1582	24.5614	34.4431	30.0437	14.5404	18.0017	59.7365	6.53534	35.7643	19.6167	26.6732	42.7146	19.0979	24.2231	30.943	52.3048	77.4921	28.2151	8.23541	62.5478	38.178	33.3425	12.7767	25.4647	20.2074	35.5348	19.5692	51.4062	30.1045	28.603	22.2758	19.2279	25.508	23.1598	23.0123	26.8092	15.773	18.3026	27.269
CCP42815	9.06185	12.5871	13.7005	22.2687	10.9009	3.27096	5.1345	8.41144	7.23922	10.9743	7.2978	7.53827	8.1761	24.4517	5.68111	7.45875	17.4362	4.04618	4.11623	13.5465	13.9988	12.0831	3.8789	19.3009	6.23232	7.30508	9.05603	13.4085	8.53056	5.75907	10.6712	18.3577	5.40413	11.3601	8.9707	6.34873	5.56445	7.14061	8.63541	17.0586	6.1531	8.21971	4.893	12.0419	5.29712	2.41479	9.96518	3.40282	9.11171
CCP42816	8.40889	47.7342	28.4245	98.5504	30.557	1.26469	11.8716	33.9797	44.2465	17.0497	18.3407	7.57801	26.152	25.3255	11.4221	84.2641	48.7369	14.7056	19.6552	36.5534	25.9231	23.5791	24.176	51.8581	23.2707	31.7202	62.8989	26.1861	14.2926	54.0347	39.7548	11.5732	5.65436	27.6897	14.028	30.19	28.3685	16.8176	12.2176	37.9074	7.73193	10.8055	11.8051	31.0202	10.6501	28.3211	28.8883	16.6151	13.4343
CCP42817	66.6765	64.429	67.1904	63.6994	54.4679	6.4134	86.4053	18.87	72.3009	79.297	75.4061	51.6518	52.9664	67.4229	37.6593	148.731	92.5471	19.6628	70.5105	117.051	60.1763	74.8055	59.5347	59.8566	59.2969	66.8499	109.549	37.9172	56.8922	105.492	88.0864	18.0791	54.7119	71.0147	62.2863	145.792	67.5397	42.1052	27.1156	62.6748	56.9169	50.2556	54.1789	65.0287	47.1842	48.5349	36.4588	62.0869	82.6612
CCP42818	65.6357	53.55	86.3189	58.3389	44.2744	2.21419	164.016	16.1749	87.4034	67.6018	89.2666	57.2155	82.4151	58.0321	38.1348	87.4379	95.4315	12.1883	72.4457	136.777	70.0233	60.3586	47.788	43.1312	51.7105	79.0166	143.448	51.4382	55.8846	97.1363	322.045	22.7263	51.1473	76.6887	58.7681	485.242	84.993	119.212	30.9595	46.2989	90.0199	61.7616	48.2254	78.1522	48.9454	63.7504	17.7427	79.5676	90.8741
CCP42819	88.2383	10.3745	36.8727	23.9057	42.402	2.52388	95.6156	22.4118	62.6023	75.3663	82.6772	113.997	25.8814	94.8054	52.043	17.7018	53.7553	41.2943	115.294	96.106	110.314	85.0788	85.6984	34.5524	65.7939	19.221	37.3641	59.9248	51.6019	48.5366	47.6761	706.047	34.428	37.7027	51.718	60.0086	171.648	28.7998	27.3469	40.1983	67.0391	75.2362	99.409	33.2704	120.826	88.8621	16.5922	61.9782	110.513
CCP42820	13.1653	18.6154	12.1907	16.5748	9.0498	16.972	68.1118	16.8111	8.33375	26.9181	13.7832	22.8815	22.06	7.9968	11.928	26.6019	12.0784	14.696	2.77652	94.7735	5.96372	10.657	25.3354	12.6245	19.4255	3.83249	7.4043	20.1615	2.55738	2.58977	30.4858	217.209	37.7929	9.78053	5.37866	11.933	203.077	16.6634	13.8759	30.2205	18.81	5.11793	16.0229	10.661	57.3045	4.34358	34.8966	22.4339	46.1126
CCP42821	7.35278	4.9113	6.499	8.95889	4.72403	6.87642	11.3243	56.0136	23.8338	8.6102	7.69786	2.71074	9.26579	7.10529	4.68762	19.6691	26.8133	17.9076	11.3481	15.7249	20.1357	5.28222	17.1101	9.87103	5.54946	13.0858	16.5129	8.20351	2.27227	12.4257	16.8542	8.95105	3.01412	21.1156	8.60225	4.13845	12.5775	2.64111	6.03164	21.9111	4.42528	6.06316	7.97645	5.41282	13.9688	16.9811	6.55578	5.36073	4.51436
CCP42822	26.7399	19.388	59.3895	51.7128	26.9842	352.191	27.5748	719.564	75.5347	31.4674	18.6632	24.0977	25.3447	22.739	35.3646	25.963	26.2833	201.248	39.4754	32.8202	24.4948	24.539	18.517	55.7416	20.4922	38.9205	52.9281	30.4805	18.5839	28.638	29.4308	21.2193	29.7091	80.7888	22.9415	28.8844	32.1878	8.86975	31.5356	125.136	27.5377	17.7869	20.8554	51.6471	19.1912	12.3511	75.8615	24.0349	21.7486
CCP42823	28.2381	9.56509	40.6217	30.6923	26.4957	177.355	34.9437	783.465	52.3958	35.5655	37.841	32.0643	43.3588	10.8059	30.4001	35.539	21.0179	234.013	46.6895	10.3977	35.8161	30.5208	18.8561	31.0856	20.1977	20.2218	36.3524	92.9057	16.8946	52.8812	37.6347	10.0837	36.0996	47.1545	45.2234	24.6205	30.9141	11.9012	22.2848	89.6175	27.4188	24.5893	14.2715	37.1961	18.5974	20.8689	128.054	21.268	34.4507
CCP42824	24.0801	26.1172	44.963	40.4068	39.7454	19.2031	26.3994	242.707	103.482	32.8613	29.3142	23.0886	28.3637	21.7273	29.6663	54.7497	19.645	114.645	39.269	25.2024	22.7883	22.6977	14.6461	20.8624	22.8885	34.1525	60.4902	31.5585	25.1284	25.8322	81.443	36.7452	41.4216	59.8217	32.831	30.9748	31.7712	20.6516	33.745	116.271	21.6266	19.5564	26.7301	43.9871	28.5477	14.8731	69.4451	26.7514	23.1803
CCP42825	10.1151	293.502	63.4491	126.285	39.5456	10.9534	149.013	223.773	432.798	57.9084	21.1796	41.0203	53.9287	53.7604	46.0122	81.1753	209.819	135.494	119.461	51.7297	32.074	113.454	33.7719	32.2511	12.9196	176.673	353.418	107.419	13.7541	27.8565	2186.11	108.361	88.0214	76.7778	57.8549	302.257	63.4429	142.104	66.5216	194.121	0	18.3501	0	60.067	38.4332	70.0818	460.716	14.1081	35.2586
CCP42826	42.8055	31.0101	44.5126	94.0896	53.9268	18.7256	51.2563	70.1867	68.5551	46.1041	59.2597	39.5795	48.4239	27.0813	55.0831	58.596	19.8185	118.437	62.7115	56.9505	52.9953	46.2227	33.553	25.4604	38.3687	34.5046	48.7969	66.4716	45.1311	50.1907	32.5302	20.7801	68.809	82.7317	40.935	33.9432	44.0757	32.4338	47.2477	84.5126	44.3543	31.1901	39.7322	42.0529	43.86	27.7883	99.9077	47.6564	52.3794
CCP42827	149.493	60.4074	183.44	122.569	107.899	124.029	229.104	61.6762	81.7199	89.4158	103.95	128.488	102.066	89.6518	112.914	62.3868	56.9006	91.8552	160.084	123.465	83.0137	115.461	45.194	46.8781	90.6255	45.6939	115.027	111.411	73.1179	75.2729	87.6039	41.5312	141.597	151.378	71.1476	155.86	89.9467	80.1279	100.702	97.5955	109.556	109.087	71.1054	158.878	86.8971	51.5299	71.4356	100.829	165.952
CCP42828	108.003	106.612	157.308	145.629	127.943	24.4528	133.73	97.1006	157.298	105.822	122.393	83.726	101.336	89.4981	105.764	204.163	71.1467	90.3122	105.723	130.661	128.477	135.191	102.751	88.0223	90.4819	76.7693	126.034	86.2913	98.4318	139.923	96.0386	28.9428	92.3918	136.199	108.215	125.281	121.399	97.3239	80.5777	135.494	84.7859	90.9435	87.4963	149.787	72.8071	99.4596	87.0649	106.769	121.78
CCP42829	47.5678	66.0671	40.2274	74.5403	42.6427	16.6232	131.002	37.779	59.5324	63.3108	73.273	62.2537	67.1981	42.5119	137.132	64.7618	36.9691	28.5446	70.2231	86.1506	59.8849	65.0311	42.4863	67.1133	72.7528	37.6168	48.6062	127.943	67.9765	55.9044	115.683	28.13	59.4896	38.7575	57.1871	85.8538	75.8401	32.7216	72.6581	59.7846	75.8875	46.1703	86.7712	40.5638	70.0312	48.631	36.4641	78.3889	90.4294
CCP42830	0	7.50577	0.969396	15.3219	2.78857	0	10.245	2.07205	10.2717	0	0	0	0	0	94.0247	1.77175	11.3142	2.07012	0	0	0	9.4548	0	21.7844	0	3.37408	9.12615	63.1699	0	0	4.17502	4.13895	2.20061	0	13.2589	5.21894	5.2871	6.7847	8.50888	7.16581	0	0	0	0	0	0	6.16552	3.23321	6.06029
CCP42831	30.7631	17.4635	12.0292	32.5682	21.3867	5.48	25.6025	100.526	35.4612	24.5878	27.1876	34.5642	27.6906	50.1122	1513.03	32.1131	36.5616	51.2867	41.8759	26.5615	32.0933	27.9052	28.4566	41.9025	35.21	45.1253	42.7031	1195.78	42.9168	30.2572	10.0737	18.5467	30.0886	17.8384	27.9927	13.86	25.7418	122.779	35.5009	85.9355	29.9763	28.629	33.6528	12.0781	32.3843	23.9898	11.1574	30.6478	30.1155
CCP42832	94.5903	128.879	75.6883	62.3335	73.8849	7.96165	66.6747	42.104	79.551	110.005	132.335	102.407	55.7227	188.199	170.921	143.283	48.3667	52.6519	98.3123	87.291	104.283	70.283	120.85	126.488	73.4649	99.3259	96.3954	151.26	103.473	103.965	54.2403	30.1424	59.1656	170.414	103.838	40.6034	103.419	82.0859	46.2287	84.5289	104.464	90.109	98.1365	85.3213	106.854	125.979	27.8094	105.544	109.524
CCP42833	1009.74	18479.9	7656.31	4029.55	4320.05	1079.67	1445.42	23513.1	97.6092	1690.58	2493.22	1545.22	3473.83	3037.71	3870.96	2155.06	1144.89	11909.3	2025.03	1831.72	2799.04	747.908	2819.99	8430.69	1508.7	166.38	133.132	36643.1	1398.9	1259.22	1372.5	535.755	4036.16	9514.48	2124.89	83.8346	1911.9	507.42	3170.19	3032.97	1618.65	1226.96	962.866	8150.88	1266.79	2705.96	1659.5	1036.32	1220.27
CCP42834	34.5641	19.9846	14.325	22.8908	11.2299	0.668369	22.7317	4.96527	11.7943	19.8761	36.1862	25.0303	15.1372	16.0741	12.5173	11.6755	14.4034	4.82284	27.3354	22.7269	24.4642	18.0938	20.2639	7.92354	14.5844	14.7782	15.5817	7.94593	15.946	14.4482	14.1732	7.57641	15.3318	30.7965	21.1816	10.8324	16.5408	9.93559	11.0445	15.3828	22.8146	15.676	49.8238	16.1604	33.8095	23.1635	5.43784	21.0912	26.4898
CCP42835	62.2324	14.689	61.4297	59.5208	63.1104	17.7617	76.7547	50.4517	29.7599	73.5339	93.9416	81.1903	46.2966	58.4593	44.7123	42.9554	29.3586	60.5825	96.1451	67.3533	69.602	69.7277	51.5422	34.73	58.2287	47.7128	34.8271	12.1071	55.102	30.8892	24.1108	11.9512	50.7198	31.8252	60.0145	42.8025	49.9257	14.6137	60.4275	49.0254	48.7055	80.7352	82.2876	62.3091	82.4851	59.3281	30.0726	67.1177	79.4555
CCP42836	53.1914	146.879	40.8548	88.051	62.9543	92.4385	202.536	58.7123	28.6599	122.79	60.4033	241.515	41.6238	181.935	41.7089	162.043	38.9289	43.0475	74.4089	144.35	171.159	50.5193	100.016	155.415	56.9812	108.327	34.4509	18.3507	39.3718	65.2694	24.3362	9.76526	25.1118	308.268	48.1504	15.1009	60.1694	7.40741	28.4075	43.6756	34.552	178.402	45.7684	39.1942	179.423	94.6102	188.251	132.523	204.757
CCP42837	17.3586	23.3204	61.1518	147.569	86.2149	1430.49	41.8455	229.095	66.5738	46.6771	48.462	43.3749	130.688	69.3337	107.376	18.7617	93.7084	161.239	65.2298	82.8554	67.2741	92.7901	25.7583	85.8883	34.9367	65.6145	77.3984	61.0258	46.4917	22.4538	22.2633	7.04393	49.9353	41.2187	29.3343	28.8528	26.6938	29.8673	142.316	132.589	8.12567	44.8506	38.4004	58.6399	33.6439	18.2224	415.343	30.4471	43.7763
CCP42838	36.6173	58.0142	110.804	227.086	174.665	565.042	90.6554	280.48	79.5772	64.0542	88.3852	93.4976	208.24	102.714	139.384	58.0464	169.721	167.359	94.5999	124.843	120.41	135.866	54.3362	107.192	55.8638	100.228	130.843	85.9044	48.4075	60.2253	50.3776	29.9655	70.6487	90.6032	72.7217	36.119	49.8773	35.4262	173.142	217.344	53.871	53.512	68.5419	104.879	52.1739	58.727	247.874	47.5254	53.6258
CCP42839	19.1898	28.4117	72.892	68.1161	57.7106	66.5736	38.4786	88.146	41.7774	39.6719	37.9485	23.0582	51.1553	50.9956	49.9099	29.8768	44.2285	85.2077	62.9542	75.2397	29.2977	124.468	9.49189	36.1385	19.0636	46.2416	57.6051	24.7794	34.7913	22.02	5.76024	12.8486	28.0003	38.5567	18.2932	17.565	36.4729	26.2103	112.831	57.3973	24.7029	24.1756	43.4038	62.1577	34.4313	29.5456	70.5333	34.9432	21.3679
CCP42840	14.921	33.6017	50.784	60.2687	49.9832	44.1342	56.7848	25.1922	17.3324	55.1682	31.6764	20.17	31.3786	29.9589	39.0429	33.1564	21.4936	35.4398	28.1461	69.1006	24.0946	68.0418	17.0671	22.6047	13.7641	20.3906	26.9233	22.2153	20.8525	13.6972	16.4225	12.9505	15.2138	20.264	18.3724	13.3607	36.3945	19.0453	78.3497	41.3726	15.0917	24.8129	17.4561	44.8623	22.0475	14.3582	51.9492	47.692	26.7277
CCP42841	61.562	211.899	252.202	166.913	92.3543	74.1574	122.328	128.13	180.204	56.3493	57.7063	63.8655	93.1224	62.3951	95.7879	89.1798	181.897	116.823	97.223	138.381	87.7677	74.8158	47.8003	109.194	49.3727	123.884	317.817	217.444	36.9879	44.3562	311.998	32.2722	71.466	106.273	60.3916	459.089	51.4287	552.692	80.7969	100.037	51.3403	56.4902	24.1189	228.775	39.4383	54.556	153.741	51.9176	91.3876
CCP42842	26.1895	21.1662	70.4054	77.1304	33.9155	15.0482	61.8095	40.847	37.8929	14.5344	34.6929	36.8476	39.3242	73.8578	33.43	32.3398	29.5104	27.4446	37.8738	38.2674	15.818	33.5167	14.8708	25.4724	21.1627	32.2848	59.022	69.504	31.2508	22.815	23.5841	6.20294	34.7559	51.7854	50.4411	51.2499	17.3711	32.2249	39.3188	80.2687	47.769	38.7847	46.5215	78.0497	23.3542	13.5781	20.9679	14.1639	42.1516
CCP42843	33.6984	49.6861	70.1374	38.6335	35.3541	13.928	50.5911	29.3739	48.657	17.6722	52.7852	56.6805	18.1035	151.759	45.0507	18.7106	18.8328	29.3465	92.2807	44.7287	14.9542	46.82	20.0401	37.5559	25.9563	14.0032	44.6355	112.777	78.3515	47.1104	24.7864	9.41554	21.4896	205.478	69.1522	37.7231	21.5613	15.5848	28.9954	87.8675	69.54	41.7667	71.5047	65.061	13.3579	19.3079	8.80883	21.5271	64.4482
CCP42844	25.4441	64.3811	47.458	31.9576	34.173	3.44411	27.0479	26.6198	36.1134	26.4848	49.3414	21.4969	21.5816	95.2773	18.4683	31.2331	39.7784	18.7198	46.0994	31.9396	29.6442	26.2392	31.5352	39.3017	27.3285	26.1346	43.1984	34.0077	41.6747	48.9709	24.4751	17.2943	16.7433	98.5669	35.5561	20.9785	28.0269	16.6711	13.1779	78.6159	27.1178	17.8342	32.8792	41.9885	20.1411	34.3896	11.8237	17.7441	29.4799
CCP42845	47.9449	144.599	110.316	48.0762	47.8161	22.927	59.0103	64.7867	53.2251	33.1373	54.4852	42.0996	28.1836	59.8938	65.5527	55.6191	30.3133	61.2499	53.841	44.6381	43.9628	47.1117	37.6249	123.161	24.0765	49.1178	49.3863	35.9227	34.8256	41.7557	37.4554	13.993	38.804	78.31	38.3803	40.7192	24.7676	40.8383	29.1116	67.6646	54.4847	30.8514	33.9422	116.584	61.8914	40.6949	40.6672	37.7223	60.2609
CCP42846	60.8219	91.7338	77.3635	42.1861	43.1879	5.48856	146.847	13.2138	86.7937	70.124	35.3758	52.5283	61.2515	44.8973	26.8985	50.7906	125.236	23.0083	24.9416	112.324	71.4299	53.4041	63.9295	41.3934	45.3164	91.4786	153.646	93.2639	32.1623	37.2224	178.006	15.0828	71.1042	42.9981	50.7326	176.871	52.9835	30.1635	28.4233	23.9369	44.7404	36.7797	23.7186	71.1419	50.2852	48.7733	8.42543	88.3662	58.1554
CCP42847	32.8359	47.0253	75.5224	54.258	20.4552	14.3922	25.9141	102.202	14.6147	13.4274	19.6439	15.8525	47.5176	14.9587	18.6707	102.477	49.3668	50.7914	31.1623	11.9947	12.3952	25.1111	33.9335	75.1752	20.9699	11.2656	12.2345	101.04	28.7028	22.6072	141.51	46.0645	20.7809	17.2791	23.4763	10.0808	30.7588	39.8146	55.6002	40.7823	33.643	8.50982	26.3416	65.208	29.7054	54.167	67.0598	9.81384	27.5924
CCP42848	53.9447	103.689	32.3667	101.626	47.9639	15.2388	95.0185	21.4886	75.0222	83.9213	83.4868	79.2627	90.0333	67.3142	24.4498	55.8696	228.232	12.5669	114.262	98.3568	59.4969	136.317	62.6465	33.8485	56.9184	77.1521	104.109	188.451	86.1085	61.3623	280.908	76.4253	26.3472	29.8457	43.5988	94.5671	90.939	32.2636	120.527	72.8039	93.1652	59.5687	39.5124	35.4529	62.3814	81.2505	23.393	55.6118	81.7553
CCP42849	17.0205	8.51773	1.5817	6.24993	4.83431	0	4.64337	0.422604	9.38371	6.76677	13.5295	10.6519	9.0745	8.71114	6.452	12.1255	15.1915	0	16.7513	12.5731	14.9918	7.5527	21.398	2.11573	6.44136	9.08371	11.7135	5.30509	8.57177	16.4926	37.7505	47.1322	6.48303	11.6105	9.91544	7.5155	8.62662	1.38377	4.53139	6.99099	6.95568	10.0066	13.2749	1.87174	9.18167	10.5551	0.209581	7.0339	6.45479
CCP42850	200.508	362.32	259.7	279.174	253.894	13.9119	165.604	188.861	183.55	208.828	199.83	146.376	95.8928	190.699	203.497	364.359	185.172	143.921	221.495	184.904	270.127	215.444	330.894	320.69	175.812	164.287	255.733	228.736	193.407	277.359	249.562	87.8619	194.99	253.52	196.169	158.47	221.069	149.868	110.945	254.236	134.667	191.863	207.414	242.125	131.914	334.321	193.425	196.465	160.735
CCP42851	96.765	64.918	284.035	140.033	112.448	140.25	110.021	245.23	91.2856	88.4228	82.6036	76.1356	128.05	83.6056	96.64	156.07	131.468	181.3	86.4435	123.336	121.684	83.6143	75.1082	120.996	77.0084	131.382	150.28	141.191	58.0288	109.67	120.653	25.362	93.116	146.51	92.9534	218.59	90.8258	132.311	85.8742	114.567	62.6931	82.1459	45.2823	266.551	83.5892	105.149	300.178	86.5149	98.5947
CCP42852	115.285	89.3264	210.811	137.017	127.911	34.9649	137.928	64.0232	95.7811	129.364	121.409	109.273	138.931	106.229	98.1337	209.419	146.391	73.6342	109.265	173.385	146.728	131.289	126.405	89.2323	106.733	142.034	150.794	133.883	109.917	129.156	97.0586	33.7988	101.076	97.1612	116.076	191.554	134.386	74.8704	86.7504	116.681	122.688	100.549	107.738	206.135	111.884	116.976	141.292	137.245	112.055
CCP42853	47.3525	114.777	91.9784	190.258	86.8882	105.774	66.7255	132.498	44.1879	117.865	69.6921	64.9381	86.3486	151.733	54.6304	78.415	88.5522	56.9947	125.627	122.136	89.2197	68.2265	97.7616	106.296	104.308	70.8204	68.8944	109.113	79.3184	113.397	37.6977	55.7517	43.9748	100.351	222.756	23.8779	96.652	28.3209	60.0363	262.258	44.6762	136.948	40.4645	89.6565	41.7205	94.3028	150.128	58.8662	63.392
CCP42854	607.276	979.824	1019.14	861.76	656.012	1054.09	457.649	1942.34	221.582	495.869	578.531	745.031	668.694	766.392	466.089	715.506	484.299	964.591	716.49	625.094	557.482	598.986	396.894	975.553	728.676	298.626	305.513	449.975	469.788	810.887	1464.11	325.499	303.098	1606.03	1380.37	257.941	142.368	68.5459	171.472	1417.51	289.916	2410.53	316.563	667.823	475.269	473.83	628.534	452.858	718.323
CCP42855	43.4405	124.618	46.3881	116.787	72.3192	12.3202	36.5688	41.9493	51.7738	57.7326	43.8549	52.4306	43.012	31.3338	27.053	57.5099	43.5401	24.5919	34.3553	50.7792	77.072	74.3515	41.4393	68.7324	79.2638	36.5822	55.1232	59.3751	46.411	89.7249	47.5015	3.46258	25.2831	78.2766	70.9899	41.4381	27.4232	10.8979	20.6433	58.1496	23.966	104.138	30.4927	41.0398	17.6845	42.9964	22.6951	42.1957	45.2915
CCP42856	25.7689	76.9747	27.8867	54.856	38.6434	13.7009	29.4976	28.4027	61.8172	28.4086	35.728	19.7707	41.5874	27.7618	23.2326	34.644	112.599	25.0333	23.6477	32.412	40.1193	40.1234	24.0282	60.0728	22.2389	41.2072	83.1125	46.8538	30.7779	37.4012	87.4903	9.32629	21.3221	39.8035	30.8721	50.4604	28.1951	19.9763	20.3447	49.9202	14.6009	28.1121	23.9548	37.1282	20.2879	30.1585	22.8073	30.8415	24.2767
CCP42857	31.1219	37.4652	62.0551	69.8928	28.621	9.93128	48.8382	26.6087	50.4645	22.5942	34.4713	29.8759	45.209	21.0956	30.7759	25.1655	69.6199	27.6916	33.9589	39.6749	36.2321	29.4342	35.1382	32.1682	24.7722	39.1275	77.1983	51.469	19.6259	31.0538	114.946	12.4825	33.612	40.0763	27.088	133.902	25.718	24.8181	31.8011	52.5173	25.8792	33.9574	25.3285	58.0736	20.8509	36.4586	26.8419	30.8255	31.6409
CCP42858	358.555	150.548	220.405	202.169	199.457	46.3239	407.707	49.4751	122.224	213.123	324.101	411.854	246.529	184.319	206.477	242.098	170.34	101.701	206.813	412.831	322.031	190.794	381.6	73.4858	259.014	181.947	191.779	197.277	294.394	350.732	230.254	56.8476	373.549	164.03	291.373	246.222	574.234	89.7457	188.486	133.751	460.485	298.575	220.053	211.283	551.521	368.788	42.6667	321.783	341.911
CCP42859	326.227	169.275	420.752	238.541	248.166	60.1039	389.227	125.169	206.806	229.401	252.002	385.865	228.884	193.252	274.163	340.744	101.933	204.079	273.408	359.74	387.314	304.92	260.322	149.977	236.55	208.81	240.362	149.855	233.346	244.1	290.712	48.5391	456.201	239.983	243.766	484.015	257.704	169.08	264.02	193.385	325.586	282.553	209.115	421.633	340.368	298.88	163.252	321.506	349.928
CCP42860	1790.82	144.814	269.976	309.368	193.859	160.542	488.527	206	384.85	279.023	265.64	251.615	308.161	216.601	339.61	268.928	239.073	219.587	277.679	378.762	271.293	185.799	231.14	195.798	242.748	289.176	325.802	190.21	226.457	312.961	339.647	62.0951	141.515	280.819	233.939	1051.66	242.988	166.302	383.565	340.94	505.885	261.253	221.428	255.708	331.285	231.907	289.548	290.356	402.951
CCP42861	88.0937	38.8597	45.864	41.8315	25.961	16.8569	77.3975	24.9825	95.0885	24.8115	33.3354	33.4774	84.8806	38.3591	52.1695	39.3435	126.593	20.2991	51.1845	43.4237	32.1593	24.5307	31.1055	22.7387	22.1422	49.1262	80.8186	48.2047	30.3073	20.9479	87.6133	15.4762	24.6294	59.553	31.8711	232.834	28.0402	42.3509	57.7344	86.0785	137.801	29.5239	13.9071	52.2367	38.5353	28.5975	21.6425	33.0611	41.6212
CCP42862	226.702	166.554	469.486	259.774	129.845	435.879	226.564	419.783	205.859	172.83	186.056	157.076	274.53	162.266	187.635	74.5896	326.312	327.833	146.315	163.128	164.962	141.134	152.141	152.937	173.152	190.022	221.666	280.307	147.159	160.003	335.46	58.478	182.406	174.467	156.381	314.766	151.998	141.371	135.203	254.136	175.979	221.134	135.941	465.247	145.005	157.858	265.878	175.574	163.803
CCP42863	88.8953	75.2137	80.9088	143.53	108.902	77.8596	103.996	108.672	51.9528	87.9385	87.5927	95.4271	92.0012	86.1557	135.534	140.049	40.6757	126.082	86.8458	48.1362	98.1048	57.9848	52.3766	77.44	98.5145	74.9695	74.111	38.1125	85.3242	68.4039	29.4308	49.0165	104.866	69.7517	119.635	42.8098	124.482	50.1228	177.544	149.015	109.626	126.88	165.175	94.5687	144.047	75.4786	126.475	121.252	108.225
CCP42864	135.488	115.217	91.6653	123.489	145.958	3.66792	156.114	28.1137	59.1643	123.275	127.662	162.219	76.3632	122.417	128.674	194.163	46.4963	48.613	147.87	118.783	125.306	94.2391	106.628	72.188	122.991	94.87	81.9146	60.4039	156.596	127.263	24.4018	35.4225	101.9	131.036	162.6	46.052	152.025	62.3145	163.109	125.833	127.606	167.666	128.391	96.5228	143.102	107.841	37.8054	179.186	121.653
CCP42865	181.834	159.057	175.441	239.727	148.899	543.267	240.441	273.661	1535.9	153.64	176.607	213.225	156.514	156.025	206.785	277.953	711.727	219.605	229.627	154.613	182.931	182.059	136.537	218.376	190.277	367.022	678.987	343.273	178.736	202.116	1854.46	74.3199	74.1768	144.769	247.477	721.003	154.896	146.834	183.613	316.316	234.477	168.911	166.082	188.048	223.362	139.138	221.419	117.64	237.686
CCP42866	94.0381	300.267	462.855	366.026	201.358	208.416	162.086	432.466	1344.08	104.981	104.358	142.374	186.508	109.956	276.622	239.339	740.097	437.521	172.144	138.505	135.178	168.761	108.843	323.819	98.4909	328.773	792.075	307.698	122.754	77.6931	1402.35	42.8151	350.538	161.652	137.156	820.295	151.208	121.652	433.194	347.376	126.588	102.359	92.4131	470.605	146.495	99.9024	266.996	128.537	162.257
CCP42867	100.228	214.099	15.5744	23.3291	43.8132	0.790781	82.2987	5.01794	168.97	89.3623	113.533	72.5558	84.097	115.855	42.4574	64.1161	155.21	7.33647	83.2803	79.5475	54.4162	42.7223	35.9629	46.4142	45.4705	75.6525	149.047	27.5452	59.5785	144.799	717.124	71.1418	30.156	109.922	61.0862	104.362	82.1324	37.5101	26.6373	48.7454	93.0657	70.0482	57.6675	14.6358	66.2455	41.1089	2.18506	80.9732	79.2285
CCP42868	151.39	132.088	180.155	165.055	131.058	20.0142	170.25	77.9616	112.277	142.22	143.819	135.589	110.939	115.229	139.336	193.163	52.7373	93.6058	99.3299	128.081	157.051	113.551	175.418	72.6077	114.586	107.863	121.285	83.6995	140.624	156.989	141.097	41.1571	164.514	138.249	142.534	133.662	138.895	117.245	123.153	162.372	138.171	133.082	120.261	179.767	143.607	170.859	49.71	136.205	138.441
CCP42869	169.023	343.569	668.116	441.959	561.007	1439.22	516.244	714.313	340.526	233.051	283.907	302.971	423.837	272.462	1311.48	559.564	471.593	801.972	268.719	366.026	310.842	232.32	251.502	475.33	238.819	480.139	313.272	251.896	259.296	196.083	109.278	82.632	414.362	557.579	297.463	255.336	291.245	458.638	1014.33	750.475	265.744	307.193	275.534	759.558	280.725	278.826	543.002	251.289	298.632
CCP42870	727.204	459.777	652.596	462.696	670.066	248.004	1263.47	250.539	687.25	464.09	821.045	806.695	861.014	703.39	1112.76	1355.94	1425.87	361.015	1154.63	809.16	514.096	617.379	413.183	306.19	578.072	777.589	741.663	428.296	897.623	1028.25	1387.24	247.753	799.716	260.792	722.678	582.43	578.757	1013.19	947.99	676.191	1061.7	714.233	781.438	690.795	608.332	371.995	250.898	560.537	763.261
CCP42871	134.175	71.3693	282.591	120.878	124.974	63.5297	174.055	93.3475	218.513	91.7417	138.765	229.106	151.759	125.301	212.096	278.449	473.754	125.277	198.88	158.906	141.818	118.811	116.68	60.5289	180.395	257.52	290.311	82.3411	262.218	544.543	257.307	28.6121	146.711	111.085	259.436	128.858	110.576	300.649	202.3	100.472	157.038	203.007	195.992	282.992	174.408	111.028	263.856	121.225	130.653
CCP42872	181.264	309.305	332.277	229.029	246.622	69.1306	329.239	164.718	246.07	192.092	169.879	291.917	257.603	148.116	241.75	236.971	508.686	185.035	262.698	206.687	148.236	163.762	121.51	228.314	189.146	306.109	367.493	254.513	294.048	389.97	287.353	41.3304	188.682	146.987	234.179	463.896	166.469	563.364	312.516	192.369	231.621	224.059	168.521	314.164	229.577	144.186	174.975	210.963	188.711
CCP42873	243.931	366.48	350.099	300.119	370.779	189.142	362.015	461.78	213.922	228.438	254.748	306.945	352.585	212.555	220.437	418.217	490.739	367.628	305.87	265.515	251.461	258.86	198.412	371.34	256.174	311.915	342.219	216.445	311.212	477.707	347.665	52.1563	184.49	231.14	307.461	320.446	188.884	338.107	328.763	334.509	271.81	312.498	240.138	349.537	261.269	203.085	370.247	231.016	205.222
CCP42874	154.828	143.287	191.965	176.833	216.461	21.4949	186.514	93.7275	126.914	151.189	179.984	161.696	143.56	153.57	132.006	257.581	136.319	101.501	184.995	165.777	131.904	146.52	102.004	143.378	128.971	227.165	194.277	114.287	237.285	254.551	86.2665	33.2839	98.6419	106.354	189.552	126.913	125.779	259.918	278.532	181.945	137.698	147.015	258.798	192.467	139.693	89.0942	127.568	158.891	118.001
CCP42875	156.8	30.127	124.584	116.799	75.4485	11.3197	287.092	59.0653	77.5433	173.122	150.088	218.016	109.872	242.868	74.7225	123.266	133.927	40.0069	277.775	155.796	213.085	210.131	54.8447	53.3773	131.608	137.587	114.2	143.626	194.935	178.897	157.338	59.9918	165.154	26.0039	160.15	170.547	132.832	781.48	128.128	120.021	148.296	166.61	182.392	130.6	161.71	93.1181	84.8976	128.094	163.969
CCP42876	38.3973	24.352	44.1302	35.0152	32.1952	89.8596	45.3277	61.4828	31.8309	32.0271	39.6669	30.593	46.0949	30.2736	39.2319	20.9576	43.4387	61.6526	45.0476	43.435	40.0472	35.6518	25.4701	36.2286	33.7781	37.2711	34.863	43.8948	31.4649	21.0088	28.3947	27.5818	25.6282	32.4718	33.452	23.264	26.3885	15.1827	32.8628	33.1452	44.3314	29.9852	41.7677	44.0658	44.4445	23.1972	41.5096	29.0827	50.0803
CCP42877	23.7093	13.2147	28.1121	45.8661	22.2603	29.5359	33.8631	25.7153	24.7029	21.9327	25.1247	17.5884	23.1231	14.4453	19.9479	29.1705	14.9941	26.4014	43.1115	27.7992	25.3656	22.5539	12.2279	29.355	23.2661	28.7018	33.3521	20.9724	17.2989	16.7218	17.7054	9.29247	19.1679	18.8484	21.499	29.4705	17.6405	8.88564	20.3417	30.277	21.3752	14.9493	15.8307	25.755	22.1552	17.6956	46.9103	16.9376	19.5273
CCP42878	77.5993	92.7871	188.899	151.739	109.095	17.0794	103.629	78.6665	80.7201	48.7593	100.395	57.9922	90.1441	73.0973	104.031	145.782	142.028	91.2694	67.0582	86.4683	100.691	68.1889	81.447	174.156	78.9691	110.376	158.648	87.4768	44.6085	87.7407	87.4913	16.0517	69.9723	131.689	69.463	143.908	85.615	68.3201	60.402	122.782	68.2196	81.2607	49.5989	176.253	76.3081	99.8062	48.2418	91.953	101.159
CCP42879	128.315	133.571	200.727	138.606	105.469	19.8905	206.136	38.9643	145.903	119.428	132.689	108.542	191.803	96.6484	137.193	79.6203	238.454	57.2935	105.173	166.269	153.514	112.175	120.026	125.563	140.766	183.443	229.026	177.569	95.2668	124.115	223.656	20.2047	117.015	161.332	120.444	259.762	120.743	48.0386	64.1714	98.351	125.079	133.885	79.5709	186.458	113.411	139.08	28.9198	128.187	116.277
CCP42880	165.766	163.55	8.41083	197.54	139.983	21.5405	113.635	21.929	44.071	196.126	148.092	151.179	126.322	156.939	77.4152	154.793	53.263	29.3101	101.802	159.602	190.627	91.2732	204.162	101.626	252.941	96.1241	74.0915	23.4716	144.858	164.953	52.1466	17.3636	84.1365	93.6518	156.756	33.1581	176.182	14.6196	58.4119	76.9193	94.135	197.674	160.108	22.5511	108.053	206.729	38.3572	188.969	107.666
CCP42881	223.165	297.924	65.3264	431.583	297.09	172.921	287.118	380.333	145.032	472.715	258.56	237.315	571.107	480.763	197.954	423.002	155.212	291.627	149.352	228.258	210.718	154.736	317.907	213.213	391.454	314.86	213.493	116.857	279.174	372.849	85.7445	26.5637	253.752	339.447	327.617	93.1771	368.167	87.959	186.583	246.43	206.841	372.463	167.092	109.231	214.81	285.185	256.217	321.635	191.881
CCP42882	470.744	256.27	60.3729	347.978	293.091	194.746	350.329	211.474	169.182	446.224	373.619	399.525	310.652	399.345	193.265	773.926	122.123	202.658	349.629	341.123	439.61	290.778	439.413	215.375	445.456	340.417	293.124	69.9788	374.971	535.629	113.063	31.8591	274.463	261.826	347.928	120.683	349.438	42.2544	124.145	183.233	226.238	455.248	379.397	180.309	246.538	465.29	287.879	367.879	253.88
CCP42883	0	0	0	0	0	0	0	0	0	0	0	0	0	0	0	0	0	0	0	0	0	0	0	0	0	0	0	0	0	0	0	0	0	0	0	0	0	0	0	0	0	0	0	0	0	0	0	0	0
CCP42884	72.4135	91.5149	44.3014	101.437	96.2505	28.3972	58.607	41.9524	109.679	124.113	66.4525	129.308	130.598	89.3275	118.272	136.77	146.445	76.2423	68.6285	74.9805	94.4924	90.7012	112.429	70.5104	135.881	185.295	145.885	59.113	110.621	65.2436	25.7618	24.3421	50.3548	76.0408	113.772	166.963	170.256	81.113	190.736	82.0996	80.8871	54.3312	129.272	52.3646	92.2799	99.1038	119.185	125.314	74.0105
CCP42885	66.6736	43.8995	32.2985	56.8431	37.5215	68.506	44.7348	59.0797	44.2877	80.3088	66.3471	74.066	82.0047	58.9433	42.9159	27.8339	42.288	44.9501	77.9631	68.5328	73.9607	60.5802	57.3049	43.7019	86.8457	60.4369	52.3346	50.3955	119.384	59.0845	24.6702	19.7424	31.8036	32.0537	83.0664	27.2583	83.1851	27.9187	84.9088	41.9601	68.8327	42.2145	206.666	32.8755	77.1283	61.745	76.1562	78.9521	68.888
CCP42886	4.86988	8.49047	7.50956	21.1233	5.21745	9.2286	4.93226	7.68563	12.0116	7.40557	9.87821	6.58304	5.51731	3.55888	7.038	8.45217	10.7701	5.57199	4.49329	3.11314	10.938	2.01728	1.35495	10.4706	9.33013	7.08822	13.1209	7.89773	2.89706	6.28662	23.5716	9.91778	5.48983	6.86288	8.70439	8.72126	6.94191	4.36504	6.23774	12.192	4.70172	8.28246	8.97324	6.73682	6.74608	7.73224	9.10718	4.66969	5.0395
CCP42887	15.935	26.5311	25.4235	45.157	18.7522	1.37545	24.2406	15.0175	19.3311	15.8656	23.2109	14.0483	22.9016	21.3572	11.6871	46.3337	23.9875	7.42443	17.899	27.2825	15.7444	23.8426	18.1199	26.6826	19.4682	23.7484	41.7999	7.01052	15.5442	26.2352	28.6995	7.11288	12.6608	32.7131	21.2997	34.4929	18.7646	8.7194	11.6558	35.2037	11.4669	10.055	26.7478	23.0024	11.4073	24.001	6.91017	14.978	15.6976
CCP42888	47.2776	55.698	24.6695	47.9329	23.7807	4.37958	62.2519	11.5931	46.0575	53.8928	46.8682	37.8931	57.104	38.247	23.7897	49.245	53.7309	9.434	40.1473	68.0415	50.4132	48.6337	81.951	18.395	27.7881	45.3682	69.3029	13.5389	39.8232	57.0347	94.9443	28.0131	36.4741	46.8886	35.8953	42.4729	48.6662	17.8782	18.7486	37.3984	37.8548	44.7815	41.7029	24.2805	42.3918	68.604	9.18044	53.3943	45.2099
CCP42889	23.2717	82.4992	94.7226	180.022	71.8526	80.0812	81.1371	143.182	62.3005	33.3073	34.1094	41.9445	39.7034	23.088	99.0964	76.4823	16.0909	87.9768	34.3553	92.0374	32.7966	36.3848	41.4393	67.691	33.6871	51.4861	73.4467	85.1768	27.4247	27.772	43.3102	16.6204	119.788	63.3832	24.4028	139.556	32.731	19.5254	103.217	136.482	30.8134	36.5889	21.7805	103.856	41.2639	51.954	81.4961	31.3763	48.6714
CCP42890	208.391	925.607	682.056	1246.78	853.574	999.933	276.297	1012.06	211.033	584.583	279.259	435.696	334.793	448.935	896.068	989.089	196.216	702.202	356.865	407.821	578.557	259.944	946.245	489.118	484.427	403.615	276.614	191.797	219.133	271.646	93.8298	91.7789	273.661	832.758	381.416	102.647	560.843	79.2896	634.669	1031.4	182.417	583.456	263.301	638.624	218.185	649.721	876.652	330.377	269.372
CCP42891	183.766	349.363	202.341	357.823	320.182	168.569	415.393	200.802	268.235	404.171	323.004	279.179	142.019	420.246	386.807	509.302	85.1142	174.268	294.933	442.309	396.489	207.578	443.746	332.852	311.161	468.573	271.713	78.372	185.688	242.595	47.8234	88.0476	179.519	269.111	257.948	106.105	561.399	111.024	289.949	463.936	243.691	338.729	250.886	196.592	193.242	541.212	390.113	345.075	349.296
CCP42892	289.386	469.648	114.931	75.1028	194.833	828.093	337.166	263.103	195.8	351.897	449.04	373.173	157.766	499.865	670.199	86.0599	29.536	416.055	373.008	316.019	261.601	232.122	252.747	573.161	167.093	244.926	121.101	90.3828	225.224	137.071	21.3082	158.552	129.569	337.353	163.73	63.3477	367.85	56.5978	166.637	275.204	412.338	195.883	411.61	128.768	221.322	256.905	139.884	362.842	473.195
CCP42893	453.304	1118.74	101.462	259.579	372.141	3543.27	572.678	388.822	327.58	589.719	710.125	596.574	559.305	917.002	788.523	893.71	167.721	532.758	630.877	674.709	707.788	331.221	681.546	916.856	283.117	529.095	239.191	115.648	375.623	287.806	140.865	270.382	236.015	984.054	224.629	109.603	798.942	82.0198	191.8	507.467	650.005	333.289	331.744	104.75	402.139	774.796	282.603	544.048	819.924
CCP42894	278.689	753.221	61.7501	194.414	231.957	884.553	373.473	265.813	140.495	446.496	382.596	422.492	301.602	458.57	274.366	477.377	65.4898	225.923	377.795	454.863	360.99	240.543	429.887	580.351	153.312	277.919	139.56	83.8316	168.063	184.92	59.9317	71.615	145.349	367.976	163.989	80.0417	443.853	66.6101	92.7435	343.13	409.612	219.886	247.762	68.0074	331.539	370.452	198.544	365.496	547.469
CCP42895	275.959	587.162	135.635	268.838	302.963	1024	273.795	588.389	139.59	380.769	421.014	337.444	430.627	362.764	345.324	561.615	81.6767	528.675	308.951	346.962	335.776	255.059	366.49	660.032	179.074	286.74	132.806	83.6949	221.33	166.216	44.343	73.4192	211.383	439.19	237.15	70.0931	380.797	63.6535	141.992	467.352	316.188	161.913	239.074	156.084	272.852	358.938	333.447	346.024	419.276
CCP42896	356.576	410.796	180.6	238.917	379.24	833.621	320.9	1273.1	115.275	437.826	507.167	483.935	337.803	444.971	240.538	575.526	160.197	930.544	407.561	308.53	369.382	278.846	364.694	954.38	198.385	284.315	177.618	101.668	275.589	209.962	81.4484	88.9883	198.695	273.595	216.002	74.9671	399.073	93.8297	170.486	370.345	365.229	219.062	338.382	202.851	387.44	389.88	491.511	388.028	497.462
CCP42897	380.987	860.573	165.687	227.701	322.841	1392.81	388.834	532.348	208.525	412.875	583.912	444.294	635.057	377.017	437.41	847.4	149.579	450.556	373.506	507.282	479.231	306.804	429.601	867.051	234.815	472.925	219.254	114.745	269.274	302.801	173.539	130.217	392.352	715.606	268.797	123.74	433.46	99.8292	122.504	522.501	466.037	214.748	311.208	200.171	373.035	448.133	239.866	434.712	554.803
CCP42898	342.088	582.883	201.365	268.034	454.522	2735.55	289.901	892.715	130.344	438.028	513.557	416.806	468.771	306.775	330.262	476.243	98.7685	807.273	295.155	345.214	420.227	252.569	363.846	753.24	189.241	371.273	144.162	117.116	241.524	267.032	62.0748	124.482	179.751	407.649	260.529	96.7097	356.841	72.9153	145.715	486.366	412.174	202.368	298.351	221.04	355.016	381.151	545.645	418.285	417.126
CCP42899	463.81	712.949	151.673	194.512	393.216	884.516	411.894	584.906	106.738	554.845	665.151	597.644	494.562	388.148	282.27	416.441	101.773	573.851	458.085	387.304	511.435	331.635	482.927	698.638	260.909	291.008	104.231	61.1495	335.095	358.505	78.8889	166.83	121.442	440.864	336.58	63.0478	361.095	66.7359	123.527	365.552	500.925	276.635	509.76	156.465	490.216	420.712	374.952	504.731	650.685
CCP42900	552.712	1070.01	409.861	405.369	589.149	1633.5	594.136	1242.63	188.143	624.812	852.815	787.903	832.981	447.08	652.306	754.178	132.448	1390.4	629.637	586.488	737.279	445.438	587.165	857.974	347.315	477.185	209.421	227.299	476.655	418.794	100.876	215.313	323.842	823.162	455.603	162.033	444.583	132.01	347.487	701.883	792.817	391.963	662.25	444.621	715.749	612.641	770.008	640.216	843.795
CCP42901	1017.05	763.53	962.788	658.021	738.677	968.145	1319.3	556.718	1010.63	1284.32	1296.59	1073.11	603.666	694.584	654.73	1279.85	354.727	830.279	1081.58	1250.16	1073.09	1131.58	871.465	590.559	974.855	1398.99	1078.34	264.023	1094.12	1111.69	585.998	301.717	558.508	870.043	888.025	885.325	993.042	344.035	509.872	817.05	1362.54	749.459	1355.8	1018.91	1047.03	894.856	950.662	1306.81	1378.86
CCP42902	558.728	182.108	393.999	251.37	362.533	402.235	602.262	456.95	113.936	380.196	605.55	531.286	258.407	291.727	228.973	402.763	76.6101	631.897	573.333	459.196	464.127	474.672	294.486	327.076	294.318	225.13	130.419	95.5593	493.581	397.869	121.239	182.137	199.086	517.435	303.58	137.194	330.687	150.343	208.127	259.979	501.654	312.349	509.599	395.696	503.68	364.15	587.568	491.839	572.406
CCP42903	678.722	264.45	1017.52	695.449	746.742	2909.57	561.812	1405.81	271.248	551.429	684.779	655.565	566.08	432.164	497.374	580.382	106.596	2154.38	783.726	648.389	559.942	766.869	393.887	687.142	625.143	473.244	277.015	121.072	616.788	508.933	165.407	195.974	328.715	641.598	466.04	205.161	397.22	146.2	517.481	510.092	558.584	414.495	753.159	1310.24	609.962	399.634	3341.18	505.349	773.977
CCP42904	778.846	574.079	689.349	565.155	619.012	1035.38	963.819	704.979	368.349	802.763	890.162	778.312	562.382	628.629	346.278	478.815	247.795	910.586	951.019	932.053	732.01	991.37	569.584	761.475	880.771	596.589	463.519	205.543	671.636	887.054	363.744	319.096	244.336	802.285	669.061	335.179	532.74	250.161	415.262	507.327	657.458	681.5	1158.16	784.698	719.802	456.125	984.802	802.013	869.298
CCP42905	277.923	281.791	255.689	518.463	486.089	799.392	253.073	305.245	183.512	262.468	307.92	347.886	436.358	262.393	227.214	228.976	229.105	223.761	280.419	297.696	357.596	433.337	309.794	262.205	406.41	277.624	236.103	317.025	211.272	304.348	214.014	318.834	395.475	276.128	466.249	182.561	155.974	230.45	255.571	505.211	197.034	927.393	196.622	232.853	266.909	398.761	426.055	284.469	304.171
CCP42906	113.429	161.889	90.4121	226.431	132.004	85.9811	143.809	140.1	136.267	91.9951	116.953	133.353	122.049	104.131	103.651	100.749	101.182	75.0496	129.395	126.565	152.952	126.174	119.735	96.6156	119.415	82.2993	126.084	118.357	73.8465	111.699	224.719	412.261	103.329	107.507	114.519	105.068	181.486	49.5967	96.2552	170.58	110.366	137.808	124.498	83.0382	169.564	106.77	135.188	91.0882	129.698
CCP42907	143.569	49.5614	104.678	59.8207	84.5633	541.051	152.326	109.878	76.6363	67.0744	95.0129	147.819	101.53	61.6768	130.7	70.6898	34.9455	140.499	87.854	77.6077	103	116.81	53.8125	70.9045	67.4593	86.0777	85.9535	143.761	56.644	96.2853	68.9976	827.459	112.282	84.3637	64.8851	185.517	263.825	83.1691	98.4113	60.8409	125.582	87.043	61.6153	104.613	254.38	91.9121	225.055	102.716	140.669
CCP42908	238.622	96.8092	185.436	96.4322	117.68	17.4785	363.422	75.8413	159.109	138.608	151.171	216.42	156.759	129.375	144.447	176.656	103.93	95.9307	148.121	250.315	205.185	216.402	176.236	60.7606	97.5079	134.483	192.178	188.717	104.992	191.62	342.163	1706.94	231.633	148.811	124.133	431.87	532.302	241.057	99.3441	95.6313	224.305	169.358	104.725	154.137	426.812	206.534	92.3859	172.798	252.042
CCP42909	179.767	269.96	188.718	268.609	189.686	48.7225	295.526	165.966	109.905	159.359	186.901	173.216	207.604	135.546	138.883	311.637	84.8173	168.866	207.533	240.493	206.445	149.685	115.609	155.323	165.254	138.342	159.298	60.3242	109.955	155.887	143.958	2386.16	184.039	225.659	169.885	175.116	169.89	56.6195	106.074	162.959	163.35	174.345	123.13	179.823	171.745	170.233	82.9276	163.972	229.291
CCP42910	307.544	250.433	120.59	154.382	172.139	21.1574	394.434	44.4686	176.956	194.71	240.915	315.957	198.304	235.376	183.101	391.852	126.043	70.7604	177.334	271.634	345.715	213.61	380.929	194.172	246.779	207.493	189.021	93.6666	141.691	322.842	128.374	2838.26	191.774	373.825	223.502	206.089	1083.92	78.3635	77.8032	124.055	277.063	236.954	128.003	113.68	548.984	394.407	45.7104	204.885	265.167
CCP42911	370.516	144.811	82.0285	94.6254	125.308	16.6598	388.129	100.845	173.09	205.513	225.495	376.077	153.111	258.932	123.685	301.477	52.0147	143.112	300.935	245.217	219.526	252.956	238.282	163.295	176.853	144.994	192.302	105.324	167.356	280.694	105.061	5710.7	172.216	252.444	175.991	151.273	1065.1	119.7	68.0398	102.711	246.144	247.701	219.584	89.6297	406.754	336.062	120.199	211.003	207.247
CCP42912	282.1	372.578	189.656	121.84	140.417	103.744	180.253	123.989	2878.21	177.25	209.495	224.841	98.9844	213.609	224.18	270.297	177.809	222.231	250.25	161.434	217.342	265.77	182.037	107.655	148.413	382.034	1415.33	578.356	173.885	219.671	1061.48	13053.8	235.501	206.197	142.459	669.348	321.581	169.11	84.5026	88.7845	161.494	194.803	185.195	195.64	280.476	164.348	156.219	189.027	191.686
CCP42913	0	0	90.7533	1434.41	826.695	139.262	0	301.749	0	0	0	0	0	0	0	0	0	258.401	0	0	0	0	0	242.788	0	0	0	676.422	0	0	0	0	0	0	0	0	0	1510.3	464.676	0	0	0	0	182.245	0	0	0	0	0
CCP42914	138.349	121.567	187.939	107.915	105.438	3.41195	266.476	70.6647	124.82	148.816	140.344	144.039	132.862	147.975	71.826	140.878	148.366	89.5914	125.59	198.637	139.873	191.013	166.405	104.403	139.391	138.833	215.159	119.322	115.677	124.242	166.373	280.006	101.153	107.047	115.502	333.723	129.843	90.2901	67.815	113.668	138.432	193.305	120.638	175.354	156.178	149.835	35.1398	147.419	136.288
CCP42915	179.681	792.121	348.146	367.597	230.042	48.18	365.541	357.161	450.219	244.92	146.908	166.554	326.623	256.481	120.007	369.267	942.229	263.609	338.521	339.559	229.71	287.035	228.539	286.018	185.785	398.522	862.5	1588.76	125.652	235.636	1655.04	928.84	178.695	298.368	181.074	729.727	218.566	458.779	178.755	475.424	181.266	266.982	134.534	314.098	172.304	258.863	263.982	200.489	313.907
CCP42916	240.432	163.738	212.866	180.691	177.943	43.3932	276.982	121.499	166.392	161.607	189.47	196.348	194.922	215.934	154.999	272.455	212.154	143.916	161.303	171.237	197.35	164.326	200.542	87.5211	165.871	242.311	276.214	153.148	157.791	211.138	277.334	220.114	229.854	354.424	180.102	271.718	170.102	244.463	130.098	167.602	207.745	240.323	137.286	201.876	234.166	182.482	188.566	193.314	225.429
CCP42917	1239.5	1461.01	97.8676	910.289	694.693	25.0299	2046.27	38.7386	1314.86	744.343	798.567	843.629	1233.88	778.556	322.823	145.194	1627.44	112.237	1445.96	1223.46	833.709	1732.3	921.253	281.457	581.23	847.18	1646.91	2143.19	571.628	501.288	3918.38	1955.8	815.988	317.352	793.233	1516.81	909.388	205.49	967.075	194.815	1171.59	581.811	857.889	106.455	982.537	790.719	50.4303	837.197	1153.79
CCP42918	165.146	81.5031	39.1666	40.8489	56.1036	23.7341	206.12	15.462	160.71	105.05	123.669	577.744	86.4174	512.822	66.8048	79.6676	97.9558	29.359	150.683	180.254	113.137	143.836	68.4977	48.4985	96.19	146.005	167.807	123.17	100.844	137.389	165.585	630.682	111.23	342.485	74.8887	117.558	119.014	87.048	46.5396	25.7023	154.804	464.654	98.2128	37.2508	137.747	81.2246	24.7835	148.494	301.654
CCP42919	250.325	197.123	219.976	173.013	178.663	108.341	381.285	179.284	169.673	233.844	231.21	246.529	209.382	272.993	232.966	199.789	280.142	220.763	202.846	320.431	242.405	218.564	229.658	175.743	238.68	237.029	209.44	220.254	194.989	239.427	160.63	366.213	177.95	215.172	215.766	201.708	226.778	99.4909	137.78	155.675	219.422	260.147	159.931	210	266.418	227.902	115.218	252.622	207.91
CCP42920	148.396	391.564	0	31.1264	57.6981	0	81.8525	0	0	254.513	138.058	116.25	199.423	175.289	250.258	232.908	66.0315	0	57.506	28.5698	85.829	12.0804	231.155	17.266	246.105	0	0	228.371	76.0932	198.742	129.376	112.955	395.273	421.618	326.961	0	219.173	0	24.0539	99.1268	165.531	171.072	33.8317	0	335.688	214.809	0	159.119	129.527
CCP42921	27.3229	14.4837	17.7456	52.4734	26.3234	34.1259	81.2154	29.2854	30.937	21.4562	30.1241	39.8765	43.0572	27.7584	23.9686	10.9651	31.7901	18.9476	26.7718	62.8178	25.5571	33.9006	17.4915	21.8705	31.5012	30.9355	31.7941	26.5984	21.6997	15.9815	30.0483	168.155	22.1122	9.93239	23.5108	29.7919	19.026	22.0092	38.9775	34.1643	24.5452	17.7653	26.8168	18.34	32.0022	19.824	19.6147	27.8227	38.3491
CCP42922	13.3064	11.1304	10.3411	20.4957	8.42839	1.82772	12.0565	6.15746	13.762	9.94365	11.5885	6.68559	12.933	8.13614	9.0615	11.5801	15.0868	4.94241	12.5165	9.99679	9.70822	7.92468	11.2706	14.1685	7.67063	13.2489	16.1213	9.34356	8.80657	12.1611	26.7224	68.9095	8.58894	12.3031	12.4602	14.4606	10.0715	7.51334	9.43709	12.7251	10.0047	6.40875	11.4068	11.3156	7.15878	10.8782	3.95409	10.922	11.5444
CCP42923	22.8101	5.56762	9.53877	35.8488	8.2318	33.9222	14.1134	14.8838	13.0131	40.4819	10.5075	8.63365	122.585	16.4877	17.6392	5.23015	20.0395	6.31463	20.2044	20.531	18.3233	0.930344	20.3087	7.19626	11.6538	6.37453	12.7517	32.4505	9.92521	27.64	23.0058	2075.44	12.5592	3.05539	19.5699	14.846	42.6602	62.7552	22.1876	18.2153	8.05395	10.759	24.3374	10.8364	13.8671	6.32155	11.2236	31.8145	8.74613
CCP42924	601.181	14.7933	15.3347	92.5496	48.1503	0.745711	148.368	56.0908	10.1554	552.924	147.075	160.579	129.97	146.035	8.02708	16.7109	42.8535	10.1469	215.015	344.429	394.141	36.3376	117.259	15.4274	157.003	12.479	10.4715	3.93251	129.221	409.64	279.989	1373.56	64.5558	13.8363	82.7143	30.9723	458.818	9.0698	54.5036	13.3045	63.8265	259.538	127.613	15.614	140.639	146.714	3.09078	629.594	86.865
CCP42925	464.921	21.9523	23.9336	67.601	44.3494	19.8323	171.017	99.2025	23.5374	289.701	103.859	114.244	150.534	104.234	14.8251	49.8428	79.7277	18.3995	177.431	165.08	258.508	31.2215	104.461	23.7866	96.9806	26.8793	34.605	17.1634	87.9396	317.597	197.051	535.974	79.8069	19.9322	81.0196	47.7923	227.239	14.4616	28.769	28.4544	57.8877	188.275	100.971	20.7011	102.811	86.3562	19.9791	391.012	64.7539
CCP42926	155.664	177.708	274.285	240.316	229.186	142.237	144.144	327.177	144.756	227.247	179.266	146.996	176.655	203.051	163.156	207.978	175.286	283.53	119.169	189.467	233.87	198.745	192.793	195.393	218.705	183.038	186.146	117.811	166.006	215.57	138.175	48.9361	137.323	340.118	177.433	161.551	235.716	107	165.223	193.22	94.7125	186.381	142.359	246.823	130.402	203.376	232.368	185.941	132.066
CCP42927	63.1381	99.9544	184.641	203.577	110.546	17.7952	168.189	103.594	61.4388	91.6034	83.3057	67.8117	87.6138	96.534	117.538	160.304	46.1713	110.835	97.0396	131.812	82.2761	87.309	90.4818	71.6995	78.4342	87.7446	106.832	118.019	61.1552	63.1207	105.925	66.4034	125.486	154.277	79.1515	201.803	101.591	69.8669	107.808	142.035	57.2599	81.5909	59.4972	181.632	94.2068	96.8779	69.0117	91.0778	85.9229
CCP42928	168.096	155.03	208.168	218.274	183.894	9.08674	223.111	33.7524	146.63	149.93	153.881	140.51	138.544	185.588	116.513	334.225	64.6538	48.4058	172.63	129.572	187.973	122.548	165.388	150.581	127.577	183.678	177.512	70.7802	134.713	171.083	117.004	190.663	198.891	370.376	120.762	183.406	146.317	57.7548	125.564	156.158	120.963	141.426	123.124	198.81	131.133	157.537	40.7669	149.506	163.469
CCP42929	359.503	275.132	314.068	210.735	222.128	5.19064	604.72	106.919	366.023	510.792	453.018	333.995	276.004	437.726	231.672	331.554	336.572	128.416	534.584	512.116	422.818	471.876	477.209	185.373	454.169	419.753	435.274	201.564	366.183	543.631	372.005	238.08	139.614	393.703	446.764	424.084	465.876	308.389	97.9693	170.904	393.788	377.083	458.819	334.872	394.059	452.872	118.652	465.863	502.393
CCP42930	173.979	198.083	210.767	116.554	161.27	72.0144	271.085	99.0245	207.992	151.853	196.512	184.117	174.815	144.78	235.526	248.596	200.763	127.429	245.949	253.115	173.753	143.62	159.138	131.294	144.752	232.805	312.098	221.921	143.467	216.605	380.184	66.7906	260.371	252.381	143.273	518.223	160.119	116.914	99.9572	129.814	185.943	149.111	146.051	226.124	149.61	158.131	140.361	158.788	240.02
CCP42931	77.1112	265.368	71.1781	270.721	198.53	22.403	48.4871	109.272	122.402	185.735	100.42	66.1021	70.1911	151.939	68.4426	261.619	50.4873	66.342	80.519	101.955	200.779	158.213	305.599	133.504	172.96	183.412	168.633	43.5261	168.787	88.0522	50.8097	26.8644	98.1982	196.502	161.36	91.2295	186.597	40.7342	123.112	180.713	80.9336	95.5347	110.896	55.8431	48.8318	271.474	181.332	112.797	95.8793
CCP42932	249.968	170.161	121.045	143.032	168.335	24.7712	214.905	219.578	96.354	283.137	235.208	193.309	141.038	249.408	84.7279	272.218	84.5551	158.003	242.806	274.103	271.502	262.31	338.356	109.372	238.475	126.337	130.369	68.8302	220.515	279.267	235.803	59.7249	133.328	208.155	214.898	224.221	227.348	73.6095	74.5257	122.068	145.098	243.082	245.433	107.625	147.856	301.929	146.326	228.062	245.561
CCP42933	210.155	59.9141	81.3422	127.482	133.292	37.054	161.613	37.0179	51.6727	149.445	153.597	217.977	100.065	135.345	99.2039	92.0404	48.6514	48.3932	153.497	155.918	175.56	132.525	135.821	67.7232	181.199	109.208	76.1874	36.0618	178.525	133.466	23.8048	48.5748	116.62	100.915	178.916	45.6724	121.336	90.7795	122.905	112.812	135.63	188.227	184.937	78.0132	169.633	148.047	75.7277	165.606	194.654
CCP42934	686.418	432.288	722.457	350.641	552.923	570.557	602.762	580.326	312.793	611.365	638.186	723.828	397.738	462.74	612.374	544.438	443.372	684.065	620.33	572.28	543.902	459.54	738.847	307.923	585.969	458.95	455.148	383.443	723.777	567.568	253.218	150.497	596.076	550.966	801.783	278.006	595.364	432.969	426.288	675.687	622.535	1213.56	526.207	722.589	651.068	758.749	582.389	746.94	713.572
CCP42935	555.201	325.094	387.901	501.11	669.911	317.715	551.922	510.218	402.52	366.087	575.744	676.275	373.818	380.648	442.31	323.43	257.485	451.63	591.953	466.301	376.112	470.229	382.626	394.768	395.885	446.649	430.56	391.848	376.446	510.702	193.754	204.841	546.101	294.921	867.04	466.541	327.724	245.286	525.816	894.941	538.727	1158.02	448.863	382.779	582.17	359.649	306.889	409.743	692.625
CCP42936	266.935	296.585	192.184	251.342	300.078	419.389	302.113	186.462	118.429	167.446	228.075	389.924	210.786	183.684	228.628	160.508	263.562	139.753	224.331	237.953	171.986	187.169	209.526	198.247	264.511	151.106	110.714	413.539	155.427	286.089	118.07	276.119	267.552	127.591	461.494	113.12	126.517	115.32	194.152	684.508	261.149	741.631	158.583	169.151	289.114	194.106	109.535	178.652	341.601
CCP42937	80.014	52.0612	34.7762	57.2767	47.0447	0.162257	61.5862	1.50675	40.1479	80.4206	68.2389	55.2962	59.9151	40.1373	43.6222	46.2097	63.351	2.40855	59.7248	86.8976	61.7663	53.3983	91.0504	24.4406	51.0992	42.79	53.4003	100.518	88.6289	56.3267	86.2218	34.9131	72.6152	39.2383	71.3476	60.2156	82.2757	20.7873	40.7685	55.2925	61.0073	107.236	45.437	25.8445	54.6553	89.8	2.24171	80.565	51.316
CCP42938	29.2811	22.5383	26.8344	34.4293	27.4481	1.12439	25.9276	4.8726	23.7235	37.004	29.6769	28.2126	18.9328	23.1782	17.9484	46.4654	21.0949	5.14623	31.2705	45.2426	25.0228	29.3803	33.2809	22.948	29.0443	35.8637	37.0967	9.9241	31.7674	28.7383	24.124	16.5463	32.6267	26.0782	36.079	29.5185	31.2603	22.4279	17.7702	41.3251	17.8728	43.5131	28.4253	27.0744	22.0934	33.4524	6.628	34.5401	19.1374
CCP42939	235.988	573.287	1028.8	665.256	515.272	157.676	220.904	438.134	394.239	269.148	254.784	175.121	608.379	197.544	325.724	915.545	1366.56	317.812	253.303	220.756	191.231	312.565	312.975	201.018	241.448	449.43	586.949	526.367	490.689	457.3	554.521	113.018	332.265	207.058	536.745	1055.97	242.485	760.768	302.761	1681.18	221.33	210.712	348.21	1058.27	225.565	288.117	1474.51	210.858	172.659
CCP42940	65.5079	54.8572	62.2301	134.288	100.209	6.70272	71.8086	28.3549	156.777	126.24	74.5225	50.2031	113.852	128.3	37.9327	207.105	219.34	19.3463	67.01	102.351	68.6947	72.5813	102.182	45.6165	106.729	171.627	200.58	101.183	127.651	132.108	133.31	77.8216	80.1415	59.5343	185.866	332.442	85.5862	136.173	65.9509	388.654	43.8239	56.145	55.7587	68.2228	60.4292	97.6828	212.13	68.7054	45.8485
CCP42941	31.8262	54.33	55.1057	111.745	48.5017	93.8399	60.8459	73.8363	87.0008	27.6376	36.6893	34.8045	47.6634	30.4093	70.8276	63.864	77.1222	44.1487	53.847	65.8365	49.1361	52.1418	40.9918	53.0479	39.7368	78.4901	100.729	183.465	29.1748	35.4531	65.0486	22.5065	59.0678	39.1181	24.544	104.844	35.2745	64.3671	73.5052	103.586	22.4906	28.5441	32.6317	64.3819	37.5913	30.1441	196.997	31.9207	42.6924
CCP42942	34.6592	37.7932	32.6405	55.2531	30.2529	31.3272	37.1527	32.1134	24.8157	26.2143	31.8607	24.3782	39.6613	24.8607	20.0279	30.0436	24.2397	21.0115	37.4388	23.9216	44.0796	45.1095	22.5793	31.3034	25.5535	20.0558	29.7302	24.9839	21.8398	34.9207	34.2562	11.8232	21.0877	32.2714	35.0544	30.1337	25.5465	21.4428	27.4522	26.6758	27.0497	27.3487	31.6472	30.3479	27.6586	33.1893	24.9194	26.5286	34.2549
CCP42943	61.0613	36.9994	45.6385	53.2097	47.2787	2.96069	69.4795	30.7519	24.8608	40.4357	38.6425	51.7427	27.2101	37.7814	39.3838	52.2998	15.2904	35.8098	28.9265	50.8028	45.7559	56.4538	38.0354	24.8522	27.3551	22.8823	26.1469	25.2916	29.122	35.138	34.4693	9.35649	45.7095	38.3522	43.6563	28.3523	33.7773	17.0713	43.0002	32.0458	39.7209	44.2267	30.7068	38.376	57.7134	31.5716	20.9066	39.4049	62.5428
CCP42944	34.246	44.7801	30.7902	48.3244	40.4604	5.65093	42.8828	28.9708	25.9458	37.8109	35.8532	39.0186	27.1266	50.9636	25.9634	50.6036	19.9978	23.1551	38.2785	27.0213	55.3297	42.9008	48.4581	46.057	33.1182	23.7836	29.1793	28.869	31.2659	23.578	24.6713	10.9188	23.9955	61.7088	25.8836	25.5833	32.6376	13.0301	26.9363	39.446	35.0878	33.726	32.2806	29.1842	43.0637	40.6751	22.7711	36.5059	33.8933
CCP42945	64.5816	55.8084	28.5333	47.8412	37.6618	16.4193	51.2929	12.8001	31.8047	45.8139	69.3763	51.6212	47.905	54.3219	23.3102	57.3719	53.9619	18.1793	58.8622	43.0797	73.603	40.0834	47.4995	34.7743	58.8171	39.9704	40.0166	21.4358	57.2709	76.555	80.4081	9.02417	25.7671	56.2917	42.5596	33.5619	55.0757	17.2582	24.2206	32.0429	26.025	63.1644	52.0339	23.1924	36.2741	62.9024	14.7496	53.6536	38.661
CCP42946	46.2235	21.7951	43.2338	31.3552	17.7212	24.8361	55.1	40.0551	26.1398	31.8158	37.6799	51.5137	31.9809	26.63	28.4231	21.0354	38.5336	36.788	72.9266	32.1204	54.4511	37.7777	38.0915	34.7576	42.364	32.5611	27.2963	23.0485	20.631	19.4347	52.4284	17.6402	32.1007	30.4064	35.3183	23.5791	28.3681	11.8763	23.6368	35.4489	33.872	26.2449	55.4805	47.8121	48.0413	31.3737	27.8024	38.879	41.2032
CCP42947	6.83522	14.3287	17.6266	21.3341	7.53719	1.64483	11.7477	5.60051	12.9352	9.78282	13.1194	15.3996	14.5768	14.5313	8.6368	17.1237	11.8153	6.10395	15.136	13.9824	21.6739	23.8128	8.87492	22.1759	11.6405	14.0942	10.091	9.35879	6.19616	1.56866	22.5692	4.57654	11.5355	20.6003	3.25793	7.69429	18.8374	5.00134	8.36309	13.9393	12.5699	13.4334	6.39725	19.68	14.4283	11.8394	6.43863	7.94454	13.8984
CCP42948	649.447	631.386	813.772	397.173	466.263	311.855	633.775	301.775	247.496	450.11	524.574	601.238	425.577	470.272	640.609	768.627	254.783	470.211	414.301	420.704	597.416	347.362	456.449	320.084	383.084	530.105	463.321	239.282	365.546	554.451	248.468	60.9654	500.009	774.673	409.734	389.663	471.976	269.569	316.162	454.797	551.996	671.923	348.123	797.253	616.409	429.058	231.62	613.761	555.49
CCP42949	283.155	55.4354	273.376	102.644	146.843	270.136	259.498	166.426	59.6335	131.946	160.631	272.831	137.623	187.241	144.841	206.769	66.5893	291.746	183.732	127.633	199.408	102.731	112.86	59.5062	125.74	154.36	83.2816	83.1907	106.553	161.4	64.6359	22.4859	150.029	110.991	131.824	71.3969	121.84	73.5265	113.2	118.656	179.466	200.694	106.313	260.308	282.937	108.356	176.236	158.661	240.726
CCP42950	295.324	119.086	198.248	111.421	192.059	76.5959	345.961	48.6269	57.0827	142.183	188.199	271.32	123.224	140.08	113.614	202.301	56.0728	91.8825	288.325	189.395	190.718	145.052	102.287	66.1161	92.3591	100.43	79.6164	77.9287	95.568	183.321	59.6397	16.591	135.472	127.636	123.691	59.8906	80.535	49.4483	107.078	108.978	181.198	187.577	140.414	223.458	266.619	110.033	73.9191	131.018	250.289
CCP42951	38.769	38.5064	63.5317	69.0965	47.2056	64.7366	80.3304	75.7869	72.931	50.5253	45.8682	50.277	43.356	51.2617	33.3951	44.1657	41.1517	53.9725	45.6007	88.0119	42.9765	39.6919	38.5866	59.5577	29.7913	48.5382	61.0203	57.0613	39.4301	47.3078	27.8161	19.1342	27.8272	41.2348	45.0702	38.3194	43.1331	26.1072	50.7612	81.2756	34.4306	38.311	33.6298	65.3406	40.5191	37.1248	79.4312	44.4015	49.0289
CCP42952	44.3806	51.3209	35.7926	64.6689	54.8704	8.6455	66.4183	7.39868	66.4289	54.445	44.2509	34.2818	31.5488	55.4124	32.3117	51.2392	18.9104	12.5817	35.3589	52.5988	92.3288	60.6967	36.0641	23.4066	42.2892	48.8066	70.3043	36.0644	42.1471	48.501	34.2562	57.5437	50.4902	55.5156	53.3875	31.143	68.6863	31.5456	45.4663	36.9287	28.7598	44.7292	39.5589	36.8891	38.3651	43.927	10.0708	48.6357	42.6651
CCP42953	177.673	147.768	155.663	142.122	169.454	37.0344	178.797	54.149	115.851	174.9	163.306	189.434	129.86	125.908	114.781	287.264	51.6539	94.044	182.251	252.542	225.266	188.396	157.818	89.9364	171	124.204	142.727	54.6125	174.672	201.005	60.8441	38.3506	232.477	224.396	173.546	85.7462	151.248	65.9173	119.283	121.996	136.678	184.617	131.157	162.676	111.722	157.005	82.7807	163.461	169.732
CCP42954	96.8175	71.1428	26.7738	38.4184	55.8849	4.22748	50.0352	9.36353	35.0655	89.0267	92.3695	63.6792	41.9052	87.9752	21.5568	102.94	12.4645	18.7677	97.9755	81.1915	89.1288	78.154	107.75	44.2426	71.8031	42.9579	43.6999	11.4988	86.7038	133.316	14.0622	29.0432	42.6194	61.2985	59.1723	28.8445	85.9231	20.186	20.2208	36.7399	48.8192	67.5175	89.1522	24.5879	44.1703	111.499	34.6975	85.4868	52.5046
CCP42955	150.595	412.729	293.94	325.478	276.68	457.395	96.0628	989.19	134.276	385.613	274.638	104.059	210.786	279.641	142.149	254.381	80.2497	597.833	164.946	187.666	296.625	213.377	392.176	384.403	289.239	161.159	145.129	45.075	236.276	360.704	45.7652	37.8638	79.4622	421.96	307.244	62.3327	342.406	44.0762	75.3831	252.446	92.36	173.885	145.842	294.632	84.4809	404.755	411.843	207.697	105.671
CCP42956	176.604	66.4154	47.5813	57.1358	80.9538	2.94865	120.056	21.2968	62.8599	105.225	188.151	167.217	50.6041	126.942	58.0246	140.083	35.7172	33.8695	114.279	90.7153	123.347	77.7423	107.798	50.5904	117.753	81.4186	67.8805	42.2844	105.788	132.839	73.5625	30.2126	84.8723	77.4636	85.6597	77.5457	106.909	50.4363	49.6176	49.4014	230.06	95.2684	140.895	45.5699	227.616	151.826	50.5668	121.532	155.764
CCP42957	441.737	165.033	130.242	164.636	257.732	42.4003	337.565	100.93	182.815	261.653	311.776	297.449	192.291	296.329	352.774	327.82	141.059	115.979	203.941	174.297	229.079	281.724	262.381	148.673	274.71	223.229	167.637	203.294	187.845	181.112	75.9826	115.574	242	202.404	337.115	173.625	304.231	133.404	302.627	232.165	805.961	216.1	290.331	133.08	610.81	186.269	193.615	250.945	344.216
CCP42958	37.7307	106.166	115.672	154.274	85.7156	28.5268	115.299	109.722	98.914	67.8668	70.9958	26.8804	84.2703	55.8242	111.425	152.891	94.7208	107.684	270.977	110.56	81.916	80.5842	79.443	128.087	74.2414	177.444	196.917	32.437	47.1447	76.5273	111.114	24.1247	177.073	140.464	61.9715	137.28	80.8217	23.4291	76.889	113.612	43.3196	55.9613	59.4118	127.168	43.5895	97.7362	98.8267	52.9805	54.6516
CCP42959	30.9353	192.294	38.6991	137.09	74.8244	33.7855	31.1611	107.179	46.3876	75.3065	57.3003	25.0193	45.9553	80.1006	46.3054	51.06	31.8589	46.2788	51.1336	64.0939	78.5302	37.2051	87.1013	137.458	64.503	53.6091	51.1874	34.4098	49.974	59.7089	27.3815	12.8644	30.915	112.271	71.0782	25.5154	72.3653	20.9716	47.0701	121.952	24.2146	50.8445	47.8839	39.6813	34.3247	90.9848	48.8749	54.026	34.9073
CCP42960	167.284	241.596	88.2929	128.221	217.108	33.7089	317.62	224.653	1040.8	91.8177	289.058	137.216	211.28	236.516	113.589	97.5468	137.234	187.64	315.29	408.651	230.03	226.465	256.668	83.2626	125.502	291.238	485.86	165.398	155.693	130.828	193.787	251.922	474.743	341.733	242.686	1351.24	232.904	415.455	353.093	244.017	213.253	158.368	104.884	96.8843	127.534	238.18	78.0241	130.252	210.882
CCP42961	217.533	255.725	136.341	122.859	202.689	301.735	327.551	331.075	411.567	163.703	281.46	190.74	213.149	354.518	123.083	145.223	128.802	295.208	252.492	458.115	236.14	384.216	188.562	121.981	148.821	229.805	274.858	99.5439	164.975	158.969	230.546	231.656	288.11	384.214	247.62	276.925	201.748	309.265	251.035	274.263	274.23	221.558	188.337	160.716	173.295	203.054	76.4086	155.43	284.349
CCP42962	118.095	107.776	88.5444	71.9459	76.2329	20.9909	128.285	64.775	97.084	107.133	102.719	98.7671	102.712	114.437	69.6936	118.486	131.726	66.1793	91.5731	122.926	138.062	147.329	108.862	76.6686	102.463	90.4596	114.089	47.8038	77.8576	87.8778	131.322	17.3051	120.461	140.877	80.169	118.686	110.358	57.9562	54.185	58.7304	80.2895	106.309	58.6135	83.9587	95.5595	101.933	52.449	103.778	259.49
CCP42963	83.253	46.0393	36.2821	55.7531	54.1993	109.611	92.5722	36.4949	47.7024	37.4356	84.8226	60.7976	71.4264	63.0659	41.8971	20.7632	59.7439	62.0975	129.497	58.3999	65.0698	83.7514	33.7247	22.3211	61.5198	56.4562	51.4866	26.7159	47.2767	65.4445	29.5862	14.0958	40.7276	57.4672	49.2599	35.6782	27.6455	31.8352	55.0779	37.3046	63.0004	39.9281	70.3057	36.4203	62.619	35.3602	95.6553	46.9363	84.2243
CCP42964	269.266	96.2823	64.1299	71.962	106.553	25.5207	183.375	12.9509	119.537	148.652	226.649	222.514	123.172	137.501	113.83	179.086	53.22	41.2843	189.2	165.308	195.877	158.248	151.055	53.8588	132.914	127.172	125.216	61.246	159.508	210.206	84.7421	36.271	222.94	155.818	142.962	118.292	142.575	74.8162	93.6035	71.1845	188.109	167.465	161.329	75.0471	220.083	151.902	30.8225	195.072	154.075
CCP42965	358.968	0	158.453	878.753	671.718	0	499.444	0	16.5688	685.024	501.087	646.998	2806.97	890.338	0	0	803.013	26.7136	176.645	489.547	800.994	813.39	1376.07	281.115	662.27	23.2216	39.2558	99.8982	705.047	659.055	107.752	35.6071	0	0	513.294	8.16331	773.237	501.968	616.111	0	440.093	1374.79	55.9944	118.427	227.322	829.03	0	417.226	208.545
CCP42966	149.521	99.7698	170.355	133.554	159.426	5.9472	121.968	35.8053	68.6146	232.275	161.281	193.211	110.242	213.667	80.6466	299.024	64.458	52.8762	131.953	193.378	265.575	194.04	245.252	83.4991	227.804	159.236	132.039	22.449	157.384	289.262	38.9471	25.9243	116.916	287.915	134.289	56.5679	258.349	44.4851	56.3821	124.304	63.6287	261.91	139.94	158.213	110.597	270.164	62.8565	204.235	98.8897
CCP42967	209.904	123.538	312.433	198.851	202.924	290.612	401.71	491.543	232.789	149.525	130.448	278.563	219.733	158.936	311.008	514.987	189.46	441.656	145.74	217.635	230.979	203.769	149.338	342.431	164.044	349.883	250.079	327.25	134.238	171.572	84.5851	50.9116	331.651	205.416	157.61	217.159	213.685	202.538	317.804	246.778	262.276	212.132	153.396	305.282	300.446	206.968	606.399	199.186	273.541
CCP42968	3437.88	927.616	244.13	1484.7	1427.29	74.144	4706.26	57.98	905.683	3141.02	3418.13	4252.7	7642.89	3298.13	1196.65	913.042	2638.27	82.0617	3638.86	3704.32	3713.72	3036.97	2634.95	711.166	3355.43	1351.69	956.564	1536.92	2954.75	3155.93	1655.02	1052	3328.61	1414.32	4003.81	243.394	3378.04	2344.64	2248.68	502.676	5045.86	3108.58	2064.12	280.142	4141.94	2546.7	68.2905	3747.03	3768.42
CCP42969	383.707	52.9782	72.5553	119.456	120.412	22.883	383.399	42.4991	255.727	315.179	272.467	401.421	197.458	390.137	173.594	130.058	153.181	108.383	347.262	267.899	255.683	239.003	194.951	61.3107	330.28	295.516	217.395	195.719	356.15	303.231	48.0743	113.19	123.002	98.6971	312.502	108.581	349.107	224.119	287.299	124.843	311.092	331.402	264.656	70.2489	356.03	173.38	116.475	297.837	295.123
CCP42970	929.937	356.214	187.839	135.27	167.576	273.765	618.398	107.223	234.476	424.454	805.051	453.619	258.131	510.702	619.597	300.406	186.786	228.207	589.536	306.499	361.231	321.018	200.512	169.976	535.366	159.055	184.088	213.314	255.929	626.612	103.702	113.584	676.106	398.35	896.816	151.174	453.989	248.255	334.069	327.75	887.408	775.563	466.756	177.481	421.872	209.477	58.2523	494.375	568.669
CCP42971	902.765	246.269	145.002	120.544	201.872	10.3683	538.27	24.8346	253.422	426.286	712.43	465.026	142.57	456.181	636.335	314.849	81.1551	95.047	573.477	311.287	259.874	428.178	159.84	135.886	465.156	137.173	182.112	136.248	234.349	496.294	122.867	66.7031	770.869	262.766	664.02	197.191	451.185	184.555	271.224	242.595	676.145	782.268	568.4	136.423	438.945	167.03	18.6448	511.285	555.608
CCP42972	1619.36	715.522	344.23	168.945	287.933	257.242	1260.48	91.2392	780.275	499.078	1091.86	775.872	245.108	595.022	1461.48	820.738	286.541	284.391	1015.42	594.678	389.191	713.289	212.003	261.151	648.821	563.98	669.362	439.975	475.117	924.17	228.722	105.773	1658.95	1106.97	714.701	737.359	675.975	724.587	309.462	376.622	1307.71	1184.11	1039.34	344.802	670.777	207.68	66.1621	824.529	946.705
CCP42973	121.053	285.458	424.127	268.941	118.811	100.666	65.1257	114.081	730.392	326.991	126.225	520.877	370.617	73.0117	97.2695	132.98	507.838	107.83	308.874	105.63	254.87	242.769	468.142	92.7419	246.08	218.738	258.518	61.4198	1328.42	200.898	974.296	95.1311	52.4102	101.846	671.14	85.0458	334.008	547.062	1026.54	237.641	605.498	261.585	572.753	368.502	383.448	513.015	110.696	415.135	194.849
CCP42974	152.614	144.168	639.928	325.637	151.335	46.6507	266.35	104.461	293.952	220.395	156.898	213.736	444.216	111.073	184.239	62.8752	484.836	104.056	156.289	316.413	197.639	197.672	198.921	136.588	196.684	275.565	335.188	236.095	265.474	179.855	652.49	52.1656	166.849	81.0331	279.171	691.823	259.49	255.931	476.282	238.891	253.349	182.081	206.532	657.254	180.23	241.323	55.3095	295.318	218.66
CCP42975	96.0947	42.4203	113.733	247.923	117.106	263.124	157.411	187.252	101.684	73.3858	107.362	88.2154	127.318	76.9908	87.601	74.0391	60.5954	166.184	106.926	101.955	102.327	156.116	83.0028	98.6199	121.364	144.148	126.622	98.9312	93.6111	86.4033	65.2241	28.9692	99.6764	68.4412	124.589	97.531	83.4153	58.9787	177.075	213.873	112.756	64.3976	124.838	115.077	81.9704	55.4822	346.301	74.2657	77.8035
CCP42976	225.554	208.583	496.714	1127.73	607.427	1446.05	390.698	1188.37	293.385	391.551	396.867	164.253	680.407	340.302	253.194	231.06	363.332	751.762	279.273	412.286	287.623	624.678	194.341	345.172	330.84	381.992	476.285	143.164	255.253	690.296	144.146	42.8703	169.454	464.398	498.35	201.856	272.983	90.7178	413.29	754.869	246.467	281.81	204.292	468.404	144.218	210.045	1094.83	231.885	304.662
CCP42977	355.462	254.085	470.924	727.009	499.051	539.915	393.333	416.852	250.89	304.66	363.038	207.921	439.557	292.934	274.263	414.576	235.646	375.839	325.06	342.036	310.876	538.774	220.599	253.85	342.047	275.515	323.629	244.194	217.239	485.366	163.657	45.8734	300.613	359.683	364.927	197.832	247.446	202.178	263.842	493.331	276.04	247.063	306.871	436.245	221.043	222.809	459.851	269.12	257.803
CCP42978	259.841	241.575	305.775	848.381	474.25	2035.7	346.964	931.32	450.462	291.286	296.157	182.546	631.253	280.286	305.442	226.234	314.711	656.26	331.631	251.369	251.644	427.443	202.285	316.292	276.297	274.152	453.654	342.972	197.546	460.904	125.064	29.7104	285.654	283.329	270.884	218.752	264.57	211.293	312.735	475.223	192.08	258.914	163.525	287.288	164.143	183.281	564.285	188.794	259.619
CCP42979	1334.67	1883.19	187.799	516.289	1180.16	2692.1	1350.99	1270.83	2626.3	1147.33	1406.09	595.721	1172.54	950.271	1603.72	81.7994	996.071	1145.96	582.425	1129.02	492.414	1664.76	312.957	1445.96	1211.52	675.035	2023.27	1624.33	559.285	456.562	891.968	204.205	1305.52	1645.34	828.199	600.878	997.935	319.384	1179.18	1010.89	1032.72	373.088	1861.93	240.173	624.595	436.187	252.561	875.153	890.594
CCP42980	53.9196	931.588	122.828	113.064	93.4529	3.58525	86.7493	97.9771	5205.17	255.885	75.762	38.362	108.937	402.714	159.75	61.8163	4560.42	48.4677	113.116	166.902	76.4884	62.2138	26.8458	255.496	117.803	1460.58	5832.38	781.863	65.6	115.277	6432.33	70.3039	75.208	62.7213	75.0715	1012.96	245.147	115.037	49.0451	169.418	56.3633	52.77	69.7209	83.4955	36.8411	49.1551	41.9852	183.064	58.1161
CCP42981	12.9926	11.263	49.7109	39.4682	38.363	23.6927	47.3539	24.094	39.0426	8.694	33.741	12.5452	203.852	12.1966	34.5719	126.17	169.909	33.979	72.9861	32.7913	23.3636	54.1966	11.4551	19.1414	11.8535	15.8656	36.5358	76.5788	24.55	22.7698	17.93	8.58626	42.5283	18.1945	15.2005	22.6204	13.3734	277.596	77.4197	44.4008	13.4051	19.8971	16.1082	50.5559	15.0664	11.4959	116.46	14.356	23.0121
CCP42982	22.712	13.5135	40.6291	108.418	91.8297	35.5251	85.5057	12.4062	45.4269	39.7298	55.4817	30.7017	156.07	53.6494	35.3945	38.8966	109.312	20.8455	119.214	59.3663	37.3425	113.219	19.6596	34.7254	61.2413	54.729	54.3935	164.082	58.3341	66.0227	27.27	15.7701	33.9381	29.2956	68.5609	21.951	48.9229	132.209	183.715	69.5574	52.905	36.6245	53.1417	42.9137	31.9615	32.0545	23.4917	31.6776	37.3849
CCP42983	61.1536	40.9722	22.7602	71.4088	43.0351	7.94663	46.8468	12.5722	44.5415	59.5172	117.803	39.68	112.158	66.3047	19.7044	74.6278	103.347	12.8336	119.169	128.851	90.4925	147.16	70.7815	35.3022	49.9897	48.0656	64.1608	33.0842	106.437	58.9451	82.6047	20.1998	35.2192	35.4962	131.167	45.1837	78.1071	100.947	51.0668	80.6564	114.71	49.9234	97.872	31.3631	32.5302	81.9152	21.1445	71.6471	49.0281
CCP42984	39.6861	62.2413	33.7754	38.9365	33.2876	1.11915	33.7999	8.72976	38.8968	33.7251	54.208	29.7574	32.3992	34.6051	27.4433	99.6064	44.2629	15.159	55.8412	37.7377	55.0554	48.3699	42.4422	38.2417	29.3048	71.3476	65.3945	13.947	68.7191	62.3317	42.9973	12.7324	32.7688	31.7708	31.4773	34.2987	37.8323	25.1364	19.7263	44.367	32.1579	31.217	50.0562	38.9994	29.0586	42.6049	15.0496	39.7845	29.8556
CCP42985	137.602	95.3578	118.314	130.653	89.6065	107.763	138.53	142.001	114.45	115.141	137.254	82.3858	106.578	93.8646	93.6018	156.811	152.531	97.5425	129.121	102.232	148.482	103.435	122.392	124.061	108.035	165.008	166.386	104.151	126.701	157.772	154.041	68.0067	303.643	89.3772	115.993	150.178	129.273	49.9129	80.1617	115.31	105.802	100.49	119.025	121.37	119.901	146.071	108.901	125.24	100.91
CCP42986	158.582	405.132	218.37	415.939	371.993	233.874	188.565	519.913	250.019	175.09	206.345	183.745	205.332	139.671	208.682	284.831	137.523	358.592	200.666	171.47	191.562	161.7	176.49	271.061	144.679	361.728	334.01	677.948	154.024	171.572	130.566	131.46	201.8	233.661	187.886	164.603	124.008	95.4802	166.658	371.743	142.483	110.966	146.301	234.818	140.594	133.417	311.817	104.272	138.194
CCP42987	29.4775	86.5565	51.5784	100.835	44.7912	20.1603	99.4215	29.4685	83.5686	28.8663	50.3519	39.8472	109.184	39.5795	66.1623	36.7589	168.955	30.1338	34.3553	58.7135	42.6356	62.4869	44.8926	38.0111	35.6687	79.0357	115.285	93.5702	29.5342	17.0905	181.623	58.8639	39.7656	59.5733	39.9318	158.926	30.0771	80.3718	50.066	38.5665	41.0845	18.2945	32.6708	51.0904	37.334	44.7879	29.4005	34.6221	87.203
CCP42988	10.974	8.92862	9.79011	25.5211	11.661	2.3767	23.1721	3.92362	17.4244	7.32964	19.1483	6.92276	37.445	6.99903	13.4504	14.2586	18.7464	5.71662	18.3607	8.23125	6.18622	26.1094	7.32791	12.0315	14.951	16.9313	25.2018	12.6068	8.95317	12.0888	22.3998	42.4531	23.7292	6.85977	10.4612	39.0811	5.00582	12.2051	13.8746	11.5903	11.3014	6.6361	13.3521	9.47889	8.33932	8.44807	12.8912	10.7142	9.88189
CCP42989	3.78933	2.35949	5.37012	8.65785	5.95118	1.36779	3.41143	1.88171	5.71351	2.41041	3.52637	2.84576	24.2434	2.23775	4.38908	11.7457	19.2653	3.10193	8.08034	3.44516	4.89525	7.51299	1.40574	4.94582	2.68886	5.02519	9.73819	11.2203	4.00755	5.21782	25.7822	23.3042	5.06278	3.10185	1.80614	7.58325	3.84114	12.6926	7.01892	3.74184	1.39371	2.29145	1.18217	4.77323	2.66627	2.91713	9.23861	3.22983	3.85251
CCP42990	11.1945	4.9203	4.4748	11.7273	6.3371	8.43805	20.8568	2.50154	7.97849	8.48222	8.96225	12.9072	11.2345	17.8492	4.43073	8.72373	16.9737	4.70439	14.0958	19.8691	6.26412	17.9612	5.49644	6.90647	6.72859	9.00953	9.39754	15.2395	7.1632	7.25392	16.6037	24.5434	7.24096	4.70427	7.06199	6.97459	6.57074	17.7312	7.80515	5.93705	7.99243	4.77843	2.77337	4.79913	8.13158	9.12475	11.6031	10.7917	7.173
CCP42991	188.445	196.756	90.5766	56.117	79.4792	9.12475	185.357	15.1494	163.883	180.902	209.318	128.922	165.407	291.918	72.523	98.361	218.02	22.5746	251.055	232.705	140.884	192.15	113.814	73.0803	118.879	274.118	344.364	317.036	126.557	189.867	318.7	119.506	90.9004	141.088	113.37	191.316	186.071	50.4458	62.3868	51.7994	168.625	100.058	156.474	81.8817	135.344	127.378	21.011	233.185	120.159
CCP42992	116.671	332.908	71.1714	28.9077	58.933	17.9903	115.141	21.0091	110.109	144.287	184.999	55.8892	57.976	284.761	58.6113	97.1081	91.2213	33.7603	155.516	115.858	65.8494	93.8438	43.4921	75.9389	61.4885	194.384	265.669	71.6079	77.012	197.308	137.196	117.556	43.2813	157.544	71.2672	78.5922	140.8	73.4336	28.8447	21.5926	135.609	33.3926	81.8966	64.0551	76.0357	53.6284	32.5751	166.677	82.6698
CCP42993	91.8713	353.413	49.3682	34.0725	59.6786	5.63751	98.8001	12.1125	65.7699	134.119	154.855	69.5466	57.7979	291.994	49.6268	85.3141	87.1577	31.5863	214.291	159.745	79.6262	108.666	40.8982	94.9689	85.6606	142.413	131.744	63.6008	61.2121	201.143	107.551	132.047	38.0835	133.315	64.3704	62.8029	154.533	115.085	35.8298	26.861	93.2606	67.5001	64.4884	38.6854	72.1417	62.5916	10.3849	163.376	88.4662
CCP42994	137.092	83.9241	130.513	74.1272	93.9344	38.2463	224.894	70.4712	78.3664	102.058	109.353	106.575	79.2485	95.5486	75.572	159.472	35.2324	76.9079	128.251	197.747	146.494	126.218	121.834	70.702	106.472	101.232	116.147	56.7496	105.155	154.199	108.531	39.4507	149.052	122.422	112.017	197.9	149.179	35.8619	60.2129	59.5051	109.71	93.3776	91.6482	125.246	103.67	123.513	39.0668	130.975	127.125
CCP42995	37.5363	29.943	42.2312	52.5729	30.5454	2.68465	39.8896	22.3332	43.4319	45.7397	42.3395	28.1197	29.9878	38.6648	24.4932	55.3204	32.5075	16.838	42.8899	50.7547	48.0273	40.9404	45.9137	35.7464	36.2174	36.9927	63.9712	27.6281	40.1369	49.6064	70.5343	69.7175	34.8245	40.8617	38.7182	34.9401	49.7633	27.0742	23.1766	35.9383	23.2091	26.9854	29.5297	42.0336	31.3504	48.9808	22.8725	44.5737	33.47
CCP42996	88.5676	59.3102	91.3354	42.9536	64.2267	137.287	77.7931	104.932	191.781	84.6669	113.718	96.2314	55.5948	140.329	121.181	26.5661	47.2036	148.559	107.56	76.2314	85.4883	78.0405	92.2456	86.3155	87.9376	127.988	123.288	63.7195	106.797	81.4572	71.9314	223.925	42.5149	101.399	94.1468	46.1386	89.5669	40.4971	68.8016	63.3657	101.413	71.2421	152.96	98.1524	88.0456	103.044	45.2238	83.674	108.781
CCP42997	120.514	245.875	131.889	611.534	266.809	404.463	397.572	244.377	600.044	165.144	244.286	124.781	254.274	230.313	359.878	149.759	134.534	174.025	257.404	300.293	204.62	152.297	242.562	418.241	140.827	287.748	419.557	446.857	181.303	112.984	162.787	179.693	532.266	123.36	227.322	441.88	246.354	316.323	391.18	511.078	158.437	146.528	248.382	144.999	153.446	236.872	423.681	143.947	267.019
CCP42998	66.9211	74.2565	45.9995	61.5071	50.7357	1.01252	88.2556	5.91008	73.0784	55.6326	74.2571	56.8779	55.5482	49.4114	46.3306	83.9193	56.8414	13.7773	54.4253	74.1865	66.498	67.8281	67.3423	44.6514	62.955	67.7753	93.4728	56.0449	76.2844	75.0434	108.619	84.2482	66.6988	51.7979	55.0083	92.1452	79.5145	43.8644	44.801	47.5877	58.3648	49.0704	59.0701	52.893	77.652	67.5591	5.72873	76.0121	74.3809
CCP42999	366.48	456.991	251.455	164.07	219.942	269.418	339.41	159.526	359.728	263.413	299.574	252.06	202.551	303.022	431.789	326.545	145.97	264.888	230.451	242.384	249.056	265.196	262.241	328.418	172.96	431.428	330.073	383.983	300.309	186.093	176.866	255.092	371.538	328.103	233.203	535.224	281.733	294.891	222.063	236.567	466.628	241.274	260.265	291.037	446.122	277.679	131.935	323.965	364.786
CCP43000	150.144	298.099	126.911	123.683	134.921	38.1967	150.597	66.3446	136.3	167.17	163.671	176.513	183.305	172.97	196.518	180.755	136.489	67.5754	143.25	158.064	162.075	127.852	154.211	157.709	101.497	178.086	156.578	133.5	184.613	126.742	122.082	528.226	97.2335	194.252	129.045	197.64	190.576	158.656	127.367	139.434	203.781	138.364	124.173	126.272	182.576	154.242	58.7459	192.984	203.83
CCP43001	151.386	134.358	105.036	109.769	90.2851	159.623	229.929	104.536	101.211	66.5267	114.739	126.82	220.536	85.2194	96.0209	62.4154	289.046	95.6802	134.722	150.916	130.262	140.013	84.9524	141.763	77.8883	99.6212	107.865	122.103	93.3566	68.1151	176.647	871.99	159.433	92.5361	90.8562	221.777	78.5382	84.8713	105.331	74.589	155.275	93.608	96.985	98.3012	162.57	94.5461	156.237	106.465	174.102
CCP43002	34.959	81.6586	53.7354	72.5113	60.5232	270.11	79.339	86.3542	71.4343	22.9889	56.3832	57.4748	98.7332	41.1778	74.6766	70.6494	191.666	94.9221	64.1625	59.9168	30.9586	35.1646	16.8245	88.6318	37.4108	72.0622	60.7241	79.9868	33.4035	53.3419	77.4266	943.867	106.886	40.921	32.4249	107.132	54.4126	52.5418	58.3798	53.546	46.9138	42.8516	45.0991	41.3157	64.6198	29.4581	83.5568	50.077	74.5145
CCP43003	89.5301	108.513	137.352	193.048	108.639	118.745	203.208	114.223	233.098	70.0293	77.3833	123.84	156.52	73.036	91.3573	98.9289	181.649	113.885	98.3597	128.842	102.333	93.4133	79.9438	95.3859	53.1875	208.349	281.257	161.87	46.7139	47.3055	211.871	4692.45	162.242	56.7084	71.4533	600.966	71.8252	160.574	114.478	93.593	91.8949	67.0454	61.3835	144.999	114.711	88.9584	118.37	98.7363	122.926
CCP43004	298.852	217.46	187.145	153.078	129.921	12.2894	490.975	21.4717	1511.97	230.648	284.362	233.186	450.973	248.508	98.8029	117.676	1244.67	29.0526	254.66	505.326	291.087	216.395	234.924	116.934	244.488	747.404	1425.47	612.911	234.561	239.615	3908.73	10511.1	177.045	150.496	242.336	4902.64	340.806	413.647	85.0493	95.987	303.872	245	147.64	176.652	268.307	296.171	48.7982	309.716	347.46
CCP43005	256.242	795.015	424.35	507.164	257.922	155.683	766.369	150.555	1310.92	369.114	442.873	252.323	493.465	435.571	288.053	250.295	643.35	164.47	338.335	820.725	384.663	260.435	409.942	465.867	268.742	1044.63	898.237	388.838	298.866	282.88	1491.92	6002.89	210.574	321.164	313.497	2319.84	406.832	402.624	203.044	402.379	400.339	308.569	232.587	456.586	324.188	503.783	314.692	471.776	600.355
CCP43006	355.382	114.115	323.326	317.816	291.104	354.8	325.195	923.832	747.367	225.785	364.456	103.11	192.245	257.984	209.74	255.423	267.363	767.085	255.123	388.316	481.062	263.805	282.987	346.12	479.457	930.655	611.151	843.129	271.956	494.592	160.794	2982.99	74.0597	135.667	299.942	1003.17	420.965	742.668	397.967	376.431	313.347	99.0654	318.28	333.169	292.527	388.354	854.77	241.456	318.108
CCP43008	16.5158	24.1443	2.69878	3.80365	5.6146	0.215211	9.37785	0.632852	12.7868	14.3611	18.0801	13.8236	7.47005	15.0244	7.36703	22.6367	25.3364	0.632262	20.6843	14.195	12.2886	7.21889	14.7046	4.17933	15.0168	9.50383	18.1867	8.91193	11.0532	17.5804	44.1102	688.341	8.94484	20.8838	10.9283	12.2094	12.2128	5.95301	3.01368	6.0036	10.8989	10.6167	18.6733	3.6373	10.3457	17.1891	0.941548	14.0268	13.9866
CCP43009	45.1591	39.5791	6.38883	14.0089	21.2754	0.373017	30.3951	1.23161	27.9389	29.0095	44.924	31.7556	16.5288	22.1844	32.8806	3.36843	3.14037	2.38401	99.163	32.9236	1.45637	50.8425	1.98701	7.36773	36.3248	10.8032	48.9781	23.2935	24.9335	22.1377	89.3954	84.8896	34.8727	56.504	28.9936	44.5849	24.1885	15.251	9.18799	23.743	32.0661	18.8216	60.1501	6.72228	1.57009	1.21967	0	22.3479	37.4958
CCP43010	268.826	36.5059	21.0193	34.676	46.5373	1150.65	177.357	1692.25	134.65	129.733	124.462	542.422	252.926	222.421	3617.22	336.589	185.544	746.107	157.619	122.462	90.8474	117.044	200.817	269.615	297.098	197.397	112.666	2796.57	295.272	169.531	144.559	223.799	284.414	43.8756	128.614	40.5202	126.233	1052.63	125.633	386.98	469.858	245.637	293.358	20.656	278.783	215.862	317.761	149.073	80.8361
CCP43011	404.899	201.204	196.093	303.131	266.166	46.42	412.825	132.895	232.975	447.69	312.194	709.033	505.997	368.314	2228.74	355.105	277.69	162.36	250.371	463.537	357.924	302.916	478.745	255.483	529.354	295.16	272.323	1443.91	469.621	433.039	343.884	257.439	376.555	198.463	391.066	231.371	488.317	1096.63	291.764	402.598	433.131	489.524	391.831	182.508	576.118	448.099	80.2828	419.046	285.309
CCP43012	694.767	305.737	689.451	335.873	509.034	377.912	504.488	967.488	802.269	549.815	498.854	821.978	656.902	503.751	5650.22	902.378	511.814	954.678	425.597	558.741	498.671	551.863	570.568	632.707	739.447	939.466	1079.14	3359.26	730.34	815.62	392.485	233.981	1054.38	417.845	442.47	549.218	682.444	3060.07	542.396	791.455	570.609	721.416	599.011	638.075	736.062	615.069	733.494	627.885	458.434
CCP43013	644.197	340.75	357.64	178.831	343.409	128.292	432.255	160.227	401.312	447.919	435.097	814.941	368.19	412.173	3553.06	883.677	291.119	252.044	495.638	450.386	462.451	495.298	584.568	380.509	470.841	504.469	674.766	2033.64	655.721	628.404	242.831	179.483	844.128	459.318	368.298	328.151	497.182	1379.31	261.685	440.94	439.016	679.975	479.624	344.734	590.641	545.815	203.888	559.647	413.987
CCP43014	478.276	212.332	441.411	230.884	280.464	453.086	325.509	672.211	279.752	377.986	326.553	509.863	391.763	232.693	2616.66	456.419	270.378	602.511	321.927	364.824	315.688	397.291	334.739	447.012	495.176	382.611	528.371	1560.92	384.116	514.879	185.301	87.2527	483.645	326.751	324.591	264.618	343.238	1145.02	246.286	415.635	308.914	552.415	361.616	406.87	421.47	353.142	363.929	484.807	323.695
CCP43015	1587.64	564.251	472.929	310.124	637.702	2.61677	1057.3	23.4897	141.541	1276.21	914.56	1999.15	811.664	489.331	2748.76	1090.61	571.653	85.7789	957.848	1360.64	1237.49	1334.26	1048.85	1102.8	995.391	182.018	234.743	1946.1	1276.55	988.256	424.338	223.28	929.069	1301.22	1036.61	102.379	636.573	211.117	464.009	729.247	1087.87	1916.84	1506.26	418.759	1253.3	1335.22	20.4866	1478.77	1124.51
CCP43016	571.511	194.093	415.355	121.554	236.695	1666.08	283.826	584.749	145.983	339.509	372.054	575.507	219.068	213.651	1622.52	417.027	221.884	561.469	390.077	320.669	326.04	399.9	347.265	746.172	349.625	177.691	278.06	958.884	328.188	480.351	131.805	69.5739	317.909	363.677	282.309	137.752	241.229	486.86	115.469	340.866	314.809	649.547	468.064	397.883	391.623	326.716	256.039	509.119	300.891
CCP43017	1708.2	1059.46	3232.95	1091.14	1409.89	75.7484	760.511	5979.94	638.705	1675.95	1256.69	2031.12	1288.9	887.812	4087.25	1063.93	864.201	5363.43	545.249	841.398	869.489	905.13	1704.92	5271.09	1581.42	618.223	1302.86	1467.07	1209.88	2259.69	933.542	342.839	806.158	681.188	1188.29	209.169	974.003	636.311	397.98	1534.72	972.513	2626.84	1213.79	3364.69	850.512	1453.96	174.421	1688.84	890.594
CCP43018	1183.16	2267.35	3299.41	2558.99	2406.01	3016.1	881.078	13828.7	472.294	1408.05	1134.33	1816.14	725.538	640.351	14159.9	2626.2	580.378	8751.59	1311.6	917.595	1479.6	1274.92	1905.21	4760.05	1046.21	455.446	975.949	10532.3	1125.58	1694.83	316.124	454.613	1600.43	1689.32	923.373	149.463	583.194	1405.45	1297.83	3571.99	913.366	1981.3	1259.45	3021.68	1163.67	1616.47	1471.12	1323.8	1248.21
CCP43019	845.475	452.436	756.975	294.946	640.621	192.801	339.73	871.333	405.469	523.454	637.965	909.001	288.169	334.02	3987	709.151	328.344	991.577	535.654	446.886	522.361	399.184	598.316	1321.4	470.095	451.391	895.864	1390.17	586.23	1018.38	283.492	170.227	845.283	675.548	375.679	306.112	340.526	2209.98	265.696	830.035	579.785	1086.05	514.263	748.219	615.299	481.803	352.467	714.72	527.242
CCP43020	587.297	426.496	536.841	121.689	343.709	16.1618	257.343	159.283	165.452	309.188	413.328	727.19	134.517	196.629	2960.63	378.14	164.298	242.605	383.569	237.338	299.496	261.432	337.174	454.22	291.369	179.004	281.905	753.278	391.958	666.488	149.803	98.3248	608.097	430.038	228.522	203.714	179.083	866.244	155.301	425.535	315.536	624.914	387.243	592.378	411.444	303.047	54.5452	438.057	314.85
CCP43021	660.057	307.086	429.627	148.384	254.67	12.4886	312.993	204.545	239.682	382.206	500.077	676.117	260.037	236.374	2788.84	563.617	211.185	333.791	361.008	271.422	301.077	320.419	321.127	483.251	432.901	255.95	492.767	873.53	411.077	685.942	176.654	86.5143	710.781	487.513	350.152	325.049	219.495	1146.43	202.157	435.981	549.656	605.115	366.413	524.433	449.047	345.606	80.6305	479.048	344.094
CCP43022	432.24	128.091	178.244	109.67	245.687	3.25044	387.661	42.7049	249.524	320.775	373.438	440.927	241.652	180.806	1368.26	304.297	222.807	80.1925	288.033	375.584	259.63	256.842	298.429	255.299	343.134	269.931	454.862	650.665	285.708	544.898	272.107	78.3812	227.327	290.718	266.112	541.805	186.841	633.566	118.595	198.334	314.642	452.424	292.873	168.662	309.521	288.845	29.772	410.983	323.918
CCP43023	201.743	111.029	269.703	195.263	165.533	171.159	295.741	183.523	191.534	149.487	184.602	205.609	284.991	101.314	369.505	108.714	302.617	181.224	241.546	236	169.162	184.653	99.445	133.82	145.071	168.902	257.228	436.94	104.761	136.711	682.348	54.5984	184.354	129.708	130.041	766.195	109.371	230.142	185.797	204.961	163.446	185.156	105.931	239.798	187.863	88.9656	216.532	161.186	107.456
CCP43024	42.1137	20.9782	37.2106	68.0921	33.7055	22.0664	62.0409	26.4109	34.7068	48.6086	44.8013	67.9472	59.3916	59.9283	32.5719	35.9081	31.0805	23.96	46.1271	63.2226	76.8206	54.7159	40.0656	23.4812	58.9955	54.6733	51.6107	27.7649	44.3337	52.3777	28.7489	17.8886	26.0077	34.1194	38.851	26.1362	50.3495	39.9596	52.2545	44.3564	24.733	54.8354	40.0509	35.2027	47.7463	40.7868	52.3917	50.6853	47.058
CCP43025	112.037	162.012	147.584	214.413	205.531	49.0049	130.099	85.7117	86.3301	214.117	140.065	146.996	142.656	182.842	130.159	274.857	47.6462	97.2554	79.7801	160.432	171.361	131.376	176.031	87.37	191.081	167.677	139.198	50.6424	146.967	182.405	47.4784	21.769	180.6	162.726	168.685	73.3106	202.17	88.1504	136.678	163.319	86.535	210.425	94.3726	153.877	125.205	166.664	141.324	153.047	96.7719
CCP43026	32.9219	118.814	68.1414	183.41	87.8072	123.396	32.3332	104.704	57.7898	114.228	61.971	41.3567	75.883	97.2088	38.3218	84.1708	73.8494	56.6465	45.1653	71.7683	122.67	47.6411	127.313	81.0843	95.5677	79.6224	96.6833	35.8482	79.5838	103.029	32.6414	19	28.5171	89.9787	97.4798	44.5805	132.92	22.9698	44.7566	96.4575	34.1243	88.984	39.6827	53.4983	37.4848	134.017	111.886	73.2832	44.9177
CCP43027	270.281	327.711	49.535	78.0794	64.5551	0.54758	100.94	2.25996	244.511	140.766	254.378	185.244	105.413	126.047	112.855	162.549	328.482	3.27389	228.058	144.302	133.62	101.318	163.485	51.1265	105.6	175.208	207.86	38.5022	152.645	142.045	404.364	130.802	81.9264	188.865	142.806	208.621	149.066	95.016	60.5169	108.117	253.311	142.878	237.463	49.0693	201.26	170.212	1.59711	177.379	102.784
CCP43028	2767.2	500.688	773.192	1066.24	1679.32	519.58	1946.89	657.185	79.0408	1314.25	1688.88	1459.36	1336.4	1200.33	1839.22	2801	836.554	736.913	1007.55	1637.29	1573.91	1549.99	1712.47	464.368	2361.57	74.0524	108.697	805.594	742.421	717.651	212.316	288.027	2067.38	526.353	2022.79	67.3032	1068.4	1656.13	1998.43	1013.31	2820.55	1170.6	2195.02	917.762	2962.53	1475.9	2083.39	1306.71	2043.78
CCP43029	1357.19	725.713	432.075	420.93	873.958	33.2128	1530.59	65.9675	1056.44	680.408	931.199	1264.54	1001.57	1128.86	595.13	816.067	1474.74	120.685	865.953	815.642	964.441	981.217	917.359	418.83	847.151	2280.1	1100.69	997.499	750.689	1129.74	466.081	142.039	617.504	471.601	942.92	590.467	843.809	841.572	769.297	230.112	1599.04	1154.55	479.025	409.802	1784.47	973.965	85.3993	1074.8	1383.16
CCP43030	886.934	486.349	744.79	651.364	1277.74	46.473	906.198	204.589	792.35	389.014	913.583	1218.28	594.901	699.488	1244.53	2624.07	541.112	450.315	1077.05	731.593	710.657	948.131	589.069	554.54	712.595	1297.2	958.821	543.18	661.363	492.456	103.058	95.7821	2743.21	328.946	695.487	364.521	701.486	2763.36	1306.17	956.278	1104.91	791.533	662.743	698.91	1114.27	677.28	233.045	738.242	1059.63
CCP43031	649.898	160.118	427.495	307.655	532.991	211.762	571.861	390.151	297.702	319.271	459.729	681.45	310.908	496.647	498.043	637.903	259.331	708.598	357.84	411.414	451.141	426.261	357.733	293.873	468.887	513.365	319.993	529.857	370.2	389.401	155.011	97.2207	311.256	312.92	344.092	281.307	335.513	468.849	692.818	290.713	546.542	385.566	461.123	419.121	727.456	379.288	845.581	404.227	720.176
CCP43032	226.922	73.6802	123.324	102.555	154.722	4.97427	219.932	26.6886	1552.53	113.081	212.564	294.331	155.76	281.251	168.557	113.284	84.3552	88.4006	158.684	139.073	223.342	146.137	120.65	74.1559	188.923	342.86	569.111	125.269	116.178	154.336	76.1131	82.8371	127.769	134.136	137.937	153.905	124.151	323.205	306.029	88.6296	527.125	140.834	122.528	109.361	296.712	134.731	38.7906	135.826	264.198
CCP43033	139.833	63.8509	82.5469	42.8921	77.0125	22.5005	140.228	27.7336	540.291	45.0102	101.125	116.907	53.8932	122.374	73.9754	56.0842	50.1931	72.5918	96.9982	105.689	107.437	62.1293	46.8746	58.2399	56.6652	125.224	282.825	54.1241	53.4528	76.555	113.785	61.6652	75.3465	92.3987	56.2108	76.0891	44.5089	97.4675	97.0541	26.184	171.022	65.7114	47.3036	78.2175	151.142	39.5572	34.5403	69.7105	120.143
CCP43034	23.9258	20.0855	21.5439	23.009	21.885	48.7442	31.1729	44.1051	28.8275	20.0124	21.4703	25.79	36.275	20.9405	15.5007	16.5324	33.6108	37.8623	29.1742	23.8997	28.8358	17.5526	16.599	91.6883	21.4312	30.6945	18.5082	16.4855	15.9709	21.2219	21.1109	13.953	13.9682	26.6575	18.5721	14.8496	15.9809	6.16593	23.4854	17.8546	19.1997	20.4058	25.9988	21.6726	30.7356	18.0121	86.7302	21.8859	33.6994
CCP43035	33.9054	41.8672	35.6322	53.9158	25.4692	86.0434	32.3903	94.0287	27.9233	31.3622	39.9918	37.0265	49.664	30.06	22.0009	27.8684	87.8904	41.7148	49.3979	28.1673	38.9668	24.3061	29.4952	67.5311	31.2029	43.1993	42.6527	41.936	25.5681	37.5127	69.1666	38.3975	25.6744	33.601	39.59	45.2121	23.8069	12.9568	24.7507	39.1959	45.5793	29.8144	42.6107	32.1316	35.8341	34.7067	75.8771	28.1609	27.9628
CCP43036	15.1733	54.9029	43.0064	50.4543	26.872	1.52138	35.3922	20.1556	44.9393	22.9231	22.0631	26.2086	33.2575	34.9458	17.5749	33.3951	75.3428	14.8673	26.1333	30.177	18.7107	26.6456	18.763	43.4278	9.69012	55.7036	85.7866	100.161	20.632	32.5008	67.5601	22.9526	12.9371	38.9552	13.259	122.237	25.4745	19.9842	17.7915	35.1779	18.6024	16.0571	15.3845	33.903	18.1498	21.4149	7.56685	17.048	32.6892
CCP43037	39.3106	196.169	64.5815	108.261	67.9771	1.52031	67.2186	9.72559	86.7048	36.1689	54.384	20.8762	56.8872	55.2173	64.3959	40.4178	220.559	11.9106	60.1057	63.1835	68.2608	52.9674	59.3744	45.2349	53.7961	98.7	154.899	219.985	41.9986	42.5306	456.405	47.6276	30.4318	164.55	64.2409	229.733	50.4327	24.6545	64.6312	107.412	32.5313	47.1186	51.2455	47.3701	23.1158	53.4995	6.53465	41.1214	51.9967
CCP43038	84.6706	363.107	135.193	693.612	240.051	80.5742	106.024	164.953	74.8228	146.522	137.802	87.4032	196.163	124.367	157.855	195.318	151.214	119.089	160.223	121.244	176.548	96.5384	235.579	207.059	93.3989	97.6956	195.305	111.741	143.391	130.368	70.0088	32.2969	227.983	246.076	117.77	178.966	127.718	72.0915	282.89	331.629	63.6989	192.005	71.3207	119.468	106.75	211.544	96.733	129.904	120.068
CCP43039	252.466	875.993	416.48	1044.05	583.579	415.426	245.6	1607.67	305.349	310.252	485.791	490.736	596.891	395.143	388.915	393.239	488.107	566.164	245.473	345.49	289.852	272.963	356.547	633.307	402.523	492.662	498.418	273.168	220.18	333.255	247.732	162.044	450.685	555.461	351.046	449.368	323.648	219.127	377.203	786.927	365.982	538.553	277.435	371.987	296.049	437.298	349.056	256.81	419.152
CCP43040	54.433	66.6009	72.5565	274.832	141.191	114.45	87.2059	166.642	71.228	85.6971	88.3307	73.5817	124.79	175.029	53.1325	85.2865	51.059	79.9016	58.2595	119.702	122.26	99.2118	109.043	122.63	86.9061	143.403	100.183	48.3988	37.0078	74.953	35.5379	56.4909	57.4869	107.545	99.239	66.009	83.0245	55.7602	136.322	195.081	46.5473	128.373	34.3879	57.302	53.4292	122.569	161.968	47.4503	93.6837
CCP43041	27.458	42.3818	94.447	37.7742	16.7478	6.28177	82.0405	23.6791	33.2552	20.4797	26.3174	20.9112	53.6086	34.9424	24.1156	23.0553	49.5479	24.6067	25.6915	57.7515	35.5625	38.2506	25.3938	17.5874	15.8066	41.7107	68.3609	98.1798	13.6724	17.5733	178.657	22.6139	31.0224	38.9381	17.1428	290.964	22.9332	47.4263	18.2174	26.4498	37.1245	35.4301	17.9166	86.3296	37.2254	22.3288	18.2575	34.7911	39.262
CCP43042	104.233	190.321	69.2904	286.75	224.975	83.4645	104.311	140.181	46.5512	76.4773	150.517	121.142	131.84	125.315	91.5584	82.321	62.7146	65.1036	175.808	138.963	123.341	145.252	121.87	150.949	100.997	51.7221	49.4073	86.5418	60.6025	137.258	34.093	51.6603	107.972	199.532	130.542	52.2789	36.3428	47.4787	66.8444	212.52	69.2705	211.48	50.7954	58.922	71.318	136.964	96.1538	81.5461	170.702
CCP43043	632.016	424.965	715.287	803.7	955.452	84.9754	610.82	292.889	956.503	613.161	832.647	857.217	538.231	831.88	769.387	1224.92	518.215	335.23	594.884	527.13	726.305	840.152	627.853	713.231	677.221	850.765	1254.31	1056.45	591.19	686.289	752.488	1017.69	768.428	568.172	776.358	4132.39	742.507	789.574	724.31	851.736	788.628	813.751	759.248	613.691	650.043	866.961	379.347	698.105	792.874
CCP43044	523.322	586.111	447.389	342.992	394.876	102.048	458.263	254.431	457.277	536.228	509.197	563.38	580.926	638.486	461.25	423.838	457.941	302.539	351.397	503.624	667.577	505.134	479.131	295.326	484.026	367.971	459.75	361.667	425.319	487.502	665.49	1342.11	440.371	466.362	530.818	453.846	563.959	251.001	297.808	402.432	594.497	625.123	417.407	460.189	582.809	656.892	191.412	514.768	692.673
CCP43045	194.13	740.903	412.834	678.269	464.782	312.811	218.772	1102.31	259.235	717.906	314.597	245.137	412.142	578.287	260.757	903.569	347.687	626.225	286.588	478.565	595.908	256.323	764.588	391.218	612.46	585.339	518.108	86.7633	418.873	597.852	153.357	559.615	178.127	637.369	451.29	136.565	703.916	118.739	216.189	609.678	86.5785	450.766	376.165	398.808	164.159	726.873	595.554	442.219	178.795
CCP43046	195.527	98.7114	48.0974	171.399	147.005	26.9854	176.498	13.2792	152.494	381.358	223.769	182.685	212.579	409.567	89.0151	366.766	133.616	22.254	198.094	290.18	328.234	189.598	290.141	138.645	337.881	332.445	268.379	49.6445	293.238	336.545	196.79	583.13	148.613	231.093	263.141	165.86	433.928	78.2662	100.56	196.41	137.483	254.732	231.439	40.8768	188.158	324.286	56.4018	313.485	150.761
CCP43047	248.155	134.031	203.904	206.05	196.635	36.987	376.359	66.3569	109.843	222.479	242.287	254.417	208.862	248.963	239.796	220.3	123.542	91.9727	291.224	301.588	248.294	238.463	144.295	72.8756	244.841	177.148	168.634	177.732	242.647	202.527	173.878	385.824	284.103	179.272	179.414	192.673	225.36	135.468	219.617	190.967	211.513	186.524	212.356	195.682	275.892	169.035	102.201	245.489	285.804
CCP43048	40.8087	66.7331	38.3273	54.5354	41.043	5.07109	37.4508	17.3414	31.4036	46.9171	37.8212	24.4172	37.8076	36.9785	31.5729	36.1329	29.999	15.981	45.4305	61.5837	67.8824	33.7663	36.4825	46.9267	36.7426	34.4703	35.8189	18.2974	50.0319	38.6901	37.3514	353.564	25.615	37.786	41.1341	26.7	34.331	13.5103	28.8534	42.2218	32.4793	31.5549	31.9326	38.2827	34.3157	31.6732	13.345	37.7899	37.6026
CCP43049	90.7727	44.7943	66.163	48.5958	47.7088	14.086	100.606	24.6444	54.2714	88.6351	85.2631	96.3295	117.597	61.3201	51.6141	62.3535	77.6351	48.4852	57.6098	72.0194	78.9072	67.0392	87.805	39.2918	86.6842	74.2104	68.5497	46.2355	74.9802	92.2839	110.008	247.274	68.5881	79.9229	65.5052	72.8378	79.8135	40.9685	57.2182	32.9986	93.6057	78.4895	64.3127	67.0938	70.3766	69.5528	37.5117	82.826	61.7296
CCP43050	33.5132	148.748	15.0926	41.0202	55.0448	45.596	13.9251	18.8183	29.8664	36.8964	52.1792	26.717	45.8144	52.0654	39.089	19.9222	9.43669	43.7406	34.2517	21.0942	44.5051	24.0957	29.6468	49.7498	41.7074	27.6416	26.0491	14.205	60.7598	41.414	21.6671	109.318	26.2401	48.5354	23.3462	13.5424	21.0688	37.7257	56.381	13.5029	55.9415	7.0151	62.7316	13.2212	22.8552	17.8611	35.7112	27.5662	25.8348
CCP43051	67.1643	231.144	141.772	143.67	133.696	33.0944	61.2516	215.362	60.8208	129.697	91.5229	76.3804	107.994	149.587	128.513	135.26	69.2697	148.756	122.761	97.0483	78.8784	83.7036	91.3594	101.438	129.36	76.0349	90.7621	66.1139	111.622	148.268	92.1639	107.547	90.5791	120.192	86.8927	96.3345	152.578	49.9243	116.255	144.317	56.4638	83.1641	151.165	139.567	54.0098	113.258	121.218	82.5255	54.3487
CCP43052	13.0209	11.1755	9.78646	37.3456	14.3934	2.54055	20.9966	7.62807	16.4707	20.147	12.5267	7.13574	14.2595	17.5817	9.47151	14.0761	12.56	5.89249	105.464	25.1963	16.7384	17.2241	18.4078	9.68511	14.8331	22.7427	16.9025	18.5451	6.69929	11.1454	170.496	42.727	21.8821	11.3133	17.6124	10.1918	12.4409	8.75493	14.263	28.5107	14.3672	7.66109	16.3037	9.02415	9.35996	18.6931	29.4838	11.5347	13.3403
CCP43053	53.1067	37.6867	84.7789	49.2162	37.7729	10.0411	50.2942	42.5716	86.8437	44.6397	82.9573	47.8592	52.1335	51.0747	30.5164	41.7707	39.0857	42.3437	141.867	43.9722	47.2222	64.8949	38.4642	36.0719	43.0672	45.6426	81.4724	51.1783	79.0895	48.7512	88.8149	42.5187	31.6091	28.793	79.5541	44.0811	57.678	48.6036	51.1827	75.4589	96.7325	32.1142	53.254	109.9	48.5775	33.0957	51.5667	43.5018	48.4828
CCP43054	55.4239	25.7542	13.1453	37.9695	29.3555	1.49297	57.2763	2.77279	128.75	35.5185	44.1683	40.2562	47.6317	26.3795	19.4418	29.3995	40.6269	5.17105	36.6362	30.4596	23.6074	31.209	34.0635	12.2159	33.8104	23.3584	73.4378	19.31	29.2454	52.3972	169.844	73.8492	42.2747	13.112	35.4858	63.9135	25.9421	25.6639	25.1768	25.3581	61.1544	37.5173	42.9691	16.0767	64.9575	31.5225	4.95038	36.9207	40.3688
CCP43055	53.2739	38.1477	108.606	127.154	60.0802	0	127.533	41.6664	413.104	95.3095	55.7741	36.0075	85.2091	70.786	85.8272	67.8622	28.4393	50.5477	78.6468	108.979	42.2317	40.741	0	49.1698	51.0334	60.0946	195.313	181.467	108.659	36.6785	371.799	142.679	86.3962	17.8399	76.1772	194.901	60.7527	62.369	87.5886	87.4867	102.869	84.5653	261.767	118.635	185.551	30.7588	13.2837	102.168	63.8341
CCP43056	18.6173	7.34185	6.16346	37.5996	16.7967	6.7201	25.1411	11.094	337.067	2.22049	16.2426	10.4861	14.8888	11.544	7.35136	34.9803	12.7781	10.7373	9.16143	15.8685	11.4788	22.1473	3.45327	5.98805	9.90797	45.3891	103.68	17.5638	4.21918	10.6815	25.1478	43.6285	22.5829	6.23442	4.43687	95.7363	5.30772	29.5151	23.2534	17.9844	10.2711	8.44359	17.4244	5.86283	27.5093	16.1236	45.906	11.9014	10.1399
CCP43057	23.9025	16.954	11.8788	31.1647	12.0847	38.3876	16.5856	17.3398	244.685	11.8992	14.1442	18.2628	82.3719	13.6244	8.66682	31.0656	35.5058	12.8381	12.2736	11.3382	22.7012	17.308	16.5778	12.0915	19.0257	21.5803	61.677	12.7369	14.1311	7.63206	24.6441	36.9561	12.606	9.51232	16.8416	67.816	9.48104	17.8444	17.3247	13.3854	23.6983	13.1972	11.6718	10.4726	33.5638	18.8008	105.841	17.1522	11.3204
CCP43058	118.432	116.146	49.5261	54.7227	77.4665	9.97481	79.2391	17.8639	624.952	110.178	82.6602	94.7228	123.127	79.7304	101.199	92.7808	51.1803	33.2708	50.9944	88.8323	69.8917	89.564	103.248	40.7422	68.0707	114.92	246.045	108.566	103.333	82.8983	142.2	72.6885	126.794	52.6591	73.3841	769.097	87.2249	134.318	98.2638	40.9318	240.664	83.2551	74.8193	50.0829	188.747	79.7757	64.9676	125.952	119.117
CCP43059	76.3905	41.3011	18.5048	25.656	32.2188	22.5299	54.896	14.5723	232.712	47.9998	49.741	55.4098	43.7078	53.4739	29.3106	33.9395	18.1874	13.1028	46.7597	45.7369	47.2639	24.2226	67.3913	27.0454	38.0763	46.7804	106.084	48.7193	51.9363	29.504	41.9457	86.9092	31.8372	27.6608	49.2876	243.102	50.9938	74.1632	56.849	19.6783	140.824	43.0959	81.0866	18.8595	111.499	48.4086	43.6705	64.967	90.9241
CCP43060	39.725	18.9638	13.5359	30.5247	23.451	0.265539	37.389	4.93168	138.13	24.2164	41.5894	33.8109	40.0056	31.279	19.381	25.6764	13.0156	4.1059	22.8064	34.6121	33.435	26.2539	23.7429	16.5423	24.4299	50.8608	163.343	18.9412	33.01	37.48	33.1232	62.062	33.4047	20.529	12.623	79.0465	41.946	47.7988	54.4553	15.8235	94.9701	30.695	26.8519	16.6799	45.1884	35.6783	2.69033	39.5028	28.5276
CCP43061	29.2451	43.4986	18.0001	35.9976	25.3941	1.63548	30.947	11.4135	464.903	21.8126	29.7551	30.0674	26.7919	24.9569	24.9044	18.9415	23.999	9.37977	14.5939	24.0142	30.0404	20.16	16.5029	24.8838	20.5181	49.5814	99.8097	24.0997	16.8026	22.1201	94.5858	93.0333	26.6547	22.2534	30.6272	66.3471	23.4863	23.6289	35.7192	27.2693	50.4484	17.5603	12.1435	13.1196	32.0837	27.5871	5.34075	23.2673	31.9462
CCP43062	58.4157	150.823	162.193	126.457	90.4941	2.94219	54.0356	41.8932	305.025	55.4138	108.092	44.0738	67.3588	67.8706	68.3624	112.397	69.2059	37.1531	65.1796	70.8649	83.2821	69.2607	88.4468	137.809	88.4932	82.6526	140.258	36.1352	70.195	132.815	102.762	80.044	45.6748	110.395	68.9605	80.4244	58.8702	52.2855	43.1126	78.0393	49.4659	59.7644	54.3548	136.96	27.0992	104.32	15.8078	69.6331	48.2419
CCP43063	219.75	146.423	171.948	153.897	147.843	26.1677	307.043	92.1364	158.732	230.211	298.845	150.059	272.97	185.426	94.465	136.211	216.996	75.36	227.422	449.53	150.855	204.435	158.841	165.754	193.87	173.775	236.126	59.0112	212.553	155.975	244.81	62.6963	236.568	105.704	184.647	311.587	210.555	69.621	102.212	108.839	209.975	160.284	155.842	169.387	193.676	180.505	18.8296	319.136	288.234
CCP43064	37.604	55.6007	132.542	83.5065	62.827	64.6357	43.0868	139.517	47.9378	29.9001	36.8692	32.2746	40.0972	45.6823	37.8991	69.4188	34.4128	109.271	59.9196	25.6414	53.6259	42.9079	31.8859	82.5356	44.9804	41.8754	58.1593	25.5344	45.4509	46.0266	18.8128	23.446	25.8761	64.3616	34.9935	56.1958	40.5005	18.3433	41.5364	60.0428	17.7823	48.7276	51.1157	119.064	27.9711	39.9766	84.7352	31.2192	35.1101
CCP43065	54.0852	68.4506	47.0758	62.3514	39.3395	3.63211	50.9563	3.93497	70.5379	54.0061	55.3067	39.1063	53.6476	42.7841	25.5085	47.2657	142.347	4.21211	61.2761	56.606	58.4959	25.0092	40.595	47.4913	33.7371	62.2455	90.6175	21.0441	42.7574	27.7113	151.777	37.0551	33.831	60.0912	23.381	170.292	52.3545	23.1924	23.2766	44.8753	30.5326	37.6499	26.487	37.0067	47.791	33.4058	8.36341	43.8579	20.8257
CCP43066	240.957	73.2862	114.352	57.9026	56.4399	104.99	340.093	64.2965	19.0369	170.183	228.3	228.923	114.152	163.121	59.236	84.9347	63.6916	101.636	80.7361	432.932	78.6239	117.937	151.915	194.206	53.3778	39.3183	45.6565	74.0215	4.22784e-05	217.361	221.292	136.004	245.863	84.4387	99.0659	570.993	545.335	260.043	86.7219	81.34	196.641	84.4938	175.29	75.1763	296.262	136.547	42.3403	281.575	217.041
CCP43067	239.014	148.78	226.265	247.193	248.393	640.197	217.242	251.045	135.978	205.565	207.378	179.333	264.993	275.431	122.051	352.88	228.875	260.765	152.146	234.749	200.868	230.111	186.284	192.266	235.73	413.85	407.463	109.293	153.555	314.523	286.323	79.1189	156.527	191.734	201.717	203.566	214.219	144.83	133.029	211.541	116.136	221.442	122.111	208.936	159.459	192.439	362.08	247.985	209.24
CCP43068	379.68	269.307	391.8	427.698	360.757	410.208	263.125	474.697	164.642	381.53	360.867	350.671	383.336	333.701	232.762	434.062	177.379	505.102	245.78	256.012	393.226	340.183	336.703	263.816	348.798	266.723	248.479	146.333	269.976	443.483	223.347	62.4008	285.71	320.122	346.039	274.28	350.858	109.363	269.162	348.483	237.212	399.163	299.985	392.853	350.3	339.207	512.385	344.793	338.809
CCP43069	71.5965	41.4288	38.3134	45.7692	37.0156	8.69791	60.5264	13.9072	48.2977	43.9164	50.9995	50.8522	56.3796	41.4617	47.5775	62.5386	28.662	21.4025	39.1561	74.6489	65.0478	54.1786	51.5131	36.6841	48.4913	46.1755	62.3449	43.2633	28.5226	65.4063	45.5844	19.9643	65.3889	46.945	34.704	55.776	45.173	30.9504	22.9871	35.7702	32.7091	48.1175	39.6699	35.9841	56.2078	51.0465	24.0913	57.9088	63.5247
CCP43070	191.76	89.9889	143.267	122.366	70.3284	51.0692	149.861	65.3218	121.432	204.167	112.621	162.802	155.849	103.161	103.053	96.8149	140.533	71.0039	82.8558	168.63	107.522	143.667	180.882	83.5883	159.8	139.215	167.674	367.246	103.345	125.585	176.895	45.4075	160.765	44.6373	147.132	323.194	183.345	173.849	95.8527	158.133	184.494	124.091	136.246	140.133	155.496	152.573	82.024	195.701	154.37
CCP43071	275.667	497.541	4826.33	311.933	98.0729	3.94307	677.79	2030.68	289.18	1108.22	151.366	354.402	13.7037	595.958	609.448	58.0756	19.3077	1064.89	164.586	978.31	948.147	342.677	3365.1	2666.75	749.747	478.869	491.373	1536.11	342.075	260.137	37.3232	155.748	49.3089	126.527	461.256	1111.32	697.981	500.551	62.7007	4388.14	313.741	1867.21	547.581	1754.61	394.716	2440.48	24.3543	917.303	1429.04
CCP43072	113.094	92.0213	962.466	135.88	74.4916	87.6556	150.765	1150.17	165.505	276.726	84.988	103.17	66.0917	170.86	205.324	49.1997	63.989	562.235	86.0398	233.716	212.918	114.139	621.09	566.522	233.071	242.608	326.257	483.361	121.704	93.6283	74.1437	59.4632	68.5005	73.111	171.967	382.351	149.279	280.509	69.6823	1160.89	109.221	388.939	116.887	494.363	124.637	499.144	87.6557	245.801	271.881
CCP43073	127.106	138.242	528.804	163.528	130.284	9.31063	181.756	135.697	169.205	153.897	146.086	103.764	115.319	122.888	130.41	150.313	65.6016	112.675	100.474	210.427	184.276	146.083	265.971	326.101	150.042	162.57	189.21	272.773	104.376	159.189	101.028	63.6721	66.1826	161.307	142.201	274.904	96.0424	213.658	45.8664	366.373	98.7566	211.137	99.4739	284.958	113.751	247.615	39.7783	161.027	235.612
CCP43074	42.9562	103.56	48.8238	140.748	45.049	12.3248	57.6029	43.8111	29.7408	42.5634	43.819	46.1563	43.4553	64.3941	35.2809	25.8162	30.5751	26.8031	43.9027	60.8351	69.8513	48.2931	63.7425	135.114	53.4593	32.3841	34.7982	57.4914	28.4561	43.9832	29.756	47.6899	26.4887	62.4571	37.7992	23.6703	29.5175	39.3292	36.8918	86.1126	31.5984	55.9485	21.6481	35.9741	44.6402	72.497	24.5346	38.4059	75.347
CCP43075	157.984	89.471	72.7511	229.284	168.553	0.678878	324.171	30.26	139.07	298.791	238.252	170.34	110.3	249.9	100.525	120.747	56.7982	30.2318	247.11	282.781	252.464	187.938	146.52	157.175	317.093	170.272	149.567	134.724	179.017	214.951	74.5209	65.482	153.546	93.6323	209.768	103.162	292.764	64.9546	156.479	138.805	205.447	163.774	219.151	74.119	208.428	236.725	23.7608	217.725	223.718
CCP43076	214.648	350.758	130.49	259.719	387.788	262.473	286.961	629.116	150.576	352.775	332.297	274.393	226.863	312.931	368.6	266.56	188.548	494.971	390.863	264.358	278.181	279.289	298.169	252.565	233.499	197.502	168.077	135.785	293.154	258.24	28.1	61.6235	197.284	411.292	301.52	64.3172	360.521	88.6536	390.615	341.544	245.188	271.322	247.798	153.482	202.196	306.461	252.336	286.631	264.646
CCP43077	33.3954	102.207	80.9355	125.043	62.0853	93.1476	41.3705	169.265	214.048	46.3484	46.617	56.7714	78.2333	64.0048	48.1436	38.4152	466.757	88.3381	39.59	69.3502	53.4818	37.9215	47.3029	142.99	43.3009	65.326	127.788	79.7908	28.2091	43.1979	151.733	53.9802	36.0256	202.766	29.6645	169.012	57.7024	40.2816	50.7658	90.1327	25.6822	48.6507	32.6763	77.031	37.1695	46.1588	97.7378	39.1682	48.5033
CCP43078	56.0839	144.488	104.44	198.217	127.289	288.477	112.314	299.607	234.799	111.625	71.5601	94.7668	98.1132	137.861	58.6306	79.5905	437.328	128.535	107.375	241.107	206.55	108.565	124.834	198.671	73.8721	97.575	167.062	175.324	54.8122	115.84	143.622	52.4151	52.1317	203.068	80.1952	212.445	148.9	33.8553	96.4972	143.682	33.8421	89.0258	38.1374	95.798	65.4825	94.1078	398.846	84.3343	122.184
CCP43079	35.4611	60.2096	75.2309	114.334	73.6106	39.9611	75.8124	97.9895	151.501	42.0881	50.7078	44.4284	70.091	62.5173	39.3433	75.9104	277.555	52.3282	61.2881	71.6562	57.5932	48.946	30.8023	117.419	36.4553	96.305	149.14	48.5245	29.4015	71.4574	81.7805	41.6952	25.8634	164.897	28.4451	131.083	51.2888	53.6659	53.8378	61.6043	34.3559	40.0109	31.5699	69.104	37.7922	45.9421	111.857	44.6342	55.3976
CCP43080	239.375	389.514	1001.42	979.616	1021.41	115.892	110.55	2585.25	2723.4	704.919	320.472	338.672	258.538	2461.19	345.543	385.633	564.388	693.677	327.09	226.378	337.852	288.999	432.646	1839.52	596.322	591.443	2125.94	1210.37	294.17	580.096	1026.91	289.596	142.063	433.829	307.99	142.118	505.337	406.254	184.468	267.177	145.164	355.636	232.705	763.758	197.455	385.557	1743.18	201.382	206.117
CCP43081	300.804	94.6256	1489.99	389.181	869.052	27.9927	95.7821	2122.62	1663.6	760.139	396.931	313.438	148.68	2448.06	185.886	484.656	246.602	723.145	260.196	185.883	313.8	273.57	386.207	2651.42	584.31	540.898	1363.09	700.037	328.068	539.323	383.745	217.139	87.7488	417.612	350.596	108.541	484.174	153.84	76.0764	152.351	161.631	347.456	390.402	1121.29	205.866	337.4	621.131	203.764	190.796
CCP43082	457.985	222.515	577.176	276.092	499.766	8.8769	210.842	165.135	1315.41	847.63	453.31	472.499	320.265	2555.84	193.859	612.311	479.012	140.049	301.155	360.4	396.295	369.974	350.869	489.071	615.346	453.775	1475.32	885.195	351.941	772.196	544.573	174.378	224.592	340.484	424.289	306.126	516.302	400.242	99.6412	156.611	297.598	390.922	341.289	511.681	301.004	344.035	179.07	330.072	273.33
CCP43083	210.315	98.4897	551.517	338.675	464.486	85.4044	204.94	115.535	524.202	457.786	307.341	225.071	268.643	1192.31	142.009	321.488	313.427	106.134	232.861	253.207	263.977	192.111	219.435	880.858	288.213	213.645	732.461	603.581	202.567	422.332	157.826	85.0768	134.489	138.9	231.814	129.135	251.082	157.094	104.539	155.195	145.037	244.423	156.856	446.466	226.137	192.263	397.68	180.28	184.23
CCP43084	259.959	77.4341	359.919	210.908	302.152	471.076	151.375	212.346	206.738	193.573	205.959	296.799	138.598	435.033	236.371	170.495	68.5834	225.089	274.863	141.929	243.208	150.445	162.251	213.404	260.244	201.46	169.591	294.58	195.848	244.283	96.4862	105.061	121.167	107.444	208.464	136.07	118.181	61.1765	314.307	195.92	168.614	203.936	384.68	340.417	292.539	156.178	498.706	176.39	292.356
CCP43085	41.4581	17.4997	72.9478	34.5507	28.7665	66.1743	48.8783	75.859	31.5143	26.8161	38.0267	35.5473	43.1116	28.8697	29.9594	16.8011	24.8546	67.349	40.2767	41.0595	37.6531	31.6735	23.55	43.3425	33.6924	28.0127	28.4575	26.4523	24.0242	35.3046	45.2889	37.1946	27.98	29.9036	28.9064	62.1044	26.8956	11.3884	29.0011	31.4833	32.8691	30.2259	42.5703	64.8699	44.4678	25.9057	84.5849	29.6856	48.8034
CCP43086	172.541	157.535	66.1717	170.046	109.962	15.8121	139.603	199.773	104.604	177.853	269.554	198.192	118.205	169.152	125.389	307.932	103.902	90.413	217.764	202.996	291.982	136.28	189.04	127.669	171.279	166.557	121.776	71.5626	192.067	272.054	115.123	64.6462	85.7163	169.046	264.616	88.5591	187.587	48.6678	52.6405	132.879	183.476	128.124	205.831	69.739	163.047	241.565	78.7633	188.905	160.096
CCP43087	59.4457	72.179	72.0004	184.211	74.6711	21.3267	59.0057	70.9552	46.3271	77.8179	66.0305	52.9186	66.0926	58.9509	41.9081	87.9138	30.7388	52.0338	62.6079	68.9588	68.5792	80.2033	95.2036	81.5084	70.8348	58.1403	66.5344	31.0853	75.903	70.8749	48.3092	12.6202	47.8298	66.5175	78.7827	71.8134	74.818	31.8267	50.337	131.937	65.5921	47.6743	71.7509	71.3259	50.7287	71.1558	87.8512	58.3924	68.0706
CCP43088	45.2891	34.8353	8.91249	38.4776	20.2965	0.961618	44.4792	1.38907	23.9781	34.3161	35.3285	36.0124	22.7256	42.4774	10.772	33.9358	13.2735	5.5511	30.1521	36.3315	47.8692	21.7315	38.5436	12.8157	45.3693	32.1841	34.3484	9.34151	28.9798	26.9013	44.7819	12.2879	15.8766	33.1075	29.2053	17.6298	31.8995	5.19813	12.495	21.8461	18.6169	19.3319	41.1404	8.62917	20.2447	43.0682	2.65711	38.3957	33.2757
CCP43089	60.3915	73.8401	29.5594	88.703	54.0729	8.17458	62.6816	20.8562	39.2465	70.7192	77.5953	47.312	52.6873	84.6202	27.055	62.5922	24.0745	21.2964	51.669	88.4431	91.3958	40.2362	78.6675	44.3379	99.049	53.0404	53.5621	15.2634	51.3236	68.0383	55.6196	23.8936	35.397	73.8461	52.9904	44.5954	91.5651	17.6754	28.8636	66.2936	59.0634	49.7993	40.4645	37.2334	55.1928	92.7179	18.0245	56.9518	81.9312
CCP43090	65.0633	135.042	12.2088	50.2329	58.7006	1.80656	77.4171	5.59198	40.1955	78.7947	78.5963	72.1655	58.7037	76.254	53.1218	47.3904	61.0687	6.33167	44.3313	42.6591	88.1666	68.8941	72.4104	90.7063	40.4859	60.9487	51.0649	14.2068	63.5172	78.1048	55.586	16.3828	41.9686	160.522	42.9392	47.8027	97.9782	9.76553	24.4944	51.7852	38.6564	49.9373	56.2101	14.8603	48.5976	71.2784	1.10929	70.969	61.0599
CCP43091	335.966	136.332	291.99	361.487	201.693	78.711	318.907	188.538	211.54	248.588	254.177	373.606	284.565	198.102	196.319	125.886	646.429	160.342	273.255	277.5	277.384	222.994	284.308	169.455	299.571	244.503	242.819	115.456	251.688	277.571	220.342	46.1211	173.208	147.035	348.971	221.725	239.637	238.22	267.676	240.203	344.823	405.366	399.574	273.939	359.676	308.898	105.374	310.772	249.685
CCP43092	123.59	39.3374	68.3709	99.0496	64.0059	5.10535	159.249	34.6161	59.1748	80.4907	85.6727	121.09	95.5168	102.02	52.7217	70.5234	105.398	38.7189	95.9493	95.7552	130.275	101.468	75.7066	61.7108	92.4772	125.432	72.1882	43.691	85.1711	80.2216	66.4131	22.8484	46.4612	68.2638	107.864	44.456	86.9835	49.8726	76.4836	72.1319	111.845	97.4424	87.9351	68.3563	134.139	92.5506	50.7177	96.5221	89.3594
CCP43093	239.901	343.124	526.341	437.655	316.413	103.121	468.645	245.875	216.948	212.293	179.756	225.652	276.149	164.26	333.565	267.987	265.808	283.978	203.483	290.743	220.296	287.656	216.034	202.33	179.706	448.173	351.73	242.83	184.829	206.872	134.001	29.3789	277.77	278.434	171.86	283.474	198.793	186.354	279.593	309.668	254.706	262.165	163.375	516.625	327.701	181.745	279.232	241.472	249.581
CCP43094	213.748	362.935	325.053	459.457	315.474	2069.22	292.482	527.062	123.741	261.211	268.535	271.16	316.457	245.559	324.258	265.368	262.818	363.038	319.191	283.372	340.625	350.815	279.972	246.532	242.559	235.729	173.478	118.52	297.352	261.497	65.8885	31.9257	256.112	252.725	310.343	109.285	292.974	83.012	409.389	505.507	228.591	254.286	244.678	316.883	225.424	312.326	422.279	212.127	224.595
CCP43095	106.098	49.6541	47.7671	46.8136	42.7147	50.033	111.868	12.8104	94.4276	67.9654	87.7865	86.1684	69.339	109.596	50.1921	101.363	64.4683	26.6475	63.1568	110.707	97.6719	80.047	73.7989	45.7313	80.8712	131.076	124.676	53.3614	82.0227	112.516	162.577	16.6137	65.2509	68.3839	84.4195	161.417	88.3045	58.0986	39.2581	33.9982	72.223	63.253	70.2702	48.2695	85.8812	85.4642	36.9803	90.6973	88.3562
CCP43096	65.6124	19.9873	27.0157	26.6875	27.6248	8.01592	45.3552	12.6317	53.1145	41.8969	48.6126	65.4971	34.4431	62.2333	42.0907	53.3622	59.1206	17.3525	43.2153	58.8501	74.6849	27.2756	42.6895	61.4894	47.7038	80.0733	45.2037	45.7104	31.5691	70.8876	57.267	9.01148	29.5461	30.6477	47.6318	71.9993	46.0451	79.4728	20.224	18.462	43.4378	30.2152	55.2674	25.0671	58.8092	41.9623	14.4306	55.6118	40.9035
CCP43097	129.428	222.793	63.727	92.7521	70.9414	3.01408	130.701	5.59784	158.118	119.511	91.7917	110.055	142.461	144.235	101.29	137.214	362.338	8.85498	77.0447	166.545	90.4654	128.78	162.629	167.8	173.312	283.793	236.279	205.168	85.1567	117.855	488.766	33.5453	136.078	108.121	131.341	984.828	114.269	128.918	51.722	58.6151	145.113	109.826	114.296	65.9273	116.333	91.6018	13.8806	138.302	120.974
CCP43098	6.29767	9.16615	3.78575	13.1524	4.61647	0.426226	12.4667	1.14342	10.192	6.76009	4.12077	3.72449	7.13492	6.69426	3.95392	7.72137	22.3326	1.3181	6.39174	18.9216	8.73659	4.41477	9.63712	10.304	6.53555	11.2861	14.3722	5.87558	4.81686	4.87787	31.5458	6.85201	7.28621	11.599	11.2564	13.413	7.63062	5.41442	4.27408	5.88078	6.51451	3.21323	8.84121	3.93102	5.23437	6.36315	1.70117	9.05819	3.43001
CCP43099	10.0624	17.2301	20.5135	36.4871	15.8871	4.08612	24.0884	4.77818	31.8727	16.2018	10.5346	11.9019	18.7767	10.696	33.8524	23.8732	53.3323	3.65049	11.1411	14.1515	7.97671	23.0854	25.1969	20.0519	12.8522	33.5027	36.8907	39.064	10.2618	6.92784	29.4493	6.17585	40.1992	12.9168	16.1869	59.2095	16.4952	29.0825	31.1637	27.2168	16.6541	9.12725	17.658	19.3521	23.099	14.5243	11.2906	21.9289	7.67262
CCP43100	11.9959	6.11784	16.3632	18.6684	12.7125	28.4545	6.31146	19.6579	9.80828	6.54057	7.77456	7.72187	14.0095	9.1081	12.6675	18.6281	15.6827	20.9149	18.5525	14.0225	16.302	20.6775	14.622	15.721	9.48497	9.56161	9.67015	18.5995	4.66044	3.93289	18.0042	10.1992	14.7319	13.0077	13.0691	6.89794	6.18854	8.52665	14.9394	12.0663	10.0847	4.14518	10.4253	17.5777	8.68181	3.95776	43.4903	11.5526	12.9426
CCP43101	13.1225	4.52543	3.58803	2.96527	2.12498	0	4.46117	0.451134	7.54785	1.44472	8.45436	2.72904	2.1527	8.5839	3.44379	3.72893	6.46632	1.35214	10.4313	17.5518	5.33464	8.74876	1.12341	12.0268	3.86787	6.90541	6.45768	2.12372	0	2.7799	18.18	4.50574	3.03446	5.63377	4.33016	6.61113	4.02894	6.2042	6.17528	2.47026	2.22758	5.49368	5.66845	2.72468	6.3923	0	1.34238	4.22368	14.954
CCP43102	5.01086	5.52702	3.44252	4.46854	3.65973	0.516776	2.63639	0.639849	8.22715	7.17173	5.99546	3.87064	2.2899	6.84825	4.34166	6.20064	8.9529	1.2785	0	1.46435	2.26985	4.01451	0.796671	10.9314	3.65723	6.56408	7.96129	6.5262	4.86683	2.95708	9.66935	5.43196	3.51101	5.75312	4.09435	5.27436	2.44899	5.44731	2.08014	3.0426	3.94925	3.24656	9.04458	4.25089	4.53314	3.30643	0.951957	4.49287	0.311903
CCP43103	5.79695	10.9866	9.58307	7.64979	4.73974	2.81175	6.80525	8.582	8.57892	5.44478	7.3966	5.38741	7.34029	9.62813	5.69966	12.2996	15.1966	5.58119	9.09275	8.89387	4.5954	9.60524	3.629	20.2766	3.7021	10.0987	11.821	8.00373	4.92653	4.73948	21.3704	7.03497	5.58908	9.94882	8.80722	11.1045	4.64818	6.68058	8.03474	13.7197	13.7921	3.94367	8.39257	10.2686	6.76841	7.11234	6.08295	6.82198	8.44576
CCP43104	7.09469	7.59831	8.60391	7.29447	2.98708	0	2.09034	4.43909	10.4135	4.06167	7.42765	1.9181	4.53905	13.5746	4.30303	5.06098	6.05978	6.01887	2.09474	5.80528	0	0.723417	4.7375	15.2393	1.81235	6.60894	13.1275	6.2549	0	0	33.2222	6.33369	4.93903	7.28581	0	11.9069	1.61813	8.72121	6.51042	8.04142	4.69694	1.28707	5.97608	7.27713	6.28994	6.55402	3.30221	4.94767	4.94605
CCP43105	5.42068	10.9509	6.29674	5.52909	4.16605	0.217405	2.66187	2.15345	10.2583	2.58609	11.3502	5.69925	4.49562	6.40227	3.65303	8.0559	14.5146	2.82377	10.6699	9.24065	3.81966	4.29898	8.71404	11.0169	3.84645	6.75027	10.196	9.89601	6.55184	2.48806	46.6446	6.45233	2.95413	8.47109	1.72247	12.5738	5.15138	5.64099	4.32946	4.8873	9.30401	4.3706	5.9189	6.34044	6.48404	4.86849	2.20266	5.8804	3.93648
CCP43106	15.6279	22.3023	21.0188	15.0443	11.4321	0.60984	15.2447	7.64514	24.9152	18.1355	15.4769	10.8482	27.0227	14.3671	10.2471	21.3062	37.88	4.80912	21.8239	34.1291	19.1968	16.3658	18.8028	21.4055	23.7372	21.2712	38.162	19.3806	15.5068	22.6824	92.8066	9.2382	7.81879	16.1243	13.2871	67.7746	18.0626	12.3621	7.81641	16.7558	8.85486	13.0262	11.2663	21.4338	8.02424	27.8008	4.21271	17.3787	10.8581
CCP43107	60.8219	40.6555	34.9997	24.8153	32.6743	9.38215	165.801	7.31843	53.9154	47.6174	70.2073	62.5421	54.8769	29.2868	44.5353	45.5592	68.6638	15.6677	79.0457	87.732	56.5944	76.0644	45.1267	23.6409	24.5671	63.2557	65.183	71.6113	38.1706	57.2653	89.4127	22.2761	51.3233	55.59	56.4934	104.96	45.6473	35.6028	34.903	27.9877	113.572	39.6089	46.7074	31.4315	97.1139	51.0243	10.8882	69.6053	109.629
CCP43108	57.2216	7.12599	14.9556	42.0235	30.115	0	0	3.19671	53.4836	61.4232	89.8606	38.6757	0	30.4125	18.9797	12.7559	30.5466	31.9373	0	0	30.2407	0	0	31.2079	54.815	39.5615	50.6866	10.0323	19.4519	59.0947	51.529	19.1564	11.3169	28.7428	20.4555	58.5576	40.7841	71.1775	35.0061	27.6381	31.569	38.9279	0	19.3069	27.1773	82.5951	0	9.97624	12.4662
CCP43109	462.506	1725.86	290.117	1795.37	1202.15	155.021	693.52	494.615	9.14906	3215.21	2178.95	1362.06	1708.49	1439.78	1894.11	2156.73	1405.82	608.473	1097.33	3632.43	3107.72	1263.21	6581.23	1873.82	2151.98	21.6382	16.2574	542.797	1100.57	2001.56	371.87	575.105	1317.18	368.762	4440.46	10.1422	3776.8	164.374	788.203	2912.59	947.749	1108.74	4475.57	535.037	910.047	3776.67	582.114	1416.88	690.933
CCP43110	208.962	179.908	94.2328	180.421	133.158	2.03856	151.423	16.1539	165.633	197.227	145.451	177.117	150.551	142.878	117.105	297.405	304.932	22.9474	105.051	202.177	179.081	175.063	287.869	103.871	278.439	483.678	234.123	108.635	150.516	209.969	93.5781	59.4936	151.725	244.851	182.509	135.24	322.666	128.269	89.4847	210.95	183.207	177.248	93.5575	97.2587	156.648	318.25	14.2699	183.535	140.756
CCP43111	298.76	187.846	116.716	168.681	133.59	9.72995	193.176	29.114	205.214	201.742	305.138	166.251	265.873	220.869	133.049	241.863	226.64	36.484	134.305	303.281	246.926	214.733	229.373	140.982	219.488	206.391	251.43	143.581	248.174	287.661	219.985	85.9803	152.825	203.478	203.162	182.407	257.447	179.485	93.0173	145.097	218.734	188.474	192.368	109.595	210.176	257.446	34.5403	241.637	184.252
CCP43112	318.042	122.752	216.612	135.247	200.436	26.5897	337.618	95.8924	294.351	184.085	215.45	293.992	219.436	180.221	186.825	409.75	131.615	181.947	315.888	296.597	203.921	336.217	201.703	161.486	162.787	229.927	282.41	146.078	209.87	164.226	108.454	99.1659	340.769	161.321	170.54	291.245	198.012	547.215	167.921	168.675	274.806	334.091	287.266	197.575	300.626	217.383	220.415	245.442	302.626
CCP43113	1515.87	462.706	517.243	517.123	639.58	44.9757	1080.31	172.765	654.285	938.639	1118.04	1294.06	894.386	916.791	516.217	1136.21	507.65	237.059	934.975	904.542	803.042	1076.21	927.402	289.569	1200.98	572.563	683.04	552.425	1010.77	1102.25	882.86	196.154	919.732	402.461	1166.35	1060.63	865.03	838.589	672.37	514.885	1330.57	1744.38	1056.37	485.296	1355.63	956.634	339.079	1218.2	1138.78
CCP43114	69.7932	226.383	110.354	55.621	52.8563	4.41329	86.1818	38.7816	1418.68	76.8015	75.0243	57.8469	61.0213	122.564	66.7531	154.884	294.177	25.4006	73.4524	110.813	71.436	72.9907	77.8634	119.686	52.7055	284.712	824.983	187.634	58.8807	101.014	987.096	122.34	58.7324	94.2877	61.9187	244.106	97.407	108.055	31.4514	73.1217	58.2723	73.6273	68.6587	105.975	61.511	78.6322	24.2763	84.0808	73.9227
CCP43115	34.3866	40.1719	45.365	61.33	37.5488	1.47764	58.1959	16.8318	65.0743	35.1539	43.7148	49.8037	57.1823	29.5898	41.6655	58.3518	49.2008	8.22529	44.7207	51.9197	44.134	39.2368	31.8914	40.0498	43.3977	53.566	61.4025	43.063	33.3982	43.4039	82.2067	14.4355	54.6002	33.7228	31.6093	104.689	47.8503	54.515	33.3078	55.8372	53.2995	35.6469	49.4243	41.1052	39.9224	48.6891	14.1543	50.5302	43.3433
CCP43116	36.7569	65.2045	16.7882	70.2138	33.1624	2.68178	35.4276	17.0392	39.5809	39.3626	40.5289	37.7061	44.3364	40.5957	19.9121	114.316	16.5803	14.2588	43.4876	45.9948	46.9793	29.5052	47.5805	65.0507	36.4597	48.0936	49.5314	26.6133	35.4472	45.7675	46.7159	12.7417	36.7084	55.1425	41.1901	56.0092	48.9031	13.7337	17.6225	32.2671	28.3326	31.9222	34.7676	22.306	32.5216	46.5086	53.4314	41.7225	40.2663
CCP43117	34.2186	63.2719	17.4204	17.4818	19.463	0.537023	33.4241	5.15311	36.6701	29.8108	44.3913	35.195	42.0398	41.1179	19.175	56.9499	65.3526	9.13409	27.4544	43.369	26.7329	21.6175	36.4269	12.1087	27.5538	43.3095	62.3053	38.232	29.3335	25.6078	130.626	10.2934	26.0108	39.1926	19.1464	51.3844	32.2358	15.2404	8.98786	20.2164	27.0863	31.0386	24.0195	15.2602	25.438	44.6676	13.3549	36.3137	29.4952
CCP43118	32.4541	29.013	8.4823	9.78907	18.1259	0.836757	32.4429	3.1081	48.4702	21.5658	31.5502	36.0369	11.1233	23.4092	11.4237	16.2412	48.4392	2.84644	1.71111	45.05	31.8527	18.9098	28.3791	25.6747	20.7261	55.8416	52.9322	24.9663	17.3367	31.9204	28.1817	21.7297	8.98593	37.779	31.4902	44.3615	42.2972	10.5164	6.20445	6.8673	17.9048	24.1812	6.50883	7.19585	12.478	22.7533	1.5414	34.7574	16.666
CCP43119	54.1149	46.2377	38.1092	48.5735	32.0965	10.9875	62.005	11.4208	71.0824	51.0963	64.9167	67.5638	55.6992	57.9221	37.8928	53.232	88.6133	16.0245	51.0398	69.5717	59.9782	54.2208	61.0621	30.7117	65.2787	64.8721	96.3502	65.3218	58.7643	27.4257	145.517	17.2777	46.5556	38.4244	64.4831	114.218	45.4266	53.8945	36.784	52.2267	77.5401	50.4493	45.3716	37.0246	64.2544	60.7528	20.9897	66.3043	51.2512
CCP43120	154.861	163.149	162.272	230.727	206.095	2.57004	154.714	34.2076	80.8448	219.094	184.491	132.34	178.414	200.563	124.154	294.767	166.153	48.4819	199.711	214.834	148.632	180.593	213.949	143.08	243.267	144.051	153.292	72.2239	208.152	200.985	243.645	32.5761	268.111	135.11	178.168	119.312	229.377	1097.69	143.741	186.622	111.951	177.604	197.415	144.621	75.5234	172.657	36.6907	177.511	113.235
CCP43121	110.019	77.8821	115.509	154.576	156.634	21.9686	91.6714	132.254	69.149	137.362	137.239	105.477	60.3208	126.9	70.248	183.482	54.9827	110.791	157.235	89.7844	127.421	115.961	113.325	98.99	108.631	111.3	85.3205	56.4013	159.148	130.543	64.644	18.2853	72.776	104.517	105.994	78.3323	116.566	66.342	84.2515	125.223	82.221	101.918	130.903	113.206	93.3889	127.494	145.79	126.242	119.163
CCP43122	56.491	82.8659	65.3079	74.5318	45.7317	23.7104	67.7382	58.5675	76.5861	44.1866	54.3283	38.6259	50.0803	47.4802	39.6535	51.6273	33.6632	55.5066	72.7292	62.1473	51.7249	61.118	40.5731	77.1613	37.7548	58.226	100.208	31.6541	52.698	58.3402	56.7863	12.3147	34.8162	50.5193	43.6761	75.489	41.0124	70.5571	43.4501	56.2626	38.7762	39.6225	65.4743	60.1068	45.3411	49.6829	45.0966	49.0153	65.9716
CCP43123	112.505	48.2582	15.9044	13.3809	30.9536	6.89601	78.4399	3.71575	34.8315	50.8947	87.413	78.4328	37.3474	58.2908	30.0303	64.6478	23.4191	10.268	80.1754	91.2332	73.2933	75.9065	46.0677	27.6664	61.0039	31.5664	38.7689	16.9425	64.9443	116.287	42.6916	8.3698	34.9634	72.5053	52.2771	46.6451	55.8787	29.8071	14.6478	21.7843	57.7747	52.9504	106.997	16.7119	65.4204	44.9389	9.64501	62.6681	76.1669
CCP43124	66.5811	119.799	61.9266	123.929	90.4502	16.5745	89.0663	52.8437	33.6989	64.6242	84.929	55.8642	67.7314	60.1985	89.497	113.767	57.1957	74.4931	76.8258	97.8457	87.3611	64.7687	67.2858	85.9169	109.478	37.9844	51.3697	88.4027	53.0718	82.1966	62.0249	11.273	123.627	148.128	85.3565	57.5628	88.5826	41.8859	65.3116	89.7981	58.2655	54.8401	71.9844	64.451	51.3716	89.256	66.1528	61.3758	63.023
CCP43125	15.4843	3.13351	6.47525	6.39657	5.82087	1.3973	18.5341	1.73008	11.2566	8.31065	10.1319	10.4658	6.19161	22.6317	3.30169	7.8898	5.90429	2.16058	20.0017	21.7768	24.5497	25.6567	15.0787	6.82091	9.88873	12.9592	8.38196	4.65391	23.6868	15.9912	3.48597	4.31982	5.81851	6.04947	11.0706	11.0921	7.7254	6.79794	8.28867	7.47895	6.40699	15.801	10.8691	8.88166	6.12854	4.47009	3.86097	8.0988	13.4936
CCP43126	51.3816	9.21416	33.9492	19.622	16.6885	44.512	30.2777	54.1942	7.96861	32.3573	51.6413	22.2262	19.7238	24.0316	26.8787	22.5154	106.582	56.4379	9.1024	35.7369	26.0682	29.3394	9.1494	26.9019	7.87531	7.47871	5.25935	25.5325	13.9733	22.6405	7.4032	7.33924	13.9827	22.024	23.5108	10.0956	16.4065	7.81997	22.3177	21.9717	40.8198	27.964	17.3121	40.498	32.5381	11.8665	80.6293	18.6328	56.4175
CCP43127	91.4714	13.343	7.35608	40.4782	36.0264	0	88.108	5.24111	17.2129	48.6363	125.23	69.7512	27.5102	54.8486	13.4076	19.8736	0.715461	8.37797	77.8807	71.6805	106.599	89.884	31.3232	37.7844	125.82	17.4104	14.2221	13.8636	44.6488	20.3391	27.4572	23.0323	26.8616	56.5558	102.836	21.9955	16.0481	4.90217	26.6489	64.6298	93.1652	36.1667	268.604	6.96396	69.8077	32.5002	3.11906	47.4336	62.2355
CCP43128	221.62	1259.7	322.716	744.036	273.738	214.275	279.845	634.964	191.799	158.596	339.745	213.988	286.953	185.096	213.025	268.192	0	470.036	163.586	202.391	142.221	338.966	88.0879	276.271	111.205	161.287	268.758	298.949	226.012	32.6964	220.955	81.2592	573.552	420.548	135.813	319.942	72.2091	162.16	428.528	516.864	323.135	93.3328	188.9	341.833	220.541	118.817	644.704	115.915	110.359
CCP43129	91.8049	132.934	73.3947	78.6584	52.5113	2.92393	106.074	5.63154	129.491	82.4437	113.075	51.1003	105.57	105.24	33.7771	99.7467	0	8.84131	62.4497	104.947	91.327	95.9042	52.0875	46.6708	55.1805	87.2487	140.406	78.9002	68.5354	104.105	247.205	58.656	36.0282	82.5837	78.5066	115.225	58.5048	87.7211	31.2475	90.6545	93.3522	56.3319	49.279	72.1548	74.0959	57.1627	8.07928	75.3207	83.5316
CCP43130	40.2202	34.7723	85.633	28.2596	26.5174	58.0714	48.1418	97.4817	31.8629	35.4244	46.9664	32.4124	31.3404	69.8847	33.5713	30.8389	0	76.4967	33.1135	34.018	33.1099	38.8421	27.5458	42.7678	34.083	40.3598	45.0284	58.3887	25.2414	36.7441	28.9055	17.7804	24.8424	87.5459	39.8156	59.6017	48.0715	31.127	20.7016	41.0943	34.1375	34.7285	36.3762	81.8408	45.0623	31.2603	62.7442	43.6911	43.3061
CCP43131	87.888	125.064	145.832	47.3724	56.1358	22.8471	106.906	53.6035	95.6844	69.2414	75.5517	57.223	69.6415	76.2809	70.376	139.584	0.122981	61.4741	72.0154	104.326	80.1112	73.1726	74.0324	66.0304	55.098	120.94	169.153	68.704	60.3014	84.3809	118.717	20.335	97.9762	124.925	63.4127	259.918	71.7214	84.3671	35.0841	65.9988	82.2954	67.6526	47.5427	145.713	83.7398	73.0899	49.5927	81.8151	82.7369
CCP43132	41.4855	77.2078	41.9254	87.1692	51.984	2.49576	132.417	2.06009	24.2546	29.6878	74.8003	74.7727	29.4907	46.5478	26.2099	63.1212	0	1.02909	95.2682	80.1498	60.9012	48.1762	64.1251	23.2057	79.4814	28.5142	43.5527	69.9633	40.7407	12.6944	20.7546	13.374	42.2997	74.6068	69.2075	31.3688	48.6235	12.8165	51.4636	50.4649	40.6887	29.2679	67.9476	41.6813	45.245	66.5346	0.766243	64.2911	70.2954
CCP43133	68.3395	17.4104	45.3268	106.555	64.8803	267.261	47.2673	180.993	29.7084	31.7509	76.0671	38.039	84.9362	27.2214	48.9045	52.0613	27.6593	116.439	74.0722	40.2034	68.6132	71.0494	43.2478	26.659	73.4048	45.6607	38.7739	41.8852	55.8765	72.9855	23.0611	18.7414	41.8132	33.7707	79.4105	29.2691	30.6469	15.7311	88.2606	72.5842	53.063	29.7113	64.1695	50.4366	58.4569	55.3604	128.155	27.2037	54.6231
CCP43134	39.8721	47.7111	29.3603	153.413	108.962	96.9911	16.6001	109.63	41.7684	37.2173	65.3375	30.4644	70.2434	35.0121	65.0576	43.2824	55.526	86.6937	104.928	26.597	42.1436	60.1002	55.9506	25.6003	88.5687	66.6138	46.7501	47.5879	68.3599	64.4515	34.3444	18.5715	53.2107	41.4107	66.9292	23.9496	85.9967	17.7584	136.809	73.4606	49.7331	53.4639	48.6747	38.8385	52.6948	76.0693	63.9746	44.7312	48.3423
CCP43135	54.9872	42.9337	45.508	162.751	117.218	1682.85	68.384	226.491	54.6799	64.424	70.1525	46.673	116.175	30.7202	101.845	25.0532	43.2214	172.094	93.2582	41.3314	62.445	70.5417	31.3098	79.4421	85.9127	76.5732	61.696	114.252	53.2079	63.7425	34.777	15.9825	69.5188	41.966	71.6786	32.6896	65.0398	19.3124	136.552	147.313	62.648	48.7172	122.436	51.4998	62.5167	33.3723	471.23	45.4811	52.9325
CCP43136	104.503	20.7408	29.6885	57.6149	72.544	765.228	42.9188	83.0331	18.4083	99.1903	95.8745	62.2321	52.27	37.0984	40.3302	13.6033	11.4652	100.914	108.477	43.528	50.1309	76.3441	28.1076	40.3962	79.756	33.4894	28.889	28.7293	129.254	86.8044	19.6093	19.3955	44.2538	38.1138	96.5395	35.6747	63.7253	9.51627	61.6804	59.4878	79.5415	44.4643	186.633	32.6632	60.322	30.886	130.081	66.637	56.5814
CCP43137	94.5356	70.1564	69.7878	57.3834	66.5306	4.41052	93.7924	33.9151	72.3088	120.576	96.2791	58.2453	120.69	36.2307	56.8009	55.46	56.6945	64.3212	71.2042	86.1686	42.1436	73.4431	19.3244	48.6716	104.318	66.8336	90.1952	69.8412	109.307	97.4087	91.5012	10.3341	48.2294	63.6017	75.4053	89.4377	93.1391	22.0221	55.3746	38.5994	80.1839	52.5001	101.118	72.7336	32.5801	40.1011	19.0288	108.981	61.6461
CCP43138	66.7809	129.455	164.479	133.428	101.008	52.287	77.7637	103.583	72.5496	64.6566	72.4854	45.1368	101.577	54.8056	80.7839	85.5058	73.0969	126.617	102.936	98.9418	69.5474	65.8407	79.7868	99.4584	70.2441	88.7675	118.163	78.5147	66.1013	93.9844	143.268	10.74	95.8704	145.36	50.5541	153.413	77.8357	36.5041	55.048	94.5522	41.7191	57.9024	62.7316	157.461	37.0037	57.269	58.1175	79.4454	56.4836
CCP43139	83.8294	62.9022	117.357	76.0959	85.7413	57.1388	78.36	65.6594	45.4888	52.6814	74.8441	50.9075	90.068	45.9112	59.0381	118.06	51.4682	83.3633	81.9798	74.6438	66.3414	69.6403	44.7534	55.5916	50.8183	59.9239	63.0314	45.0406	69.1448	99.6108	102.313	11.8714	68.2354	91.3411	51.4158	75.3354	58.1107	35.9933	46.0448	60.344	53.0566	48.055	51.0773	109.405	54.4335	43.9782	64.6531	73.4467	74.6279
CCP43140	101.032	53.8998	153.785	55.1138	94.2774	88.2443	83.2999	59.0896	50.2024	64.2667	112.738	83.7424	61.6234	55.6857	70.765	115.669	33.99	104.796	86.5439	66.7652	68.5548	82.2447	55.5261	44.5136	65.3182	66.6281	61.9128	57.2324	75.756	124.806	51.668	14.4757	66.9003	71.5636	71.9361	91.2218	53.1031	49.405	48.0725	60.6733	60.5558	63.7349	100.978	149.934	72.1417	41.769	100.768	62.0486	77.7165
CCP43141	255.461	80.984	342.446	183.975	149.683	66.9161	425.241	144.016	340.943	95.296	133.319	283.138	228.931	62.9349	185.545	164.587	148.335	137.728	120.361	253.548	163.527	153.4	186.658	163.235	150.252	236.151	265.892	120.558	102.415	110.394	363.251	44.7108	360.174	172.87	219.006	985.074	112.013	148.514	104.505	246.151	184.632	277.325	98.1077	340.061	319.738	190.982	150.953	111.819	268.799
CCP43142	310.679	106.177	412.93	197.134	119.758	14.9767	415.941	261.078	435.874	84.7307	131.905	329	200.709	86.5948	247.623	125.816	191.549	220.506	127.734	207.533	238.529	119.956	199.911	192.154	150.584	248.194	396.462	203.684	121.093	98.9371	403.709	71.1455	476.099	264.669	229.357	1313.1	128.676	239.764	106.252	237.877	250.122	346.521	75.2975	387.887	364.966	226.12	115.906	121.739	286.39
CCP43143	417.573	149.494	328.344	339.709	152.535	96.6757	662.841	179.946	475.82	187.846	146.716	440.421	261.314	124.389	248.289	144.624	196.276	203.998	141.248	381.263	271.809	157.764	325.783	251.703	236.236	283.444	444.133	199.445	162.988	96.9743	483.652	81.9232	607.889	250.366	274.134	1256.92	239.719	243.494	168.473	281.195	381.863	483.944	142.312	311.93	592.836	355.686	124.519	209.598	507.242
CCP43144	183.149	145.252	104.257	89.7769	96.1914	0.632625	143.942	10.7702	113.577	106.608	152.295	139.781	89.7035	135.998	115.268	173.358	99.1739	19.5639	82.7951	170.299	173.206	158.603	126.785	84.8506	123.12	91.7077	152.141	59.524	109.624	136.353	249.366	33.2484	179.827	146.921	101.497	323.017	128.414	56.9384	58.1664	98.309	129.567	112.872	131.636	95.3249	133.74	124.465	19.5198	135.057	112.638
CCP43145	103.498	67.2971	38.8464	41.1195	35.973	1.8373	89.9827	1.51658	65.5485	74.065	62.171	77.981	56.0846	75.7484	35.2133	88.5053	35.971	1.89395	47.5907	92.8443	96.8407	63.1466	74.5871	24.6285	98.6033	71.3704	79.4876	19.0381	79.5943	84.1069	75.6308	30.6726	64.4271	53.9763	55.8007	97.3196	99.6459	33.2714	18.424	46.5477	50.5471	83.1065	64.3127	36.1803	96.1634	65.6343	3.10247	88.7422	62.0992
CCP43146	63.389	32.5403	33.7927	44.0653	33.1789	0.523989	38.1374	10.4886	86.7699	43.6309	50.6595	66.7192	43.3413	41.1486	28.6146	40.6201	104.506	11.127	32.1456	64.8356	54.2139	45.886	39.851	29.8821	39.5549	69.2333	102.917	27.4387	41.4519	51.3051	106.322	24.839	37.5141	32.2998	44.2825	146.921	48.8356	27.3334	24.644	39.7631	52.3238	51.7922	59.7801	33.3062	62.2047	40.7896	12.2264	50.955	39.4266
CCP43147	40.8729	17.8151	8.54615	75.0427	36.8759	29.5069	0	22.8338	59.4268	0	21.3956	0	0	21.7234	15.4938	36.4458	24.9363	9.12502	60.3396	0	64.8022	0	0	37.7241	78.3079	29.7457	70.3987	34.8064	27.7886	0	0	9.1222	22.6339	22.812	0	73.1976	34.9581	11.9627	31.2558	102.657	22.5495	0	0	22.0653	12.9417	23.5988	74.738	14.2519	0
CCP43148	32.7521	42.3833	39.898	68.4992	32.7611	17.2193	38.8095	30.8664	30.2675	27.5142	40.998	52.9361	40.2381	29.5168	26.8551	57.7743	88.1806	19.7107	31.5333	34.9561	48.1641	18.513	40.4126	36.0836	27.2823	28.7065	40.1538	37.2354	27.1082	46.0794	48.0878	32.0994	27.8249	30.36	54.9776	44.8105	35.3201	15.6292	17.9676	55.2988	32.2104	34.2292	33.9854	38.2453	52.7536	35.3537	26.0386	31.7782	49.3269
CCP43149	118.332	125.773	229.073	354.686	214.532	30.7932	91.8918	199.926	71.5119	129.1	124.206	112.427	152.261	95.5568	91.3355	197.67	54.2851	163.969	116.009	121.971	170.966	150.278	123.868	103.854	147.626	81.1775	107.677	36.4845	102.279	157.046	83.1554	13.1026	148.085	159.119	115.427	166.31	123.786	46.1781	86.3272	157.178	47.2336	139.785	77.2674	216.075	78.0337	129.228	123.513	112.375	83.0014
CCP43150	212.877	176.046	214.845	228.752	226.332	393.07	212.238	194.192	196.514	233.454	246.665	218.003	238.127	257.955	161.1	295.196	217.207	214.379	189.103	273.661	268.187	249.48	183.925	184.698	230.309	233.659	258.978	204.1	192.138	228.833	340.522	66.3642	199.121	224.454	197.659	227.183	199.323	161.022	166.03	212.425	162.014	267.767	217.349	215.084	207.56	175.229	292.898	223.861	243.731
CCP43151	137.296	59.257	312.24	206.494	156.109	228.782	196.719	264.775	253.659	121.132	139.801	127.119	3018.22	145.942	111.576	298.993	178.427	223.799	219.345	298.171	184.875	162.049	106.75	204.201	156.144	354.505	350.224	136.796	125.312	142.437	3551.6	75.5561	109.506	120.924	115.641	270.801	145.846	140.918	156.767	186.285	97.5354	141.596	129.378	313.229	127.439	128.136	597.771	135.095	171.272
CCP43152	284.008	91.1285	93.6207	48.9167	111.007	3.67319	279.384	9.09595	108.501	174.774	221.792	226.349	343.282	191.756	90.3007	268.919	105.261	20.2403	187.102	329.285	254.231	249.03	156.495	61.7869	128.794	188.512	127.471	139.209	155.982	308.273	493.18	51.2044	163.933	171.418	145.511	103.096	138.202	164.081	79.7987	61.9602	211.297	141.814	127.277	88.3972	217.932	160.239	28.6034	204.512	207.992
CCP43153	230.313	106.188	148.088	139.322	168.354	14.6565	254.959	27.6668	107.381	193.397	222.306	224.953	174.605	150.003	116.323	318.225	147.822	46.8114	131.678	337.014	219.513	234.502	145.199	97.0696	136.032	215.959	178.591	164.786	148.439	262.142	213.995	32.3864	163.136	239.846	167.52	160.556	205.334	111.438	132.651	142.492	212.261	190.192	102.794	130.444	233.527	162.185	75.9067	216.784	220.425
CCP43154	351.813	317.717	549.369	311.971	275.668	159.659	342.473	282.65	236.281	255.121	318.636	328.987	312.174	254.885	302.863	308.293	406.55	384.709	257.853	371.413	328.108	355.353	262.255	318.713	295.694	313.669	354.923	305.415	216.491	376.913	305.632	52.7156	238.849	476.854	252.518	264.895	244.182	220.878	174.291	267.404	282.236	296.092	285.496	545.721	300.724	264.144	233.012	335.21	311.031
CCP43155	393.516	689.951	987.366	340.333	607.294	1734.42	286.045	1423.17	113.283	355.715	368.618	258.976	541.072	412.793	596.683	458.403	565.454	2231.02	527.43	471.345	443.299	491.007	345.752	898.443	324.059	225.34	194.162	1022.45	295.706	313.71	116.568	71.648	392.41	824.186	303.559	60.9354	318.855	195.494	207.479	440.826	268.52	450.879	617.873	1190.78	216.41	263.079	1504.54	296.094	259.449
CCP43156	257.307	185.442	218.124	89.6809	152.267	11.5893	251.576	75.2333	191.634	195.428	251.348	239.197	149.445	202.76	182.204	246.887	318.638	114.587	293.046	292.328	238.982	212.476	148.651	192.497	150.558	220.811	223.527	164.501	145.689	233.348	350.934	30.3539	176.198	392.659	175.129	173.18	195.619	175.007	79.2021	96.0432	201.912	198.463	131.425	240.251	233.649	155.174	69.9531	229.504	253.07
CCP43157	320.605	446.887	325.309	345.409	394.968	2.93719	359.625	103.282	137.464	368.02	313.501	327.792	239.476	444.589	227.95	197.772	581.831	136.975	345.965	307.946	349.19	349.31	349.563	680.842	334.663	156.339	101.871	588.104	241.208	264.431	222.761	82.8136	160.158	535.898	295.541	74.4448	313.647	47.1555	254.626	269.773	271.151	317.381	271.883	306.621	360.709	272.493	36.2511	301.892	291.441
CCP43158	93.6436	104.442	65.7592	117.647	79.7037	93.1136	176.563	62.9089	65.4867	89.3507	76.4576	106.683	98.5963	75.125	59.0511	118.911	74.9173	56.4074	105.204	145.177	113.296	101.19	89.7979	67.0087	85.7559	100.811	109.729	45.8465	47.2492	117.592	93.8741	8.67538	102.408	92.5637	75.7938	121.746	225.668	26.3734	51.0726	73.2024	87.7294	97.2281	62.8385	48.0099	132.775	88.4115	66.9653	100.216	107.266
CCP43159	39.8721	42.9403	41.0973	78.3605	48.9773	6.68934	31.024	22.0865	40.203	62.6927	49.3865	51.6212	38.9229	50.1433	18.2011	56.2273	32.7198	21.439	41.4522	51.6956	70.6351	39.5108	51.8745	34.9628	51.6443	57.6261	70.7476	11.1399	35.1261	72.6886	42.4798	4.51208	29.2323	76.6019	48.1807	50.6303	74.9286	13.1491	20.6991	42.8927	19.8286	46.8639	34.6893	37.5929	34.4959	72.6296	15.3098	51.3038	30.0969
CCP43160	56.5276	89.7545	167.371	204.604	110.196	32.7924	49.8164	93.1592	50.8781	52.0099	57.0669	50.4873	59.1991	50.4304	65.2407	175.002	46.8038	119.89	59.6072	59.8826	80.0195	80.7974	87.6258	83.1716	50.2823	75.6656	72.624	38.4291	35.6868	56.988	19.998	3.60459	79.2155	108.394	50.5185	42.2492	90.939	30.1347	62.0616	67.8672	14.4793	58.5992	22.6738	140.321	35.7969	87.4215	71.8173	61.9473	37.8248
CCP43161	337.101	826.063	281.18	2061.72	1520.67	1360.72	261.654	568.613	349.838	1302.15	975.277	627.184	1433.94	1067.28	471.982	826.501	343.877	446.698	577.919	1208.63	1302.62	816.816	843.117	664.233	1953.74	515.454	314.656	631.148	522.449	773.635	372.112	72.8086	279.294	1635.42	1212.84	98.2983	601.437	31.8267	441.28	758.66	151.982	1045.55	793.84	228.947	252.496	807.827	243.428	725.481	431.166
CCP43162	324.635	427.26	170.681	474.35	376.339	17.9903	343.304	85.7878	234.088	753.817	437.177	360.538	397.867	703.043	155.74	365.829	276.129	96.8348	330.105	760.531	783.074	497.212	673.114	376.142	572.929	277.626	254.548	114.17	349.843	550.886	249.883	65.5387	254.471	425.221	495.018	242.199	616.757	154.152	222.086	331.902	252.672	474.077	463.314	173.436	262.732	620.633	92.2546	554.239	403.218
CCP43163	525.795	725.954	313.588	445.937	413.964	38.1778	661.371	115.625	234.647	676.303	536.132	511.214	508.728	584.789	343.68	355.534	391.346	155.608	439.22	727.696	825.983	386.387	656.303	337.614	745.439	371.688	332.066	186.771	397.311	559.509	343.295	44.1545	325.297	620.547	460.245	262.65	845.177	91.9777	309.094	366.447	450.862	613.592	318.336	276.045	544.023	804.856	108.78	749.804	561.307
CCP43164	190.804	183.113	224.434	221.344	235.059	484.27	214.913	274.276	129.675	246.145	160.793	241.734	154.188	221.465	176.362	339.675	117.322	246.226	195.786	213.537	212.527	193.683	199.019	234.113	186.332	226.037	177.73	113.366	158.81	177.316	53.1648	15.8499	216.262	212.028	184.132	120.877	271.744	105.178	216.966	301.245	175.601	196.744	151.952	212.247	211.316	230.21	278.063	227.34	172.984
CCP43165	240.109	123.644	209.43	103.292	184.213	7.90781	316.285	48.9555	117.339	200.673	202.754	209.672	128.949	156.491	133.538	298.827	67.3634	131.861	188.876	250.07	219.517	223.385	158.968	124.261	163.414	211.094	116.435	92.71	176.352	166.519	65.498	22.296	150.711	195.439	156.631	79.0951	181.878	117.211	166.994	112.192	191.449	166.128	198.069	219.507	200.332	148.751	36.7089	228.558	192.439
CCP43166	144.206	72.2332	129.121	65.2513	111.043	6.22601	116.118	13.1318	91.2039	109.081	137.535	103.839	79.1289	113.419	92.5263	294.805	54.2678	33.7168	132.055	133.342	131.01	118.716	111.829	77.6465	111.179	129.381	103.851	61.9687	122.451	186.693	86.1516	18.6213	102.275	224.325	101.81	104.45	124.995	68.3869	60.6435	73.4941	83.6519	113.521	87.8495	119.968	101.481	125.295	38.4744	121.686	130.472
CCP43167	159.609	129.986	160.567	144.641	172.438	91.0928	134.868	110.23	139.112	162.062	181.603	130.269	175.329	167.739	126.6	256.638	82.4942	124.784	174.275	160.787	178.888	156.913	168.918	117.547	196.938	140.09	168.471	126.355	180.994	227.242	56.4075	22.3143	130.363	253.998	191.194	127.217	165.531	138.028	106.763	147.705	124.275	144.776	121.76	154.284	103.745	145.359	114.538	136.089	145.912
CCP43168	181.31	171.342	78.1688	85.4306	74.7929	5.21247	130.596	12.5491	97.4248	138.934	146.984	123.631	136.872	161.175	84.0872	166.474	150.261	21.4928	138.569	190.371	137.37	136.611	185.713	69.7371	205.962	107.779	130.204	62.5313	155.995	213.205	265.86	28.6482	147.367	156.177	146.836	151.39	176.572	25.8285	34.8462	70.3683	99.1429	166.643	131.774	73.1936	82.8106	137.107	20.8042	148.261	105.916
CCP43169	78.2574	59.8383	68.6423	103.881	89.3146	3.81344	70.325	27.7177	75.5834	86.2437	100.364	56.5962	93.4595	78.6103	48.0576	120.073	65.2902	28.5654	82.6034	128.47	92.6415	77.801	73.5947	52.0702	87.9602	88.5614	106.599	59.9779	81.4045	162.177	110.289	12.4007	60.2371	74.9496	76.093	107.233	103.076	39.9682	47.2766	86.5332	54.3997	67.0806	56.5802	62.9484	48.3187	75.4564	18.9929	80.7708	57.2849
CCP43170	51.3956	96.209	92.3053	129.326	56.945	29.4875	71.7297	85.1094	49.5177	82.8509	61.7372	38.0289	79.6088	53.482	56.8072	71.7408	71.7888	56.4049	37.5376	51.4618	80.6276	27.5821	45.7594	79.4385	60.1173	61.8145	98.2934	36.8566	39.7244	82.6899	55.0519	10.867	64.4545	85.1487	43.3212	85.3708	58.6106	70.4622	29.4562	49.8225	44.1738	54.9616	34.178	76.9584	45.5658	78.0902	24.1018	53.5744	51.624
CCP43171	162.681	1835.28	1639.33	2170.66	2740.16	312.707	401.354	3805.85	3470.12	2148.01	873.269	250.947	871.513	5513.07	585.312	4957.43	372.06	1352.74	265.376	1002.94	813.277	835.818	391.394	4753.56	1054.66	5511.02	3511.85	570.129	565.389	3789.24	884.022	647.165	148.409	1262.26	987.331	458.203	1088.36	650.608	120.334	1799.86	129.451	717.747	538.139	1766.59	264.199	321.065	2043.88	307.739	391.136
CCP43172	157.755	376.292	391.109	457.055	469.212	73.8384	259.216	104.982	219.884	459.013	281.314	149.979	229.215	755.524	533.276	567.308	298.783	97.5304	186.823	358.173	390.287	205.932	409.018	317.677	267.92	214.224	249.448	523.641	198.008	439.225	610.394	102.143	1131.41	324.706	247.886	237.722	298.517	128.368	382.059	693.522	191.281	196.558	233.639	408.507	203.095	286.261	222.47	235.746	298.362
CCP43173	77.5379	33.2466	73.4173	38.194	37.3474	4.09581	54.5597	28.6666	80.1325	82.5547	75.2371	56.6681	41.0033	141.053	40.9821	58.5396	35.3828	38.4915	59.0948	56.0955	62.2993	49.0122	57.1783	45.5939	76.0885	110.06	93.5623	41.6829	61.7167	91.5775	96.7888	39.6754	60.0927	34.8314	54.9856	104.249	81.5935	107.196	34.6603	44.7787	68.1657	57.7524	122.572	76.4009	67.8645	86.2605	37.2006	81.9889	66.0586
CCP43174	270.426	120.767	332.424	250.329	212.206	394.084	263.12	172.295	121.395	149.417	188.306	181.929	103.272	124.341	279.64	284.716	72.9003	237.563	181.971	234.143	171.499	307.806	256.169	138.886	167.079	164.401	145.706	197.714	145.375	131.629	69.0926	28.6335	205.374	162.583	156.473	205.302	170.69	110.44	263.93	187.115	173.481	156.304	203.067	298.769	215.06	177.196	364.227	187.712	214.285
CCP43175	311.8	190.076	286.789	175.4	240.299	34.8292	296.043	49.0044	241.493	284.191	333.112	239.31	290.808	184.79	169.281	335.624	158.36	79.2241	170.7	407.821	358.221	325.248	234.298	174.1	279.08	232.139	413.541	134.139	256.986	273.417	304.479	35.2394	357.187	306.563	299.892	705.158	335.11	127.668	129.889	226.067	171.579	204.704	211.589	277.026	214.622	303.877	61.5079	323.661	215.078
CCP43176	89.5758	164.471	171.078	399.119	244.419	74.5241	104.603	73.232	203.298	85.9906	122.371	87.1238	121.141	88.2496	164.602	168.096	90.9714	92.4302	80.6331	155.307	109.689	133.107	142.242	110.722	157.664	192.548	469.194	121.152	93.5791	126.352	149.524	24.3804	193.748	134.862	140.582	844.455	169.421	60.4272	215.689	301.098	75.936	103.05	76.6793	172.2	100.307	93.3454	80.6256	131.792	116.613
CCP43177	97.5891	75.1756	99.6929	95.4739	129.134	53.3418	57.5064	115.424	56.659	86.7969	110.926	87.6324	58.7193	82.9877	71.2121	92.6129	25.9417	134.924	99.8187	75.5752	93.5706	86.0031	58.9592	77.4377	73.8975	92.3281	207.877	37.3621	109.002	99.8238	42.0572	28.3145	88.0101	137.255	67.7786	286.477	120.828	35.091	75.16	116.448	43.0717	87.2554	125.261	106.872	70.6283	66.0042	73.0007	97.7095	68.6416
CCP43178	27.9289	30.3874	33.8854	102.42	62.6626	33.9577	44.3924	53.0488	30.8368	33.1354	41.551	30.3025	30.1725	22.6564	59.5521	48.0755	17.8239	43.4004	59.6759	45.8564	68.362	76.4408	35.5815	49.4578	34.7336	72.5301	307.939	28.5329	30.9808	19.2287	30.1143	17.7156	71.3412	40.1177	37.834	457.22	37.7166	17.8543	67.1071	68.0637	16.2192	31.3334	48.4953	36.9992	56.5498	34.3723	59.7437	36.9037	32.9847
CCP43179	15.3683	44.6568	47.3078	142.962	43.907	8.93735	30.1869	12.5921	58.285	23.2176	16.9834	17.3122	30.0432	19.9663	51.4602	76.1315	14.8454	12.3898	28.9899	44.5372	66.7801	35.6937	29.4564	52.1525	22.9008	76.6755	270.75	49.3552	23.219	24.6888	33.0608	14.8631	46.0641	35.0718	31.7421	259.934	37.4856	22.2401	49.8816	108.539	19.7835	14.7145	49.1437	60.3806	43.2541	34.5068	38.0365	35.7249	29.389
CCP43180	43.0377	34.3282	18.2207	46.6267	35.2991	9.88583	40.6088	10.9685	70.9716	39.7073	55.1117	29.3293	33.3754	34.0274	21.7076	71.1793	18.5535	13.3405	58.2846	44.3837	149.251	103.181	100.941	38.3195	32.2553	195.434	563.472	39.0196	50.7826	48.4871	80.3951	29.6892	32.8087	18.1045	54.4199	1218.85	44.2121	95.2531	37.3719	37.566	32.1817	28.714	49.4346	21.2177	122.081	85.4302	33.7017	42.6638	26.0363
CCP43181	131.187	179.507	122.788	197.613	185.472	1345.15	83.8193	361.073	90.0319	126.791	122.375	111.185	145.544	71.7613	157.123	217.32	83.9933	212.453	115.113	90.7609	516.785	364.101	444.894	231.872	129.906	293.027	137.517	160.936	112.642	104.123	87.3413	56.3867	122.532	86.3811	131.943	114.475	105.563	181.756	155.687	166.787	103.928	111.375	136.991	127.956	636.607	465.015	757.675	114.821	104.302
CCP43182	72.9803	193.296	81.508	171.248	165.947	1666.03	69.49	392.592	84.542	94.2616	87.5866	96.2475	77.819	41.6262	228.066	75.5056	79.8186	300.031	120.878	56.4395	573.831	323.978	408.088	345.004	129.591	244.316	104.589	139.633	79.8724	49.0206	22.441	108.852	190.381	49.6728	78.903	51.9146	98.4496	185.467	175.865	113.028	104.095	134.011	152.434	81.6796	626.731	571.414	1372.35	74.4801	69.0266
CCP43183	24.1413	115.213	49.1746	124.106	66.2783	5.05977	27.5338	27.3214	93.6001	55.729	39.9497	20.0014	41.5193	36.4229	19.631	436.085	49.174	13.7349	9.19721	70.0942	433.783	206.456	481.88	80.2396	46.7494	217.744	94.9645	33.1584	39.1798	64.3396	166.203	17.0329	26.3675	19.4717	47.8827	129.502	47.9561	48.3203	34.3018	37.2126	9.45198	37.4382	31.7051	51.9206	188.879	431.643	66.5389	37.4728	14.5906
CCP43184	27.0121	22.4869	12.6465	21.9939	12.715	72.597	21.1944	11.285	22.3609	27.3146	16.9064	17.0666	24.4199	28.7131	10.4621	94.8863	70.3976	6.81712	20.8055	12.9133	68.8946	32.932	52.609	17.7375	18.3757	44.6586	31.0648	31.1509	19.5626	27.0877	36.7516	10.0915	11.66	20.9752	21.4117	19.8006	19.0851	25.5223	10.373	17.0933	12.9587	14.3815	15.2512	11.6501	44.9956	57.6372	39.2409	18.0185	11.5138
CCP43185	325.273	270.811	248.461	366.026	240.609	431.767	390.303	211.024	196.145	412.981	348.777	368.78	629.345	334.603	222.241	252.95	240.056	200.286	274.948	490.995	404.801	213.979	181.002	260.156	371.901	389.062	279.863	315.889	356.687	375.653	455.906	58.545	325.385	143.476	397.596	268.441	430.764	95.9688	294.072	331.108	350.221	254.595	438.232	256.317	337.215	293.82	265.992	343.915	297.17
CCP43186	331.196	741.207	1248.18	707.847	437.574	7586.67	937.924	1954.07	566.804	494.729	299.61	447.706	925.746	307.619	763.948	244.737	869.055	1572.85	422.478	697.242	606.664	539.348	586.89	692.032	494.895	644.467	757.64	275.274	321.364	318.792	962.789	106.93	1255.85	496.036	464.386	1142.81	804.884	303.509	555.713	577.542	714.914	354.376	270.851	1361.8	639.385	792.739	858.433	550.512	1057.79
CCP43187	23.9456	66.4366	30.3901	51.7344	35.0016	4.42219	26.6621	24.0169	27.914	33.4747	28.5674	25.5943	20.7828	31.3729	28.4978	25.4662	11.7212	18.5243	22.1966	28.4791	20.6009	24.9841	34.7064	63.1719	41.965	27.9637	36.5024	12.0508	20.4447	23.7709	23.5693	5.21999	21.322	50.9715	27.8699	29.9754	37.4679	13.3649	30.4053	49.8492	19.048	25.7612	23.4536	28.5597	21.5115	25.0787	8.88671	39.2234	25.2345
CCP43188	62.4491	9.57168	27.1195	72.3218	39.0061	3.46794	53.0761	9.66114	58.536	13.7507	45.263	38.9621	61.4673	51.0629	18.2098	58.1326	65.9418	7.50722	28.3668	88.4414	76.1617	48.9822	37.4236	23.3777	49.0853	125.157	81.3209	82.2969	26.1279	46.3029	211.968	21.4426	57.0033	12.8692	34.345	155.344	87.6504	74.5166	94.7757	50.7357	106.009	78.4323	67.4395	32.4165	103.43	44.3769	12.7766	90.4511	113.027
CCP43189	0	0	0	117.167	0	0	0	0	5.52294	0	0	0	0	0	0	0	24.3337	8.90454	0	0	0	0	0	0	0	11.6108	0	0	0	0	0	0	0	0	0	0	0	0	0	0	0	0	0	0	0	0	0	0	0
CCP43190	16.6225	26.3932	70.061	90.1111	32.625	25.2634	33.8319	48.7772	34.7379	21.9125	22.4402	27.7919	48.043	21.8541	19.8154	37.8631	59.5132	22.2173	22.9249	29.3058	25.4295	28.8807	21.6639	20.1868	30.45	38.6156	64.1705	29.6911	23.1974	40.3566	62.6328	5.95534	30.6946	27.3437	25.958	105.555	27.6858	13.8271	25.0881	46.4537	13.2732	30.7506	20.8797	62.8156	18.1443	28.792	30.5404	24.0995	18.5833
CCP43191	80.3461	178.23	43.8552	24.5307	35.1132	41.2758	119.694	40.145	102.172	65.8956	65.8443	61.8309	40.4301	98.8404	91.7131	66.1236	87.2971	74.0343	59.0843	82.7953	55.9795	60.7539	46.8863	157.352	32.2858	107.397	96.4929	72.9883	37.6446	40.6076	52.8421	39.625	62.466	77.2571	33.9931	94.1396	73.7807	60.8591	24.3463	55.1151	73.0478	43.946	43.9358	50.2791	61.3613	50.733	27.5125	75.7579	94.9287
CCP43192	200.041	159.13	141.414	85.9474	119.91	3.92962	157.372	67.8125	180.331	243.458	216.553	156.361	123.339	279.178	146.759	148.038	88.0042	122.131	168.752	185.12	300.615	149.858	169.623	131.765	198.146	210.153	157.373	121.338	148.031	191.13	72.3012	67.4246	71.6972	108.761	188.749	131.6	232.003	157.722	80.5447	116.908	199.703	153.061	160.477	131.133	166.32	232.567	71.4829	235.354	193.297
CCP43193	388.775	2064.15	1015.12	1765.32	1029.45	27.3818	691.471	1515.04	573.789	760	555.93	435.814	667.326	624.926	514.01	962.689	216.941	1174.91	587.936	717.705	902.026	410.921	812.586	1120.23	859.906	644.54	528.228	388.546	373.916	535.335	307.403	97.3499	642.116	804.423	433.885	392.029	621.774	518.979	533.686	731.574	209.254	688.088	186.369	962.377	288.231	974.515	1311.45	449.666	880.033
CCP43194	81.9458	319.553	180.036	539.832	301.614	223.388	137.838	104.404	103.648	152.294	128.047	67.7866	157.804	169.012	146.74	357.871	119.017	79.459	258.199	138.859	187.449	148.407	193.288	306.636	165.591	122.834	135.905	113.221	128.057	215.57	110.14	33.3024	124.428	149.357	173.14	151.697	138.78	50.1157	128.883	323.571	87.7195	118.707	109.891	158.466	88.2962	175.129	169.563	106.618	160.94
CCP43195	348.048	330.432	490.664	706.957	676.849	458.481	330.773	446.91	264.884	597.385	404.171	312.756	414.493	407.529	233.414	519.839	127.934	377.424	373.056	437.828	535.957	585.705	569.152	354.913	535.67	339.474	348.657	176.918	438.809	481.091	299.013	21.8751	301.605	315.492	409.012	506.388	603.155	160.899	450.932	425.142	165.164	404.608	442.285	437.878	255.663	487.752	794.695	421.738	323.202
CCP43196	789.048	171.96	102.675	610.3	565.469	181.796	791.426	105.981	234.211	726.846	878.807	624.089	429.632	722.741	272.059	254.487	288.067	146.173	737.325	777.005	838.435	800.281	681.966	340.184	820.192	268.792	379.209	342.274	679.131	629.94	260.787	211.698	156.052	284.843	708.17	365.939	775.374	103.186	362.675	453.549	416.791	749.983	736.524	87.2327	528.912	765.75	226.05	605.875	426.095
CCP43197	381.664	251.191	230.49	448.627	282.461	96.5895	451.534	459.312	268.232	524.889	492.215	332.903	584.307	514.489	263.694	217.557	201.955	402	344.674	511.412	397.773	411.996	291.876	250.465	486.121	253.398	550.868	280.797	382.704	491.779	266.891	73.2845	212.869	248.715	495.441	404.976	443.753	84.8713	279.795	384.617	292.906	378.107	469.958	222.444	313.932	334.851	472.467	457.236	311.228
CCP43198	25.042	67.5555	71.8768	125.153	67.0947	12.0913	42.4011	56.3227	167.975	66.0966	37.7938	28.1363	102.648	124.107	86.7907	119.064	61.3102	56.5607	37.9291	63.8675	46.7499	41.7835	38.7282	64.1265	54.8317	43.5498	318.872	340.161	41.5689	76.1299	263.873	27.7272	38.2832	40.0053	80.9168	212.668	70.0957	30.6499	58.3944	102.083	16.8658	51.0346	25.1115	63.4688	23.2725	30.4192	47.6827	49.8964	30.8916
CCP43199	214.748	197.783	177.229	461.832	367.777	108.908	157.688	157.717	117.555	634.817	321.48	257.737	296.754	304.361	164.458	282.416	148.77	132.03	255.794	283.285	436.286	317.199	515.966	139.321	435.785	188.321	171.72	118.029	686.802	333.472	124.705	48.3762	195.076	111.864	454.388	87.2884	502.758	147.439	427.071	425.234	113.678	446.623	421.698	174.8	181.323	542.306	415.918	528.125	215.705
CCP43200	101.513	355.656	158.232	194.317	128.506	64.8179	159.534	302.101	252.814	191.97	252.072	117.408	851.487	170.623	127.597	1164.17	1672.5	135.16	790.96	126.694	111.944	118.456	102.372	35.6689	167.572	126.738	713.909	209.9	1153.1	2096.21	384.466	975.764	65.0563	80.1777	917.042	166.55	120.987	375.622	369.641	418.065	416.494	121.664	354.994	181.32	126.248	107.911	952.288	132.896	137.004
CCP43201	88.5378	182.415	95.4586	224.924	209.752	191.751	94.0529	302.56	97.4118	162.924	166.469	101.772	221.57	147.892	111.417	667.873	447.196	131.641	464.14	118.28	124.776	109.931	138.084	141.4	176.167	113.177	231.663	122.011	485.655	845.939	61.8313	340.36	60.6073	104.611	381.527	68.9707	127.754	126.041	252.122	236.375	117.629	123.469	180.104	113.965	81.2412	138.404	595.719	105.427	90.2766
CCP43202	173.462	110.409	179.583	570.16	428.379	5786.89	147.29	1084.67	117.678	245.679	285.646	240.183	452.773	250.969	341.101	244.9	255.75	777.208	425.017	155.243	202.442	205.43	199.082	314.234	336.18	213.642	174.696	222.057	432.421	377.355	46.1023	147.328	226.515	131.772	469.373	62.0058	207.429	79.1502	711.966	538.534	154.181	174.278	713.651	166.315	201.387	207.258	2529.25	168.011	130.166
CCP43203	426.302	536.563	600.507	623.07	531.21	1027.58	242.904	699.795	357.917	435.936	445.681	420.652	422.6	412.358	560.256	278.317	353.911	647.206	373.531	214.029	439.181	290.706	408.38	441.304	465.618	671.371	531.578	556.001	511.999	560.59	200.315	97.9541	384.106	405.179	462.112	440.182	440.678	356.938	641.721	488.688	363.866	451.948	484.844	614.676	493.981	503.346	612.368	439.458	302.525
CCP43204	130.161	26.8789	35.8279	28.4351	53.018	7.73136	180.828	7.36355	39.9254	56.5948	77.622	146.996	93.113	152.369	62.4562	65.9018	73.3791	12.1385	99.7251	126.391	81.8492	55.44	49.5088	11.6125	67.3415	88.0114	50.2697	66.5218	73.9315	90.7489	66.7665	26.4759	70.1233	28.3225	77.7461	47.0415	78.914	69.4402	66.5246	33.954	179.978	122.548	97.1483	37.8021	148.159	57.0768	23.5541	96.5163	129.221
CCP43205	170.488	70.8855	113.554	121.672	84.7639	30.7696	203.56	26.7297	86.434	125.94	148.261	143.11	108.488	97.9194	133.645	111.876	93.528	54.0234	170.497	127.971	154.042	84.8169	131.594	56.7581	122.927	154.293	128.96	82.7848	106.563	141.991	100.288	49.7107	126.17	77.0428	127.79	232.296	130.076	132.794	116.074	77.7415	177.234	122.219	146.324	128.036	171.523	134.951	55.7666	139.029	170.735
CCP43206	366.414	277.808	199.031	301.501	331.292	479.551	349.994	315.368	224.882	314.655	330.812	405.837	466.329	242.907	311.548	455.509	245.18	373.304	336.189	304.657	332.318	223.769	350.787	115.836	364.339	291.894	296.415	348.541	340.728	376.509	359.765	66.4774	274.033	274.605	398.871	428.351	311.367	215.176	364.801	155.183	458.206	370.244	296.473	186.536	439.124	343.95	564.559	385.216	351.923
CCP43207	132.68	59.9069	91.8338	69.3326	79.2919	45.1906	74.6763	71.9178	61.9476	73.0373	95.4542	107.613	67.111	70.5178	82.536	124.896	66.3145	84.003	133.595	69.246	77.6708	83.9484	63.9872	59.8878	75.6083	62.0952	81.3652	77.1995	77.2538	83.8537	93.7465	29.6122	82.4087	66.9121	81.7262	129.128	60.7165	82.0471	79.1919	56.8328	117.494	87.6395	99.3429	90.6363	104.273	74.2486	101.23	84.9361	109.397
CCP43208	389.821	192.853	46.5228	210.465	387.566	338.603	224.203	68.813	623.343	275.142	337.301	375.365	237.253	232.728	351.207	114.959	512.577	80.6706	701.616	267.632	225.769	384.78	382.335	113.508	356.944	235.766	404.692	256.974	372.738	355.4	6746.71	107.263	365.836	152.197	313.067	527.161	310.573	386.041	3374.64	248.982	1903.16	263.177	189.918	69.1874	442.995	343.259	89.3597	340.126	268.351
CCP43209	400.71	1845.25	291.063	202.638	319.959	30.5072	470.202	116.651	1323.83	860.978	326.868	563.18	302.169	477.734	671.479	713.348	1404.34	140.516	347.889	1024.13	516.023	502.371	966.06	237.939	229.87	1493.85	1412.15	1113.51	381.273	409.377	1529.34	142.47	1180.99	657.28	237.439	514.261	756.88	660.61	1506.12	387.919	1297.9	527.619	262.431	315.896	552.217	753.205	71.0733	882.022	368.256
CCP43210	803.034	1558.85	1650.87	918.385	875.672	192.504	2149.29	526.013	626.435	1579.23	808.632	1151.82	1294.22	1329.28	1021.28	1324.35	1557.66	468.044	678.719	2840.28	887.657	912.579	1439.49	589.438	1103.98	775.356	1289.91	1269.43	875.212	911.619	4250.55	248.999	2094.94	769.105	867.776	2886.9	1824.54	2075.82	1440.05	945.88	1460.99	1451.25	1118.76	1753.93	1638.17	1330.77	1004.74	1654.4	2080.68
CCP43211	440.523	292.719	191.278	184.194	229.183	59.7741	324.484	38.4419	725.982	589.073	338.323	486.826	351.441	589.603	315.391	430.491	695.44	62.8136	199.372	394.665	475.815	239.346	581.522	221.774	439.451	829.336	907.648	400.588	373.831	478.188	1201.68	203.094	371.387	385.845	374.728	736.923	584.87	779.712	322.117	272.929	477.2	395.209	347.592	168.815	463.249	670.208	142.181	526.966	272.504
CCP43212	248.782	89.6068	137.839	96.5817	133.513	2.72122	322.076	21.1516	207.738	240.974	207.84	218.539	150.056	300.065	128.123	164.536	147.692	32.5394	242.374	321.287	239.05	251.965	242.382	116.389	209.699	293.954	240.981	164.736	228.939	228.378	146.338	90.4839	149.628	129.406	197.632	167.327	255.527	209.86	145.022	121.268	186.7	299.363	281.055	119.608	236.582	238.915	22.5575	291.494	209.498
CCP43213	211.586	329.251	383.713	403.665	367.083	989.126	277.762	930.18	178.394	481.162	276.156	287.925	567.044	375.35	293.376	190.944	693.77	546.797	290.146	417.439	445.788	279.031	385.661	275.135	418.586	305.504	233.097	213.344	267.885	415.011	395.045	65.482	152.133	535.656	374.489	221.434	512.604	145.322	249.101	397.036	147.859	435.451	262.717	327.951	238.799	470.736	379.391	377.74	269.814
CCP43214	89.1551	97.0722	104.341	127.086	67.4027	12.7385	80.7201	39.8455	45.9521	86.8403	92.0429	94.5737	114.212	71.0771	84.0211	187.862	76.1122	48.6546	88.6588	100.689	96.8518	57.4487	130.919	118.339	119.41	61.3691	72.1483	78.9617	70.7171	104.862	108.163	35.3742	117.256	71.3215	107.122	62.7885	103.436	45.4832	52.4587	94.577	75.1462	96.5944	67.7969	94.4224	72.5338	88.6522	66.4859	99.3067	60.1581
CCP43215	61.1536	115.606	73.1396	88.0259	90.4841	189.836	75.6756	104.131	92.4702	66.5192	67.865	56.2133	75.6415	45.5033	102.694	128.223	53.3523	105.399	48.7509	96.3258	81.4432	29.3073	91.1993	161.323	68.7358	90.0785	101.116	80.7499	59.8709	33.6829	48.4614	25.6592	94.2403	87.1023	55.9644	110.268	76.015	86.6286	63.7868	87.9029	51.2821	61.0175	41.2093	67.6782	63.5113	80.5028	89.4577	65.6765	74.0751
CCP43216	81.4074	88.1346	37.063	101.893	75.9473	23.2235	147.975	70.7119	37.8175	98.9737	110.43	66.8556	81.2046	70.2507	70.1799	94.6121	60.2134	77.095	103.38	162.054	101.774	61.1402	108.136	127.65	78.2632	51.091	53.8027	40.253	64.8693	69.9096	33.5013	29.6953	74.7186	88.4274	63.8354	43.5352	89.5914	23.6983	46.723	77.5687	83.0635	60.344	83.5645	36.8595	73.7255	105.123	55.876	102.86	134.255
CCP43217	490.734	289.942	1038.83	765.333	681.113	330.387	307.655	361.94	553.972	719.619	493.2	440.692	854.357	493.064	416.397	2494.31	898.389	408.304	670.53	506.516	910.623	488.259	1142.54	236.932	993.891	714.425	919.713	239.297	1260.99	1055.83	852.485	45.2248	673.76	498.538	952.529	882.044	876.771	727.119	632.683	678.007	288.228	998.102	631.362	945.927	307.054	1124.98	1268.31	759.915	336.048
CCP43218	199.719	146.199	108.215	187.416	120.986	2.32549	169.256	31.6725	264.557	287.894	200.098	177.082	205.327	259.472	121.838	286.597	275.356	38.9944	188.105	276.762	320.806	177.368	319.465	98.623	426.982	336.435	453.653	164.589	369.879	444.548	317.799	36.1066	166.943	90.2921	268.18	549.926	376.327	489	146.048	161.535	133.485	265.569	220.085	112.069	154.127	323.203	58.3074	276.062	174.978
CCP43219	412.63	142.211	288.137	229.437	211.076	9.13996	496.757	39.449	623.372	333.824	322.223	457.029	423.256	418.902	192.175	708.069	738.256	85.2737	351.172	477.858	428.598	396.196	367.539	164.223	388.102	727.978	758.706	479.246	611.511	533.316	761.467	51.8966	503.776	205.098	488.544	712.74	318.856	993.499	434.284	245.431	506.45	382.694	391.03	306.509	655.18	364.465	112.878	392.466	304.105
CCP43220	531.735	185.684	196.158	83.7976	152.586	28.3448	394.031	18.1206	332.82	380.29	322.807	516.456	233.085	386.353	260.31	423.922	239.737	59.6778	263.555	362.58	361.473	331.066	313.547	78.5277	288.204	303.423	380.599	264.755	403.573	383.086	641.046	77.9721	439.921	212.159	294.235	661.508	307.029	475.235	158.384	115.096	529.068	343.061	333.426	196.649	640.374	293.499	56.7962	471.18	357.375
CCP43221	694.656	61.7511	383.072	120.695	182.752	176.947	524.987	158.258	253.69	307.157	480.108	329.805	315.556	358.995	249.837	269.78	192.607	262.761	446.886	412.442	360.549	371.433	271.527	181.965	337.59	206.163	313.387	321.04	387.041	334.396	392.621	105.374	154.764	113.726	421.547	681.168	217.687	466.792	212.829	127.734	604.46	278.678	772.246	389.035	679.522	365.205	349.238	346.589	555.641
CCP43222	16.6542	25.62	11.0612	55.0388	20.3287	20.8634	51.234	21.016	31.743	21.0319	13.3333	15.8915	27.1599	23.9511	15.7829	12.3545	28.3899	10.7169	41.9411	27.0545	17.603	28.4692	15.264	24.8241	20.0204	24.6684	26.5154	53.7849	17.3173	6.74485	48.521	17.4916	15.345	14.4346	12.6075	14.3362	20.668	27.8126	43.0013	26.7503	7.56665	15.1065	31.6326	6.8753	21.7134	16.9688	29.313	12.2974	11.5251
CCP43223	277.875	112.645	147.371	232.503	196.73	37.8743	283.566	67.754	79.1593	255.815	159.095	204.443	231.483	175.378	140.72	290.732	112.137	79.1611	157.037	240.548	249.343	179.669	189.256	75.2888	195.944	157.673	126.275	88.3018	172.194	154.446	413.142	42.9599	245.928	127.462	162.453	274.069	274.798	90.8593	186.595	98.0507	297.024	227.109	145.273	137.705	274.95	237.313	111.148	259.892	243.096
CCP43224	404.506	208.413	597.853	246.094	245.502	30.4826	645.046	186.901	296.613	297.474	337.903	313.279	376.638	205.767	249.592	502.159	218.555	280.219	753.709	661.033	368.043	377.857	329.591	259.486	293.052	516.308	402.372	181.843	292.056	370.623	1576.86	62.6533	342.208	301.648	216.696	1780.58	334.645	399.64	253.242	169.016	296.56	273.874	326.436	590.167	389.977	304.126	244.352	385.894	450.455
CCP43225	250.742	132.274	237.386	219.465	245.012	46.2925	515.326	150.274	117.822	232.972	282.306	204.481	239.315	200.118	160.961	322.546	134.669	180.785	669.936	375.868	220.711	270.761	245.204	292.472	161.706	260.259	148.071	138.864	229.162	221.876	519.705	46.9712	283.167	175.825	169.278	453.797	219.379	174.446	272.968	171.538	244.919	199.103	228.52	250.755	306.119	236.38	393.034	277.486	299.102
CCP43226	91.9582	56.8188	21.4955	32.6415	32.9025	0.0851107	89.098	3.47755	61.8391	96.5169	89.1151	85.7406	46.7648	118.552	25.7865	120.864	41.4299	3.26374	119.047	107.804	90.2188	66.7182	92.1081	54.9207	53.9085	100.488	78.3	20.3864	77.2688	77.9228	135.044	41.2577	42.8649	60.9041	63.7233	93.3572	80.1296	36.3689	22.9355	37.2335	72.067	62.4523	77.7903	23.4853	100.341	84.9503	5.40901	84.5194	77.7727
CCP43227	9.13102	50.7912	56.6399	40.2349	14.6455	13.1837	31.3871	17.6838	31.6094	17.4249	22.3056	20.572	9.73643	25.8828	53.6504	76.7674	14.8554	21.0648	13.4799	12.4525	19.3024	15.5176	13.5495	102.153	0	15.5055	34.7494	15.8565	12.416	4.19108	27.4088	35.3236	16.8547	16.9873	17.4088	12.7704	24.2967	11.5807	29.7922	26.6578	16.7919	2.76082	8.54594	53.4017	11.5647	21.0879	16.1905	14.8581	10.6095
CCP43228	22.1792	45.9504	31.3029	24.8028	19.2523	0	20.0499	13.2916	71.8233	15.1504	25.8587	24.5303	15.5873	30.0057	21.4009	43.92	18.1443	9.79062	12.6505	21.1386	29.3034	21.0733	21.3177	39.3339	19.3149	35.6573	65.9835	14.8472	16.45	24.9875	44.0308	27.0003	24.564	20.3685	18.7403	39.7198	23.2808	20.6545	17.0376	21.4252	26.141	13.7168	26.8911	34.6958	23.9408	25.0291	4.69239	18.9825	19.3277
CCP43229	79.7443	31.9472	11.4829	29.0058	24.6607	0.814654	82.5666	0.840556	70.1077	106.596	86.6372	77.2886	64.9769	124.75	13.5459	58.0737	57.6014	3.19114	56.6409	122.346	102.576	112.379	102.145	28.4051	103.776	42.3763	69.1562	18.3149	84.905	143.991	176.14	24.178	20.3538	33.0862	67.7711	68.5183	119.679	27.7433	18.4093	22.1894	58.1062	70.2863	96.1096	15.6361	75.7488	92.9527	3.00136	89.1887	67.1974
CCP43230	202.242	169.986	257.938	165.664	163.403	93.799	203.294	147.039	121.911	246.573	169.507	186.153	172.029	207.628	161.737	339.9	122.331	171.6	135.247	235.735	210.718	264.675	289.846	178.104	250.955	162.531	185.666	104.483	157.478	232.465	227.782	31.6346	189.711	244.144	178.786	378.372	248.374	184.997	110.241	113.991	179.92	210.624	189.283	223.648	204.332	258.154	221.444	248.324	160.424
CCP43231	141.678	197.608	196.996	338.713	256.711	18.0816	328.355	126.525	148.608	215.81	166.868	160.054	173.732	139.842	162.748	295.204	85.9734	116.805	224.841	182.691	208.044	210.245	250.029	132.716	194.531	161.29	164.989	144.374	140.357	150.496	213.702	52.8509	331.996	170.12	177.987	272.055	220.423	106.331	229.22	250.13	147.393	155.59	137.098	183.563	154.125	222.614	118.093	170.787	142.203
CCP43232	243.361	209.102	137.661	270.48	209.434	40.3923	258.082	136.562	138.329	335.091	278.668	205.608	334.218	233.28	83.294	352.282	234.64	82.8309	241.383	376.706	340.479	310.736	346.412	183.41	309.447	141.845	195.679	144.383	246.707	362.779	428.029	69.5903	202.319	204.95	285.069	148.092	333.897	88.8749	96.0408	168.27	142.653	212.369	224.209	126.393	166.84	337.474	127.142	272.376	211.127
CCP43233	126.303	69.5465	61.491	113.9	101.29	7.15141	95.3136	40.5373	57.5259	109.88	152.973	70.3026	95.7264	102.009	54.3321	208.683	37.7728	48.1017	87.7448	119.687	104.705	146.147	75.106	73.2476	84.6147	76.058	82.2027	47.3894	122.913	174.769	59.0992	26.807	75.4276	99.1037	116.861	54.9321	95.6695	35.5168	54.1632	106.14	84.0271	66.8298	65.1893	63.1711	68.221	80.7879	54.3414	89.3761	82.5487
CCP43234	174.919	54.5681	44.9478	49.0918	105.032	1.70071	140.99	8.15973	63.0402	108.738	153.532	144.101	103.62	116.444	43.6465	193.034	41.8603	18.2765	101.726	210.236	148.156	156.439	79.966	39.039	97.0396	92.5814	74.6019	38.825	124.129	248.97	59.9309	38.9077	117.038	120.701	90.9526	45.8658	107.461	61.8827	41.6147	42.1009	87.0796	96.1597	130.638	49.1227	83.5437	111.534	13.7064	146.217	87.2499
CCP43235	164.928	102.407	156.09	175.31	159.068	54.5192	208.868	99.7029	64.1859	170.62	138.741	165.842	91.3255	119.952	117.252	191.589	67.434	118.214	112.769	149.751	174.936	157.254	173.248	95.5578	192.177	109.921	76.1504	66.3255	144.787	131.481	69.8308	28.156	141.369	104.388	151.43	71.8939	156.734	54.3688	138.778	122.538	109.189	139.103	153.548	136.679	134.127	174.412	46.1748	141.249	159.105
CCP43236	1011.51	2059.55	372.235	2960.27	2494.42	51.1159	663.108	698.444	173.679	1187.12	1164.88	1394.69	1930.65	1483.79	548.312	487.052	851.617	537.458	1284.21	1075.98	1357.8	1201.58	1530.99	400.592	1976.7	198.757	196.122	1361.99	976.539	1392.83	555.637	383.78	1390.74	761.004	940.142	163.55	1124.67	1009.53	1870.34	1167.33	837.07	1027.61	2201.07	417.738	883.963	1168.03	343.015	895.861	841.799
CCP43237	0	0	0	0	0	0	0	0	0	0	0	0	0	0	0	0	0	0	0	0	0	0	0	0	0	0	0	0	0	0	0	0	0	0	0	0	0	296.195	0	0	0	0	0	0	0	0	0	0	0
CCP43238	232.73	231.168	288.571	354.558	322.547	554.996	244.219	227.336	300.462	568.828	298.743	294.939	296.515	713.508	276.908	559.732	224.856	234.479	282.943	348.748	357.678	319.534	413.274	280.347	408.727	504.068	392.976	241.219	367.648	351.097	125.592	78.1035	197.377	211.837	417.204	234.88	625.937	205.223	332.581	419.77	219.973	301.519	380.78	283.035	231.906	394.716	602.21	346.977	289.861
CCP43239	568.11	761.721	635.142	660.181	734.072	400.786	590.732	396.988	513.627	744.854	632.332	774.102	576.238	866.004	788.428	502.873	653.718	431.088	797.79	697.662	682.554	575.574	684.824	571.935	569.593	681.281	444.901	479.535	653.314	634.7	391.771	245.478	351.925	562.874	655.853	386.235	820.574	471.045	862.97	761.909	491.057	692.028	582.71	663.768	614.273	588.372	828.274	732.834	731.328
CCP43240	239.233	677.463	499.039	634.308	384.049	1111.44	276.734	962.394	296.663	338.38	311.018	352.998	295.215	351.003	597.338	223.407	271.18	561.803	276.072	300.409	324.09	245.368	336.247	591.257	352.185	578.877	351.693	245.978	354.316	298.487	101.648	101.773	187.655	279.202	362.158	228.669	334.617	127.053	481.062	596.591	247.857	368.799	279.88	517.509	282.013	383.251	444.356	307.823	293.873
CCP43241	165.034	100.459	207.87	295.245	184.629	274.977	89.4695	293.85	71.8476	134.163	179.69	130.285	81.6527	181.04	122.867	101.917	98.2693	189.527	128.639	55.3664	186.995	93.5627	161.629	315.053	190.555	95.3154	80.4348	68.5168	113.101	216.34	41.6124	41.2529	82.9295	100.214	183.124	51.882	95.6064	37.0961	94.0963	162.569	122.369	184.426	94.5288	182.463	136.281	175.325	352.03	103.121	157.047
CCP43242	203.465	355.971	198.983	111.196	125.366	31.9654	159.097	50.0035	142.065	124.273	179.546	150.075	120.223	142.807	178	123.317	131.512	68.3773	153.054	122.832	196.792	120.47	137.499	199.28	118.627	117.39	137.329	83.7006	122.178	182.614	151.324	36.2509	192.467	249.392	110.568	160.074	115.767	58.7915	71.6179	101.209	147.761	143.805	117.653	177.703	141.704	142.166	64.6284	141.59	146.249
CCP43243	165.998	200.44	117.737	426.084	322.533	541.03	141.452	262.933	91.9434	214.29	258.979	217.794	359.215	200.671	274.527	111.947	161.344	172.945	172.983	94.8808	161.694	163.454	172.065	224.49	251.517	194.239	122.534	189.132	141.627	212.89	99.6561	57.3884	96.5585	223.442	186.167	88.7675	215.284	33.8186	205.344	229.108	122.108	197.81	164.501	109.821	146.345	124.031	244.56	154.351	174.439
CCP43244	73.9136	66.3582	103.411	89.9656	88.5154	1264.9	72.1219	164.182	32.9473	42.1466	62.4301	81.0072	76.1452	36.9365	98.0371	57.4676	23.7148	155.449	81.9462	47.5891	56.8036	57.9514	47.5208	71.135	51.1527	51.3484	44.851	45.4777	49.4515	54.7409	37.7883	13.736	80.184	61.8296	53.8978	41.24	36.8558	21.116	97.1686	73.961	73.4328	53.5556	66.9727	102.18	88.8585	38.935	258.267	45.3848	74.1624
CCP43245	201.459	79.4464	184.289	280.491	203.215	207.551	225.68	76.9064	76.7143	144.168	281.218	312.044	196.915	111.534	176.6	220.27	52.4922	133.992	346.977	218.935	190.755	353.065	280.26	147.906	134.018	129.509	106.988	128.248	308.177	115.585	102.047	26.2281	104.92	111.501	288.069	134.006	162.733	98.2719	308.756	238.938	389.005	175.123	282.825	217.515	244.522	237.479	86.5128	210.739	201.161
CCP43246	824.178	484.785	443.967	643.697	573.939	70.5314	769.973	123.912	417.1	626.881	718.069	815.618	372.013	493.299	902.172	689.835	364.382	216.718	921.914	749.472	595.174	812.279	740.189	250.58	561.967	413.546	410.49	351.182	1039.9	530.397	315.957	138.639	1103.1	528.703	708.897	345.306	747.725	696.131	960.701	847.365	1083.48	742.496	948.532	463.019	926.585	693.679	211.899	826.811	845.927
CCP43247	1439.43	277.818	484.133	235.539	355.629	153.57	1358.38	63.5028	466.764	1034.38	931.945	1218.8	647.914	656.328	553.816	1140.53	811.965	199.464	1305.27	1158.75	1217.61	1175.74	1466.61	395.418	839.494	533.269	570.229	317.82	1620.56	808.901	727.443	217.906	1522.5	534.812	1138.72	487.906	1131.45	1118.13	482.758	448.429	1425.16	1154.76	1248.16	521.487	1489.76	1431.02	161.756	1369.75	1307.85
CCP43248	1567.22	401.009	398.435	209.897	382.928	30.7239	879.513	65.5611	446.882	810.504	842.108	1225.39	490.675	625.708	719.068	709.577	364.561	237.178	807.735	660.838	891.229	493.487	894.3	204.524	744.709	494.399	530.236	199.597	1499.9	898.448	567.925	109.707	967.442	598.511	662.562	675.904	897.257	1243.97	424.954	298.746	1033.1	1280.67	1220.34	416.355	1646.7	806.579	187.83	1408.47	1099.86
CCP43249	723.344	142.183	361.511	153.444	334.11	28.93	432.186	65.4444	261.258	414.832	435.904	681.399	216.072	280.232	528.144	505.915	145.462	293.043	453.187	293.363	418.24	378.548	358.475	176.791	451.969	310.204	237.59	135.645	843.062	360.237	143.441	52.6505	673.916	355.042	310.657	225.835	438.312	892.718	495.171	192.112	473.874	668.01	630.525	402.199	739.612	370.198	220.71	617.635	480.777
CCP43250	1510.58	213.796	361.821	203.72	385.425	60.4473	834.089	212.565	289.464	645.666	762.115	1158.05	550.275	492.854	546.71	436.218	208.506	583.181	992.248	619.888	958.466	782.919	661.815	149.496	724.618	355.67	307.103	172.453	1225.29	500.403	207.226	112.888	868.409	522.129	654.844	172.422	452.097	1408.71	531.928	196.325	960.341	884.535	1631.3	400.057	1564.75	648.534	304.509	993.862	936.653
CCP43251	1772.53	192.225	171.69	110.17	345.483	37.0493	700.793	2.6465	231.777	559.364	814.203	1435.52	265.197	541.328	408.538	372.632	291.426	44.0673	868.362	472.426	630.068	472.978	641.454	99.3711	504.227	271.787	284.413	247.982	1363.46	733.853	188.415	107.491	1211.1	411.578	412.08	173.716	510.969	269.214	322.414	125.084	1080.27	1213.91	653.976	195.003	1554.98	446.744	56.4364	1150.78	997.657
CCP43252	682.813	130.851	185.979	112.259	173.06	152.272	546.132	64.2965	218.669	400.481	399.6	388.879	185.044	439.538	215.828	272.959	112.035	108.531	415.087	542.048	445.523	412.48	268.512	0.000497804	341.471	263.188	227.728	136.661	556.204	251.803	323.99	272	299.896	169.179	274.802	827.498	648.369	170.487	185.579	100.927	431.615	387.629	523.024	219.747	819.682	317.21	177.348	436.338	501.828
CCP43253	202.229	2572.55	562.89	317.047	399.843	100.435	118.323	380.113	446.257	759.518	812.344	118.267	545.975	1306.56	354.754	317.167	823.836	499.193	450.994	551.585	215.266	442.39	306.472	313.851	225.324	835.868	676.727	614.135	249.63	653.702	276.395	839.307	83.5081	324.996	248.154	579.902	911.843	444.544	273.756	61.7004	474.763	48.1356	293.974	500.572	266.12	283.208	498.292	811.172	228.724
CCP43254	57.7285	132.53	94.6897	160.63	95.6475	47.3701	88.2137	57.049	52.1328	113.414	99.8538	44.1077	79.5258	73.5605	61.6401	96.3285	53.5952	52.4329	109.043	107.456	115.213	59.0463	81.4066	74.3109	74.1922	69.934	74.1802	75.0066	73.6212	111.09	30.9976	63.5402	39.655	87.2526	80.4961	37.7575	117.763	48.2744	72.0584	104.281	54.9934	38.3784	86.0781	89.7197	57.6745	99.3712	79.393	93.7698	71.0856
CCP43255	64.1805	82.4238	56.8653	147.883	87.8213	24.3249	69.73	31.7314	95.4253	48.2252	75.5916	45.5481	67.5803	64.8111	57.1732	80.2225	43.0716	38.8661	90.0105	73.8509	76.3164	80.5758	24.1069	73.9105	61.4813	78.1193	112.28	49.5106	49.0893	75.1189	31.7876	50.8505	49.2494	66.805	66.5352	48.8487	33.3931	37.8036	59.5085	71.4016	42.4898	48.0282	57.4401	54.1373	67.5694	37.9823	38.4077	33.009	70.261
CCP43256	101.379	96.2753	299.015	147.658	106.624	13.6971	103.877	151.114	65.9553	69.7119	107.323	123.262	74.2817	85.4885	60.0068	186.785	34.0352	137.696	185.616	102.534	90.3933	108.859	40.9708	147.981	81.0202	61.1674	91.2507	60.8837	75.4717	127.899	30.6013	28.5673	101.886	165.51	108.521	64.5082	23.2514	26.5223	32.2229	75.4283	81.2402	134.598	69.9699	256.068	101.859	77.1726	62.8907	68.7248	177.925
CCP43257	10.4927	42.1406	24.1331	138.705	34.7107	6.628	25.1185	60.9624	118.777	67.5787	21.9702	10.6379	50.3476	16.7301	29.3339	20.0489	28.0065	19.3258	54.2151	34.8794	30.4987	17.3858	37.9519	31.254	77.0606	69.8708	128.056	39.4205	32.1018	28.8964	35.4331	18.7344	34.0326	10.5411	33.7582	77.0426	55.3412	20.7293	33.7	54.0584	5.78877	28.5527	25.7784	32.5707	8.30579	27.2617	33.14	38.416	16.0014
CCP43258	3.72637	15.3139	34.2825	19.1565	10.0859	13.4507	8.23439	49.962	29.4115	0	15.605	0	7.94686	11.8831	7.76909	20.8858	1.13671	14.1427	5.50114	7.62282	11.816	5.69944	12.4415	28.765	0	33.0853	34.1082	20.1597	0	5.13113	3.35566	4.99	4.71663	4.99142	10.6568	12.9655	12.7485	10.9064	17.6674	21.1181	8.2233	3.38007	15.6942	29.1694	7.07933	17.212	75.5716	12.9934	9.74187
CCP43259	150.692	61.237	127.239	104.711	84.6741	126.875	154.282	97.8799	82.2676	84.1034	105.302	126.218	113.016	78.5581	92.8593	56.1635	78.4096	92.9596	188.934	125.37	110.122	90.9798	68.2069	89.7173	98.5387	101.587	117.303	125.364	84.8051	77.9366	101.938	36.0459	89.8931	89.4965	90.2117	146.943	81.1955	46.637	99.0802	96.9996	125.301	111.182	93.6306	132.634	122.824	83.2585	138.073	108.609	157.865
CCP43260	74.8868	166.858	55.015	112.966	67.5634	21.9171	104.358	19.9003	74.2688	46.3484	76.2823	76.6072	51.7958	62.3913	59.4602	46.6654	52.4793	18.5261	62.7465	136.63	47.0639	45.4027	65.323	93.4021	62.043	112.829	132.071	42.3793	49.5379	58.5262	69.2594	11.7447	61.1635	77.7175	57.882	77.4637	70.3969	18.956	55.7186	64.9112	104.962	86.2861	56.8283	46.9834	102.536	65.4404	16.1494	43.7555	104.943
CCP43261	637.954	136.069	216.619	194.763	242.238	17.2949	570.358	28.302	220.473	307.871	370.429	448.853	287.964	260.709	168.672	508.076	93.521	62.6103	282.934	428.726	358.398	470.619	288.248	48.2426	363.336	186.979	279.382	112.185	290.217	440.609	451.987	22.7332	509.185	376.4	284.111	586.707	385.344	200.936	146.405	182.204	458.062	414.246	333.033	184.228	449.188	315.329	99.2529	423.631	473.743
CCP43262	512.503	90.104	115.09	164.265	197.705	8.07369	390.397	13.4735	103.285	225.482	318.675	332.594	205.32	215.016	98.2436	270.8	93.1496	31.4812	249.805	384.943	364.902	461.595	288.976	64.6252	281.962	103.33	137.924	80.2819	255.214	289.246	190.037	15.6272	284.344	288.317	304.537	213.569	322.723	70.0188	108.278	140.038	376.637	319.326	238.922	93.1874	374.433	261.653	26.512	322.141	345.765
CCP43263	555.74	55.2566	269.842	142.847	236.106	21.3336	270.302	68.4012	105.17	222.206	356.481	405.432	199.41	210.977	135.929	527.57	48.7052	159.52	329.472	224.662	388.803	408.809	246.416	105.102	246.748	98.4794	124.24	71.6731	275.88	293.95	69.9046	14.1751	421.078	306.231	251.012	160.143	237.407	136.578	150.294	185.766	358.187	335.262	367.806	243.347	414.496	261.787	161.008	274.368	273.663
CCP43264	766.561	59.2259	155.689	77.8672	204.734	1.23857	279.54	30.6709	71.1758	269.126	423.182	499.096	116.351	209.362	89.3597	353.611	52.5451	62.3571	452.864	183.204	346.724	330.986	263.498	75.3168	260.332	52.2413	73.1497	59.9535	344.335	344.916	150.173	18.686	562.335	292.167	256.12	116.791	215.217	125.737	78.8238	113.229	324.849	387.189	471.123	148.934	453.276	198.908	63.6562	267.53	275.695
CCP43265	448.597	64.0398	140.007	75.5735	144.392	3.51787	246.187	20.8175	63.9433	158.358	250.88	280.536	143.044	108.167	118.601	248.293	54.4748	63.1622	251.36	181.775	243.591	175.514	150.255	49.5451	207.589	67.4639	72.674	56.9181	175.395	308.263	120.804	18.4246	320.821	365.653	137.718	96.0676	152.328	137.588	74.3081	59.6624	225.825	256.885	183.904	139.038	286.804	176.754	55.6543	202.497	252.914
CCP43266	392.042	98.5403	156.639	129.619	222.977	14.4664	229.353	65.7908	60.3338	187.525	259.282	296.581	133.136	150.198	96.3154	224.696	59.4036	122.626	289.001	217.049	264.484	226.333	216.726	86.8277	231.009	70.3747	75.9065	55.2862	220.08	365.077	83.286	23.8525	260.876	241.92	166.78	96.2237	185.745	67.6728	95.0076	107.079	201.831	255.404	230.107	157.693	251.195	220.123	127.948	225.385	253.879
CCP43267	381.505	337.102	499.559	184.773	193.338	2.82477	385.635	51.3259	326.336	229.05	282.659	314.717	199.853	202.973	164.197	409.863	384.58	95.3055	231.059	288.956	274.202	292.253	212.075	230.081	208.906	307.545	532.146	108.47	181.963	253.772	481.324	53.0961	288.123	338.496	171.769	494.842	176.479	132.502	95.3313	177.3	196.012	267.612	173.036	482.464	294.868	196.548	69.3371	273.693	292.221
CCP43268	0	0	584.854	194.796	145.034	87.039	0	2241.57	0	0	0	0	0	0	0	0	0	979.771	0	0	0	0	0	1060.17	0	0	0	57.979	0	0	0	0	0	0	0	0	0	0	36.879	0	0	0	0	520.701	0	0	0	0	0
CCP43269	388.67	192.775	23.8197	262.062	356.707	6.04715	296.161	2.24619	138.26	306.912	385.863	371.402	378.712	256.435	121.296	179.688	183.976	8.22836	252.266	376.977	421.436	225.487	387.811	205.79	380.882	172.641	210.064	122.524	277.916	249.14	217.244	77.7713	261.882	180.271	426.406	134.753	252.184	245.164	234.187	217.505	295.763	337.353	371.605	24.4191	316.151	383.038	3.34185	355.168	232.127
CCP43270	100.812	42.015	5.57194	11.2623	22.0767	0.272236	47.7761	0.842676	27.0834	47.8552	74.2222	59.472	16.8883	49.9724	24.4442	45.1543	15.4911	3.42369	82.3922	45.7706	82.6398	54.3448	80.5793	13.6267	67.4317	38.1654	34.6653	13.2986	36.9191	33.925	25.5821	19.4136	77.4043	78.1816	69.0205	18.2919	28.8126	7.28443	8.68959	19.1692	51.3179	44.2392	127.41	5.70018	62.8852	68.5114	1.92237	44.0055	41.1869
CCP43271	126.171	104.525	155.299	129.761	96.1947	12.2752	98.3819	62.8869	75.2755	143.901	127.449	119.257	140.843	151.405	107.893	271.72	87.0493	69.3202	109.139	97.7963	157.322	101.514	146.453	112.895	176.891	124.032	120.833	51.3522	132.023	178.486	102.524	41.5792	178.806	116.741	131.082	91.7943	111.566	94.9163	56.6843	123.152	82.66	133.222	140.459	151.26	101.123	146.264	53.9088	129.234	111.668
CCP43272	39.8721	70.8301	33.5928	54.0427	54.3121	2.32815	29.8012	17.0336	22.4904	59.5841	72.4371	34.8756	21.8831	65.4444	25.45	83.2069	18.0654	15.4469	53.6684	34.185	68.7933	33.7804	66.5619	62.8756	47.9313	28.5907	35.9533	12.5125	62.1894	55.7105	39.0737	42.4003	35.7172	51.4446	47.791	21.4816	46.4725	11.3266	27.1724	49.3163	23.9383	55.3138	56.7991	28.8055	35.2752	65.0004	24.1727	49.4781	44.199
CCP43273	40.1397	27.9096	30.3541	43.9723	25.1489	0.965921	30.0592	8.22222	26.5866	24.8948	39.9224	36.1736	29.9607	35.5562	37.786	38.7747	28.7745	15.533	27.6534	28.0548	38.1838	22.1698	23.0807	20.769	38.4516	37.4889	29.893	37.0641	30.9288	25.7934	40.966	71.3698	32.6009	31.3639	39.2209	28.6169	24.7946	20.9508	29.1603	38.6889	34.6938	33.9822	30.0542	27.2674	30.0792	43.2609	9.78631	36.8568	30.8983
CCP43274	92.814	34.8522	37.7239	36.6895	33.7513	3.76044	78.8298	8.148	55.7357	84.7186	90.7249	72.9744	63.1172	102.686	30.6058	72.1443	48.8247	10.1491	70.6066	92.0261	78.5813	52.8721	57.4445	30.4353	62.9027	65.0651	75.829	48.3907	95.9412	127.803	78.0369	201.651	43.9047	50.8498	88.7032	78.5531	64.8021	39.9157	18.2508	40.2549	69.4928	54.9803	59.8317	39.88	65.673	56.3221	14.9563	80.9079	57.1535
CCP43275	149.803	200.385	292.365	181.264	191.564	5.59374	161.234	45.8842	202.292	155.72	174.748	109.543	153.194	131.782	141.109	238.448	157.083	64.4374	135.836	201.104	197.239	151.596	173.187	119.896	109.689	206.435	316.326	94.6415	154.089	241.396	193.047	271.36	206.009	250.103	124.646	349.287	148.558	137.864	75.8928	167.207	101.882	139.981	116.484	288.626	105.292	170.001	86.0835	159.18	126.746
CCP43276	183.39	102.086	97.4748	51.9717	53.9097	3.28	96.7485	23.4439	107.982	72.5154	127.133	230.037	65.7702	156.887	93.5256	109.894	134.48	30.799	155.692	92.6609	141.74	96.3054	114.001	89.4134	96.7191	99.7573	143.502	132.859	115.322	151.287	189.942	771.15	120.332	220.69	101.979	110.151	72.0666	133.945	39.6713	42.5243	141.889	184.83	124.863	95.0637	144.209	134.183	23.8022	110.033	140.976
CCP43277	285.72	142.326	510.778	135.953	99.7407	7.2956	775.513	73.0858	54.8295	178.826	304.9	259.558	300.745	187.501	257.015	320.659	189.729	89.8363	579.128	576.023	454.452	266.512	473.397	55.193	374.325	82.9068	103.442	597.718	156.153	206.203	1242.63	517.117	212.366	189.718	429.574	77.5634	186.488	55.3912	130.814	165.663	472.385	186.667	325.021	445.627	353.727	457.237	31.1547	222.319	463.147
CCP43278	57.574	22.3657	20.3032	17.0391	21.191	1.86106	52.5357	5.37666	30.5803	60.2642	58.4767	91.7671	28.4049	105.958	19.8702	75.2007	42.7272	8.05747	40.5946	75.5875	44.5051	35.9245	32.5159	19.4673	49.3904	44.6518	53.8743	13.7745	59.5913	61.5293	57.2631	13.8085	28.0075	54.6743	66.3522	44.4964	56.3469	20.3719	24.8392	30.3263	60.6823	74.0482	34.9849	27.1382	58.7706	36.7145	6.85655	60.5257	52.4185
CCP43279	355.766	38.8691	66.3474	39.5601	89.698	26.5087	302.114	14.7853	77.5642	169.563	239.725	268.791	120.049	187.06	87.4561	158.726	51.3566	49.8829	223.993	246.606	227.744	252.378	110.647	29.9961	180.081	108.96	76.6104	65.767	211.967	199.864	69.565	21.8025	158.507	139.591	153.556	60.9387	157.03	80.5024	117.299	49.2138	204.111	205.186	239.758	65.9214	249.864	114.405	53.0931	239.648	183.843
CCP43280	446.658	63.2671	97.5135	34.3818	166.931	75.357	300.623	30.8342	155.584	304.568	371.938	375.474	168.152	321.921	181.373	506.764	158.39	91.8164	275.792	432.565	367.455	332.1	209.907	78.4124	288.396	267.873	163.453	108.213	299.713	518.804	106.103	46.7939	225.192	260.94	318.38	92.5633	368.865	188.028	133.13	85.227	250.127	309.652	357.868	113.913	370.233	255.559	133.454	406.778	328.135
CCP43281	900.957	732.398	1240.91	855.938	903.936	1030.98	920.616	615.125	435.849	652.972	658.261	870.67	809.434	904.715	838.559	936.207	980.044	806.278	826.334	948.968	765.879	1121.95	844.824	521.125	827.563	503.34	475.819	1100.44	641.214	818.267	379.77	128.349	721.837	652.196	652.369	263.258	1027.44	741.706	946.376	746.135	494.94	698.991	473.642	1221.13	728.354	624.223	959.786	743.273	783.455
CCP43282	882.139	353.152	197.994	384.313	654.983	318.416	480.905	194.897	383.013	827.433	1059.2	983.614	696.169	948.285	373.123	575.182	611.16	282.615	897.615	978.734	884.984	762.272	1015.03	414.826	751.145	712.351	558.208	113.842	833.547	1420.57	237.865	104.557	315.413	759.926	912.187	251.44	1216.26	147.326	311.753	344.069	560.912	1084.96	1392.35	191.027	747.992	955.336	276.709	945.365	640.606
CCP43283	1502.67	643.809	946.059	587.446	920.408	63.1621	1106.01	220.34	400.294	1298.74	1275.65	1496.9	700.804	1124.86	857.653	1559.87	583.701	457.904	1182.26	1085.46	1425.69	1044.92	1422.93	470.716	1128.12	664.347	508.632	342.438	1389.07	1487.33	400.236	131.922	848.328	1477.88	1061.92	279.085	1356.11	442.568	665.183	641.189	892.404	1391.48	1180	968.624	1167.94	1376.02	426.705	1362.88	1180.87
CCP43284	171.79	222.915	151.66	281.918	260.23	78.0855	312.44	102.369	94.27	242.836	197.615	163.416	255.547	155.555	141.095	228.558	140.39	120.74	256.739	312.373	340.736	301.676	380.016	141.65	189.622	159.596	156.136	93.0658	155.728	230.71	211.995	17.987	196.973	265.62	188.024	260.445	299.905	98.6967	168.346	184.388	81.905	150.053	62.5263	159.72	107.445	360.009	66.28	196.712	124.753
CCP43285	118.57	125.583	95.0357	144.916	102.081	11.1194	137.856	24.5477	81.6899	145.578	129.611	86.4264	106.599	122.948	63.0134	130.382	55.3179	29.845	113.262	153.973	137.612	94.2319	146.19	58.1316	156.641	113.024	152.91	40.936	110.646	163.269	252.281	14.7881	126.814	107.439	90.5904	209.785	197.852	73.8294	68.9813	78.1561	66.6975	127.058	66.91	101.82	87.9687	132.22	51.2076	145.515	111.684
CCP43286	143.775	160.61	259.159	262.4	173.114	7.71701	194.09	69.6309	144.985	149.933	133.736	113.433	149.318	137.489	142.027	150.874	144.78	78.754	125.457	206.644	175.128	186.658	115.398	110.679	129.707	206.156	208.523	125.996	111.921	200.183	127.546	34.1162	210.988	224.324	120.753	232.184	202.662	110.441	132.18	149.247	126.794	134.777	96.7948	250.019	112.371	157.382	44.2459	159.902	168.374
CCP43287	72.3262	59.8158	57.7766	102.147	98.1588	2.67762	191.242	20.7207	100.921	76.9734	87.3699	52.6452	132.491	65.053	48.5067	125.205	87.6856	19.4593	60.231	153.644	66.6457	62.4023	84.6213	59.1297	40.2678	131.995	171.026	57.5967	42.8688	89.3771	425.856	19.8672	44.5996	45.5419	63.6433	663.477	63.4458	68.3905	53.8901	58.0436	102.313	50.4652	18.2247	58.568	84.5568	100.65	8.63182	47.852	90.5012
CCP43288	41.0287	30.6566	41.668	77.4809	47.5925	6.34701	56.1252	10.4781	8.11608	16.7776	12.2726	15.8463	12.4997	12.4607	36.6602	132.153	14.3036	22.2452	25.9584	5.995	18.5855	23.9059	13.0462	37.3761	7.48631	6.82493	12.6912	122.727	15.9397	24.2124	42.2251	0	88.0986	36.6382	16.7622	5.99808	20.0522	164.685	36.7534	65.6789	12.9345	26.5827	0	15.821	18.5586	33.8411	48.7161	24.5249	10.2154
CCP43289	47.5732	39.7691	29.017	42.4658	40.9448	13.5668	271.042	22.1426	36.4313	48.151	41.8259	66.4406	47.9248	34.0852	31.7333	56.8841	23.6522	24.7625	36.0856	207.54	43.3382	40.8704	31.8842	27.2139	44.6492	30.3755	39.3204	28.6232	47.1758	39.8111	40.7103	2.93304	37.801	21.7106	47.7307	35.9078	45.7093	22.3088	33.7264	30.7388	55.9721	37.4303	39.851	31.9966	60.7522	40.6699	26.3023	66.5362	44.32
CCP43290	60.6873	50.7489	37.7117	48.7341	39.572	4.70869	107.576	17.9972	58.6275	46.676	46.9094	60.9522	48.6844	41.9007	43.2685	55.1616	75.6933	25.198	44.3769	102.1	47.3591	46.2657	50.1818	37.1193	35.1345	48.4999	79.7695	55.5722	40.1032	48.8114	95.7651	12.5318	64.8348	41.9111	46.6329	120.262	56.9177	35.192	32.8759	43.8311	58.5136	46.3016	33.8403	36.4363	53.1571	47.4828	16.7821	50.8258	53.0087
CCP43291	51.4973	36.6373	11.8337	19.6587	22.0806	1.10426	63.0953	1.36725	35.9366	44.5148	36.2986	48.9361	25.0093	41.7326	25.4162	38.8398	50.7044	3.3011	47.4209	78.748	38.2634	38.4725	49.9356	22.3318	44.9356	36.4387	50.283	22.6293	31.1987	58.9752	42.7009	17.5246	37.5928	34.3761	35.7247	44.4555	47.0976	18.6538	12.8668	17.7971	43.3196	35.1492	38.6534	9.49631	42.9437	32.9712	1.69514	52.625	39.5447
CCP43292	56.0913	46.8768	81.5319	204.726	103.651	17.3195	39.3251	87.8908	25.6404	111.231	80.6567	46.5903	54.766	89.0762	41.1163	126.804	35.2516	60.1989	61.8551	61.5187	102.145	60.984	114.321	79.8383	100.128	37.28	45.4285	30.3996	71.676	102.362	13.9971	9.65297	38.2786	87.6558	69.5761	30.2219	184.19	13.0544	57.4667	80.8631	35.7923	73.5594	42.6935	67.4936	38.9443	93.6447	91.444	60.3246	39.4573
CCP43293	400.353	178.565	142.682	156.597	157.535	34.557	343.978	53.3013	113.699	336.326	418.288	318.024	198.368	250.077	152.948	364.057	158.548	76.3253	301.137	385.844	296.673	389.921	295.124	113.099	332.102	143.979	180.688	83.4617	326.926	423.57	205.734	42.491	243.26	260.969	353.905	192.186	392.973	103.325	110.98	151.124	409.337	305.419	437.956	148.81	315.362	282.973	86.4443	387.499	268.061
CCP43294	237.723	117.791	312.962	154.262	204.641	899.854	206.605	178.76	86.9096	237.627	272.583	222.736	197.155	117.656	161.872	324.611	97.0725	232.228	191.256	231.57	235.313	311.653	163.78	114.19	195.997	142.615	100.397	159.154	188.133	242.474	41.9087	35.3708	116.817	156.967	197.84	121.379	233.802	90.9288	145.238	146.29	145.724	182.545	286.06	301.825	189.571	178.649	364.227	207.886	188.527
CCP43295	227.841	67.917	121.854	69.7713	101.246	46.9512	286.805	22.1323	129.552	161.83	178.455	179.279	112.862	108.895	165.888	126.922	48.8848	66.6196	727.933	256.518	133.889	216.066	81.8422	50.1468	152.564	143.602	136.22	117.879	150.28	186.132	417.239	44.9685	160.201	107.044	115.486	102.399	166.996	173.181	103.954	74.8979	191.363	116.443	143.222	116.689	179.278	74.1187	40.5594	243.968	243.555
CCP43296	267.128	244.345	450.62	181.422	179.865	20.4791	629.758	71.8426	245.94	284.205	231.816	308.905	342.815	309.078	213.573	241.707	228.354	86.9048	480.436	371.552	326.488	321.392	269.229	111.605	225.448	349.241	386.456	249.939	237.867	266.92	371.828	44.67	375.891	380.859	254.647	742.035	358.993	201.108	166.794	170.61	306.05	228.722	179.211	448.153	340.82	333.941	66.0181	328.065	366.344
CCP43297	600.93	1128.92	1031.99	830.356	782.84	175.791	1976.14	1431.31	425.914	721.483	521.792	754.581	1536.64	708.402	1888.76	3018.41	1139.83	1219.52	723.164	1028.29	800.729	784.08	1061.82	1010.82	833.02	846.064	592.847	1554.76	371.77	772.565	1272.08	114.414	1824.96	1087.24	610.862	630.699	959.731	355.929	859.395	794.175	710.2	591.584	563.757	1037.81	1060.48	1009.63	924.133	711.036	1394.8
CCP43298	65.8231	379.142	43.3455	43.3397	59.6136	6.82743	69.6616	40.5764	65.1638	49.8113	52.2782	67.5011	49.2118	98.9205	169.786	82.3058	39.9273	24.492	62.548	64.2298	67.9736	45.5162	63.9937	76.4322	40.587	65.1928	91.8892	204.354	40.1222	85.428	29.978	10.1315	94.0887	87.4935	37.8649	77.2703	64.7099	68.6459	56.6995	68.0192	82.6466	58.3334	42.4865	56.5694	78.0965	54.167	26.1599	70.7019	55.053
CCP43299	36.0711	30.5749	38.9271	41.0177	38.7257	6.5801	30.855	11.2674	32.117	32.7522	43.0428	31.4583	31.0183	32.5706	29.8465	50.0989	35.258	15.3267	37.7909	32.5305	46.3252	43.3058	43.5976	27.5971	38.1457	26.4205	40.4644	34.6614	32.1712	43.2602	34.9276	14.1966	48.7251	58.9672	27.1758	58.6246	45.3368	20.7741	28.2956	39.7156	35.093	31.3117	33.7598	32.3503	37.0884	44.7879	13.2818	45.712	31.7716
CCP43300	379.993	195.056	290.709	266.036	333.495	32.3781	340.888	80.178	190.134	456.391	333.844	397.078	304.284	340.531	226.809	491.457	192.741	108.712	263.388	421.432	468.841	402.791	448.134	172.279	468.982	241.967	269.509	156.427	328.381	449.948	215.699	45.5391	290.315	277.494	359.419	317.699	523.265	167.474	234.426	240.336	273.539	420.678	343.19	264.739	328.963	475.217	118.632	467.785	251.468
CCP43301	134.915	452.437	172.405	277.782	256.122	9.56583	258.202	110.095	964.193	199.129	150.705	146.552	458.553	208.714	190.985	211.678	2705.22	101.656	162.716	282.764	190.983	254.868	208.467	191.633	266.944	297.538	814.911	907.295	102.372	238.853	2168.43	86.5687	133.507	337.364	184.304	653.342	245.206	347.274	150.886	246.382	171.46	178.102	100.621	161.112	131.588	220.473	117.542	203.714	165.07
CCP43302	76.1765	63.4035	66.7354	64.9729	79.3116	15.3146	109.38	33.6141	282.598	58.6536	70.1612	87.9845	80.199	78.4112	65.5201	102.072	110.745	44.4541	79.0048	111.448	84.593	86.5231	59.5596	58.4956	75.1281	135.227	243.239	156.017	47.2017	107.549	207.531	14.8493	49.9645	64.5806	47.5689	243.091	67.352	190.64	60.1698	54.3362	80.3289	62.9747	52.1178	58.5625	105.639	70.1486	52.0943	66.909	87.3902
CCP43303	27.8031	45.1687	39.3723	83.4145	41.7119	56.3372	45.6132	96.3709	60.111	32.1055	33.0772	29.8962	57.9454	32.9123	33.4146	21.7329	64.6693	45.7776	45.2427	44.5953	32.0585	40.7527	31.6459	74.6507	48.425	45.0666	44.4669	54.4115	21.91	30.8884	44.953	7.1924	20.795	41.5444	23.4922	42.7106	33.1473	14.0555	30.3455	54.0005	23.0083	30.0912	18.6291	39.9116	33.2126	31.7405	39.0748	25.1178	32.7637
CCP43304	24.4948	99.6471	41.2576	211.371	105.177	67.7859	91.2154	176.069	30.9032	81.8018	45.59	29.4327	134.948	73.7725	69.1239	32.2425	85.5135	81.4207	32.1432	50.1077	69.0408	46.4839	113.587	124.457	99.073	64.5711	49.2879	25.6309	42.559	65.5839	36.7633	6.68172	33.1573	76.254	54.4842	20.1926	80.6967	4.77944	58.4834	102.01	28.529	99.9831	40.1193	47.3843	35.3322	119.426	45.2423	71.1755	49.8065
CCP43305	45.1658	104.449	263.511	332.767	164.748	138.838	44.3581	230.398	93.3411	98.007	65.081	27.573	91.66	66.0783	119.94	188.81	41.6292	156.889	54.4887	82.4583	71.8649	88.3934	75.6692	144.333	94.9066	103.558	129.391	58.6784	58.773	107.666	71.2862	13.2236	81.6031	91.8326	78.4721	123.95	109.658	43.6374	87.6461	216.243	26.7934	54.6245	55.2259	260.607	26.7566	88.0462	173.894	72.1395	40.4171
CCP43306	328.128	179.854	272.862	159.011	183.403	23.2399	319.211	33.3756	374.712	273.171	303.153	311.905	238.018	248.045	242.945	535.924	236.278	57.4225	238.826	416.178	304.332	323.582	203.323	173.637	322.259	480.833	468.051	235.747	299.079	359.57	591.558	60.833	382.232	247.852	238.336	1049.64	315.119	183.847	123.361	176.924	249.904	342.102	276.209	255.389	250.012	256.25	69.8657	354.639	277.541
CCP43307	211.005	92.6998	621.344	215.225	262.64	23.2724	120.885	167.65	520.241	184.554	245.453	324.849	287.493	255.444	164.415	281.478	110.853	232.92	302.848	143.88	340.733	316.753	306.586	268.518	164.699	518.695	434.962	549.629	270.975	225.983	232.238	201.453	322.719	168.798	142.478	392.875	123.655	802.841	194.524	236.293	168.149	334.942	238.627	719.853	289.514	372.252	159.789	224.812	150.677
CCP43308	54.294	24.7214	23.8133	39.6398	26.8522	6.81334	50.459	5.82935	293.97	25.1942	31.9737	49.5982	24.1978	34.718	41.3636	52.5466	16.8856	13.0209	53.2264	44.4698	42.1436	41.8454	28.5602	18.1155	26.547	168.486	225.25	52.2911	33.4527	26.5754	28.457	12.5909	74.7959	30.5866	26.0808	60.7271	24.1859	165.177	27.117	28.9557	26.2096	33.2811	38.7067	27.1925	48.216	40.6541	96.3881	39.934	42.6008
CCP43309	31.6725	30.2395	22.6634	25.8447	25.2943	12.1946	68.9519	6.84167	162.368	28.2058	28.3693	29.4944	24.3912	22.0706	25.1462	34.2041	32.4199	10.3708	32.2105	66.9503	33.8488	34.2688	24.6743	29.3506	26.5198	80.4189	110.386	88.5301	21.0549	25.1982	65.5997	47.2824	21.1025	33.1542	11.0706	45.0886	31.7042	127.307	27.9339	13.7794	31.0642	22.0256	20.2561	21.278	35.4341	19.0995	55.5746	40.9848	42.6275
CCP43310	11.153	153.129	28.567	147.434	77.1448	64.4127	12.3228	134.583	280.689	19.9533	20.4338	15.0765	38.6507	26.6746	30.6516	26.6384	17.011	44.1967	41.1623	34.2227	11.7884	24.1662	52.753	87.4976	17.8066	75.8917	234.634	153.639	22.7482	7.67876	22.5979	33.604	23.8223	50.4203	23.9219	18.8322	19.0781	97.9284	27.2921	46.6868	9.22965	10.1166	27.4008	26.3418	8.82853	16.0986	225.259	21.3891	36.4469
CCP43311	15.0398	17.8971	9.57379	35.5901	19.7002	4.82556	30.2802	10.8293	46.8346	23.9172	22.0439	21.2342	32.0739	21.6711	17.6736	31.0363	24.1626	9.77459	24.6698	39.9958	30.0269	21.4697	26.409	13.8531	21.771	21.0638	37.1376	21.8983	14.5425	23.4707	24.0775	93.8368	16.3397	15.5942	26.2846	11.8339	27.0606	15.8467	20.5485	31.3385	16.9636	14.2484	23.4601	10.2844	17.9901	16.5952	24.4453	23.0745	17.1837
CCP43312	13.9384	45.2883	13.3355	18.3013	11.4321	8.23284	19.2892	6.60691	256.229	13.9039	12.8237	17.1288	15.7632	9.8774	25.4575	24.7496	21.9034	8.0152	15.5885	17.2805	16.0717	10.767	14.1021	9.28517	7.55273	56.0675	194.801	22.8505	17.8041	12.2136	31.9498	240.759	19.9145	23.4792	7.85147	24.4645	8.91087	53.1569	14.4054	13.8725	15.3795	12.643	9.48744	14.4792	13.3737	14.632	21.0636	15.0222	13.0666
CCP43313	14.0047	5.23214	4.13399	11.9488	6.44144	0.14868	18.8109	0.552266	54.1845	12.9697	13.7995	11.6929	102.776	17.9515	8.11931	10.9137	42.5951	0.919586	27.9717	16.0095	10.0135	16.59	11.002	6.77394	9.996	18.2858	70.0533	38.4605	17.3627	12.478	79.007	203.717	13.1644	3.49434	15.9026	18.5468	13.1523	110.429	9.7645	8.22324	12.2712	7.47246	14.4566	3.8914	7.56445	10.9397	3.42356	17.2351	18.3063
CCP43314	187.464	123.821	79.7507	67.2482	91.8297	29.4091	130.914	44.3078	107.227	142.924	192.11	132.066	148.767	223.795	105.022	119.675	69.9418	53.2003	187.869	192.111	201.573	112.117	168.912	62.9171	137.678	114.286	97.3974	89.355	122.061	220.407	326.916	212.413	122.405	136.981	139.699	131.706	170.613	159.326	64.4545	60.4564	162.295	115.106	102.741	77.9453	102.733	163.187	41.1104	140.035	135.874
CCP43315	178.643	271.786	162.335	62.106	156.271	66.9349	87.0573	82.7239	176.356	111.8	179.205	134.058	106.47	241.157	151.916	193.298	100.494	118.587	152.42	91.7076	185.949	152.027	145.143	172.689	145.754	181.421	181.974	100.784	159.786	175.84	138.239	311.383	173.134	189.855	126.266	132.697	114.255	197.81	74.1744	95.0995	124.414	120.145	151.621	174.547	111.838	116.87	117.881	135.95	122.233
CCP43316	218.322	118.532	18.0312	17.5834	29.186	1.04404	86.956	0.909661	96.7752	100.273	157.912	180.579	38.8376	79.2547	122.19	89.8284	112.838	3.32434	230.736	70.125	101.339	82.9068	159.248	22.0936	71.2868	65.4724	70.9751	40.8154	148.578	65.6418	145.667	297.807	122.692	178.19	105.388	66.2584	93.761	199.057	36.7163	44.8981	235.221	128.362	224.986	20.1254	130.658	152.03	5.44914	145.604	138.615
CCP43317	126.024	145.15	167.333	120.266	105.135	34.1815	257.506	96.4178	269.45	120.247	137.157	169.396	112.363	237.648	231.169	146.658	155.945	104.912	158.718	184.976	151.266	105.633	128.369	78.9776	84.5752	343.545	358.862	233.114	123.923	98.0413	146.828	207.533	178.891	114.446	97.7379	432.439	162.391	217.767	132.089	149.023	202.69	129.813	87.9621	202.95	136.618	149.636	83.0867	140.022	206.615
CCP43318	112.948	675.499	133.447	119.927	146.102	10.8064	155.367	89.0989	176.186	132.441	151.017	112.212	223.462	186.601	242.449	98.6342	542.554	94.7882	82.3668	201.823	153.903	129.739	184.768	144.781	95.5967	190.742	308.719	241.449	127.677	89.9437	432.582	243.579	152.868	525.575	149.831	390.484	145.875	154.934	129.662	154.242	184.688	133.311	70.6863	155.744	129.264	169.711	47.5045	153.739	144.083
CCP43319	198.217	382.611	34.5377	363.926	571.271	0	863.858	3.69116	29.7344	354.619	293.986	602.881	387.491	438.957	103.315	770.112	267.055	7.37543	634.015	439.271	645.987	353.699	551.5	146.912	295.37	72.1273	71.5324	234.992	269.527	386.666	788.364	1474.63	292.707	796.526	259.814	42.2593	310.809	2528.45	176.84	189.35	273.389	689.218	162.326	17.8346	146.444	762.963	0	138.232	475.016
CCP43320	87.7569	116.176	55.4463	193.346	135.974	4.13174	189.706	23.0208	121.781	182.94	175.762	376.517	126.123	336.631	53.1535	196.358	104.17	20.8698	92.9402	298.548	254.072	163.402	182.594	109.809	160.822	241.025	201.471	54.2808	153.051	204.902	137.437	718.719	39.8431	378.201	182.771	306.901	200.153	61.9784	58.9385	105.905	103.145	375.511	107.131	71.0633	86.9843	180.643	29.1759	134.373	345.797
CCP43321	99.6803	116.809	79.4396	232.817	162.665	51.0216	100.506	176.19	39.0324	159.038	169.369	119.284	83.6375	143.303	121.721	89.1957	34.3949	121.85	177.31	135.383	192.583	131.632	308.258	211.973	126.274	56.6077	32.9704	116.646	139.985	79.8795	25.0161	261.13	81.3123	137.716	177.584	15.4684	128.116	19.6091	136.707	207.316	100.971	135.625	157.145	88.2171	82.2682	208.51	160.539	91.1668	102.529
CCP43322	23.5794	11.97	25.7125	30.4846	14.5271	20.9234	25.6906	15.478	18.3886	16.1708	25.2003	21.2496	19.2063	14.7949	20.7008	21.2131	15.8841	18.9364	25.6238	32.8266	24.0573	23.7925	15.3079	16.1298	19.6597	18.9715	21.2088	36.8783	23.6014	21.4201	15.9252	117.603	25.6744	23.3958	17.3266	20.1921	24.1819	17.0135	22.464	21.8709	19.6937	16.0411	22.0685	24.7515	18.4576	19.6647	43.4427	20.0979	28.6815
CCP43323	31.1473	21.4359	32.1441	37.7898	31.6071	27.3511	41.8604	23.0379	23.6331	20.8557	35.8509	28.0696	25.4434	20.9108	25.3403	26.451	29.8931	26.351	35.2259	32.417	43.5106	32.3168	25.9477	25.7981	26.7547	21.5012	25.6719	37.0446	25.7584	32.1041	19.1912	42.0347	22.3348	23.4632	21.8783	15.4899	28.0419	19.6718	27.9972	24.7745	27.1324	19.9917	25.3157	27.4348	26.53	28.1847	25.0707	26.5483	33.0158
CCP43324	157.51	201.554	288.132	274.38	145.997	271.09	344.697	167.826	2985.3	142.666	130.647	10.286	193.917	6.47069	200.9	322.772	324.033	210.309	248.255	277.069	148.79	176.512	239.657	153.74	128.289	416.987	1483.51	1051.63	96.2238	187.551	570.788	87.2901	417.275	12.4008	155.591	906.7	282.015	545.853	147.681	199.345	120.062	3.45102	115.37	272.348	182.144	220.545	312.427	123.11	164.778
CCP43325	139.12	150.133	339.599	120.501	135.925	170.592	260.843	109.328	1646.29	106.702	137.983	12.5973	166.088	6.36807	155.181	269.215	218.078	136.124	129.713	228.761	173.077	103.846	170.387	153.033	103.724	237.759	614.127	609.184	63.3581	175.983	556.865	60.0188	148.392	16.7922	144.676	437.117	179.145	198.913	85.5158	116.257	138.815	9.05678	74.7591	324.492	145.006	172.177	140.084	124.407	177.21
CCP43326	185.761	95.7303	224.092	173.398	141.664	289.516	213.867	57.0513	718.907	96.0771	166.61	11.7553	129.583	11.6876	120.643	192.276	156.882	80.8765	187.378	195.091	162.238	143.388	200.913	138.967	96.8278	147.04	287.498	400.262	70.0328	158.574	228.253	48.8209	116.831	16.9413	148.947	213.119	139.906	93.8327	93.4186	113.648	148.309	10.5223	122.676	214	159.027	201.887	205.67	104.928	183.69
CCP43327	101.643	42.6165	294.253	89.7773	97.7218	105.25	83.8298	193.632	178.947	53.9211	80.1177	4.77448	59.8401	4.17156	75.1257	87.5837	45.6106	242.691	86.9028	61.0126	89.1819	58.8232	69.0077	107.741	57.6437	67.6311	75.1253	295.349	38.9547	49.7154	35.6935	28.9037	69.0457	6.13283	79.6846	60.6825	55.2705	95.4489	64.9423	64.3965	72.7471	4.62763	74.9284	277.113	96.4257	65.2563	315.091	53.3676	77.1183
CCP43328	89.3795	96.861	318.101	94.5034	113.428	152.846	119.532	116.863	296.771	72.5806	96.8924	5.14136	79.0833	8.75961	100.803	87.531	46.9884	153.549	100.131	106.98	103.852	78.5327	95.2396	167.434	76.1071	73.8121	105.625	197.444	43.0973	82.0492	58.2252	32.5395	81.2381	18.9632	95.174	98.602	64.3368	68.2748	57.1029	85.5652	61.5506	5.74988	64.9641	305.935	85.102	104.674	158.482	62.3312	112.414
CCP43329	106.477	16.7959	81.6322	59.9508	59.7734	345.905	183.003	88.8292	251.629	91.4362	74.316	9.59561	105.967	7.54548	55.162	156.431	108.268	71.314	94.3134	137.949	150.057	94.0943	181.701	60.7513	81.5991	17.5644	129.249	334.958	38.6088	87.9699	38.3537	19.0112	42.678	0	60.9012	99.5195	97.1396	20.7758	39.0833	80.4571	101.821	6.43879	109.62	86.2224	89.9041	131.15	424.796	29.7018	132.996
CCP43330	20.4636	6.84884	17.0482	12.3281	11.4429	13.0419	25.6717	6.50201	32.3651	7.77971	12.3858	3.89004	8.86455	4.41844	12.4236	75.1065	52.7674	15.1334	16.5211	21.9118	70.9716	7.82474	69.3909	12.7703	12.6603	20.3378	18.8504	33.0908	5.65207	9.68619	27.0659	29.4011	18.8192	4.06879	15.5451	19.5671	10.2097	20.9626	13.5459	7.20706	15.5234	4.06042	11.2221	15.2763	41.7115	64.6138	152.864	13.3789	20.2012
CCP43331	13.8111	10.0953	18.8961	16.8681	13.2732	42.3747	16.5866	11.4728	28.9775	9.45378	13.202	4.05863	9.92461	3.51064	12.1211	88.8835	57.7918	19.9749	10.1945	14.7405	79.0193	16.3787	65.4926	11.1852	9.20367	22.4623	18.6167	28.4856	9.79815	9.92225	9.73342	42.4839	17.1963	4.42387	9.87437	14.9017	9.24455	11.0723	15.2452	12.6068	8.61342	3.81276	10.9591	18.3157	23.006	67.6068	208.423	8.79403	14.7827
CCP43332	24.8707	15.3878	45.7291	64.2176	27.7811	9.11982	45.0718	33.2577	67.3466	34.4659	34.7173	16.5431	40.8319	22.2406	38.8335	112.896	72.7362	38.6911	32.6364	35.5329	110.992	30.5927	99.733	26.6977	42.3551	35.8552	37.4167	40.5789	29.5238	18.4822	52.2585	57.0935	48.1569	11.986	40.079	26.7038	43.2185	17.1003	39.3659	50.6436	35.2829	11.1007	43.2289	38.5745	45.2493	86.1577	141.616	26.1541	29.4137
CCP43333	35.9793	17.7756	39.0329	47.3235	28.6471	31.0838	54.3072	25.2403	50.8008	31.6567	35.5066	28.7034	38.0503	26.9596	35.1589	112.025	61.5339	37.2655	41.3602	47.3579	105.047	29.62	80.0843	28.0606	35.7845	58.4211	62.0571	35.1301	26.8676	25.9896	36.9147	55.0253	44.1408	18.5006	28.6756	43.1571	33.295	22.8735	36.1285	35.6677	34.1675	22.738	26.4975	43.2251	59.5756	90.9261	136.286	35.58	43.561
CCP43334	45.2158	40.9518	55.436	65.6583	51.9197	11.128	99.9163	35.8233	74.2789	41.182	40.8827	55.5656	78.8952	39.3245	48.3038	49.4815	55.7986	35.331	24.2731	60.9629	89.0664	30.3872	89.2066	53.114	49.8769	93.6335	66.7532	105.219	33.5359	59.4312	25.9112	88.9883	23.7381	74.331	41.144	53.8432	46.8758	44.5137	77.6406	28.0602	52.1586	31.6925	28.8536	48.2648	63.7748	75.9455	44.4145	42.9988	67.1637
CCP43335	47.2173	152.043	31.0284	111.46	87.2281	0	34.7797	13.5659	14.9444	57.9249	28.2476	45.5912	50.3478	35.8505	52.4177	90.2206	45.268	21.0828	0	6.89926	7.1296	48.1456	22.5211	46.4096	68.9241	22.5813	12.6138	50.0079	18.344	0	72.8913	60.218	93.9164	76.7998	77.1619	8.97365	30.769	21.7165	89.7524	43.44	7.44275	30.5923	18.9393	32.7732	68.3452	77.891	31.396	18.8161	35.2687
CCP43336	376.805	266.945	63.2703	100.525	201.314	5.82906	190.603	17.8713	160.842	110.611	235.888	340.44	133.246	192.502	262.206	146.592	57.0023	55.9676	219.669	134.105	180.035	161.33	103.555	71.1684	193.493	193.916	153.792	107.589	196.58	218.13	36.0094	93.5364	173.438	204.551	113.808	117.373	129.349	149.783	139.368	75.6218	301.641	229.486	144.663	65.592	333.577	101.23	39.4996	175.63	294.185
CCP43337	285.596	133.72	156.656	116.447	208.03	131.204	193.974	299.207	201.328	196.415	244.636	255.705	249.162	313.437	200.705	148.356	156.137	476.131	71.1821	104.326	197.977	125.75	233.225	304.051	203.708	392.207	330.552	209.206	163.91	224.72	91.8513	153.143	77.169	359.367	246.618	566.308	157.557	71.6472	111.184	69.509	235.32	304.473	80.7094	149.674	342.925	175.602	93.7169	206.928	222.213
CCP43338	262.992	588.264	190.347	285.998	264.652	580.531	245.872	449.807	22.4103	188.202	158.847	232.449	420.644	247.298	260.736	280.892	145.022	343.251	134.394	186.227	138.987	278.477	191.374	98.4507	271.311	14.7227	31.8574	324.283	55.0163	264.637	54.6529	103.846	516.926	164.846	318.202	22.7728	138.421	352.299	162.436	92.5007	89.2875	201.852	71.0021	212.965	204.977	140.164	453.991	126.972	66.1099
CCP43339	32.3637	5.48129	2.16543	15.6868	15.1834	0	20.0246	1.73569	19.0012	12.9697	17.619	13.9996	6.9019	12.3847	4.66191	14.3467	0.789795	2.89013	17.2	14.565	15.0513	23.76	5.76293	20.855	13.2278	19.2193	22.1696	5.1878	15.8425	12.478	8.16035	42.1828	11.8796	10.1152	9.25548	12.9828	7.38141	15.5345	7.32563	4.50194	11.4272	14.0909	27.261	2.79545	15.5761	13.4538	2.15195	17.153	10.7171
CCP43340	16.1248	2.73828	2.75853	6.99756	10.5803	0	12.9571	7.86167	2.84175	10.4902	12.2775	19.8157	1.56308	12.4656	3.6119	4.85498	8.4961	1.96359	23.8045	22.4901	20.1422	8.96824	1.63142	12.5456	14.9785	3.41381	3.89543	1.46861	7.97301	10.0925	5.28022	75.2475	5.33439	9.16317	2.09609	4.50034	13.3734	0.429037	9.41617	3.39852	8.08726	11.9669	14.4056	2.76976	13.9244	13.5418	0.487353	8.1782	19.1614
CCP43341	14.1642	6.87925	5.62703	6.7614	5.96354	0	6.2599	1.1078	6.57042	6.08168	17.0532	12.4455	4.53098	10.5393	6.17462	6.49542	7.7773	0.948659	8.36407	15.2118	8.98266	6.13812	12.6109	8.55686	9.04565	6.49412	7.87644	3.4057	10.5929	10.7271	4.46427	54.6891	9.52436	5.53371	15.1902	7.60981	14.5373	6.21837	5.52402	6.20279	8.59576	7.70872	9.94243	5.92606	8.52118	4.08898	0.706359	10.8655	10.4917
CCP43342	24.6996	43.9417	11.0667	7.774	8.48919	0	2.59906	4.73092	7.32891	30.3008	7.38821	28.6187	18.8123	48.7592	1.33756	2.24737	39.8252	3.151	36.4633	18.0452	11.1886	8.9947	7.85391	24.277	22.5341	4.10866	11.8076	4.59557	38.3833	38.8695	38.1298	31.5003	6.14101	16.5424	20.1819	6.13851	32.1908	2.06545	4.31723	6.36262	7.78667	6.40119	4.95362	2.8573	11.1724	12.2235	0	19.6856	10.762
CCP43343	66.807	82.4707	103.989	66.975	49.2715	1.91386	58.5825	20.4975	74.7406	94.099	86.0402	53.7553	56.5369	76.6502	42.7102	115.494	54.9916	25.9235	54.7919	75.3818	88.5465	81.0958	112.117	101.788	84.6526	92.1457	124.617	37.5557	93.7252	87.6113	64.4581	34.3173	55.5349	93.8668	103.868	103.201	146.022	21.2601	31.7068	68.565	64.939	79.3552	87.8345	110.917	60.4379	96.7371	13.5733	87.6329	48.9771
CCP43344	330.647	74.2389	69.3385	103.916	122.542	129.53	277.218	44.9841	65.984	132.227	187.336	257.662	149.324	144.723	144.877	224.222	44.7948	63.6138	165.101	219.825	123.347	187.91	255.424	40.3091	121.728	82.2395	94.3742	133.673	120.334	101.772	78.817	34.7272	273.111	80.7636	109.856	215.062	776.863	257.59	150.965	63.3801	294.013	149.077	155.64	71.1374	574.582	253.792	205.63	124.787	225.002
CCP43345	272.155	70.1535	88.7228	89.9954	101.648	9.50679	364.827	20.599	112.955	97.3795	130.209	300.646	127.937	133.759	135.475	204.56	65.166	37.893	172.806	202.04	180.174	205.145	192.154	83.6067	104.657	146.844	133.426	77.7666	118.381	173.272	111.34	36.2485	176.175	132.622	128.673	357.495	900.63	208.343	91.4154	59.2708	251.859	178.511	167.414	84.915	656.953	249.218	37.7006	157.142	281.793
CCP43346	82.7135	16.1112	29.2678	38.9389	23.5993	22.2008	59.3636	29.3837	65.4898	27.3191	42.1875	88.8754	27.1377	63.1237	34.1682	63.4882	21.3497	30.7768	18.7858	19.5233	49.317	43.2511	82.6122	18.1511	16.2533	57.4174	63.2477	55.6695	25.9547	23.363	74.4849	29.3472	46.6426	16.5717	33.3591	92.2409	228.557	146.493	35.6803	35.7849	35.1021	40.399	38.7067	28.0512	145.051	61.226	92.369	31.0598	52.6735
CCP43347	511.613	1092.52	252.527	816.131	913.073	45.411	518.938	95.5839	53.4227	1104.36	570.746	623.566	983.749	1078.75	527.765	1736.11	565.417	140.433	594.319	591.916	1143.57	726.918	2678.91	357.492	1199.8	117.193	132.075	281.489	764.095	334.917	392.741	613.972	1062.92	846.324	659.606	69.5216	1635.53	598.956	468.197	722.694	370.171	639.043	1036.16	255.819	653.283	2392.17	276.051	672.63	310.624
CCP43348	161.06	143.336	259.552	149.295	185.476	98.5477	189.526	41.2576	391.645	222.081	205.632	307.992	180.116	369.547	183.904	725.079	203.713	71.0373	162.378	136.61	222.136	150.207	601.133	162.495	220.767	834.214	658.235	87.5665	189.624	210.958	58.3686	355.077	177.446	170.134	249.962	572.65	302.383	186.832	144.792	109.541	171.211	162.127	557.002	261.905	317.175	517.122	185.453	210.941	186.567
CCP43349	434.315	61.8133	640.867	346.3	287.351	17.9166	685.524	465.853	67.0128	674.888	428.715	838.715	542.501	765.045	174.044	418.886	211.978	512.514	531.253	418.842	708.26	309.997	1201.49	272.79	491.334	121.012	83.0493	328.205	556.816	324.651	145.269	1395.82	121.726	282.568	443.595	99.0499	686.323	123.484	313.144	131.059	301.224	371.441	1045.25	673.249	722.952	1217.98	165.021	588.454	356.85
CCP43350	69.0175	53.8998	30.1658	25.0379	48.3891	1.95098	74.7249	9.94118	52.2174	61.2914	65.2921	87.1146	27.0434	95.0193	53.8224	67.8443	70.2629	13.6448	102.502	60.3864	64.5997	69.5265	53.2125	29.792	60.5389	81.2729	64.6954	41.5289	76.3214	66.4104	48.6728	77.0181	41.7058	73.3272	56.4787	32.5063	73.7279	122.174	44.1937	34.1656	61.0145	71.2775	55.4506	37.1469	50.8152	58.5727	8.01719	86.6941	52.898
CCP43351	202.594	257.396	371.78	481.967	292.969	2069.37	293.693	466.686	115.794	178.911	209.845	256.383	273.48	174.114	828.433	616.076	384.609	391.67	276.811	145.493	154.906	165.921	165.505	355.888	200.955	118.579	189.638	994.765	172.906	80.1289	188.261	204.914	654.037	186.688	191.073	126.159	264.215	555.735	622.664	534.374	366.226	136.847	245.084	392.685	274.334	211.544	515.909	261.526	223.501
CCP43352	79.3524	23.424	13.929	31.6563	28.578	0	63.5013	0.656749	128.871	131.8	97.4354	58.2688	48.0522	97.8871	22.8387	54.9087	33.1714	0.874849	56.4035	83.1674	79.7312	79.9136	87.2228	6.90471	115.118	80.8495	89.9596	45.0497	81.258	207.741	52.0498	171.417	26.97	27.7758	91.0539	74.4881	125.684	45.5897	19.0284	45.1726	33.5095	36.4333	53.6378	18.5104	47.1491	99.5502	4.55981	81.2998	43.9661
CCP43353	193.722	254.894	148.227	201.724	173.462	3.70589	155.959	47.7275	113.172	218.486	256.381	111.483	153.085	173.897	87.6304	407.632	127.481	55.3484	160.014	284.734	223.26	293.207	227.586	114.67	197.775	166.045	200.985	26.0181	191.554	435.47	195.366	80.6116	200.386	361.315	184.35	204.136	331.185	62.8564	69.9903	173.23	92.4835	144.575	149.568	154.1	94.1131	242.162	30.4401	218.55	125.696
CCP43354	7.53252	12.82	24.4647	57.1628	18.8775	2.71893	2.95913	19.6377	9.0396	16.5306	9.46324	4.07294	10.7093	6.93929	16.1804	46.2488	5.82101	13.3412	23.7228	20.0315	12.2079	7.93663	15.0896	16.264	14.7521	9.50192	14.4813	11.3197	5.46261	15.9039	14.4707	39.899	17.3205	10.7624	10.0528	9.86673	14.0303	3.38042	14.5924	38.6783	4.43271	6.8325	7.75485	26.1607	3.49806	17.3962	16.5283	10.8562	6.3453
CCP43355	400.856	93.1839	448.877	686.907	541.144	22.5078	505.233	338.398	61.6741	356.981	317.083	313.082	104.484	113.627	241.437	195.172	97.8237	256.545	315.612	510.228	423.693	286.116	346.984	517.217	238.932	79.0906	96.4405	236.497	145.351	134.926	489.325	361.835	711.743	433.53	382.127	303.559	238.723	33.8933	614.436	704.468	117.947	202.002	425.194	504.939	298.977	226.299	704.849	205.002	263.931
CCP43356	41.0287	2.91968	15.9319	96.8511	29.9657	8.46268	21.5866	10.4781	203.714	41.9441	36.8179	15.8463	18.7495	12.4607	16.6637	28.3718	14.3036	6.54271	0	23.98	49.5612	23.9059	32.6155	5.90149	37.4316	123.702	226.134	21.1396	31.8795	16.1416	47.5033	183.139	30.6027	13.0851	16.7622	475.648	46.7884	159.539	60.9569	80.0225	38.8035	10.6331	41.1425	26.8956	48.2523	13.5364	75.9971	8.17498	43.4154
CCP43357	384.679	205.529	396.974	241.499	350.792	89.5828	274.209	216.289	46.3935	284.163	376.749	201.292	436.647	118.714	308.105	561.149	181.695	349.064	421.338	88.8453	288.55	385.915	359.066	326.932	301.14	57.797	46.4099	308.314	354.338	239.217	122.92	520.664	842.267	171.757	159.694	36.8263	290.095	210.649	277.085	300.477	506.604	213.86	139.366	435.435	377.192	257.925	680.712	302.881	194.645
CCP43358	329.976	49.8987	154.007	100.251	154.76	7.08976	428.243	37.7464	202.622	227.704	215.914	233.649	249.23	292.297	129.924	234.938	247.451	76.7378	269.664	369.65	319.71	214.295	209.85	108.111	228.293	254.438	241.256	131.842	256.393	275.868	251.162	466.422	146.991	178.027	233.111	309.741	316.943	481.164	132.476	98.4102	442.114	226.265	140.629	145.797	328.369	231.344	79.0136	332.849	384.26
CCP43359	126.756	45.9575	17.6131	58.3285	54.5264	0.579164	104.595	1.25491	52.3228	88.4128	111.708	92.1807	78.7011	113.419	34.973	62.3385	56.5315	1.61196	101.854	101.75	119.562	110.843	111.606	31.5029	90.1725	70.7627	63.9571	38.5797	99.2695	125.935	47.6814	246.374	48.107	107.64	83.7426	43.8407	124.881	66.4498	39.6314	30.0693	92.0613	76.4086	84.4707	18.8398	89.4151	98.1982	4.00081	113.014	88.7876
CCP43360	4.59621	3.57738	3.36359	9.70444	4.83786	8.29523	7.61741	2.56769	19.4114	19.7348	12.0298	12.4262	2.45047	15.8784	1.96008	6.73304	6.30925	2.82183	13.5705	10.5775	13.3597	13.4739	2.55761	5.97754	13.2087	10.3693	10.2913	5.52568	9.3746	11.0756	47.5981	117.967	5.45403	5.38699	11.5013	7.05528	13.1036	20.5146	4.74491	6.95593	2.53572	2.08454	4.83942	4.03206	8.0042	6.63429	18.3368	15.2251	10.0133
CCP43361	6.69745	1.89052	0.280075	0.655814	0.671388	0.161167	2.63107	0	3.58594	0.639042	2.80471	4.82854	1.9044	7.11921	0.59239	2.44568	2.31543	0.398727	7.25066	1.82674	1.4158	4.55275	2.48458	3.22187	3.99204	2.66453	2.68064	1.6551	3.64276	2.45927	19.2997	128.35	2.96704	1.89391	1.2769	2.28461	3.05506	5.4886	1.57062	0.575089	3.94129	1.21501	1.25366	0	4.52401	1.03118	0.148444	3.42514	3.30729
CCP43362	39.5959	40.0788	8.85674	27.8957	14.6772	0.332384	69.1841	1.54328	64.6467	28.9945	41.4542	42.9446	51.0582	25.9388	22.8636	27.2721	9.12915	2.56974	54.3761	65.9295	28.7122	45.7732	35.3562	19.3931	19.4064	36.5231	64.1661	42.4831	38.1894	34.8692	153.407	76.8629	52.595	17.6794	32.2595	127.733	93.7218	51.8808	15.7733	20.1033	34.0375	32.1575	29.7332	13.1735	57.1469	30.8364	0.765358	33.7138	58.9799
CCP43363	19.1642	22.0758	18.6996	17.5927	12.4873	20.176	27.8401	17.7246	31.6229	8.38092	16.7196	13.6725	22.1377	9.05378	10.796	13.0197	29.8793	14.9746	9.43052	17.9681	19.6933	10.3133	10.6641	26.889	6.79933	19.5257	28.9737	19.893	6.51466	8.79623	67.5925	66.5333	16.424	11.7655	8.37319	58.9983	13.9626	19.164	9.20005	19.9525	15.8592	12.5545	15.6942	26.8703	24.6091	15.3678	10.265	10.3947	18.092
CCP43364	149.068	282.878	84.6007	289.328	288.193	5.12452	522.865	3.17247	30.4708	213.351	215.517	172.721	476.854	158.455	138.578	543.441	502.363	6.33902	136.231	544.535	277.606	332.949	237.001	36.9273	217.598	47.5271	46.1104	179.213	164.087	146.617	875.743	310.516	676.109	251.97	223.304	38.5002	315.704	170.362	197.588	259.657	336.793	173.847	129.551	72.81	323.655	442.632	9.4399	168.31	281.456
CCP43365	139.654	98.552	123.149	154.586	94.954	50.4093	330.964	58.344	292.871	182.497	152.565	196.99	237.397	234.505	101.274	293.141	182.134	85.401	104.577	235.998	147.61	162.005	146.414	111.403	186.129	313.741	437.448	104.833	148.614	197.874	308.022	107.509	76.8547	108.895	243.104	468.717	213.499	236.95	97.5075	89.6765	209.924	163.393	130.705	127.292	225.58	238.39	114.392	173.61	210.769
CCP43366	72.0935	133.48	12.7668	96.7065	65.9283	3.45201	104.581	2.79462	107.57	98.9714	99.3523	79.5552	59.6162	111.822	56.7487	167.927	79.6644	4.27013	87.9674	169.298	111.968	99.3897	162.925	47.2814	97.7197	124.314	190.639	66.847	79.024	114.466	259.686	88.66	121.049	81.2947	86.257	201.305	158.137	76.8657	43.8792	91.5302	99.0286	81.4085	84.6868	10.9213	72.6741	139.315	13.6962	110.3	78.8516
CCP43367	231.252	312.785	139.686	625.075	583.413	0	373.797	31.5798	69.3802	330.977	215.205	329.971	171.239	314.097	231.328	595.701	319.401	32.9845	303.459	256.241	400.588	242.349	521.881	104.563	680.989	147.727	92.9376	424.105	165.958	238.822	468.555	117.56	633.181	539.211	330.671	128.844	501.793	306.454	366.452	339.222	177.196	221.415	189.38	95.3651	248.141	459.896	27.7632	291.182	173.532
CCP43368	253.732	109.524	111.69	152.715	153.186	6.88623	344.282	23.4471	194.692	270.315	215.707	208.889	176.979	233.208	116.07	322.241	211.831	33.6472	205.595	339.525	286.335	197.444	225.058	101.485	406.929	453.449	279.018	101.299	251.627	383.534	245.669	96.2266	138.545	138.418	272.793	349.657	404.657	289.791	100.954	113.768	248.391	275.144	254.436	112.259	246.455	273.168	75.4768	317.972	204.486
CCP43369	220.489	121.243	96.6659	62.8351	49.8261	1.35918	227.127	12.4346	171.948	134.133	187.911	175.892	136.514	170.333	70.7348	131.373	362.588	24.9394	260.031	250.769	107.46	193.895	133.636	60.1698	118.099	128.675	270.664	95.6526	157.017	243.118	2422.96	108.317	78.5086	135.622	122.044	418.906	150.293	107.636	38.649	59.9237	155.112	150.284	107.488	112.481	138.568	143.005	12.6579	176.23	159.875
CCP43370	62.8462	36.8915	19.0838	20.0129	26.1151	0.941283	45.3314	3.26327	18.8491	32.844	66.3417	48.9987	21.4108	25.2247	21.4014	43.6154	18.3755	7.62661	80.0741	41.8756	31.146	42.0121	27.5709	23.6307	26.3128	16.9664	21.0202	10.6854	48.9331	32.3171	56.1244	34.9202	29.5414	42.9058	33.9323	34.6386	27.359	26.3315	17.5883	21.0258	52.3678	37.8461	50.5211	18.3715	37.1561	25.2945	6.84908	41.6452	46.0174
CCP43371	39.407	27.0314	11.4274	18.3132	20.5937	3.35787	28.2654	5.08147	15.5829	24.0397	40.1743	22.7052	25.9007	17.9915	14.5463	33.6903	16.0411	7.90355	21.935	37.9276	26.9031	27.732	24.4448	19.3835	21.7834	17.0381	19.5833	15.2095	26.0014	34.5146	32.6943	13.7837	21.8324	30.2	26.604	21.5254	23.6483	10.6639	11.6389	15.9258	29.3678	20.9781	25.2127	12.3109	19.3913	19.2463	10.4381	30.3648	24.4888
CCP43372	17.907	23.3751	7.29983	14.4755	14.4124	0.465015	10.8178	2.41819	14.057	18.0695	19.8264	9.22981	13.0501	19.1716	9.03446	26.2732	13.1256	3.19249	21.3007	17.2616	21.242	18.3248	17.7785	24.6021	20.8973	15.0384	18.1443	5.54986	23.6485	28.5603	27.0307	6.78554	16.4693	25.9419	17.6844	20.2367	18.7314	8.06894	7.19161	13.1251	11.9404	11.5687	16.8199	7.8241	12.3189	15.4713	2.56982	16.98	12.7421
CCP43373	309.671	436.896	653.699	648.684	502.077	171.433	479.837	554.672	391.032	375.467	341.842	327.513	550.053	348.786	427.278	501.365	275.805	564.543	338.724	335.611	376.494	398.38	333.925	434.443	375.036	499.426	665.549	371.169	283.627	278.382	333.047	83.7959	545.551	536.41	220.254	756.047	370.526	208.037	428.216	493.198	257.595	325.282	287.2	606.77	365.281	328.871	363.54	383.24	318.796
CCP43374	118.186	137.11	76.0855	136.36	135.811	36.3735	120.043	53.515	85.8744	103.272	110.057	105.107	96.8377	96.5354	62.4854	137.317	46.1087	73.1847	73.4629	112.612	143.985	115.118	123.224	150.208	153.337	96.6039	116.443	106.627	115.876	106.209	110.909	28.0431	113.376	82.0703	116.518	133.04	111.014	43.5114	96.3707	85.085	61.0847	100.996	100.425	69.3433	110.689	103.433	103.194	121.461	111.122
CCP43375	185.038	125.051	236.509	223.738	204.895	257.942	189.903	239.962	164.454	207.212	188.858	178.964	298.848	186.815	183.28	301.292	113.362	206.379	125.725	220.936	191.488	219.464	193.87	131.741	162.175	199.234	337.945	372.235	165.281	199.357	175.693	13.4778	320.937	131.533	191.522	450.26	265.312	120.55	280.512	201.732	164.873	207.169	135.864	220.056	216.705	185.062	379.92	217.048	200.717
CCP43376	314.452	111.885	951.795	1088.69	974.942	145.934	452.214	1361.86	21.7712	321.468	509.492	404.831	558.835	350.171	570.457	805.89	121.045	1231.89	132.634	336.944	680.56	229.025	633.263	902.092	516.39	33.7821	36.1071	415.547	285.053	175.26	107.874	70.1808	469.091	235.674	374.7	20.6868	354.327	61.3561	830.172	1013.5	371.748	461.8	315.325	927.601	341.368	587.894	363.414	224.513	270.763
CCP43377	44.0051	0	1416.96	1632.02	820.502	0	129.654	4110.38	6.0934	188.945	46.0703	118.971	140.768	327.434	0	0	335.589	2809.74	0	0	186.048	291.656	293.845	2857.82	168.617	0	0	238.068	119.672	60.5941	158.509	19.6425	0	0	377.541	0	250.913	515.177	612.447	0	0	439.071	123.556	1461	0	355.701	0	122.752	0
CCP43378	207.966	193.794	806.099	1379.84	776.826	386.209	158.468	1278.15	297.505	496.766	279.29	257.86	402.217	349.126	321.317	453.096	178.943	1036.49	326.071	288.995	325.931	467.983	333.607	702.073	639.335	466.575	481.642	185.361	337.39	233.042	105.908	19.2061	189.028	292.016	369.154	164.093	590.449	63.8061	721.022	883.018	87.0398	362.968	571.84	749.116	161.67	317.988	2168.17	289.061	132.485
CCP43379	334.579	556.342	1279.53	1867.05	1284.08	519.372	330.724	1650.65	390.559	796.449	479.141	335.109	663.615	523.338	433.389	1067.71	266.525	925.378	703.787	437.964	633.987	534.715	652.113	966.994	582.339	651.504	646.312	478.484	499.734	644.515	238.85	38.6906	360.955	592.134	592.448	365.099	816.474	194.835	855.588	1310.46	175.979	460.733	635.205	1205.87	271.159	788.719	1536.54	554.909	337.64
CCP43380	252.171	353.169	1605.27	1752.56	1036.31	1892.91	234.371	3343.57	211.704	481.853	375.967	267.708	464.576	433.654	431.161	1306.76	214.259	2039.41	541.844	449.683	474.465	476.564	505.459	1235.4	421.581	480.997	396.196	292.982	394.954	518.125	67.7687	38.3062	265.918	526.124	356.808	152.268	536.751	144.52	790.53	1336.43	134.024	317.357	389.236	1597.27	158.019	608.303	2689.83	333.302	252.541
CCP43381	1122.53	385.641	906.019	643.288	894.101	6975.97	1284.27	1071.67	762.183	1875.04	1122.85	1055.44	1076.97	1145.97	856.307	1575.39	1356.56	1412.47	1310.55	1571.6	1142.43	1744.53	1377.62	701.039	2446.98	978.705	1003.22	548.945	1890.96	1606.92	1002.1	354.713	1023.65	616.272	1793.85	906.766	2016.82	655.054	976.969	871.074	965.737	1067.36	2765.64	876.374	1175.38	1414.95	4169.87	1603.44	900.732
CCP43382	829.772	445.832	1657.88	706.614	1307.43	3152.67	552.234	1225.37	754.41	1122.6	923.512	801.196	497.385	973.664	916.931	985.317	749.729	1641.64	889.75	989.635	903.078	1172.98	1087.95	718.7	1112.92	1146.58	961.146	602.507	1356.46	930.597	376.384	220.581	922.282	982.93	988.386	646.626	1070.03	644.092	1030.79	846.869	577.536	870.655	1181.11	1528.15	813.057	1001.72	1988.66	1107.4	916.275
CCP43383	861.585	743.948	1821.43	873.37	1487.4	871.042	630.802	1658.02	962.114	1518.46	981.877	773.328	909.467	1271.49	1217.37	348.467	803.805	2484.7	1005.78	711.027	1053.59	1693.41	1369.82	902.12	1795.73	1347.42	1150.67	504.536	1383.7	1570.71	234.166	266.965	739.191	1452.08	1055.99	337.956	1572.65	788.473	1212.99	971.065	556.628	1092.86	1710.92	1720.59	806.89	1355.24	1282.95	1175.1	697.941
CCP43384	1255.7	964.791	1645.27	1200.05	1248.1	1032.62	1012.64	675.682	1168.54	1067.33	943.122	1011.26	694.953	1208.21	2159.82	1945.71	567.997	1409.56	989.902	1025.56	1063.11	1567.93	1142.06	615.729	1388.74	1753.7	1688.98	748.145	1589.21	1120.71	315.32	204.9	2088.25	1320.51	800.881	580.782	1088.95	972.56	1812.89	1022.97	743.329	1158.9	1611.09	1637.84	1065.54	1077.33	953.443	1458.58	1228.4
CCP43385	366.576	860.975	603.628	796.249	657.723	4217.51	398.376	1322.75	260.906	611.83	448.136	429.969	593.536	564.108	672.559	771.054	309.318	935.359	445.421	403.783	456.606	384.708	421.151	831.878	543.125	629.517	381.715	250.751	609.647	497.001	314.364	85.0864	392.786	715.005	553.203	186.067	442.154	150.04	517.259	879.725	289.357	607.724	496.42	591.252	400.708	459.117	1334.98	475.886	419.704
CCP43386	117.923	509.886	319.316	517.688	323.388	540.92	132.872	749.84	178.729	244.809	199.855	174.401	220.982	261.869	274.073	200.485	151.902	373.137	179.258	202.418	183.26	158.041	189.713	427.224	235.621	351.268	300.548	133.524	280.211	254.821	60.4559	57.3278	245.105	205.135	247.627	111.703	233.339	68.857	259.995	558.851	103.062	226.989	305.696	300.499	100.555	177.292	529.568	201.114	136.593
CCP43387	68.3522	228.955	199.208	398.28	201.232	67.0916	54.7639	160.11	82.5261	188.791	88.5085	76.998	143.211	105.798	110.119	96.0056	111.203	101.197	68.1562	131.239	155.9	93.2337	142.132	214.917	161.588	111.532	143.103	71.7227	129.63	100.724	82.6097	12.5788	118.517	85.8011	135.765	70.1935	169.229	55.629	135.9	323.6	40.356	115.482	103.534	189.355	65.6869	164.782	97.37	120.841	75.2395
CCP43388	83.7194	102.008	144.195	197.057	91.6531	951.582	43.9209	137.417	60.0483	73.2727	91.4319	84.6746	98.9037	55.0595	83.9055	120.839	58.9769	137.558	92.4723	60.9883	102.494	49.1311	67.7014	106.53	105.393	107.917	91.527	46.9457	79.441	85.4233	48.2718	14.7866	108.064	72.6093	86.1235	65.5807	88.6037	67.5156	109.802	134.207	49.1783	73.2076	91.3202	124.695	83.5297	83.4598	184.022	91.5662	50.1245
CCP43389	280.289	146.434	339.725	186.585	185.377	10.1784	219.751	60.2395	161.416	261.521	229.677	248.528	216.487	189.435	193.687	346.554	285.749	76.2993	191.489	216.312	422.628	200.692	327.631	94.9231	336.392	349.44	248.334	76.2196	315.176	330.04	153.881	36.7533	217.897	191.877	266.924	140.012	302.594	318.898	129.552	139.829	206.595	379.06	213.769	293.19	282.853	369.899	68.8112	342.952	237.865
CCP43390	179.865	149.863	414.609	210.84	216.367	69.464	139.203	69.2133	106.199	202.973	165.591	191.281	178.714	147.739	217.18	307.707	196.831	101.091	142.049	200.051	281.844	130.657	259.318	83.4263	259.053	321.754	215.186	85.0902	271.937	202.639	117.514	20.9137	321.693	167.848	202.786	121.251	203.501	307.391	166.062	158.4	161.684	323.447	192.472	379.488	224.618	241.829	99.42	262.928	176.059
CCP43391	6.47388	37.82	5.80126	6.79202	3.37236	0.125186	19.2446	0.284166	14.4391	20.6823	9.80346	18.284	7.14964	17.081	4.97386	46.4022	15.7634	0.696848	10.7519	25.1858	22.1165	6.60115	21.1001	26.4031	6.79223	53.4243	17.9887	4.66752	6.13059	8.11846	21.4455	38.7018	10.0599	33.5253	4.79385	19.0233	19.1159	4.53393	3.96049	5.65818	5.99522	20.5528	8.1148	7.98839	52.7833	19.4901	0.576515	22.8961	20.6522
CCP43392	19.2659	37.8664	0.350289	7.38204	4.03058	0.604715	10.4891	0	9.62715	31.1708	13.1544	21.5142	6.25231	23.1504	4.28665	50.3637	26.3188	0	6.183	19.7056	16.822	6.40589	17.7125	17.4303	14.9785	40.1123	10.5527	1.93017	11.39	18.4548	36.9616	16.4516	9.40972	34.2216	9.58215	13.6296	27.702	4.16779	3.20278	5.07081	11.0911	27.353	16.4635	0.452205	44.5581	25.149	0.278488	26.2871	27.7384
CCP43393	10.1084	22.3793	3.05294	3.09318	1.85776	0	18.2007	0	8.70936	14.4676	13.5225	22.7741	2.39525	17.9083	3.83182	32.6204	16.4455	0.376123	12.4357	20.1038	28.4915	5.7262	13.1249	11.3087	7.17281	26.32	10.0594	3.82582	2.29084	7.73283	30.3427	9.52551	7.28586	35.3547	9.63613	9.08012	13.4487	2.46545	1.54599	2.24228	6.81608	18.8474	4.73036	2.12218	39.1191	18.8059	0.186704	19.5816	13.458
CCP43394	465.961	298.953	427.944	260.766	187.67	21.7161	160.749	64.8472	565.669	604.432	524.88	328.495	552.201	470.226	304.077	348.171	531.135	175.398	254.257	393.342	613.452	468.507	647.239	278.527	1030.59	718.91	551.838	141.229	1178.97	678.979	452.537	45.284	228.636	349.471	327.239	282	645.721	405.681	146.859	164.854	238.196	483.65	627.659	382.1	336.91	652.488	114.912	852.275	394.747
CCP43395	365.837	1533.65	185.646	517.719	427.72	62.3168	166.527	36.7418	325.575	623.613	398.068	263.937	390.093	600.79	493.166	435.385	578.675	78.9213	285.208	506.623	664.74	510.296	805.147	448.71	905.66	429.577	242.739	144.547	972.542	849.017	268.366	44.0355	249.413	1021.82	340.907	61.6252	585.947	246.63	213.119	330.104	172.35	430.645	418.377	166.985	343.603	780.815	111.378	659.315	362.684
CCP43396	455.682	389.34	150.634	368.235	278.664	11.2937	221.6	25.4568	436.357	832.459	523.262	380.652	435.423	947.436	275.982	482.05	650.724	57.314	357.673	676.966	584.245	771.401	615.173	238.56	905.824	548.586	287.096	166.857	1199.96	1061.61	140.877	56.222	163.615	328.652	486.395	126.76	620.288	291.393	222.329	205.525	167.304	509.39	745.595	130.579	260.117	577.146	99.22	789.419	444.287
CCP43397	42.0991	80.2747	48.4139	48.5048	31.4683	10.9015	45.391	25.973	1679.99	52.8312	44.7137	45.7747	55.9503	137.169	38.5088	43.8734	55.3702	32.0784	31.5253	49.9245	59.9749	49.1481	41.0813	46.1253	47.1474	83.4777	396.121	119.93	69.6891	48.7281	102.744	28.1876	38.7584	34.3251	30.9715	159.216	46.9654	156.431	33.8731	41.5323	40.7296	46.4882	41.9712	41.4195	45.9786	43.3295	25.0515	56.5904	51.1752
CCP43398	1935.68	2252.92	206.955	369.765	1125.33	3343.21	2320.88	1350.54	1242.97	2046.88	1779.19	1755.22	770.688	1649.14	2551.52	632.547	368.613	1785.98	1314.21	1608.6	1324.1	1573.17	1468.74	1315.79	1287.92	1153.05	622.317	850.339	1121.25	840.684	225.377	516.355	1372.11	1415.12	1177.16	604.589	1958.39	350.227	1257.76	1141.89	2332.57	1213.08	1856.54	279.018	2110.82	1374.47	972.308	2065.08	2206.43
CCP43399	185.352	20.6668	48.2188	32.4477	51.8529	41.2318	250.83	20.2279	109.527	89.4555	99.2816	134.018	43.6648	231.388	78.4315	44.4761	35.5023	43.7862	127.27	63.9287	84.2873	83.5097	40.7766	40.8693	79.8315	117.011	93.3343	86.5858	70.3348	38.5806	27.1717	40.4055	68.8819	38.4924	36.9819	46.7581	89.7101	154.546	121.632	43.5827	121.283	72.3334	63.5402	46.5405	156.957	54.7526	27.9451	99.1994	187.816
CCP43400	0	0	472.242	0	0	0	0	58.686	0	0	0	0	0	0	0	0	0	199.346	0	0	0	0	0	775.649	0	0	0	42.0975	0	0	0	0	0	0	0	0	0	30.7458	8.03315	0	0	0	0	595.462	0	0	0	0	0
CCP43401	152.407	11.2153	96.7272	34.7654	38.1952	36.953	220.554	52.4617	58.6218	74.9135	127.325	100.93	83.7182	122.731	56.8979	52.8496	49.3088	95.0305	121.588	138.565	135.868	72.6	60.8223	22.9922	82.5843	81.4504	57.7278	58.2997	68.0322	104.931	38.1236	33.6713	72.3406	43.3039	89.1528	54.2728	33.356	276.426	57.6846	25.4794	125.699	68.4235	91.8524	94.7431	129.173	46.2197	57.8351	59.0472	132.142
CCP43402	1446.27	526.785	2187.3	934.365	1000.7	542.979	2079.88	547.554	1232.71	866.373	1256.1	1322.97	2473.64	1221.4	987.932	1635.92	1330.17	1131.31	1064.87	1479.28	1348.6	922.153	762.436	736.009	1023.17	1690.92	1788.4	635.142	798.46	1342.63	1752.84	326.83	1133.81	1331.16	1036.61	2778.32	574.569	903.879	1056.08	536.898	1595.81	1098.15	1155.14	1820.82	1485.14	786.899	624.237	1013.65	1816.27
CCP43403	1056.77	2219.5	1076.75	665.224	998.831	18.1644	1828.64	80.5903	89.425	516.168	1246.86	793.629	1296.76	588.407	1071.43	2654.92	1171.77	121.709	953.386	1741.44	948.544	1167.35	616.056	1042.92	942.698	152.595	160.967	723.468	843.926	612.089	1412.36	430.529	4818.3	2209.43	815.512	291.819	329.975	729.058	674.717	463.432	1175.29	661.866	1577.78	731.235	1025.07	658.574	248.167	1099.6	1366.75
CCP43404	6.67316	11.6344	3.48824	14.0897	10.536	0	7.37306	0	13.8605	7.16315	10.4795	11.2759	16.0101	7.09339	8.53742	18.9136	16.7939	0.372451	9.85141	6.82545	19.3966	11.0571	27.8502	19.3171	14.9159	17.9689	19.2109	14.0396	11.3424	11.486	43.5674	4.46803	11.8779	11.5457	11.9276	45.2419	14.2687	13.1835	6.1236	14.3967	3.68156	13.6193	7.02626	2.70188	14.7906	9.63221	0	19.7782	7.26904
CCP43405	113.575	55.6917	19.2949	130.328	61.9081	0	41.8292	1.58623	5.89756	71.1171	66.8844	19.1912	143.813	37.7274	45.7441	37.9776	173.229	0	62.8756	174.251	127.549	65.1422	63.2003	36.9273	81.5991	7.23238	15.3701	39.8251	19.3044	107.519	274.868	25.3482	113.434	53.8803	81.2016	27.6039	56.6648	10.3879	40.1689	23.7714	86.1565	38.6327	39.8617	7.66421	62.9329	32.7875	0	44.5527	105.16
CCP43406	127.259	58.9427	140.014	186.445	126.944	22.7351	114.086	57.1221	62.1986	134.166	128.412	98.337	97.4032	77.5228	86.3231	130.953	50.112	52.1349	100.324	106.994	151.639	160.652	116.624	87.6473	143.96	70.6604	88.7631	94.1731	105.428	117.414	97.8488	25.8128	103.733	74.3767	137.992	105.711	122.022	49.9672	91.1193	117.038	77.6257	117.437	120.484	133.326	95.4004	116.753	146.214	130.874	102.232
CCP43407	150.849	65.7498	149.82	207.718	139.337	194.465	134.923	65.01	38.7921	154.214	129.727	152.936	126.382	85.9007	79.647	299.215	101.892	58.9355	47.7201	99.1872	279.024	162.054	251.824	197.088	323.415	48.6176	75.8246	379.44	36.6281	96.4393	145.545	86.5724	68.1913	68.5559	146.368	32.5281	129.019	37.8433	95.5797	113.107	142.668	102.622	151.267	125.062	191.054	217.739	257.922	116.469	316.9
CCP43408	65.5042	23.0537	58.9537	85.7547	68.5199	1.02802	65.0321	11.4556	15.3802	36.6856	32.7984	46.1988	60.7368	9.08208	30.2288	116.455	21.7194	6.9941	29.4311	46.6081	72.2462	49.368	25.3569	43.4914	61.8399	27.3593	29.7124	39.9461	23.2356	19.6083	5.12936	11.4414	21.6291	36.8771	40.7241	12.5324	38.9739	66.6846	53.1405	49.5213	9.42743	23.25	7.99656	76.8749	37.8744	55.9081	10.4154	31.7782	45.9144
CCP43409	0	0	41.6982	73.2294	35.9849	0	117.516	89.1285	0	0	0	0	85.0596	42.3971	0	0	0	62.3317	0	40.7956	126.473	0	0	20.0796	50.9438	0	3.92558	0	0	54.9213	0	0	0	0	0	0	0	0	48.8009	0	0	0	55.9944	96.8945	75.7739	0	0	0	69.515
CCP43410	869.381	734.746	1681.19	658.274	1257.5	1336.79	470.44	863.213	1407.57	1815.99	1087.84	833.643	548.991	1713.45	1199.87	1495.55	938.7	1143.56	1341.95	908.016	1500.8	1802.76	1940.99	766.582	1300.63	1713.49	1222.91	656.259	1841.89	1663.3	590.711	572.259	611.544	2223.62	1325.23	230.722	1880.2	1387.76	903.234	802.197	600.156	1275.75	1173.64	1458.93	659.912	1862.06	3082.5	1694.65	854.626
CCP43411	1266.83	594.023	930.59	472.946	769.219	633.112	665.742	256.943	712.727	1399.13	1206.69	1119.63	551.05	1348.53	1083.63	904.199	797.198	626.789	1346.99	957.053	1360.12	1667.09	1480.73	446.952	1255.12	1162.52	745.101	573.362	2181.52	1395.26	411.593	326.544	577.634	1932.96	1034.21	141.288	1263.92	1332.95	657.219	424.695	844.013	1466.72	1587.97	768.864	880.573	1424.94	1046.45	2162	1169.34
CCP43412	282.244	74.1771	93.7718	154.777	114.876	112.872	189.402	91.7485	68.6034	160.718	198.372	219.994	144.033	208.332	93.9913	170.733	74.1118	101.213	240.94	207.121	235.169	253.893	116.693	90.3966	197.769	115.697	90.453	95.4513	277.247	234.339	77.8825	34.2462	73.4581	145.017	137.298	55.9823	125.406	344.242	165.022	94.6258	205.223	183.47	268.619	82.2718	220.548	110.34	111.304	274.978	266.116
CCP43413	309.009	227.167	339.43	207.066	205.988	16.9623	544.906	43.1175	509.816	223.171	246.733	209.82	336.33	181.642	257.755	263.385	516.052	83.4524	178.689	393.984	282.212	268.983	203.648	184.48	261.001	337.742	772.523	467.012	177.172	215.691	1652.3	104.243	197.366	379.262	193.44	1332.95	259.826	322.378	214.086	155.442	308.748	175.667	203.912	286.743	298.937	220.344	49.9467	279.052	322.641
CCP43414	161.594	118.121	118.063	121.175	130.709	40.6737	267.243	33.8963	170.434	108.993	130.286	150.648	126.755	139.522	136.006	99.0574	159.968	52.8013	163.608	185.546	165.564	147.41	98.5336	66.5982	128.108	156.802	201.333	183.355	98.4988	120.207	194.024	106.399	123.819	130.48	103.581	232.083	119.322	135.362	156.05	120.893	148.926	105.018	92.1343	111.97	164.279	112.245	74.7194	114.85	207.721
CCP43415	103.723	176.88	127.852	59.2809	101.546	13.9896	136.372	146.608	152.776	74.2263	105.964	101.39	78.1933	173.682	109.183	92.6661	246.319	105.014	101.671	115.217	90.1815	91.405	53.0633	128.111	68.0214	174.307	230.929	149.309	62.5574	122.092	153.917	123.588	68.1582	267.85	78.9422	156.307	69.3171	61.6949	53.177	101.095	118.447	70.816	51.6701	119.968	82.4585	53.1254	69.061	70.5842	109.098
CCP43416	101.836	82.1976	79.0878	38.5811	52.0149	32.8687	111.127	50.9309	91.546	76.3457	87.9996	118.723	61.4754	154.641	75.1635	74.6759	159.761	43.1847	95.4521	95.893	66.063	66.7528	47.3729	66.8195	50.2388	101.796	137.297	72.5507	52.7511	116.484	180.983	172.926	60.9537	140.497	56.2433	95.832	47.0056	71.1227	31.7265	58.9894	132.579	78.1983	46.8987	79.9915	83.2555	46.6642	46.7543	68.7632	140.627
CCP43417	59.3517	38.7567	63.3222	32.1321	35.2407	3.02127	38.6734	19.3841	45.939	33.7607	53.3742	49.3728	14.6046	73.6041	50.0448	62.5189	38.9954	25.6515	57.2895	56.8147	26.5408	44.2251	32.18	62.8238	36.9318	49.9498	53.0976	44.2151	21.728	41.9108	37.6871	315.535	33.9503	67.4397	32.6415	42.1268	24.2967	26.9474	19.9003	46.5531	57.0923	29.6788	26.7061	54.8394	42.4039	27.2386	32.887	28.6549	35.8069
CCP43418	90.7713	33.8284	33.6006	26.665	43.6771	0.728106	72.309	12.3206	42.1765	52.9284	75.3211	69.9864	16.4901	78.6194	39.379	54.0453	60.5065	18.3136	55.5865	158.864	51.1693	160.43	42.6535	56.0779	40.3637	36.2106	36.8605	44.1899	60.3421	46.2927	36.9349	451.995	36.8084	48.1844	34.6121	25.8717	39.1053	80.0946	20.9783	42.955	76.4157	38.4233	50.973	28.3128	66.4239	33.3863	32.19	51.1103	57.7147
CCP43419	246.243	339.898	107.922	133.323	163.186	504.475	427.359	163.425	194.386	142.878	151.583	215.315	107.866	151.862	273.304	257.438	99.8381	139.005	253.919	694.324	100.669	1553.86	110.278	192.838	90.6712	86.7293	109.155	183.299	524.065	149.273	50.076	953.72	363.932	103.343	100.874	49.7628	107.434	1225.81	113.819	190.449	566.089	71.77	144.092	128.703	268.698	131.67	945.523	180.284	202.084
CCP43420	388.32	823.826	202.985	315.101	380.583	693.33	637.187	255.288	452.251	285.332	272.239	414.785	356.762	259.826	726.806	746.18	461.659	248.857	358.291	1156.08	219.88	3680.25	241.166	1306.78	261.278	136.76	207.475	561.155	843.891	276.903	192.016	2661.91	966.57	288.327	171.041	94.2018	251.071	3626.77	298.011	444.336	1493.91	127.37	155.759	228.352	528.046	254.232	1992.44	301.029	344.439
CCP43421	237.366	572.6	106.233	111.644	163.222	140.553	308.427	69.1336	386.662	158.412	226.168	230.737	92.4255	187.109	200.43	378.296	138.713	83.9548	259.86	495.114	157.862	1364.49	140.989	459.866	134.556	131.015	192.802	292.715	391.664	211.166	130.893	4270.84	366.694	124.738	160.172	149.293	146.749	2169.65	151.738	176.567	526.759	125.797	200.315	97.5463	288.808	192.483	156.944	155.304	222.537
CCP43422	198.694	232.992	101.214	169.425	186.081	601.2	200.379	234.22	285.104	171.772	203.831	274	133.661	266.489	243.145	157.807	99.6621	245.315	196.863	497.841	188.871	722.018	195.901	232.059	178.841	134.703	150.934	271.072	357.212	189.131	78.0555	1716.08	192.841	96.7539	175.427	87.8835	187.048	1146.29	178.048	227.235	322.235	183.858	205.931	98.2662	228.851	232.52	227.879	182.273	143.516
CCP43423	120.07	253.349	146.369	294.485	265.028	314.012	130.16	177.185	203.591	132.939	97.2431	208.245	82.1327	195.058	213.405	113.702	64.9606	181.572	230.766	164.519	129.304	213.675	211.788	204.531	107.062	207.079	106.134	207.22	187.909	137.258	59.1625	1405.61	154.845	146.164	103.661	95.7481	197.637	469.444	254.665	250.941	147.482	139.735	114.496	163.272	116.206	193.586	298.26	154.828	106.607
CCP43424	188.172	181.643	133.135	220.736	256.95	26.8018	130.364	83.1893	193.38	254.761	210.847	158.121	79.1747	177.317	165.989	265.614	52.747	71.0765	192.203	168.538	213.943	151.423	278.473	106.51	187.079	185.948	209.028	82.7454	211.61	281.518	72.3606	478.539	169.299	136.699	222.528	213.175	240.687	333.423	219.967	219.833	103.253	219.584	161.359	141.944	167.472	273.668	166.376	256.07	140.048
CCP43425	611.675	534.346	324.949	2399.13	2291.23	206.07	355.436	444.988	393.379	2152.96	1157.43	428.739	504.874	1350.96	723.946	886.815	298.542	477.449	1183.93	718.321	1017.67	1221.99	1656.48	1786.42	1822.95	620.906	513.501	251.025	1635.73	630.138	283.572	298.313	178.502	1124.81	1700.7	336.625	1826.53	324.898	1881.05	1617.7	357.457	801.422	1351.69	308.81	384.483	1551.3	2230.17	1006.38	399.776
CCP43426	643.525	764.344	486.114	1008.72	1302.26	102.65	281.816	988.605	570.988	1932.29	1051.26	431.982	647.114	1442.89	348.687	531.807	529.888	752.381	566.981	1185.98	1172.89	1345.98	2228.52	1335.25	1555.89	990.005	798.707	385.362	1480.99	1689.48	360.375	322.583	317.048	615.896	1377.13	449.734	2260.1	316.2	851.266	989.159	515.967	1046.44	993.984	493.413	370.389	1999.1	741.264	1274.78	466.899
CCP43427	796.606	347.5	1053.5	848.827	1288.58	1368.36	497.292	1419.09	489.894	1406.46	1083.75	483.59	535.515	1210.82	495.32	791.262	338.161	1402.32	966.426	965.34	1187.18	1520.5	1562.3	820.953	1354.23	988.478	679.454	311.19	1398.48	1293.84	315.562	273.825	420.72	774.75	1255.68	367.527	1416.9	741.005	755.53	790.395	487.471	863.488	1153.57	974.324	377.486	1402.02	1918.33	1153.35	576.124
CCP43428	1542.63	666.025	1556.7	2253.86	2671.98	818.993	991.511	1071.88	572.259	2260.22	1806.5	929.099	901.316	2254.16	961.029	1253.12	564.861	1433.14	1559.97	1389.96	2327.67	1983.83	2610.14	1704.18	2056.07	1229.32	735.486	432.32	2435.91	2475.07	432.893	436.15	640.515	2043.99	1782.26	338.558	1988.14	822.768	1722.34	1380.7	832.883	1665.05	1419.15	1436.44	681.128	2532.77	1388.54	2045.92	1064.1
CCP43429	228.982	162.889	144.191	198.717	221.403	613.411	246.624	256.736	152.268	523.03	233.456	260.945	249.132	807.329	170.195	126.934	264.374	260.212	223.067	368.332	270.873	243.665	291.139	132.479	414.898	256.167	255.046	170.121	353.9	297.888	134.87	44.5684	134.595	163.315	286.497	136.578	300.22	233.201	296.149	180.644	243.109	243.929	340.154	130.264	211.186	319.757	311.815	285.486	236.667
CCP43430	59.5863	50.9171	102.19	71.925	58.9064	121.499	249.336	89.5239	188.367	128.83	51.7645	101.113	59.4815	200.797	50.942	47.5606	107.319	72.3166	93.5805	237.95	80.4012	85.3195	75.4862	81.9088	107.683	45.9481	110.179	73.3509	109.467	41.0246	343.643	13.0158	67.9993	43.3039	78.8585	63.4426	53.1321	26.3452	58.848	58.2137	26.5787	85.6732	105.01	99.583	96.3419	65.8788	113.382	84.8765	78.9933
CCP43431	59.301	76.4245	193.249	147.127	75.0903	6.05544	164.951	93.6324	116.851	92.1327	63.3094	83.3266	95.6812	123.997	57.1597	117.037	63.1944	78.2155	77.1774	223.064	67.6277	92.2916	43.8535	172.643	76.241	50.5391	84.2453	54.3689	98.6718	42.4398	96.6147	17.2404	50.6161	108.872	59.6915	64.9974	53.3888	63.6016	70.8261	77.3347	35.7295	48.8357	87.6335	191.345	59.2946	48.6549	72.7654	69.6508	58.8166
CCP43432	99.3785	52.1557	11.8738	67.7704	17.0781	0	308.49	3.17247	89.4464	182.872	156.064	95.9561	113.537	279.183	16.145	108.507	64.9608	1.58476	125.751	377.544	90.0343	151.998	15.8001	46.4569	181.331	69.2242	88.7276	29.8688	144.783	87.9699	134.238	25.3482	31.4469	26.9402	142.103	38.5002	76.9022	41.5517	28.2268	63.9999	78.324	19.3164	49.8272	5.74816	103.39	98.3626	0	79.2048	114.438
CCP43433	415.589	88.7472	133.723	151.744	131.041	54.4571	688.161	31.7238	193.596	145.516	342.875	328.712	300.758	193.239	155.939	185.854	135.349	91.3171	372.125	392.486	338.239	362.13	136.096	50.3986	190.303	216.045	136.22	108.995	210.24	241.29	93.2447	39.318	214.088	226.247	227.787	107.881	202.502	152.489	187.672	101.444	331.382	189.971	221.009	127.733	392.541	136.34	129.445	242.771	433.61
CCP43434	86.1559	48.0322	152.075	169.218	104.846	663.199	61.9855	128.276	26.4958	48.7502	125.859	59.5864	105.755	47.9205	198.424	254.846	23.5311	235.959	91.6948	75.826	44.4732	65.3765	22.2988	51.2752	29.4302	20.2684	16.4662	252.423	43.5911	41.3843	9.92364	12.0738	191.474	91.6975	108.871	25.1175	59.4074	53.0712	165.629	260.003	113.856	41.8007	85.7922	148.187	93.2586	33.5482	571.207	57.9871	99.0872
CCP43435	0	11.2922	12.6397	332.964	109.079	1254.67	0	20.2627	12.556	43.2599	63.2881	0	0	0	74.4747	88.5554	0	33.7397	44.6211	0	31.9474	61.6395	0	0	0	8.79879	8.92454	72.6758	0	0	0	0	19.1289	6.74778	0	9.27936	0	141.543	180.286	260.835	0	0	42.4332	8.15862	0	0	160.782	0	0
CCP43436	1098.77	956.694	478.576	2682.33	1578.05	1171.15	1035.77	703.95	794.45	2352.36	2530.1	1440.04	2619.1	3804.77	364.015	478.827	299.893	763.77	1280.59	1195.44	920.082	1056.75	799.42	46.9902	2126.49	1352.08	585.047	263.461	1423.7	1948.85	109.635	65.2128	545.131	1630.78	3690.66	296.523	2073.9	407.998	1621.35	2642.26	1135.13	1789.01	1961.29	493.76	628.349	702.931	457.383	1286.29	755.924
CCP43437	882.737	414.36	280.826	687.245	636.983	245.861	1333.49	264.652	241.584	845.191	1614.19	1012.87	926.469	1363.46	148.282	304.691	103.702	393.601	1294.73	983.863	518.492	953.565	339.736	14.1079	677.636	567.22	135.803	103.892	1063.8	650.183	39.3233	16.9415	201.846	610.34	1678.32	131.012	690.42	425.703	836.63	900.744	2047.53	762.944	1253.59	276.388	832.953	319.985	394.695	769.571	1009.31
CCP43438	795.835	324.353	279.857	349.201	659.021	161.187	638.31	145.415	134.967	518.891	993.509	786.203	416.586	701.114	166.152	296.961	95.6352	322.683	853.857	474.421	382.351	438.733	158.8	29.0707	432.263	379.391	77.8922	106.711	666.228	471.547	18.8214	20.9912	253.039	549.695	719.569	69.6778	382.503	353.27	375.045	320.661	774.342	487.813	891.552	292.063	568.371	181.94	418.125	523.322	612.783
CCP43439	542.605	450.72	157.009	166.65	213.771	11.6275	867.371	16.3161	138.573	377.028	429.425	561.242	222.12	360.674	178.822	97.5689	74.2435	65.843	460.752	603.311	251.197	260.943	82.8538	142.469	237.72	194.839	83.6992	56.4409	408.813	243.466	46.4129	19.4912	133.418	332.243	202.67	68.0539	338.776	250.367	298.117	264.061	417.831	202.586	367.813	169.263	449.688	85.1404	54.4996	481.237	515.576
CCP43440	261.107	162.582	91.1976	86.7126	99.5627	12.3294	675.688	61.7968	70.8103	135.38	219.032	257.506	151.292	139.997	94.1226	57.6937	40.476	126.925	325.342	359.111	102.408	146.516	40.5731	93.255	83.48	90.3507	50.9769	30.305	185.336	86.8319	30.1677	12.9011	84.962	237.785	119.757	31.6274	120.603	123.811	154.813	190.912	264.186	91.1616	158.153	102.572	298.669	41.3392	44.4415	221.714	360.053
CCP43441	110.524	34.2897	31.3725	19.2304	18.8416	52.7676	345.285	11.4156	20.9099	28.9701	60.8828	119.871	44.1944	36.2015	33.3101	20.0543	9.99685	38.9489	86.3248	102.53	28.8655	49.141	14.6604	18.3854	20.5185	21.6052	15.6845	13.133	52.8621	22.1205	13.3091	8.60483	27.4503	32.4208	31.6998	11.4091	24.5484	48.2402	45.6497	34.3473	148.185	21.8574	55.9308	35.0366	158.293	14.8403	17.7316	66.77	140.412
CCP43442	103.301	26.3299	68.633	59.5568	54.2933	90.6048	130.846	51.5609	21.523	48.3614	73.7837	99.1839	39.1186	77.993	35.8647	72.9269	30.039	65.0915	109.743	104.671	184.697	64.4787	96.7001	40.0163	85.0838	40.7508	33.3516	70.22	42.0079	45.1987	5.2163	17.6684	67.5146	59.7016	44.1753	18.3762	71.0117	31.6469	53.0076	46.0085	54.3276	72.6837	59.6353	48.2097	115.549	83.6113	269.614	70.6929	97.171
CCP43443	100.138	1.7815	38.8846	26.2647	25.8129	0	179.132	9.59012	3.96175	20.4744	44.9303	58.0135	15.2539	30.4125	0	5.46682	0	44.7122	295.661	0	0	131.28	63.6831	7.20181	0	18.7396	5.63184	2.86638	19.4519	0	12.8822	6.38548	13.5802	9.58094	0	1.46394	24.4704	37.6822	43.7577	1.84254	63.1379	77.8557	140.582	34.7525	190.241	0	0	99.7624	99.7298
CCP43444	1371.3	3736.59	1309.75	3704.05	4092.62	10378.5	702.668	2447.31	1865.83	6202.64	2621.64	1485.99	1613.21	3933.3	2232.55	5012.6	1512.97	2290.29	2745.07	2317.34	3300.59	3892.72	7066.76	2208.65	5249.76	4435.59	2206.03	1078.54	3693.81	4807.87	520.127	964.733	763.504	3182.86	3415.5	645.985	8014.53	3071.23	2405.04	5090.43	772.991	3579.49	3018.51	1261.32	1054.82	5830.55	16867.3	3900.62	1620.4
CCP43445	1218.95	1636.73	962.682	1172.89	2487.01	557.026	660.972	693.601	918.689	3965.81	2022.95	1403.73	807.332	3059.03	1273.26	2633.96	750.888	1083.25	2230.29	1891.21	2689.78	2511.29	4393.57	1044.53	2934.74	1862.47	1013.41	413.332	3647.4	3530.69	299.87	482.297	649.428	2363.46	2410.87	191.55	4862.74	1312.4	1286.5	1674.19	720.353	2321.82	2589.65	947.809	861.261	4222.71	5194.31	3545.1	1485.3
CCP43446	1771.91	1049.03	705.727	661.787	1477.96	338.05	827.061	254.864	812.992	4927.26	2778.19	1253.46	624.703	3610.17	870.756	1837.27	971.741	355.311	2040.89	1945.12	2789.68	2930.16	4477.8	887.37	3756.54	1748.04	850.067	351.069	4661.7	4327.25	249.745	534.683	402.916	3051.12	3405.16	155.017	5529.88	563.999	627.6	957.839	896.636	2518.67	2953.82	653.941	1067.1	4665.52	1201.17	3888.12	1746.11
CCP43447	1077.31	921.942	2120.29	1140.31	1865.52	401.322	248.51	1352.76	764.462	2353.99	1569.39	689.28	788.994	1858.33	881.431	723.277	601.125	1972.9	996.129	1062.69	1090.06	1804.11	2120.59	1676.61	2825.47	1424.64	936.922	444.784	2596.13	1879.38	86.3113	213.914	540.468	1608.24	2598.51	123.586	2389.33	627.252	868.978	1390.05	642.999	1164.99	2470.47	2195.96	645.807	1607.04	5071.7	2120.2	1089.15
CCP43448	1319.37	1116.06	1331.57	929.388	1674.83	4076.98	652.145	1426	566	3623.37	2174.67	1008.51	1091.28	2731.86	834.93	917.937	675.944	2412.41	1834.42	1554.03	2274.05	2342.77	3173.75	959.077	3370.35	1133.12	775.533	358.274	3270.67	3490.27	141.057	319.474	652.008	2160.38	2832.1	119.241	2746.17	1133.28	920.3	1045.45	682.464	2206.51	3059.55	1326.09	784.933	3116.41	3138.83	3137.66	1481.02
CCP43449	2421.1	1757	3256.35	2005.61	3227.39	4730.27	1397.67	5916.91	895.334	6022.8	4219.52	1909.14	2929.94	4968.42	1979.4	1605.68	1244.1	8568.95	2496.27	2933.3	3716.69	3923.48	5078.92	2279.73	7571.41	1971.75	1138.49	441.805	6368.67	5106.55	350.397	443.861	1774.7	4637.2	4279.39	140.596	4623.56	3108.61	2306.94	1754.71	1155.5	3912.9	10008	3139.21	1335.47	5386.25	8250.51	5259.57	2271
CCP43450	1413.19	630.041	393.417	401.795	746.477	314.443	706.351	69.7002	387.177	2659.73	2012.14	964.717	728.687	2063.36	413.637	620.416	776.574	227.385	1588.53	1737.63	2144.52	1805.85	2216.48	132.465	3316.06	963.524	587.152	166.155	3309.26	2749.33	181.8	233.848	283.483	1807.54	2078.48	97.2042	2218.22	325.277	430.108	368.069	934.469	1930.11	2696.76	317.153	771.551	2478.11	244.313	3650.67	1446.58
CCP43451	1310.18	1038.37	798.397	562.721	845.499	1150.46	638.525	408.773	401.912	2115.83	1597.72	998.76	782.398	1807.03	531.419	872.202	501.474	896.131	1419.84	1231.28	1732.2	2106.51	2176.2	487.822	2273.82	951.919	637.163	181.48	2418.95	1904.07	120.45	216.927	300.208	1583.05	2075.63	87.0813	1383.33	629.349	489.503	629.72	710.521	1782.34	2624.43	737.385	756.681	1982.16	941.473	2519.85	1126.75
CCP43452	1148.61	752.1	886.464	499.676	663.905	728.854	526.762	764.698	302.395	1801	1570.16	1077.97	1006.34	1839.19	601.456	979.699	673.978	1492.04	1185.34	1144.89	1395.77	1323.19	1923.58	502.438	2123.52	650.629	450.932	226.483	2648.65	1589.17	219.057	184.508	512.493	1052.24	1404.42	89.4672	1312.98	538.524	443.37	486.463	670.011	1919.49	1838.47	841.745	667.145	1651.6	1751.86	2758.91	1116.49
CCP43453	2140.57	2125.84	4841.92	2282.62	2965.13	2290.66	2293.41	6305.32	1109.27	3899.2	2648.49	2221.34	2639.85	2987.86	3385.05	3280.34	1704.98	11701	4756.05	2465.86	3862.27	6531.42	4740.51	3479.63	3700.64	2086.54	1688.62	1223.9	5159.79	3557.86	136.296	376.402	1855.88	5140.8	3292.71	182.545	2662.98	1895.33	3467.26	2069.19	1347.95	3638.12	6040.58	4698.21	1273.39	4606.54	6829.05	4689.44	2685
CCP43454	1955.99	890.729	1024.02	1162.31	1152.72	16360.3	1321.62	904.859	808.635	2872.17	2108.83	1965.27	1913.21	2491	1277.24	1529.23	847.383	2115.39	2296.18	1877.51	2047.54	4026.29	2172.68	787.138	4326.39	2047.64	1007.91	574.696	4470.3	1463.22	133.799	220.792	677.568	1599.73	2280.55	156.861	2307.79	369.911	1829.43	938.448	1282.49	2956.46	6067.58	901.105	1362.53	2223.91	2194.74	4842.42	1511.94
CCP43455	129.101	55.7089	109.207	66.3412	51.2317	233.599	117.749	148.073	119.526	64.3151	82.5227	146.136	141.981	70.8668	103.218	40.2102	222.47	124.458	97.877	75.5363	78.0582	99.058	52.4706	62.4286	65.1583	111.137	162.137	186.224	126.964	46.9149	64.1822	24.9085	57.1406	68.2095	54.7754	66.9434	54.9204	293.605	137.115	88.0752	167.038	102.737	131.86	101.063	114.41	52.1029	126.131	137.167	126.867
CCP43456	72.805	38.5333	201.108	40.5187	34.7243	66.1098	67.0342	69.0167	84.4313	33.377	61.3348	60.7417	70.3541	32.6488	70.7207	43.8349	143.49	82.6667	41.9844	39.5604	52.3038	75.6863	31.6509	42.0931	46.4954	67.5555	103.901	89.4085	56.4593	22.7131	92.1968	11.6789	62.9049	65.6491	31.7195	119.615	41.1885	239.223	49.933	37.6558	69.6635	50.5612	60.6871	168.576	68.4369	34.1538	56.7304	63.4656	65.4276
CCP43457	62.2499	102.917	218.016	304.841	193.502	220.823	100.401	380.739	68.6609	134.41	102.813	60.9352	107.577	135.763	63.1632	119.218	75.3016	231.705	101.405	105.386	128.189	88.0972	142.142	220.722	102.128	131.613	82.4469	69.0857	72.9696	122.664	50.2581	10.5397	41.5189	140.17	92.8488	59.914	108.931	41.6218	105.301	238.945	40.8564	77.3958	72.3242	198.881	52.6741	83.6563	293.131	90.1914	101.947
CCP43458	377.613	624.473	582.601	1910.23	1188.52	391.976	329.973	875.79	540.744	1356.17	626.151	443.871	502.686	807.771	796.173	1176.85	286.9	647.198	602.471	714.886	877.579	1097.71	1292.08	902.89	1524.81	903.636	636.195	202.315	959.95	749.266	217.545	107.833	405.97	651.37	959.173	204.975	1635.56	682.34	1145.36	2120.98	194.094	825.452	592.686	556.484	418.846	1197.09	1704.57	886.517	607.033
CCP43459	613.16	899.198	1497.14	1641.27	2010.25	655.511	214.717	2598.1	418.955	2273.07	1048.85	606.926	725.268	1584.91	937.347	1999.61	307.648	2320.4	647.978	839.631	1310.35	1513.5	2077.03	1142.53	2276.74	899.295	558.633	334.674	1908.97	1600.96	87.5009	180.968	916.056	1161.67	1581.05	114.523	2242.91	925.739	1773.57	1868.22	417.765	1297.75	2356.63	1514.89	564.403	2170.55	4796.67	1352.91	783.975
CCP43460	891.388	718.012	1045.42	774.571	1175.45	300.857	483.588	744.281	510.665	1808.93	1250.01	713.234	782.755	1595.46	561.717	1633.51	397.875	841.871	1359.47	1183.24	1352.06	1339.42	1801.73	618.504	1438.51	923.469	744.323	472.458	2413.75	1976.51	155.427	132.142	620.825	924.278	1390.2	163.1	1817.53	1327.48	992.568	850.109	505.035	1166.25	1685.41	1081.56	504.992	1781.13	1478.5	1665.31	899.112
CCP43461	1731.68	411.335	5813.35	1401.27	2112.04	289.382	637.767	2801.9	572.822	5645.34	2752.99	2124.11	2051.66	5044.96	334.293	1388.88	1115.18	4009.21	3834.64	1115.2	2474.34	3972.88	3747.38	4321.25	6184.84	998.863	457.648	819.253	6279.1	5298.85	86.6336	415.112	116.696	357.957	5823.54	88.6054	4991.79	253.414	1064.28	520.428	530.756	3985.05	6392.83	5756.23	1462.15	3925.22	799.609	3086.17	2040.01
CCP43462	546.248	890.298	1070.46	994.127	1696.72	1190.96	262.856	599.636	410.495	1215.52	1124.98	582.105	476.176	1366.85	606.843	2352.36	322.315	955.585	1280.25	1003.24	1375.99	1140.4	2116.67	531.934	1321.56	780.278	551.95	323.763	1767.46	1693.76	61.0394	149.5	352.014	1008.08	966.384	65.6929	1547.1	495.383	952.217	970.105	257.369	996.393	1253.86	1014.9	343.395	1535.5	1159.24	1345.8	588.076
CCP43463	588.143	697.05	1652.95	812.342	1222.66	2178.25	186.035	1842.08	374.335	1298.64	852.006	570.598	369.051	1219.29	602.582	1514.04	181.194	2372.1	766.416	468.815	865.118	743.969	1238.84	801.742	1223.14	779.13	608.091	538.276	1636.03	1355.67	72.6534	116.911	502.829	876.562	917.905	177.212	1097.4	837.077	736.063	988.254	303.189	1043.64	1050.57	1570.82	447.236	1036.96	4111.69	1055.16	575.194
CCP43464	1503.41	589.715	1255.93	407.365	638.344	10.1592	659.946	167.192	226.69	2457.21	1613.26	1135.04	675.25	2191.45	312.957	1354.91	537.311	448.221	1114.92	1480.15	2005.54	1422.96	1952.48	607.306	2570.31	481.689	430.286	203.725	3182.82	2938.93	242.89	165.414	404.857	858.72	1780.84	111.608	2257.43	299.296	338.982	398.76	680.624	1957.26	3510.02	1247.18	857.001	2061.06	83.4349	2705.35	1023.98
CCP43465	1520.98	794.358	847.883	710.911	1145.35	138.959	803.226	222.363	377.911	2130.15	1692.23	1231.3	756.853	1758.35	516.3	1501.06	502.241	424.744	1660.57	1270.92	1855.59	1749.35	2300.02	663.908	1866.96	778.842	598.199	304.503	2932.83	2073.07	195.778	145.757	675.715	1379.9	1759.56	148.79	1557.62	199.191	692.738	685.33	803.093	1800.54	2369.33	719.741	846.188	2196.92	533.668	2290.99	1070.46
CCP43466	1426.99	717.067	2455.01	1305.38	1603.66	162.659	405.69	2551.02	436.792	2364.84	1913.32	1353.68	427.117	1862.8	1181.51	4324.34	595.672	5449.41	2919.72	742.582	2249.2	1442.28	2479.71	1470.4	2717.97	819.876	638.171	729.868	3914.77	2171.77	0	223.496	471.357	1134.57	1360.32	99.9159	1570.22	410.326	930.416	973.802	856.326	1952.92	3303.74	2169.18	1347.57	2486.16	4794.16	1780.8	1843.48
CCP43467	1777.77	1806.22	1667.72	1212.42	1596.49	325.312	1239.1	568.834	378.265	1976.1	1597.29	1507.83	892.479	1649.79	1523.31	3749.9	436.757	1148.01	2159.9	1370.08	2176.84	2473.8	2007.86	949.734	1870.83	890.906	407.671	1590.91	3136.49	2307.29	287.838	122.083	1514.3	2451.55	1451.26	213.963	1575.46	666.915	1300.25	1051.73	1103.5	1918.93	2821.93	1634.83	1278.13	1999.59	1068.15	2456.57	1809.09
CCP43468	740.483	340.663	1352.34	250.989	351.129	201.732	1172.49	202.43	528.614	463.9	545.683	618.884	467.089	547.205	568.71	761.373	686.804	318.233	550.623	912.661	559.48	668.042	407.673	239.124	417.035	658.815	723.517	775.713	504.573	558.876	1185.98	114.892	847.819	478.269	409.627	2107.17	432.952	644.525	320.687	290.022	732.105	502.616	437.97	1258.43	802.162	430.697	270.904	625.425	771.868
CCP43469	35.1504	60.5669	253.83	168.767	114.153	24.3162	190.987	74.2144	310.036	140.208	103.68	51.1062	126.594	141.064	152.856	203.908	134.553	71.549	96.8395	154.735	133.913	82.8395	61.0594	77.1681	75.1548	404.698	471.929	194.126	91.16	101.973	156.617	54.0095	149.163	136.172	117.773	1896.75	97.7209	265.029	180.089	231.341	91.6483	56.0763	70.7873	239.967	123.475	88.6586	176.774	73.7034	125.139
CCP43470	73.2713	20.2894	60.1248	47.2325	33.3403	21.5483	123.339	22.67	80.9567	43.8613	41.314	73.9561	44.6247	78.1731	50.8691	76.5082	82.6525	28.9437	81.9748	113.647	83.7315	74.2305	35.2416	32.4609	58.1896	143.704	80.8978	102.788	62.0879	85.0763	45.322	22.2598	46.405	34.928	40.8855	82.2691	79.1418	105.781	81.8896	37.9068	63.1362	46.9391	44.08	50.0123	95.0002	53.1529	132.617	80.8952	103.038
CCP43471	56.3937	191.703	131.732	94.4792	75.1258	203.24	74.6403	208.226	102.308	136.833	47.9703	100.055	94.4272	134.408	130.852	139.576	206.163	129.245	81.9517	87.873	109.434	70.755	117.188	123.247	96.7894	197.96	121.718	79.1418	89.8615	137.106	63.0826	37.3653	56.0445	83.604	61.7387	67.2236	139.674	56.7372	89.3488	82.6227	56.391	107.101	69.8926	123.085	99.0454	117.013	324.296	104.771	90.6083
CCP43472	39.1757	45.4259	141.8	98.4594	49.4824	5.97057	62.8427	35.4061	65.8194	46.1017	58.3314	62.3718	63.1238	52.7474	81.6772	206.489	66.1255	40.4264	53.9784	73.016	103.979	61.2503	77.5102	98.9039	50.0374	67.4116	73.1733	71.0831	29.5941	46.7516	82.3162	31.4762	95.0406	61.9986	57.2627	60.1355	72.9696	58.0942	52.1933	68.2871	33.6204	53.6973	36.6654	146.163	40.245	93.4913	53.2556	48.5692	64.8643
CCP43473	20.9048	32.3831	29.1045	22.0926	15.9471	0	17.2761	3.41812	35.5836	27.7305	26.6901	21.3665	12.5046	37.9388	18.1682	47.4132	23.4858	5.1224	27.8504	34.9412	51.1975	25.9949	53.9077	20.2783	27.3521	35.9192	42.6051	15.1203	43.6782	42.8272	54.6388	27.0834	22.7493	19.6923	32.0794	40.2813	53.7843	45.366	18.0135	19.3075	23.0663	23.1245	42.9483	31.6544	23.8935	57.1109	8.47571	36.6241	25.3264
CCP43474	23.6176	33.2613	24.6185	29.2056	17.4433	0.626839	16.3732	8.38213	26.5956	32.3112	30.5439	11.7375	24.0725	23.6282	15.0749	52.6488	24.6859	5.27272	23.5859	26.9986	31.571	27.0922	28.6038	22.381	29.7222	28.9163	46.4214	14.6492	31.642	41.1295	67.5574	16.8985	16.7604	33.4964	21.3553	35.3295	39.8056	8.94549	8.71156	18.6544	14.5627	18.9025	27.3053	21.1875	12.7568	30.0797	7.27464	24.2212	14.8306
CCP43475	183.562	348.703	262.848	225.417	178.507	114.323	267.649	126.252	191.364	207.808	190.602	191.188	185.304	226.309	294.018	274.077	223.062	157.877	188.803	218.53	186.068	303.77	248.665	205.275	219.082	283.713	179.628	236.285	148.328	191.643	179.528	63.803	164.497	262.002	175.344	347.211	208.473	157.873	157.055	168.504	239.896	185.61	199.612	279.012	207.714	215.442	120.805	203.56	213.393
CCP43476	53.6538	90.3337	70.5006	90.0096	49.356	6.64549	78.2666	23.0388	82.4525	116.693	80.4028	65.4179	61.6983	151.528	45.2635	140.043	91.462	22.1953	60.5706	116.213	105.081	77.7721	101.277	74.5895	69.2016	120.587	117.573	36.8895	72.2409	105.75	88.5796	19.0186	39.5321	66.7015	82.7377	98.1319	115.473	65.431	34.8347	67.8868	49.3344	63.9359	63.5083	66.5911	64.9561	113.586	12.9412	96.1101	63.4871
CCP43477	157.437	430.849	550.96	923.542	599.762	621.279	189.454	1029.03	187.238	377.743	287.055	158.779	369.702	264.001	276.203	420.07	179.906	636.855	282.559	408.906	414.705	293.106	453.983	323.15	333.94	250.111	276.197	136.107	293.452	467.188	122.659	26.3728	167.48	468.21	326.299	171.503	434.926	74.14	316.754	634.903	109.304	241.967	193.705	515.205	120.759	511.895	817.238	247.218	241.711
CCP43478	219.469	434.437	951.414	844.286	790.299	115.304	156.58	815.499	163.247	409.497	304.354	156.881	274.453	265.047	236.081	968.534	114.268	712.64	252.751	258.561	325.49	342.12	411.776	666.978	368.377	269.77	276.057	125.364	257.801	343.342	56.9108	16.4128	292.154	613.091	300.678	140.047	425.867	99.2102	299.632	654.893	101.429	211.581	214.547	899.769	125.157	347.637	821.338	241.198	152.702
CCP43479	287.45	327.948	286.529	348.758	401.359	7.41128	210.269	73.1144	129.865	367.804	355.027	155.787	214.697	296.4	126.288	730.473	150.52	86.9457	250.311	449.822	378.733	381.235	377.405	175.5	291.857	247.274	254.231	51.6247	335.926	640.232	125.252	22.4688	174.898	373.059	302.116	151.622	445.254	92.4667	122.671	314.275	135.93	237.307	262.213	299.633	131.281	379.349	184.968	341.8	246.166
CCP43480	58.3204	31.7193	43.7998	86.5351	44.7425	2.14809	71.8891	10.9046	69.8791	124.354	78.5025	62.7477	34.2664	115.13	40.1547	82.3262	73.3401	19.9289	73.7973	129.042	72.9651	86.7733	70.2046	31.3578	83.6115	124.385	96.1742	116.857	100.341	147.501	293.675	30.8139	29.0002	27.3684	86.7971	122.775	116.049	74.8958	49.8769	68.525	44.6513	61.5374	86.888	58.4708	44.4695	76.9657	48.6713	104.583	74.1594
CCP43481	26.6294	47.4134	17.1553	21.9351	20.995	1.03915	27.0368	7.55894	21.4267	41.2032	27.1257	18.4851	16.1161	59.6729	18.2792	26.2204	18.4419	8.83732	22.3124	30.9178	25.8643	19.4474	20.0246	22.3436	21.143	21.7892	20.1173	61.7217	27.4018	21.8027	73.2369	12.2078	21.8634	33.4203	22.6409	24.8943	21.7499	17.273	17.832	23.5456	22.2356	21.5434	20.2079	15.93	20.0538	24.1014	8.61401	34.13	16.934
CCP43482	18.6692	43.5096	37.0838	33.2974	18.0466	0.481345	26.5208	7.44974	18.6499	28.6287	19.5454	19.8289	27.0167	15.5924	29.5717	37.7107	9.35603	11.3131	7.87454	25.915	22.5518	31.2739	41.5548	21.7066	17.0324	16.6923	20.6058	43.954	27.1989	29.3796	31.2222	10.1191	24.8964	19.0531	13.3477	20.6062	25.0919	16.3924	25.2897	27.6529	16.1853	27.8206	5.61631	37.0748	16.0449	23.098	5.76348	26.9689	18.0121
CCP43483	110.503	420.073	22.8669	44.7598	38.7138	1.23362	417.045	6.61878	175.414	213.592	196.79	301.832	201.646	385.08	41.6726	138.441	731.508	8.64726	191.722	295.961	50.5724	85.9585	199.052	60.4101	85.8483	321.513	233.663	32.7558	74.354	128.63	1519.32	42.2059	52.2704	334.946	89.5931	206.813	174.083	53.0143	38.8535	68.2294	222.487	379.234	39.9828	24.6	308.045	243.365	6.81737	280.442	662.656
CCP43484	7.21371	12.7402	20.568	29.3784	11.0443	142.029	9.66097	58.7643	16.8902	13.1403	9.61196	11.5244	10.4891	27.1865	11.9324	25.5624	12.0028	37.4804	15.49	25.4888	0	7.68987	11.6775	51.2829	10.0514	24.4357	18.5242	19.4474	10.7006	16.2542	25.9843	7.61084	11.4134	16.1044	12.1904	10.2008	16.0789	8.44525	13.8411	25.9311	2.17079	7.73302	5.52394	24.605	11.6281	22.7181	29.6516	12.8053	21.4305
CCP43485	45.9338	222.366	127.699	149.844	79.7289	70.5936	586.069	238.374	81.794	455.412	91.145	84.2585	80.2868	102.085	174.996	159.061	107.635	189.433	90.8518	481.927	10.2709	103.279	124.318	132.242	66.1952	84.1031	76.2449	247.373	113.649	45.7557	100.474	38.3353	94.5914	125.427	84.8981	39.212	597.73	18.8914	84.843	215.662	57.0426	91.6401	89.4946	147.101	83.654	103.194	273.162	539.248	82.2003
CCP43486	268.106	321.467	296.822	254.956	341.123	325.066	326.607	112.91	207.518	393.562	352.66	320.604	483.8	434.791	336.817	426.028	249.548	234.818	345.054	295.319	0	283.891	325.159	395.115	403.904	383.73	212.791	383.276	261.735	440.171	275.482	95.1255	97.8904	401.329	358.794	156.529	321.422	36.2166	236.564	205.422	352.716	311.782	275.054	299.68	217.669	381.037	111.99	359.559	387.897
CCP43487	79.9867	39.844	2.78741	14.6855	19.3168	0.437454	59.8099	1.35409	54.5399	95.3999	106.579	40.9564	24.5532	92.7531	30.091	50.0187	36.5994	0.270565	103.769	61.9788	79.4196	43.2511	40.4631	22.3711	55.7256	70.3826	67.8698	11.2917	75.8041	61.7451	44.7455	32.4577	23.0097	66.8279	50.2553	28.0288	67.7205	14.8976	13.7161	17.3266	77.559	39.5745	108.889	5.23404	58.3274	62.9753	0.402918	63.3873	38.548
CCP43488	53.3109	71.3691	41.3361	76.2639	48.4316	35.279	67.0832	80.9088	57.9794	55.6358	58.1384	60.0542	61.5827	95.6274	94.3071	48.5269	52.8525	57.2776	52.4677	61.3435	70.435	22.6496	59.3309	53.4906	45.3945	80.9901	86.684	138.42	69.4695	30.5867	48.0074	18.8388	32.1575	43.639	36.5269	82.1744	51.929	68.2635	90.707	79.6796	73.5287	48.3566	70.1648	41.0713	80.1798	35.9102	57.9719	53.4431	63.3945
CCP43489	64.7275	121.233	32.2107	140.231	84.4819	11.2147	80.0982	44.2602	88.9114	62.9954	50.1463	62.9984	48.3133	90.8208	118.511	45.6785	41.8591	32.6584	38.2222	63.5565	71.1516	58.08	82.1218	31.9343	39.6834	74.6162	90.0801	147.852	66.8904	46.3468	50.1278	21.3803	63.2897	41.9058	29.6175	71.5378	40.5978	77.6724	162.154	107.38	74.2767	41.0985	56.3394	26.9062	39.35	46.3409	48.2037	74.9314	49.0731
CCP43490	9.69535	4.22588	1.267	8.45531	6.56042	0	7.14148	0	22.8228	8.67272	21.5695	11.4678	28.43	6.44119	4.59404	10.6521	42.1448	1.35282	25.0477	26.0311	21.7763	18.5362	9.4414	10.3721	10.8355	36.1615	26.48	6.92075	19.775	10.0127	44.7455	10.2783	5.56068	9.74009	15.5965	30.3853	11.7474	5.32058	8.89691	6.86821	18.7211	6.59576	6.80558	2.28989	13.0469	22.3912	0.805836	6.76131	12.1453
CCP43491	42.5945	13.5055	2.16844	8.16036	14.1464	0	24.0084	0.372453	8.05216	34.9873	41.4913	31.2927	12.4407	31.3001	6.73935	38.7358	17.6822	0.578831	52.9647	32.5802	32.2977	29.8358	44.725	9.41649	27.9117	6.92752	11.2461	6.08561	24.93	24.2257	29.0179	7.35714	18.3717	32.3508	31.7773	6.0835	24.815	1.73448	4.27688	12.8329	15.1213	24.5255	44.9783	1.94954	16.3014	41.2731	0.30785	29.1878	18.5321
CCP43492	43.3985	22.4116	3.4375	8.15971	11.5991	0.260847	45.7773	0.484453	34.6545	19.6513	33.9316	29.6934	18.8788	27.0278	20.9218	31.3826	96.8288	1.25034	116.818	38.2505	21.1959	30.2554	25.535	6.7304	23.306	22.5881	30.1211	26.6066	23.8287	14.9261	89.7016	59.9976	30.0944	27.4067	21.1832	21.0677	16.894	31.1442	11.1352	13.1006	34.2867	20.7061	45.9068	3.31604	31.9195	26.4945	1.44152	26.7098	28.9008
CCP43493	215.85	439.329	23.9765	168.428	304.284	175.305	124.213	48.2343	120.49	347.55	353.094	246.192	330.857	537.757	227.57	141.775	259.262	54.213	199.159	89.6904	249.536	182.265	172.661	153.944	499.7	79.5255	86.3051	237.2	201.784	92.8817	1500.35	111.403	203.841	624.939	202.55	35.2043	199.999	157.938	149.587	118.157	290.267	324.279	179.924	40.0561	230.665	225.884	44.8514	216.385	135.197
CCP43494	65.8757	60.7536	129.041	102.955	77.4882	11.8892	64.2678	261.184	142.012	44.6607	85.6471	128.888	11.0911	208.23	81.3764	52.8539	70.0236	200.479	115.965	78.0179	86.9611	55.2564	54.6457	102.468	144.952	151.82	160.055	59.4782	72.2007	95.0201	34.3444	51.1237	55.1272	170.463	61.9715	133.282	59.4303	119.375	99.6905	81.9722	71.1279	102.21	90.5874	153.95	107.076	68.062	167.671	92.2144	111.685
CCP43495	0	0	41.1981	0	0	0	0	29.3531	0	0	0	0	0	0	0	0	0	29.3258	0	0	0	0	0	0	0	0	0	0	0	0	0	0	0	0	0	0	0	76.891	0	0	0	0	0	53.1846	0	0	0	0	0
CCP43496	319.534	1093.18	445.536	730.777	396.62	32.1694	1751.27	115.825	44.8214	2370.12	177.056	131.155	472.839	185.046	453.31	298.795	350.129	218.819	39.8684	2438.15	292.381	54.9322	325.097	424.711	77.5197	49.0967	71.6387	741.628	57.417	168.4	324.286	195.18	555.594	247.931	156.018	77.0996	3734.99	782.425	478.793	336.388	225.272	134.178	275.515	471.624	446.143	225.281	145.108	3450.66	125.469
CCP43497	139.494	134.269	73.0389	48.4478	55.4102	1.25879	763.774	7.92279	407.001	250.394	119.267	105.283	78.7099	105.649	71.2756	138.971	124.288	14.1439	126.991	392.959	116.11	124.161	80.2106	49.646	75.7223	273.593	364.798	155.359	67.1778	84.8357	128.757	45.9211	96.5585	127.681	81.4483	249.22	263.803	58.8594	40.7132	64.2317	139.808	63.7926	62.0141	67.3048	109.685	76.5129	12.3671	357.099	125.106
CCP43498	78.5981	24.5721	39.031	40.7364	46.7821	10.3435	89.8569	15.1852	624.158	25.1936	74.5724	40.3963	47.1427	68.3176	42.9069	167.598	33.4665	28.0574	66.4768	64.8996	69.6625	65.5338	41.9144	30.2949	49.6721	256.628	367.287	87.5615	49.5407	52.9866	97.6896	18.4555	50.714	132.698	43.9018	164.762	25.9092	54.2754	31.4296	38.0157	64.1401	30.8197	67.2401	39.8897	53.6619	49.6346	37.0188	33.6868	72.774
CCP43499	79.2063	48.3885	43.4343	49.0596	54.292	14.457	95.3293	17.6328	1269.44	23.5282	66.9647	55.3532	43.0257	64.8136	64.3552	116.963	45.132	28.4264	48.0958	75.2053	79.6116	64.7632	55.2187	41.2795	36.2673	374.137	718.285	140.141	44.2998	45.684	97.9731	40.9586	92.8303	197.378	35.046	312.997	29.654	99.552	38.2159	52.9723	79.8104	42.565	43.6394	50.908	58.2974	37.6205	34.7796	48.1496	67.4604
CCP43500	15.6311	14.8707	17.7882	15.0551	11.3282	0.462475	11.3249	7.84483	98.1452	14.67	20.9253	14.8949	14.2083	20.7012	12.9191	19.4871	119.518	7.43706	17.4014	15.4636	19.7718	16.7223	17.3962	11.7393	13.0918	30.5839	70.4908	24.44	18.8155	8.46835	44.9973	75.377	16.6226	23.6264	9.89314	65.5314	13.296	21.2996	10.268	10.9906	14.9853	10.9244	22.6638	17.2227	15.7404	13.9073	128.897	15.7257	19.4274
CCP43501	85.0636	35.3489	94.2035	79.9827	96.4657	912.942	58.9414	285.537	26.1292	57.0993	82.8147	89.2628	43.0291	54.106	68.5754	22.4308	25.0391	217.344	104.591	46.1994	59.3743	55.0575	54.3518	191.495	66.7703	30.3356	34.9101	59.6549	55.1829	29.3616	29.5255	35.8205	52.5284	57.3291	71.4721	34.7729	41.5736	17.3806	82.7923	104.483	59.7053	72.791	126.501	96.2373	103.525	56.9237	234.781	58.0422	64.1372
CCP43502	64.1362	163.735	1180.1	942.032	424.337	2176.15	118.105	3955.63	128.774	183.588	235.012	173.397	136.777	34.0875	237.044	16.3398	117.387	1274.36	0	65.5999	67.79	163.493	71.3786	2421.62	122.878	126.025	252.496	2220.01	87.2097	44.1571	57.7557	157.456	116.696	21.4774	91.7093	114.859	91.4248	206.486	804.343	322.17	70.7675	116.352	45.0199	1912.97	101.538	0	10.6615	44.7271	153.699
CCP43503	216.384	315.449	149.178	148.355	141.753	7.37362	309.298	21.1335	287.999	247.974	231.292	231.14	233.958	230.815	185.847	333.175	389.349	34.4578	236.789	340.496	243.905	140.792	228.188	138.898	210.666	315.282	403.3	205.339	184.151	290.663	379.495	76.6617	260.599	282.58	228.271	403.385	251.074	144.821	116.06	139.644	282.167	232.647	181.63	143.976	238.122	236.762	30.436	258.009	275.924
CCP43504	252.402	404.248	264.945	325.058	325.847	212.582	238.727	410.836	271.902	271.197	244.333	442.068	147.44	341.397	377.167	373.707	130.332	372.397	328.332	179.591	258.275	204.772	420.134	541.172	217.725	365.779	307.678	234.472	214.876	334.456	198.963	99.2751	216.572	320.286	252.116	302.916	179.375	152.243	290.582	300.783	171.135	343.086	272.176	298.782	371.1	363.267	449.731	260.202	307.932
CCP43505	177.667	127.586	137.999	136.758	124.196	21.0339	179.622	99.5729	192.208	178.588	170.422	232.034	107.387	247.431	153.365	205.542	101.631	105.702	159.428	143.822	180.424	122.226	172	148.541	173.936	214.807	202.23	158.515	160.625	201.907	140.884	58.6659	146.914	161.271	171.63	233.637	164.868	111.878	101.861	162.224	145.368	201.086	146.275	142.417	237.254	157.252	127.611	183.753	181.319
CCP43506	116.046	140.069	598.514	376.952	322.146	134.256	195.065	1698.2	493.604	302.367	196.256	144.802	164.986	335.269	187.802	261.154	96.2135	658.319	158.137	173.476	232.733	162.321	115.904	428.922	239.433	268.952	297.25	259.351	137.564	163.89	112.54	96.9574	97.4521	202.606	234.012	274.355	246.01	96.6678	158.368	362.554	101.779	153.844	96.078	571.858	133.785	89.3352	512.434	159.78	198.363
CCP43507	102.838	174.576	296.507	488.918	360.815	265.703	71.7622	766.815	216.348	508.692	268.215	117.065	277.026	377.803	64.6295	156.279	165.657	270.27	231.72	273.111	236.462	388.164	299.177	343.632	380.224	216.121	225.868	120.2	228.151	380.098	138.098	93.4176	69.0794	193.736	361.173	85.1141	431.034	28.5145	106.234	398.76	69.6748	168.56	233.022	301.934	68.551	256.252	535.639	217.666	157.222
CCP43508	145.068	388.307	249.927	457.828	381.543	219.989	164.392	785.202	198.617	438.595	263.761	123.578	219.215	363.153	91.6789	317.865	108.274	300.968	255.978	294.123	323.449	251.201	298.06	464.264	270.807	188.785	193.849	105.993	254.45	308.498	121.36	105.177	83.7284	423.893	332.632	70.45	360.477	45.9758	119.664	469.994	104.185	254.218	221.132	246.993	104.64	281.01	309.782	231.367	190
CCP43509	26.4282	45.075	94.6609	111.39	58.0543	48.5271	54.1682	81.9094	292.921	44.4033	25.2626	15.5327	33.0814	25.6497	42.0329	54.0107	23.1339	61.5672	30.5337	64.6402	40.079	35.7351	56.2675	16.9685	23.4822	61.547	103.818	78.9712	20.3116	39.5556	39.3202	84.1158	38.36	42.0698	37.7901	69.6121	54.38	21.1873	36.7291	63.9353	20.2857	16.6763	43.5547	102.973	21.8296	25.2103	106.583	41.6688	22.0292
CCP43510	61.3094	48.3554	585.411	82.5469	92.1897	7.37673	15.0533	91.3353	775.378	0	42.7912	82.8772	65.3743	43.4468	92.9627	88.5112	31.1703	95.8127	0	41.8057	108.004	72.9339	90.9768	27.4357	104.411	154.678	239.356	151.51	0	84.4218	110.42	264.544	42.0344	27.3744	29.2224	85.7458	69.9162	17.9441	31.2558	107.921	0	55.6118	114.762	634.376	38.8251	70.7964	27.1775	0	17.8091
CCP43511	34.4617	35.878	105.778	68.7129	38.3463	17.0418	60.1602	69.8468	355.222	40.4447	45.0987	21.8949	71.6557	26.0086	34.8141	51.3173	46.2545	47.0853	47.3136	51.4623	36.4249	57.1012	35.2849	8.32759	29.491	61.546	138.418	94.9453	25.3041	37.0133	123.202	209.05	56.1603	36.2363	42.8712	83.8631	54.4298	60.5176	33.8373	67.1571	34.2223	24.6947	28.5443	102.044	32.9532	32.6313	68.5142	29.5603	29.5806
CCP43512	26.6237	32.287	83.1038	35.1478	29.9298	2.51692	22.4122	29.0386	447.394	32.6613	25.8822	12.8534	27.037	22.9097	26.0717	47.5606	30.5521	27.8794	14.0371	45.3855	35.5105	29.0862	28.2191	7.659	19.4316	51.1149	137.693	53.3461	20.6867	36.6603	138.142	223.249	19.9585	31.4166	32.6311	86.4713	51.3249	20.2227	14.6393	31.5154	18.8848	14.9497	16.9085	78.366	25.2897	34.4034	29.7154	27.408	23.7532
CCP43513	22.5021	33.9221	51.7547	87.5563	25.4066	34.6268	27.6246	34.581	454.426	27.1207	22.3182	14.4085	31.5711	12.1694	27.4603	29.6697	41.6668	21.3286	22.729	29.0724	19.6114	28.7812	25.4824	29.9438	26.2198	48.0367	148.462	138.585	16.6407	21.7438	68.967	290.578	34.603	16.0401	28.7891	61.3662	34.6649	40.0933	25.8414	59.0333	15.6813	16.1139	15.5181	46.1402	18.2497	22.7931	64.7051	22.0245	13.7608
CCP43514	33.3018	68.5966	32.7453	35.3632	18.9474	0.649762	46.4075	8.24618	707.151	33.4927	28.2687	25.5501	47.9861	15.3076	18.9357	18.2296	97.4675	7.63567	22.5882	37.7441	42.8096	34.4154	32.0539	25.8275	18.3935	87.1177	212.159	154.464	17.1339	53.292	363.918	1258.29	21.3606	18.6868	24.4529	77.4613	50.8068	46.89	10.1864	18.4323	23.8346	22.0429	17.6899	26.4811	25.6486	36.3763	7.18158	28.2453	34.9029
CCP43515	13.4894	36.9573	43.685	31.9085	16.793	11.55	18.0237	13.6698	671.265	17.5106	21.3479	19.507	13.7148	19.3408	18.5511	33.4874	40.0005	13.2368	12.041	15.4016	21.5526	20.9518	19.2022	23.0052	14.8253	32.7387	137.087	89.7608	16.2095	26.35	52.5447	99.9806	9.92681	21.0103	25.5687	23.6279	24.1478	33.0537	15.4971	28.5667	17.6533	13.374	11.891	41.7459	17.6807	10.143	14.0799	13.7826	14.2155
CCP43516	14.5519	32.0758	85.6509	52.3658	33.0409	47.2737	17.15	113	307.59	17.7031	24.3757	28.523	26.3784	19.3353	31.7182	52.1808	45.4997	53.2796	19.3343	18.605	23.8404	12.9832	28.3414	60.9271	24.1624	28.9115	75.0483	66.6983	13.8509	21.0395	22.9324	27.6059	12.2026	47.7555	20.8079	15.8596	28.6259	19.1657	24.1475	48.3566	16.8593	11.8796	14.3004	95.0555	13.362	10.9224	86.1157	16.7444	22.5088
CCP43517	17.3609	20.8273	44.0439	25.7121	23.8427	1.4622	20.4605	11.5092	100.726	16.565	21.8108	14.8632	14.8095	16.6087	11.4071	38.0376	19.2416	7.23496	23.9208	12.43	22.0199	17.9972	30.9141	29.1335	12.5654	17.7726	26.9972	25.104	23.6066	27.8898	16.1549	17.0486	9.70537	22.6087	20.6871	9.29765	22.7677	9.99301	10.4438	24.4479	7.66235	16.2724	9.74907	41.8628	20.1557	20.0473	12.8905	17.757	14.1203
CCP43518	13.516	42.2901	42.7442	62.0383	32.5179	29.8822	29.8671	43.0393	131.477	19.3446	21.2255	13.703	37.8318	16.163	25.6176	68.2229	43.2915	23.3855	52.3773	17.2805	23.2147	24.118	24.4436	34.022	12.9475	30.2469	53.0443	57.8879	4.59461	23.264	16.7356	3.77069	27.5328	21.1219	16.9109	16.425	33.7168	11.8676	14.7284	55.49	11.1851	16.8574	7.11558	53.8124	22.4679	31.2149	49.9909	7.06929	30.918
CCP43519	47.3249	66.7314	33.1138	85.9306	55.5844	2.95915	84.2653	12.9901	63.983	54.9331	57.3484	39.7943	58.4095	47.1363	31.0763	93.5116	32.6237	15.2242	75.9157	89.5681	74.4406	67.0634	46.4482	43.7728	53.7827	52.2856	55.5634	29.1942	54.2164	63.1129	39.9323	10.978	47.52	52.4931	54.8824	28.2571	66.7169	22.1399	40.008	55.6751	25.0811	27.3785	40.8049	31.684	37.5204	43.4602	31.9631	57.9506	60.3996
CCP43520	99.6803	78.5572	108.939	140.073	141.565	54.669	149.477	77.8618	48.2891	150.758	128.345	82.8591	96.4536	99.948	72.1318	149.453	44.2945	89.2816	115.528	131.781	135.552	117.872	119.546	66.5604	134.538	94.025	70.7835	42.8079	116.525	164.709	42.3364	13.6803	72.0298	84.2972	110.198	40.6204	147.776	40.496	82.8248	115.09	67.3053	109.31	127.826	95.4167	100.81	117.854	116.237	136.332	85.6982
CCP43521	166.647	230.442	91.3199	186.453	179.108	19.1762	180.418	28.3667	98.7296	200.093	166.856	118.683	116.277	127.209	144.467	202.165	84.9522	46.6928	116.403	246.523	226.382	121.17	217.205	63.3439	176.423	154.977	117.894	69.3594	163.486	131.675	75.034	17.4732	139.176	188.764	134.338	75.2539	244.247	42.882	104.771	126.336	111.067	160.797	162.511	97.8134	139.174	215.035	43.6909	194.992	104.774
CCP43522	125.715	64.2582	50.2175	77.1669	61.7888	11.1751	168.615	14.8848	137.443	132.931	102.149	106.529	95.0352	59.8349	77.7058	87.4793	109.895	22.6205	103.874	94.9983	124.943	116.228	95.0138	42.8223	103.052	139.557	150.969	96.3405	76.5409	94.3042	122.501	61.559	128.99	52.7798	88.539	128.362	101.638	63.978	83.508	74.1935	106.622	93.608	94.8298	45.5823	150.309	96.4173	31.5025	125.617	99.3327
CCP43523	34.9996	21.3658	31.1378	45.8635	22.496	0.743144	37.4067	5.52076	40.0067	33.3952	40.2346	26.9029	28.539	28.4499	24.0634	42.1361	103.206	7.35415	21.2755	26.6733	44.9725	27.9904	29.7867	21.881	44.7035	47.7464	49.2393	42.765	25.1952	38.744	40.7877	38.291	27.0364	23.1344	30.4204	40.3114	42.2608	29.1243	21.0967	32.0861	30.2889	23.6547	27.9398	32.0466	49.1085	26.9437	7.52923	36.3726	33.4901
CCP43524	198.38	100.285	180.473	152.291	162.37	19.9368	178.142	116.413	110.105	153.892	221.377	167.881	124.411	130.276	120.048	216.568	95.907	118.639	216.15	207.587	169.956	222.942	169.86	112.156	179.079	118.4	163.34	90.8282	156.428	167.859	145.094	40.993	154.351	133.302	145.338	200.871	137.899	95.4628	147.854	151.92	167.685	158.007	181.233	171.847	168.676	190.961	100.833	164.784	202.922
CCP43525	105.97	89.5292	133.581	165.167	116.241	86.9587	130.562	130.667	89.8368	79.653	125.709	95.3274	157.707	78.202	109.673	204.085	76.0468	132.588	94.5396	95.5221	122.885	134.095	76.3616	80.407	94.9404	109.079	119.792	107.961	76.1933	92.38	94.0546	17.8657	138.956	92.5027	99.7469	139.924	76.507	96.5046	97.7676	122.644	103.047	80.9083	75.4551	131.804	98.9707	88.4745	191.363	94.104	109.619
CCP43526	72.7525	37.6524	17.5825	55.5111	27.5622	1.36419	64.028	11.4013	36.1096	55.4437	57.3724	39.5938	50.3741	43.1865	22.206	92.7951	47.2679	5.06251	43.24	81.1776	63.9145	62.1401	55.7311	17.2824	80.8556	49.6459	57.2834	25.5579	56.529	70.2552	45.9455	16.4481	82.8176	40.0772	49.9884	47.378	78.117	13.2737	23.2652	31.2757	48.9988	37.7094	53.0577	11.7316	53.2515	44.7327	20.418	53.3715	49.8136
CCP43527	41.3064	100.808	55.0594	133.771	81.0901	64.1955	87.0516	109.739	51.9541	64.0458	67.8705	85.3072	51.3859	73.7892	54.2596	83.0919	60.2017	66.858	76.2244	80.9774	105.511	84.2369	65.7638	49.677	54.9572	88.764	90.8514	42.7049	39.0046	59.248	25.3147	14.5966	120.814	65.8317	77.1122	64.1107	91.5932	39.2911	82.8287	85.0505	46.2102	85.8634	43.4921	52.8059	62.1249	97.3837	74.3862	69.6147	66.9923
CCP43528	85.9494	123.931	100.549	234.99	180.828	879.825	114.511	323.144	77.1446	136.088	105.111	139.326	216.5	110.935	108.546	187.234	300.072	241.092	92.0284	91.2096	154.937	123.622	127.972	85.3918	160.732	106.795	112.892	104.972	101.259	119.675	52.596	19.9838	219.01	136.335	113.021	59.3469	160.548	53.0648	139.52	175.296	79.4731	153.038	99.9017	92.8085	109.29	122.42	584.934	138.652	97.54
CCP43529	51.7879	77.0694	20.813	50.3648	43.9302	40.7166	129.622	35.8276	22.8635	111.749	44.3386	157.137	63.8544	107.986	21.4605	261.904	112.867	40.8675	42.7158	87.8465	143.395	60.6545	121.983	94.8459	40.953	79.453	34.0849	33.3946	38.3876	46.4033	9.5912	12.1306	26.7681	110.158	48.6195	16.5814	109.693	13.0433	37.1974	34.3078	27.274	125.184	45.0959	19.3493	105.562	97.0871	318.666	118.974	99.7805
CCP43530	57.4002	73.7837	99.1762	139.83	108.879	58.2157	140.453	113.251	49.279	82.554	70.0609	64.7238	77.3285	71.4321	60.5001	89.2758	72.0033	107.644	112.433	148.923	105.359	75.2308	66.3749	69.5882	64.7316	74.6627	93.5324	55.0661	53.3027	62.0744	75.6437	18.4976	143.314	85.2005	48.4457	257.77	90.6836	48.1052	63.1221	87.6	47.5785	62.2251	47.9569	102.259	77.8411	63.6957	162.907	77.5206	75.3969
CCP43531	66.9983	65.9341	38.4385	71.7051	44.4748	5.30861	178.142	6.57287	85.0794	74.8413	53.0346	68.4778	116.744	38.2142	58.5373	83.2632	64.3035	12.2214	1184.48	218.117	63.9063	122.468	52.7403	27.5592	39.6563	162.093	104.621	105.841	34.4408	54.0031	1186.8	19.6941	88.1637	47.9725	39.7227	190.637	88.5164	31.0876	42.3617	39.7794	57.6979	64.4776	72.264	40.5799	46.5669	81.1395	37.4862	89.4575	156.998
CCP43532	38.2263	40.1001	62.2769	83.1479	59.5558	28.7461	48.2971	54.1593	29.9581	33.0545	44.467	37.32	36.5148	38.0939	33.308	53.1576	40.7317	57.2499	278.635	40.1847	48.5409	51.2937	35.4524	36.6624	34.2452	39.2952	41.3069	25.6644	36.0962	43.4985	45.6588	9.47945	39.3126	35.2617	28.0893	45.1767	38.749	18.1807	33.3324	50.2955	22.5539	41.416	33.5408	67.4984	33.2851	33.7192	67.2508	33.1375	38.1697
CCP43533	91.852	56.1533	121.343	109.616	104.843	127.345	87.6467	140.879	60.4143	29.8777	72.1221	42.3288	82.3603	51.0372	96.9379	37.2287	116.534	159.39	104.781	42.7038	52.9553	90.465	32.5259	63.7571	39.995	48.9194	101.292	78.219	68.1254	57.4902	88.3539	14.909	64.7363	54.5267	59.7003	103.396	39.2799	53.7666	125.155	80.663	108.259	41.658	76.1976	132.418	44.9469	14.4634	92.3062	46.5858	62.7611
CCP43534	268.783	120.318	90.1611	161.032	126.055	141.842	335.374	46.7155	249.72	188.972	215.574	211.77	235.205	143.133	162.366	216.11	209.693	76.6168	244.421	316.182	227.055	258.04	163.27	60.7552	228.87	326.017	365.355	219.572	198.77	208.502	253.367	39.5244	510.068	118.139	192.543	616.603	292.176	296.269	148.486	147.993	305.246	152.556	144.169	95.038	207.704	172.431	41.8061	267.097	186.743
CCP43535	426.704	173.587	929.868	518.803	345.052	2683.42	328.274	968.352	175.945	366.429	367.311	397.36	333.663	332.622	332.489	879.344	355.783	1185.5	349.962	494.634	340.765	942.701	390.464	512.378	666.124	157.34	255.714	361.946	373.916	274.196	136.624	42.326	433.579	353.523	325.414	182.43	383.878	127.663	471.326	451.89	198.792	404.251	732.164	1000.77	276.221	372.287	2701.71	330.637	442.082
CCP43536	206.9	161.584	367.103	277.749	226.972	31.7475	252.971	169.213	289.046	197.814	234.149	189.098	175.065	216.367	166.227	411.766	269.831	190.187	246.083	388.972	221.343	326.7	203.228	125.386	167.973	193.612	289.045	295.903	178.823	277.976	185.562	26.5469	171.496	242.543	174.874	191.243	226.87	221.138	175.768	236.494	111.835	192.99	166.987	363.347	137.388	183.781	340.033	218.475	174.825
CCP43537	127.273	106.366	91.4771	129.25	87.6149	21.5345	180.171	36.6617	546.879	166.503	124.918	106.184	195.085	140.572	64.2645	89.6751	1147.43	49.0586	195.229	176.96	178.664	178.44	109.553	48.2219	135.89	118.385	171.846	582.655	121.683	125.962	1129.99	31.5121	69.3777	39.7343	142.179	114.574	167.818	195.273	160.436	106.553	94.3527	100.112	134.007	82.6645	110.821	119.411	306.442	161.565	97.9127
CCP43538	48.8998	62.8639	52.8527	43.0944	46.8327	14.1207	41.0063	38.3294	941.089	60.2966	40.1682	40.6782	44.1201	67.9728	60.315	46.7656	30.5218	42.6604	69.9682	38.4737	62.8179	56.3815	40.1883	30.93	32.6701	64.1668	146.531	259.951	35.8033	100.483	56.2294	15.1112	48.2064	35.6055	30.1205	57.7402	57.9093	172.405	59.0249	32.3636	34.8637	27.978	43.3021	49.1419	59.0745	42.5671	75.7843	68.2031	42.613
CCP43539	30.199	82.9135	34.3342	70.173	39.0239	49.9044	49.3544	31.7382	1356.17	49.3	29.1463	31.2548	53.3333	54.6716	58.3112	33.8403	44.6211	24.6506	48.065	44.4018	46.3829	29.8305	36.2349	30.6439	28.9289	66.3451	194.96	173.304	23.7397	56.5275	90.9323	22.3261	40.8372	54.883	41.8326	80.4955	56.5006	70.7093	37.8875	52.5102	31.2388	27.8206	21.8604	34.2616	28.0883	31.6028	49.5728	53.9665	27.1389
CCP43540	35.8915	91.5878	97.15	101.84	62.0156	33.9195	105.268	61.8297	2408.87	67.2469	38.9423	37.0498	70.9755	54.7997	136.549	56.6094	46.382	53.6135	67.4362	70.0838	45.5234	45.2473	65.3635	54.0974	32.5066	208.963	605.149	476.084	36.3809	75.4805	171.007	21.264	122.143	42.3944	27.9937	292.233	67.3484	186.22	75.8518	96.8273	46.8029	34.9237	25.6518	104.807	38.4323	38.4311	55.1068	79.6404	44.9253
CCP43541	14.9055	0	45.1906	71.1527	15.6891	2.69013	32.9376	9.1597	215.169	0	35.1113	15.1118	39.7343	59.4155	24.0135	38.9236	26.1444	10.815	38.508	15.2456	3.93866	32.2968	20.7358	32.517	33.3167	34.7124	48.7784	91.092	25.3348	30.7868	70.4688	4.99	31.8372	8.31903	53.2839	28.9816	0	57.8037	31.9152	35.5169	32.8932	27.0405	26.157	36.2102	23.5978	21.5149	13.6277	0	48.7093
CCP43542	25.4373	59.7299	69.143	46.0276	28.1111	6.19496	63.2084	9.1085	98.5822	35.0908	28.8771	46.4	25.163	38.4412	28.8115	43.1388	33.3754	11.3579	32.1231	52.0356	19.112	42.3435	26.6043	49.1667	28.5755	33.8573	70.432	40.2838	20.4197	26.5864	62.6484	8.89199	33.7002	64.3826	21.9115	65.1406	43.8618	23.7702	20.2957	35.8817	29.0818	47.5366	25.8152	54.3501	25.0361	37.5131	15.5893	38.8983	29.5114
CCP43543	28.4245	10.6194	12.7821	21.4468	20.024	0.632471	13.4801	1.04413	16.4178	14.7682	21.1978	49.4773	38.4053	70.9833	11.4391	22.0969	41.8098	2.73828	27.879	8.76178	48.9755	37.5195	78.0022	13.9505	37.7974	19.2127	20.1579	20.8898	31.238	26.272	38.3951	505.426	20.3301	32.9889	26.1684	16.2375	11.989	19.0888	27.3044	13.3905	21.4818	52.6254	49.1976	14.6092	63.3706	86.7783	6.14903	12.3552	67.015
CCP43544	14.484	7.91992	14.5737	28.6132	14.808	9.98826	6.52238	10.7416	20.9144	5.29567	10.363	7.60942	10.8582	12.6396	11.1068	23.2683	47.9838	9.67963	12.3719	4.46377	75.6098	13.5434	102.278	9.27653	12.8448	47.7194	22.7837	18.6107	10.5784	13.7606	10.2522	162.364	10.4825	8.81805	9.72237	22.4015	6.05875	13.9579	16.406	23.4456	10.5381	8.06064	12.5644	14.3238	43.9585	97.978	40.3631	4.38878	13.4624
CCP43545	17.5887	14.3899	31.4417	116.538	40.4044	0.683146	7.99896	10.9921	46.4947	25.6851	24.9323	18.9201	4.83553	9.20703	15.2719	1.76554	0	10.2433	16.1065	29.4286	18.9221	27.1685	9.51695	0.447651	5.14817	208.091	75.6105	24.1541	15.485	10.6644	11.8463	9.63011	29.7231	15.2435	15.8581	69.3174	25.9563	13.2224	34.9412	67.2947	12.3509	16.2696	59.5033	35.0631	3.72079	20.1512	6.66614	16.758	8.46146
CCP43546	94.5216	142.994	298.959	248.824	250.229	206.873	115.222	266.107	82.0332	138.141	101.048	96.2797	110.725	101.182	122.253	158.646	50.357	266.602	86.4753	109.615	131.567	141.855	114.085	160.852	96.9228	108.028	106.001	116.971	71.5041	119.155	58.7436	10.1022	117.113	173.718	97.0852	123.295	117.659	43.4452	151.078	182.359	67.5711	113.512	82.2351	267.715	83.4628	112.991	246.973	111.409	113.983
CCP43547	95.1214	127.664	258.248	233.279	191.5	166.16	174.619	256.724	98.4109	132.614	107.325	95.9382	209.688	106.35	119.196	151.869	67.6549	254.394	143.336	248.02	163.574	212.326	132.74	129.933	152.97	107.533	144.456	55.0061	101.195	171.021	130.041	7.47986	129.757	132.035	107.826	209.21	180.979	50.6317	156.711	132.864	56.5568	151.999	87.1813	220.172	82.7088	101.304	170.739	159.48	124.124
CCP43548	48.4394	55.2362	67.4207	60.6614	41.4194	0.913378	72.9574	8.15865	21.3737	54.3244	51.0912	56.1953	30.8364	43.0363	28.1597	73.446	27.0163	12.509	52.8319	89.8463	57.3123	47.1802	53.1047	51.0165	47.0948	32.5689	41.9823	30.3489	32.9329	53.2605	48.8289	4.19528	34.202	72.4698	53.7573	68.6956	49.6743	12.3787	21.3958	38.2256	29.5159	57.3815	29.9418	54.837	41.8919	29.2197	6.48979	53.1917	59.8526
CCP43549	48.1677	367.907	171.773	187.68	149.686	11.5911	76.8728	63.3858	81.5198	88.0892	92.4518	65.1124	94.1624	79.646	94.3382	164.643	62.8549	50.1834	43.4553	84.8486	70.7108	68.2148	77.4322	174.684	54.6867	111.396	114.831	72.6536	40.0256	58.9564	84.3418	9.55579	69.8591	126.053	72.7021	100.228	77.8169	62.6567	75.7145	153.377	41.3373	48.5459	26.2974	192.858	42.3651	108.152	42.7039	72.7805	102.606
CCP43550	24.376	68.5183	89.3758	78.6397	48.9588	19.4829	70.5377	40.2696	84.6249	61.0536	43.7485	42.3657	82.6179	54.5982	31.6808	52.3431	107.288	27.7932	71.9712	81.0299	35.8865	51.042	37.7862	37.8377	55.5971	79.0692	123.469	73.3508	34.3292	63.5342	164.632	16.321	51.5147	63.7478	47.304	133.724	58.5742	38.4747	37.0146	67.5021	33.6204	46.5903	41.5542	80.1312	30.8729	58.3064	45.7303	38.2483	53.8639
CCP43551	128.34	124.736	176.14	147.615	133.027	10.2404	90.8374	37.3474	84.046	114.906	136.585	100.701	81.2861	125.549	78.3154	189.371	67.9376	51.8326	118.807	144.494	146.666	128.403	115.125	82.9735	109.693	97.1928	112.752	45.2439	101.033	176.455	129.475	10.4236	125.926	162.689	103.762	114.568	123.798	74.3343	56.5829	97.4163	63.6709	123.765	83.991	152.842	79.1953	134.382	89.1219	122.071	105.533
CCP43552	238.678	48.1564	48.5513	73.7148	114.067	0	91.3107	4.7547	34.7151	162.858	217.918	172.576	69.0511	154.388	34.0162	140.234	52.4893	7.02213	173.445	148.557	193.606	166.02	137.963	37.1032	129.976	52.918	43.3401	35.1266	148.435	196.174	96.6367	14.4529	60.8894	102.025	169.322	45.0632	146.114	14.0796	44.9929	67.6796	119.429	178.736	263.645	49.4425	123.026	152.761	11.0723	172.9	116.895
CCP43553	310.876	631.943	1332.58	1043.22	974.623	197.656	352.587	1190.96	539.947	396.755	379.986	392.507	639.419	458.497	673.867	583.22	1352.03	692.868	479.129	460.009	421.992	330.665	400.425	519.479	392.366	714.486	929.558	777.157	419.856	465.735	1193.69	148.392	428.361	859.839	647.61	966.892	451.096	523.756	898.382	1108.55	388.291	609.3	326.403	1483.18	405.726	435.516	1254.6	373.435	414.156
CCP43554	81.7379	60.1878	115.287	112.109	135.841	443.897	158.594	150.895	158.377	132.883	101.973	130.127	111.148	121.397	94.0332	106.479	244.821	116.039	105.531	195.754	109.874	113.837	83.3608	77.5677	166.24	258.296	225.842	152.28	120.825	152.944	113.102	33.5613	81.0641	85.008	185.702	128.326	133.161	131.869	186.297	203.294	86.4181	112.375	129.144	137.222	118.132	76.9559	629.376	99.3067	117.516
CCP43555	50.1011	62.9125	120.907	46.7593	33.9012	1.50704	146.078	6.06433	68.7971	35.8533	78.6786	73.3699	57.8748	53.2562	79.133	21.8054	68.1374	6.99078	49.3086	96.0834	50.7489	43.636	20.9095	48.6936	23.997	76.8733	53.625	93.9046	28.3856	28.7451	118.432	25.159	65.0666	189.678	20.8951	149.54	24.9963	49.4897	56.8304	32.803	82.9219	53.0193	26.3761	99.7361	54.2007	45.8009	0.694032	58.2322	75.4952
CCP43556	565.407	300.649	660.691	241.128	193.501	28.9923	746.003	84.5314	368.34	335.806	440.641	518.361	461.994	268.681	416.71	177.822	414.678	189.729	419.473	387.209	389.791	464.242	317.19	165.656	258.864	314.142	341.2	522.414	458.785	314.355	469.753	105.244	457.81	335.81	405.065	469.103	339.954	669.434	287.337	336.313	868.458	444.446	487.819	677.92	756.212	328.111	97.9126	521.988	676.606
CCP43557	249.646	179.276	307.795	416.355	262.704	243.833	383.506	166.663	421.724	251.576	253.908	249.642	294.668	221.849	219.631	297.998	222.488	167.203	306.136	269.453	253.991	283.821	228.806	254.721	269.981	401.386	438.591	257.777	235.987	229.784	268.891	74.488	323.099	158.257	300.977	691.648	230.9	309.328	358.671	395.655	274.476	203.034	301.12	319.031	285.467	245.626	179.755	231.198	275.331
CCP43558	3463.88	84.5821	1966.88	2007.67	1899.6	0	1475.84	280.781	1542.39	3985.55	3342.02	2249.4	5540.32	2635.17	1506.16	272.532	4962.08	470.059	1102.94	3890.28	3481.75	3912.88	3590.47	946.002	3123.01	2688.94	1641.1	2136.62	3647.97	1823.71	3027.54	712.45	150.445	37.907	3884.75	1205.91	4511.69	5158.51	1926.91	406.783	3896.97	3850.46	6531.53	1814.98	1870.97	3646.95	45.1613	3670.81	1805.21
CCP43559	148.423	91.1054	289.863	96.747	90.0644	81.6299	233.532	49.6521	181.564	86.1025	115.392	150.18	143.748	80.285	117.769	185.318	160.876	82.8397	164.658	192.682	158.735	201.041	119.733	73.6156	97.0305	170.333	251.707	240.644	111.06	131.211	269.291	38.4179	189.949	125.678	91.6741	628.807	94.1439	105.902	72.2637	91.4557	138.089	113.519	141.789	280.204	178.805	102.428	103.07	132.905	159.763
CCP43560	155.091	57.4241	162.265	94.0431	98.4655	21.4489	202.215	52.9813	102.77	121.617	127.532	209.65	105.814	253.288	109.472	110.059	91.5385	76.0151	94.7409	152.553	180.257	149.658	135.571	57.736	131.302	164.417	134.572	136.567	122.007	117.825	120.399	35.0118	108.589	104.402	122.354	130.558	120.62	109.394	117.327	85.3373	171.783	173.557	130.972	152.856	183.633	145.468	60.2546	165.343	162.856
CCP43561	292.01	137.939	272.419	308.312	241.312	36.4284	350.97	99.081	276.399	556.457	388.854	285.148	295.493	762.367	142.991	428.769	373.465	110.808	383.459	505.969	469.525	375.351	527.524	151.866	533.571	480.051	412.782	208.267	434.181	447.654	504.316	61.6641	157.843	179.505	500.349	298.065	541.012	215.48	275.932	290.553	281.128	407.438	341.43	247.627	235.733	617.077	314.624	470.739	291.232
CCP43562	408.306	779.903	39.2796	813.704	764.425	11.7629	385.473	5.56868	419.127	773.689	672.309	427.561	455.818	637.783	211.093	658.812	583.582	9.41514	342.419	654.866	850.977	709.526	983.494	983.704	714.936	577	531.099	330.899	589.082	776.034	711.205	134.338	230.503	840.922	956.625	136.141	854.739	91.4509	693.658	777.739	401.874	636.395	632.42	33.6328	260.993	976.178	20.3939	747.283	380.87
CCP43563	113.337	228.096	428.529	500.562	241.425	1224.02	113.546	583.142	240.799	246.24	189.982	140.9	194.501	256.968	174.173	186.845	282.81	437.72	173.342	230.884	297.992	235.773	390.636	447.506	280.7	390.204	329.794	290.946	228.392	248.577	131.465	33.3531	82.3084	361.101	284.171	124.144	315.959	111.001	343.702	461.39	114.663	237.789	196.136	407.195	108.553	390.088	963.931	213.251	139.121
CCP43564	106.8	40.3439	37.9626	116.998	69.0552	3.85506	98.3349	11.1374	92.4293	114.642	102.495	72.1857	93.0032	66.2235	36.0991	65.3021	137.375	15.4983	47.2999	114.7	103.478	54.45	91.1264	49.8837	106.856	140.164	119.48	39.0544	104.076	98.0413	403.937	16.6853	43.9341	50.0702	106.901	83.0634	92.3599	38.0311	104.266	90.1013	64.8136	80.7293	82.4645	36.5156	65.3784	102.772	17.7536	89.3761	64.3732
CCP43565	31.1704	24.9079	75.2221	69.1515	44.1362	15.0017	22.9597	63.9945	22.9297	35.318	30.5937	26.3348	36.6992	41.4166	34.9551	45.0828	33.6756	50.452	19.1733	50.4795	52.8511	39.729	44.0855	36.0703	44.7892	39.9816	36.5585	27.9102	32.6711	28.614	25.1456	11.5946	31.7479	40.1576	37.1425	25.4521	28.8813	12.7342	46.3812	44.246	25.7949	38.8763	38.2897	65.5565	27.9637	45.742	38.8613	37.5878	37.3491
CCP43566	546.578	229.508	443.511	344.541	318.846	20.9939	487.252	107.263	330.005	385.123	374.15	500.149	325.032	268.898	306.273	327.862	336.242	195.866	366.207	436.49	440.693	481.227	402.413	139.817	358.01	419.503	390.773	170.385	342.069	412.979	286.487	104.471	490.488	234.345	346.692	467.693	368.391	209.4	417.435	286.923	567.524	405.525	414.163	428.419	638.118	414.297	231.339	501.874	494.627
CCP43567	364.119	92.2147	231.964	151.688	155.611	28.0543	284.283	59.1217	151.702	155.428	249.68	289.282	124.312	159.007	138.633	224.387	104.902	94.7205	198.041	239.574	265.578	181.839	185.437	116.757	152.305	139.547	153.67	207.89	210.641	233.833	175.453	63.4443	171.23	157.23	170.509	205.976	173.015	170.451	121.148	123.418	247.287	227.43	198.793	220.566	388.015	229.288	81.766	230.54	282.514
CCP43568	298.696	74.1375	236.837	266.477	224.883	444.715	212.394	164.787	181.394	141.185	223.161	188.365	272.895	125.389	173.371	164.498	107.109	241.329	197.565	172.16	145.826	195.191	107.482	123.286	133.045	118.279	188.474	215.142	170.716	224.172	63.3627	82.522	210.21	137.679	195.307	342.096	99.1204	364.227	353.436	295.338	236.719	166.442	168.509	218.974	287.007	97.182	341.262	125.078	207.995
CCP43569	570.631	227.759	467.28	380.733	462.316	407.725	664.954	268.101	280.168	225.432	453.241	428.269	589.27	245.879	803.998	234.233	510.4	460.351	321.549	358.109	256.857	624.065	186.313	200.428	279.351	225.982	285.507	1564.75	277.813	200.774	230.995	94.412	822.382	150.901	337.192	918.575	170.896	1158.81	791.788	522.017	657.437	240.839	392.969	444.833	721.58	200.589	251.655	308.187	546.681
CCP43570	856.95	89.7305	176.8	96.8707	107.893	1162.16	400.505	102.445	332.635	99.6203	321.397	441.411	219.451	88.8308	581.611	60.5327	217.503	265.225	407.214	155.789	194.142	250.595	108.067	99.067	243.385	204.091	186.678	267.204	358.424	171.572	129.422	68.4673	525.719	119.468	111.201	87.6298	104.364	532.246	294.686	106.585	821.582	132.313	318.484	174.89	771.909	123.539	130.846	283.153	465.214
CCP43571	2752.45	158.576	522.021	154.854	556.327	211.066	1164.49	83.4098	1355.03	574.191	1508.09	1443.77	934.821	551.285	1936.23	244.799	408.727	452.23	1228.16	563.221	795.564	1437.62	441.004	67.8746	1262.95	648.364	738.258	593.596	1711.92	994.023	372.737	229.482	1771.96	263.466	499.091	204.982	733.319	2101.77	1161.4	97.2104	3021.63	465.959	1540.92	491.572	2403	523.484	346.076	1373.11	1167.62
CCP43572	4006.71	682.592	3304.59	563.805	2239	9943.83	1875.62	2495.21	3813.28	1501.31	2864.88	2094.67	2522.88	1184.45	6447.36	1208.54	587.325	7120.94	2822.94	1041.49	1707.38	2761.43	1309.54	299.295	2620.44	1579.78	2164.78	1353.38	3260.94	2196.12	618.47	476.273	5433.09	1168.17	940.239	366.629	1380.21	4782.91	3816.9	325.209	4875.99	876.756	3814.3	3570.57	4125.13	1525.91	4055.4	2115.69	2351.51
CCP43573	45.0024	35.6433	54.5756	119.971	66.3158	174.786	36.4631	128.922	105.437	27.0518	81.9791	34.0669	115.167	28.7018	88.1958	29.4654	200.426	71.1323	57.1348	21.1735	57.0794	66.9953	58.0976	85.3366	71.2748	82.1395	96.6454	55.4556	58.7447	47.0952	84.2929	41.7823	46.9933	20.6962	68.2106	54.2506	47.2144	50.8414	91.5402	103.986	74.4831	27.7578	63.1782	45.1879	82.6454	90.421	62.5396	44.5647	44.707
CCP43574	16.7491	403.432	23.0553	43.906	18.4692	1.67937	1091.5	12.5799	173.3	627.931	23.3802	604.394	56.0592	478.725	20.0173	986.416	1338.05	14.9572	14.4236	1012.18	1477.24	14.7064	1256.68	465.402	26.1469	1200.99	184.629	27.7339	20.2442	22.4225	609.179	52.5415	24.5126	388.565	18.6276	184.018	660.289	50.1107	26.6124	50.9959	39.0151	489.538	30.0454	24.9911	724.195	1213.64	707.503	766.69	820.403
CCP43575	127.426	276.169	72.1957	55.0926	21.6332	12.6117	195.291	8.72619	341.797	82.364	150.62	152.805	225.728	144.19	17.14	207.351	321.626	12.3888	84.9557	147.152	143.375	84.8747	125.804	102.779	47.2518	518.424	331.946	75.5681	159.296	28.3006	138.81	136.693	139.502	30.283	102.86	214.111	137.112	300.768	24.8324	30.1779	151.94	93.2132	49.0511	48.2648	163.992	154.264	94.9786	197.794	148.656
CCP43576	17.8001	11.9702	2.2331	13.726	6.42374	35.338	35.4005	5.17092	13.0633	12.7381	1.86354	14.4371	7.59209	26.4894	11.1334	13.1511	27.1492	4.37132	15.7666	10.9238	13.1699	11.7975	5.94302	4.48057	4.54705	25.3902	18.0447	16.5848	2.42038	9.80413	3.20585	38.1379	10.4203	6.35812	5.09052	6.37548	14.2092	6.25168	19.0565	14.673	7.85619	9.68752	24.9892	5.76562	19.1626	2.05545	31.9564	22.344	11.6337
CCP43577	0	13.8706	59.4962	39.0968	27.5502	0	121.893	25.1281	107.912	40.3298	0.000879519	25.505	113.964	28.6304	53.5379	42.7052	7.41861	66.7241	0	66.1831	5.32068e-07	24.6745	0	46.2428	12.6127	83.7008	116.019	93.1225	10.2972	0.000143217	0	23.929	640.324	10.5254	23.4326	92.286	5.93056	118.278	41.9782	24.0237	31.0724	0.0369051	38.937	56.389	3.69019	0	4.50788	7.68783	13.3308
CCP43578	155.09	96.85	45.8706	209.572	141.789	201.735	211.858	117.958	155.481	273.628	148.198	195.926	242.947	219.409	115.015	156.538	181.84	82.091	119.889	207.66	171.674	227.72	212.772	82.1468	309.019	254.713	182.282	194.702	146.469	215.108	93.9536	65.9546	103.416	92.5389	175.799	142.493	302.272	93.5895	213.908	160.459	134.411	207.179	152.806	37.448	196.068	218.813	278.62	209.232	206.166
CCP43579	642.995	1040	419.141	731.578	795.253	2363.87	572.631	859.076	384.688	749.171	607.546	597.515	933.003	616.855	736.245	348.043	426.192	915.262	533.289	518.864	756.126	619.724	876.704	504.806	675.175	723.507	475.938	440.766	584.342	770.601	285.149	141.343	481.061	1157.03	661.619	313.132	736.945	195.001	722.876	557.502	584.694	723.334	449.985	391.252	655.999	771.595	774.52	567.384	554.979
CCP43580	228.106	89.8392	29.0822	140.282	126.602	2.00822	131.138	3.31531	182.839	79.6276	115.494	107.797	94.9188	68.9956	118.455	145.521	73.5428	8.69457	123.2	172.613	154.853	192.88	90.8131	27.0752	82.9044	122.548	200.23	84.1654	118.52	137.896	73.4811	127.481	235.615	81.1473	95.4649	195.665	127.949	144.38	129.053	129.225	157.562	52.1474	119.762	26.5308	151.498	143.48	6.16558	160.369	153.529
CCP43581	154.897	35.1767	2.72341	7.20987	12.1905	0.0701717	29.6414	0.26065	92.2431	50.0827	88.61	71.5881	16.1688	45.9289	12.9331	56.8825	22.8313	0.303808	125.416	39.9668	66.1641	73.7398	81.5661	1.53328	53.6335	76.9349	121.937	14.2957	54.7187	29.7135	78.2534	56.1438	43.4794	74.2342	50.8704	78.1826	30.0396	7.16916	5.58967	14.7481	60.061	37.6736	168.665	3.20093	56.2607	61.509	0.32316	51.5175	41.0819
CCP43582	74.0483	160.981	18.4773	18.3461	23.0031	0.293719	48.1897	2.36385	161.442	40.2959	81.1014	50.3787	42.3422	41.5181	45.3432	100.586	169.088	3.56064	92.7379	61.0899	41.4556	53.7655	60.4943	18.9259	29.309	50.2415	140.345	43.207	52.0035	72.1584	371.512	196.065	43.2325	98.3146	39.5606	79.4577	39.6234	65.1604	12.5695	37.7934	65.9022	31.8858	68.9989	20.5146	45.9646	59.9485	2.11014	50.5046	57.2954
CCP43583	75.0955	49.2087	65.2371	52.8522	45.4367	177.16	74.4111	133.848	62.1435	55.0192	84.2355	53.1735	63.8689	46.5643	58.7971	63.4313	74.4497	92.4089	72.5879	97.8404	33.0724	61.531	50.7422	68.5601	42.2488	75.9917	79.4535	228.66	44.9778	62.7816	53.9388	547.897	31.2596	48.0993	67.7518	65.7789	53.0138	30.6136	57.9729	35.5803	98.6428	55.953	30.1216	67.8085	37.3649	56.7782	70.4411	48.6291	77.9058
CCP43584	42.0629	12.0043	25.4687	21.8811	15.0217	2.21419	43.8926	16.6449	135.055	47.6599	29.358	35.5376	24.2947	27.0134	20.7615	21.7674	53.9977	11.5427	32.3418	60.949	37.9756	60.7607	21.4558	12.2055	35.8168	54.7185	113.589	76.0292	35.7471	30.1665	164.929	1108.54	22.3224	19.1722	22.5549	152.272	41.4722	58.4773	17.4231	25.0569	41.5774	25.4359	50.4398	23.4173	41.0653	30.3573	37.0003	39.7227	46.2007
CCP43585	12.9705	23.9297	16.6738	29.6349	15.8917	2.7744	16.9847	17.8198	109.424	17.1887	15.5909	16.8839	13.8304	17.8724	17.3907	15.7267	11.4301	10.8321	41.8418	34.8859	14.7249	11.756	14.9697	15.5586	11.658	17.6901	52.1504	85.86	15.0238	17.86	20.332	1192.44	10.9449	13.2984	21.2943	26.989	14.2435	18.4186	14.9146	27.1627	14.3115	12.6366	15.5114	17.7646	15.5148	18.8606	14.8531	9.04529	12.5588
CCP43586	103.863	60.4182	60.3404	46.8411	59.7453	1.00645	70.8561	10.7479	50.2884	83.8039	83.9246	90.4592	81.761	90.3974	53.2439	98.1181	86.118	16.9628	103.935	76.2882	100.938	82.8047	92.3177	158.502	112.182	77.9208	61.1968	57.405	88.1491	126.699	145.631	5837.76	59.7763	75.008	97.681	72.2613	88.2363	30.8067	50.7463	44.7116	99.9879	104.327	69.4806	56.8229	92.2582	111.08	16.9176	105.001	90.8134
CCP43587	193.516	79.9803	93.5524	38.6295	55.2679	59.3035	264.994	46.7262	429.28	79.9302	163.846	113.24	52.6253	133.914	313.612	104.476	388.656	64.8047	115.999	207.896	103.643	444.303	80.2211	654.17	135.197	315.789	367.374	190.557	78.5873	647.392	160.23	13289.7	210.317	199.628	76.1422	68.2488	106.639	318.734	116.599	48.0935	306.673	94.2455	126.721	109.202	104.453	76.4867	60.6667	124.991	170.052
CCP43588	59.0252	33.3777	37.5286	40.6941	27.5322	87.3969	124.664	38.8967	171.972	24.9989	48.5535	40.7089	32.7538	45.4561	131.052	42.0441	47.7695	40.2051	64.0193	52.9797	27.3743	155.377	25.4718	36.7903	30.7716	134.655	129.525	129.372	49.9577	108.645	34.7123	12408.4	51.8402	40.473	26.6983	50.973	37.4334	154.07	108.605	45.4597	166.143	27.8626	71.8724	41.9444	69.0359	25.7334	191.832	36.1225	99.4617
CCP43589	97.9871	43.2639	96.8532	29.4389	37.505	54.6617	118.106	7.96231	312.071	101.995	55.9559	108.374	104.484	75.751	40.5209	140.706	105.976	21.8759	92.0536	118.446	65.9078	127.163	29.7414	28.4021	45.5108	225.603	172.716	134.759	133.239	134.926	569.543	72780.6	73.2884	29.8301	76.4254	247.041	167.614	299.825	162.124	51.6304	157.263	64.6407	62.5285	134.65	338.464	51.4317	266.54	130.456	135.847
CCP43590	186.605	7.89745	60.6596	101.577	28.169	62.6206	212.619	37.7897	13.1215	69.377	160.64	75.8719	59.0712	35.642	47.5952	96.3814	24.9038	49.7155	189.392	130.473	160.254	165.188	299.346	43.2407	177.36	8.69991	13.5951	267.244	52.0359	24.591	60.0613	1047.52	34.714	20.9109	282.984	18.9096	61.097	11.7338	130.1	60.6971	367.159	44.6299	247.133	65.3226	248.572	176.34	193.509	80.0627	236.139
CCP43591	27.208	10.9042	19.1355	32.8788	15.4722	4.46409	33.8877	10.8334	27.6056	16.2845	20.7163	29.4236	31.1219	25.7664	21.9403	26.2145	19.9193	12.4799	24.0999	32.8888	17.7777	23.7076	12.6627	16.1049	23.3784	37.0098	36.1754	30.3808	20.8525	15.6671	26.7287	568.377	28.0203	16.2345	21.9284	42.5243	36.669	68.1945	23.0002	31.4759	44.213	15.2564	21.5292	24.8365	32.8934	18.2797	24.3411	20.0092	31.4697
CCP43592	292.866	201.582	75.6222	199.857	209.577	17.1942	278.099	11.8273	163.19	189.38	207.793	219.41	232.332	222.23	218.022	218.332	151.766	28.359	153.667	258.948	198.597	226.217	151.188	75.6437	184.779	332.93	243.01	93.7672	166.728	255.081	222.424	946.584	262.528	267.238	162.716	337.167	221.312	99.1417	169.451	135.66	317.307	223.242	179.569	83.0997	237.972	158.906	29.914	235.612	279.044
CCP43593	31.0404	41.8769	30.6742	115.337	57.6767	82.0317	49.2665	65.6475	47.4335	53.4172	32.1103	41.96	55.1641	38.8871	38.1012	70.8432	15.894	45.1267	40.3689	49.513	52.3378	47.0992	39.0694	36.5865	71.2695	32.8093	48.1534	49.4976	37.6852	46.8127	31.2801	1776.63	49.9885	41.8257	31.1753	38.6097	49.9364	13.7355	60.0201	72.8686	26.5028	49.9429	34.2392	28.2278	34.3994	35.8436	101.846	45.8707	38.1594
CCP43594	29.692	60.4829	20.3354	59.966	20.3191	29.5281	46.1965	65.1993	283.146	31.2218	31.0855	25.393	27.1377	35.1045	25.4969	26.4759	142.331	55.7364	32.2042	31.9191	31.0633	61.1694	24.9523	31.6246	29.7977	73.7783	258.329	167.919	14.0073	23.7802	498.748	3709.52	20.4211	25.1619	25.5609	241.811	37.4882	12.4147	18.2572	25.2875	16.0467	20.6117	17.8647	24.2892	19.3785	25.8899	49.4582	30.8485	18.878
CCP43595	226.079	766.311	7.30552	221.125	50.6835	22.9979	307.318	11.4818	3716.79	479.476	176.441	127.801	232.302	305.857	136.341	81.1602	1661.42	11.0123	345.891	477.192	212.89	504.009	324.804	8.27751	186.382	996.463	3002.28	4444.93	136.938	172.633	13636.7	10080.5	113.163	22.9417	188.087	7446.77	408.991	206.928	63.8099	12.7065	90.7107	158.462	46.1657	10.5406	95.0114	386.847	8.88289	401.322	92.2381
CCP43596	22.103	87.4344	11.5085	100.259	20.7236	65.2343	25.2193	70.9886	755.612	36.597	22.6866	15.8181	16.1745	37.7762	38.8539	48.0854	77.3398	63.3754	55.6631	40.3388	23.8203	70.9271	27.9753	26.6912	31.5526	188.802	911.585	214.319	16.5007	25.0645	431.257	5855.24	75.1533	5.12796	17.9717	655.066	42.257	20.8027	19.2222	50.574	10.0423	18.0834	20.0783	13.921	7.68466	35.5324	33.8604	30.8283	19.4502
CCP43597	13.9045	37.4395	11.4721	55.4731	14.466	14.5143	21.591	65.4176	164.437	23.1278	11.4096	12.7	12.4221	24.7667	22.0092	14.2654	25.793	38.1736	57.6971	19.9874	7.94413	61.6929	17.984	11.5405	18.2396	46.0012	193.292	112.722	8.1759	13.9716	109.307	1966.13	12.5456	6.2922	9.67246	165.981	19.0706	12.5387	14.886	16.215	9.95167	10.2262	11.0791	12.6797	11.899	22.1314	18.6159	19.9175	18.3391
CCP43598	23.8043	84.486	81.5024	63.3717	34.8991	324.362	59.177	80.455	110.422	42.5869	52.958	56.312	28.5553	28.4662	42.2978	42.4518	40.8454	56.4653	83.4613	100.433	75.4811	75.8508	52.9846	98.3675	34.2047	58.4679	154.336	134.445	48.552	53.2642	56.2698	1249.82	37.1918	30.5569	42.5476	123.932	27.146	26.1264	32.3108	32.5762	32.8319	24.2911	54.305	81.1202	47.1075	37.7956	39.5702	39.4263	73.9001
CCP43599	26.6237	57.2324	66.9337	59.5883	36.2208	3.43217	29.416	32.2966	95.4125	41.7338	29.2005	23.1361	33.7963	34.3646	30.7575	31.8955	23.7842	35.8045	48.6619	58.3527	40.8706	74.0082	20.4589	34.891	25.0992	52.4066	103.005	53.5366	19.8248	27.0588	122.159	1025.98	24.2711	43.3039	28.099	97.7587	36.8672	39.7033	32.7687	32.9851	19.5843	24.7245	16.0185	84.0124	21.2755	37.3313	19.178	27.408	35.0774
CCP43600	16.2488	107.324	37.6336	63.1079	45.8589	103.092	40.9698	60.7493	60.663	38.4617	47.1085	17.7409	48.6465	49.8233	44.4193	41.8743	49.9477	44.787	32.2912	34.5177	21.1379	24.5338	24.3434	63.6588	36.7185	43.0258	57.511	64.928	33.1417	41.3064	40.5203	478.138	24.522	41.2979	36.639	41.3786	38.1288	24.8761	33.8358	62.7052	19.308	19.2738	30.7078	47.5709	23.3499	22.3715	66.28	28.7647	20.6951
CCP43601	29.8235	93.5531	57.1897	63.3393	44.037	29.9676	31.0713	65.1431	49.9281	48.4527	53.1637	26.1503	48.9905	47.6952	30.9621	54.8976	78.7634	34.0108	50.3739	50.2906	45.1539	49.4502	46.6471	78.813	35.3469	38.755	66.057	38.3041	35.0726	42.9162	101.136	270.203	26.6963	81.6358	48.0237	58.7575	46.4193	24.6135	21.82	68.97	35.5752	34.607	39.6056	61.0648	26.0323	51.8127	26.5299	41.5964	38.8668
CCP43602	34.1761	221.518	147.342	146.41	82.7133	51.6945	59.9374	305.482	103.436	46.5849	46.0029	48.3988	91.9728	43.248	124.925	58.461	46.1691	179.848	40.8431	51.6018	49.8843	29.04	54.3362	286.484	31.1798	73.1949	94.8235	99.2945	39.8325	13.4457	43.9659	215.025	49.1805	166.038	46.5419	97.5942	37.118	21.4343	68.9457	104.807	62.8495	29.5239	61.6877	146.721	53.591	37.5853	88.7341	34.048	66.6556
CCP43603	30.3227	94.3484	60.0899	87.9127	54.3065	2.6138	30.0027	36.9139	46.1242	23.9666	38.3793	33.6484	37.159	39.4484	44.5197	48.081	27.0592	25.0578	34.0746	40.7358	46.8794	26.9963	34.7542	90.0739	25.4346	44.9259	61.3809	55.3623	28.9236	23.6812	39.9403	109.493	35.5166	63.3502	25.2388	61.9688	31.999	20.2665	37.2392	69.1346	36.9535	29.1468	18.4257	62.9135	40.1242	41.8088	12.94	43.2396	46.1439
CCP43604	90.9704	92.5591	207.613	220.326	226.432	512.81	172.509	565.735	103.722	149.592	139.82	261.644	189.876	160.479	239.556	154.591	53.7291	411.374	205.732	132.641	108.428	112.495	105.551	326.754	158.22	149.595	134.873	167.929	150.016	143.921	59.2615	105.404	74.4157	149.94	157.757	170.343	103.741	69.1124	320.298	289.934	175.124	175.567	252.707	199.576	142.182	80.4617	362.288	128.231	156.863
CCP43605	158.039	124.767	272.237	224.141	218.89	420.776	199.712	259.845	180.289	195.064	171.527	209.715	301.475	137.167	216.273	253.768	188.413	321.105	156.252	183.89	131.795	158.189	114.567	204.623	150.003	200.906	223.898	245.632	126.176	125.778	224.573	139.793	247.522	155.369	203.176	585.635	159.557	135.794	246.806	213.078	188.777	161.764	148.591	277.868	198.324	90.4097	302.719	136.502	151.619
CCP43606	50.8921	72.9092	60.9137	60.6242	43.0229	5.20724	67.2986	56.8621	47.1098	98.074	65.8665	71.5037	114.515	60.4863	46.1027	66.1553	63.3201	54.1252	57.3832	86.0727	79.2046	46.3765	74.4779	41.9616	66.5378	68.6502	64.2478	30.1101	69.7458	79.4578	46.19	68.5076	44.952	81.9462	85.9504	72.6253	124.299	37.7656	49.3976	64.0524	65.8815	62.8828	60.7578	65.7647	55.5745	72.1864	19.3178	88.0287	57.619
CCP43607	171.612	873.333	247.391	167.657	147.609	28.6992	176.854	79.072	290.499	446.166	194.912	418.739	602.691	194.134	322.953	179.296	617.747	120.475	327.141	209.748	176.812	197.661	297.437	293.135	162.383	277.57	310.882	180.447	868.105	157.718	277.178	188.518	153.571	404.472	422.679	279.902	542.896	675.996	350.174	307.119	639.291	162.804	482.398	245.529	345.219	269.98	63.3357	503.69	302.355
CCP43608	200.985	630.46	434.715	138.881	166.372	82.1471	133.089	357.848	225.483	474.779	212.755	413.296	385.542	187.53	410.644	424.117	313.051	346.591	283.521	161.758	157.502	213.527	238.592	286.786	123.428	261.984	233.459	224.158	1030.5	149.278	181.539	151.697	149.425	411.801	360.545	261.231	416.264	726.63	404.2	408.909	578.83	181.754	544.939	438.61	328.991	250.136	335.315	491.133	324.107
CCP43609	152.518	48.404	208.655	98.1871	109.177	116.044	199.013	77.0737	85.2877	66.245	135.155	124.005	124.574	66.0938	122.976	144.735	116.44	136.138	102.906	116.072	100.791	157.08	66.4067	54.4169	79.0615	107.872	99.9457	104.893	84.9264	96.7523	87.3785	44.3075	161.859	94.1802	91.3018	160.387	81.8769	75.4865	107.25	84.7185	134.753	94.5899	79.8537	212.841	150.085	85.9665	142.386	96.64	142.993
CCP43610	85.6327	30.7462	66.9929	41.3369	42.3041	6.11253	84.9046	9.58932	39.623	43.7914	62.051	61.1302	53.3499	38.0465	43.9135	55.7912	53.0657	17.4853	42.8966	63.968	54.9169	46.0127	37.6927	31.0007	49.4031	46.6351	50.2278	34.7407	41.6043	71.8086	65.5033	15.5472	69.9962	55.9342	44.3012	94.8198	58.5925	28.8929	25.8404	35.7902	63.4865	65.4562	38.632	64.5126	83.1092	45.9975	5.31008	63.8784	75.378
CCP43611	240.189	78.3682	1716.56	624.437	560.532	575.678	382.148	2625.68	7.31699	82.5041	221.286	116.886	230.502	117.445	884.084	1432.51	120.161	2842.02	375.86	230.93	380.809	536.355	411.66	966.547	263.833	8.39041	8.51033	1797.54	97.9796	85.9911	151.406	169.396	562.433	652.039	212.939	8.84868	164.344	267.135	623.022	457.24	238.521	143.793	161.855	1567.66	194.692	343.921	1751.99	170.852	138.144
CCP43612	535.986	238.014	709.045	549.159	695.477	159.494	461.243	262.331	657.284	516.405	537.874	457.697	391.702	478.025	436.335	840.292	186.231	407.722	438.089	457.294	609.355	425.889	536.86	401.021	470.866	820.289	775.464	462.981	474.616	581.433	235.446	290.598	458.969	976.815	385.077	970.711	548.616	448.809	635.801	560.195	390.904	646.258	625.829	687.741	533.139	546.465	339.441	524.209	437.458
CCP43613	369.238	84.9714	264.784	148.473	212.376	11.1489	357.81	46.1181	250.783	265.239	279.269	322.633	172.159	359.659	213.943	316.726	92.0778	109.389	201.043	252.734	457.051	231.911	243.748	96.8309	265.394	320.417	242.78	140.936	259.628	253.25	187.113	257.565	237.457	390.218	200.753	398.261	240.956	294.621	227.819	146.11	303.625	255.969	204.982	236.851	412.529	317.754	119.024	286.871	309.533
CCP43614	440.877	69.9969	304.462	196.074	166.395	16.4845	414.017	63.9785	253.193	336.868	342.038	391.774	206.023	414.495	126.841	307.876	71.2625	114.113	210.037	264.095	555.108	353.725	660.732	37.7289	412.8	443.314	273.835	156.265	351.093	360.377	153.429	172.488	167.856	227.828	329.022	294.429	314.481	118.754	112.022	132.8	333.352	347.328	387.146	319.082	464.949	839.708	108.617	334.406	375.012
CCP43615	392.497	105.848	127.534	335.387	350.956	4.07195	79.0823	90.4028	233.126	549.508	440.647	259.765	318.972	403.983	142.886	540.56	102.168	83.7183	410.599	225.992	946.895	286.774	1154.6	48.8932	1037.92	309.991	290.091	103.314	984.888	1175.19	65.1554	102.098	263.295	386.102	650.791	114.925	470.665	63.757	181.872	137.783	118.464	314.386	741.066	116.76	213.575	1490.86	47.7216	438.655	96.9498
CCP43616	294.046	291.707	1074.38	128.104	188.851	262.648	363.432	1082.51	157.346	171.193	266.104	249.272	356.056	100.656	625.335	351.712	592.917	1553.27	257.512	142.732	173.836	116.882	177.492	512.678	108.216	175.549	185.906	549.737	210.081	185.291	237.865	137.927	158.495	449.502	142.529	172.387	215.972	231.929	184.46	143.79	395.938	198.91	153.928	1148.85	299.828	212.936	125.927	225.914	366.991
CCP43617	393.76	184.012	215.778	84.4675	105.532	15.3039	352.166	24.2906	229.214	209.803	289.937	321.928	210.174	211.915	347.341	182.363	374.241	49.4421	257.023	189.609	183.067	142.572	174.687	74.1761	171.101	261.813	283.001	232.672	241.03	290.663	214.458	153.616	281.099	192.225	221.219	209.877	207.802	248.313	84.0902	121.011	483.245	333.438	170.967	214.276	380.458	202.085	29.841	297.246	302.259
CCP43618	308.957	434.668	334.785	373.308	404.931	182.352	407.48	240.241	188.758	253.961	211.995	378.137	371.734	219.682	699.931	318.571	356.607	394.28	465.35	296.791	161.073	274.588	297.379	192.672	178.644	284.401	237.511	539.167	238.439	181.094	120.312	176.113	409.887	354.19	241.786	127.323	267.818	1015.46	484.016	504.413	357.025	340.838	337.028	354.993	327.848	238.647	520.524	280.97	314.715
CCP43619	413.983	370.149	343.448	419.616	480.213	25.4791	400.491	62.6677	255.715	597.969	457.38	562.196	360.061	440.053	427.759	885.797	421.917	97.9601	442.17	347.331	590.817	346.257	791.948	308.938	596.991	502.598	308.31	311.732	417.648	541.15	190.694	204.375	437.67	395.663	507.395	155.598	525.401	175.885	361.217	559.013	410.477	607.393	326.749	407.327	399.886	665.295	66.5972	509.553	316.704
CCP43620	232.301	186.8	62.4496	38.2725	76.071	0.532388	157.892	4.99877	149.601	134.75	207.173	194.726	51.8996	122.289	92.8576	101.55	216.936	13.8847	177.457	163.179	133.81	98.2562	177.553	162.242	98.5886	107.304	122.204	113.484	112.645	69.729	305.042	177.977	139.51	186.808	132.868	183.463	111.291	163.823	52.8225	72.7588	267.169	140.698	259.863	62.3056	292.503	133.698	8.41781	168.344	165.054
CCP43621	144.122	264.18	222.396	262.27	215.14	68.5969	130.605	211.927	129.025	125.585	134.464	149.957	159.252	101.729	184.277	280.941	161.709	171.891	119.469	134.39	115.33	130.614	127.254	246.544	123.688	149.818	209.951	244.277	118.695	131.467	110.337	51.9521	132.176	129.867	138.796	196.152	110.174	80.3713	161.7	236.018	144.977	134.852	150.631	219.484	167.563	131.511	155.837	127.932	128.267
CCP43622	163.716	69.8873	47.3175	46.4191	63.0711	1.94489	137.993	12.0404	103.076	103.811	126.272	124.942	73.8059	122.038	49.2554	281.513	237.694	19.8944	94.2284	137.777	311.915	104.387	268.462	50.0085	89.9957	252.349	138.492	97.4983	111.589	155.806	413.548	67.5275	68.5278	50.8914	112.605	193.496	101.621	79.8205	35.1179	62.8864	135.826	100.756	101.827	48.8899	391.868	276.156	48.2287	122.265	124.609
CCP43623	186.987	89.2061	265.918	89.3608	102.13	46.6507	148.872	284.502	151.926	88.5514	145.382	152.403	114.353	78.9201	159.222	249.925	83.0428	337.339	129.903	113.909	124.978	107.248	82.6285	117.9	96.5857	147.088	149.393	214.469	114.041	132.525	190.671	68.7358	99.1956	231.128	100.266	470.079	73.6919	209.654	74.2285	95.0961	168.393	144.667	86.8592	270.918	215.057	87.321	211.639	139.988	227.646
CCP43624	153.376	116.317	115.323	101.314	101.277	111.42	164.087	61.1017	153.013	89.0678	135.205	128.419	86.0298	101.86	124.37	151.39	97.7731	74.7537	124.391	138.851	121.949	99.1131	90.404	82.8518	77.727	126.25	183.07	133.99	105.213	117.92	150.02	75.9597	164.857	161.86	96.4667	352.772	81.1731	111.782	72.1832	96.2205	161.942	125.135	80.4074	115.652	190.244	105.884	109.765	125.395	218.602
CCP43625	335.872	306.677	485.942	210.186	238.804	50.0069	256.36	145.881	267.353	241.807	334.655	327.046	156.371	274.412	264.374	248.615	238.722	216.354	360.157	242.619	305.006	326.971	274.521	337.611	199.392	182.564	285.475	237.848	301.407	232.64	417.478	238.911	198.878	315.319	300.53	376.84	197.677	95.732	204.028	282.542	296.778	301.594	318.778	519.518	317.974	310.588	113.013	231.873	262.656
CCP43626	113.317	17.9684	80.4992	37.7333	55.457	59.5759	86.3194	118.432	50.6792	89.1506	110.898	87.5317	54.4111	109.231	65.1667	30.8868	64.0884	142.363	83.6435	87.8273	97.0828	63.155	71.2813	65.0201	86.3017	36.7776	41.702	75.1677	88.5264	62.9956	27.254	58.1212	45.2675	68.2726	83.0298	19.7353	72.6388	22.3508	92.4671	75.2428	100.57	81.3991	142.287	81.3124	96.9424	75.5852	95.2373	75.8342	67.7746
CCP43627	289.959	712.519	307.469	258.577	280.289	9.34496	255.534	11.5705	67.3959	585.447	374.038	279.974	380.959	418.297	278.714	463.02	334.85	33.5232	267.537	603.745	498.027	277.181	507.103	295.426	449.714	103.25	100.394	170.148	344.99	613.161	396.332	124.806	119.607	931.689	614.522	64.1147	584.568	48.4945	176.595	221.413	199.962	366.339	312.571	310.274	137.716	430.493	3.44288	371.923	257.193
CCP43628	25.6688	88.4397	40.4321	160.235	65.8732	6.79461	31.5122	27.1503	65.4003	66.1285	66.2878	16.1927	25.5459	47.2944	45.4081	68.2294	46.4589	18.7201	45.4729	59.5103	63.3059	30.5356	72.3706	27.2809	61.1998	56.7894	81.1804	16.287	72.1335	32.989	23.1151	34.3732	59.0236	48.5182	56.2797	52.0108	63.4231	69.1173	65.9536	97.2007	35.8755	38.8055	40.8408	32.7956	27.0918	69.1618	21.0503	54.8957	44.7373
CCP43629	17.9066	31.3683	18.2213	69.26	36.6192	6.46357	29.4573	16.2726	45.4583	29.0458	37.4941	29.0472	19.0939	46.9513	14.0283	68.8866	23.124	9.46127	38.7715	48.8408	35.33	29.8225	31.2216	37.8622	39.6438	36.8365	44.8238	16.6243	38.1463	46.8485	54.8258	33.0376	17.4711	30.6484	23.0445	20.1572	39.4795	19.042	20.3574	48.1265	14.4893	29.2366	27.6528	18.5282	17.0095	36.5303	23.4163	30.3867	37.4508
CCP43630	120.542	196.305	44.5922	217.911	121.303	0	208.315	27.9726	168.2	112.805	194.153	200.551	192.802	280.908	84.3586	107.486	258.811	28.9816	225.864	303.492	191.115	226.915	170.273	342.326	248.711	219.99	178.872	116.121	182.821	376.657	100.2	74.5011	46.9464	237.022	172.366	119.087	153.326	24.4249	41.8353	99.127	133.006	176.626	143.193	52.5605	140.927	165.964	10.7897	197.226	161.608
CCP43631	334.983	721.175	123.795	297.242	230.022	7.92467	277	29.2776	177.99	181.437	311.407	325.498	223.529	295.853	217.32	154.807	190.76	61.1885	217.466	268.742	267.983	253.107	126.897	434.023	252.374	215.543	188.198	218.816	230.155	351.068	165.816	82.1917	139.616	467.045	228.865	134.005	119.933	54.3071	88.7093	124.786	292.256	328.905	157.09	95.1993	269.09	138.208	22.1326	262.748	318.145
CCP43632	94.5466	163.72	247.602	121.904	101.254	17.141	144.956	99.9973	140.16	108.377	97.1922	230.168	89.4108	185.085	128.116	177.876	174.873	99.9041	116.209	115.958	113.951	106.002	131.886	106.97	97.8104	255.801	215.583	213.231	111.109	104.858	127.519	24.6341	139.64	181.466	97.266	322.178	112.698	56.7213	87.4801	108.166	109.043	358.563	108.709	232.109	122.726	125.479	56.8927	108.3	167.765
CCP43633	108.874	212.536	287.542	199.715	119.328	255.008	156.114	221.666	582.531	135.048	122.089	203.428	144.471	107.501	355.665	113.971	328.279	147.46	313.598	92.0566	84.901	82.6442	56.0068	137.23	103.832	192.628	399.858	422.197	86.1936	133.26	209.594	95.4681	289.701	182.132	501.638	400.999	107.604	312.564	406.219	394.141	153.234	1455.01	129.75	302.238	89.4768	52.5236	119.368	152.865	134.725
CCP43634	35.2043	42.7694	49.3997	27.6734	26.7425	15.5312	40.9135	12.5286	116.633	44.4141	44.2278	66.2717	21.9669	45.7371	68.2076	94.0738	88.7752	10.3047	66.6001	33.8739	15.9865	18.48	18.5741	34.4833	18.9852	69.08	103.304	57.0061	29.7854	45.2439	52.1323	41.9042	62.6723	71.4903	196.882	73.3067	39.849	83.3448	58.5879	84.0698	48.0517	465.981	23.064	56.804	30.8808	11.4427	12.6578	55.1026	40.3363
CCP43635	18.4025	37.0496	21.1629	23.6509	13.3746	2.21419	15.8143	18.1625	47.5665	8.77946	14.4496	14.5112	19.6226	26.0819	13.9518	51.1813	58.943	9.24396	27.1671	23.5281	14.5882	25.0191	6.82686	29.3374	5.87619	44.8654	39.9975	36.7197	8.34099	16.8933	55.2393	43.8096	20.6239	26.3617	65.7851	27.6205	24.4836	35.9071	19.2324	48.9852	11.8447	144.667	8.61168	30.2178	13.5959	12.3959	22.4332	17.1113	20.0458
CCP43636	90.4478	174.257	56.7353	195.252	193.795	404.767	151.918	348.423	66.6954	92.2739	147.118	110.42	138.827	64.5393	126.883	82.0463	80.9583	195.22	205.14	113.639	85.3458	160.997	80.8077	155.09	81.5471	71.2452	94.5031	124.573	107.241	70.6759	28.747	29.1971	196.781	83.4939	166.477	79.9727	62.9935	40.2123	183.756	404.394	97.0369	208.37	92.268	63.5274	87.997	78.7845	143.693	74.2072	145.775
CCP43637	257.031	147.402	104.595	136.417	158.884	18.2437	394.561	46.2388	176.7	159.514	212.109	194.455	166.286	183.216	161.051	258.025	91.1884	69.7275	134.56	263.338	185.377	227.286	165.383	69.8096	167.182	219.25	303.143	108.629	187.379	165.958	204.619	30.8519	231.494	211.878	184.075	552.322	181.533	122.64	114.1	168.366	218.782	177.111	229.847	107.508	243.742	180.077	47.5378	222.025	273.3
CCP43638	59.4013	74.3798	96.776	102.667	99.8922	44.2928	86.19	58.6962	39.2112	53.1068	54.0108	87.1178	62.125	57.2603	40.593	91.2157	17.7726	52.8645	33.6355	57.2614	110.089	61.6478	59.2265	52.217	50.3034	47.5885	36.8402	28.7775	26.7763	43.4743	43.9659	13.5117	47.1463	87.9237	41.4223	27.5629	63.7501	17.7667	37.2108	73.344	49.2022	62.2953	35.1849	92.6892	86.467	66.338	140.73	63.3293	64.2446
CCP43639	56.8738	114.528	134.225	258.607	98.9848	427.836	85.1221	288.929	31.1662	49.3595	46.2408	118.593	50.9673	58.5259	133.598	82.3902	27.5002	170.062	44.6602	60.0283	146.448	71.256	80.1301	88.6379	58.7322	72.3894	37.2181	107.533	23.0358	26.6601	10.3521	18.3648	62.3191	84.9614	39.7972	22.29	61.753	34.8855	120.944	190.226	40.7235	103.177	38.2233	138.165	103.834	71.9624	418.399	52.7426	70.9156
CCP43640	33.7165	51.9268	168.225	220.808	129.212	309.952	77.9233	282.366	36.2791	56.668	41.7758	79.8653	87.4063	47.6768	47.8994	110.25	43.4994	113.186	22.3758	73.7178	158.897	66.2356	115.326	54.7114	67.9553	59.7457	79.7643	39.3573	20.1892	20.4449	33.1478	12.4266	88.1916	56.4881	29.6348	48.6851	54.1472	19.0121	55.1619	99.5634	19.4546	77.1594	27.7925	159.893	47.2083	116.087	556.156	47.8891	44.6118
CCP43641	57.8376	22.2455	46.1258	91.1541	85.43	160.55	68.6164	52.0411	23.8847	57.1397	42.3328	54.6597	82.4117	35.9086	37.6405	64.4173	34.5056	43.3081	31.7357	63.8692	109.281	46.971	59.2421	18.295	39.8786	48.7969	39.2428	21.7421	14.6155	22.5533	22.585	19.8767	63.4898	25.2529	24.1522	29.6464	44.6523	12.5836	68.4176	42.6534	33.8855	61.2838	18.6826	43.6578	54.7777	74.471	207.434	51.0429	52.6319
CCP43642	62.8706	13.4869	54.8725	50.0447	44.402	123.864	148.789	66.7109	16.8498	53.4091	51.8077	47.1544	43.6835	41.3914	37.5169	18.5491	18.436	85.937	74.2513	101.229	63.0225	74.6532	55.5247	19.7394	43.5185	33.0615	19.5216	19.8308	30.3347	30.1604	16.4369	29.1498	40.88	55.4185	27.2599	30.841	50.8814	20.063	80.5841	37.2497	42.5178	58.8675	38.7219	53.9767	72.4353	45.4331	85.6314	59.6851	86.0697
CCP43643	22.3695	10.9924	12.894	37.0744	17.1819	1.41849	24.2703	8.5789	11.6366	17.306	15.1909	22.0662	13.538	13.4957	11.1725	22.9886	7.19258	8.23346	16.5117	38.6487	20.4488	21.4222	24.8955	10.1963	16.6024	15.1357	16.1851	6.78387	11.9202	18.7312	8.98319	26.7167	21.3312	17.6138	15.1288	21.1594	28.6123	7.96272	13.7311	20.9471	15.3431	18.6455	11.0339	13.3001	17.9944	15.0099	5.42702	23.3999	22.523
CCP43644	557.192	772.241	1014.94	876.327	682.295	968.228	664.759	1103.46	375.405	507.72	544.909	561.587	886.358	445.852	729.542	667.593	381.405	956.048	477.014	504.478	439.108	671.732	465.185	474.53	548.73	704.829	662.799	296.919	381.047	535.518	282.793	46.076	703.135	711.46	448.003	713.031	664.634	206.057	629.988	705.868	447.968	622.45	343.918	1016.4	571.511	556.533	522.386	576.902	563.158
CCP43645	155.074	50.3236	107.569	96.8449	72.9331	10.8274	261.594	39.2693	88.518	102.874	96.8778	171.374	92.6354	152.206	101.049	77.9702	68.799	45.9294	115.301	129.669	101.695	121.766	67.3965	45.683	75.1797	68.5791	96.617	135.346	98.5054	79.101	173.539	95.3672	128.185	106.324	77.2862	193.098	106.978	131.441	86.689	70.272	164.863	116.534	78.263	107.701	154.652	70.9092	43.2772	121.762	217.748
CCP43646	551.702	622.165	1406.06	461.444	540.151	28.765	993.367	154.79	128.173	350.941	391.481	372.892	601.354	449.608	551.884	342.8	140.246	369.508	570.124	595.643	336.921	662.558	375.223	395.016	438.459	131.159	194.875	3681.77	341.749	286.991	375.373	177.856	1389.84	1015.44	271.728	297.347	373.996	287.062	519.393	299.239	453.177	500.431	628.227	1373.36	201.86	332.694	40.7601	500.167	491.457
CCP43647	26.0036	45.7808	92.2175	105.595	57.0415	156.437	34.1766	89.2129	32.8301	28.4603	46.9747	44.1114	38.0576	18.4274	66.3913	42.7368	42.15	75.2423	57.9589	30.2476	39.3412	42.6316	20.4282	60.4072	28.6546	23.2288	39.1926	50.4179	22.8791	7.02086	39.4869	45.9735	82.1233	29.4815	36.4538	40.5943	20.9323	37.7552	62.8524	84.5198	29.2548	18.4996	17.8951	103.634	23.2477	28.2611	114.083	21.3344	36.8787
CCP43648	0	0	0	0	0	0	0	0	0	0	0	0	0	0	0	0	0	0	0	0	0	0	0	0	0	0	0	0	0	0	0	0	0	0	0	0	0	32.0165	0	0	0	0	0	0	0	0	0	0	0
CCP43649	124.828	136.888	58.2822	96.5686	102.415	25.3723	144.615	29.7899	134.084	88.4617	114.192	152.358	135.688	88.8884	98.7719	148.975	84.2896	41.3964	82.2997	136.353	130.658	147.054	105.204	117.753	72.7528	108.837	129.06	93.4908	88.9875	88.4457	65.4812	200.156	145.153	141.231	103.976	150.438	80.159	41.1458	76.1798	70.7113	159.13	102.234	108.889	63.4627	146.586	74.171	85.8216	93.8132	106.139
CCP43650	211.93	150.31	174.768	118.205	114.66	15.2492	212.941	31.4421	144.119	128.425	159.736	193.506	155.99	152.534	137.38	202.629	168.49	48.9509	150.506	174.627	152.78	147.387	100.639	127.609	155.635	157.995	180.098	166.081	131.506	203.363	223.545	129.197	134.898	155.033	127.807	467.091	130.794	151.646	80.6315	82.0248	195.318	145.047	108.815	160.306	201.201	115.71	32.1534	172.874	215.565
CCP43651	415.075	385.401	302.701	279.667	324.366	30.3586	419.316	85.9666	443.091	228.489	304.922	301.074	371.182	244.199	232.177	299.486	409.308	113.182	264.42	317.813	239.527	243.38	206.272	159.172	219.822	374.619	593.624	594.666	235.079	343.144	732.136	171.72	262.197	333.627	256.117	1176.51	195.821	309.067	240.827	156.072	421.902	267.012	198.977	274.107	328.935	266.18	104.339	301.955	346.442
CCP43652	65.5771	37.5969	43.4631	75.988	48.8384	0.781579	47.8477	11.1979	49.9855	72.1632	66.3879	62.7214	42.8785	45.3752	39.5155	65.8819	35.0071	12.1542	58.9078	74.3506	60.1585	52.1999	62.6546	29.3801	69.5357	42.817	61.9543	52.1561	68.1386	72.835	80.2234	40.4555	53.884	41.4338	66.7888	62.6132	76.0177	36.5756	46.7883	63.3875	63.1421	43.7704	78.1665	41.9144	57.982	67.5092	16.043	72.0494	50.1377
CCP43653	151.858	219.764	682.28	403.521	230.596	69.9359	314.632	65.863	159.004	163.812	136.273	181.01	342.2	182.891	235.223	338.953	342.978	106.218	157.923	259.383	274.368	181.922	257.256	117.124	206.383	367.808	415.841	186.99	139.356	211.166	352.319	29.0506	253.286	245.33	166.87	515.971	184.693	248.941	199.875	204.362	180.766	253.099	114.472	631.211	266.708	270.378	157.679	202.414	262.388
CCP43654	144.753	91.5902	724.675	193.994	130.988	14.8615	139.185	92.7791	105.201	119.716	148.371	151.15	155.275	134.52	101.037	97.7718	216.155	106.819	102.369	157.366	176.362	112.909	162.546	80.5101	154.442	200.535	218.693	144.023	124.934	273.919	304.026	38.6906	119.998	98.0117	151.83	359.466	131.219	256.482	80.9985	132.631	130.071	175.33	118.645	647.504	189.921	181.165	106.336	147.19	119.345
CCP43655	67.213	69.1256	274.403	118.174	90.1893	87.3814	63.1441	102.909	41.9604	56.6588	58.1426	79.308	75.3136	62.3636	58.4604	49.8836	69.3282	91.2413	48.7715	70.4947	72.8483	52.7076	57.37	82.8727	68.7514	90.9903	89.1092	44.9393	57.3145	115.689	39.4961	14.6195	62.2738	45.079	80.2265	138.41	47.9054	141.288	52.0515	86.0571	55.9361	83.1835	72.3689	261.913	86.9308	59.8546	193.443	62.9605	51.1263
CCP43656	83.5589	50.4911	198.148	101.187	125.1	98.2867	84.1609	71.9286	33.9819	61.8762	72.4566	80.7865	61.9819	32.8251	64.6924	81.1029	37.4028	82.0001	73.7453	65.9574	81.4073	72.051	53.573	53.7413	55.6833	74.5859	59.6956	32.0842	63.4789	102.803	26.1726	18.7301	74.2361	57.869	73.2478	89.7667	35.837	78.1531	83.0396	77.466	57.1229	87.1626	66.304	194.264	95.7069	46.7761	204.607	68.533	62.7644
CCP43657	287.166	0	803.085	1713.52	1241.44	77.7415	396.606	1483.95	0	667.88	638.867	776.375	535.86	686.813	224.517	150.894	164.248	1154	1059.84	881.16	607.052	402.617	319.594	650.561	641.874	15.6741	7.06585	377.605	244.048	247.139	96.9743	16.0228	176.06	0	667.263	7.34677	900.569	598.842	1147.4	194.182	554.501	748.878	604.723	823.58	568.288	538.854	429.625	450.592	625.617
CCP43658	332.831	296.662	426.736	527.946	405.966	215.273	501.519	193.299	255.936	377.219	267.087	340.292	396.333	222.69	450.23	428.922	195.842	248.188	276.852	416.461	269.648	382.442	244.436	233.901	261.109	347.471	299.808	188.728	261.893	265.21	249.513	66.3642	400.161	188.965	301.98	328.845	355.471	253.175	433.326	360.359	311.318	280.445	483.86	456.494	305.991	212.651	315.111	405.306	330.529
CCP43659	94.3063	89.0319	123.821	81.226	89.0461	391.468	154.253	85.38	63.6608	77.4119	84.2127	113.421	95.3831	72.9725	118.681	104.761	65.9966	97.2208	64.4925	134.758	87.219	104.999	50.9343	67.6081	53.1412	76.1013	61.0823	66.6926	90.5179	60.1547	41.8377	17.3334	95.3405	51.2409	58.5011	65.143	83.4266	121.569	92.4789	105.837	73.452	75.4784	81.7735	126.904	96.6072	49.6453	155.153	110.74	63.7514
CCP43660	142.968	136.697	49.822	116.662	153.829	17.2019	221.148	19.8786	50.5919	88.669	116.416	178.231	116.876	81.0512	95.1425	84.5835	47.973	41.8481	124.291	157.604	132.643	174.124	38.8941	67.9762	117.68	83.4684	60.0368	83.8708	105.841	98.4319	78.6774	45.3805	143.261	65.9623	86.3157	77.8672	97.8228	65.5555	106.17	96.7774	206.828	102.304	133.807	57.4571	173.025	119.232	28.5189	142.907	206.953
CCP43661	61.1779	56.9316	105.77	53.9819	86.1337	187.428	110.303	168.744	44.2953	50.5321	62.7744	72.002	77.5669	60.1774	59.5346	71.8047	55.9862	152.55	47.6289	65.6872	36.9963	40.8112	40.3097	118.19	36.9318	93.1658	75.4001	82.728	41.8005	35.6242	41.6614	32.1988	42.8111	60.8826	64.4125	110.791	49.4611	17.5492	78.7166	93.6551	78.2501	68.4683	36.7475	90.865	81.9167	43.5817	122.137	64.1021	61.9328
CCP43662	98.9136	129.912	77.1162	53.7777	76.0966	12.178	137.528	36.0679	105.007	87.7946	92.3171	97.9504	49.8742	101.475	74.6274	76.0393	65.0244	44.5079	52.0704	99.2103	73.7513	62.7432	84.0557	94.5746	65.6175	124.775	148.708	111.926	87.5804	57.5427	99.7759	49.6281	133.328	87.473	86.0689	251.88	101.432	43.0885	58.87	83.7489	136.637	119.976	71.5846	75.027	104.883	66.4067	15.6778	108.55	79.1808
CCP43663	18.9513	18.0939	16.3941	13.2356	10.0577	6.70653	24.3604	5.56349	19.1412	15.9552	14.3943	18.5857	17.038	10.6649	10.9872	18.6027	34.1194	7.96414	15.3601	22.0444	20.8165	22.734	12.4067	18.7697	17.0864	18.9844	26.8811	9.08373	14.6531	13.3036	57.5559	29.5246	11.3471	20.9883	13.2837	31.2583	15.0435	13.4861	7.786	10.4338	16.4006	10.4489	12.5202	13.7415	23.0611	12.0147	8.40082	18.6582	19.1054
CCP43664	27.6341	35.8886	18.1596	65.2323	29.6806	0	31.9864	7.05734	67.2373	45.2011	37.1971	48.0285	42.0948	41.9634	32.1742	15.0863	175.819	4.40673	17.4838	48.4539	29.2084	18.1141	21.9676	15.8994	25.2114	51.7142	49.7335	34.409	21.4719	21.7438	177.75	37.005	20.6119	52.8794	16.9348	48.0749	47.2703	76.2581	24.7546	27.4574	26.1354	28.6469	16.6265	12.7871	49.9992	36.4689	7.87485	55.0611	24.0814
CCP43665	28.4621	28.2931	51.6118	65.8523	43.4039	133.467	32.0966	74.4086	28.2159	40.015	37.4451	32.0055	30.3492	33.4673	37.1893	58.5872	24.7406	50.1031	42.7615	34.7794	44.726	37.2402	29.4335	33.6874	33.458	30.5388	34.6071	35.53	33.5642	22.8907	18.1456	41.0369	50.8505	32.2766	32.0545	24.0488	41.362	21.3049	41.5271	57.7141	23.0673	34.9558	31.8246	53.3705	32.6985	37.8108	113.719	31.2663	27.3271
CCP43666	53.0672	30.7212	38.3857	41.6058	35.3691	14.4958	65.5	4.1665	41.1104	63.6353	70.5734	54.2864	51.9977	51.8354	47.5723	80.936	140.004	8.96563	99.5152	83.6179	60.6383	84.8219	73.4256	44.5264	75.1081	35.0714	27.8088	84.2029	64.3576	65.1728	161.446	50.5761	30.6348	32.6597	38.9663	38.6014	76.8729	27.2855	54.1809	38.7937	49.0588	33.825	36.2434	45.2954	69.0277	38.0923	12.8745	64.0136	97.4888
CCP43667	225.766	149.291	113.459	266.157	248.952	18.586	511.532	138.959	296.714	249.43	277.829	258.785	411.079	106.659	385.367	102.59	335.082	196.012	380.07	415.923	200.95	319.056	142.528	106.568	269.812	352.052	295.88	173.011	312.373	278.151	118.892	88.9883	156.25	256.43	281.293	225.903	295.853	107.038	444.434	193.688	419.552	179.636	329.924	105.13	310.186	132.637	79.8872	284.504	401.535
CCP43668	19.9183	32.0249	66.1894	58.5119	42.038	72.0253	31.1771	70.8182	29.0585	38.1801	27.1835	16.8283	16.6877	29.1123	25.9547	48.9782	15.9495	67.8935	34.6557	54.9339	50.7528	41.3451	42.7516	59.6877	43.6128	45.6099	35.6371	35.0998	38.2078	36.2429	12.1714	9.36719	16.2636	50.9784	33.5674	12.0844	50.9047	21.9655	37.3175	57.9524	17.2682	26.7782	34.9537	80.1666	27.029	41.8937	90.9355	35.4705	33.4752
CCP43669	77.0376	9.2048	106.878	89.0695	87.6626	12.0248	107.355	31.6383	19.605	67.0494	47.9559	106.953	38.8525	70.8228	52.486	244.139	45.0946	40.4406	124.487	71.342	129.842	105.09	179.584	91.0184	107.705	19.2439	23.2588	77.389	38.2205	30.1035	76.8734	40.8928	111.181	61.1242	50.6128	24.2901	121.687	46.923	66.5536	62.0824	42.5014	88.7643	61.3835	95.8227	125.918	156.278	75.1058	50.8202	62.5972
CCP43670	298.081	302.501	308.304	131.91	177.556	27.7154	259.557	138.183	270.702	226.068	231.972	344.373	156.437	253.89	271.415	1073.83	177.256	202.092	157.883	254.678	345.207	214.185	350.358	215.639	227.665	322.903	367.76	89.8374	162.202	202.771	126.435	83.7249	314.253	426.151	173.316	244.425	725.511	164.774	105.647	145.272	235.102	280.578	166.696	310.365	550.143	376.189	192.094	302.346	246.137
CCP43671	249.086	116.395	132.947	101.27	109.387	3.65622	257.067	50.7226	193.111	228.002	252.099	372.809	137.464	250.089	116.5	514.416	117.274	64.9631	230.419	296.212	275.442	226.049	317.693	136.292	204.649	245.542	228.614	82.6598	257.309	216.189	120.238	55.9003	99.7994	142.566	253.468	155.108	578.607	83.8178	79.7117	113.919	260.107	273.13	215.242	124.527	529.192	272.743	55.8712	301.498	281.258
CCP43672	34.0819	43.4017	19.0798	74.9546	43.4232	10.8471	43.1902	30.6278	19.1818	50.3528	47.9589	42.1083	32.8246	56.0952	14.7949	46.169	24.594	19.0631	50.8552	43.4809	48.4187	44.0939	33.0362	35.9764	27.1486	31.7911	23.7332	9.2155	41.8583	40.8746	16.5007	28.7903	14.6696	64.3876	42.4459	8.62565	38.0306	12.6566	18.496	49.4674	23.0487	33.9063	25.2097	20.6743	35.9714	39.7789	29.8504	32.9684	28.9018
CCP43673	80.632	179.823	91.2572	341.443	156.394	75.8329	71.38	230.434	67.6054	87.876	105.327	95.9976	130.15	113.231	68.5616	197.98	63.8606	135.423	128.863	73.3926	109.464	112.389	61.7457	207.061	86.9255	68.9096	93.3382	34.9065	68.3992	106.954	55.2905	50.1901	59.5737	159.201	86.7371	44.0582	67.0654	28.3626	70.0319	139.87	71.8281	97.9655	77.8886	85.2613	61.3673	87.1295	145.841	63.4531	89.2824
CCP43674	39.5088	82.6248	66.4672	127.901	65.9641	45.8977	45.4924	119.137	31.8816	39.6475	49.9209	40.5161	76.0247	47.7895	37.9582	49.3444	35.879	47.7523	75.0861	42.2684	48.4796	49.7782	37.4	76.512	39.4423	35.4951	46.7964	33.6675	32.11	42.5218	65.0225	42.163	44.763	76.7464	33.1173	57.9515	35.4745	21.3991	38.4777	64.984	36.5787	37.4849	28.0517	60.5543	33.0718	30.415	61.5997	46.2376	49.0718
CCP43675	45.0495	86.4132	49.2059	80.9825	31.949	8.73727	44.574	23.5894	40.6868	38.4934	47.1637	41.8101	61.6586	40.7392	26.635	26.3803	46.1491	19.3643	57.5718	55.018	62.5403	32.566	21.7009	48.9695	50.6693	40.5167	53.2723	19.9394	27.4282	55.5512	72.0532	79.5343	37.7658	90.2145	37.4964	42.9361	51.3736	13.7755	19.2301	27.7129	43.7721	47.5717	15.1031	39.5653	32.3604	27.9513	6.4827	52.517	56.5428
CCP43676	71.543	156.785	101.429	230.028	115.187	57.6319	89.6504	108.79	56.7213	86.786	63.9395	87.8654	65.5877	82.5403	68.7093	124.031	63.4757	78.9846	603.434	90.1311	112.967	77.8425	81.5638	98.4615	65.191	153.341	72.947	51.9211	55.1655	70.2808	139.065	115.276	65.8457	188.156	57.3881	95.5791	87.3074	24.3866	72.9235	99.6206	35.6193	95.363	47.1569	84.8988	80.3899	100.245	227.702	91.5708	110.244
CCP43677	67.3099	69.3621	117.533	104.525	80.661	34.3114	70.0171	135.486	30.7361	58.096	58.0965	56.9547	50.9531	54.0711	40.9998	137.907	36.6766	86.6069	402.022	78.3058	87.9803	71.2528	72.6233	58.3737	39.3765	71.2721	37.3211	36.3427	45.4133	60.8462	95.7789	251.14	40.8914	101.287	34.5315	59.2065	48.0477	37.596	50.2935	55.4586	31.7487	53.5976	35.3456	114.837	71.2585	39.1594	196.449	56.9734	93.5814
CCP43678	708.169	84.371	301.869	246.163	253.82	185.834	865.347	263.87	303.889	311.984	368.695	675.954	318.868	271.298	376.407	316.743	98.4054	455.473	756.799	448.155	445.75	477.206	221.873	141.54	416.93	444.11	198.316	298.937	324.703	392.165	139.578	421.472	296.187	284.159	292.9	328.162	271.38	301.203	452.833	215.651	430.278	363.158	483.638	315.039	699.567	256.773	574.306	409.067	550.065
CCP43679	1263.21	569.363	1274.07	558.74	698.829	522.8	1037.74	592.141	535.572	703.799	897.855	1181.81	689.105	704.889	982.689	712.934	397.73	943.142	780.677	697.564	868.919	646.286	612.251	447.134	664.092	687.854	562.182	537.292	708.195	898.137	609.354	669.295	1037.67	871.699	616.168	1466.8	716.094	782.579	554.566	557.247	1090.07	929.34	790.706	1243.68	1348.8	682.426	969.401	976.457	1053.7
CCP43680	1907.23	616.602	2142.78	1088.95	1208.41	7733.22	1882.66	1557.87	1003.89	1111.36	1287.01	1838.1	1513.17	857.862	2055	1472.93	846.741	2379.96	1049.73	1049	1364.83	1113.81	1050.62	680.812	1162.85	1401.22	1030.53	1278.01	995.945	1098.66	665.863	1226.75	1903.31	885.851	1046.08	1671.5	1168.58	1255.84	1372	1270.23	2013.45	1437.57	1036.23	2144.49	2375.78	1168.68	4108.64	1451.14	1770.94
CCP43681	149.521	224.072	204.465	343.092	305.277	753.542	149.635	374.3	96.3574	167.046	168.427	208.09	184.997	132.112	319.985	229.924	96.225	357.472	144.361	129.703	201.383	98.102	141.83	204.435	167.608	168.503	138.281	131.026	152.698	151.157	24.4294	52.9424	202.63	143.943	158.773	70.1141	196.051	114.298	276.633	309.839	134.351	259.233	110.712	162.118	204.953	134.775	241.209	189.186	163.559
CCP43682	266.532	481.151	305.656	398.281	310.134	185.265	131.94	429.715	105.593	279.786	269.123	296.268	185.949	216.034	226.308	249.236	99.8246	302.039	183.706	176.165	286.722	129.739	265.96	371.979	256.835	168.213	176.508	95.9396	201.994	318.391	46.5298	63.0414	125.897	258.197	245.048	76.0541	266.139	106.616	146.46	412.397	210.946	341.358	245.424	299.165	487.268	258.551	189.249	268.45	188.176
CCP43683	331.943	207.479	571.556	170.216	307.397	116.475	222.604	692.314	108.262	212.081	305.166	324.182	148.649	219.687	200.109	384.717	67.0592	567.83	238.183	206.902	283.877	211.978	226.755	291.77	204.206	172.685	164.263	144.304	252.524	352.373	52.2342	55.4817	281.8	259.75	204.915	114.278	196.775	181.182	158.789	274.984	220.511	274.124	214.871	592.726	485.546	226.27	314.06	233.189	282.895
CCP43684	341.197	112.793	211.075	102.508	217.262	486.73	269.184	208.57	63.8012	232.463	320.603	325.526	162.366	192.432	135.538	192.602	67.0935	255.338	241.443	173.627	274.798	176.253	160.05	116.028	200.25	101.951	84.4248	78.7621	235.424	276.457	37.0736	58.6543	187.649	139.627	262.086	59.502	126.376	77.9087	126.706	185.809	237.708	258.334	258.107	201.549	558.92	177.135	317.994	206.479	252.609
CCP43685	169.601	49.9729	154.293	108.809	146.278	209.53	241.837	161.608	58.6674	103.507	127.307	202.444	139.899	93.2018	132.706	75.982	133.147	250.759	154.95	151.214	116.352	121.707	66.2413	103.104	111.99	95.11	74.9582	159.143	111.392	117.209	59.3623	44.2799	143.89	67.8675	89.6846	114.353	91.5959	54.3217	201.051	117.137	138.41	127.135	173.409	129.046	283.703	79.8159	231.714	146.84	191.577
CCP43686	203.097	93.7725	243.777	49.9526	102.854	49.7953	255.165	85.2884	110.82	93.5111	142.02	196.843	120.131	100	160.223	114.541	57.0444	156.216	125.305	137.377	109.764	161.96	94.4639	74.1443	83.6955	104.914	113.523	134.484	110.204	89.1747	95.9321	65.2553	219.327	130.761	103.836	228.603	113.401	237.826	93.0684	61.1034	302.53	142.164	133.417	201.182	329.3	98.6772	78.0327	169.561	203.534
CCP43687	248.052	130.885	181.721	107.615	114.177	33.0789	343.263	51.5296	119.613	134.777	178.9	217.644	125.637	124.756	142.002	129.727	88.5589	82.1448	215.986	179.479	144.929	202.695	112.47	92.0782	119.984	94.5406	127.923	211.719	120.863	105.948	223.582	93.3967	264.84	123.676	121.844	332.23	122.448	273.73	139.209	106.616	298.789	152.709	149.613	153.75	323.329	111.127	102.627	176.51	240.78
CCP43688	71.0297	52.9247	55.5377	78.9038	91.907	115.913	250.607	63.4897	99.5949	61.5088	75.613	75.8454	91.0142	39.3375	60.073	49.1178	62.8171	75.9567	88.9982	202.689	70.66	98.9013	37.8645	56.8935	65.5647	57.5135	70.4373	125.4	57.6253	52.6018	26.3379	103.642	78.5728	61.1636	68.28	35.0613	51.0511	62.8912	132.643	57.9671	73.7635	45.4791	51.9537	46.8845	91.8511	36.5303	92.673	59.1083	99.6087
CCP43689	72.81	59.3258	42.1919	74.351	57.5567	38.7964	100.111	25.8774	97.7477	52.6004	84.9387	76.8641	51.7583	64.8645	52.5718	38.4242	83.3419	32.0457	65.5161	60.2866	54.237	77.0697	45.5322	58.0662	47.8271	70.1464	94.251	97.9547	43.3731	70.6579	68.0644	85.1193	27.4282	63.935	50.5687	83.0253	59.308	34.0961	57.269	63.2342	92.5801	65.4146	44.7807	35.563	62.3555	36.8336	32.506	50.2924	96.0802
CCP43690	69.7737	98.0632	389.735	173.856	139.39	762.76	84.4337	760.654	6.90113	57.0644	109.572	74.1079	79.714	47.6791	164.363	169.507	53.2105	687.622	44.145	96.8539	73.7486	60.9818	38.8263	169.778	57.2907	6.52867	8.82931	316.561	40.6608	75.489	13.4641	75.6373	170.323	72.3209	85.5175	7.14027	34.1009	52.5122	150.922	179.737	82.487	49.7274	97.9542	351.113	116.775	57.5503	384.41	62.5609	78.1756
CCP43691	4.26187	10.9097	3.66348	16.1712	5.83884	1.1965	11.8594	2.11636	5.70471	10.1662	9.41953	7.04139	7.06912	9.56387	5.20567	9.77206	7.65594	2.22011	14.6806	9.20261	7.50777	5.06993	4.21611	9.85372	13.3063	11.4415	9.55437	5.64558	7.08291	5.8685	6.8229	17.1213	8.84088	5.81443	7.44836	5.5244	9.72032	5.82104	9.05298	13.1743	6.79253	3.8658	11.3015	4.72936	5.0979	5.46817	2.36152	7.2652	7.42789
CCP43692	28.685	20.8976	68.9743	43.1858	23.2918	6.21247	49.6532	6.7305	22.6405	26.6858	27.0281	56.2252	41.2923	15.2457	47.8442	64.6757	3.06259	12.808	19.0561	42.5425	54.5745	4.38734	20.7507	61.3742	38.47	36.1152	28.7969	62.0745	33.1539	25.6741	7.74939	19.8463	78.5157	17.2904	32.8137	14.6774	29.4407	5.4571	31.3679	41.3799	33.2334	20.8154	38.2569	65.4266	29.9726	21.5304	3.33784	28.0059	29.3716
CCP43693	128.894	71.4384	115.946	91.0189	108.196	44.736	159.106	103.184	105.617	129.743	120.856	123.498	103.457	115.932	83.7601	158.957	68.0514	160.165	101.414	136.906	126.506	120.235	77.2417	96.7401	137.494	138.954	113.337	53.6398	88.5952	99.4692	75.2549	25.922	87.8483	112.255	99.2425	146.036	105.396	43.114	63.7971	71.9706	89.8648	106.637	112.35	106.287	110.775	80.9619	60.5114	119.521	137.009
CCP43694	66.7715	99.987	80.7476	51.739	47.7017	28.9222	148.553	43.6664	50.3051	63.1905	59.9187	58.209	43.0098	67.7897	55.3231	53.7415	52.6253	45.6336	82.4794	78.6093	70.5755	72.9474	66.7287	52.4577	39.6834	60.2959	71.2969	49.093	65.2228	61.9208	61.356	36.1306	59.2903	99.9654	51.0513	111.978	69.9292	48.2586	37.5972	45.5986	68.2624	60.5663	44.3828	79.0083	76.9742	61.683	42.9484	70.1324	90.6056
CCP43696	157.478	143.538	199.665	312.506	413.135	159.645	125.869	409.556	675.524	383.64	266.596	144.937	242.947	277.805	142.888	306.024	239.168	387.481	153.338	116.52	226.655	157.158	227.466	246.836	235.377	627.654	658.884	192.345	282.472	221.458	181.036	35.8945	159.038	109.21	325.793	307.909	395.47	223.59	461.2	289.576	114.608	237.059	216.377	229.72	116.7	274.704	233.93	254.693	148.911
CCP43697	74.0187	64.8763	94.3955	85.1352	72.5576	46.5691	83.0998	67.1293	70.3114	71.4342	82.422	64.159	58.8432	57.0579	56.8664	112.401	44.6986	74.5513	60.0578	86.8811	77.6382	71.1528	55.3372	61.6633	65.914	64.0658	87.9024	66.2497	62.7446	82.212	89.891	25.4733	76.7329	57.142	58.7105	194.783	110.613	63.2826	51.1295	59.8945	57.3573	61.6731	52.3535	94.8136	77.7645	56.9816	76.831	75.1297	75.5812
CCP43698	209.827	406.667	76.0741	272.689	309.667	80.2366	48.8265	111.931	251.832	421.579	344.905	97.0175	201.418	332.177	115.814	237.7	118.588	164.568	192.038	176.892	329.247	245.969	298.974	73.0154	267.367	301.999	248.996	36.8502	472.361	457.068	61.937	70.5233	108.112	290.629	152.512	71.4563	487.376	108.237	156.492	47.1186	124.285	22.6042	332.357	82.7366	110.151	298.697	250.041	366.343	106.627
CCP43699	242.951	258.613	523.539	866.325	697.838	253.989	224.911	318.725	219.815	340.033	339.571	141.309	328.23	221.797	172.054	593.223	143.181	349.514	361.103	260.329	385.188	385.916	440.527	279.288	380.501	332.392	417.641	131.18	337.097	432.966	207.247	37.4396	272.017	304.214	300.135	253.951	331.715	127.582	318.049	464.966	118.991	227.494	345.136	486.71	129.257	415.093	589.308	299.958	217.658
CCP43700	218.654	256.14	633.861	598.989	540.519	256.557	128.517	758.278	185.999	262.522	241.796	139.849	227.784	200.324	186.439	943.721	93.1404	542.335	159.332	164.73	287.262	284.25	332.343	319.535	249.278	385.732	383.402	97.9323	253.213	393.485	108.774	23.464	210.578	298.002	208.704	232.343	254.451	79.0535	209.798	417.542	81.4488	197.826	179.782	542.955	127.487	316.417	1081.12	248.81	154.237
CCP43701	16.5623	33.6884	15.3912	21.3984	14.0202	0.221419	60.9979	9.73235	34.061	18.4369	21.1928	33.1684	22.239	33.2544	17.556	36.7255	20.9575	10.1341	20.8281	65.2513	21.396	11.5713	31.4035	15.8525	10.9689	24.4639	25.3569	18.7439	19.1843	16.0486	35.3531	27.1072	20.5754	8.0797	20.1741	19.6482	21.6855	12.747	21.2026	21.2533	22.3358	21.7	24.9739	18.0479	19.8112	21.2501	4.48665	24.3836	17.6403
CCP43702	534.611	1085.56	991.657	484.818	690.701	310.452	474.111	500.979	404.907	629.092	712.506	586.611	484.19	677.653	465.303	1040.32	507.666	550.575	613.388	604.01	858.832	626.376	1099.72	615.702	716.406	552.104	651.827	207.686	591.59	787.74	644.587	112.577	599.351	1078.15	554.945	615.136	659.722	250.582	297.635	516.94	349.243	684.784	578.601	962.133	395.919	1066.13	440.999	565.477	554.328
CCP43703	199.19	203.374	134.431	144.657	167.71	16.8668	212.042	24.8471	131.959	285.088	236.748	150.308	148.75	329.203	101.819	315.866	107.478	35.2561	195.368	291.649	254.52	219.626	245.218	88.9461	213.466	199.076	213.502	79.4137	219.834	304.809	89.9942	68.6634	170.637	143.001	216.057	175.289	219.763	73.6725	107.356	161.403	129.463	201.717	214.518	134.416	149.251	258.765	68.2645	228.584	169.866
CCP43704	67.4896	96.654	122.918	94.2374	94.2721	33.6566	63.4482	104.379	53.2437	97.8645	70.657	67.2232	69.1236	92.5064	63.2853	100.902	91.289	95.5583	82.5906	92.6453	130.467	79.6822	76.0989	82.408	124.765	75.2255	77.4368	65.0347	71.2421	90.4862	60.7755	86.8082	50.5803	100.909	101.584	65.5212	117.471	44.9638	54.5976	82.6949	32.3346	91.8264	73.5541	109.063	60.1717	100.492	40.1518	98.4663	65.0036
CCP43705	91.7669	182.559	99.8241	155.474	131.962	11.4257	101.178	52.434	85.8929	179.554	125.261	90.6816	122.004	140.454	64.6188	220.364	92.0407	48.1062	104.606	158.613	170.355	111.782	134.126	95.4672	152.447	125.115	128.018	72.3568	136.232	184.743	99.1128	117.571	103.196	176.601	147.414	85.1426	185.289	34.083	66.4439	136.935	72.4166	114.848	107.223	97.9833	74.1121	152.579	47.9842	143.789	97.9366
CCP43706	111.075	91.488	163.561	51.8201	68.4329	2.80289	100.468	25.0473	84.71	84.5608	110.632	91.7326	42.1197	109.098	72.1806	159.038	126.263	40.777	99.1835	113.955	99.5603	111.365	84.1652	105.152	84.0877	98.379	119.855	78.1333	96.4052	107.854	120.09	279.548	71.3111	142	102.828	220.15	86.4344	98.8129	35.3183	50.3988	75.6217	95.2401	103.8	144.897	73.7605	104.481	22.7855	110.658	81.3486
CCP43707	100.119	87.5612	80.254	47.9191	60.0927	7.67058	122.48	14.344	62.437	93.1249	117.891	72.2597	53.4951	74.9854	54.2292	115.686	108.998	22.8409	91.5274	136.911	103.235	100.411	69.2438	52.9338	73.8721	78.9635	95.6789	66.35	80.431	119.761	115.533	908.365	65.847	113.388	96.3254	217.503	82.1949	86.7198	35.8951	58.2618	87.7476	74.3206	82.4261	90.121	91.4258	71.0868	31.3191	101.751	106.433
CCP43708	128.749	130.049	38.8846	115.565	167.784	10.3273	73.7603	22.3769	25.7514	143.321	164.744	58.0135	76.2693	91.2375	48.8049	125.737	13.0914	19.1624	63.356	102.423	30.2407	102.106	63.6831	26.4067	146.173	41.6436	32.3831	263.707	136.163	98.4911	38.6467	236.263	140.329	63.8729	61.3665	21.9591	154.979	418.691	218.788	141.876	126.276	77.8557	160.665	27.0297	117.768	99.1141	137.924	149.644	93.4967
CCP43709	206.904	123.464	48.2188	125.834	141.947	22.5608	311.156	43.827	84.4581	104.879	198.563	160.239	204.535	151.204	74.755	242.971	178.827	72.6562	124.088	302.008	141.238	193.391	64.7629	82.4619	143.146	138.656	127.486	145.749	117.225	264.128	102.864	1487.31	97.5259	114.515	206.482	108.955	138.866	102.19	189.206	85.7775	347.201	127.072	205.749	41.3047	257.955	92.0839	218.545	157.817	290.176
CCP43710	379.99	183.62	184.642	346.865	357.315	506.143	443.497	285.236	103.011	314.057	260.546	332.797	564.974	236.093	255.119	199.753	205.707	318.426	470.107	339.395	328.098	451.582	148.908	111.816	341.792	90.7524	143.539	441.283	392.978	364.792	195.191	1120.42	623.228	159.508	298.461	72.843	280.751	130.796	651.964	333.293	363.178	250.012	462.083	189.969	320.28	132.873	656.573	287.39	396.431
CCP43711	119.784	16.1689	30.1249	43.3695	64.7412	28.4216	105.508	28.2646	43.8441	45.5573	72.7878	121.159	39.3003	67.6704	45.7242	48.6565	12.5206	40.0197	107.584	73.6819	67.2881	90.1095	35.4251	22.6313	53.4947	34.26	31.2459	80.9831	105.927	83.0467	27.1554	1053.28	43.8679	30.8556	71.8661	27.0877	38.6873	65.2136	158.473	51.4633	131.245	44.8285	165.811	36.4025	125.187	40.6253	141.75	57.8316	110.224
CCP43712	26.4931	12.4548	11.6329	32.1033	14.7397	6.93313	29.2718	7.25224	18.8928	8.53153	17.3353	35.813	9.88738	31.6817	14.562	11.1368	4.64693	12.273	34.2222	19.6459	11.901	23.2995	3.6856	11.1146	7.61367	8.00147	19.817	21.3665	16.2109	12.7682	12.5252	617.597	10.4792	28.5376	8.52365	14.5047	7.55307	16.0896	31.3008	17.0616	11.6929	31.2404	19.5265	13.4084	21.3909	9.94262	15.1938	15.7043	25.3957
CCP43713	65.9856	20.1064	32.2908	24.7454	27.0219	1.01354	46.5359	21.961	50.1566	48.2252	52.9142	39.8546	34.4318	35.8166	16.4981	73.5032	10.7067	26.0152	66.3236	30.1558	34.1304	65.1355	39.0621	40.7585	57.3825	51.7	49.8826	28.553	40.0896	61.8627	32.8713	415.488	15.327	23.1937	56.2108	55.314	44.0286	30.8181	29.2021	23.3269	38.7277	44.5717	47.3036	29.18	59.5677	30.8027	19.1372	48.954	52.6084
CCP43714	117.271	138.627	54.699	163.635	145.411	3.25616	95.6829	33.4625	81.9423	152.349	109.553	160.964	69.2564	116.985	59.8421	175.584	40.1759	42.2926	159.807	86.7311	146.835	103.94	122.482	126.554	108.306	92.1729	118.971	54.7677	139.834	109.309	48.7405	528.293	67.3667	101.902	165.108	225.617	100.815	57.0289	105.13	178.001	87.5912	101.463	164.635	56.0039	84.5462	170.834	15.5953	120.786	88.0442
CCP43715	118.432	190.013	236.074	190.986	171.554	70.1799	125.038	101.008	240.66	141.254	160.154	117.403	168.379	130.087	160.497	415.251	107.78	95.4056	99.0749	179.683	156.474	167.052	215.283	177.377	179.001	225.244	308.697	95.5146	114.069	194.335	252.405	90.7505	485.16	107.081	190.516	681.027	161.507	220.686	109.886	225.125	79.4953	131.597	148.253	222.709	109.998	221.093	75.4674	137.653	86.0049
CCP43716	160.974	394.149	44.0146	139.135	159.383	98.332	134.99	125.071	1200.58	187.859	186.679	271.167	224.462	184.274	992.763	73.1889	107.275	152.046	318.075	101.322	154.439	167.927	159.859	321.666	183.464	187.802	815.568	4327.08	127.964	119.355	1128.46	9090.07	120.292	172.498	141.649	1005.88	189.221	344.295	165.141	80.7014	125.699	231.377	149.501	42.7826	207.015	220.201	141.617	160.618	131.646
CCP43717	174.949	755.958	180.349	194.218	185.983	58.7437	146.847	140.013	1553.8	104.816	208.717	313.492	108.458	164.342	1760.52	291.786	90.6007	301.564	444.469	129.004	193.517	271.731	339.601	243.06	166.292	169.367	1131.23	5579.4	138.307	95.24	1029.54	7613.04	157.068	83.5638	162.896	536.268	120.633	639.457	253.879	102.187	251.398	199.286	97.101	173.518	322.061	140.945	100.096	175.915	202.094
CCP43718	122.785	151.053	51.6225	40.9312	48.5538	7.01229	100.723	27.4799	789.566	101.23	91.2273	155.271	67.1724	96.8354	687.87	94.6857	71.7458	49.982	132.537	114.398	95.8897	85.4854	88.5812	79.6019	77.33	137.867	664.325	1517.69	96.4304	105.703	459.604	4194.07	76.245	68.1708	72.0089	456.207	84.6369	344.85	39.5482	33.16	104.68	95.1216	87.6444	55.3907	121.59	89.9495	23.0757	119.037	89.1661
CCP43719	89.1151	82.7187	90.0922	206.796	135.658	272.258	71.7316	173.681	363.579	97.3023	85.6028	83.2076	86.207	50.7815	607.362	271.39	61.3747	194.645	131.558	117.46	96.1341	77.2839	111.448	111.773	84.4872	178.918	341.159	938.641	93.692	69.5777	104.242	1036.28	242.165	70.5546	78.8209	231.844	117.341	162.947	176.76	177.851	79.0688	76.6668	128.977	98.4495	86.1046	102.905	377.216	117.887	96.4722
CCP43720	79.6138	43.1527	15.0091	23.2436	23.9427	0.235552	75.4662	1.1666	108.525	133.56	73.1022	63.5139	58.4504	56.187	106.493	111.639	101.523	3.20515	82.8502	74.0886	99.3238	75.8558	121.286	28.0343	59.1787	86.4348	102.442	139.713	185.454	88.9592	109.891	889.883	28.5999	53.4665	80.2485	60.5702	121.674	55.0066	42.3173	25.8038	87.8454	52.6815	114.517	15.1485	84.7163	132.625	5.85781	148.814	72.506
CCP43721	28.0094	65.9148	25.7513	15.5788	32.5788	8.47476	13.3497	23.8395	40.895	127.338	32.3425	32.2946	41.7251	14.0109	39.0351	74.8216	47.998	38.2548	26.7555	29.4912	41.36	27.09	82.9731	24.8838	23.6747	48.3823	23.4727	30.3722	151.224	24.3888	47.1075	359.814	12.1217	50.1161	57.1316	24.701	85.2553	24.4728	65.7057	28.7548	40.4497	22.0438	128.374	24.4602	39.1265	107.495	113.799	106.283	35.1767
CCP43722	31.1467	42.6117	15.1958	8.8414	18.4017	9.80744	17.4101	10.7116	44.016	88.5242	35.8461	35.2357	46.6378	14.793	30.0613	58.4725	59.8371	16.4716	40.4372	21.0124	38.5246	19.9338	74.7361	16.6441	14.6715	31.2198	17.4799	21.0242	154.99	32.8506	59.4778	222.348	13.7354	41.5726	40.7467	26.878	69.9046	28.6411	47.636	19.0911	39.7293	18.6344	59.2321	15.8605	39.1684	70.147	60.9556	84.573	39.9435
CCP43723	14.6188	56.1152	9.34978	10.1045	11.6375	8.48427	12.4572	8.45511	28.578	56.6152	20.1064	28.6736	41.8739	8.83615	19.6672	31.5844	41.6212	14.5267	32.5837	10.2615	15.4517	10.2298	39.2385	11.0154	6.59012	21.1529	13.3442	14.5023	99.3903	11.8411	28.9103	117.073	7.98199	31.8043	35.6592	17.1602	52.6283	19.7992	34.1511	19.1614	22.1397	11.4402	41.8511	11.2964	20.1489	43.3609	52.8906	65.1669	24.2298
CCP43724	14.6897	46.0476	10.3553	9.86344	11.8648	9.08982	20.7131	13.2242	39.752	55.8651	18.455	24.3962	44.3059	11.1534	17.9782	40.6324	24.0696	19.3024	28.5017	21.4643	15.083	13.2667	42.5062	14.6497	9.11325	26.696	17.7212	14.4647	82.7514	14.4482	48.378	70.0666	9.42953	27.4537	49.2119	25.9422	47.1447	26.4106	30.2979	17.3527	31.4909	8.37545	31.2287	12.0087	22.326	39.2568	28.326	55.9045	21.762
CCP43725	18.0016	66.2835	4.88753	7.20213	8.16098	0.0969826	8.11417	1.62107	40.627	49.9908	16.0335	28.3295	53.8609	12.852	18.9439	20.7064	52.6182	3.71899	29.3517	12.0917	16.4712	19.4513	36.4804	16.1413	10.9816	23.7771	22.1071	17.4158	99.0071	17.3884	62.4233	80.4733	10.1599	26.4522	51.4814	26.8904	66.182	48.9912	21.9022	14.9498	28.1637	11.2107	40.7372	5.8744	26.7129	40.6435	4.64496	58.4598	20.0188
CCP43726	29.2881	31.977	18.7928	33.0035	18.5946	17.5078	22.943	35.598	34.8261	39.9221	33.4207	26.1847	29.0819	23.72	20.3542	26.9449	26.6136	22.3837	31.3413	28.0545	21.7843	26.3087	29.836	27.2789	28.5017	25.9837	39.4411	16.5808	33.9248	24.7523	106.893	41.4334	21.0365	21.9334	32.3514	45.1165	36.4922	20.0015	18.0833	36.1863	24.451	24.0362	55.258	18.7392	20.2154	29.7045	26.172	35.3382	20.7288
CCP43727	3.45728	3.45456	5.72782	3.46456	2.44795	0	4.3242	3.81608	10.8412	9.39784	7.66213	5.62337	0	7.14669	4.0081	29.3952	3.21251	4.28679	9.92408	10.27	8.9642	3.51382	6.04274	4.33126	5.40753	7.91431	14.729	3.94538	7.94824	9.23879	10.5378	18.4131	4.16404	3.94002	3.86459	5.36075	3.59562	8.17339	3.3629	3.54811	7.49764	4.2291	13.62	7.06379	3.21012	4.97825	5.28744	3.97244	7.5743
CCP43728	26.7046	6.65123	16.7511	9.80594	16.0621	144.589	0	47.7397	33.2802	0	27.9579	0	0	0	20.246	27.2139	0	29.8095	0	0	0	0	59.4404	58.2574	170.544	0	23.6548	8.02625	0	0	0	0	12.6755	5.96175	0	43.725	0	0	16.337	30.9561	0	0	187.451	28.833	16.9111	0	35.5132	18.6232	0
CCP43729	119.656	0	758.908	1098.44	875.632	115.176	205.653	258.473	5.52294	513.768	668.115	161.749	425.298	254.382	0	0	936.849	489.749	58.8816	163.182	337.261	122.008	310.725	1238.24	509.438	23.2216	23.5535	1258.72	542.344	219.685	0	53.4107	0	0	399.229	8.16331	682.268	291.842	951.617	0	44.0093	542.68	223.978	958.179	151.548	782.973	0	361.596	104.273
CCP43730	167.532	62.0376	198.529	87.0405	84.0945	55.7273	139.108	134.123	242.575	229.345	152.499	167.656	112.679	209.043	132.111	226.853	131.038	162.613	125.728	177.472	199.719	149.007	280.551	69.1125	190.567	427.04	290.611	100.814	273.669	221.563	55.4374	50.2539	224.916	190.124	220.993	86.3607	250.831	375.316	108.361	103.26	111.974	157.802	174.904	207.662	121.424	256.375	118.799	215.12	120.547
CCP43731	211.616	186.508	112.753	152.711	180.356	123.867	210.039	154.28	151.039	173.07	292.546	217.583	608.114	196.282	187.536	230.223	1213.04	152.312	469.209	299.18	148.539	267.847	112.755	186.882	172.192	200.981	183.83	347.645	211.089	213.762	424.539	93.7295	218.6	277.438	318.95	341.307	172.374	824.778	262.418	229.626	488.629	163.047	232.851	119.314	130.905	148.127	183.628	192.59	253.119
CCP43732	464.468	143.34	235.029	192.358	261.232	194.886	380.507	148.002	362.774	196.871	435.197	310.45	469.418	238.646	262.205	156.964	536.976	236.339	557.759	269.608	177.413	325.31	140.609	143.988	184.591	247.574	336.784	421.741	305.276	274.933	618.252	312.812	357.609	351.726	313.662	1180.56	180.531	1040.79	269.78	220.563	678.307	230.851	476.816	227.19	259.403	140.295	178.694	234.533	404.226
CCP43733	544.408	371.451	454.277	223.778	332.058	78.4593	440.295	217.309	812.656	321.595	485.494	403.789	339.841	389.456	418.995	358.889	859.941	271.439	465.09	401.001	314.315	386.674	304.982	255.891	408.353	418.278	796.603	537.268	346.332	553.163	894.936	371.43	385.525	455.637	390.42	624.055	291.028	1128.44	222.866	307.66	595.915	431.521	338.383	447.327	332.721	339.925	240.625	383.145	433.163
[truncated: 3,009 more rows]
[truncated: 2,365 more columns]
