# Supplementary material for: LSTrAP-Crowd: prediction of novel components of bacterial ribosomes with crowd-sourced analysis of RNA sequencing data
Source: BMC Biol. 2020 Sep 3;18:114. doi: 10.1186/s12915-020-00846-9 (PMC7470450; doi:10.1186/s12915-020-00846-9)
Supplement: Supplementary file 12 — Additional file 12 : Table S11. Mycoplasma pneumoniae expression matrix. Genes are found in rows, while samples are found in columns. [file 12915_2020_846_MOESM12_ESM.txt]

geneID	ERR2743317	ERR2743593	ERR2743558	ERR2743629	ERR1389514	ERR1389500	ERR1389575	ERR2743603	ERR1389573	ERR1447759	ERR2743399	ERR1389473	ERR1447745	ERR1389563	ERR1447766	ERR2743618	ERR1447782	ERR2743604	ERR1447762	ERR1447775	ERR1389561	ERR2743407	ERR2743625	ERR2743381	ERR2743570	ERR1447756	ERR1447741	ERR1389595	ERR1389579	ERR2743575	ERR2743358	ERR2743536	ERR973517	ERR2743265	ERR2743611	ERR2743314	ERR1389572	ERR2743440	ERR1389555	ERR2743405	ERR1447729	ERR2743437	ERR2743263	ERR1447769	ERR973180	ERR2743246	ERR1389592	ERR2743370	ERR2743509
ADK87144	1254.2	1213.84	1524.85	1963.57	2120.88	1349.17	2404.35	1574.15	1663.23	1360.09	1925.8	1429.77	1879.29	489.029	1759.75	672.798	1733.47	1375.47	1543.95	1410.35	1810.39	1476.64	1389.09	1519.15	1039.36	1738.88	1804.17	1593.68	1216.9	1531	1573.16	2007.85	915.633	1378.26	1480.59	1798.32	732.286	1495.2	1486.19	1429.18	1184.02	1913.23	1272.88	1384.23	1287.4	1728.18	1671.77	1935.84	2482.34
ADK87105	1232.58	713.881	729.036	1098.18	1192.51	906.959	1600.23	825.493	1359.86	583.333	1435.46	1055.72	1114.97	1249.81	963.746	513.693	737.489	978.204	623.56	965.974	1140.01	735.413	287.333	395.401	735.985	1076.93	804.566	1025.73	886.789	881.298	934.825	677.047	249.995	848.723	985.001	1065.7	1441.67	1157.76	1314.83	866.701	880.593	1172.02	292.627	976.401	615.538	613.417	1119.88	1081.49	730.72
ADK86940	1910.13	1515.35	1826.39	1786.7	1553.51	1921.44	1553.89	1489.01	1764.35	1911.79	1285.71	1715.57	1909.92	2211.7	1967.51	3015.19	1697.76	1522.84	1955.71	2141.57	1745.61	1766.81	1325	1288.16	2453.7	1656.27	1470.85	1532.79	2207.23	1712.79	1609.54	1473.08	260.661	1440.94	1807.78	1488.8	2107.17	1676.73	1809.54	1773.2	2088.29	1662.53	178.405	1665.05	1782.52	969.749	1757.48	1798.68	1234.76
ADK87205	1232.12	1021.63	1092.63	1140.56	1061.12	1169.75	1079.21	1051.68	1078.09	1157.7	908.94	1036.34	1238.2	1472.45	1309.84	1670	1155.06	1058.21	1199.41	1271.15	1121.26	1091.4	1034.53	1005.93	1348.84	1100.44	1008.74	921.544	1408.94	1114.99	965.894	999.403	1016.66	1106.98	1249.85	1123.19	1449.05	1096.49	1220.48	1081.18	1224.74	1025.39	519.456	1103.05	1166.58	892.21	1061.73	1002.84	875.201
ADK86798	1169.15	809.058	1091.68	1183.14	760.256	1015.32	1188.14	861.337	1474.89	1147.31	672.434	1001.86	981.71	1087.58	925.563	1385.59	1006.79	855.67	1145.23	1056.14	785.397	1068.49	778.709	956.289	1256.33	962.819	799.12	884.142	1169.99	845.827	919.775	728.571	235.384	1147.13	913.384	969.207	1047.63	886.389	798.202	982.901	1157.63	1007.52	225.789	848.337	1156.27	772.798	1329.56	996.001	801.887
ADK87103	995.078	723.605	692.018	974.995	741.618	958.676	969.965	447.416	1176.73	750.278	498.543	826.708	863.959	898.531	842.843	1330.43	542.178	596.456	624.959	805.084	734.878	576.073	377.748	762.406	972.324	842.267	582.356	843.767	954.966	718.952	557.008	475.637	371.973	905.2	681.509	953.118	954.109	736.712	781.364	648.967	936.203	650.311	283.368	715.912	882.623	409.886	1107.6	645.35	305.329
ADK87042	419.547	263.238	253.047	349.448	287.186	332.923	326.931	182.386	371.587	267.346	182.914	290.504	342.945	357.773	294.426	423.739	217.302	235.99	236.756	304.385	305.809	241.802	116.93	155.221	349.233	265.038	244.305	288.531	396.494	299.579	239.648	131.713	104.467	364.598	253.879	285.851	392.743	263.064	328.099	265.258	346.029	244.224	84.6038	279.52	334.309	243.9	338.033	232.571	167.523
ADK87090	298.85	214.816	189.635	348.672	189.679	247.024	220.63	214.035	238.44	222.029	121.04	254.093	265.064	220.158	197.198	341.856	186.617	195.177	238.683	206.077	255.301	267.745	106.718	92.5879	257.814	233.238	205.553	218.353	292.93	211.216	246.044	109.974	122.789	264.232	201.029	206.493	317.017	240.694	233.443	276.279	294.214	220.444	66.1643	264.093	274.617	231.653	236.629	218.962	190.439
ADK86999	2471.68	3771.31	4427.4	3600.32	2636	2686.52	2615.33	4018.33	2595.67	2982.69	2875.88	2145.5	3385.22	2761.19	3593.95	2197.96	4233.61	3521.84	3278.58	3792.07	2594.27	3382.04	4444.01	5741.16	2974.76	4813.54	3724.99	2181.11	2145.95	2173.71	3522.56	3919.36	12398.4	4004.83	3984.39	3103.36	3121.65	3876.36	3156.75	3507.41	2926.91	3418.57	2319.95	3350.84	3861.69	2496.15	2785.33	3563.02	5530.37
ADK86924	136.633	180.854	265.971	219.73	282.766	238.268	229.361	207.963	222.792	219.202	142.959	215.701	212.123	11.1241	188.178	98.6083	283.562	214.623	219.401	168.617	162	292.764	198.068	175.215	135.495	179.345	265.656	238.551	175.424	158.972	297.326	222.496	843.882	174.152	189.093	221.475	6.4334	229.394	88.8992	308.534	132.378	262.832	200.774	189.749	294.732	226.657	225.962	291.842	282.218
ADK86837	281.647	372.237	481.13	463.2	421.486	373.508	345.898	398.825	300.644	414.938	211.114	351.899	414.243	77.3905	408.146	213.385	583.98	337.629	452.122	339.305	389.102	577.18	335.086	247.527	318.66	437.093	544.849	333.652	309.271	341.493	571.437	401.619	382.446	334.651	326.235	356.56	149.505	447.972	256.636	512.018	324.611	490.379	474.255	340.095	433.741	736.28	328.048	579.799	733.456
ADK86683	861.68	1018.9	1121.63	938.296	857.2	860.213	971.519	909.525	927.146	950.822	849.647	770.083	881.333	874.971	1069.23	681.855	1042.46	784.404	995.604	994.858	856.499	1098.16	1813.62	1437.14	899.142	1116.12	1108.54	820.585	774.985	845.583	1032.62	976.122	2100.38	954.95	1013.83	839.79	825.208	847.845	840.784	1025.02	852.953	898.047	1428.84	1071.68	1026.32	1361.23	858.333	965.305	1411.33
ADK87190	213.575	238.979	153.135	253.519	252.747	313.035	256.243	169.863	246.797	232.475	314.341	264.173	219.306	78.8736	245.81	260.951	177.267	245.126	241.183	196.041	237.952	167.513	337.593	486.698	216.443	186.02	202.565	302.582	300.535	302.23	185.332	255.01	342.372	246.49	213.135	291.99	95.5745	243.284	203.584	229.779	217.383	223.312	97.4208	236.957	245.685	190.205	220.847	202.926	149.02
ADK86894	926.449	896.872	858.307	988.799	795.326	745.675	780.666	957.006	711.74	820.496	1007.77	782.058	937.797	456.178	936.429	801.966	860.088	947.196	933.153	882.423	4344.83	710.42	1508.16	1399.21	827.384	942.474	813.864	807.159	786.451	834.636	794.462	781.858	1010.2	1206.23	918.915	964.401	608.428	805.578	615.069	819.674	696.582	704.475	606.581	802.753	1056.09	947.079	759.015	759.452	841.762
ADK86758	915.85	963.199	795.709	774.102	656.553	725.981	970.279	959.863	935.89	803.439	896.617	663.867	742.306	512.105	736.755	748.529	709.387	979.776	880.721	779.99	680.95	701.68	1400.36	1250	728.435	815.556	776.419	736.323	806.068	686.918	717.695	790.115	521.657	1144.37	879.032	864.113	654.797	724.571	660.462	700.939	691.674	717.017	719.164	984.361	870.841	845.908	843.909	747.07	673.335
ADK87012	700.799	660.409	586.413	581.178	473.349	348.071	618.309	546.989	657.698	584.136	592.962	394.504	473.606	642.447	619.798	649.268	518.722	511.881	632.929	669.084	569.418	631.709	995.109	771.246	674.324	585.867	571.759	386.774	445.257	455.573	632.534	514.577	796.037	760.425	483.409	598.362	725.303	502.545	543.915	642.395	588.563	564.092	961.304	607.869	939.464	584.13	593.728	548.818	727.52
ADK87092	588.55	788.504	516.492	593.099	843.669	731.902	666.027	726.93	455.487	472.21	903.783	709.641	804.425	630.36	739.558	424.363	610.634	851.29	559.316	578.008	731.016	448.469	598.473	759.73	582.136	777.011	535.816	770.436	736.827	717.109	589.912	783.16	373.156	696.154	789.393	645.405	751.476	686.899	748.266	520.518	467.439	619.14	1060.74	741.677	545.447	499.226	458.404	612.036	377.274
ADK86965	948.736	850.438	737.955	734.303	993.185	1057.47	937.128	835.203	902.012	691.313	983.22	1095.75	986.959	964.805	819.234	1051.68	701.823	955.971	732.308	757.759	887.846	698.369	1654.13	1735.42	832.869	944.795	742.114	1190.08	1064.65	750.108	742.03	735.895	489.591	1040.13	992.114	1000.67	1066.45	932.732	912.797	769.931	718.756	847.153	848.097	935.425	762.749	661.392	811.314	730.374	570.3
ADK86885	1011.58	848.868	902.712	890.152	982.71	918.31	1000.61	1025.45	979.526	867.904	728.415	938.74	984.331	1021.1	911.487	841.918	1062.84	995.397	853.249	885.339	980.234	1059.86	772.708	757.172	812.922	1099.18	1155.18	999.552	838.798	752.668	961.614	924.893	275.924	1006.82	1012.79	1037.58	1153.23	1014.6	942.576	1043.15	832.37	1067.61	309.493	895.905	706.682	1100.98	913.204	936.637	1150.08
ADK87080	1676.49	946.739	1613.6	1081.86	1617.82	1492.05	1533.1	1884.68	1529.61	1237.92	1014.63	1488.27	1353.36	1795.82	1313.6	1355.83	1777.38	1644.75	1220.42	1227	1542.85	2167.84	1393.87	1342.37	1506.18	1368.32	1880.26	1470.57	1373.36	1168.73	1988.78	2018.42	1025.53	1565.43	1552.51	1748.98	1786.47	1604.26	1559.41	1786.85	1336.38	1876.97	987.678	1335.62	1215.37	1423.05	1224.31	1516.45	1963.03
ADK87053	1286.77	766.073	1044.06	775.653	1312.32	1308.09	1028.72	1378.36	1034.79	816.484	773.556	1363.6	1151.77	1463.47	977.379	1062.72	1102.02	1340.3	849.047	989.899	1173.78	1399.41	613.553	763.767	1010.37	1002.8	1337.77	1231.76	1240.18	818.942	1188.2	1321.39	263.194	1131.95	1266.29	1156.23	1535.28	1268.75	1266.65	1486.51	1085.14	1311.28	264.018	1108.94	780.449	800.434	908.635	1089.35	1007.72
ADK87265	627.826	287.615	404.455	370.784	564.409	562.699	422.673	490.969	438.695	370.095	367.217	593.312	472.052	585.358	391.877	491.764	441.814	481.055	324.08	357.289	487.259	599.289	192.103	237.823	444.186	353.346	516.696	514.724	526.537	343.341	476.037	548.218	83.8598	549.293	444.004	594.566	628.504	501.093	539.026	610.313	469.224	551.489	82.9386	412.14	305.977	330.008	389.267	442.617	424.202
ADK86759	5610.92	5987	6750.89	7127.98	4913.48	5792.62	5654.62	5890.11	6165.29	6188.04	4749.82	5087.07	5166.5	5256.33	6187.96	4669.6	6292.37	5951.08	5764.8	5789.6	4923.18	5019.4	3680.46	4268.27	6832.92	6148.78	5466.04	5023.73	5302.03	5266.42	5422.84	5182.03	2332.67	6657.3	6676.87	5124.97	5229.65	5479.95	4873.03	5136.51	5749.82	5613.02	3154.67	5052.46	5811.87	7487.36	6295.75	5917.81	5109.91
ADK86662	3898.71	3791.81	3938.97	3635.57	3499.24	4419.8	2635.66	3925.62	2969.71	3649.99	3497.68	3893.49	3412.21	4063.73	4106.09	3501.73	3965.2	3991.06	3785.77	3553.04	3457.54	3696.29	2365.72	2604.47	3840.54	3991.31	3518	3925.06	4177.78	3298.11	3297.19	3396.69	1146.97	4310.06	4554.89	3849.77	4013.98	3838.55	3548.67	3598.22	3910.53	3520.82	1885.57	3693.77	4124.43	4182.61	3471.86	3551.54	2552.83
ADK86877	1091.62	733.396	770.542	660.678	729.341	902.028	688.129	729.378	871.028	735.794	1077.39	826.052	748.832	1112.48	678.205	1116.76	614.734	756.258	685.275	804.659	850.918	747.455	464.554	573.782	1027.55	643.509	609.315	743.353	852.921	579.463	654.563	667.975	273.701	1011.01	748.13	942.843	1081.16	905.707	858.982	791.241	940.759	749.255	452.442	783.419	872.591	582.81	874.807	646.402	472.934
ADK86979	435.916	395.634	314.521	257.632	388.26	333.296	373.727	386.57	351.774	308.558	505.589	337.185	379.794	417.299	318.393	424.237	299.843	329.22	292.678	323.616	389.605	268.808	246.39	354.185	394.437	263.132	261.369	286.649	248.889	325.24	299.075	372.389	371.709	376.08	356.692	349.577	455.604	357.542	438.822	280.236	269.913	344.844	216.671	362.173	349.315	287.687	323.388	314.289	266.178
ADK87110	670.024	510.125	611.365	568.463	820.312	648.136	969.726	695.719	732.989	644.529	787.395	634.515	750.924	697.984	660.516	526.23	733.056	650.927	673.759	554.075	773.81	636.166	942.444	1264.28	570.189	660.182	723.647	610.238	544.71	667.585	685.816	995.935	1683.18	563.031	719.714	744.923	871.189	696.448	888.792	649.938	542.861	806.618	783.332	724.249	563.895	683.353	607.088	732.388	839.47
ADK87021	1662.69	1263.91	1679.79	1523.78	1953.23	1611.15	2125.57	1919.61	1659.95	1678.06	1912.31	1739.43	1866.27	1748.03	1754.55	869.457	2000.93	1660.19	1868	1282.08	1783.51	1787.84	1217.51	1167.5	1388.18	1725.49	2057.34	1597.88	1551.96	1688.41	2082.82	2242.29	3896.88	1588.51	1995.14	1790.4	2135.59	1713.07	2037.42	1759.81	1313.36	2085.79	1540.12	1428.29	1294.92	2432.99	1382.85	1962.15	2302.36
ADK87228	1652.75	1084.79	1439.72	1428.72	1956.38	1621.01	2155.86	1659.68	1924.59	1377.65	1672.91	1704.06	1632.19	1562.69	1505.02	835.277	1660.37	1714.63	1581.04	1487.18	1916.6	1489.27	610.214	781.457	1338.84	1414.51	1750.79	1687.17	1607.96	1570.26	1664.79	2066.44	609.233	1554.43	1799.69	1845.25	1657.43	1787.14	1764.18	1715.38	1345.74	2055.1	756.038	1310.31	1141.42	1857.02	1655.59	1735.04	1833.72
ADK87139	922.593	562.1	747.946	738.978	877.818	912.854	702.311	803.231	757.623	791.357	897.144	981.863	862.623	786.463	738.75	752.075	812.111	798.738	738.349	751.655	905.019	898.255	340.323	445.632	834.555	671.64	824.457	814.658	799.458	868.233	877.498	798.905	320.184	831.586	927.319	913.784	836.125	977.186	880.65	906.061	731.342	893.925	580.153	714.742	604.14	818.272	606.453	811.932	826.063
ADK86907	1046.3	975.027	842.479	1248.68	965.328	1139.13	1011.8	1044.41	908.797	767.575	986.306	879.145	1056.52	1025.83	1048.08	879.584	995.243	1075.11	886.563	802.728	973.367	820.021	954.13	1196.61	888.152	1052.9	794.594	1051.42	1040.63	892.652	809.69	691.127	301.504	1179.29	1032.31	1110.76	1224.01	1021.84	1225.64	778.933	759.316	819.296	956.956	978.983	897.99	1013.93	883.139	830.242	630.29
ADK86664	703.262	654.312	530.861	656.38	611.343	706.309	920.687	539.711	812.222	570.169	619.2	613.791	778.756	623.94	713.912	707.787	606.666	639.718	593.405	474.875	580.73	488.241	555.108	999.581	681.202	680.972	552.387	647.319	747.974	646.648	564.072	512.746	582.33	910.659	577.679	759.22	713.733	606.625	634.262	520.379	572.241	632.167	807.069	544.905	767.303	519.194	696.816	595.537	432.337
ADK86793	636.979	544.951	662.226	631.7	478.836	626.254	600.574	497.762	723.961	678.068	324.073	548.896	540.244	660.149	631.377	1101.33	578.637	535.292	659.277	639.501	531.668	545.28	623.345	626.569	719.193	638.026	558.359	586.128	662.736	484.681	600.051	346.086	343.845	685.728	556.33	552.153	658.357	555.762	527.077	564.159	666.051	492.786	267.602	495.737	712.74	625.652	718.277	600.776	492.343
ADK87198	184.931	210.287	181.846	149.299	162.758	149.313	183.815	129.483	188.829	147.99	156.086	132.285	170.268	171.045	151.872	163.18	127.728	172.466	146.354	166.206	178.395	151.629	161.547	119.956	163.947	180.05	165.118	139.589	180.54	118.045	156.216	91.2187	128.814	178.679	172.143	167.617	197.309	190.192	192.597	158.634	165.542	196.03	150.539	168.471	177.357	180.459	180.404	165.366	164.452
ADK87258	3083.81	6126.68	5562.36	4605.5	3010.23	3812.67	2314.93	5293.48	2454.13	5441.51	5218.41	3237.99	2979.27	2346.2	5307.7	2656.73	5244.37	4897.31	5674.75	5724.21	2557.1	3618.21	2822.67	2132.65	3475.52	4650.85	4283.82	3769.87	4621.8	3079.49	4636.88	4275.27	2671.44	5426.24	4861.39	3025.47	2840.3	3665.64	2339.69	3864.43	3661.07	3303.88	1084.57	4432.91	5682.7	6028.12	3694.98	4635.99	4463.98
ADK86848	0	0	0	0	0	0	0	0	0	0	0	0	0	0	0	0	0	0	0	0	0	0	0	0	0	0	0	0	0	0	0	0	0	0	0	0	0	0	0	0	0	0	0	0	0	0	0	0	0
ADK87154	519.752	288.939	777.167	355.466	424.696	305.957	533.347	318.024	750.474	627.147	655.933	371.903	341.115	17029.9	325.405	1287.25	371.227	485.442	368.253	309.328	420.153	744.442	588.039	662.304	663.267	398.275	719.791	304.251	450.888	298.719	478.028	427.329	595.934	448.621	378.877	848.996	514.324	640.681	429.174	479.334	534.498	739.87	881.047	692.677	579.356	496.826	577.726	481.261	647.93
ADK86986	514.409	663.751	799.32	628.724	319.883	392.771	335.813	478.585	454.607	657.491	545.622	296.437	440.58	210.9	600.708	479.481	511.547	454.913	633.559	547.712	337.996	368.228	499.115	399.374	666.491	462.127	558.636	305.25	409.127	610.583	423.673	423.879	144.322	683.378	550.361	430.902	254.687	405.924	286.628	468.405	527.198	393.367	201.435	576.39	570.975	662.214	539.17	636.796	414.981
ADK86811	142.427	105.393	105.704	99.8919	103.15	117.943	118.704	59.8391	109.978	96.0082	131.389	104.846	100.424	59.1812	93.177	124.405	62.9016	65.4803	84.0619	98.6386	86.0435	58.2973	65.4385	83.5983	120.016	88.6422	69.8041	130.563	124.883	154.459	66.4953	51.187	64.2789	103.291	64.4148	121.266	63.5947	94.6758	76.0615	99.3617	130.113	89.7888	72.626	78.5104	139.4	86.608	114.295	79.3422	56.8087
ADK87077	74.5438	71.902	64.6786	49.623	79.2993	96.5674	80.2546	45.0451	80.3906	51.5258	86.4387	102.744	99.5999	65.4511	50.5484	83.2484	41.9501	47.3384	49.6466	50.5227	81.2277	67.3227	67.2264	81.116	72.4411	56.7622	56.1067	84.6428	105.761	97.5775	53.8932	50.5503	190.837	56.9513	53.1435	79.569	64.0233	76.5811	85.7914	64.4257	72.7849	67.5	119.58	79.5203	80.3318	66.9268	71.8775	68.87	47.8747
ADK86916	2368.42	6711.71	2955.66	2556.74	2954.86	1872.01	2483.41	2736.28	1609.44	2189.01	1012.81	2002.05	2460.57	2513.87	2860.57	1012.3	3408.54	2354.26	2640.11	1956.29	2970.02	2711.56	863.818	648.691	1579.41	2546.02	2732.54	1770.17	1894.93	2097.6	2993.21	1479.29	18826.8	2588.48	2822.88	1965.59	2991.4	3136.93	3302.65	2358.97	1842.74	3097.24	47948.5	8079.5	2843.46	4368.59	1449.16	3058.93	4070.66
ADK86806	2603.56	5389.21	3007.99	2652.81	2712.8	1785.46	2572.85	2501.64	1944.6	1969.99	1369.3	1698.23	2592.09	2627.86	3087.31	1079.68	2510.79	2451.17	2254.84	2440.29	2450.78	2306.6	1104.81	971.817	2199.68	3562.39	2376.94	1556.72	1957.14	2157.81	2753.25	1506.89	7388.7	3015.56	2940.75	2289.06	2818.55	2834.5	2736.21	2098.59	2073.27	2858.94	22224.8	5901.54	2588.51	3496.24	1812.94	2934.04	2843.66
ADK87229	725.543	984.194	641.184	602.22	819.757	680.81	908.924	731.329	801.666	564.212	482.781	684.322	723.593	926.95	690.373	515.384	707.199	723.907	687.303	636.757	739.954	881.883	1319.06	1148.41	611.261	680.355	736.813	706.115	696.913	556.632	891.743	618.304	14890.5	612.992	754.573	637.657	1022.19	849.895	912.136	730.576	571.09	924.016	5838.05	1335.08	638.555	716.92	724.708	725.598	778.853
ADK86802	604.892	458.574	442.434	456.975	515.513	427.091	510.635	397.36	564.286	438.175	697.071	433.374	522.01	697.174	428.252	651.499	415.145	424.973	456.456	551.849	584.108	541.804	590.657	620.116	651.443	535.171	478.399	452.407	452.622	309.856	587.956	416.588	987.32	610.746	459.896	550.365	730.092	563.821	602.129	553.599	535.256	519.724	1282.53	584.618	615.34	492.587	514.429	517.481	559.118
ADK87082	499.425	378.377	466.623	443.807	373.783	394.78	423.5	392.1	502.705	509.505	455.242	363.145	375.16	487.402	362.425	779.618	439.355	367.065	458.078	477.414	466.802	545.758	840.356	651.766	522.578	424.642	441.717	362.113	402.592	283.132	434.014	316.689	377.703	520.668	409.797	480.213	529.492	418.94	435.005	495.773	517.593	453.198	371.316	407.542	583.352	530.927	466.801	438.772	488.563
ADK87068	137.219	342.344	153.469	148.047	174.121	244.989	134.46	177.663	122.949	151.758	147.49	240.102	178.346	117.078	156.475	372.822	120.549	153.765	139.846	261.91	165.591	226.717	383.975	153.674	143.542	177.85	193.234	267.655	255.004	90.0919	188.401	180.726	1018.89	204.878	155.87	162.643	150.09	225.056	146.523	240.164	153.045	168.831	312.465	269.389	255.611	187.855	163.413	174.021	197.893
ADK87152	600.356	997.731	674.769	931.796	890.05	1125.86	682.208	1252.73	592.085	759.963	573.489	1087.54	871.059	657.778	853.758	364.55	1079.3	1203.84	820.147	580.56	735.059	1121.17	646.129	589.235	744.273	1013.77	941.882	1131.65	1038.88	494.723	798.55	2727.15	115.388	1127.8	883.263	891.027	800.314	848.494	705.908	1112.39	617.587	787.374	395.943	1008.77	571.568	1512.87	629.79	793.204	1106.22
ADK87224	370.287	763.67	512.333	846.527	656.897	764.284	644.89	1024.18	435.315	552.31	383.274	699.293	649.494	370.12	708.056	137.858	938.574	826.495	607.441	384.94	485.032	915.528	625.533	614.373	532.47	745.151	766.531	838.789	692.434	373.177	688.93	6264.3	147.227	860.466	546.958	675.071	497.002	534.824	519.767	851.5	390.24	642.142	153.754	752.005	373.162	1365.57	487.662	669.977	1208.49
ADK86970	1055.97	1551.6	1633.29	1772.39	1152.05	819.643	1281.06	1604.28	1064.34	1204.56	1380.49	808.412	1178.87	467.601	1556.94	801.446	1584.83	1409.25	1164.71	1209.06	923.424	1141.38	865.103	641.612	1151.22	2584.76	1377.34	837.637	724.502	1238.12	1224.66	1004.19	559.862	1738.29	1427.95	1544.05	597.689	1167.97	855.7	1133.37	1045.42	1258.68	440.646	1301.68	1172.72	2481.67	1129.27	1710.77	1611.91
ADK86726	21896.4	23935.6	25854.4	35689.5	19820.4	15832.8	43182.2	20716.1	40171.4	23776.6	41260.2	17246.8	19067.3	16630.3	20780	18740.8	26723.9	21110.2	22180.1	22292.1	18029.9	33185.9	65195.8	67274.1	30229.9	23794.8	22268.9	15956.4	18477	17108.9	36063.2	34417.5	3570.73	37071.1	16494.9	26419	17682.2	45569.2	18816.5	26595	25761.2	29001.9	13096.2	29102.7	29558.9	30096.4	30562.7	29312.2	47213.6
ADK86886	413.23	570.694	705.452	529.626	356.95	393.292	246.548	464.86	256.977	426.706	595.406	437.61	395.922	25.9535	345.471	708.842	716.468	469.825	297.607	519.971	320.026	677.833	810.55	742.208	339.918	522.201	403.315	376.056	363.806	251.069	564.996	460.178	628.755	455.071	490.928	504.419	48.0312	446.546	240.476	651.706	393.082	391.534	246.835	375.994	539.582	622.939	249.722	849.434	564.378
ADK87279	0	0	0	0	0	0	0	0	0	0	0	0	0	0	0	0	0	0	0	0	0	0	0	0	0	0	0	0	0	0	0	0	0	0	0	0	0	0	0	0	0	0	0	0	0	0	0	0	0
ADK87202	0	0	0	0	0	0	0	0	0	0	0	0	0	0	0	0	0	0	0	0	0	0	0	0	0	0	0	0	0	0	0	0	0	0	0	0	0	0	0	0	0	0	0	0	0	0	0	0	0
ADK86846	1066.44	1030.11	1251.27	849.927	1036.21	587.895	933.436	1238.23	875.25	1151.17	3281.02	526.317	1015.15	1170.28	844.078	415.93	1072.83	1062.65	1038.95	937.905	1352.01	1179.57	190.134	159.811	1175.44	845.698	1280.91	599.191	588.05	741.274	1567.09	1803.67	140.737	1003.18	1019.44	1142.62	1259.57	1137.77	1350.13	1049.46	1040.84	1120.34	124.818	930.587	972.906	2414.34	809.532	1364.97	1595.05
ADK86674	598.371	594.879	510.759	476.318	550.719	369.931	423.724	564.683	367.413	484.615	1622.33	371.152	519.491	650.37	412.246	303.126	407.179	588.817	451.055	432.607	739.499	409.388	102.58	148.337	701.129	452.406	445.644	344.876	402.419	387.426	515.121	780.121	168.032	543.902	468.583	569.09	619.195	586.39	648.07	465.173	516.116	451.155	166.076	449.807	440.426	932.324	374.998	562.94	403.84
ADK86728	911.852	659.524	593.444	524.969	657.079	351.59	894.773	523.181	840.216	495.388	1938.74	389.524	671.397	868.881	518.888	421.909	449.546	646.341	514.552	593.687	797.391	383.563	105.606	128.628	761.801	521.977	498.223	380.299	411.674	456.055	770.019	778.058	196.421	753.931	534.557	671.25	869.615	648.028	843.316	530.532	701.837	555.985	182.091	573.717	477.622	870.364	730.915	650.971	358.533
ADK86781	630.318	463.948	435.544	407.48	423.901	241.539	567.323	385.415	582.097	387.586	1330.62	233.106	447.98	487.288	325.833	388.418	321.902	452.339	347.272	394.372	606.089	299.637	110.14	116.5	665.646	319.534	351.769	226.335	285.273	304.382	478.628	486.457	199.619	553.829	347.485	449.57	519.907	385.442	522.182	345.145	501.913	380.392	126.984	418.735	378.146	524.917	466.793	429.409	343.571
ADK87243	955.953	1085.11	777.091	854.366	452.311	394.848	720.732	688.037	841.953	602.494	1077.94	438.366	771.973	761.917	785.732	983.404	481.982	847.927	558.991	746.912	604.683	431.297	952.531	898.406	1081.87	805.843	419.214	381.066	617.391	742.732	476.224	418.648	226.716	1060.03	747.466	519.163	838.635	577.2	673.989	470.995	702.442	472.245	634.417	1082.2	577.458	472.346	724.272	664.265	232.816
ADK87211	763.358	669.042	631.482	689.826	467.331	420.961	560.497	590.333	612.926	534.411	666.064	415.726	546.255	543.875	582.385	792.228	532.758	630.804	536.178	530.672	516.159	452.212	924.682	745.272	830.472	615.806	409.661	437.106	542.984	495.521	483.419	418.977	512.748	809.408	578.338	586.445	586.47	548.985	563.062	468.144	539.74	451.107	524.157	761.827	604.528	678.623	578.353	532.696	432.133
ADK87006	393.917	498.612	544.834	453.091	638.001	494.982	301.999	469.764	254.817	257.678	643.781	545.514	490.543	499.569	452.558	742.053	348.482	483.905	420.09	386.301	587.682	274.328	424.931	416.688	479.815	601.379	273.997	608.037	486.302	336.826	362.513	446.49	2796.6	650.704	519.306	505.202	423.744	598.306	455.167	478.968	531.441	362.047	230.362	591.439	565.751	333.807	436.171	389.295	273.175
ADK87074	797.67	934.113	698.136	654.907	815.989	834.893	644.917	916.563	576.784	611.027	1004.95	732.793	730.219	707.851	904.765	507.323	732.206	846.73	657.59	596.74	666.63	506.271	561.085	818.298	763.002	908.34	581.911	849.673	931.096	769.973	571.885	885.202	1770.48	1062.04	929.493	777.265	778.016	683.077	796.253	588.382	608.344	689.269	1314.12	973.368	689.33	766.08	616.549	672.625	458.304
ADK86845	1090.02	1841.33	1971.67	1255.16	962.01	911.325	562.255	2659.63	416.711	1159.96	1286.62	647.865	1141.13	795.146	1838.05	296.617	2050.59	2251.16	1285.07	983.347	798.719	1077.48	2167.66	1377.09	1052.6	2034.61	1106.13	666.536	972.472	1547.57	1030.08	1427.4	1359.68	1891.48	2032.53	898.049	953.048	964.095	1026.01	947.769	741.861	987.395	938.951	1619.8	1047.25	2051.52	574.808	1551.15	964.004
ADK87268	1305.08	1753.84	1976.09	1729.04	1002.68	1140.67	626.912	2400.22	577.631	1273.54	1249.64	829.529	1212.8	804.328	1715.17	512.011	1989.76	2196.65	1293.24	1160.44	775.36	1309.06	1707.54	1276.73	1186.55	2011.9	1210.37	811.178	1182.08	1393	1084.44	1685.2	304.037	2330.4	2051.55	1269.1	1010.27	999.202	875.748	1124.19	936.114	1064.21	509.645	1670.45	1036.58	1972.91	681.404	1582.42	1077.87
ADK87009	1834.44	1927.22	2262.57	1920.22	1413.82	1713.83	1353.05	2676.91	1397.46	1634.27	1654.27	1492.1	1521.6	1501.99	2084.96	1078.76	2473.2	2370.88	1725.44	1622.03	1349.44	2122.02	2184.6	1952.95	1655.86	2001.56	1970.37	1334.13	1742.42	1740.7	1911.94	2468.23	421.796	2541.29	2174.13	1692.33	1509.7	1505.08	1467.9	1978.26	1375.45	1635.21	577.914	2115.76	1344.59	2293.95	1426.43	2172.98	1951.06
ADK87024	2923.91	2882.85	2971.4	3779.97	3230.68	3341.35	3084.06	3490.88	2699.7	2910.51	2655.4	3555.63	2933.34	2393.26	3428.9	2205.41	3613.67	3071.64	2941.86	2828.72	2405.78	3871.09	6267.73	4399.28	3039.07	2729.37	3597.42	2959.66	3419.99	3356.17	3698.97	4658.18	1498.52	3216.55	3021.37	2946.77	2794.18	2432.54	2725.35	3559.28	2743.78	2933.45	4362.15	3732.37	2206.19	2846.43	2897.11	3547.79	3602.79
ADK87169	1455.1	1155.31	1358.78	1468.41	1437.06	1755.24	1143.36	1495.55	1104.94	1224.1	1413.24	1806.75	1360.24	1335.39	1491.36	1190.08	1523.66	1380.54	1307.34	1238.01	1299.99	1771.93	1579.61	1439.08	1303.68	1151.86	1621.2	1636.46	1737.76	1427.49	1465.21	1833.24	752.534	1439.85	1485.93	1323.51	1505.08	1274.74	1470.38	1763.67	1268.6	1399.35	1155.41	1497.94	1046.46	1418.96	1149.07	1478.74	1404.19
ADK87233	2631.1	1970.42	2394.97	2487.72	2191.36	2373.49	1511.58	2141.06	1713.93	2820.43	3060.49	2364.5	2304.92	2707.35	2548.62	2402.05	2560.74	2145.1	2689.38	2784.2	2718.47	2508.56	2385.41	2906.94	2749.49	2653.51	2494.66	2089.73	2409.15	2135.92	2436.54	2354.15	1759.81	2449.79	2607.24	2639.65	2829.95	2459.95	2470.81	2593.52	2722.41	2246	4557.22	2149.99	2889.71	2891.18	1767.79	2450.2	2565.42
ADK86743	1940.97	1731.9	1984.33	2855.14	2036.74	2150.53	1292.24	1641.45	1709.32	2481.67	2443.25	1861.52	2162.24	2031.18	2449.76	2833.38	2295.77	1577.4	2362.22	2661.4	2406.99	1852	2119.4	2969.87	2808.24	2219.84	2274.22	1849.45	1867.27	2399.34	1651.27	2089.46	10985.5	1999.01	2193.56	2438.47	2046.34	1940.19	2232.81	2134.54	2434.69	1607.85	6027.1	2291.64	2517.04	2765.89	1602.95	2001.17	2411.83
ADK86953	1012.82	940.264	774.699	664.578	1023.87	818.637	1277.52	1043.78	1133.17	968.226	955.384	727.048	978.595	795.68	903.336	415.264	938.094	772.333	959.518	728.718	883.129	777.501	1291.86	1495.6	720.185	836.421	1021.01	827.062	881.459	1008.56	852.977	962.832	1386.63	1006.83	809.737	927.899	922.926	839.33	955.306	900.502	784.006	1074.06	4376.39	935.721	844.832	959.677	1098.27	822.843	997.597
ADK86731	309.408	245.563	200.351	203.691	211.623	243.457	168.092	172.354	194.887	173.436	233.206	236.001	232.386	234.006	235.315	191.766	179.172	244.832	177.551	208.699	188.769	171.353	107.449	153.424	229.145	196.322	155.933	207.875	255.467	209.64	169.278	134.3	106.862	276.095	226.965	314.121	284.326	239.05	184.399	201.691	264.984	184.37	136.142	336.25	200.724	187.471	192.892	152.244	125.151
ADK86860	483.665	329.065	277.878	318.815	337.447	381.337	300.176	285.65	369.926	302.544	397.834	295.5	402.254	410.97	394.636	284.112	284.038	360.389	266.341	284.588	314.712	285.894	163.532	328.901	334.199	339.661	308.387	300.998	339.152	271.515	274.976	336.003	332.462	430.207	370.03	436.151	410.554	308.334	367.528	253.907	418.056	234.06	192.69	441.447	348.361	255.623	400.02	331.406	171.607
ADK86950	705.365	581.001	730.158	639.699	544.508	521.374	546.832	714.728	532.07	565.735	659.478	523.901	584.054	563.04	644.015	306.764	735.688	727.795	617.072	483.654	500.434	649.092	839.728	931.892	561.452	676.881	631.727	434.088	573.699	570.742	623.675	589.388	391.802	766.241	677.019	668.499	594.035	521.031	498.939	571.774	485.773	621.835	708.221	613.958	480.292	743.923	539.124	615.079	516.595
ADK86790	273.571	197.408	265.983	302.286	332.192	258.565	243.496	278.111	218.299	323.218	255.485	285.912	246.851	268.152	270.112	201.233	369.601	244.215	329.193	244.292	341.214	331.947	461.084	367.39	288.193	280.755	295.587	289.12	239.534	205.478	310	311.23	439.618	271.638	302.401	338.347	301.952	316.295	286.825	333.971	289.028	315.823	272.76	247.866	307.943	486.772	229.766	324.709	498.717
ADK86777	1533.66	1839.67	2334.59	2277.46	3361.89	4173.26	1728.62	2486.8	1492.79	3001.83	1228.56	3773.06	2311.94	2543.52	2415.59	1362.18	3799.87	2225.76	3197.38	1734.11	2475.31	5143.75	1580.31	1259.15	2241.51	2588.24	4211.37	4189.07	3070.46	1427.59	3791.09	3343.46	349.019	1739.87	2218.08	2703.56	2700.69	2776.73	2647.36	3919.08	2400.33	2902.8	770.059	1931.74	1942.85	5115.77	1985.87	3320.49	4813.03
ADK86729	1309.52	1524.08	1453.4	1529.75	2051.13	2600.04	1556.79	2282.3	1493.83	2023.52	961.922	2471.45	2243.38	1760.19	1596.03	601.43	2410.78	2204.26	2258.98	1258.13	2043.84	2462.41	401.044	547.768	1952.25	1491.67	2561.73	2653.47	2339.68	766.683	1801.8	2195.34	146.797	2135.52	1563.53	1458.56	2013.35	2012.32	2052.23	3093.18	1804.89	1763.54	287.567	1606.83	1246.71	2930.9	1394.13	1834.95	2729.3
ADK86969	343.908	326.086	318.905	231.553	408.651	257.921	337.582	402.587	251.614	216.487	557.429	217.453	349.179	314.565	286.347	111.322	350.4	374.545	236.469	215.038	329.284	288.051	213.769	241.241	318.773	340.177	261.253	217.155	242.097	203.669	368.933	394.235	181.406	431.567	331.436	430.388	385.258	325.087	388.505	273.426	234.184	414.304	144.755	347.78	250.578	306.977	193.974	377.799	396.742
ADK87093	367.077	271.887	305.368	178.75	330.777	256.319	246.697	385.938	242.11	235.447	383.679	300.772	331.518	310.202	219.96	185.324	299.841	354.473	216.125	232.9	373.987	332.11	121.883	150.014	328.107	318.049	256.639	229.856	260.301	178.703	356.169	264.055	32.2464	413.097	308.138	361.102	381.508	379.527	350.182	357.646	229.388	397.235	69.5968	295.438	221.013	295.686	176.313	295.787	360.273
ADK87225	0	0	0	0	0	0	0	0	0	0	0	0	0	0	0	0	0	0	0	0	0	0	0	0	0	0	0	0	0	0	0	0	0	0	0	0	0	0	0	0	0	0	0	0	0	0	0	0	0
ADK87197	293.116	194.387	177.707	235.657	234.243	233.62	294.945	166.208	283.556	173.923	236.094	221.842	257.832	251.002	243.019	208.444	180.648	191.284	192.334	188.525	242.969	175.214	245.67	345.59	225.527	188.978	169.173	225.443	271.809	217.825	249.604	144.982	132.931	227.722	192.971	192.325	281.649	198.252	242.912	188.737	227.762	171.971	108.584	254.328	181.674	166.453	261.632	192.651	154.65
ADK87060	338.767	199.011	221.077	278.068	271.791	236.499	324.045	202.861	342.421	219.629	165.042	261.568	283.187	293.379	286.433	254.084	211.469	235.04	216.257	243.716	255.86	191.758	123.811	162.256	280.218	198.639	182.3	263.241	290.189	241.28	281.624	115.658	42.1274	278.935	242.216	177.597	328.007	228.675	287.856	238.414	319.88	205.618	81.7284	243.502	215.697	166.317	324.742	209.006	164.919
ADK86821	856.457	1085.4	1036.03	1108.41	1092.94	1530.5	853.917	906.764	846.264	915.752	701.41	1262.01	1016.56	919.599	1255.58	790.335	1056.21	1020.81	944.059	865.039	801.186	915.324	761.618	672.721	939.091	1211.58	1022.76	1385.85	1476.47	1116.09	892.04	893.862	478.574	824.735	1114.89	993.664	1028	919.918	916.539	972.904	964.055	880.968	1692.39	1179.52	731.342	1073.24	1074.86	952.604	654.903
ADK86938	1015.34	1698.87	1394.99	1614.62	1232.99	1670.28	1056.58	1459.11	1126.59	1593.2	909.812	1675.3	1411.34	1043.66	1704.78	1784.2	1383.34	1394.4	1531.01	1250.36	1275.33	1709.66	1331.73	866.71	1346.11	1323.55	1776.27	1789.62	1761.81	1247.77	1229.9	1277.13	1098.36	1178.04	1538.01	1296.58	1330.08	1298.24	1094.52	1718.38	1223.6	1246.61	1613.2	1849.06	1037.04	2503.69	1219.4	1273.28	1873.15
ADK86812	873.142	1021.03	1433.7	1136.07	1061.52	1058.01	898.371	1132.58	1077.41	1567.27	813.992	1149.49	907.216	57.6369	1089.37	1711.73	1472.02	1001.79	1305.92	1236.16	1013.59	1654.38	4395.9	3867.15	926.377	1234.46	1099.26	1135.78	990.956	870.06	1409.84	1275.32	796.389	1165.08	1007.56	1222.86	53.3332	1126.47	305.908	1483.82	1008.55	1246.41	1311.14	992.687	2088.42	1002.76	1147.44	1559.35	1084.92
ADK86929	0	0	87.3665	0	85.2552	0	0	38.86	39.0582	41.9653	0	83.6163	45.6512	0	0	83.166	77.2816	41.3422	39.8056	0	110.7	139.48	99.1581	77.5563	0	0	118.995	150.895	0	38.1603	0	37.5304	213.807	43.4763	0	41.1385	0	43.9166	40.2052	118.864	0	0	75.0336	40.5565	44.0063	45.7799	0	0	0
ADK87266	195.684	140.875	129.914	135.048	84.5163	100.284	185.742	134.831	135.519	62.4025	127.923	124.337	90.5112	43.0157	95.4314	20.6113	76.6118	102.46	39.4606	226.791	109.741	103.703	360.429	211.431	202.818	133.154	137.624	74.7936	100.496	75.6591	208.096	93.0129	759.502	129.298	21.9911	81.5639	0	152.376	39.8568	58.917	69.8035	95.4315	371.916	60.3075	218.124	158.841	91.9759	111.735	131.285
ADK87217	0	0	0	0	0	0	0	0	0	0	0	0	0	0	0	0	0	0	0	0	0	0	0	0	0	0	0	0	0	0	0	0	0	0	0	0	0	0	0	0	0	0	0	0	0	0	0	0	0
ADK86981	397.529	365.267	481.733	374.437	364.683	308.509	278.068	514.055	322.889	505.872	497.944	307.41	387.202	149.428	436.292	367.609	445.477	425.238	502.547	413.854	453.622	507.99	726.692	627.658	344.103	462.784	462.247	318.479	332.026	304.007	429.645	462.171	283.097	534.852	490.084	398.473	160.994	414.947	273.438	509.836	429.107	384.477	175.044	413.214	557.866	607.933	297.775	439.957	532.647
ADK86826	216.255	632.509	590.605	544.929	315.836	466.048	228.998	360.517	269.602	425.202	135.417	419.638	278.975	38.4698	547.131	360.762	395.188	374.382	444.911	544.727	280.41	263.878	242.801	250.479	306.626	527.365	339.098	409.3	361.108	329.859	324.354	262.622	479.528	408.85	432.676	323.039	36.8687	392.132	155.309	283.526	349.292	315.781	234.017	484.124	383.179	344.99	399.529	492.498	261.03
ADK87245	934.605	953.573	1072.82	1122.44	877.401	821.187	548.99	1049.2	475.027	831.346	987.414	712.809	815.715	730.267	998.77	846.656	1068.4	906.337	1022.59	946.595	956.017	1019.09	3563.79	2203.97	909.98	960.914	783.793	737.99	837.116	990.433	778.31	767.355	1445.5	1072.51	1011.99	946.061	687.796	747.955	797.131	778.349	825.133	664.416	912.084	1063.21	1408.79	985.297	563.298	901.305	1457.73
ADK86712	710.049	765.774	729.73	575.042	571.093	667.782	563.94	420.352	651.07	712.34	486.757	597.025	676.505	93.5306	427.968	627.422	562.206	641.104	761.479	567.088	932.348	522.162	454.185	334.344	783.991	683.033	502.297	590.603	684.471	421.552	676.436	353.922	768.098	468.564	508.705	650.644	129.82	682.406	238.32	509.376	632.401	733.913	303.251	251.33	1126.4	298.462	599.959	846.321	481.71
ADK87133	2172.37	1858.94	2563.46	1537.56	1969.67	1687.11	1420.21	1970.2	1511.02	2760.86	1915.6	1423.54	1941.25	3051.68	2183.95	2455.87	2052.51	1946.7	3397.96	2182.37	2049.99	2479.87	4401.26	2569.63	3124.97	2030.42	2135.57	1420.39	1943.91	1816.08	2836.35	2184.59	1193.32	1645.79	1966.16	1773.72	2613.11	2094.33	2256.56	2016.33	2146.01	2442.26	2186.13	1570.83	2622.54	1214.02	1665.36	2178.95	2095.81
ADK87221	504.725	430.946	659.292	533.334	660.405	982.985	556.575	447.976	615.371	758.023	329.403	906.125	645.182	802.628	558.722	866.088	739.912	423.688	712.19	493.479	741.151	1353.74	371.588	450.576	657.091	327.893	1378.56	943.597	841.444	558.497	794.798	529.983	471.047	406.815	597.628	678.227	771.138	750.119	711.99	1145.28	810.92	740.417	354.051	572.252	648.078	1077.46	674.704	777.284	937.34
ADK86890	592.633	460.857	512.408	747.383	520.008	625.491	499.371	357.379	648.656	406.861	503.252	547.667	542.117	380.474	579.645	598.693	415.309	440.191	392.286	450.406	502.443	425.372	237.201	242.8	671.834	740.355	474.127	598.425	681.688	405.885	498.557	307.034	402.088	1101.97	449.616	623.056	409.59	471.033	413.277	521.366	742.919	425.467	190.099	426.846	583.485	721.71	650.817	715.531	301.157
ADK87114	145.499	101.54	83.372	143.448	171.131	189.743	138.107	66.4942	115.673	71.8078	177.129	148.581	126.185	114.229	123.542	123.15	66.1191	103.392	55.0137	93.3481	116.567	126.218	84.8358	89.3228	149.607	150.277	117.47	191.995	226.838	113.014	104.994	51.8693	140.711	211.735	113.875	89.3449	110.984	101.159	129.654	138.202	129.755	119.107	54.3195	88.0809	104.262	94.9059	137.387	106.817	76.2626
ADK86769	0	0	0	61.8578	129.762	62.437	0	63.614	0	0	0	0	0	1.15617e-06	0.426674	5.78728e-06	59.497	77.3878	50.3348	53.5206	0.0170167	0	65.6317	0	0	0	148.037	0	0	0	0	0	83.2599	0	0	0.347029	0	218.039	126.16	0	0	0	0	0	66.4871	0	0	0	36.5499
ADK86689	544.365	472.249	544.073	513.597	441.989	518.739	348.928	577.632	378.062	625.536	501.076	497.417	561.029	277.451	495.525	795.671	527.169	513.618	609.883	665.571	586.454	517.79	1805.15	1561.83	527.332	483.04	619.216	593.13	518.763	374.315	442.558	385.379	1754.69	582.637	591.342	502.735	280.316	600.428	547.151	620.074	621.981	472.664	522.13	643.391	777.311	618.398	455.741	559.226	592.845
ADK86680	1998.93	2204.49	2621.06	2076.83	1955.05	2018.24	2842.08	2151.28	2862.49	2471.52	1409.9	1840.91	1893.49	2039.99	2439.16	1862.87	2920.76	1866.17	2408.74	2071.19	1824.36	3306.91	3828.49	3451.31	2232.32	2150.67	2729.6	1722.11	1597.28	1824.91	2470.78	1821.96	3031.92	1901.4	2119.83	1977.85	2103.1	1800.97	2016.87	2471.83	1883.08	2382.59	1757.39	2383.37	2696.66	4188.53	2508.88	2194.46	3369.65
ADK86770	698.711	543.436	664.598	786.182	508.979	596.144	559.293	672.042	613.038	744.334	473.591	583.735	689.264	546.516	786.058	466.876	632.532	735.67	784.218	518.121	550.741	441.197	425.844	687.056	692.578	634.613	685.962	494.016	630.593	566.608	426.899	550.751	262.151	782.018	730.534	675.002	564.475	543.822	556.709	462.402	657.231	518.354	345.359	554.544	505.101	731.322	607.506	606.042	422.734
ADK87061	491.337	354.944	433.613	416.526	382.443	508.611	336.468	435.104	356.306	449.994	287.644	452.81	428.574	350.369	452.562	315.469	451.231	462.6	459.119	356.97	371.844	311.841	139.967	205.126	401.044	393.976	423.334	376.894	437.29	368.383	297.712	284.185	73.9152	524.861	485.616	443.195	409.798	394.638	357.824	324.475	409.026	340.217	69.4721	320.489	356.594	456.561	378.907	365.01	278.503
ADK87130	52.0964	53.5783	28.8222	29.9612	0	66.746	0	0	51.5413	0	0	55.1701	0	0	63.5162	0	25.4952	27.2776	26.2637	0	0	69.0215	65.4246	25.5858	29.9977	88.6233	26.1709	33.1869	33.4435	100.713	0	49.5252	681.838	28.6857	0	27.1432	0	0	26.5274	26.1422	30.9727	25.4065	49.5072	0	116.141	45.3084	122.433	0	43.6897
ADK86659	251.662	347.514	310.994	226.344	204.012	261.159	194.971	271.254	200.503	231.261	217.819	202.996	220.296	252.047	240.396	283.242	235.577	279.961	215.802	281.22	220.568	206.355	387.592	249.506	307.877	249.844	198.498	243.72	263.22	223.554	196.342	160.612	182.22	277.576	300.001	203.83	274.291	245.066	237.53	212.049	200.892	251.58	385.181	306.453	236.828	300.239	195.303	265.463	171.274
ADK87212	7367.51	5667.33	7854.68	8003.37	6033.48	6496.05	7867.17	5776.98	10598	9701.96	6779.44	6614.44	6618.64	8033.21	7228.95	11304.2	7398.6	5408.28	9564.02	10048.1	7853.72	7463.9	8588.22	10101.7	9818.92	6726.05	8226.42	6514.93	6160.69	5398.19	7443.83	6297.48	20501	6250.58	6612.97	6824.02	8016.29	7339.84	7687.13	8192.59	9533.72	7336.69	3623.26	5810.17	8913.27	7698.74	9417.88	7977.91	8913.59
ADK86822	0	0	0	0	0	0	0	0	0	0	0	0	0	0	0	0	0	0	0	0	0	0	0	0	0	0	0	0	0	0	0	0	0	0	0	0	0	0	0	0	0	0	0	0	0	0	0	0	0
ADK87005	8809.5	5554.2	9367.84	10308.8	6451.5	7180.49	8213.53	6306.17	9842.07	11889.7	9315.79	7817.57	6952.35	9264.25	8063.72	9676.37	9221.26	6249.85	11675.3	10127.2	7522.48	9372.04	8101.13	9317.47	9965.16	6980.45	8956.86	7287.67	8382.58	6320.73	9682.73	7560.5	16443.2	7751.46	7501.53	8701.71	8161.15	7837.53	7379.39	8356.94	10660.9	9470.95	9298.61	5687.65	10528.2	11198.9	10894.8	9148.31	10132.7
ADK86869	1251.39	733.797	1258.28	940.748	1071.41	915.711	987.317	847.372	1306.09	1361.53	1400.32	928.564	917.356	1418.61	1043.58	2198.96	955.578	874.492	1347.18	1157.12	1240.81	1261.49	2324.66	2098.89	1336.47	942.878	1019.15	927.814	963.371	829.739	1383	1002.83	1337.92	1000.78	1015.75	1138.91	1191.53	1183.04	1244.4	1199.21	1429.56	1321.18	1727.19	818.762	1472.92	1115.75	1210.71	1315.49	1166.86
ADK86991	1313.85	921.489	910.153	1289.18	1338.8	1378.76	1415.27	955.472	1247.32	878.317	1488.38	1452.33	1372.65	1355.71	1294.8	743.557	1130.53	1117.06	994.232	949.288	1314.54	1036.86	1018.56	1548.88	1008.14	1301.49	1213.34	1445.68	1357.78	1157	1097.44	1124.7	2570.93	1359.17	1111.5	1126.3	1401.86	1038.12	1384.52	1015.53	1145.35	1014.54	1196.21	1042.56	1142.03	887.804	1084.93	1155	1013.61
ADK87219	1861.42	1596.02	1844.05	2090.18	1778.6	2103.34	2242.99	1920.65	1934.55	1984.53	2013.24	2101.49	1915.94	1550.76	2026.84	1748.11	2166.81	1782.86	1942.31	1845.02	1941.33	2211.67	1806.01	1828.38	1747.39	2029.53	2440.83	2211.33	2169.89	1888.74	2172	2104.54	2096.76	2314.69	1919.5	1823.03	1696.38	1697.11	1595.9	2384.06	1786.11	1927.43	673.681	1456.53	2065.64	2120.85	1817.05	2095.75	2529.89
ADK87183	1536.14	1359.13	1895.54	2078.71	1626.14	1775.16	2576.69	1612.12	2529.23	2105.15	1156.81	2332.51	1545.56	1378.03	1624.99	1939.24	2281.09	1600.76	2057.55	1780.34	1558.97	2866.58	847.941	1179.73	1283.43	1712.24	2254.55	2379.26	1832.08	1408.41	2338.26	1574.86	978.745	2147.77	1794.03	1765.5	1504.89	1947.55	1537.56	2407	1701.2	2203.38	82.2924	1349.87	2266.29	2104.4	2605.83	2111.15	3031.19
ADK86799	1021.33	736.326	915.149	939.463	934.745	1186.91	929.279	853.941	1010.45	912.793	687.181	1148.21	949.571	1083.33	932.112	1352.84	986.682	782.115	872.493	951.725	983.157	1404.16	972.131	790.345	985.944	1006.82	1136.3	1284.82	1179.03	911.111	1093.94	757.22	789.37	979.692	974.535	850.336	1097.86	1054.28	938.204	1309.7	1022.8	920.809	367.459	735.88	964.978	1137.19	950.672	933.588	1149.02
ADK86685	755.618	551.931	566.578	682.576	718.94	889.434	666.646	520.27	698.282	588.321	489.285	851.112	714.007	773.848	656.07	1072.57	573.462	591.111	527.381	593.447	718.984	701.936	381.901	419.037	656.058	670.707	676.247	976.352	909.906	629.039	664.643	401.975	255.404	726.875	620.359	631.958	832.709	705.563	714.954	727.244	756.244	580.506	266.969	573.331	605.957	680.757	674.855	611.547	578.793
ADK86753	467.354	498.004	410.778	616.887	513.343	633.555	425.504	489.638	423.904	486.651	447.42	651.099	531.939	472.549	528.654	462.124	458.869	449.461	510.428	467.672	524.604	454.914	675.067	821.55	409.788	574.123	534.425	650.586	663.154	419.831	480.615	515.43	470.187	494.477	499.657	518.346	558.146	528.05	494.632	498.495	477.195	483.034	635.164	570.556	525.857	649.145	478.475	480.933	505.151
ADK86937	653.378	1095.39	1232.99	1351.21	734.481	911.646	732.75	933.868	728.325	1075.09	576.748	860.169	897.839	612.383	1126.7	603.354	1051.24	770.915	1306.29	746.871	606.516	830.073	507.683	450.565	1010.13	933.852	1108.33	860.948	844.624	1031.68	842.353	767.904	498.866	793.46	1000.82	755.457	707.752	706.909	674.513	884.795	808.829	728.945	499.701	997.623	778.19	1886.37	912.369	1070.68	1005.81
ADK86730	944.787	993.03	1222.08	987.349	1011.87	1009.38	837.624	1098.96	745.266	1293	1192.31	1007.48	931.449	778.821	1127.1	1040.8	1085.27	917.237	1184.14	957.245	1123.75	1382.12	3452.36	2341.05	1201.91	972.558	1049.57	997.52	1037.52	1034.78	1222.17	984.847	1922.09	1059.72	1115.77	1124.66	889.712	1102.08	1065.61	1132.55	887.559	1013.95	2108.53	1005.4	1400.1	1505.33	785.092	1253.77	1411.47
ADK86686	0	0	0	0	0	0	0	0	0	0	0	0	0	0	0	0	0	0	0	0	0	0	0	0	0	0	0	0	0	0	0	0	0	0	0	0	0	0	0	0	0	0	0	0	0	0	0	0	0
ADK87165	585.286	712.003	669.82	807.849	501.962	724.159	466.662	523.438	473.166	782.129	615.306	570.232	514.362	73.5195	660.574	775.003	690.706	556.873	687.922	600.804	522.047	528.772	1332.84	758.864	758.763	614.46	504.037	421.846	583.987	433.193	586.845	712.191	425.652	725.577	548.751	749.293	119.052	509.699	282.7	540.407	552.772	577.391	556.197	618.44	719.51	655.431	703.465	683.673	454.377
ADK86700	296.37	282.71	299.571	206.519	237.327	273.66	252.787	232.647	295.232	307.071	429.647	198.025	223.273	323.997	232.861	491.338	237.496	205.364	213.24	260.42	218.856	307.131	722.379	557.951	447.593	191.773	188.893	190.394	225.038	194.169	329.101	284.142	395.577	301.416	168.363	264.742	317.072	255.784	267.993	313.108	248.827	360.893	393.9	315.074	291.717	127.43	266.341	241.444	239.368
ADK87000	0	0	0	0	0	0	0	0	0	0	0	0	0	0	0	0	0	0	0	0	0	0	0	0	0	0	0	0	0	0	0	0	0	0	0	0	0	0	0	0	0	0	0	0	0	0	0	0	0
ADK87181	233.568	132.576	213.956	111.206	218.412	330.318	96.2289	312.555	99.8929	68.5141	331.064	204.772	111.798	35.4215	78.5834	101.835	378.518	183.78	194.964	112.051	548.932	382.071	269.815	63.3105	111.341	160.074	194.275	427.843	284.729	124.604	75.4186	183.82	319.98	106.471	88.5424	278.728	32.7766	334.44	98.4607	203.288	191.6	259.682	153.128	132.428	215.539	459.782	37.869	306.556	405.402
ADK87001	615.467	616.369	573.815	635.82	627.635	466.065	596.82	603.949	613.607	481.586	522.445	501.91	599.667	619.052	648.477	779.324	749.283	614.678	510.43	512.964	615.214	704.684	292.63	395.565	665.033	11878.9	741.468	499.768	420.711	457.199	563.603	488.478	2376.45	845.14	666.05	759.117	676.188	655.066	581.329	727.31	579.36	607.716	463.028	483.957	585.47	1113.5	547.988	619.343	701.741
ADK87206	940.731	924.851	855.626	1201.5	774.099	645.697	811.553	920.833	825.171	635.417	522.913	688.881	812.25	780.455	909.408	374.385	956.219	925.274	596.627	597.623	724.646	792.505	164.463	165.67	793.171	3199.26	1052.74	741.077	695.643	638.89	848.865	394.916	149.332	1399.04	926.465	853.181	870.791	838.255	721.091	876.66	846.713	709.074	194.326	772.052	633.565	1649.38	831.071	894.111	972.908
ADK86956	934.005	838.765	1020.28	1099	733.843	643.644	896.362	982.741	893.382	757.931	367.461	716.369	796.007	680.599	815.05	737.629	988.867	945.624	722.129	777.544	788.297	906.406	178.356	234.236	886.128	842.892	1173.21	875.011	662.355	646.18	940.84	373.299	111.929	1283.31	841.501	740.512	776.108	882.481	643.57	1059.43	940.45	795.474	90.6469	699.005	768.21	1876.26	942.458	980.393	1000.61
ADK86889	955.953	851.437	1135.47	1096.71	746.714	794.988	665.05	1156.49	683.372	1012.65	371.917	776.109	837.896	885.422	893.518	865.048	1217.08	1029.63	864.728	785.215	834.046	1357.38	349.33	353.844	830.668	691.526	1463.51	898.979	733.02	642.903	1159.81	459.491	395.262	1383.04	915.529	745.598	915.104	887.859	809.46	1297.72	989.314	847.785	204.929	709.586	867.568	2080.05	800	1069.05	1387.89
ADK86666	0	0	0	0	0	0	0	0	0	0	0	0	0	0	0	0	0	0	0	0	0	0	0	0	0	0	0	0	0	0	0	0	0	0	0	0	0	0	0	0	0	0	0	0	0	0	0	0	0
ADK86908	514.858	638.245	589.326	788.756	497.552	554.481	370.396	564.239	404.483	633.35	674.828	471.484	538.839	376.077	657.156	568.933	677.588	466.607	678.857	515.922	444.234	703.728	3813.1	1799.15	483.203	629.149	534.449	574.389	568.571	572.961	519.001	488.631	895.332	687.971	549.987	594.68	364.007	470.059	410.425	614.215	555.448	506.963	979.073	640.727	729.946	924.006	448.261	662.58	920.695
ADK87272	0	0	0	0	0	0	0	0	0	0	0	0	0	0	0	0	0	0	0	0	0	0	0	0	0	0	0	0	0	0	0	0	0	0	0	0	0	0	0	0	0	0	0	0	0	0	0	0	0
ADK87160	793.149	887.848	1076.26	1039.77	772.204	743.157	739.506	922.556	672.058	971.042	1463.24	649.906	717.392	639.575	937.475	931.248	822.459	867.949	1047.79	935.013	795.641	922.972	5706.39	4149.3	877.565	1016.59	961.261	730.816	636.84	725.278	854.578	1067.65	1052.23	1390.47	1013.96	994.937	697.117	683.634	788.637	868.637	928.044	753.782	1551.14	1000.43	1558.47	1584.77	715.444	787.545	1434.8
ADK87067	1177.31	1690.79	1010.41	932.913	1144.35	1305.94	962.91	1174.81	856.14	837.179	1897.04	1076.02	1187.11	957.364	1298.07	545.353	762.133	1348.28	815.334	1105.28	937.583	614.043	1335.71	1813.81	943.381	1443.61	731.859	1218.14	1180.75	1051.84	665.201	1032.17	623.851	1830.12	1462.39	1358.52	988.887	1145.61	1029.81	616.397	936.47	832.188	2376.2	1306.84	1203.94	392.277	1052.08	813.355	262.971
ADK87038	5734.41	6890.56	6887.41	4789.47	6164.39	7646.36	5977	7434.55	5608.65	6337.43	3978.83	6956.36	6779.11	7907.2	6647.75	7020.56	6802.72	7024.79	7182.38	6496.75	5864.74	8428.59	5059.43	3219.08	5488	7249.95	8043.26	7860.22	6622.97	5766.4	6688.11	5184.68	1085.93	5398.81	7066.98	4940.05	7703.34	7000.42	6550.19	7357.02	5884.45	7350.45	2760.52	6620.61	6611.55	5820.08	6395.53	5183.82	6595.44
ADK86942	6673.16	7552.33	6806.01	6035.55	7062.19	9913.48	7442.75	7113.92	6705.58	6659.02	3004.13	8985.75	8318.09	9209.63	7668.98	8444.87	6593.1	7368.8	7410.81	7165.24	7293.93	7666.06	4354.86	3665.99	6232.54	7989.01	7817.94	9941.81	8438.11	7281.77	6203.21	4144.48	1055.79	6547.36	7610	5296.49	8962.94	7553.41	8074.04	7484.06	6655.25	7041.26	1624.86	7055.41	7451.34	4444.11	6933.52	5294.19	5086.34
ADK86832	267.559	347.894	207.237	230.814	290.962	291.378	649.427	195.643	544.543	176.741	183.833	313.704	488.395	445.318	319.219	404.612	129.069	286.192	154.156	234.784	312.603	172.178	76.8024	90.1063	261.908	294.768	207.375	294.622	242.919	339.904	162.589	132.627	34.5007	202.046	311.424	229.02	518.97	272.123	416.508	182.213	281.783	238.599	32.6908	369.101	202.379	56.5122	388.506	165.871	54.4931
ADK87227	2186.9	2477.28	2483.53	1888.19	2099.82	2667.65	2710.11	2578.24	2581.15	2412.97	1421.34	2585.12	2296.82	2588.14	2201.26	2540.33	2433.74	2328.69	2773.03	2275.3	2047.32	3060.16	2060.42	1337.27	2114.56	2627.45	2772.99	2826.37	2535.93	2079.76	2400.78	1983	364.107	2112.99	2291.24	1904.37	2468.7	2324.28	2197.96	2564.67	1979.65	2794.3	781.861	2282.89	2673.85	2440.73	2679.46	1905.47	2898.34
ADK87008	499.295	535.629	442.089	430.537	438.008	302.449	413.891	588.812	331.569	374.947	756.846	226.51	465.701	350.608	499.928	286.7	454.794	568.543	373.687	480.371	440.159	452.755	1938.4	1438.68	422.568	614.794	337.683	298.35	284.955	415.275	440.036	636.281	471.406	607.145	485.701	411.179	412.568	389.718	472.129	337.336	355.181	502.537	521.691	549.036	675.89	537.751	295.415	421.142	627.899
ADK86966	847.339	3645.21	2648.66	2161.9	1232.02	1463.11	1342.62	1396.1	1547.06	2096.19	858.763	1377.61	1346.13	1328.19	2018.03	2243.42	1715.25	1231.17	1842.68	2295.52	1297.79	1746.02	1247.92	550.452	1655.56	2722.36	2180.57	1894.13	1377.19	1264.85	1633.22	1021.54	641.411	1077.35	1717.29	1293.33	1708.87	1571.33	1263.99	2099.9	1678.46	1541.17	505.096	2374	1359.88	5765.95	2172.38	1820.96	2592.09
ADK86772	180.788	643.569	287.353	332.6	216.777	275.136	272.101	159.274	318.197	296.225	193.089	269.2	231.576	227.799	283.134	649.65	152.51	141.207	262.349	375.067	267.94	214.821	148.016	114.789	289.294	322.272	295.04	350.592	298.16	218.679	184.29	127.238	775.798	152.895	222.254	216.49	241.265	286.11	242.604	281.685	309.386	247.94	164.684	302.698	228.799	540.323	368.537	217.867	273.912
ADK86919	3938.2	3963.06	5191.43	4693.37	3304.94	4355.2	2105.31	3174.78	3039.19	6841.75	3108.19	4437.3	4064.28	807.943	4245.48	11181.8	5482.34	2706.71	5828.52	5917.39	4568.14	7182.67	8475.44	5942.94	6413.57	3345.65	4794.21	3922	3996.09	3162.75	4054.77	3581.89	1302.93	3432.17	3786.91	4070.52	712.394	4462.07	2117.14	6724.98	6505.98	2900.07	1094.91	3752.33	7155.74	4223.44	3157.51	5013.57	6710.7
ADK86780	0	0	0	0	0	0	0	0	0	0	0	0	0	0	0	0	0	0	0	0	0	0	0	0	0	0	0	0	0	0	0	0	0	0	0	0	0	0	0	0	0	0	0	0	0	0	0	0	0
ADK86815	0	0	0	0	0	0	0	0	0	0	0	0	0	0	0	0	0	0	0	0	0	0	0	0	0	0	0	0	0	0	0	0	0	0	0	0	0	0	0	0	0	0	0	0	0	0	0	0	0
ADK86751	471.573	564.681	587.937	371.795	451.811	461.677	264.786	556.357	308.842	567.169	529.303	410.302	568.342	439.052	559.288	575.993	519.716	482.238	504.495	597.856	501.226	553.403	778.474	581.187	497.18	487.102	469.346	440.907	509.422	447.262	499.131	450.008	839.159	492.101	622.611	512.16	495.372	600.929	507.833	604.879	473.853	453.478	1120.81	482.171	667.382	448.216	359.011	506.913	713.426
ADK86724	312.172	171.607	256.159	350.271	386.884	199.27	527.855	388.857	354.763	197.728	365.579	234.134	389.41	222.072	296.735	113.192	307.978	378.98	210.58	190.184	314.589	229.366	104.081	109.356	288.24	521.152	387.196	235.115	206.075	219.767	302.595	287.836	215.132	482.206	309.664	379.127	311.311	276.273	343.517	251.748	237.495	331.966	110.125	161.765	221.1	568.302	274.304	359.97	416.559
ADK86704	723.389	804.867	736.897	731.501	999.467	1214.64	807.786	814.839	739.035	907.811	791.211	1157.79	831.629	752.87	783.178	819.468	990.187	769.473	985.14	735.673	876.024	846.378	613.176	709.173	690.463	774.335	920.758	1251.7	1057.19	682.21	871.39	1033.43	273.566	854.356	916.593	987.484	847.825	921.091	820.432	879.191	776.893	931.326	342.387	731.009	846.708	1099.13	778.562	803.948	1073.73
ADK86925	0	0	0	0	0	0	0	0	0	0	0	0	0	0	0	0	0	0	0	0	0	0	0	0	0	0	0	0	0	0	0	0	0	0	0	0	0	0	0	0	0	0	0	0	0	0	0	0	0
ADK86795	1464.2	1064.73	1010.59	1036.1	1255.68	1088.86	1461.58	808.507	1449.73	996.288	1624.99	1060.95	1271.82	1524.98	1225.16	1605.47	924.426	954.043	1012.43	1250.05	1229.01	893.942	1435.8	1225.88	1434.2	1192.63	854.263	1105.06	1190.18	1204.88	1067.82	840.436	404.991	1191.98	1025.12	1200.33	1412.27	1035	1306.2	906.706	1257.65	1089.07	808.72	988.209	1451.71	752.027	1402.67	1033.9	783.146
ADK86785	1464.36	1161.42	874.233	1199.02	1567.75	1547.55	1236.83	728.845	1227.76	1046.52	1355.96	1336.1	1454.14	1404.9	1472.66	1625.19	991.954	1065.63	1030.2	1270.46	1264.31	880.535	1277.95	1068.62	1414.85	1144.68	1014.09	1370.27	1248.09	1207.53	783.021	821.881	336.041	997.645	1083.16	1366.43	1636.57	1168.8	1461.81	863.52	1372.3	960.259	577.859	1028.38	1295.69	745.907	1361.01	996.763	825.643
ADK87064	1085.67	900.654	683.2	668.769	1021.15	969.062	1020.75	660.438	1013.02	680.398	949.508	963.373	1050.74	1288.29	811.76	1224.83	688.944	850.262	625.666	796.699	1026.3	1007.1	800.395	967.343	808.241	636.051	826.104	1026.59	1016.03	825.603	1002.42	773.823	469.076	732.094	844.232	951.16	1340.71	990.208	1140.23	860.313	940.967	1014.76	478.207	959.904	944.052	602.03	1050.81	786.209	707.671
ADK87031	1088.07	680.906	697.665	731.283	837.914	923.116	773.203	567.716	927.893	679.546	529.35	1011.17	774.368	888.26	780.129	875.237	663.46	632.128	569.745	783.575	836.207	1104.01	1590.01	1582.47	672.954	781.337	820.188	1064.63	911.562	745.583	785.474	485.518	783.79	817.916	743.386	903.026	925.345	845.05	757.567	973.528	919.257	825.299	1308.31	826.018	688.494	722.681	974.356	772.768	759.588
ADK87285	1024.18	807.794	720.28	984.659	1075.37	1105.4	938.316	626.851	932.099	750.57	767.437	1145.85	1035	973.43	1075.69	900.269	715.462	773.932	729.571	953.178	917.682	782.253	1793.2	1655.31	800.768	1134.82	977.656	1314.29	1178.54	816.417	779.492	625.86	1078.62	910.155	963.56	991.553	1105.93	975.478	964.949	909.094	1127.45	869.735	865.277	902.916	911.506	727.948	1037.53	888.536	622.61
ADK86761	614.411	759.63	679.233	725.757	711.099	637.952	727.816	600.976	732.933	827.974	502.648	640.723	649.191	530.296	701.308	698.325	649.996	545.714	779.796	666.018	706.367	630.934	474.191	384.443	691.676	713.704	731.561	678	646.388	615.767	688.607	556.273	1230.24	698.508	676.832	757.013	515.402	644.174	627.402	668.708	659.677	620.812	962.108	662.94	692.87	1215.62	790.08	707.33	830.534
ADK87135	2354.57	12513.2	8543.58	3012.14	2453.5	2375.6	3653.57	2154.03	2934.45	2019.09	647.145	2639.91	3476.41	2177.27	3232.93	1538.66	2591.35	3147.42	2484.42	2685.95	2871.54	1693.7	344.514	413.891	1934.41	3175.25	2263.14	2343.48	2803.28	3295.76	1914.05	933.369	42471.6	3028.02	3360.1	1853.24	2749.6	2906.71	2935.13	1580.89	1812.33	2187.4	44747.1	11403.5	2542.03	2633.99	2588.82	2322.38	1253.38
ADK86910	484.951	1097.24	1354.44	527.025	761.97	784.149	279.362	750.59	344.121	650.589	306.092	828.784	742.538	84.5474	770.67	672.843	772.544	753.004	674.433	581.424	1075.35	773.957	481.615	410.641	466.042	542.394	742.615	549.678	867.393	636.858	746.893	543.681	4057.28	500.906	766.747	498.367	108.848	818.496	681.204	708.235	576.633	655.682	1992.77	1295.29	794.071	758.205	353.698	832.629	891.925
ADK86699	3623.19	3408.28	3000.51	2655.78	3881.54	1962.45	4875.97	2447.71	4274	2462.4	5054.3	2281.95	3735.93	5083.88	3068.68	2822.39	2807.78	2522.87	2861.91	3026.64	4340.98	2166.31	1237.28	1661.49	4011.4	2542.42	1780.23	1811.77	2217.89	8528.79	2935.01	3425.5	1015.59	2829.07	3397.04	4055.32	4283.08	3415.17	4824.16	2025	3134.44	3556.99	1589.48	3314.14	3471.68	1487.29	2938.67	2960.73	2625.41
ADK87003	3972.65	3484.56	2805.04	2462.23	4216.97	2154.91	4860.01	2251.98	4329	2384.85	5791.89	2675.55	4367.37	5033.91	3062.89	2384.19	2158.15	2581.39	2452.3	2845.31	4573.32	1600.44	702.288	1186.08	3576.06	2641.63	1662.59	2048.22	2588.79	9501.82	2502.87	3004.96	13322.9	2780.73	3388.52	4032.43	4650.77	3638.69	5327.85	1729.61	3219.93	3453.85	856.89	3505.62	2691.98	1043.14	3326.44	2932.57	1649.01
ADK86872	3307.42	3319.89	2603.23	2411.19	3795.32	2049.13	4699.23	1943.25	4515.1	2194.57	4492.33	2602.68	4024.99	4763.78	2916.03	2047.27	2061.35	2371.67	2340.14	2695.55	4154.94	1620.78	346.515	683.561	3173.38	2266.62	1626.54	2064.14	2434.37	8110.98	2444.78	2590.56	361.46	2533.08	2965.02	3552.05	4452.77	3153.6	5321.59	1616.18	3076.19	3314.06	360.829	3462.92	2252.31	1221.8	3157.62	2767.62	2323.2
ADK87182	3946.56	3442.32	2770.35	2445.89	4084.7	2447.01	3702.98	2154.54	3545.3	2534.76	4872.4	2816.64	4112.04	5964.1	2931.5	2918.99	2452.41	2762.48	2767.53	3109.93	5069.19	1789.67	1059.17	1332.72	4002.69	2780.47	1670.04	2364.69	3206.04	9068	2668.56	2723.5	1019.86	3028.99	3448.05	4207.05	5174.5	3849.56	5742.77	1861.79	3362.67	3628	1060.25	3643.41	2689.65	1713.15	2759.8	2874.35	1983.92
ADK87264	8613.08	6909.51	5904.31	5414.9	7682.17	4916.87	19241.3	3463.54	20256	4644.56	9226.28	5661.11	9400.78	9997.99	6057.88	6007.35	3444	5304.46	5175.52	6240.33	7065.62	2698.07	1327.29	3817.06	7625.73	5218.39	3515.85	5111.13	6292.5	16501.3	4821.28	5063.5	1561.85	6493.79	6442.1	8572.23	9271.11	7097.22	9637.86	3075.42	7011.52	8231.18	1708.65	6762.75	3674.38	2101.8	13903.4	5895.05	1791.61
ADK86723	4799.64	3767.14	3018.11	3345.85	4612.25	2734.94	10010	1665.1	10530.8	2292.9	4783.24	3213.19	5133.46	6473.06	3541.06	4280.04	2174.76	2633.76	2260.62	3705.83	5021.54	1656.19	535.784	1498.95	4476.01	2892.91	1530.98	2950.6	3246.34	9897.23	2450.91	2329.24	339.31	3824.38	3344.45	4439.48	5259.21	3576.86	5694.62	1747.13	4515.07	3598.9	348.727	3767.52	2900.75	878.315	7233.22	3168.61	1131.54
ADK86863	5852.65	4448.7	3815.88	3063.52	5363.73	3063.25	7575.68	2364.37	7549.65	2763.58	5182.03	3777.13	5469.93	7180.39	3655.77	5078.15	2090.24	3523.66	2612.19	3945.37	5573.18	2044.04	1040.16	2165.08	5208.16	3426.89	1690.35	3340.62	4246.3	11447	3330.36	2851.46	523.809	4265.72	3894.86	5144.81	5903.13	4398.74	6069.28	2006.55	4907.03	4420.89	1159.54	4159.64	2939.6	562.931	6109.92	3542.98	836.234
ADK87106	6011.67	4371.47	4385.27	3121.94	5505.02	3965.9	6492.1	3060.93	6243.16	3583.77	4354.82	4178.96	5408.6	8561.93	3857.24	6874.47	3054.8	4048.96	3459.57	4583.34	6198.7	2909.98	1181.46	2319.51	5737.09	3591.2	2495.46	3842.29	4050.99	11740	4129.88	3591.8	770.411	3847.52	4431.5	5155.59	7471.22	5019.52	7460.88	2872.49	5074.44	5400.14	921.956	4723.16	3580.46	1509.37	5663.29	4230.31	2001.84
ADK87159	11722	8226.6	6755.89	8478.82	9395.07	5655.7	27008.5	3915.89	26435.5	6784.19	8115.93	6950.27	10553.5	9540.12	7093.9	11943.4	6507.02	5458.16	6145.46	7951.56	7118.64	5543.17	2413.42	4336.02	9910.13	6272.97	4477.92	5529.29	5817.88	23524.7	7612.82	6835.75	3466.04	9324.41	6239.99	10452.4	7713.47	7395.45	8330.38	5764.74	9258.35	10707	3416.63	6906.11	4398.9	2849.33	18498.7	6486.76	4959.83
ADK87143	5895.59	4948.78	4702.28	3573.54	5579.06	3762.5	7920.15	3615.15	8123.43	4682.49	4172.55	4265.43	5671.13	7874.28	4153.13	8395.31	3714.22	4132.69	4374.37	5011	6298.69	4014.91	1805.3	2532.17	6942.83	3863.2	2809.33	3807.49	4620.47	12434.1	4554.67	3519.58	474.059	4504.86	4655.32	5484.38	6740.88	5225.24	7299.78	3700.83	5699.61	5328.27	1845.26	4753.26	4518.55	2277.42	6427.86	4815.14	3337.51
ADK86742	5429.4	4328.31	3641.13	4634.93	5991.27	3663.3	8198.65	2543.39	8817.88	3893.1	3758.91	4301.36	5391.98	6325.68	3844.15	7028.82	2654.82	2931.74	3364.19	4255.28	6164.35	2484.92	822.286	2272.06	5021.12	3148.99	2333.24	3818.29	3729.97	11148.2	3235.86	2953.75	737.383	4629.67	3811.57	5624.16	5545.28	4365.13	6365.93	2874.2	5855.56	4458.55	719.634	4328.18	3136.01	1077.71	7167.24	4014.78	1581.9
ADK86675	3346.71	2396.74	2392.57	2045.61	3240.62	2053.74	4278.37	1898.1	4560.6	2244.07	1927.16	2212.44	2961.11	5112.81	2172.75	3661.76	1849.83	2250.95	2196.77	2643.72	3662.83	1586.97	716.172	1782.79	2961.65	1786.84	1597.68	1937.5	2295.11	6031.69	2311.11	1880.07	811.708	2342.99	2403.3	2752.2	4431.75	2846.56	4344.58	1783.04	3092.69	3219.69	401.238	2570.56	2131.13	844.633	3591.08	2329.48	1560.44
ADK86921	1163.11	572.092	839.33	581.665	4859.68	647.902	1536.02	447.994	1901.18	698.812	566.719	642.641	935.619	1278.39	493.24	1012.04	445.467	476.61	662.848	351.653	945.333	401.994	338.706	546.394	582.373	458.807	660.506	193.286	194.781	2737.32	914.218	384.592	182.582	556.902	454.646	895.826	977.203	618.797	772.503	456.771	360.781	1824.99	48.0565	415.601	450.953	205.244	1366.72	462.005	424.094
ADK87107	4781.34	3258.56	3593.57	2719.93	4480.82	2868.54	5490.74	2758.18	5547.19	3216.87	2491.75	3019.53	4150.61	6360.97	2883.05	4823.09	3036.94	2839.88	3076.12	3855.87	4502.24	2694.69	1279.42	2607.36	4243.85	2542.28	2482.96	2709.74	2941.29	8767.64	3360.68	3193.97	1379.36	3459.13	3388.66	4361.33	5193.69	4230.1	5139.36	3188.09	3952.71	4554.23	496.197	3103.26	2748.63	1450.31	4529.38	3324.87	2751.14
ADK87044	4166.45	3129.71	2974.42	2872.55	4046.77	2973.38	4194.5	2811.16	4115.06	2872.47	2046.94	3261.97	4082.61	5575.26	3077.14	4924.27	2496.24	2889	2674.77	3674.29	5206.7	2514.71	1663.54	2087.01	4399.51	2555.86	1914.7	2950.05	3539.77	8715.25	2952.57	2401	1767.97	3222.91	3509.23	4008.47	4774.55	4027.68	5494.98	2692.53	4294.7	3612.46	772.069	3100.81	3218.88	1364.02	3592.48	3116.24	1820.37
ADK86776	3855.32	3075.84	3103.3	2635.94	3899.28	2803.61	3160.79	2866.52	3466.37	3064.8	2290.84	2794.86	3515.76	5524.12	3066.37	4161	2554.79	2698.74	3249.08	3744.27	4601.02	2791.41	3452.88	2738.58	3815.81	2561.45	2132.08	2450.67	3122.89	7189.19	2973.72	2426.32	847.57	3111.38	3040.28	3978.59	5292.54	3377.57	5421.76	2515.83	3979.19	3340.73	2205.3	3097.9	3043.25	2101.01	3178.93	3146.18	2619.16
ADK86962	4375.43	3450.67	3600.87	2657.55	4079.36	2703.3	4954.51	3330.82	5108.75	3160.6	2678.68	2851.21	4012.28	6846.37	3086.32	4917.5	2787.39	3522.16	3340.36	3779.53	4774.21	3223.73	2853.61	2833.47	4209.51	2812.09	2677.65	2696.91	3145.05	7083.54	3700.04	3041.82	1938.98	3122.69	3615.82	3435.16	5545.86	4145.06	5740.76	3088.1	4064.15	4707.98	1937.71	3582.72	2887.1	1595.84	4428.2	3249.13	2786.35
ADK86710	3319.97	2438.15	3069.85	2557.99	3032.65	2247.46	3130.4	2620.12	3153.89	2751.48	2417.33	2230.76	3233.62	4337.42	2374.35	4208.15	2466.45	2451.86	2683.88	2858.16	3610.77	2772.47	2099.52	2307	3059.81	2200.27	2013.17	2072.84	2245.92	5491.15	3327.63	2546.75	1267.57	2861.32	2771.45	3018.49	3503.46	3064.48	3884.35	2693.56	3217.45	3724.99	1374.05	2960.71	2577.13	1903.65	3153.7	2698.96	3009.93
ADK87083	1789.05	1324.72	1230.9	921.736	1346.83	1141.5	1205.72	1413.21	1283.92	1246.89	848.7	1097.19	1494.76	2594.22	1039.09	2526.3	1041.47	1366.46	1216.6	1436.78	1897.75	1445.28	633.831	875.647	1689.76	911.7	1118.18	1111.13	1240	2616.09	1273.41	800.041	385.097	1300.76	1493.32	1230.81	2199.61	1789.66	1961.96	1439.88	1600	1404.32	229.813	1266.75	1411.95	796.126	1217.43	1199.46	1066.13
ADK87047	1896.23	1394.02	1231.26	1306.04	1485.02	1200.18	1756.78	1138.62	1909.72	1381.99	881.457	1058.16	1759.41	2293.21	1258.04	3049.75	1033.57	1354.04	1355.23	1648.25	1598.58	1361.44	847.258	1180.84	1838.85	1189.54	1229.23	1019.89	1248.27	2549.04	1305.6	800.124	148.61	1584.93	1408.44	1433.15	2078.67	1559.93	1936.9	1270.61	1841.24	1439.74	353.383	1377.88	1360.61	990.811	1734.51	1167.03	964.14
ADK87213	6420.74	6307.2	6271.68	4923.95	4892.38	4094.02	4117.84	6507.57	4110.39	7295.91	7699.98	3862.72	5926.67	8663.76	5987.25	7466.3	6109.24	5666.44	7185.34	7966.69	7748.33	5655.94	10445.7	9363.23	8329.78	5230.97	5465.36	3395.82	4395.83	5366.72	5927.53	6403.8	3213.62	5116.14	6765.67	5173.42	8478.95	6431.54	8355.86	5472.03	6052.02	6127.15	3384.46	7683.93	7653.29	5363.28	4139.09	6301.26	7615.08
ADK87140	4179.16	4380.07	3388.75	3100.67	3771.88	2350.19	7312.92	3281.5	8616.45	4154.13	5779.83	2483.14	4906.34	5662.83	3636.69	6401.23	3231.76	3374.18	4551.49	5971.21	3950.91	2902.29	2884.59	5421.08	6943.68	2912.48	2419.95	2174.5	2416.6	4085.83	3613.07	4033.56	2605.99	3759.15	3208.73	3390.8	5142.65	3264.9	5052.03	3553.91	4514.05	4527.39	1061.08	3523.08	4925.13	1433.51	6916.3	4481.14	2969.7
ADK86804	0	0	0	0	0	0	0	0	0	0	0	0	0	0	0	0	0	0	0	0	0	0	0	0	0	0	0	0	0	0	0	0	0	0	0	0	0	0	0	0	0	0	0	0	0	0	0	0	0
ADK86745	3944.07	2884.21	2937.07	2814.79	3001.1	2320.6	3621.61	3076.96	3340.06	3091.19	5171.33	2247.28	3110.7	4484.19	3122.99	3382.87	2930.22	2671.18	3267.09	3415.86	4424.4	3063.94	5967.05	5340.87	4723.1	3006.27	2132.08	2098.29	2926.38	3159.68	3962.49	3070.17	7477.93	3662.79	3248	3197.8	3586.18	3040.19	3725.57	2839.65	2807.88	3362.56	12133.6	2719.5	3870.71	2759.05	2837.8	3582.08	3496.37
ADK86660	3429.97	2052.24	2312.14	2122.02	2512.38	1828.22	4463.64	2538.63	4086.26	2185.19	4036.53	1750.38	2329.23	4208.57	2230.92	2454.78	2037.87	2172.46	2429.57	2535.24	2843.45	2464.19	2275.89	4289.94	2879.05	2143.5	1857.35	1698.1	2059.28	2078.04	3046.95	2569.89	1386.56	2616.3	2407.55	2860.11	4032.17	2483.65	3634.94	2252.07	2641.34	2941.51	2855.19	2328.43	2904.2	1724.56	3428.72	2308.93	2431.27
ADK86748	5847.91	4122.09	4602.42	4164.26	4938.33	4025.82	3944.33	4309.49	4230.04	4792.64	6928.91	4008.74	4661.57	6831.6	4302.68	5202.02	4184.05	4437.14	4986.94	5316.39	5944.31	4266.71	3450.88	4163.51	5989.27	4060.45	3942.46	3879.88	4298.62	4348.79	5238.45	4700.38	4611.86	4945.8	4774.35	5379.28	6255.5	5014.6	6221.42	4486.37	5437.25	5196.82	5065.55	3861.57	5806.06	3946.53	4119.59	4994.32	4209.01
ADK86899	4655	3185.49	2850.1	3328.44	4154.48	2828.66	3469.02	2989.04	3336.53	3657.02	5841.93	2996.37	3891.47	3918.76	3658.74	3416.74	2870.78	2820.82	3937.08	3552.5	4147.25	2846.21	1402.78	2607.27	3657.52	2872.57	3183.76	2903.92	2742.91	3176.94	2921.53	3464.13	654.601	3851.64	3167.7	4001.91	3876.85	3687.97	4584.19	3151.58	4507.05	3048.95	1167.87	3350.74	4229.11	2796.33	3354.14	3043.54	3172.8
ADK86833	2720.96	1663.11	1488.14	1691.36	1981.43	1530.08	1884.84	1328.77	2028.17	1369.83	3467.83	1563.6	2039.51	3013.83	1718.1	2406.83	1222.97	1681.86	1368.19	1903.28	2358.28	1391.94	849.331	1125.7	2586.4	1606.13	1305.84	1585.53	1645.5	1649.5	1714.34	1278.53	1080.68	1879.29	1626.56	2073.39	2684.59	2003.35	2302.54	1489.89	2282.32	1703.65	1241.8	1762.37	1915.64	1003.99	1750.31	1563.42	977.108
ADK86794	1408.33	1022.12	928.934	1200.97	1126.44	923.077	1222.1	876.714	1270.3	1003.95	1484.05	979.647	1202.26	1295.9	1062.26	1478.74	921.829	1075.85	986.961	1138.56	1339.41	930.79	505.006	576.026	1251.18	1016.11	1037.52	944.893	1014.47	1074.03	990.311	777.973	804.739	1101.28	1020.77	1160.61	1358.78	1158.54	4681.7	939.028	1322.25	1001.19	1617.39	1136.94	1195.31	873.817	1190.63	1069.52	921.483
ADK86791	1391.7	953.605	941.682	1152.18	1049.06	938.865	788.385	989.357	893.725	1159.67	821.862	921.128	1204.33	1262.2	990.471	1697	948.72	1058.51	1114.89	1170.16	1265.72	1093.14	418.373	417.134	1194.17	1025.77	1201.77	989.4	985.374	916.04	1086.4	645.291	405.896	1131.3	1039.47	979.832	1337.94	1134.54	1106.98	1147.96	1326.95	945.973	696.38	1085.69	1193.89	1237.06	975.315	1059.54	873.909
ADK86864	1018.06	726.723	698.336	1016.3	816.478	807.085	1127.58	689.74	1186.94	817.587	862.616	747.064	828.012	915.394	834.191	1161.78	763.208	667.088	767.183	768.366	791.677	852.313	885.921	845.873	753.987	706.388	910.256	882.241	786.072	775.382	834.241	741.277	1266.04	792.461	694.679	823.605	915.429	707.315	836.156	763.634	868.266	775.51	452.9	993.733	754.783	911.74	1178.25	790.795	964.576
ADK86958	1054.73	798.339	747.575	912.305	1168.71	923.187	1037.6	770.516	957.607	796.567	1141.39	943.676	1040.19	974.356	963.743	658.634	944.741	821.342	877.562	870.277	1091.38	756.196	374.634	603.644	791.333	813.701	978.656	974.803	874.344	805.276	954.568	907.734	427.472	882.35	874.522	1107.07	1085.2	979.731	1027.58	854.999	948.587	1010.76	638.03	859	832.31	870.978	928.395	940.436	844.584
ADK87019	541.183	327.999	334.606	437.162	502.27	463.655	398.403	363.537	411.167	409.275	476.084	456.74	395.54	485.847	382.793	637.907	390.599	335.71	394.043	372.498	545.991	575.062	886.815	667.921	451.016	340.141	502.227	450.542	371.284	283.516	546.516	457.92	419.126	403.993	392.768	579.431	564.692	524.811	551.981	559.721	485.324	511.734	267.743	463.438	602.324	509.712	415.534	453.851	584.12
ADK87251	458.382	358.979	422.108	384.649	380.537	298.502	505.887	401.628	505.29	391.367	587.961	412.488	435.871	201.404	311.527	314.875	374.545	379.643	369.741	345.612	442.66	430.915	173.099	312.838	360.709	415.964	467.148	368.523	281.954	298.205	401.128	414.12	225.609	527.307	354.106	496.587	253.616	444.811	341.337	479.081	404.153	444.533	100.078	370.864	426.689	595.473	448.863	424.34	585.42
ADK86754	63.8355	12.1552	0	0	79.2182	55.4724	45.0524	12.2238	0	23.8546	17.9601	57.0898	23.6966	28.2896	16.4935	46.4198	30.5129	17.1736	24.2059	0	34.7377	28.3592	23.3747	0	28.0168	0	29.1344	79.8454	38.7313	19.4071	24.2992	13.8583	10.3696	36.4699	47.5407	38.6121	0	24.9407	13.4889	55.3527	51.6584	29.7165	0	71.786	34.1648	0	17.0479	0	0
ADK86936	614.115	736.882	733.29	585.289	562.211	539.709	394.09	730.356	388.035	608.283	630.124	444.164	569.056	517.301	721.512	369.42	709.771	728.139	589.946	502.661	705.434	682.373	2591.48	1911.19	555.4	577.197	569.998	557.547	462.688	614.534	697.466	579.667	683.669	826.739	840.139	585.351	540.209	526.134	600.571	562.514	692.149	615.73	586.037	648.152	888.079	971.337	392.474	740.88	802.189
ADK86827	1242.53	1292.86	1323.65	898.315	1096.71	1278.4	1210.02	1429.03	1208.57	1159.78	1218.85	1174.42	1088.79	1789.65	1209.73	1077.92	1459.31	1288.65	1347.38	1204.16	1167.34	1828.12	1080.34	809.632	1030.82	1362.01	1610.97	1284.1	1016.71	991.64	1393.44	1267.5	1076.76	1194.57	1360.73	996.796	1512.54	1308.86	1405.38	1457.01	1172.17	1595.42	616.501	1323.17	1491.9	1335.04	1198.27	1083.48	1793.84
ADK87104	6975.01	15858.4	14570.8	10798	7531.31	16784.3	5499.73	16323.7	6572.88	18179	7703.99	15546.8	9205.1	5322.54	11217.8	7991.04	18368.7	16503.4	17877.3	9895.53	7591.41	18947.3	21267.4	15872.1	13687.7	11301.8	14758.4	16073.7	16590.7	9608.01	10669.9	15353.3	3726.86	13042.2	9499.85	8047.27	5097.92	8760.82	5528.66	16677.7	9344.25	10548.7	4884.47	11817.2	9015.46	17590.2	9084.53	11594	11570.7
ADK87057	1875.27	3264.8	2402.69	3181.16	2429.75	4629.9	1619.65	3283.47	1670.14	3293.68	2070.4	3969.03	2946.23	1980.54	3411.39	2087.53	3600.09	3410.64	3423.03	2146.16	2153.01	2934.04	1530.1	1407.5	3250.99	2712.09	3030.56	4238.95	4085.3	2792.37	1707.29	3036.04	537.905	3325.45	2449.44	1969.83	1909.67	1960.52	2211.39	3545	2732.68	1680.9	416.028	3032.7	2502.19	3802.72	2240.44	2368.95	1945.23
ADK87275	5431.57	4764.1	5372.09	4273.94	4394.12	4086.58	5098.2	5435.74	5144.27	5372.25	5644.27	4311.6	4875.39	4547.45	4440.87	3846.21	4903.59	5196.5	5446.94	5890.29	4680.13	4606.4	4469.17	5471.1	4668.64	4829.38	5691.99	4408.28	4099.93	3817.57	5117.2	5840.52	4146.49	5037.77	5450.99	4827.06	4742.04	5064.32	4771.69	4924.09	4474.91	5899.41	2101.75	4662.72	4981.69	6030.11	5071.68	4913.29	5170.78
ADK87055	1765.74	1200.04	1262.65	927.631	1040.25	952.375	1117.93	1394.08	1443.09	1200.29	1294.99	969.351	1115.84	1859.07	891.718	2645.54	967.882	1302.73	1093.99	1560.72	1345.62	1357.41	1068.71	1030.79	1433.24	996.54	1079.42	955.007	974.736	913.905	1221.8	1172.99	309.331	1432.36	1243.87	1221.86	1786.58	1368.54	1404.5	1269.11	1426.68	1378.85	238.512	1329.49	1473.56	1023.63	1345.17	949.484	984.877
ADK87241	1949.79	1571.64	1420.18	1203.96	1402.62	1128.82	1451.07	1527.55	1459.12	1238.03	1392.61	1122.82	1413.67	2050.61	1274.79	2580.43	1216.47	1544.14	1178.59	1442.72	1580.81	1460.18	1342.98	999.863	1781	1424.23	1182.93	1179.69	1236.28	1202.43	1464.84	1113.1	860.22	1682.28	1518.2	1502.42	1898.35	1564.64	1664.06	1352.98	1528.15	1400.51	1209.78	1438.26	1744.62	1148	1435.22	1155.71	1064.31
ADK86990	907.9	681.26	593.032	667.397	602.415	563.221	743.755	533.83	787.481	545.612	547.498	570.202	610.737	885.755	575.7	952.183	519.723	630.249	475.743	644.966	688.677	523.445	294.793	369.518	725.731	655.228	531.362	578.132	641.273	510.521	522.11	309.473	97.2005	852.37	597.136	684.357	859.246	617.873	727.634	570.241	716.887	561.794	116.81	590.977	747.858	453.902	767.972	518.208	377.874
ADK86718	2572.22	2858.87	3228.96	3270.05	3176.92	3064.26	1604.85	3106.38	1687.61	3677.61	2407.78	3571.44	2543	2777.56	2879.31	5142.93	3557.05	2989.76	4016.14	3504.12	3992.94	5011.51	8883.6	5898.26	2847.89	2548.65	3995.9	3227.32	3565.15	2730.57	3592.78	2817.06	4795.54	2501.36	3353.86	3213.28	2845.54	3547.41	3376.3	4245.14	3777.52	3066.37	15944.2	2707.33	5036.87	3943.87	2258.93	3858.22	5595.95
ADK86891	3322.41	2061.73	2440.09	2559.75	2129.4	2417	2053.4	1770.11	2331.13	1849.67	2519.83	2366.87	1600.61	1647.71	2164.95	2888.93	2051.03	1777.84	1685.03	2268.49	2462.26	1730.74	859.111	933.021	1177.22	1547.14	2034.23	2647.66	2181.65	2128.43	2245.07	1395.6	1011.33	3000.37	2280.98	2647.27	1760.23	2354.51	1911.92	1949.36	2336.42	1956.16	986.91	1705.21	2423.26	4762.32	2944.62	2481.65	2589.5
ADK86797	423.116	478.91	517.87	388.797	438.996	272.563	410.594	472.324	367.158	477.403	441.501	302.892	440.068	270.198	368.887	443.176	423.388	420.808	531.484	493.117	441.875	538.656	936.072	650.109	402.882	375.304	558.105	325.251	294.383	338.154	495.201	550.542	746.758	335.802	446.28	438.439	324.548	499.601	373.126	486.323	441.273	516.442	199.92	424.952	440.02	548.209	438.857	542.585	541.178
ADK86914	2692.05	1768.74	1495.53	1180.21	2445.02	1160.79	2779.68	2110.13	1962.93	1205.82	5243.15	1266.84	2191.22	2236.5	1490.18	778.303	1095.15	2230.66	1601.76	1521.99	2591.4	1211.84	1338.84	2423	2029.76	1621.27	1013.5	1187.43	1411.14	2093.07	2177.05	2745.68	3652.68	2135.9	1961.96	2040.39	2724.09	1776.83	3207.33	1267.66	1405.49	2058.33	5354.69	1898.36	2130.89	1032.68	1578.75	1898.3	1173.97
ADK87095	3518.92	1850.45	1752	1278.82	2795.05	1414.94	3572.59	2375.36	2928.11	1440	6689.12	1598.21	2388.72	3165.49	1680.42	1208.01	1149.61	2753.87	1764.5	1955.5	2806.68	1506.98	1012.17	1728.23	2613.59	1983.92	1052.65	1482.69	1942.83	2348.23	2499.54	2653.88	1474.86	2681.31	2250.99	2589.85	3207.01	2365.49	3194.79	1442.85	1736.73	2585.36	4032.58	2072.23	2123.67	1048.69	2081.74	1951.52	1145.69
ADK86752	6425.09	5672.48	5488.14	5331.63	6432.3	4514.96	5884.92	5218.98	5508.89	5182.16	7841.11	4806.59	6103.99	6177.96	5601.47	4752.98	5907.99	5334.9	5334.17	5382.34	6300.62	4964.64	7139.68	6132.95	6203.67	5177.27	5374.09	4728.24	4577.07	6103.07	6251.07	6627.87	1781.8	5388.06	5675.89	6085.7	5996.24	5504.44	6361.62	5256.66	5810.68	6201.2	5099.71	5744.24	6255.67	5117.39	5343.67	5817.85	6217.25
ADK86720	4227.85	2943.47	2728.05	2768.33	3869.24	2568.81	4034.11	2692.63	3546.54	2556.98	4697.57	2704.89	3431.7	4697.07	2897.78	2783.75	2611.05	2947.96	2631.88	3038.84	4066.3	2457.63	1853.38	2130.86	3911.94	2816.8	2446.96	2660.85	2894.14	3443.57	3100.47	2796.44	740.623	3069.96	3103.52	3485.32	4088.96	3267.93	4313.61	2734.92	3308.51	3551.14	1778.91	3095.62	3095.75	1951.37	2963	3040.53	2254.71
ADK86672	1894.84	1242.34	939.607	1171.3	1750.78	1221.5	1260.13	829.135	1244.13	1298.59	2211.56	1471.05	1576.63	2016.91	1083.23	1797.86	879.644	1103.96	1529.79	1368.33	2007.42	900.948	751.002	1087.52	2197.88	966.918	897.808	1330.06	1331.57	1395.54	1104.72	1054.15	732.553	1127.08	1186.64	1637.99	2377.2	1402.68	2161.12	1046.01	1667.96	1268.21	862.174	1556.89	1336.99	893.566	1192.58	1242.92	866.895
ADK87086	1286.58	850.957	866.805	816.988	1097.79	944.838	1322.61	802.459	1416.56	3849.82	1140.26	1055.85	995.791	1184.42	836.283	1066.94	838.287	847.829	4498.24	851.437	1109.7	1047.81	608.792	920.422	3715.46	742.833	991.369	1007.62	1021.43	1025.32	1017.42	1097.47	755.305	932.87	943.551	1243.99	1210.34	1033.01	1153.74	960.187	4723.13	1172.62	447.913	1009.8	791.743	923.622	1160.55	825.059	910.007
ADK86976	968.637	694.712	672.221	727.127	789.006	609.623	857.324	659.053	916.284	14537.8	863.337	703.653	771.282	930.161	649.532	946.874	682.779	604.164	16230.4	729.702	878.363	818.778	432.515	514.948	12365.5	579.135	681.241	718.808	747.276	827.05	813.22	689.007	299.874	657.808	654.092	764.1	880.582	756.153	764.937	868.098	822.398	780.682	402.918	811.773	637.413	593.148	800.737	654.976	744.635
ADK87022	1626.63	1832.06	2007.64	1697.44	1912.98	2130.5	1413.07	2028.18	1373.54	5172.08	1386.05	2086.73	1618.12	1493.91	1822.14	1884.52	2199.91	1858.69	5592.75	1723.11	1942.23	2450.78	3113.5	2742.64	4769.66	1813.9	2284.24	2187.09	2046.87	1619.87	2337.85	1879.38	1405.69	1658.69	1943.72	1774.63	1651.06	1954.26	1706.01	2200.5	1635.4	2029.93	2276.22	1675.02	1829.05	2687.45	1600.94	2100.9	2422
ADK87065	8799.85	6685.95	9223.86	8086.29	7686.14	6346.17	7782.96	8309.05	7819.43	9351.06	7665.43	6191.6	8527.43	9965.98	7586.14	11276.7	8922.14	7326.27	9030.44	10772.5	8235.69	9551.66	13867.9	11161.6	9459.15	8782.79	10753.6	6328.9	5950.47	5794.37	9412.49	8782.06	2021.04	7209.41	8527.28	8253.69	9722.42	9393.41	8156.26	9571.16	8924.25	10126	3312.01	7742.35	8090.13	8440.95	8006.83	8740.03	11190.2
ADK87185	3461.71	2389.48	3657.08	2723.49	2546.55	2308.91	2882.04	3198.07	3066.38	3056.09	2497.22	2302.05	2548.79	4113.1	2319.73	4205.08	3651.32	2761.05	3026.07	4028.26	3749	4067.12	3240.69	2534.7	3553.2	3016.66	3130.45	2290.08	2361.81	2098.93	4054.14	2875.33	2867.22	3163.55	3152.17	2830.25	3817.86	3369.8	3151.67	3783.86	3382.42	3834.68	670.815	2302.76	4202.61	3122.47	2886.67	3566.21	4451.68
ADK86767	6341.16	3713.39	5782.93	4412.86	4504.88	3714.78	4284.45	5131.5	4637.84	4561.55	3857.01	3712.85	4603.34	7532.36	4230.21	6981.19	5450.78	4710.6	4135.72	6096.18	5681.56	7057.33	4010.97	3667.27	4902.4	4802.97	5219.19	3621.16	3919.27	3683.99	6095.86	4368.43	858.292	5228.43	5037.06	5082.33	6916.18	5425.91	5879.19	5745.18	5597.25	5835.96	617.986	3960.28	6582.85	4874.71	4401.76	5288.1	6188.73
ADK86903	6209.22	4461.74	4399.03	4497.16	5423.74	3780.28	7791.89	3339.9	7870.71	3463.89	5078.13	3619.97	6057.82	6872.35	4515.9	5795.27	3610.26	4138.35	3311.03	5152.96	5726.41	3282.67	2763.39	5159.53	5141.26	4078.36	3390.78	3636.09	3912.32	4641.47	4092.3	3704.87	1298.13	4782.23	4565.43	5269.29	6473.14	5168.7	6508.85	3371.6	5298.38	4822.88	4299.71	4607.8	4725.02	1831.73	6812.42	4335.47	2340.56
ADK86698	4869.8	3186.14	3213.7	4269.86	4302.77	2760.82	6395.06	2487.93	6340.11	2936.82	4075.37	2837.63	4802.98	5741.48	3533.43	4574.52	2608.39	3072	2687.01	3817.32	4275.37	2602.09	1328.24	3488.85	3905.82	3031.76	2539.46	2644.63	2761.31	3632.49	3256.89	2675.94	543.106	3929.88	3296.74	4256.6	5266.19	3608.38	5271.08	2693.39	4505.61	3838.04	1857.83	3683.07	3833.9	1576.54	5125.36	3397.65	2832.06
ADK87142	5870.32	4040.13	4346.74	4800.12	5611.54	4320.16	7716.41	3028.81	7288.61	3749.94	5196.42	4118.91	6279.81	5014.94	4260.35	4864.5	3392.96	4271.13	2922.98	4823.72	5258.04	3283	1462.79	4137.4	4524.02	3950.32	3410.21	3948.69	4064.96	4490.99	4071.06	4073.04	2526.29	4865.39	4383.49	5821.39	5393.14	5199.39	6125.65	3333.87	5643.65	5617.16	1760.82	4355.72	3895.1	1726.01	6217.98	4517.98	2048.54
ADK87081	4283.61	2882.88	3265.2	3682.36	4092.41	3145.27	5785.11	2431.25	5630.8	2825.24	3452.99	3257.68	4090.12	3948.26	3118.29	3358.87	2983.91	2754.43	2705.09	3541.97	4205.17	2962.65	1052.83	2101.33	3421.44	2758.56	2602.41	2888.36	3077.94	3479.5	3670.9	2748.14	1978.46	3795.95	3096.7	4220.92	4038.15	3488.85	4727.23	3175.28	4068.8	4344.23	1397.37	2982.59	3853.39	1970.94	4800.95	3533.02	3268.85
ADK87122	1338.24	808.445	882.882	1024.21	1145.77	908.988	817.394	876.491	890.117	909.37	899.759	998.519	1211.58	1368.04	884.433	1384.66	905.764	891.56	763.56	1172.03	1505.03	1072.57	279.35	426.717	1269.39	823.858	866.235	871.822	887.806	1025.2	1062.84	682.773	415.327	1096.68	942.34	1078.96	1250.73	1193	1333.02	1103.15	1303.32	1075.11	291.673	906.304	1440.14	639.991	758.771	989.884	1030.89
ADK87039	944.225	470.291	569.229	793.306	594.485	470.494	936.178	495.763	1009.39	539.392	395.325	521.953	724.574	641.297	495.064	851.983	494.022	535.901	451.824	635.597	747.469	635.852	231.154	341.642	624.737	474.57	539.623	490.542	571.186	553.554	607.861	361.407	144.074	731.623	495.718	614.738	675.677	613.061	707.331	626.163	786.106	613.8	151.172	524.054	742.345	467.736	811.705	591.804	565.741
ADK86982	297.952	1229.51	516.789	661.64	480.381	861.865	397.763	407.76	384.635	626.764	247.567	746.406	376.556	307.193	762.091	855.941	497.248	391.276	644.018	864.79	399.273	492.42	562.583	358.667	317.192	457.659	596.116	1023.11	1044.77	393.636	669.432	367.835	1367.69	289.088	531.099	333.561	373.625	556.103	327.122	611.395	474.57	451.583	1907.27	929.634	483.983	461.746	708.9	541.803	560.432
ADK86818	273.584	814.483	294.754	419.577	352.412	519.626	433.947	259.847	392.945	258.928	360.834	507.02	360.759	259.816	375.981	513.137	297.138	385.766	302.465	463.097	278.145	237.405	266.222	404.271	222.481	368.786	300.191	561.062	591.592	337.517	353.464	285.177	568.619	338.286	364.093	320.096	280.688	377.752	287.172	264.938	292.491	310.148	763.997	674.278	341.072	267.158	579.506	290.508	193.21
ADK86733	972.279	822.773	837	717.972	921.263	715.344	878.157	851.31	806.528	877.33	914.152	789.268	911.032	886.547	711.615	638.26	925.852	787.901	944.565	924.256	1045.63	881.592	850.496	1019.72	707.761	796.394	1151.97	797.853	727.915	715.995	931.041	763.42	222.258	788.398	938.921	828.894	942.989	892.76	858.076	1001.21	854.267	937.949	309.59	853.602	865.216	1069	826.947	835.504	1120.46
ADK86773	800.938	574.568	561.413	477.277	687.138	636.39	551.504	547.918	607.493	525.298	646.485	698.67	648.958	1042.21	585.781	741.983	533.891	619.083	528.476	648.076	926.163	674.235	227.49	306.806	491.896	589.239	659.792	682.019	554.269	494.851	633.54	417.64	209.502	657.752	703.757	696.477	1026.89	749.725	847.224	646.326	666.107	614.265	75.2926	671.492	677.659	494.422	569.941	581.746	560.098
ADK86854	836.485	566.015	606.154	637.72	705.299	585.101	892.572	581.322	921.26	699.754	605.264	629.737	696.455	876.864	595.273	975.448	562.595	582.734	628.32	650.24	827.53	623.71	393.427	369.062	555.24	553.14	707.432	675.243	583.069	580.696	663.774	475.765	295.946	765.877	621.932	786.235	941.357	714.167	788.101	709.722	811.804	655.98	174.174	659.002	613.474	758.932	826.179	537.809	779.637
ADK86904	1558.53	1571.22	1238.98	1640.32	1444.49	1300.92	1354.91	1619.69	1154.13	1313.98	1356.8	1333.14	1443.31	1202.78	1570.7	880.685	1528.07	1688.13	1437.89	1460.54	1531.75	996.1	1495.25	2754.25	1183.21	1750.83	1427.43	1291.96	1425.62	1371.99	1182.23	1318.82	8521.49	1760.54	1634.22	1398.22	1250.39	1299.18	1385.57	1121.09	1218.48	1313.97	4145.73	1415.54	1357	1258.12	1268.6	1310.82	941.289
ADK86972	1162.67	1077.46	887.073	1059.24	939.962	913.127	620.725	1140.31	647.811	814.709	981.535	1005.46	961.982	932.824	1068.52	721.517	973.656	1109.42	877.735	1014.76	1018.46	910.52	1124.52	1277.26	800.472	1296.68	921.022	933.703	950.625	1260.97	861.475	789.261	682.71	1166.68	1145.29	935.12	1086.01	892.745	895.952	818.912	902.352	765.57	1814.08	1113.34	1023.7	959.34	740.808	841.716	806.088
ADK87084	452.046	340.395	319.774	334.656	312.047	312.723	246.513	343.09	266.599	318.615	377.483	346.372	316.117	320.86	230.93	472.025	286.685	343.534	308.124	308.913	328.524	346.668	330.237	332.777	269.85	305.605	354.12	302.271	323.412	7892.42	370.663	274.734	148.053	378.471	345.625	343.876	370.382	369.27	313.206	364.51	322.737	329.492	329.375	406.212	300.373	352.671	324.674	289.895	352.899
ADK87230	2651.47	2879.58	2916.29	3355.55	2038.79	3001.6	1765.77	2276.09	2354.55	3136.8	1912.68	2718.54	2347.38	2717.61	3081.45	3946.25	2510.1	2469.98	3020.46	3240.26	2292.66	2316.98	1721.08	1405.34	3190.86	2596.15	2609.78	2765.39	3170.86	4347.87	2260.99	1900.26	3425.83	2548.22	2856.39	2144.1	2601.16	2388.76	2059.27	2501.21	3370.77	1988.04	2476.28	2477.79	2875.62	2589.62	3122.34	2483.82	1741.26
ADK87204	1805.01	2119.75	1735.92	1799.22	1457.18	1727.07	866.117	1643.88	942.2	2045.85	1306.15	1658.16	1452.36	1496.79	1890.3	2767.02	1684.14	1675.01	1928.19	1955.1	1710.04	1584.8	846.119	802.884	2078.69	1676.6	1770.38	1680.32	2118.61	2334.7	1518.32	1099.24	740.565	1671.96	1835.46	1459.01	1467.69	1653.07	1325.96	1893.1	1805.26	1317.79	1355.34	1636.87	1847.9	2190.91	1374.95	1686.54	1436.57
ADK87216	883.225	1203.82	1008.17	1072.55	1168.15	1156.83	855.494	1132.78	794.228	980.734	932.154	1036.17	1036.5	932.872	1104.85	1243.28	1145.67	1069.32	946.812	934.204	939.082	836.662	791.687	788.533	803.504	1115.23	996.248	951.676	999.084	1472.6	1035.27	1106.51	574.945	813.559	1178.91	988.781	1068.58	980.679	1110.13	925.956	833.524	1003.98	1032.78	1060.8	1037.58	985.166	1024.34	1010.52	941.708
ADK86843	1233.8	1629.7	1524.59	1890.89	1632.32	1654.57	1148.6	1386.29	1064.72	1680.82	1446.62	1764.26	1654.03	1020.79	1917.51	1199.59	1728.47	1446.44	1626.78	1378.87	1468.44	1707.99	2791	2438.78	1329.14	1574.15	1745.34	1669.1	1660.25	1710.25	1472.47	1744.86	7711.45	1336.33	1504.64	1485.23	1273.79	1280.11	1272.03	1454.27	1406.6	1411.69	4797.83	1671.4	1418.74	2035.05	1266.57	1552.22	1833.47
ADK86697	628.764	524.221	387.977	582.557	607.632	820.826	505.396	368.575	509.643	440.592	575.068	797.658	555.625	570.947	595.066	592.742	408.865	439.716	391.728	444.003	638.269	405.287	347.924	618.666	488.549	589.117	467.543	719.732	6133.08	565.92	420.062	344.647	1837.41	525.579	553.37	561.597	628.474	499.601	519.099	452.911	516.009	409.553	1712.33	725.973	401.703	327.538	508.664	4513.44	295.87
ADK86897	592.502	434.208	334.607	586.171	409.724	626.373	364.484	348.016	422.824	450.165	352.559	653.518	479.97	474.719	439.745	775.496	359.362	431.275	364.972	456.293	461.802	402.649	251.01	258.872	497.398	401.703	411.826	662.48	655.133	457.543	351.195	266.548	734.115	495.611	435.901	450.068	509.74	480.461	380.506	458.816	568.233	344.217	571.669	570.092	430.916	355.548	477.846	356.435	260.121
ADK87191	353.803	314.203	259.534	340.071	284.121	289.148	275.024	216.327	335.408	303.802	276.111	292.227	330.486	310.879	283.567	556.394	232.469	279.683	259.35	295.827	260.685	260.27	221.953	201.35	308.707	287.243	297.05	362.872	330.249	320.076	257.817	223.915	192.144	263.731	259.164	254.684	349.81	259.824	277.009	279.91	355.068	253.769	271.597	483.939	293.311	338.274	365.943	217.215	260.345
ADK86829	1028.78	1469.44	1322.13	1353.22	824.748	871.846	663.376	1670.6	534.498	1091.13	990.826	761.419	1209.57	643.706	1339.08	573.891	1408.03	1607.58	1076.7	1002.49	825.135	823.392	1014.82	1030.28	781.682	1530.44	1127.18	814.261	1018.32	1253.86	781.107	1098.21	365.215	1482.96	1459.73	747.427	815.425	838.818	865.092	800.617	969.054	803.311	369.214	1363.89	953.926	1751.82	626.726	1092.17	889.761
ADK86941	1019.93	1114.5	782.29	1118.15	594.439	712.766	750.838	942.622	726.697	583.664	826.675	830.025	948.204	595.542	899.068	527.989	737.365	1183.37	597.448	740.471	579.569	508.012	507.01	532.22	745.788	1214.2	577.87	729.094	870.519	890.639	459.117	557.791	96.7688	1316.25	1002.93	635.57	652.742	672.044	700.824	620.856	811.373	614.687	265.715	1067.12	647.578	760.198	801.823	777.609	319.54
ADK86778	1045.61	904.425	931.998	1069.05	877.533	978.541	735.686	1140.4	696.031	864.472	779.077	966.609	929.205	744.88	935.78	618.086	1009.72	1100.59	828.658	899.52	792.305	882.207	929.898	1038.14	746.398	1016.85	1022.98	916.891	941.247	838.078	914.6	942.36	613.657	1140.82	1060.82	920.301	871.969	908.855	792.609	963.015	837.171	901.288	405.839	898.44	817.182	1037.86	836.798	1023.32	1009.04
ADK86839	701.052	496.56	522.171	509.86	528.697	560.931	396.154	585.344	453.392	436.394	538.794	589.309	558.313	442.233	542.102	532.98	480.585	581.313	510.199	513.738	551.998	525.241	721.682	869.468	433.517	499.618	508.396	587.343	551.61	436.376	480.092	538.088	113.261	665.393	553.333	631.035	495.216	520.409	504.209	520.158	598.432	540.107	228.118	595.486	561	570.958	498.433	576.307	521.582
ADK86948	1060.9	797.143	1004.37	896.79	1231.92	1130.73	692.311	947.491	646.947	1013.48	1161.58	1309.93	885.701	1346.98	961.725	1139.11	1060.75	1065.48	1046.62	1001.66	1357.04	1060.23	788.668	882.611	913.681	1083.88	1061.3	1246.77	1018.64	848.658	1106.31	1038.97	910.121	911.488	1053.49	1219.86	1209.2	1192.87	1143.28	1076.2	1101.06	1050.37	1195.03	918.39	1304.89	1227.57	835.555	1018.32	1089.12
ADK86881	1819.69	1275.89	1751.18	1855.44	2431.65	2794.2	1672.6	1642.27	1605.98	2374.67	1997.73	2695.72	1592.5	1717.16	1822.21	1714.54	2698.11	1519.02	2276.36	1802.82	2023.69	2738.9	1339.2	1434.79	1465.1	1720.6	2868.29	2738.34	2062.4	1335.55	2204.01	3021.92	971.027	1834.87	1909.24	3010.14	1668.16	2028	1735.91	2498.08	1915.39	2230.69	1260.47	1299.97	2038.44	2143.5	2059.98	2058.75	2745.37
ADK87048	1704.18	1274.16	1715.04	1781.29	1992.24	2094.83	1602.45	1677.46	1657.08	1838.36	1653.58	2114.43	1606.31	1859.93	1570.46	1531.77	1930.82	1510.38	1836.23	1596.09	1832.66	2179.16	915.943	1036.74	1284.4	1573.9	2382.67	2130.57	1606.02	1359.44	2083.69	1995.39	442.75	1718.63	1798.64	2133.2	2072.57	1841.03	1941.3	2033.18	1833.52	1869.64	634.148	1421.58	1837.38	1824.34	2011.88	1765.52	2503.84
ADK87102	1086.89	654.556	654.9	839.038	968.57	1029.13	1043.34	518.278	1256.3	682.255	781.014	1135.55	785.732	1062.82	703.803	817.723	579.304	637.513	585.141	753.661	891.599	709.473	185.983	374.488	658.594	718.308	798.54	1103.69	876.359	589.931	743.85	629.883	136.68	846.49	710.066	982.794	1065.54	887.556	803.155	796.892	950.538	787.96	224.981	682.25	805.401	520.99	1314.19	668.89	593.053
ADK87171	1777.65	1962.81	2394.43	2144.56	1487.81	1017.31	1367.63	2104.04	1291.44	1351.44	1777.26	1087.85	1492.94	1218.04	2137.15	1009.1	2312.63	1896.26	1365.21	1933.36	1373.38	1450.08	961.878	763.455	1423.08	3613.43	1706.38	1065.08	1128.25	2236.84	1737.86	1359.35	488.785	2057.89	2229.66	1782.45	1429.13	1455.81	1418.64	1430.46	1555.62	1694.58	888.1	1689.15	1716.41	3228.99	1455.49	2289.7	1613.91
ADK86823	1718.78	1653.13	1850.99	1940.14	1255.61	1052.3	920.556	1543.39	1014.58	1117.23	1095.09	1252.11	1355.41	1237.83	1913.37	1358.76	1631.42	1586.09	1084.53	1839.27	1337.17	1148.42	472.027	358.711	1254.75	3282.79	1362.76	1054.71	1223.13	1975.79	1224.78	797.564	481.254	1900.99	1940.44	1482.05	1370.99	1390.62	1163.94	1276.97	1548.79	1270.45	189.617	1595.51	1339.15	2362.77	1123.25	1789.02	972.881
ADK86768	2493.73	2153.16	2867.86	2603.39	1663.66	1520.42	1209.03	2243.02	1412.09	1674.99	1328.16	1659.68	1821.12	1706.61	2578.54	2111.73	2274.62	2275.51	1442.55	2452.13	1609.18	1672.86	947.122	760.901	1716.42	4381.02	1793.18	1530.42	1628.79	2689.99	1692.03	1120.04	567.536	2693.61	2432.39	2203.84	1878.53	1716.81	1641.23	1834.02	2073.49	1640.95	316.188	2101.67	1852.5	3181.11	1692.2	2356.79	1328.63
ADK86690	1814.88	1484.59	1640.72	1748.49	1647.68	1585.36	1519.93	1447.42	1711.72	1444.39	1129.22	1581.98	1517.2	1477.43	1746.11	1935.2	1551.09	1485.83	1396.89	1623.72	1490.62	1253.5	698.175	824.215	1394.74	1998.6	1616.33	1620.36	1519.11	1518.62	1351.45	1201.02	719.602	1751.99	1703.6	1852.61	1648.39	1553.79	1484.96	1428.87	1686.71	1433.93	553.402	1505.94	1321.77	2070.85	1847.66	1554.35	1271.02
ADK87040	860.01	607.188	777.242	709.094	1006.49	1120.86	580.309	716.603	715.703	878.826	537.984	1070.04	707.546	622.481	713.573	1251.26	880.811	715.231	761.895	670.017	761.276	889.296	285.267	317.093	668.127	718.88	954.016	1033.13	945.216	638.917	778.003	931.858	174.094	858.071	768.13	1167.52	718.05	890.664	675.24	905.218	834.625	857.786	152.66	654.861	634.148	1088.04	837.426	753.687	776.579
ADK86813	2355.01	3903.42	2599.48	4405.05	2993.38	3544.52	2533.77	3235.2	2674.88	3062.33	2247.36	3625.92	2914.88	2318.27	3219.69	2612.98	3110.65	2957	3233.23	2563.76	2462.97	2569.79	1981.24	2262.67	2145.97	3176.44	3836.31	3604.86	3632.74	2408.95	2498.31	2825.64	1841.91	3462.15	3012.73	2912.64	2406.77	2734.18	2165.49	3453.48	2976.94	2943.72	1298.24	3405.79	2070.75	5057.43	2988.92	2265.11	2478.32
ADK87195	1868.8	2292.76	1577.48	3002.41	2162.65	2342.02	1906.69	1657.75	1993.11	1567.09	1580.98	2406.16	2032.87	1774.17	2528.45	1630.61	2045.05	1933.6	1540.33	1737.88	1985.62	1895.26	649.274	855.29	1976.44	2130.42	2128.54	2554.3	2096.17	1502.03	1646.3	1494.79	555.255	2476.48	1946.18	1962.55	2087.45	1926.44	1881.41	2201.3	2281.04	1552.62	764.671	2460.91	1629.22	2699.54	2318.14	1861.15	1809.29
ADK86998	699.959	632.006	509.977	657.705	766.305	597.219	630.253	546.616	590.924	437.345	939.234	625.386	617.012	598.829	676.136	465.724	578.007	615.277	403.502	535.898	685.759	532.853	401.557	593.312	644.698	568.592	462.313	652.131	621.574	448.397	675.82	755.892	357.839	759.279	627.443	829.342	609.755	616.909	665.518	591.923	630.009	603.041	660.186	725.224	581.413	534.455	634.922	658.995	538.614
ADK87163	1335.45	1324.46	1283.68	1709.08	1695.53	1697.11	1177.2	1935.55	958.258	1288.41	1540.25	1595.32	1596.8	1289.39	1702.07	524.348	1660.88	1591.14	1582.19	1141.36	1374.66	1275.13	1108.1	1661.47	1097.99	1496.11	1769.05	1598.03	1620.11	1402.77	1313.13	1988.67	359.472	1320.5	1795.11	1525.78	1546.42	1453.06	1708.29	1321.8	1158.13	1405.99	373.318	1583.13	1049.5	1672.83	1088.54	1601.7	1482.98
ADK86866	1225.08	1284.96	1162.53	1502.43	1673.19	2042.52	881.753	1525.31	710.357	1194.43	1397.91	1954.62	1519.81	1003.19	1745.85	799.003	1647.73	1576.01	1276.11	1264.68	1391.51	1325.69	601.134	741.124	1041.77	1306.54	1524.3	1726.2	1765.59	1411.58	1156.11	1411.42	366.152	1496.54	1782.48	1597.83	1047.92	1453.03	1181.52	1530.77	1389.15	1428.34	381.638	1312.69	1012.87	1178.35	872.302	1542.64	959.348
ADK87033	586.128	525.183	561.243	714.198	604.83	722.693	509.367	565.845	562.913	594.391	497.034	814.81	637.531	324.265	593.915	458.895	539.149	566.577	658.179	562.3	602.81	672.23	522.314	452.492	470.128	546.897	729.711	757.374	799.097	515.39	617.052	570.71	273.373	591.506	642.173	656.728	430.142	611.126	461.658	700.384	619.435	595.11	289.21	602.126	465.972	733.38	572.41	634.658	759.1
ADK87035	254.33	254.299	289.233	292.536	328.012	497.824	167.645	465.917	209.684	525.678	158.344	411.485	375.786	77.6494	310.081	379.504	380.311	369.909	470.13	294.761	310.353	680.154	419.948	215.119	227.805	328.495	489.763	657.063	526.088	286.808	277.976	308.938	235.941	178.941	389.031	368.086	86.2217	432.237	266.204	574.309	403.217	310.081	80.5633	319.333	401.62	409.615	290.552	274.309	361.407
ADK87246	568.149	701.173	544.834	374.672	785.232	766.736	496.142	618.896	352.247	660.299	1110.7	858.383	446.744	482.916	591.096	654.283	474.529	499.771	656.869	632.128	708.051	388.074	462.984	319.957	453.643	532.65	753.491	646.643	583.562	475.95	757.248	943.389	1805.14	684.073	595.925	931.465	624.059	699.428	671.178	669.035	711.59	679.761	2764.35	770.428	675.524	808.164	498.481	605.57	565.408
ADK86746	1332.13	1794.73	1223.41	1238.05	1841.12	1655.52	1557.8	1998.34	1194.05	1365.05	2075.09	1653.37	1583.53	1660.36	1549.43	760.494	1614.16	1632.15	1517.76	1191.89	1626.12	1129.54	1021.61	1054.64	1132.17	2090.89	1975.48	1612.34	1358	1282.48	1461.96	2051.54	1151.91	1804.42	2000.07	2015.56	1937.41	1873.08	1760.91	1352.98	1352.71	1993.14	7334.74	1642.19	1434.41	1998.9	1377.49	1387.41	1394.22
ADK87164	472.095	444.706	369.821	373.622	544.708	430.888	462.982	429.74	395.765	398.576	565.737	468.979	456.531	317.99	380.749	341.039	449.806	479.065	446.515	337.728	477.379	416.057	1088.69	1148	392.12	326.926	481.666	475.06	480.075	428.059	480.937	637.448	368.616	407.176	437.817	509.355	406.846	391.548	493.545	459.124	380.027	466.578	482.379	555.797	390.019	481.436	409.918	453.252	505.403
ADK87097	2007.21	2710.96	2662.49	2364.36	2898.43	2099.14	1945.4	2987.42	1435.53	2628.47	2292.32	2157.65	2195.19	1408.75	2859.98	1248.13	3065.25	2627.43	3163.74	1982.95	3124.95	2653.97	4925.03	3319.62	1705.81	2626.04	2684.84	2434.05	2305.4	2413.52	2700.31	2724.28	1124.16	2396.87	2622.61	2671.18	1746.27	2185.75	2727.57	2178.28	1933.78	2683.08	12524.8	2341.48	2156.52	3936.54	1818.67	2810.05	3635.34
ADK87087	1025.68	1110.79	1030.39	1063.43	1050.82	984.047	748.968	1251.9	742.89	910.761	1097.76	882.089	1006.2	874.603	1103.94	558.763	1170.13	1134.04	1114.97	1018.44	1037.16	857.898	1126.32	1201.47	976.819	1089.63	979.704	915.347	901.602	767.312	1054.21	1049.43	1309.9	1154.75	1014.35	891.822	843.26	955.231	949.324	1050.45	914.406	891.528	2016.5	1011.53	1003.98	1177.21	981.002	1050.38	940.981
ADK87148	333.749	243.656	203.575	283.644	299.725	327.523	289.831	228.754	288.04	214.783	288.172	378.05	288.14	278.846	243.987	233.224	214.827	283.251	223.906	220.71	262.471	208.117	179.976	246.661	263.917	276.006	236.087	332.276	303.35	209.035	236.155	184.72	134.018	329.153	278.582	319.526	298.074	273.601	271.517	230.645	296.29	232.969	217.166	324.953	247.535	222.703	323.145	226.325	191.106
ADK86706	426.127	273.956	333.931	350.747	312.266	414.886	272.266	357.479	303.636	368.897	251.708	382.516	313.031	366.733	280.156	487.796	343.909	339.109	332.852	340.646	313.706	394.798	195.677	211.794	363.862	311.916	359.349	400.54	399.597	265.468	412.988	233.033	123.949	409.044	339.597	302.587	388.971	311.203	301.733	410.685	332.646	338.107	164.522	274.458	389.908	413.608	325.032	302.856	333.935
ADK86959	2333.21	1430.25	2100.07	2429.55	2410.56	2640.11	1661.3	1929.63	1846.02	2632.76	3116.69	2610.12	2144.15	2924.41	2433.21	2421.62	2585.48	1687.72	2858.1	2551.23	2299.82	2901.39	4964.2	4373.09	2185.71	2203.89	2939.98	2523.59	2405.8	1501.51	2778.58	3310.67	1055.82	2002.13	2205.88	2292.1	2725.94	2222.38	2418.94	2702.46	2743.14	2251.38	708.238	1562.88	2907.38	1872.98	2006.25	2533.36	3119.84
ADK86892	0	0	0	0	28.1257	66.746	0	0	0	0	0	55.1701	0	57.2598	0	0	0	0	0	0	73.0402	0	0	0	0	0	0	0	0	0	0	0	70.535	0	0	0	0	0	26.5274	26.1422	0	0	0	26.7592	0	0	0	29.747	43.6897
ADK87126	452.576	865.889	921.184	841.562	387.742	314.475	374.05	583.825	434.447	407.452	494.877	329.726	416.023	212.868	854.32	491.571	589.746	549.288	386.483	449.701	336.902	374.793	201.559	146.64	592.444	1114.23	412.143	393.258	360.037	680.564	381.88	363.753	120.184	790.184	627.258	596.333	224.331	410.688	288.321	459.609	528.542	425.685	119.836	588.588	431.766	1758.46	477.279	714.207	399.847
ADK87157	0	0	0	0	0	0	0	0	0	0	0	0	0	0	0	0	0	0	0	0	0	0	0	0	0	0	0	0	0	0	0	0	0	0	0	0	0	0	0	0	0	0	0	0	0	0	0	0	0
ADK86989	26.4187	10.8681	5.84643	6.07746	45.6411	67.6953	30.0918	15.6027	36.592	16.8495	24.6721	44.7638	61.0982	0	6.44195	38.9573	0	16.5994	26.6373	30.6184	29.6316	42.0019	17.6947	20.7598	24.3395	0	47.7777	53.8542	81.406	15.3218	39.3322	5.02295	52.4613	11.6375	11.8758	38.5409	5.37379	29.3883	53.8094	58.3309	50.2611	25.7678	5.02113	16.2839	35.338	15.3176	49.6696	12.068	13.2933
ADK86771	607.665	455.693	683.132	698.948	424.794	448.742	890.687	523.372	915.715	556.223	378.328	500.513	533.368	403.518	637.97	502.262	761.326	428.649	591.419	591.777	474.299	858.436	1467.07	1327.55	562.116	556.456	767.4	591.402	575.834	575.131	776.349	593.72	542.802	594.838	512.174	650.799	516.815	447.091	393.563	715.736	577.033	695.593	1708.33	511.539	678.66	847.259	819.809	738.769	1094.73
ADK87269	0	0	0	0	0	0	0	0	0	0	0	0	0	0	0	0	0	0	0	0	0	0	0	0	0	0	0	0	0	0	0	0	0	0	0	0	0	0	0	0	0	0	0	0	0	0	0	0	0
ADK86934	603.383	431.891	628.706	750.089	712.235	308.557	785.448	673.701	629.484	529.48	624.098	376.303	673.706	329.691	635.779	189.569	651.833	619.478	510.372	423.525	638.286	447.598	166.135	169.416	539.42	973.449	809.654	366.366	300.322	406.755	566.817	457.073	161.261	835.997	579.437	841.536	406.275	652.277	538.701	539.563	585.075	692.888	144.445	276.445	485.786	1346.36	514.473	692.356	827.718
ADK86880	273.56	240.661	231.896	223.263	328.006	215.083	359.372	248.899	315.519	127.995	371.629	235.971	329.548	228.931	308.251	132.606	156.973	281.271	170.913	181.015	328.519	191.033	162.072	195.667	217.99	354.677	209.902	240.632	200.685	236.243	186.273	243.306	124.746	350.983	265.502	350.249	240.605	262.171	303.595	195.025	233.894	268.799	81.3644	211.82	243.453	186.76	278.075	214.728	204.856
ADK87034	0	0	0	0	0	0	0	0	0	0	0	0	0	0	0	0	0	0	0	0	0	0	0	0	0	0	0	0	0	0	0	0	0	0	0	0	0	0	0	0	0	0	0	0	0	0	0	0	0
ADK87136	752.412	1141.78	1219.7	907.804	835.147	970.041	921.45	886.226	1015.08	1015.13	986.324	816.307	818.332	294.939	1114.28	864.56	1132.17	793.435	863.644	954.346	706.469	1143.25	2918.1	3130.84	842.257	895.076	1028.21	977.684	826.84	1106.18	1177.83	917.855	395.742	955.088	975.655	970.458	444.158	889.666	595.521	907.707	735.122	1000.74	788.254	891.865	1384.14	1135.96	1100.52	1162.7	1204
ADK87247	506.824	294.097	331.192	420.409	489.794	319.378	414.588	415.536	401.934	378.148	616.617	380.624	391.528	379.267	399.314	500.278	317.063	371.273	374.924	372.264	535.33	372.936	423.979	440.196	407.997	567.253	417.953	318.542	316.098	317.262	460.575	360.401	1799.27	573.371	390.622	489.318	449.62	527.796	545.167	447.294	472.449	434.003	322.274	386.374	583.831	770.66	420.963	477.505	536.947
ADK87069	202.899	193.68	151.832	192.878	202.71	221.12	196.515	155.361	258.885	249.693	206.083	228.21	142.5	57.6857	146.83	190.591	107.428	159.307	144.475	177.458	199.806	187.738	115.477	185.275	143.662	157.667	197.123	274.307	207.439	134.099	223.61	204.234	180.87	219.51	157.313	185.232	90.6563	178.276	177.644	187.089	218.162	231.319	123.901	142.842	250.766	164.049	223.469	162.252	222.844
ADK87017	482.801	433.85	409.981	453.856	503.988	501.429	331.905	372.608	344.357	477.403	408.94	524.875	432.161	405.483	375.474	462.917	362.656	382.971	443.13	368.077	451.265	385.351	405.556	456.901	334.342	394.739	501.191	498.632	518.963	333.339	434.962	506.242	1082.95	415.104	448.842	554.911	486.136	479.974	372.438	473.275	482.529	411.457	812.437	448.194	402.285	481.739	446.694	446.948	447.937
ADK87037	478.239	463.536	325.496	447.188	446.726	467.255	348.621	370.837	452.72	339.211	467.508	410.812	427.687	446.226	441.499	403.163	319.073	399.929	316.55	469.529	390.724	292.494	261.408	369.21	410.092	486.766	399.258	494.237	445.051	275.198	373.198	327.076	354.031	436.676	448.519	467.869	457.522	423.875	374.914	343.573	480.695	375.851	283.635	463.901	356.667	336.132	492.22	358.533	282.766
ADK86957	658.789	659.365	668.365	836.982	633.143	599.655	779.554	667.586	777.581	689.017	610.288	680.824	604.529	364.954	721.372	511.589	582.571	734.273	763.966	612.041	566.233	527.278	1026.22	1042.64	516.632	658.996	754.168	560.306	589.584	471.187	612.3	602.769	519.71	719.659	750.277	633.111	422.129	571.735	537.807	544.178	709.833	654.619	533.735	671.328	561.09	829.474	913.167	756.37	663.57
ADK87177	1259.02	1164.58	1767.34	1643.52	1031.24	1756.23	651.976	1424.07	852.022	2150.8	940.627	1607.85	6280.01	1359.24	1683.96	1897.37	1827.29	1323.12	1921.43	1959.94	1228.31	1521.31	1014.16	897.135	1484.23	1679.62	1844.28	1455.99	1658.55	1251.53	1118.64	1126.06	613.262	1166.63	1769.87	1319.71	1235.02	1306.07	1110.72	1425.06	1815.94	1310.84	294.509	1425.02	1468.17	2440.47	1143.27	1492.25	1371.98
ADK87109	2891.77	2608.9	2982.32	3980.81	3118.02	4270.93	3300.52	2654.37	3495.09	3897.83	3114.42	4399.85	3027.36	2762.84	3476.1	4852.88	3402.03	2657.89	4003.28	3599.61	2872.61	3401.57	3740.51	4634.69	2990.03	3365.6	4147.07	4298.9	4165.13	3071.56	3044.94	3479.47	2720.26	2762.25	3156.9	3130.54	2647.5	2806.81	2630.33	3977.96	3356.3	2998.96	1779.67	2792.52	3232.46	3754.8	3663.92	3474.17	3512.69
ADK86757	1553.03	1872.59	1896.19	739.169	1445.6	2264.19	1067.47	2161.24	1006.66	967.734	750.184	2381.92	1362.36	1706.95	1175.25	1353.76	1310.4	2523.61	917.929	1241.32	1601.75	756.81	717.37	683.827	1110.1	1700.55	1076.1	2524.48	2819.03	1604.68	1366.79	1069.1	48.3378	1120.53	2708.23	1395.1	1742.89	2442.47	1472.52	1236.16	1082.51	1671.47	305.347	880.231	1850.51	1304.1	1132.7	1223.14	673.664
ADK86687	4108.26	3537.25	3154.32	3431.68	3619.06	4104.9	2484.77	3040.29	2632	3075.54	3691.61	3926.19	3476.02	4815.56	3478.68	5232.24	3486.54	3024.63	3240.56	3971.66	4376.09	2929.46	1893.84	2057.04	3632.03	3420.5	3407.8	4410.73	3972.06	3418.97	2794.47	2779.09	1078.54	3133.86	3811.75	3586.61	4282.74	3661.62	4262.93	3527.25	4256.45	3032.17	1064.1	3741.74	3415	2896.14	2537.35	3101.05	2712.14
ADK87072	2858.73	2257.25	1849.5	3220.79	2504.81	2256.61	2643.06	1330.07	3253.28	1614.87	2844.8	2564.19	2578.61	2618.39	2095.04	3270.24	1376.09	1689.04	1480.57	2281.2	2504.09	1541.89	1134.58	1799.11	2325.21	1740.62	1828.48	2686.85	2557.21	1921.44	1789.98	1782.06	1903.54	1832.14	1996.94	2401.03	2935.25	2211.28	2620.99	1869.59	3013.76	1969.33	1228.43	2503.47	1845.77	1247.65	2716.71	1873.17	1346.09
ADK86985	1358.23	935.875	790.844	1175.23	1174.84	1441.22	977.992	609.237	990.2	763.659	1263.85	1346.03	1155.93	1467.2	1022.62	1028.34	824.561	897.64	724.357	895.241	1243.11	829.783	508.938	729.785	1014.02	848.172	762.514	1487.94	1423.77	1182.29	882.823	887.258	555.343	876.356	1007.47	1016.07	1376.38	1008.18	1472.01	910.809	1133.13	827.681	640.694	1146.77	809.012	604.513	911.999	882.132	706.501
ADK87281	625.435	400.61	346.284	578.793	532.55	664.812	614.426	338.48	702.528	398.39	500.582	663.846	556.576	500.277	436.065	513.489	351.932	414.888	365.898	411.764	525.901	457.477	316.965	338.234	444.757	372.721	439.151	734.425	694.917	531.907	468.356	354.479	358.037	457.778	409.962	469.342	539.35	436.49	557.99	494.994	568.36	408.231	376.497	581.92	370.051	374.211	618.118	406.821	425.192
ADK86684	611.135	358.075	349.488	451.166	410.837	478.074	323.51	335.483	380.796	346.675	340.244	486.95	392.413	597.432	447.776	543.127	271.761	424.602	334.758	417.14	465.486	371.104	236.15	279.942	367.125	419.849	371.951	593.324	558.303	441.622	417.123	216.468	281.116	493.437	468.872	375.054	540.869	419.992	483.241	430.518	562.473	325.265	312.718	431.624	430.675	305.787	414.3	395.933	264.883
ADK86750	1485.73	1555.08	1555.67	1708	1673.16	1878.99	1360.26	1632.09	1314.39	1442.75	1425.52	1614.8	1586.08	1704.03	1862	1211.93	1702.55	1621.87	1523.77	1475.93	1469.98	1661.14	2185.16	2036.21	1395.82	1924.77	1869.53	1812.6	1653.48	1609.65	1654.65	1904.7	1241.67	1325.98	1759.35	1420.15	1770.74	1505.4	1625.21	1587.19	1521.83	1656.93	1291.33	1886.96	1441.76	2105	1811.46	1606.49	1697.67
ADK86906	2052.01	1931.67	1617.77	2024.79	2039.8	2257.79	1776.08	1658.19	1757.52	1460.03	1722.24	2196.14	1963.3	1829.18	2074.65	1397.36	1613.61	1926.24	1438.36	1693.94	1694.04	1430.21	1000.51	1153.36	1538.16	2278.84	1754.37	2471.41	2200.56	1839.76	1612.21	1554.19	416.25	1894.27	2019.8	1802.78	1847.17	1787.05	1728.12	1575.68	1694	1625.55	1166.68	2113.85	1462.43	1454.39	2073.52	1741.59	965.66
ADK86964	1441.6	2232.76	1834.01	1514.7	1398.69	1508.66	1085.05	1899.06	1148.82	1477.53	1454.74	1315.33	1399.43	1562.74	1614.98	1732.24	1647.56	1744.73	1464.8	1687.71	1274.27	1684.31	7148.03	4261.55	1917.72	2023.15	1437.16	1395.04	1634.43	1280.38	1829.4	1764.58	515.518	2023.29	1797.94	1566.73	1503.79	1529.01	1272.78	1565.93	1347.99	1638.47	1826.87	1990.8	1918.52	1938	1473.63	1665.95	1568.2
ADK87131	1114.49	1309.69	973.736	975.547	1206.1	1392.42	822.568	1210.57	832.462	1001.43	1014.57	1238.44	1118.01	1023.02	1017.69	1077.14	1115.88	1193.89	1036.59	1174.02	1002.88	1122.2	2084.6	2038.63	1027.46	1330.54	1094.88	1325.87	1314.05	825.893	1124.52	1262.45	460.389	1418.58	1212.88	1274.99	1161.22	1184.71	1046.15	1177.03	1005.99	1141.45	960.647	1122.51	1189.94	1087.35	1075.48	1043.3	922.689
ADK87002	2872.69	3300.76	3420.25	3462.98	3101.8	3457.29	3427.2	2700.85	3049.03	3516.58	3378.24	3194.18	3358.7	2584.31	3933.93	2518.58	2996.03	2819.41	3422.18	3243.33	2091.04	2137.45	2898.63	4486.51	2911.94	3361.55	3193.76	2915.15	4191.54	3917.55	3401.95	3489	1413.58	2261.03	3431.71	2731.37	2352.66	2324.19	2430.14	2541.99	3485.07	2323.26	3635.22	3594.5	2176.46	2046.87	3823.92	3021.4	1740.87
ADK87259	1624.73	1392.33	1267.41	1587.77	1549.47	1952.71	1511.49	942.154	1478.74	1350.48	858.984	1891.05	1730.01	1196.56	1831.94	1391.16	1193.56	1228.84	1270.11	1350	1291.58	938.714	819.405	1268.38	1238	1523.95	1243.24	1745.9	2308.35	1855.93	1143.2	978.23	531.862	1395.94	1416.45	1463.9	1184.68	1127.1	1149.67	1090.43	1857.55	974.931	512.155	1509.62	1062.12	854.527	1651.61	1296.59	782.214
ADK87194	1599.37	1368.13	1595	1740.14	1251.1	1927.75	1360.44	1074.3	1434.28	1647.56	750.021	1783.87	1406.51	1151.3	1662.07	1567.48	1422.98	1266.56	1467.26	1634.05	1301.14	1287.75	359.756	555.573	1272.71	1521.13	1457.94	1689.62	1984.7	1633.53	1508.11	869.19	95.4154	1430.21	1468.76	1291.79	1130.96	1200.35	1062.56	1580.34	1918.06	1008.29	189.169	1311.6	1276.26	1096.07	1537.36	1572.49	1424.17
ADK86801	589.567	736.268	512.563	629.694	454.706	215.815	279.807	248.711	583.285	313.349	117.984	535.158	486.959	462.858	205.372	310.494	123.654	220.498	467.064	585.676	236.167	260.369	211.543	537.738	436.473	382.071	169.241	536.529	432.543	325.643	582.18	80.067	342.1	463.759	425.932	658.233	299.808	187.382	343.093	169.056	851.247	287.521	320.151	302.83	516.354	537.165	1237.1	144.275	176.582
ADK86913	12561.4	14046.8	16510.4	14942.2	12672	12296.5	11050.4	13907.7	11131.4	14215.3	9767.63	12343.4	14147.4	11227.8	16280.8	11638	16269.2	13641.6	15022.5	17120	9400.51	9167.08	9009.38	9677.6	12303.3	15442.7	15473.1	10625.8	12368.8	13820.6	10288.9	11248.9	4440.28	8724	15299.5	10079.1	10583.8	12066.1	11187.5	11822.9	13394.8	13735.2	7249.14	12170.2	10386.5	9984.42	15408.1	14857.6	11393.9
ADK86952	4764.96	4466.15	3883.83	5891.04	4520.17	4566.76	4289.23	3169.35	4331.38	3415.27	4510.44	4651.88	4884.74	3734.51	5554.64	3585.2	3963.85	4086.31	3409.31	4932.86	3574.6	2073.44	1673.98	3194.06	3868.16	5347.1	3140.41	4072.53	4897.99	4256.01	2543.25	2876.17	1634.78	3489.73	4521.14	4316.37	3703.36	3653.81	3780.42	2522.4	5092.75	3716.71	2421.25	4756.61	3251.15	2523.37	5299.72	4137.65	2054.16
ADK87041	4617.06	3923.78	4087.79	5546.48	4022.92	4652.74	4311.05	3533.2	4376.14	4412.09	4465.12	4770.23	4398.04	2237.39	4934.08	3362.56	3979.03	3986.02	4295.56	4835.91	3417.6	2687.28	1451.24	1889.48	3471.03	4685.75	4183.33	4321.76	4838.33	4022.35	2704.21	2854.58	1190.7	3578.96	4179.72	4127.55	2334.31	3631.03	3281.93	3253.9	4771.19	3743.23	758.578	3876.17	3158.87	3939.37	5170.45	4124.2	3286.56
ADK87098	1683.93	1364.19	1352.22	1319.01	1273.29	1153.16	1586.22	1269.32	1773.64	1519.39	2139.1	1232.65	1274.22	660.777	1177.8	1878.95	1252.52	1263.77	1426.8	1407.79	1272.95	1368.17	1676.12	1846.04	1425.52	1164.82	1176.39	1165.55	1172.04	1175.07	1513.75	1618.13	618.201	1598.5	1284.85	1619.26	745.643	1357.26	1059.53	1301.6	1402.77	1509.89	647.58	1304.5	1704.7	1492.78	1812.08	1414.73	1597.59
ADK86947	2202.35	1411.5	1469.87	1158.91	1773.55	1365.73	1950.91	1300.04	2236.68	1890.56	3377.83	1323.61	1742.64	2303.26	1237.17	3402.17	1033.51	1312.87	1716.49	1874.8	1982.85	1588.25	1943.29	2579.54	2562.75	1063.37	1194.17	1384.96	1320.66	1357.17	2113.39	1702.6	2165.11	1577.35	1533.77	1945.63	2201.41	1844.76	2090.71	1666.26	2152.94	1810.86	2449.67	1438.95	2548.86	959.015	2244.08	1541.64	1157.81
ADK87028	1230.11	2087.76	2837.3	1467.1	945.372	887.948	713.491	1789.71	780.153	1484.47	1099.34	552.715	1378.7	1040.26	1721.09	1012.83	2099.82	1642.64	1383.29	1748.92	883.75	1127.42	753.607	528.446	1761.79	1595.58	1301.45	714.347	749.007	1316.06	1656.03	1126.25	914.032	1651.42	2040.14	1280.83	1182.8	1210.61	891.65	1059.95	1459.29	1331.68	2877.05	1385.1	1674.71	4162.55	755.5	2184.38	1550.98
ADK86789	1762.31	2723.22	3015.62	2345.36	1491.69	1378.55	2437.71	1497.15	2521.11	1736.81	1678.88	954.244	2124.88	1425.97	2583.2	1168.31	2208.13	2283.68	1555.9	2075.82	1179.53	870.191	430.031	602.381	1830.64	2212.05	1468.1	1212.9	1304.72	1821.15	1751.67	1296.49	269.779	2803.85	2614.96	2163.99	1736.05	1807.71	1375.36	955.439	1974.39	1960.75	988.844	2251.65	1576.96	4055.08	2359.59	2460.07	887.5
ADK86828	1952.92	3145.04	3624.38	2603.05	1943.29	1988.91	1941.66	2290.18	1966.97	2013.24	2174.27	1230.34	2401.72	1522.74	3029.02	1491.53	2898.68	2601.68	2055.57	2480.83	1363.65	1261.56	355.86	517.553	2176.71	2532.68	1907.49	1611.92	1535.89	2114.96	1987.21	1879.83	481.127	3205.75	2798.04	2204.2	1839.77	1916.01	1516.99	1419.63	2191.91	2022.09	821.673	2437.37	1968.58	4883.58	1931.23	3032.24	1385.37
ADK87255	2079.94	3260.3	3915.11	2848.87	2062.55	1935.83	2571.09	2306.2	2320.32	2114.37	2478.28	1445.65	2783.87	1379.54	3013.9	1699.76	2892.22	2706.37	2111.62	2626.71	1349.68	1345.11	416.33	629.345	2298.94	2963.47	1948.02	1946.35	1433.45	2308.57	2140.69	1843.19	824.33	3156.74	2770.02	2418.99	1633.96	1920.14	1419.44	1355.64	2259.96	2212.92	808.803	2505.11	1825.46	4913.92	2222.12	2812.12	1642.05
ADK86978	1494.39	2193.75	2132.8	1693.51	1722.99	1972.78	1253.11	1307.67	1153.68	1266.05	1470.83	1202.41	2040.37	1205.44	2210.14	1038.36	1715.47	1982.69	1199.28	1547.83	1095.31	758.924	418.564	613.836	1546.85	1840.15	970.232	1572.43	1484.45	1676.52	1109.2	993.687	668.233	2238.16	1900.34	1960.92	1391.77	1372.57	1201.23	811.971	1550	1273.63	605.412	1745.35	1270.97	2083.38	1159.15	1827.42	487.626
ADK86995	5888.62	6454.07	9552.84	6300.34	6534.53	7412.83	3735.86	6968.66	4982.5	10147.6	7514.98	6869.89	5956.37	7216.5	6368.61	11118.6	7722.29	7217.52	10430	8450.32	7041.02	7753.65	8220.2	7108.38	7122.62	6074.87	8589.06	7117.29	6597.93	4657.57	8242.36	7810.74	1538.9	5885.65	7956.16	6892.16	6339.46	8332.77	6581.87	8203.44	8655.3	8927.86	3131.2	6397.16	9610	9222.64	6933.68	8188.5	8801.87
ADK86902	8929.82	7323.82	7926.53	7589.68	8909.72	8861.27	6960.63	6140.37	9631.47	9987.87	11493.1	7309.47	6984.72	12268.6	7898.45	16512.1	8014.2	6887.7	9395.49	8760.94	8564.43	7881.05	4986.15	5572.28	9868.85	5648.51	9028.68	8235.79	8018.3	5401.55	7249.9	7938.37	567.533	9087.11	8002.92	9342.02	10720.2	8927.66	9302.75	8841.52	11164.1	8888.99	4108.73	7772.85	15915.2	7938.34	11414.5	7729.05	5829.91
ADK87189	5539.63	4353.74	5595.79	4276.96	4448.04	5270.95	2371.84	4732.51	3684.12	6775.84	7385.51	4236.25	4080.36	8394.28	4678.86	9894.16	6016.22	3797.39	5891.52	7017.05	5922.53	5730.72	4361.09	3396.82	7940.12	4173.96	5543.95	4854.83	4467.86	3756.6	5764.2	4771.55	3043.17	5079.8	5372.68	5111.66	6091.6	5716.13	5332.42	6370.18	7328.11	4948.49	4769.81	4850.02	8748.79	5675.81	4821.53	5261.55	5827.59
ADK87088	2754.41	2008.33	2162.84	2266.88	2345.43	2813.42	1897.74	1628.61	2640.48	2982.4	4205.28	2372.76	2063.69	3169.38	1940.8	5267.19	1901.1	1788.33	2542.57	2562.62	2438.66	2204.65	1567.32	1737.13	3711.28	1483.24	2086.03	2670.67	2721.81	1624.07	2262.49	2170.61	1385.41	2783.31	2049.38	3151.27	2630.37	2490.31	2274.05	2569.89	3384.68	2282.64	3697.01	1958.27	3943.72	1841.52	2918.51	2204.04	1543.67
ADK86716	1411.01	1018.35	895.677	1144.62	1264.27	1255.93	1217.14	575.048	1760.88	1057.81	1837.88	1232.11	1079.15	933.234	914.478	2156.3	651.76	777.686	943.463	1035.7	1117.54	693.104	348.181	731.884	1602.14	679.389	793.389	1312.01	1315.8	954.714	876.612	837.765	462.52	1709.26	795.632	1501.28	921.456	1032.64	957.977	854.629	1504.1	4119.08	715.135	862.083	1727.34	558.321	1754.01	805.683	442.186
ADK87284	1360.18	1084.03	1031.42	945.665	1305.37	1369.24	968.31	976.178	1179.75	1170.13	1194.08	1289.01	1111.8	1726.7	1081.72	1789.88	959.008	1028.93	1167.2	1229.05	1433.25	1330.92	989.909	854.381	1320.48	966.708	1216.49	1403.64	1338.01	901.899	1397.73	883.527	1147.48	1065.9	1119.66	1286.51	1623.87	1340.77	1478.55	1235.39	1481.1	1116.59	1317.84	1011.26	1437.5	1014.49	1335.5	1141.97	1109.18
ADK86669	3182.01	3374.42	2401.35	4578.68	4046.58	3496.02	3570.41	2763.84	2764.24	2644.63	3190.29	3571.97	4253.61	2728.44	4048.9	2014.81	3262.9	3270.76	2745.7	2780.8	3538.58	2273.25	1144.59	1522.81	2532.43	3064.48	3559.58	3992.01	3574.47	3165.07	2852.35	2930.25	2591.38	3093.99	3439.13	2778.24	3194.02	2919.68	3604.69	2758.55	3294.59	2663.64	3416.25	3150.6	3054.58	3278.79	3044.44	3255.86	2226.18
ADK86805	4692.03	2740.8	3733.52	3713.88	5097.89	3855.27	4839.72	5094.61	4151.83	2726.59	3265.12	4151.82	4776.26	4208.69	4277.02	3632.07	3533.09	4974.25	2924.24	3135.92	4146.61	3653.08	1144.22	1476.15	3313.52	3496	4421.22	4689.01	4582.19	4149.39	5619.81	4156.54	12606.4	3395.09	4821.67	3041.32	5021.19	4071.4	4849.73	4009.04	4394.96	4384.53	9388.26	4447.42	2457.37	3074.85	3323.58	4633.68	4049.31
ADK86722	581.325	555.689	509.783	592.816	559.972	508.892	520.5	488.32	524.221	470.078	418.997	484.495	578.308	249.214	497.011	636.868	410.015	518.67	425.617	446.363	435.885	475.108	873.771	628.66	524.092	496.054	474.199	574.688	602.877	470.977	642.141	423.457	166.197	643.729	473.483	516.951	403.968	395.337	405.325	487.397	513.401	385.845	314.039	566.631	620.207	650.799	587.667	428.808	456.5
ADK86983	421.244	337.521	286.939	374.275	377.806	377.551	383.354	269.913	389.749	300.385	250.579	417.19	392.409	237.975	327.891	383.904	247.745	272.212	284.613	295.513	334.582	332.612	200.49	182.813	287.925	325.054	320.071	407.456	391.491	268.951	396.504	207.009	218.391	425.296	294.915	342.628	293.398	292.613	291.577	355.832	379.165	265.339	147.389	358.175	474.738	371.753	406.778	323.777	344.944
ADK86884	370.904	313.827	406.316	355.235	390.913	491.296	298.059	399.999	336.982	554.484	324.993	430.345	363.107	325.646	356.722	476.278	412.206	386.863	501.363	393.045	410.902	624.533	1011.39	862.903	388.001	370.365	535.223	416.072	420.239	295.668	527.218	380.694	596.88	336.044	489.064	522.001	393.758	432.322	317.532	487.179	419.062	451.128	556.089	431.124	440.617	611.74	447.989	416.822	524.203
ADK87132	425.463	439.117	489.553	551.415	610.899	471.166	348.712	549.109	315.324	532.046	491.385	506.086	450.983	211.429	495.273	260.222	582.929	461.738	570.456	454.192	485.808	507.718	911.677	795.438	382.682	586.032	628.695	518.997	477.489	296.772	614.096	684.146	409.906	600.216	524.341	654.41	289.243	482.099	392.957	571.602	436.83	508.425	326.536	428.551	598.703	661.542	416.176	589.686	800.283
ADK87123	488.569	440.449	534.225	585.819	586.013	516.709	404.321	561.818	417.243	566.293	418.247	574.747	518.763	340.265	515.588	320.012	561.656	521.283	592.141	543.088	509.789	555.019	238.286	209.766	379.964	621.166	674.948	611.699	548.376	356.787	601.251	453.137	193.455	681.008	530.497	582.352	382.829	560.579	407.982	633.732	491.42	529.357	131.037	436.8	542.029	646.719	455.848	602.686	752.459
ADK87046	483.462	343.703	435.559	466.445	395.081	404.479	450.123	425.174	444.332	526.548	386.118	479.812	430.742	149.541	363.97	453.575	399.503	434.35	439.515	468.461	385.211	451.52	403.66	356.809	325.54	479.38	506.974	466.175	434.165	240.041	466.367	298.866	129.961	692.429	391.902	479.009	184.052	437.886	306.714	509.069	420.937	499.896	153.144	348.746	472.645	549.902	588.274	499.314	460.835
ADK86808	389.644	299.849	328.106	345.751	315.296	261.768	290.472	370.633	315.281	313.281	266.792	303.97	304.731	211.647	292.639	333.756	309.699	335.611	291.233	333.712	311.38	311.815	219.12	210.012	271.212	394.73	347.881	339.207	280.312	188.752	386.96	238.491	128.93	604.32	296.665	305.695	232.162	327.848	249.044	361.563	330.013	311.707	139.177	308.8	398.554	361.152	344.719	335.02	420.021
ADK87173	341.32	276.709	341.259	392.593	312.111	281.889	254.161	292.782	294.595	331.61	228.973	290.054	295.08	143.252	308.368	347.278	295.236	278.714	301.858	296.871	310.884	345.069	338.16	282.342	263.781	293.792	377.286	297.58	256.39	204.563	405.511	203.64	222.472	446.935	273.725	317.681	159.46	276.331	218.482	392.413	364.419	301.76	97.4908	260.492	360.684	359.322	336.627	356.997	417.188
ADK86709	1064.03	1032.93	1549.72	1672.03	1310.92	1300.84	908.765	1409.71	791.797	1677.21	1076.05	1251.34	1170.01	317.329	1483.43	646.562	1953.18	1193.74	1678.93	1321.15	1063.02	1661.04	2432.24	2086.84	1076.8	1423.17	1509.44	1163.89	1092.33	1030.19	1487.08	1582.55	932.692	1357.8	1274.17	1400.46	416.354	1127.99	744.894	1591.46	1296.49	1161.07	281.87	910.968	1635.04	1521.58	1027.05	1614.98	2062.47
ADK87151	453.702	342.212	400.749	441.069	498.324	463.138	361.335	434.182	384.799	443.721	569.066	558.962	461.356	190.526	459.336	376.719	346.257	369.906	462.639	420.013	464.66	494.654	419.06	421.186	359.74	412.152	503.598	519.403	430.881	318.275	542.459	517.557	366.242	435.638	410.869	497.499	202.665	470.348	362.553	637.685	468.943	452.096	102.433	364.633	583.897	419.161	428.827	480.828	508.174
ADK87184	1120.74	1961.01	1309.87	1818.97	1341.3	1407.97	1601.26	1244.66	1581.31	1358.91	1055.76	1546.8	1272.37	961.707	1427.45	1362.28	1223.59	1054.67	1331.05	1564.04	1108.62	1214.59	2373.53	2135.65	1441.32	1381.44	1595.56	1665.57	1484.17	1133.02	1106.52	1381.92	3735.03	1286.29	1383.52	1254.86	1035.62	1196.17	984.581	1514.76	1362.49	1416.18	1676.76	1994.55	1179.55	2029.93	1706.51	1094.06	1715.57
ADK87010	282.496	348.639	423.996	308.204	376.905	352.618	273.454	283.574	303.284	344.291	281.06	401.057	272.327	54.721	341.693	367.079	341.107	267.126	318.676	311.844	301.167	424.918	375.611	384.079	258.331	290.56	315.863	361.342	326.071	273.601	493.157	377.039	1857.62	266.129	309.299	356.161	60.8758	322.341	125.332	460.924	314.618	404.303	279.088	288.483	450.826	204.659	412.801	425.462	335.897
ADK86816	68.1386	65.9139	100.776	72.9425	113.638	79.5202	81.3263	59.7658	68.08	55.219	37.8023	102.88	57.7286	11.1226	69.092	51.1629	56.127	45.2148	46.2551	56.2958	66.8407	113.217	116.919	139.16	61.3775	74.2151	56.2589	125.491	77.9559	43.039	186.532	67.9823	521.256	63.1507	59.1369	87.172	11.6643	90.0569	46.0324	106.301	56.1528	92.1228	42.3132	74.8499	84.9767	48.1124	110.191	98.6159	79.7741
ADK86874	0	0	0	0	0	0	0	0	0	0	0	0	0	0	0	0	0	0	0	0	0	0	0	0	0	0	0	0	0	0	0	0	0	0	0	0	0	0	0	0	0	0	0	0	0	0	0	0	0
ADK87115	252.21	348.66	530.88	322.479	480.052	375.734	376.353	292.134	321.477	354.134	255.255	416.163	264.512	6.44667	333.239	285.421	432.858	320.621	346.553	297.741	367.308	576.08	680.61	713.24	249.922	345.896	366.543	393.068	278.631	306.149	764.703	468.372	1347.9	329.421	316.393	504.843	15.5098	399.308	112.297	530.963	273.389	646.455	525.055	298.862	435.428	257.776	410.77	584.083	399.411
ADK87026	189.054	286.186	256.196	290.753	369.273	263.989	159.286	248.818	136.602	237.089	218.215	274.443	277.563	39.6906	295.242	223.742	224.544	177.957	237.738	221.57	289.876	311.451	474.842	227.428	193.256	255.359	253.971	284.167	245.456	174.526	460.824	246.362	531.106	287.732	264.979	287.755	77.7746	285.92	166.573	364.55	242.476	229.978	890.216	312.052	272.297	383.033	252.102	291.1	356.285
ADK87260	386.782	368.801	394.638	500.775	481.639	430.801	321.01	328.107	327.858	431.803	314.018	476.497	389.942	246.739	454.979	508.734	446.105	314.464	455.633	400.964	407.843	494.415	535.367	522.147	419.686	437.545	459.882	456.876	456.666	343.804	551.866	405.571	1093.84	309.292	389.892	470.89	298.49	355.667	330.558	529.6	433.327	401.899	1574.59	462.232	408.389	673.899	452.208	442.814	541.156
ADK87252	699.968	625.55	706.408	685.738	780.553	671.054	509.76	643.854	527.74	822.307	601.848	771.939	720.091	338.246	673.895	699.139	628.41	605.361	859.08	714.731	756.895	616.117	780.026	881.952	760.234	748.663	717.816	716.514	718.956	510.941	780.302	688.366	686.272	587.435	640.154	745.741	353.494	771.937	577.651	789.701	681.624	673.307	768.396	697.998	682.037	532.494	673.602	767.663	726.684
ADK87222	1037.94	792.532	816.458	828.327	933.688	702.474	550.214	733.023	582.932	904.685	1225.34	787.189	891.092	815.508	814.816	1337.48	675.489	637.017	900.756	1002.18	1010.93	656.551	348.28	546.599	785.357	881.679	707.096	635.999	798.521	721.142	674.449	836.305	267.148	723.971	850.691	838.537	936.333	866.337	1012.59	803.507	994.143	835.437	325.328	1076.08	871.146	657.946	815.763	864.46	647.402
ADK86862	3824.3	3948	4717.13	4263.7	3210.35	3063.78	3068.05	3837.61	3019.95	4482.31	4176.72	3141.98	4041.63	3440.01	3957.29	3857.08	3924.28	3476.43	4369.06	4693.81	3534.74	2984.68	3180.35	2652.23	3776.89	4346.98	3995.76	2809.02	3394.16	3665.73	3666	3675.52	793.94	3215.19	4065.86	3200.94	3527.71	3434.31	3777.52	3585.4	3723.81	3641.94	898.797	4333.82	3933.17	3061.34	3514.15	4218.87	3843.1
ADK86764	377.485	267.365	277.203	295.111	330.072	375.676	252.859	303.875	260.564	315.304	207.848	381.349	288.817	316.47	262.595	394.022	322.502	269.47	280.408	281.152	318.216	374.133	143.942	163.309	273.713	297.401	383.44	390.431	344.451	300.959	384.552	281.983	71.2831	329.986	310.841	350.042	328.195	312.731	272.834	384.916	296.987	324.328	72.5348	310.542	303.682	310.226	297.932	279.193	352.062
ADK87020	793.193	691.596	635.884	681.119	877.69	799.275	635.709	745.808	581.53	664.3	534.649	691.894	734.649	740.918	630.058	552.951	766.196	697.913	660.956	648.312	684.196	669.711	459.643	516.726	628.475	709.98	764	789.945	712.592	697	723.254	741.582	1013.28	707.469	733.622	786.121	811.157	679.388	751.041	737.942	619.023	721.437	1042.92	637.509	647.285	708.531	629.711	656.91	603.35
ADK87112	627.557	533.704	412.628	420.604	492.57	516.433	471.957	435.968	474.011	427.189	543.241	494.603	548.441	535.888	475.258	530.074	344.916	420.846	385.734	443.385	470.38	319.784	244.516	380.52	455.863	417.445	444.998	455.125	526.821	557.602	417.102	377.454	217.864	509.022	458.415	523.151	613.705	440.339	522.344	408.174	447.72	490.855	158.267	438.883	536.751	400.245	460.885	337.661	280.35
ADK86838	684.028	432.647	436.778	454.686	592.45	547.646	674.968	430.738	611.464	441.78	592.989	612.114	581.003	574.56	456.518	664.651	401.814	465.928	436.101	431.348	534.986	471.681	382.891	448.109	474.074	410.579	453.257	553.931	598.76	666.086	554.108	470.144	183.749	471.349	481.636	644.619	652.672	543.243	558.783	426.16	490.824	579.173	265.264	422.894	588.354	405.756	607.634	420.525	437.447
ADK87023	1186.45	1210.01	925.807	901.378	1000.04	955.996	1343.68	768.239	1253.58	917.592	1190.24	1007.41	1257.85	1269.06	937.33	1423.63	832.785	966.553	892.474	1127.09	1060.03	783.686	492.664	543.963	922.025	794.893	878.306	951.114	1076.97	1363.19	860.065	817.931	825.768	890.655	1034.88	1065.34	1330.75	1028.71	1198.19	813.104	1071.41	1072.37	898.624	966.347	1274.81	622.088	1134.85	813.76	670.248
ADK87172	499.97	471.88	441.385	454.197	450.033	366.691	427.452	427.425	479.6	450.647	438.518	422.438	407.489	350.457	444.907	394.256	400.94	434.59	463.075	477.346	417.572	340.088	265.829	394.897	419.215	520.354	469.976	464.353	410.528	308.636	450.837	361.785	261.971	620.034	492.014	504.678	378.867	506.424	365.709	398.099	440.817	432.694	253.71	414.385	420.223	574.064	504.468	437.672	373.161
ADK87138	1735.08	1590.89	1963.2	1823.06	2404.38	2229.96	3371.31	1999.14	2036.24	2346.21	2181.16	2278.67	2273.03	1433.58	1797.12	1825.27	2182.7	1803.31	2487.61	1575.95	1984.74	1983.15	1490	1542.94	1230.22	1363.24	3064.64	2540.45	1818.47	1815.93	2636.41	2913.17	1856.77	1399.23	2036.7	2233.11	1835.46	2140.68	2014.05	2302.51	1817.35	2577.24	2660.9	1675.16	1816.44	2812.4	2349.44	2145.45	2843.6
ADK86703	3799.05	3934.35	4035.2	3250.67	4595.16	4299.21	2280.48	3921.92	2599.57	5262.49	5235.31	3728.82	4813.95	4670.26	4276.77	7738.15	5532.26	3306.06	4344.34	4755.83	6879.1	5156.06	4333.24	6299.55	3498.54	3107.51	5466.09	3583.78	3280.09	3454.65	4061.15	6814.13	5830.68	2747.85	4418.17	5213.97	4584.06	4667.85	5621.43	4709.5	4737.64	4919.1	3692	5119.81	4500.32	3580.35	2480.93	3892.57	6821.61
ADK86893	1263.24	874.923	1075.57	790.532	1293.86	936.331	1432.1	876.727	1106.44	1087.89	1806.91	993.879	1149.61	1410.41	817.931	1768.82	994.026	824.359	972.898	1064.54	1313.47	1356.56	1805.11	2312.68	1093.96	718.743	1150.88	942.929	780.703	753.322	1649.99	1959.42	7097.74	778.884	1084.38	1472.52	1295.66	1308.38	1328.63	1195.45	1160.06	1547.46	2802.42	1144.49	923.621	925.674	1076.8	1038.36	1332.32
ADK87235	448.19	226.3	261.42	254.961	425.56	315.164	794.391	179.34	504.391	310.907	322.63	352.683	543.269	417.74	233.999	526.175	206.903	186.832	246.391	265.672	400.723	317.552	296.025	444.483	298.854	238.51	298.753	324.427	280.43	217.917	378.881	287.302	387.955	235.771	259.435	362.808	413.49	351.224	412.389	328.268	413.995	389.163	238.903	329.35	272.996	233.218	438.346	294.504	264.784
ADK86996	238.487	252.084	283.644	205.072	207.437	132.11	513.161	159.05	287.238	175.128	181.565	149.765	325.732	167.785	189.629	222.376	156.462	167.099	150.723	181.261	213.486	163.326	118.16	95.3424	190.063	331.223	159.74	144.217	115.378	110.806	246.569	112.537	181.466	271.833	169.289	216.998	197.732	185.514	210.902	191.652	193.844	224.465	122.897	252.098	217.356	374.078	239.961	214.789	182.369
ADK86725	518.292	425.617	478.419	561.41	536.685	514.862	618.108	435.048	508.655	531.735	598.738	529.023	623.724	349.6	487.523	303.271	546.109	419.884	467.85	464.322	620.019	595.934	515.36	568.483	441.694	552.693	592.233	562.25	484.989	380.869	629.497	462.748	350.251	471.428	431.359	539.036	380.609	459.159	416.703	556.752	478.898	528.988	282.84	377.499	472.092	601.928	508.286	553.338	640.397
ADK87244	547.225	387.437	531.532	468.317	533.1	449.812	393.418	501.709	324.155	616.738	576.878	442.763	643.607	587.186	464.325	715.93	475.838	468.599	559.954	593.406	803.732	735.075	2679.27	1707.04	585.293	422.506	501.61	485.998	464.539	336.836	670.08	422.449	1180.45	501.325	568.513	544.377	713.575	577.128	667.95	567.263	523.317	541.059	641.889	508.213	883.104	554.284	354.79	522.131	709.874
ADK87178	274.502	351.404	390.258	372.975	359.457	348.678	285.411	415.257	241.323	422.023	285.86	357.64	333.368	85.3113	400.338	220.287	403.897	355.379	372.666	302.954	318.301	428.406	404.435	301.264	307.566	309.128	414.558	309.188	322.33	270.39	386.607	362.431	118.081	390.087	351.023	400.419	144.262	368.152	208.05	447.12	313.356	337.483	136.282	295.165	387.445	351.068	289.473	434.091	420.136
ADK86830	0	0	0	0	0	0	0	0	0	0	0	0	0	0	0	0	0	0	0	0	0	0	0	0	0	0	0	0	0	0	0	0	0	0	0	0	0	0	0	0	0	0	0	0	0	0	0	0	0
ADK87256	2838.41	1720.16	1821.59	1692.7	1676.83	810.682	1420.71	791.982	2173.48	917.147	2277.29	872.333	1066.86	1555.7	5407.95	896.612	933.856	1098.51	768.238	1888.57	1318.12	727.917	424.271	457.426	1697.06	2789.91	697.423	770.602	999.753	704.111	1948.7	666.715	3412.41	2292.44	1299.86	2871.73	1705.15	1377.59	1364.72	803.498	2768.67	1293.83	2011.54	1670.73	1853.28	599.893	2506.98	2049.87	289.899
ADK87240	760.944	509.463	406.566	432.396	766.64	385.308	435.097	223.213	536.883	264.897	806.333	395.536	403.849	437.175	891.524	453.438	259.341	303.505	253.709	467.307	523.087	266.165	282.245	300.762	496.465	647.752	268.651	359.212	407.92	309.449	540.334	274.945	290.062	499.457	369.999	1103.79	553.148	425.6	560.676	282.353	798.822	369.621	378.56	548.134	580.566	238.704	648.351	522.783	147.461
ADK87141	1119.27	731.29	976.2	825.452	1400.48	856.186	1037.4	929.982	778.395	906.317	1457.23	1004.02	951.66	1367.69	670.267	506.242	718.522	761.861	856.353	1175.1	1289.23	755.985	777.223	698.442	773.383	795.212	1392.45	1048.54	718.518	741.407	1295.29	1273.7	650.735	964.325	1058.07	984.509	1275.61	1171.84	1394.65	1086.96	1021.64	1136.64	378.53	811.636	1273.31	1152.85	1036.69	992.484	1153.99
ADK86992	4714.56	9403.31	8732.38	11805.9	5566.49	11671.6	3408.2	6397.56	4037.24	9519.22	4081.23	9975.52	8377.52	3821.54	12500.4	7245.38	9640.31	7004.72	10300.6	7883.44	4888.57	5013.55	2368.22	1761.63	7953.18	9202.33	7315.22	8844.44	12638.5	14789.9	3565.77	6822.93	3019.17	4364.84	9464.94	4406.52	3998.54	4643.13	4802.69	5840.98	7100.44	4492.65	3974.1	9537.84	3564.78	11319.1	6875.93	6923.9	4234.44
ADK87075	9451.17	15012	14617.5	17900.8	14536.4	15983.7	10565.8	11060.2	8685.54	16677.1	12435.3	15280.1	13503.2	11472.9	15363.9	11791	15623.1	10843	16538.8	13460.8	16097.2	11390.1	14577	13099.9	11561.4	15672.8	17767.5	16911.4	13428.8	15631.8	13132.9	20185.6	45023.8	10431.3	13571.7	13087.5	12474.6	12219.1	13902.8	15787.7	13435.6	12598.4	7165.19	11866.7	15849.3	10825.7	11475.9	15470.3	15341.3
ADK86787	528.993	414.711	370.287	567.516	513.112	583.209	439.23	327.612	517.444	446.037	483.102	611.106	454.868	522.31	481.179	690.463	377.896	362.415	438.014	512.21	530.381	375.211	363.489	580.088	429.373	475.581	448.996	644.837	564.093	360.137	443.186	361.109	422.838	408.304	417.835	503.851	533.781	476.603	474.692	446.678	595.945	397.108	402.705	489.516	448.615	413.067	580.077	392.552	362.792
ADK86859	695.634	565.461	547.742	968.919	699.971	850.791	736.989	556.743	740.597	751.293	510.869	758.314	652.965	548.171	594.477	1060.42	649.959	544.648	800.652	743.787	664.953	497.115	317.25	372.204	649.229	670.946	737.17	814.097	837.087	495.547	618.276	505.909	489.573	648.449	622.068	762.621	634.758	638.486	658.303	617.984	789.599	596.063	706.956	582.956	678.094	675.807	837.055	622.591	616.872
ADK87214	614.902	581.476	519.329	620.714	579.481	563.267	343.054	561.403	395.77	557.848	642.679	575.681	548.45	253.579	502.209	542.335	513.654	553.713	583.05	601.335	600.65	550.111	748.589	727.508	550.771	588.429	532.242	626.988	580.985	443.14	551.766	541.253	494.248	737.137	585.318	664.482	297.081	580.481	499.156	562.465	514.514	504.141	425.317	596.083	727.359	560.33	443.301	588.007	592.903
ADK86665	1134.55	984.24	904.442	891.259	1213.06	1181.11	680.199	845.537	776.666	1064.47	1688.19	1184.84	954.812	970.565	1022.5	903.811	917.694	859.846	995.701	1043.78	995.622	797.919	919.681	1350.55	936.004	1060.18	1189.13	1319.43	1152.74	878.575	981.338	1401.15	396.441	1168.98	1040.17	1539.71	923.485	1085.16	961.44	1005.94	1153.34	1022.73	334.784	986.938	1156.44	1042.75	922.457	928.182	698.674
ADK87220	1203.36	1578.82	1526.31	1774.66	1500.92	2030.05	1155.08	1308.28	1140.77	1570.14	1271.96	1963.78	1397.09	945.189	1685.32	1377.53	1544.22	1363.48	1575.16	1464.16	1179	1332.86	1916.16	1329.27	1220.94	1584.13	1599.73	2167.85	2026.88	1367.93	1689.11	1388.58	466.253	1329.46	1557.8	1330.55	1114.66	1338.62	1106.3	1557.2	1293.98	1461.48	965.215	1537.31	1351.06	1852.52	1350.36	1601.8	1572.98
ADK87121	1002.91	1467.48	979.688	1261.9	1255.82	1766.51	876.229	737.416	875.677	936.568	855.913	1569.33	1194.35	947.509	1493.5	1187.12	984.44	919.646	996.69	1228.77	991.514	882.264	841.592	903.631	959.273	1256.62	972.333	1995.18	1866.76	1181.84	1084.6	808.293	1026.66	921.441	1136.47	932.821	1062.48	1032.02	981.764	923.859	1082.92	907.691	2054.76	1362.87	1029.95	908.141	1158.17	1107.83	739.623
ADK86928	762.269	646.65	757.673	629.1	864.915	949.032	674.488	627.386	660.411	764.499	607.305	966.867	771.888	402.343	740.339	875.473	817.745	735.109	933.581	628.893	728.579	620.023	717.513	1315.58	560.433	830.296	726.919	877.897	751.984	674.367	838.099	945.726	20932.7	787.282	759.848	713.535	560.64	723.395	587.702	760.698	716.91	814.899	1939.88	765.379	753.675	799.034	733.774	678.702	675.379
ADK87016	1701.89	2655.09	2073.01	1973.75	1660.64	1811.31	1345.58	1629.83	1470.91	2210.64	2001.97	1503.95	1864.32	1040.14	2104.62	2488.59	1955.29	1676.28	2089.12	2128.27	1672.11	1148.04	1266.19	1540.86	2089.71	1988.19	1914.48	1704.95	1570.16	1723.03	1394.49	1645.89	1538.47	2074.47	2410.53	2068.34	1186.49	1894.62	1409.77	1477.98	2066.27	1781.12	978.414	2435.05	2104.04	3594.36	1849.34	1804.62	1244.69
ADK86980	3531.96	2630.79	2149.77	3055.96	3620.35	4413.22	3088.78	1992.77	3503.54	2426.82	3087.13	4412.28	3169.95	3508.94	2766.02	3701.35	2274.52	2454.53	2186.39	2435.14	3068.32	2438.39	738.662	1260.53	2449.4	2664.7	2765.06	4826.56	4303.94	2523.12	2347.12	2793.95	272.133	2991.33	2605.12	3354.33	3505.49	2947.53	2988.7	2632.66	3470.79	2657.06	815.968	2651.39	2152.1	2476.34	3692.49	2289.9	1700.82
ADK86714	3066.9	2218.56	2553.46	2512.03	3351.23	4717.75	2641.25	2353.82	2845.61	2570.36	1852.17	4593.73	2993.36	2190.88	2548.51	2754.78	2854.48	2742.34	2613.43	2302.44	3301.09	2785.65	1220.84	1452.03	1998.97	2488.19	3229.2	4699.96	4062.15	1939.67	2895.1	2479.95	422.633	2736.57	2653.55	3464.17	2384.45	3043.32	2905.34	3088.04	2970.65	3311.03	559.375	2336.33	2177.17	3182.14	3254.02	3021.15	2459.8
ADK86737	4023.02	3570.36	3265.08	3713.87	4552.27	6139.43	3242.16	3503.12	3388.39	3718.75	3031.82	5918.13	4006.4	4855.26	3984.23	4045.44	4328.9	3607.39	3756.7	3280.56	4176.13	4191.91	1734.42	2026.58	3029.57	3772.97	5129.22	6696.49	5377.58	3351.21	3599.78	4115.68	326.973	3743	3860.11	4307.85	4766.12	4219.65	4473.74	4577.11	4228.1	3938.85	526.919	3619.08	3484.71	4764.13	3783.27	3664.58	3771.39
ADK87170	3598.14	3478.7	4041.13	3384.04	4468.11	5577.31	2781.43	4669.46	2584.08	4010.19	3335.77	5197.68	3738.06	5118.13	3761.85	3389.72	4948.99	4145.66	4205.22	3144.96	4402.95	6220.96	4816.15	3474.87	3282.17	3902.2	5528.55	5791.64	5038.78	3072.95	4992.94	5469.62	518.269	3384.95	4158.48	3951.25	5030.4	4384.16	4783.69	5377.48	3850.79	4369.65	1023.15	3696.9	4199.25	5398.89	3321.3	4215.4	5113.7
ADK87254	4735.65	4686.61	4513.95	4249.08	5085.12	5167.64	4762.74	5064.63	4224.49	4196.8	4297.58	5217.45	4646.04	5363.76	4706.57	2583.53	4710.07	4779.89	4520.62	3582.26	4617.76	5462.3	6631.29	4449.8	3587.52	4818.57	5519.17	5836.79	5551.82	3757.9	5220.74	5216.24	2340.95	4301.97	4693.01	4074.54	5121.54	4695.26	4941.33	5107	4525.78	5069.53	4170.77	4823.98	4297.51	4585.86	4795.84	4418.48	4568.2
ADK87043	6724.17	9016.03	6755.18	7879.85	10992.3	17620	6994.58	8817.66	6941.76	9281.33	7730.79	14151.9	9448.18	9110.85	7905.18	7697.58	11155.1	8496.82	10243.6	6996.62	7581.62	17608.7	9961.01	10413.5	7264.97	8803.1	14127.3	19000.4	17140	5486.12	10983.7	14915.1	1277.5	9714.3	7784.42	9556.68	9051.3	8929.69	8319.42	15477.6	11231.7	9520.21	2253.05	8480.15	8988.1	12760	9342.26	9167.22	11746.4
ADK86911	5825.02	7882.06	4988.14	6654.75	9350.89	14668.2	5113.75	6280.72	4955.26	6831.33	6681.86	11548.7	8517.8	8086.78	6831.23	7547.52	6982.66	7247.35	6858.83	5650.47	7494.77	8413.87	10096	9373.08	6027.83	7572.59	8867.2	15092.8	15334.6	4977.7	7109.9	7468.24	4039.33	8210.57	6895.49	7980.26	8332.91	7941.61	7878.71	9401.54	9713.29	6243.8	7696.91	7757.74	7627.35	8382.37	6993.69	7240.17	4980.53
ADK86831	3949.92	4862.64	3095.72	4695.96	6271.59	9323.49	5007.32	3185.31	5093.31	3764.6	4610.03	7338.42	5530.64	4662.17	4220.89	4022.21	4206.75	3963.91	3649.52	3393.44	4467.61	5269.41	3831.69	7140.51	3695.76	4437.63	5209.07	9682.04	9827.18	3160.27	4684.3	5068.44	3087.83	5762.06	3862.73	5634.37	5024.12	4563	4766.11	5360.48	6576.29	3957.37	3032.83	4654.73	4490.99	4518.65	6353.03	5026.91	2869.35
ADK86842	977.869	907.241	847.331	889.449	924.131	1072.5	935.315	779.639	989.732	915.76	776.501	999.785	833.416	1097.48	990.849	972.655	878.116	805.853	915.94	900.564	1015.74	933.333	694.556	674.755	786.782	974.894	1001.33	1195.64	990.42	727.501	997.981	908.195	1058.84	789.576	1052.53	921.186	1198.79	960.427	982.48	1024.72	966.345	961.102	602.865	1058.55	1016.78	1058.85	1038.78	863.8	1015.25
ADK87094	1410.26	1378.03	1265.72	1278.21	1326.34	1487.81	1113.24	1292.71	1070.58	1325.91	1212.65	1567.73	1310.97	1394.88	1379.13	2042.16	1285.87	1325.61	1467.2	1358.47	1450.74	1428.15	1297.93	1059.72	1006.06	1299.13	1649.65	1764.62	1660.01	1152	1468.96	1408.64	901.54	1260.24	1434.55	1222.13	1628.71	1397.6	1336.05	1475.04	1284.49	1333.09	923.211	1725.96	1569.93	1535.92	1224.23	1304.48	1377.93
ADK86774	481.177	549.192	428.275	444.83	647.455	601.309	470.102	409.349	414.287	463.84	387.777	676.71	530.123	248.072	428.964	542.904	407.353	397.948	430.93	378.458	520.067	541.502	348.711	298.11	393.388	416.446	549.705	698.294	651.905	549.586	527.019	414.212	243.601	357.496	442.531	498.403	323.322	495.378	455.47	599.225	416.452	473.383	226.958	869.896	402.893	627.955	492.807	451.887	569.453
ADK86861	2100.46	2336.69	2746.44	2802.86	2425.11	3002.43	2539.74	1958.07	2818.3	3331.61	1846.21	3154.84	2293.92	390.809	2438.7	2945.53	2067.96	1834.43	2960.82	2625.29	2234.01	3256.97	1229.84	872.466	2169.13	2203.07	3219.32	3370.49	3153.31	2307.64	2794.3	2004.62	568.775	1901.91	2254.06	2255.99	423.062	2383.9	1449.83	3516.15	2463.28	2299.11	588.382	2697.94	2912.13	3466.5	3542.54	2657.4	3174.17
ADK87237	3427.47	5344.35	5137.9	5315.92	4466.53	4838.29	3839.39	4087.58	3882.99	5431.34	3995.58	5176.69	4299	1873.72	4673.33	5730.42	4023.8	3544.69	5283.38	5388.13	4254.37	4981.52	3091.21	2525.21	3733.74	4382.48	5340.7	5420.85	5173.85	4135.53	4924.86	4611.97	1361.23	3314.29	4577.56	4039.55	2353.1	4496.41	3316.25	5611.93	4426.22	4508.72	1263.32	5632.67	4547.75	5717.27	5102.96	5052.25	6000.13
ADK87049	2937.92	3137.62	3677.05	3002.37	2266.23	2243.69	2030.03	4214.67	1966.95	3435.96	3686.52	2227.35	2501.22	2740	3198.63	1935.52	4008.87	3391.9	3379.67	3158.63	2549.43	3537.48	5173.34	4136.2	2215.64	2819.67	3307.67	2146.56	2217.17	2326.19	3077.19	3599.02	6624.58	3381.69	3620.13	2669.23	2481.36	2965.24	2574.86	2915.2	2482.46	3098.76	3286.33	2840.71	3923.88	3526.21	2216.5	3112.38	4235.12
ADK86960	0	0	0	0	0	0	0	0	0	0	0	0	0	0	0	0	0	0	0	0	0	0	0	0	0	0	0	0	0	0	0	0	0	0	0	0	0	0	0	0	0	0	0	0	0	0	0	0	0
ADK86784	735.147	451.055	670.739	667.23	545.622	577.339	482.505	508.759	683.129	680.633	440.046	639.29	541.384	662.403	535.942	1032.79	553.04	448.244	573.758	596.699	599.888	878.024	400.379	453.961	691.737	371.62	734.578	593.938	675.844	427.811	658.508	605.364	1159.98	599.589	651.345	676.635	596.1	698.325	514.616	910.542	860.406	646.067	298.996	571.694	559.913	787.89	765.959	621.2	797.475
ADK86841	362.464	551.555	478.822	467.964	407.347	478.606	421.285	338.579	409.831	408.882	279.782	356.431	303.658	256.107	365.259	436.322	293.228	360.206	410.214	347.212	300.761	356.083	402.554	392.36	387.606	503.349	401.332	424.102	432.13	321.757	444.454	379.735	918.073	329.922	344.992	396.972	285.885	382.636	282.499	334.077	343.032	472.582	2773.17	398.955	490.609	619.75	578.03	498.409	350.5
ADK87085	227.629	304.499	179.656	276.47	314.534	411.964	291.611	198.991	256.7	184.435	304.747	343.888	263.217	271.185	256.178	286.706	151.127	225.037	171.733	204.779	263.346	241.827	327.844	273.622	210.814	258.152	235.098	401.554	406.704	243.105	238.682	163.43	153.738	252.43	257.6	303.546	307.598	270.923	285.312	269.987	249.842	229.784	638.357	315.605	234.215	301.8	329.202	281.765	192.231
ADK86736	6067.11	8806.96	14206.8	11266.1	9355.12	11874.9	8521.43	9200.41	7276.05	13529.1	7087.74	12672.3	6808.57	3937.09	9976.47	9715.39	13027	9096.48	11896	11766.9	11624.1	10895.6	13298.6	5717.52	11821.2	13380.5	11730.3	12750	11282	7487.47	16284.6	11663	3546.46	7310.13	11082.8	8655.06	4508.35	11020.2	8264.91	10582.7	6561.92	10776.2	7605.88	9004.09	12515.1	14350	10101.9	14470.9	19779.6
ADK86963	661.856	653.456	571.226	845.021	821.84	1034.53	772.724	723.144	628.612	520.62	778.806	1044.35	795.948	567.415	887.632	439.192	673.718	755.473	674.006	613.656	661.928	789.192	1473.97	1189.7	625.011	788.137	937.615	1129.94	1036.71	927.637	914.99	899.742	89.6108	546.654	847.931	841.409	612.554	780.429	552.707	949.871	605.977	1065.16	264.164	890.698	531.185	859.591	622.176	801.189	1321.03
ADK87262	613.075	889.92	705.072	818.652	487.357	461.156	525.797	512.292	671.913	660.668	208.787	548.92	482.154	597.237	714.358	608.886	618.369	579.453	617.844	705.639	625.764	572.68	136.404	130.989	635.845	1183.9	444.088	478.957	493.895	289.008	529.399	259.858	495.369	634.284	556.744	551.446	656.357	632.652	559.83	555.334	603.058	486.441	328.002	974.779	548.521	619.611	634.604	502.702	602.196
ADK86715	672.55	853.473	650.098	596.464	646.783	700.73	527.598	651.033	518.27	620.117	414.905	635.366	667.3	1039.35	717.753	912.242	690.323	567.631	737.202	787.152	735.731	933.179	611.554	387.846	755.622	817.248	766.443	707.647	662.386	498.861	650.459	485.234	104.679	563.423	602.469	511.917	958.773	648.211	809.787	764.874	738.529	581.169	252.062	946.557	958.268	735.467	507.442	499.054	979.878
ADK86951	93.8683	123.141	12.6017	73.7072	56.2927	80.0531	55.0505	12.5679	71.8816	13.4084	32.9735	58.8815	58.2851	28.7003	26.5675	47.8454	18.7285	21.4965	0	41.2823	56.95	33.7129	7.67439	44.0396	47.8688	27.9019	55.3199	118.948	153.234	20.3085	24.2992	0	14.8945	28.0679	0	45.7999	15.0258	45.7671	91.4949	57.1609	69.1888	79.0424	21.7703	86.6317	11.2851	24.3686	35.6518	43.5939	42.5583
ADK86853	1403.1	1369.48	1294.85	1672.27	1106.96	964.459	934.97	1280.34	889.045	1253.74	1302.9	1150.11	1131.33	947.432	1381.4	830.873	1467.23	1138.72	1244.15	1182.95	1112.26	1333.39	4049.12	3408.33	1135.95	1376.74	1057.64	1002.52	1042.33	1192.47	965.393	1156.03	1109.03	1506.34	1205.47	1291.97	897.556	1052.29	869.376	1072.79	1222.44	1028.53	888.636	1315.77	1529.04	1646.15	1028.95	1005.7	1872.74
ADK86975	613.686	893.988	1453.82	901.938	782.65	952.609	1160.24	589.711	1589.07	1567.71	494.017	1069.77	909.445	44.4268	862.66	952.146	1244.08	666.433	1356.14	919.681	599.47	1284.74	721.715	1202.96	607.308	812.962	1182.58	951.888	752.725	592.847	1156.46	1210.84	373.143	840.872	640.968	836.305	51.3868	816.318	304.567	1209.99	813.863	1227.1	69.26	857.824	820.916	429.776	1419.89	1325.4	738.595
ADK86875	163.741	149.816	120.084	57.1494	166.581	137.959	247.172	132.347	200.801	90.4842	165.474	123.341	185.204	202.276	168.075	96.0326	65.5751	110.261	69.8135	83.3514	112.92	286.715	198.302	217.749	131.516	82.2876	147.673	147.748	125.393	75.3867	244.303	91.8454	1036.99	108.05	95.424	125.717	188.861	163.458	151.565	198.745	135.609	217.086	141.61	372.123	134.514	78.0174	174.455	128.621	180.457
ADK86678	208.478	176.733	197.515	222.941	237.332	244.062	221.279	189.475	218.777	201.784	203.404	201.733	211.805	65.1551	194.896	211.872	182.539	203.67	222.291	147.442	189.88	212.377	245.364	206.74	208.639	158.63	213.476	267.31	173.599	156.447	252.868	267.206	269.94	185.577	165.425	235.288	74.5157	181.529	138.377	256.692	217.796	196.845	226.6	342.122	221.992	233.256	205.841	193.203	282.084
ADK86987	150.815	213.44	111.9	123.402	178.036	199.422	131.467	141.094	123.108	121.988	133.043	239.337	161.684	101.488	132.411	162.095	131.69	175.431	112.163	95.8034	168.911	180.2	85.7728	98.9029	152.415	131.146	138.715	224.639	219.602	143.228	128.118	111.186	59.5317	137.033	125.51	154.406	128.343	140.377	141.5	172.983	134.365	125.228	71.451	417.368	116.158	124.919	122.45	119.005	127.216
ADK87209	527.713	747.689	354.074	568.242	587.986	801.977	690.073	317.743	633.173	387.89	448.261	823.408	649.168	617.039	574.944	570.621	368.151	490.891	387.739	507.5	595.564	374.371	105.753	184.73	543.074	455.224	423.031	843.996	778.445	393.418	376.114	365.577	17.7355	553.325	460.559	532.347	656.609	583.909	568.866	518.349	497.31	410.675	56.017	1107.3	494.364	397.109	672.867	387.874	277.775
ADK87117	858.273	3556.58	726.566	905.177	970.649	1226.7	663.319	726.426	676.47	751.377	897.444	1179.35	832.47	824.939	977.222	820.703	738.548	851.45	792.206	784.303	847.743	725.248	888.433	892.121	815.189	912.135	752.825	1292.8	1232.84	720.141	732.735	873.681	439.478	890.147	871.411	1004.51	873.667	856.146	857.953	765.355	834.819	729.61	612.786	3705.05	861.253	819.53	813.19	754.466	621.643
ADK86744	1061.86	6617.43	797.377	1521.91	1710.81	2390.74	1404.28	1161.48	1303.15	1064.06	1483.03	2293.24	1306.52	1004.5	1224.8	1413.77	1136.24	1328.13	1026.14	948.577	1176.5	1003.23	1084.8	1471.94	1117.06	1531.7	1315	3031.03	2028.15	839.566	1042.94	1910.02	850.766	1660.78	1088.74	1592.61	1168.54	1278.11	1031.58	1282.42	1133.51	1109.01	419.507	6875.99	1099.85	1301.21	1563.19	959.213	821.469
ADK86667	826.756	1680.03	1026.89	1172.21	1279.38	1834.66	725.993	1357.17	655.977	1182.28	947.923	1627	1012.22	890.142	1072.86	1460.88	1414.61	1261.7	1248.85	1017.48	1030.5	1743.35	3535	3187.01	1018.69	1426.74	1489.62	2225.95	1581.71	799.141	1248.07	1908.95	383.745	1170.2	1014.78	1137.66	1015.16	1116.03	950.338	1530.6	927.699	1100.3	239.2	1823.21	1212.98	1879.45	950.446	1119.43	1673.72
ADK87226	537.958	508.689	398.101	475.551	408.536	441.567	436.188	684.59	419.928	399.264	436.864	408.696	410.467	381.835	422.716	385.482	367.634	930.03	349.584	434.52	342.714	317.782	372.639	420.295	501.482	478.246	360.789	442.61	515.809	393.649	337.25	379.958	196.837	544.701	429.842	479.569	360.32	374.209	334.178	325.183	440.074	313.347	245.151	693.982	414.081	355.784	521.388	339.383	191.536
ADK87013	664.976	758.375	728.508	749.723	661.139	750.744	253.102	1811.36	286.606	657.867	608.716	571.734	551.963	358.205	622.104	599.862	750.743	1964.98	713.628	602.813	513.847	471.037	680.759	666.106	792.338	791.479	532.503	578.791	688.932	645.947	462.102	563.307	418.966	529.291	725.108	648.335	277.889	527.328	492.821	535.222	583.233	394.936	240.883	831.926	634.819	593.601	305.591	582.709	615.645
ADK87099	788.813	587.864	512.307	854.711	740.631	739.663	1014.59	8479.04	1176.27	686.593	517.8	21198.6	720.459	414.65	669.026	969.33	464.359	8912.9	610.914	582.974	646.463	434.189	229.709	611.989	618.775	615.84	585.783	815.646	719.21	475.16	620.018	374.941	72.2319	648.365	520.322	732.628	546.465	546.836	558.835	510.564	876.771	652.301	97.7751	1039.35	618.04	344.674	1067.95	476.522	608.793
ADK86858	648.042	578.02	500.463	569.704	569.229	661.178	487.731	3290.87	507.628	586.396	499.255	625.03	570.166	649.52	583.08	753.65	563.889	3574.84	562.197	525.055	593.238	533.746	427.714	557.882	633.586	565.08	610.868	649.933	584.514	439.338	583.489	392.614	140.545	569.131	512.459	556.298	671.907	547.676	675.822	523.877	630.376	502.625	181.086	793.698	691.778	554.147	558.482	497.891	567.098
ADK86918	670.834	558.471	578.337	593.827	570.039	645.045	579.458	458.667	648.304	706.036	607.054	648.428	581.919	730.035	580.659	1084.45	614.073	480.542	693.906	603.378	606.5	772.049	747.895	773.24	644.316	521.973	757.383	696.212	713.632	507.427	772.713	522.961	337.22	577.612	580.448	552.747	665.99	601.011	599.118	738.654	690.814	599.448	342.865	690.789	725.846	792.883	679.191	571.043	825.274
ADK86696	876.911	985.326	713.273	813.351	927.712	966.928	595.049	791.541	537.154	770.504	1163.07	971.13	861.91	742.351	938.336	894.169	747.813	863.593	789.167	699.526	746.388	686.37	941.146	924.573	929.296	934.195	802.312	922.313	968.971	813.356	716.266	945.374	4892.26	941.046	955.077	822.397	821.647	827.085	823.691	748.065	744.307	695.166	964.533	1110.73	749.744	941.147	669.775	758.531	592.236
ADK86668	4387.36	5536.31	4573.21	5537.72	3990.83	6178.88	2979.41	4934.25	3137.19	4179.9	3931.29	5289.41	4606.04	3838.95	5337.05	3615.64	4734.84	5289.07	4170.57	4288.37	3441.55	3940.57	3134.38	3045.17	3774.98	5755.95	4636.25	5566.67	5743.92	4391.96	3420.25	4424.31	1532.5	5385.36	5181.19	3823.98	4111.42	4134.4	3849.54	4271.04	4225.5	3553.62	4130.2	5168.26	3819.92	3434.2	3889.52	4279.15	2208.59
ADK86935	2713.87	2981.11	3138.52	3981.55	2918.47	4235.71	1855.87	3616.2	1721.99	3082.52	3011.16	3504.33	2757.36	2477.44	3470.11	1562.87	4721.57	3154.26	3253.46	3023.01	2240.76	3531.45	2055.12	1925.29	2336.64	3671.21	3764.01	3546.2	3481.23	2732.87	2734.25	4818.38	1359.11	2998.74	3342.52	2827.32	2554.2	2614.6	2491.15	3242.69	2706.28	2758.25	802.095	3136.91	3243.31	3354.93	2192.86	3003.82	3530.51
ADK86868	4122.07	6153.89	5566.65	6114.07	5961.93	7368.78	3421.28	5908.86	2695.87	5541.28	5132.02	5696.18	5710.39	4257.58	7436.42	2339.5	6814.13	5852.45	5988.07	5164.51	4224.18	5103.16	9629.87	7371.08	4009.64	7181.52	6276.19	6117.7	6598.87	5739.07	4647.71	8154.08	7868.9	4806.22	6400.24	5087.22	4761.97	4758.78	4942.73	4686.69	4418.84	4727.86	4292.57	6073.3	4912.97	4831.86	3957.07	5385.8	4237.82
ADK86954	668.739	832.509	452.452	427.225	490.076	467.339	682.983	367.246	654.198	425.806	435.536	542.39	447.797	537.306	424.418	462.277	360.283	461.345	367.785	467.151	558.114	460.469	285.171	407.373	382.669	548.739	434.26	529.456	448.012	336.483	503.921	283.428	270.613	553.026	512.877	542.381	570.027	654.974	463.075	519.872	481.259	545.043	446.355	894.886	552.341	421.054	722.199	494.549	303.111
ADK86735	1581.75	1838.05	1881.6	1851.2	1653.62	1106.15	1690.18	1645.88	1358.74	1473.81	1884.74	1103.34	1332.82	1312.5	1744.6	1400.52	1928.26	1397.76	1577.94	1691.33	1512.48	1971.1	2857.78	2263.59	1449.04	2019.42	1672.65	1157.53	1003.72	1351.44	2012.91	1986.44	1728.26	1415.35	1523.76	1469.07	1494.59	1541.53	1433.51	1717.61	1287.35	1945	2498.07	1780.6	1707.1	1874.75	1535.03	2087.58	2736.1
ADK86779	476.181	956.284	460.04	416.969	371.522	224.354	562.799	424.365	485.291	281.932	155.884	254.849	391.954	435.585	397.03	151.007	379.874	442.893	358.284	328.754	421.148	345.516	74.59	84.493	232.325	421.575	408.462	243.977	210.365	325.658	376.795	191.78	1620.34	426.284	448.824	315.86	467.633	445.41	451.57	303.184	255.706	419.504	387.314	1001.5	547.911	384.153	370.621	357.854	388.176
ADK87015	0	0	0	0	0	0	0	0	0	0	0	0	0	0	0	0	0	0	0	0	0	0	0	0	0	0	0	0	0	0	0	0	0	0	0	0	0	0	0	0	0	0	0	0	0	0	0	0	0
ADK87278	10025.8	4653.93	10406.5	6275.92	8190.95	5735.85	9281.32	13004.1	9098.03	6039.68	5113.67	6258.84	8467.67	8963.64	7691.98	5850.03	7992.28	11692.8	6240.72	7175.74	7464.34	9398.45	4336.23	3721.95	7620.13	7429.65	9705.69	6003.82	7030.77	8012.22	12466.1	9190.17	10498.5	7040.64	10178.5	5752.45	9443.71	8009.47	9217.31	8504.46	7513.98	10428	7936.52	9111.67	4408.11	5775.13	6600.23	9570.95	9894.61
ADK86824	539.758	545.305	545.184	545.521	566.332	594.61	430.869	561.335	529.604	672.42	373.454	582.376	544.75	425.551	521.655	950.89	613.549	541.266	664.095	585.037	556.794	660.365	372.058	415.274	557.9	509.753	673.885	648.803	488.937	454.132	592.926	375.924	878.562	531.399	561.573	520.049	473.306	581.336	494.007	733.76	628.95	568.007	1106.82	659.642	540.003	699.26	571.495	572.841	686.718
ADK87125	680.509	829.526	693.561	931.224	751.872	705.333	763.41	709.398	713.544	868.345	613.102	834.209	857.225	585.154	848.975	733.634	923.82	696.242	864.174	809.503	759.713	947.376	755.682	668.605	689.696	847.586	1017.8	822.83	685.135	596.934	754.119	431.564	770.892	784.857	742.78	789.719	663.895	794.784	648.119	910.145	806.836	738.496	854.026	772.518	714.745	1092.13	814.474	723.53	1106.94
ADK86946	122.841	110.051	134.228	114.857	130.157	123.683	107.389	132.731	120.269	139.808	118.298	134.687	122.556	64.2803	110.225	148.218	120.984	127.302	147.548	118.098	143.94	193.992	293.143	182.12	138.526	125.411	137.533	133.08	134.109	72.3292	146.657	105.611	268.554	126.28	119.395	136.787	72.2078	144.32	111.317	173.265	135.74	151.949	187.36	131.179	160.557	181.687	132.642	151.076	193.401
ADK87238	84.7918	80.4959	62.4276	53.266	95.428	111.56	80.484	53.2877	74.8542	56.8526	59.6942	116.042	88.2438	56.276	59.2439	97.555	52.6679	52.2518	56.2284	57.0728	97.5425	65.6751	115.495	94.4985	70.6071	51.4096	67.4978	113.847	125.614	92.0471	66.5873	38.7533	240.202	43.0972	65.9699	72.724	78.2767	70.0167	87.6803	70.6967	54.2888	69.3433	103.511	127.979	78.8842	79.6055	80.4748	69.2722	66.4597
ADK87052	769.032	925.13	555.365	782.842	750.688	894.648	803.478	559.478	873.666	582.145	556.441	987.489	791.242	884.801	807.487	1177.45	555.128	648.861	568.172	723.063	774.091	675.479	382.431	424.116	552.029	733.135	660.525	1028.74	967.792	759.261	586.282	432.5	100.186	554.078	734.71	699.681	939.062	723.864	784.422	670.206	784.617	591.86	111.853	1076.96	515.286	595.458	968.87	551.594	511.958
ADK87127	1146.54	1263.18	1070.4	1317.99	1163.27	1312.49	1118.2	1100.24	1092.3	1056.53	1111.05	1487.89	1241.82	1086.61	1357.77	1294.42	1124.71	1163.17	1076.07	1195.21	1202.92	1061.4	705.809	686.077	878.741	1359.92	1141.79	1426.93	1342.09	1237.38	1029.47	991.28	465.964	1000.07	1216.12	1100.14	1199.53	1097.27	1132.4	1170.96	1118.09	1035.43	274.749	1319.13	854.561	1121.88	1234.54	1009.88	1059.06
ADK87187	1730.9	1361.03	1325.41	1036.89	1144.48	1054.76	1083.26	922.79	1562.8	1375.02	1441.56	1220.56	1408.92	1943.18	1278.49	6154.5	961.902	1059.32	1311.51	1648.26	1621.69	1082.54	1756.73	2285.44	1746.84	1088.87	1155.93	1159.01	1020	1199.61	1006.8	960.675	4456.69	1030.14	1358.87	1386.53	1724.82	1571.74	1415.86	1253.81	1725.31	1208.48	1294.78	1466.29	1657.54	878.88	1582.87	846.144	786.205
ADK87239	5289.72	5690.21	5755.09	5507.84	5481.53	6073.53	3421.39	6369.28	3289.96	6466.71	5455.74	6261.32	6352.74	7547.49	6440.11	5946.25	6359.79	5713.82	6787.53	6815.86	6596.47	8318.44	14648	7965.46	5851.55	5772.69	7650.08	5898.17	6448.58	5822.34	5382.69	6990.18	3481.07	4387.59	7155.48	4994.5	7193.01	6022.88	6857.21	7030.23	5736.62	5813.67	6740.93	6616.51	6399.83	6654.29	3715.33	5387.93	6435.84
ADK86732	2718.56	2537.28	2614.45	3268.9	3184.09	3655.52	3059.69	2129.58	2882.43	2819.15	2801.82	3610.05	3043.1	3149.77	3293.29	2720.7	2725.88	2379.19	2751.26	2867.44	2997.28	2808.27	2212.31	2133.3	2666.35	2982.8	2903.56	3881.23	3434.46	2667.52	2946.21	2475.21	3041.02	2303.09	2796.53	2763.38	3234.99	2828.6	3165.14	2742.94	3157.7	2683.34	1418.94	2717.5	2600.43	2339.15	3241.26	3002.33	2537.98
ADK86796	803.013	789.151	939.635	817.393	661.911	747.745	408.508	734.63	646.989	1061.13	817.565	742.563	695.509	719.926	815.224	1636.34	791.102	644.151	1018.16	1165.46	703.466	1234.95	2130.27	1644.54	774.87	786.885	983.975	855.913	695.417	521.519	1109.57	678.56	2513.64	753.696	813.959	697.855	733.427	873.426	656.367	1184.11	1122.08	778.111	446.889	691.217	1358.45	894.052	830.11	974.578	1169.04
ADK87150	1600.39	1552.41	1402.36	1901.91	1733.95	1575.36	1654.25	1443.22	1609.89	1593.48	1856.73	1676.25	1697.34	1525.44	1711.48	1429.54	1542.83	1421.84	1742.3	1554.56	1701.14	1500.14	2346.86	3740.59	1270.33	1658.46	1865.47	1788.48	1671.51	1300.76	1740.93	1515.16	961.054	1585.71	1577.56	1513.57	1773.61	1620.66	1622.58	1646.84	1660.69	1598.89	680.792	1660.39	1619.08	1605.9	1868.97	1795.12	1957.17
ADK86711	3257.36	4244.54	3521.29	3479.33	3270.81	4077.27	2281.54	3511.01	2409.84	4398.46	2846.95	3987.23	2997.45	4419.64	3373.27	6590.03	3741.77	3036.46	4105.12	4842.81	4367.15	5150.54	9987.57	6329.65	3658.73	5036.49	4684.68	4851.52	4039.13	2050.03	4003.91	3278.87	1029.69	3517.59	3760.56	3636.51	4440.41	4286.02	3764.54	5036.45	3982.71	3415.32	2475.56	4164.96	5074.44	7306.71	3572.08	3967	6333.01
ADK86817	1199.55	1971.18	979.819	1276.55	1110.4	1461.71	1548.72	566.596	2182.35	1121.77	879.827	1309.06	1150.86	1567.26	1040.92	3844.25	684.321	662.055	933.205	2194.95	1314.73	1024.15	2287.69	2233.13	1639.75	1131.84	977.755	1775.39	1346.94	695.825	978.383	661.376	883.388	841.404	920.688	1062.99	1660.12	1370.48	1227.24	1186.57	1650.38	1046.13	928.738	1539.3	1738.71	555.442	2686.08	960.024	600.811
ADK86713	3930.47	3917.21	3518.76	4141.81	3912.32	4429.77	4316.12	3302.65	4132.63	3237.9	2941.46	4401.27	4294.9	4550.9	4505.2	4168.33	2798.45	3956.43	3140.92	3309.26	3403.78	2916.85	2800.42	3095.14	3221.05	3935.64	3224.24	4927.09	5178.55	3540.72	3375.57	2700.63	1884.72	3870.37	4161.24	3315.22	4616.91	3753.93	3905.32	3045.61	4198.25	3116.58	2518.75	4575.08	3517.44	1920.75	4899.04	3104.57	1906.69
ADK86852	2863.09	3819.12	2584.9	3897.44	3453.06	3771.26	2929.56	2562.89	2704.27	2706.62	3768.48	3760.46	3128.48	3356.17	4129.19	3015.69	2622.35	3066.99	2552.42	2939.6	2949.21	2108.33	2843.75	4328.06	2289.51	3494.64	2343.82	4327.51	4280.88	3368.88	2473.82	2937.16	8230.01	3440.45	3298.75	3103.2	3299.25	2795.94	3087.97	2403.86	3345.81	2597.21	17195.3	4037.46	3068.82	954.707	3537.92	2705.33	812.292
ADK87096	2139.69	3882.82	3293.45	3122.34	2985.17	2822.54	2040.85	4057.8	1458.34	2804.12	3283	2521.26	2795.66	1804.09	3369.55	1317.58	4100.61	3445.68	3298.53	2547.77	2380.82	3023.15	5017.19	3238.47	1996.99	3334.84	3421.77	2900.76	3034.87	2821.3	3450.82	4416.92	2682.35	3143.52	3228.09	2210.92	2066.53	2489.59	2529.55	3084	2023.67	2739.91	8962.71	2827.51	2806.64	4323.73	2138.73	3334.33	4193.83
ADK87054	2872.6	2938.49	1730.3	1858.2	2404.97	2407.86	2352.77	2334.68	2004.77	1773.93	4495.93	1911.37	2609.09	2752.32	2151.3	1620.8	1540.83	2823.66	1952.73	2318.51	2598.65	1269.31	1494.47	2016.69	2473.6	2069.92	1272.19	1811.03	2068.16	2138.7	1624.54	2081.14	1802.47	2594.09	2505.1	2456.23	2708.32	2269.77	2854.8	1339.3	2024.37	1885.94	4862.14	2215.26	2887.02	1057.98	1905.66	1677.06	1024.86
ADK87248	1242.43	1131.1	1222.04	883.396	907.632	868.45	923.697	1357.96	959.448	1176.22	1097.22	907.952	880.825	1185.31	925.127	1145.62	1203.74	1160.51	1226.91	1085.06	1022.48	1511.95	3294.06	2127.21	1129.38	1050.83	1327.93	990.262	885.365	744.398	1433.2	1149.21	439.187	1288.32	1149.72	985.198	1235.02	1074.13	1006.85	1195.98	947.137	1236.78	1155.57	1180.68	1322.25	1500.55	973.448	1152.52	1494.67
ADK87203	1047.52	685.684	851.108	870.189	1155.65	902.826	1048.34	896.607	913.696	839.154	868.388	998.122	949.431	1077.64	882.275	487.712	1151.58	865.115	756.423	766.84	973.183	1013.5	993.519	1026.44	756.151	1014.38	1197.36	989.665	766.669	673.797	1179.89	1093.24	2287.27	1018.44	953.995	1274.8	1119.41	1114.6	975.315	980.198	821.345	1074.77	2155.62	735.603	753.047	1102.48	970.743	998.331	1133.11
ADK87116	872.382	990.297	1080.82	938.486	894.521	988.742	1138.72	942.612	1005.99	901.672	816.209	916.139	757.928	925.322	859.344	940.034	1057.76	927.11	904.01	983.494	743.794	1352.2	889.741	619.596	1007.57	1087.39	1117.18	978.297	807.101	680.263	1295.8	973.428	496.096	828.884	830.629	789.686	811.624	928.64	660.116	1205.97	899.758	1291.48	1057.89	815.715	1213.92	928.157	1094.6	827.093	1345.9
ADK87257	773.403	641.903	851.209	749.996	634.808	581.092	445.492	818.549	543.41	882.884	698.2	543.98	651.595	643.366	812.998	638.583	833.947	714.899	812.552	739.89	673.181	951.449	2762.69	2860.13	820.664	794.301	876.917	611.998	491.184	699.916	628.087	646.641	1483.08	874.845	752.001	649.173	611.209	684.266	636.627	823.814	640.042	675.445	912.314	744.373	921.01	791.338	560.771	703.098	1157.17
ADK87029	276.881	364.022	507.257	446.054	382.218	295.088	262.364	406.437	315.846	398.055	349.465	320.574	292.409	63.5493	414.258	258.465	464.517	356.927	384.789	405.554	367.132	466.897	362.785	217.117	320.58	457.025	392.087	290.271	309.741	273.932	400.116	365.504	285.304	404.8	415.714	438.875	83.085	391.555	225.663	520.672	394.018	349.626	240.603	321.845	504.702	735.713	296.896	558.935	627.376
ADK86943	644.546	994.322	1105.44	1482.74	974.334	990.953	152.95	1078.55	63.7678	1233.25	662.128	955.604	819.85	35.4215	1021.58	475.229	1450.99	911.207	1039.81	1606.07	1204.89	1707.89	1214.17	569.795	1298.98	840.622	841.858	1272.84	1075.8	498.414	1062.42	1746.29	1367.19	1100.2	905.433	973.88	0	896.247	196.921	1261.4	996.32	502.934	643.138	430.391	1652.46	1550.89	189.345	1324.93	1702.69
ADK86701	1951.97	1251.22	1634.48	1643.34	1858.87	2179.46	1068.96	1547.27	1306.97	1873.48	2010.95	2252.98	1492.73	1279.21	1362.54	2054.87	1724.01	1611.15	1850.88	1599.68	1579.93	2284.2	1097	1131.57	1894.56	1335.8	2045.54	2068.54	1795.64	1358.1	1897.17	2795.21	827.981	1757.16	1699.98	2068.8	1410.36	1941.43	1417.72	2467.95	1934.38	1794.67	2197.71	1465.5	1765.38	1442.63	1409.35	1780.36	1637.88
ADK86856	3433.52	2856.91	3167.72	3356.36	3908.84	4717.16	2204.65	3423.29	2117.6	3592.65	3764.56	4408.06	3239.06	3391.57	3794.9	2454.09	3892.19	3306.65	3865.3	3339.82	3222.81	3392.43	3623.52	3745.56	3027.67	3264.84	4276.19	4375.42	4131.47	2981.27	3186.5	5438.94	3800.39	3127.92	3639.13	3839.63	3413.02	3366.37	3268.95	3723.54	3658.75	3485.61	7085.31	3262.45	3296.35	3642.64	2748.88	3373.83	3023.15
ADK86693	1251.08	1465.61	1349.69	1315.13	1344.9	1080.39	975.184	1632.9	846.117	1261.38	1378.15	1121.14	1262.52	1329.55	1662.26	1189.77	1554.31	1551.14	1274.43	1267.52	1578.94	1170.89	2112.6	1145.69	1102.58	1529.51	1355.02	1163.5	1094.49	1139.89	1214.92	1299.61	781.92	1549.09	1638.76	1319.03	1534.57	1386.59	1641.61	1138.26	1127.47	1297.48	1021.81	1753.36	1457.15	1930.62	971.411	1374.07	1525.55
ADK87218	856.278	729.609	615.625	668.5	864.273	1024.19	940.384	594.477	904.449	589.216	811.258	1151.02	740.223	680.853	646.812	807.148	611.367	737.497	529.696	472.228	753.949	717.033	338.534	448.981	651.451	602.832	601.595	1268.82	1226.85	785.693	9357.76	495.488	264.166	786.955	698.475	811.452	803.558	796.075	708.789	710.951	659.099	715.151	257.481	890.274	575.221	729.118	882.227	714.504	633.976
ADK87146	1555.72	1905.25	1291.54	1867.04	1911.44	1975.45	1998.72	1343.59	1711.83	1342.74	1531.74	2006.46	1810.91	1490.84	1946.2	1176.65	1357.2	1657.34	1358.98	1155.91	1533.03	1146.03	948.334	1461.44	1417.65	1773.18	1557.18	2228.56	2296.88	1601.41	1270.72	1328.58	1080.33	1706.59	1576.72	1653.84	1665.35	1530.79	1657.43	1227.23	1508.25	1320.52	1070.11	1962.82	1185.44	1819.52	1899.34	1424.29	1135.89
ADK87018	524.425	439.902	316.733	370.091	452.411	398.937	431.411	321.552	475.601	293.244	461.186	426.359	443.442	479.135	376.969	433.269	258.785	445.635	304.04	341.25	447.28	312.66	292.708	449.117	422.758	377.912	331.506	453.087	454.488	330.019	368.308	310.55	233.227	459.614	387.991	398.468	548.364	442.392	470.652	338.269	439.747	341.004	304.727	495.528	358.046	304.697	437.781	369.317	309.692
ADK86909	866.451	798.72	602.452	623.08	656.53	683.41	689.95	673.317	630.267	495.031	993.716	638.056	738.254	756.394	739.635	542.92	534.262	879.851	482.094	546.138	656.15	438.184	876.976	1062.82	673.173	778.9	533.15	691.922	750.501	718.629	667.178	613.496	1193.7	864.395	774.942	675.356	767.377	744.021	705.069	508.988	543.883	659.102	1537.78	688.515	560.696	559.258	630.039	607.578	337.241
ADK86865	1140.82	1063.75	815.177	798.727	924.643	955.1	1237.95	1029.6	1310.52	716.437	1232.98	1099.98	917.692	857.841	830.623	1424.43	658.252	1058.7	807.536	720.264	774.501	796.314	2208.26	2589.35	903.863	701.496	782.696	1113.33	1011.44	827.742	1014.61	854.298	15610.5	1078	845.965	916.666	1005.96	881.199	889.928	978.029	844.775	966.156	2075.36	1097.03	765.916	584.479	1433.1	788.019	666.773
ADK86810	1709.65	2167.36	2058.47	2465.19	2082.09	2158.75	1514.91	2650.72	1392.01	2098.32	2166.51	2170.26	2038.36	1319.71	2183.81	1710.99	2458.04	2413.85	2154.74	1643.55	1744.61	2697.14	8518.85	5549.94	1577.65	2100.01	2430.1	2332.42	2509.06	1813.74	2310.71	2490.74	1914.46	2376.57	2117.05	1866.47	1707.38	1947.17	1644.23	2237.75	1656.84	2054.29	4545.33	2422.54	2164.57	2814.05	1846.36	2171.07	3310.91
ADK86688	1427.85	2198.61	1690.88	1594.74	1414.54	1256.29	1264.65	2307.98	1000.03	1412.87	2394.87	1154.72	1601.39	1100.48	1886.4	591.856	2065.93	2168.69	1518.31	1191.78	1187.29	1297.71	1817.8	1829.36	1393.2	1774.57	1429.78	1397.33	1514.41	1763.28	1604.75	2459.02	11876.6	2228.04	1715.54	1336.93	1246.58	1269.62	1225.55	1231.71	1003.15	1563.46	4129.66	1524.06	1313.02	1682.51	1124.15	1477.9	1627.29
ADK87032	662.128	459.741	452.311	491.713	535.983	499.4	545.583	461.11	509.889	329.857	467.629	526.254	627.638	572.424	576.763	427.993	398.773	630.888	368.674	435.407	531.155	335.419	214.382	270.968	516.99	541.73	351.565	557.439	716.38	638.964	440.765	306.344	281.564	455.247	529.501	397.131	662.93	473.134	553.315	357.985	444.775	436.806	1175.44	516.63	351.04	353.235	510.3	474.568	271.158
ADK86905	730.548	764.837	624.881	636.356	826.039	786.644	883.543	746.568	685.408	458.955	607.127	738.88	905.513	568.384	784.606	712.421	726.287	924.912	498.235	513.717	669.019	420.506	355.984	557.939	663.6	796.859	489.877	759.249	912.665	852.137	602.306	516.577	3831.98	592.994	880.034	561.108	684.561	737.792	812.536	495.93	529.005	635.692	2550.75	888.782	422.718	464.504	736.906	714.298	399.262
ADK86682	2594.27	4500.92	3269.94	2646.67	3337.06	3410.5	2847.9	4063.57	2432.72	2877.56	2759.84	4204.62	3260.74	1859.61	3768.04	3374.09	4106.88	4441.25	3161.63	2771.38	3584.51	1334.99	1303.19	1684.04	3767	4093.43	2062.53	3563.92	4460.39	4470.11	2518.93	3002.37	10486.5	2856.96	4005.6	3244	1996.07	3488.16	2297.39	2648.92	2199.55	3344.48	10375.9	2734.61	2665.47	2629.02	2465.25	3658.24	1589.16
ADK86762	588.469	374.541	481.203	669.872	605.028	593.222	526.818	541.077	485.917	618.258	515.483	627.214	630.36	361.837	556.173	307.513	584.162	507.167	643.166	458.202	559.268	447.241	581.796	627.312	473.685	515.623	669.157	630.597	657.925	451.964	559.497	573.88	1522.12	527.485	551.105	604.492	463.952	537.902	522.641	503.606	565.02	591.027	2011.46	424.109	447.472	618.472	489.579	581.731	645.896
ADK86819	233.956	255.65	250.782	260.692	260.51	374.682	291.467	237.485	202.531	248.691	348.217	232.275	329.714	16.0715	196.103	154.016	300.549	206.718	272.751	338.935	252.842	219.558	605.985	423.7	269.429	248.745	235.059	316.703	272.218	176.673	194.372	250.211	521.336	314.005	180.759	297.121	22.3072	333.451	89.3478	242.139	234.72	349.42	875.419	210.3	317.833	305.209	266.322	300.575	220.729
ADK86896	498.796	581.624	594.67	517.161	512.029	391.536	490.126	432.198	510.857	649.695	761.059	472.427	446.802	243.23	479.656	395.885	591.35	378.879	623.342	423.389	476.065	642.23	902.849	1262.81	554.199	486.008	568.201	501.235	392.363	404.043	664.912	567.678	1277.43	564.775	446.072	603.952	232.214	547.049	468.623	539.375	471.97	572.161	2042.9	516.02	661.715	460.281	474.67	525.498	686.375
ADK87058	2689.52	2320.58	1962.2	1857.63	2625.27	2635.72	3131.03	2254.27	2859.9	1752.65	2270.62	2664.51	2472.73	3417.73	2076.62	2082.95	1891.16	2328.57	1918.17	1742.03	2563.8	2599.09	1802.57	1639.35	2293.66	2419.43	2469.16	3128.52	2522.17	1963.65	2550.73	1954.73	506.55	2141.14	2233.73	2045.45	3078.94	2519	2705.11	2351.07	2155.37	2505.23	1076.2	2263.07	2505.03	1563.19	2865.28	1861.63	2075.8
ADK87231	491.757	459.197	387.115	383.418	451.727	430.214	588.692	341.965	447.79	267.216	621.468	454.055	430.724	446.381	461.596	369.147	357.995	381.742	336.101	311.902	435.625	313.875	390.204	344.849	374.728	446.714	323.852	469.115	468.817	454.048	418.23	361.662	211.998	400.774	408.982	412.366	468.413	389.183	445.99	340.685	370.181	399.702	348.744	488.843	375.661	364.204	467.162	390.456	278.526
ADK86756	1442.79	1206.7	1158.51	1210.74	1463.9	1747.81	1470.73	1019.54	1294.12	1139.8	1549.25	1679.52	1496.33	1286.53	1194.38	1862.65	1134.67	1102.3	1078.31	936.923	1550.57	1113.2	1045.78	1138.71	1144.33	1200.13	1333.96	1780.97	1675.82	1237.23	1304.46	1331.55	276.167	1208.66	1205.02	1424.47	1644.38	1189.68	1460.76	1366.3	1258.3	1297.73	514.823	1401.43	1057.56	1241.78	1368.82	1150.8	901.591
ADK86658	1049.23	1283.74	1085.57	748.156	834.426	634.935	1264.2	1022.11	1200.46	836.279	966.849	600.259	881.973	1068.97	865.721	882.49	766.238	1034.69	842.427	12461.8	802.65	944.519	878.442	683.775	1187.81	1048.54	777.989	634.353	717.8	812.845	925.566	867.152	985.5	1001.98	863.248	874.671	1049.79	937.183	893.468	841.638	795.512	1134.41	467.268	906.047	992.611	624.958	1179.22	803.824	746.794
ADK86702	3214.6	3909.44	4347.43	4370.57	3812.65	3261.72	4106.18	3910.83	3413.24	3809.03	3282.26	3177.78	3570.7	3139.19	4486.38	1998.71	4719.53	3716.49	3866.37	3433.77	3590.39	3680.04	2710.23	2291.08	3134.41	4670.48	4488.56	3725.74	3283.76	3731.84	4345.12	3637.09	3162.18	4052.35	4192.4	3652.21	3508.8	3484.09	3534.36	3536.57	3246.66	3771.19	3897.98	3566.82	3539.79	5947.13	3804.46	4339.91	4900.55
ADK86740	1120.68	1120.23	942.298	947.627	1191.09	972.612	1033.02	920.17	1066.66	946.522	1381.64	1009.56	1078.84	1202.28	931.184	1224.23	812.711	938.278	1068.42	1033.06	1039.7	853.455	1816.14	1632.11	1054.2	997.26	938.3	1110.91	1050.65	858.018	1048.2	1053.06	1153.43	938.852	1079.66	1066.62	1342.91	1130.42	1186.5	1063.48	1004.91	1212.12	1180.09	1164.57	941.021	946.245	1114.77	976.756	852.212
ADK87155	458.531	573.231	334.191	427.93	502.513	436.206	496.481	381.074	474.019	321.049	547.451	505.938	484.183	546.227	450.248	465.617	315.77	411.166	341.899	370.723	431.146	397.724	410.329	550.18	550.189	482.651	388.967	573.7	458.279	419.33	487.616	371.951	159.852	424.831	357.934	389.112	646.462	415.389	573.223	407.83	399.935	428.489	808.862	638.875	353.496	415.502	459.755	387.244	239.473
ADK87223	438.569	566.107	302.059	427.239	432.474	524.626	475.757	449.314	387.407	306.829	472.264	509.467	501.962	516.468	458.319	341.743	278.142	428.807	322.624	363.062	447.567	363.651	636.946	558.261	481.874	497.378	397.921	550.208	588.938	428.246	437.833	325.455	565.516	515.01	347.019	429.025	546.175	462.976	517.279	408.712	420.378	384.115	1058.94	599.953	426.508	389.209	502.197	311.75	212.046
ADK87101	635.826	1017.2	828.612	1097.01	892.498	1031.85	670.581	910.972	719.914	750.968	811.514	950.156	963.973	582.371	999.149	840.862	919.662	843.392	826.29	753.277	673.533	948.472	2590.67	1526.65	1228.52	1105.67	865.958	1188.11	1233.58	710.191	1156.98	1047.7	1071.3	1143.67	786.001	1023.28	761.625	730.874	755.444	921.73	915.638	930.243	4357.13	1001.54	1118.24	1917	755.434	1056.9	1078.3
ADK86973	188.206	165.287	122.454	169.859	265.248	344.085	244.883	124.198	206.774	163.345	137.912	323.226	211.926	247.535	145.24	312.576	114.873	114.784	177.681	125.402	269.799	294.489	224.258	182.442	263.013	131.104	167.847	383.028	345.265	210.537	265.735	168.866	76.6683	104.796	131.895	183.631	265.972	206.618	248.739	275.9	219.178	206.258	245.168	220.136	231.79	232.549	232.335	183.939	237.345
ADK87050	0	0	0	0	0	0	0	0	0	0	0	0	0	0	0	0	0	0	0	0	0	0	0	0	0	0	0	0	0	0	0	0	0	0	0	0	0	0	0	0	0	0	0	0	0	0	0	0	0
ADK86727	901.624	1140.79	799.427	945.641	951.758	1111.08	1637.31	868.806	1250	762.945	789.945	1062.86	1075.51	884.065	796.967	589.8	816.297	951.634	873.2	783.715	815.009	730.348	1007.14	1213.07	875.75	1096.52	984.54	1133.6	1159.13	896.737	879.334	1049.98	668.193	972.014	941.258	970.432	1032.82	1004.29	981.037	847.729	747.634	1100.42	2818.46	953.046	780.214	1222.3	1583.62	854.883	574.062
ADK86809	722.507	1015.83	865.229	712.698	933.195	1060.43	902.826	796.703	14538.2	760.721	732.394	927.363	912.14	824.274	830.707	744.156	680.315	876.325	746.928	837.363	839.867	854.242	742.726	563.704	729.365	917.925	810.908	1118.6	1115.51	762.466	727.002	793.353	916.313	767.967	876.197	793.383	1004.57	946.154	945.363	871.974	742.197	987.929	1045.11	871.414	925.148	935.923	1012.88	728.492	705.625
ADK86851	913.14	922.574	828.447	532.898	699.738	676.282	1086.01	962.994	1029.06	525.085	659.785	646.991	665.631	820.879	637.01	693.313	626.585	783.152	663.928	743.493	556.549	836.805	2146.15	1312.97	699.765	939.514	776.126	787.179	789.077	613.199	920.474	828.255	321.312	781.69	838.437	627.325	810.108	808.778	649.564	705.549	553.925	965.972	1212.79	1017.67	714.328	839.835	1001.28	631.762	870.409
ADK86932	226.836	112.142	135.422	136.064	228.379	249.091	216.194	93.6716	206.008	124.897	195.23	284.21	379.047	26.6638	67.0448	271.899	106.224	128.125	93.0434	119.463	264.48	146.967	466.547	273.473	166.642	127.818	94.5602	298.495	211.019	151.421	116.655	102.29	68.6046	117.246	98.0905	204.058	45.973	209.234	155.413	211.203	192.735	138.898	197.023	126.939	246.945	50.7239	151.579	131.572	124.502
ADK86920	642.685	603.018	571.188	635.359	535.389	492.291	690.457	628.869	655.989	574.07	624.98	469.43	451.322	570.686	589.307	540.438	612.298	503.238	586.501	614.177	580.518	602.132	1965.48	1670.07	539.375	503.621	691.207	521.679	508.504	501.713	620.421	482.283	580.031	698.485	572.066	564.977	562.699	544.175	465.749	585.759	516.832	535.745	581.198	559.578	654.538	814.453	655.56	525.844	967.42
ADK87007	543.104	511.903	528.369	368.62	526.923	593.431	392.479	621.276	365.45	497.412	454.482	497.429	497.579	686.601	665.811	416.581	631.483	586.599	510.036	451.74	495.261	771.244	567.107	335.783	438.89	556.897	597.81	513.307	498.494	412.722	625.393	497.994	201.854	506.187	530.774	509.317	544.7	608.122	492.975	592.465	451.27	729.358	536.605	509.788	517.635	515.895	410.408	481.505	585.486
ADK87273	476.053	594.964	857.054	711.604	633.684	683.823	669.327	747.582	787.25	856.383	422.339	658.507	556.665	176.725	630.644	583.38	694.823	523.614	806.443	533.261	674.117	788.962	1314.27	1012.85	360.649	719.116	895.116	679.106	503.471	475.379	751.653	661.782	282.111	751.892	696.78	721.955	252.863	696.962	414.819	772.592	617.581	738.068	356.516	617.433	757.745	955.179	759.067	910.649	965.011
ADK87078	310.014	453.481	481.593	406.468	345.871	399.343	275.392	432.476	309.957	494.694	316.115	381.868	349.543	68.1548	381.428	381.723	507.921	382.699	400.424	374.414	375.78	450.676	428.932	358.381	358.531	427.708	443.74	422.494	318.252	285.347	339.066	390.47	293.792	413.119	395.228	358.565	66.7924	415.977	230.792	524.076	369.377	367.251	93.299	402.139	466.265	466.042	334.941	420.422	483.173
ADK86814	5962.05	4474.45	8166	8303.35	5219.65	6234.74	3976.7	3679.77	4846.36	8187.43	6952.35	6416.2	4919.1	460.479	6522.42	19586.2	6624.06	4016.06	6986.21	7133.93	6265.42	8567.93	13328.9	11554.2	9909.35	4714.79	7058.66	6035.73	5710.02	3925.01	8533.61	6464.35	2705.28	5252.59	4853.12	5910.45	393.319	5735.98	2625.62	7891.85	10039.8	5437.98	3736.32	4966.05	14908.1	5586.96	6551.33	7728.74	9297.23
ADK87062	923.128	217.13	946.862	891.184	963.788	343.19	1242.85	1211.45	889.356	594.884	749.125	477.053	1053.13	476.762	894.416	203.567	933.696	1120.53	622.351	500.722	890.559	597.589	138.175	123.351	658.422	1733.21	1134.68	420.907	309.894	714.95	816.589	639.077	150.222	1198.35	3364.38	1114.1	719.159	776.339	838.327	713.129	621.944	939.436	68.9755	189.961	575.978	2031.04	688.067	1073.62	1263.06
ADK87129	311.918	206.378	285.146	276.167	342.117	258	267.333	323.662	270.281	291.147	282.748	260.976	328.117	95.9623	246.374	203.206	253.609	284.612	271.903	213.801	358.671	319.657	267.04	242.062	244.88	316.214	364.322	260.149	206.113	260.664	318.225	271.757	259.935	563.713	265.869	361.715	117.441	299.984	249.536	351.909	262.886	311.101	113.079	201.807	250.367	410.282	225.87	326.458	453.491
ADK87199	500.713	675.353	655.762	614.168	456.449	408.571	430.474	466.201	530.704	649.605	382.521	439.851	434.722	159.238	550.425	705.504	439.066	381.655	579.757	695.897	461.485	507.507	925.696	581.321	458.943	487.797	553.792	462.242	454.225	369.339	617.146	380.02	1137.29	436.61	388.359	493.108	156.531	484.404	296.76	580.782	509.973	506.792	925.133	594.067	598.393	658.443	631.771	598.06	699.741
ADK87249	466.059	1524.59	1825.93	1440.2	468.094	1092.78	309.907	689.02	415.306	963.152	413.975	882.965	678.151	281.361	965.845	1079.67	984.524	614.141	974.464	3169.65	465.694	650.845	1058.89	549.77	672.05	2132.26	713.463	928.682	1162.4	1257.11	633.273	1082.03	1836.74	964.384	1251.91	473.595	357.432	561.886	377.056	829.162	761.392	448.935	425.029	906.674	879.815	889.491	718.866	740.757	696.499
ADK86763	352.363	359.362	271.132	365.273	473.598	503.562	308.876	201.157	350.063	309.438	354.698	528.848	337.75	298.949	372.84	373.207	253.745	241.206	302.407	328.292	413.172	319.45	574.422	489.558	352.737	286.787	328.419	552.577	496.447	545.234	346.571	327.518	1762.77	247.18	289.143	384.028	384.286	358.716	357.847	401.835	367.699	322.65	1033.42	459.65	299.905	314.834	407.712	277.593	285.228
ADK87011	1068.04	1818.15	1431.95	2021.05	1583.35	1873.23	971.876	1371.35	874.512	1735	1145.23	1710.26	1359.52	1189.28	1802.28	1415.27	1552.24	1347.32	1787.92	1716.98	1370.61	1324.68	3300.92	3642.17	1139.46	1733.85	2044.46	2185.14	1968.43	1191.59	1513.62	2092.06	1834.77	1460.74	1491.87	1519.07	1227.5	1329.42	1230.23	1830.43	1458.14	1459.68	1389.43	2043.96	1863.79	2009.44	1329.65	1511.1	1777.84
ADK86679	330.929	1924.74	1150.71	1608.41	977.694	1294.51	739.174	665.343	655.501	1019.39	381.381	1080.44	743.352	393.91	1475.67	579.954	1401.05	682.036	1168.54	1653.28	608.095	1024.89	818.805	522.162	515.708	1352.69	1204.74	1246.92	1439.18	683.308	1376.98	861.456	2760.78	393.901	841.128	494.515	536.362	761.318	577.948	1091.77	606.145	846.772	3447.92	1308.49	590.991	896.497	1193.88	1305.83	1646.27
ADK86783	112.921	60.7059	59.6336	85.6053	108.072	111.794	133.98	55.5754	88.8663	70.9285	110.249	127.737	68.2554	98.7262	81.3527	86.5012	27.6309	51.0628	59.5153	50.5641	88.7537	72.5366	62.3106	85.7082	91.6207	61.1209	61.8835	124.249	92.2602	47.1326	100.979	75.6313	94.9754	76.3085	54.7984	131.039	114.845	68.5167	96.7032	113.329	119.011	112.642	148.769	65.9109	82.9601	77.3758	123.642	105.509	68.872
ADK87175	203.002	149.126	224.621	133.427	219.192	198.161	73.4051	294.972	86.0737	174.685	180.554	102.371	167.672	116.873	259.287	132.365	236.538	202.46	185.188	324.9	234.918	187.84	202.331	256.369	166.987	98.667	223.383	197.056	136.524	140.158	205.598	82.7069	148.332	117.101	162.954	201.462	98.3151	193.561	246.115	174.63	91.9543	132.001	146.981	238.335	129.304	369.917	79.513	165.591	340.487
ADK87270	191.467	120.336	164.778	183.524	114.854	190.795	252.416	177.995	189.427	146.991	218.544	146.44	159.901	46.7653	129.687	268.895	114.524	155.947	53.6253	197.248	178.96	75.1617	160.301	177.62	73.4991	120.634	160.307	162.626	204.855	102.818	135.741	192.129	96.0122	152.283	167.356	155.179	32.455	189.324	151.658	202.833	164.424	186.75	293.143	98.3465	154.14	117.18	299.98	218.655	178.411
ADK87276	233.87	185.321	275.745	246.952	219.404	176.833	262.018	264.168	250.343	293.428	247.052	263.908	239.401	240.194	196.322	504.783	187.627	228.848	220.342	271.047	258.012	243.816	353.084	320.099	220.762	195.661	223.416	249.117	246.121	214.941	212.01	295.221	169.569	265.994	215.43	275.662	292.445	302.807	296.739	234.714	268.966	250.545	302.401	177.236	299.152	217.846	270.305	262.7	247.574
ADK87036	4565.81	3505.53	4809.86	3567.27	4057.95	3929.64	3632.41	4026.27	3679.39	4723.49	3549.71	3605.33	3828.69	5508.35	4028.89	5439.34	4351.63	3638.27	5111.25	5391.4	4379.23	4717.82	3139.3	2666.76	4984.14	4042.07	3543.62	3207.16	4140.09	3539.22	4532.02	4290.68	1090.12	3608.77	3975.4	4001.62	5026.55	3876.44	4936.52	4002.62	4574.73	4429.96	645.166	3224.71	6656.74	2401.78	3986.57	4208.8	3964.09
ADK86844	3193.78	2433.6	3081.69	2458.98	2691.41	2408.01	2646.6	2187.58	2887.43	2611.11	3128.51	2324.24	2638.43	3911.91	3046.52	3576.15	2142.74	2390.88	2576.52	3426.27	3116.39	1938.94	1050.85	1363.63	3138	2942.14	1768.26	2174.82	2727.73	2246.45	2435.17	2245.59	703.533	2952.53	2684.84	3070.87	3718.06	2756.08	3484.55	2059.55	3318.77	2571.22	508.421	2381.17	3812.22	1566.04	3048.97	2698.5	1454.88
ADK86923	918.162	1811.48	1601.09	1118.35	1036.35	1058.98	780.609	1731.71	607.646	1000.33	1639.09	762.874	1283.2	599.549	1540.8	416.663	1353.1	1458.6	1108.39	1052.06	873.756	910.272	3653.54	2578.8	992.639	1636.3	1173.51	907.184	962.316	1362.44	1080.46	2006.95	717.877	1554.53	1551.27	1123.81	601.366	954.205	841.761	1069.83	859.037	1025.51	1661.96	1208.44	1248.57	1558.43	716.817	1195.95	1264.13
ADK86974	441.149	297.251	360.206	395.437	439.103	485.943	572.755	420.258	396.315	439.827	304.016	567.056	467.904	286.465	341.257	395.229	382.154	356.833	457.07	353.781	459.728	489.969	380.379	402.438	294.311	341.587	521.684	533.623	459.627	278.395	447.562	447.335	99.7765	339.514	353.305	435.388	316.646	383.565	402.789	502.792	383.464	402.585	123.358	434.438	365.131	482.159	394.442	386.819	526.451
ADK87161	555.894	419.68	513.731	557.979	593.486	562.835	1069.14	512.341	556.15	462.544	606.64	597.511	746.328	562.935	497.524	256.577	482.959	492.741	497.517	410.205	692.778	584.781	639.718	638.054	376.435	465.153	604.533	525.212	478.485	493.053	668.647	599.711	1170.78	476.905	449.236	741.977	650.068	509.527	729.385	520.29	457.988	641.704	813.173	652.343	512.888	661.518	484.402	553.99	745.555
ADK87232	644.701	481.263	488.931	409.934	758.692	809.286	1007.99	588.961	540.365	577.504	736.024	908.271	856.064	471.338	466.314	457.794	493.467	520.381	527.332	461.745	782.689	701.236	365.095	355.762	460.487	476.48	681.217	801.081	621.268	708.59	882.799	655.576	691.766	477.042	522.631	632.551	610.011	710.723	669.84	747.354	528.857	765.886	349.697	595.324	520	604.799	616.263	625.396	702.258
ADK87149	2961.93	3923.97	3815.36	3544.67	4536.15	4970.13	4077.3	5505.61	2468.36	4363.43	3503.58	5253.73	4975.21	2195.32	4178.41	1762.08	5046.58	4566.05	4983.56	3141.9	4220.93	5463.98	3330.56	2606.13	2676.85	3511.83	5805.03	4867.76	4118.35	4581.47	5264.55	5586.59	2294.61	2841.94	4500.1	3635.93	3265	4242.37	4224.94	4895.56	2947.9	4710.87	2090.05	4282.52	3325.96	5267.6	2744.68	4425.13	6794.05
ADK86692	0	0	0	0	0	0	0	0	0	0	0	0	0	0	0	0	0	0	0	0	0	0	0	0	0	0	0	0	0	0	0	0	0	0	0	0	0	0	0	0	0	0	0	0	0	0	0	0	0
ADK87192	768.653	762.15	713.446	958.599	796.237	900.87	874.874	831.094	1016.32	898.719	783.608	952.989	661.481	476.088	870.042	986.137	874.192	627.559	908.868	701.157	744.113	1084.41	3118.02	2437.95	759.661	759.247	916.475	945.25	959.346	687.781	822.779	731.088	3462.62	1016.54	796.072	852.817	464.84	699.674	551.445	863.956	704.782	620.881	1430.9	682.899	1002.18	1161.94	905.747	814.024	1170.46
ADK87051	0	0	0	0	0	0	0	0	0	0	0	0	0	0	0	0	0	0	0	0	0	0	0	0	0	0	0	0	0	0	0	0	0	0	0	0	0	0	0	0	0	0	0	0	0	0	0	0	0
ADK86939	336.386	356.495	372.877	551.254	419.194	265.693	381.667	345.947	308.348	454.975	360.312	269.409	366.671	125.23	369.699	233.034	392.379	307.441	467.421	356.324	277.225	290.192	330.588	194.222	334.627	447.81	466.376	288.788	308.824	223.177	467.989	542.715	254.112	397.002	340.772	412.717	182.096	323.232	220.402	306.139	402.848	413.946	284.722	327.608	288.277	621.114	361.271	509.449	799.294
ADK87108	326.351	361.894	414.08	437.785	434.228	365.984	266.6	371.502	238.405	503.818	327.131	370.111	306.328	45.6045	357.03	301.722	471.715	342.59	535.01	332.917	326.662	396.785	238.491	153.617	339.077	443.411	558.774	413.756	337.048	198.217	523.547	580.285	228.311	420.027	367.653	452.318	35.707	382.563	185.274	410.813	427.897	461.512	78.8598	290.995	331.757	520.931	343.164	526.69	762.178
ADK87200	547.379	604.8	678.295	567.703	500.326	427.173	605.542	515.541	741.542	627.9	547.968	492.098	490.278	327.507	555.339	1343.91	652.675	518.23	626.026	637.438	625.728	757.096	1202.3	794.246	530.603	550.811	644.915	525.134	419.649	537.978	654.688	636.416	731.043	615.814	517.788	686.656	393.835	531.517	438.474	748.282	597.795	590.229	1111.45	702.563	892.548	694.108	711.071	641.596	667.108
ADK86747	966.107	1024.47	1123.71	1005.6	1018.37	1002.44	1170.17	1316.05	945.328	1124.58	963.265	991.31	1004.82	896.855	1160.66	461.36	1147.85	1000.61	1219.85	910.897	1025.16	985.917	1375.19	1419.1	854.274	919.389	1132.14	1064.36	934.264	807.505	1018	1396.95	5026.52	1141.73	1204.81	1242.3	856.832	1104.17	1127.78	1123.81	896.741	1088.73	872.774	892.685	1135.96	1304.63	989.956	980.256	1549.32
ADK87176	776.131	596.131	769.646	668.976	886.829	835.783	863.524	762.03	917.545	827.101	886.299	851.054	808.864	397.373	603.692	380.808	576.953	689.305	843.968	637.628	813.588	584.862	564.253	687.084	653.952	664.053	791.633	818.604	691.23	545.087	651.931	902.201	510.782	685.938	750.774	978.699	525.573	821.844	744.386	763.157	675.207	870.083	545.232	676.204	775.337	665.32	925.852	771.901	782.713
ADK86788	1238.33	1767.18	2347.41	2230.38	2249.22	2041.61	1020.52	2239.41	840.499	2086.73	1488.16	2114.49	1720.54	1208.08	1960.37	697.664	2254.96	2106.01	2458.44	1946.96	2202.73	2412.2	3769.3	3286.03	1818.54	2090.24	2237.57	2036.34	2045.92	1674.83	2378.55	2181.04	970.443	1606.86	2028.13	1740.52	10012	1916.79	1950.32	2162.86	1717.85	1928.77	1829.03	1577.84	2375.47	2554.7	1364.87	2356.95	3316.77
ADK86849	1610.47	3095.99	3114.35	1968.38	2991.06	1751.74	2972.84	2671.23	1898.47	1866.38	2271.23	1611.26	2321.82	707.382	2368.48	496.706	3558.96	2220.69	2183	1863.04	2378.5	3028.27	2786.04	2383.02	1554.08	2795.13	3099.04	1878.01	1290.88	2141.5	3264.39	3501.8	1598.2	1698.41	2759.78	2750.59	1094.96	2556.92	2310.63	2577.71	1597.54	3697	4250.24	2260.74	2155.51	5016.13	2195.59	3017.83	4656.17
ADK87250	531.336	381.222	556.866	405.21	720.016	446.393	651.327	661.777	527.271	275.37	453.126	458.826	644.625	337.918	607.295	218.493	424.381	674.657	318.122	336.878	544.875	534.557	313.851	255.407	449.915	611.732	482.304	542.137	559.17	512.654	708.444	575.343	12549.3	511.95	676.156	518.711	517.753	531.49	582.837	611.608	784.076	594.709	6396.07	638.967	230.147	410.573	394.247	620.416	535.959
ADK86765	1873.72	1500.23	1459.95	1978.28	2343.81	2597.67	1745.47	1790.07	1711.16	1747	1461.67	2550.76	2205.81	1234.38	1937.71	876.241	2106.62	1980.39	1795.59	1331.87	1859.82	1630.19	473.775	718.32	1311.18	1785.98	2209.1	2379.83	1984.66	1551.2	1316.72	2225.4	454.029	1875.95	1980.68	2659.09	1601.65	1976.73	1722	1969.8	1842.63	1730.38	821.812	1792.69	1057.77	2373.56	1636.8	1697.91	1362.87
ADK86671	2223.27	2261.28	2340.04	2205.29	2931.73	2849.28	2803.95	2781.27	2323.48	2277.52	1999.72	2785.13	2727.63	2313.07	2543.76	822.744	2852.78	2931.89	2558	1687.87	2394.82	1749.89	1012.84	1573.18	1784.97	2473.08	2778.56	2762.66	2598.37	2178.96	1905.71	2932.81	1615.79	2353.83	2884.48	3066.1	2856	2626.86	2692.81	1935.86	1892.88	2616.81	3329.88	2358.23	1499.6	3303.86	2407.66	2378.26	1678.27
ADK86739	150.217	339.879	365.673	311.01	519.034	577.376	228.137	295.725	178.34	606.778	392.802	636.321	521.109	66.0424	476.179	316.447	529.302	346.076	514.965	348.194	617.783	689.936	1634.95	2567.39	276.79	374.793	332.035	497.602	347.158	290.4	575.085	599.774	10196.3	595.539	405.157	344.371	183.333	267.365	244.77	361.823	321.51	644.674	542.456	154.318	401.866	348.386	176.514	583.263	352.736
ADK86836	367.715	271.362	220.52	422.953	497.061	535.85	282.424	301.165	316.586	301.361	458.747	475.615	395.993	259.156	345.651	295.658	263.75	229.279	263.209	270.016	501.114	441.311	1081.03	945.705	310.328	302.421	403.29	572.201	425.262	274.036	492.53	501.668	11193.6	296.755	350.151	508.947	359.708	402.803	374.48	557.789	413.869	358.656	893.604	294.127	387.982	395.482	270.466	323.762	607.338
ADK86961	326.302	281.952	265.431	313.623	379.676	358.881	323.867	262.522	280.076	226.484	358.997	408.668	298.064	329.165	332.432	175.77	256.666	254.327	243.371	267.657	369.049	360.588	691.078	643.947	228.211	300.777	353.288	404.337	424.681	288.039	324.817	347.024	1712.02	293.708	319.817	392.807	372.778	382.87	379.344	370.845	283.463	348.782	877.865	312.249	355.417	423.303	309.89	309.679	399.849
ADK87167	213.346	150.736	143.943	198.511	280.929	368.897	232.142	144.27	205.067	137.36	360.417	332.471	273.779	230.679	189.269	200.966	172.317	172.557	116.3	138.708	259.396	278.828	180.797	266.634	196.755	158.352	264.018	355.79	217.13	169.335	309.883	263.002	1157.77	160.453	163.739	258.464	301.658	262.411	242.885	341.194	184.588	238.543	740.094	204.024	223.312	173.983	212.988	188.178	221.83
ADK87100	335.542	267.365	323.78	236.436	309.427	247.094	324.808	318.38	336.752	379.168	374.337	258.661	280.341	377.438	267.57	514.537	305.933	316.558	354.778	332.127	336.228	392.489	399.874	478.643	423.319	209.124	389.362	286.54	218.12	216.808	319.536	373.582	456.212	324.243	332.922	420.207	350.484	335.597	322.013	391.969	383.881	349.095	158.571	238.496	372.674	440.275	350.947	302.408	355.928
ADK86694	6186.86	4055.65	6445.76	5279.23	4804.43	3275.63	6571.26	4990.08	7425.76	5877.88	4924.67	3540.43	4402.94	6665.22	4134.79	7109.65	4726.05	4377.37	5023.14	6487.36	6241.43	5367.82	5088.08	5747.8	5916.42	4020.07	4637.8	2925.2	3456.94	4116.69	6278.76	4715.21	12384.9	5175.12	4916.73	5816.86	5824.4	5810	5664.82	5279.14	6447.37	6543.02	4775.95	4935.6	5841.4	4755.78	6729.32	5726.87	6862.27
ADK86807	3768.89	2784.4	4067.94	2654.63	3526.35	2772.12	1857.16	4194.01	2224.8	4214.63	3778.78	2600.77	2951.04	5857.95	2998.73	3720.43	3699.74	3416.15	3673.28	4488.04	5289.24	3737.23	2864.33	2699.29	3948.47	2856.5	3009.99	2389.11	2611.78	2817.16	3984.35	3723.52	37033.4	3111.86	3944.55	3607.43	5029.33	4315.97	4975.76	3971.8	4481.41	3629.14	3486.67	3184.04	4889.6	3739.95	2399.04	3729.62	4773.63
ADK87215	0	0	0	0	0	0	0	0	0	0	0	0	0	0	0	0	0	0	0	0	0	0	0	0	0	0	0	0	0	0	0	0	0	0	0	0	0	0	0	0	0	0	0	0	0	0	0	0	0
ADK87145	1298.71	1053.28	1201.57	1253.79	796.017	722.906	1449.05	1125.66	1507.62	1117.83	923.103	803.976	987.416	897.805	1191.73	830.013	1144.84	1082.55	1184.88	1026.25	777.603	755.433	540.209	720.088	1057.69	1016.68	1063.45	732.866	717.383	794.869	756.243	1101.5	1728.63	1336.48	1155.57	1004.25	907.56	890.337	829.076	901.083	825.989	1032.39	1189.81	977.352	1029.88	1057.06	1182.46	888.936	963.649
ADK87283	355.759	304.461	259.599	350.324	276.355	263.424	262.374	264.526	270.94	252.11	338.614	329.768	283.132	268.182	309.965	223.754	275.559	301.972	237.415	228.404	291.853	236.611	134.997	175.979	292.783	296.067	222.004	255.433	243.169	234.199	207.761	281.429	377.331	373.931	354.743	399.163	301.085	310.336	287.585	228.611	290.127	235.491	450.771	364.594	231.087	286.404	258.642	216.291	212.495
ADK87014	210.405	198.748	237.073	202.952	185.605	173.584	209.352	227.438	185.303	206.166	138.952	219.111	222.655	56.949	199.331	165.569	194.63	190.273	202.968	164.732	197.97	220.473	202.829	149.587	179.412	193.754	209.638	200.27	186.537	143.142	215.561	183.047	244.268	255.613	203.406	187.512	68.3632	210.3	139.761	223.462	195.234	191.904	118.438	214.709	183.022	230.793	160.026	201.101	232.236
ADK87079	551.378	390.975	609.027	684.275	497.172	604.8	455.419	599.864	441.187	566.568	364.965	628.983	607.382	374.248	483.543	552.235	604.055	552.077	566.669	515.708	612.105	833.037	430.852	347.758	452.283	558.394	795.976	706.183	625.95	432.914	757.114	437.723	1275.65	723.322	573.985	427.389	418.122	601.52	521.132	775.686	569.352	555.721	1025.89	439.23	705.183	737.531	409.201	672.755	983.214
ADK86898	698.981	443.957	514.731	638.781	541.923	710.5	505.176	614.981	483.916	593.725	367.37	721.631	692.929	535.853	592.455	585.794	645.094	575.718	618.681	567.808	680.173	649.797	368.759	358.179	456.697	647.018	850.587	771.599	742.735	465.849	710.225	456.643	429.253	770.635	624.113	461.464	667.884	651.51	634.644	800.804	707.786	584.479	477.708	486.084	706.206	754.563	477.242	630.569	894.672
ADK87153	488.86	316.71	386.118	470.739	359.424	441.932	428.917	406.01	472.514	461.531	309.367	383.168	418.39	406.52	334.281	485.273	368.305	369.636	453.181	380.2	432.879	494.993	327.159	270.103	412.977	377.512	491.971	416.931	403.638	268.908	439.494	296.573	119.023	518.879	363.245	418.085	474.295	438.269	386.492	485.783	515.313	420.352	225.405	343.613	468.74	487.633	468.622	426.972	500.329
ADK87286	543.207	435.804	415.292	541.253	470.619	473.624	541.658	363.082	555.785	416.119	349.001	464.137	515.201	545.592	541.24	461.637	406.064	448.822	371.103	434.05	568.079	427.747	177.725	275.9	474.986	534.579	440.344	493.606	515.04	398.674	399.128	286.973	845.111	615.097	439.024	452.497	563.958	463.302	440.588	464.162	534.573	410.949	246.216	407.954	427.36	420.249	500.776	429.538	364.17
ADK87158	546.666	337.732	433.296	510.374	415.79	383.169	489.207	457.286	530.527	448.116	239.138	387.096	406.103	474.806	439.301	456.386	400.499	411.44	431.623	406.269	437.268	427.597	337.67	333.442	331.66	477.355	498.18	444.953	424.134	340.725	413.66	280.593	214.664	516.631	415.179	365.28	490.379	437.06	450.555	486.517	461.751	414.357	237.148	400.274	411.08	517.183	507.614	412.97	455.173
ADK87091	492.71	288.844	361.304	415.822	329.487	361.076	323.777	493.596	401.89	403.911	235.967	372.553	333.755	377.052	344.789	366.452	412.814	412.162	383.124	367.175	444.176	531.324	188.761	174.685	334.63	373.622	433.519	341.728	394.28	301.533	452.654	288.241	47.3678	441.999	361.496	301.775	419.072	458.367	387.96	450.599	409.061	371.567	118.21	312.481	354.226	451.896	323.169	422.838	504.481
ADK86719	546.438	331.263	444.08	572.892	504.462	605.169	462.999	514.575	470.366	502.094	340.208	584.127	555.713	355.156	446.656	388.043	486.491	533.434	503.231	426.974	504.012	525.363	159.39	157.686	347.236	453.989	668.948	541.483	597.2	433.69	509.967	384.466	53.8741	463.508	438.307	494.346	448.997	528.874	474.747	635.165	479.661	499.854	40.0951	358.378	375.097	505.967	501.827	497.11	525.575
ADK86967	953.654	692.037	692.935	934.478	1007.93	1083.97	844.165	776.531	833.716	717.062	871.374	1128.31	1002.64	904.044	972.076	593.214	872.936	893.913	759.828	835.882	1098.78	795.914	362.791	506.138	689.733	878.954	899.451	1096.67	1044.71	823.486	709.767	796.709	150.23	875.719	899.795	936.37	924.169	1000.54	969.487	879.482	943.539	773.562	131.805	808.704	663.39	788.578	771.924	791.964	775.796
ADK86915	2428.33	2140.64	2626.96	3927.82	2551.77	3104.24	2356.41	2347.58	2498.98	2973.07	2465.21	3312.08	2444.45	1668.13	2379.08	1752.74	2689.79	2162.64	3055.06	3128.46	2649.69	2795.94	1778.93	1719.71	2677.92	2680.19	3245.77	3294.1	2714.12	2425.81	2622.71	2725.86	259.305	2501.1	2406.13	2869.31	2034.21	2556.58	2290.84	2932.13	3171	2701.58	520.25	1982.33	2773.27	3422.46	2324.78	2711.25	4041.13
ADK86691	2562.67	2951.29	3502.24	3680.29	3461.92	4456.95	3493.66	3317.54	3378.31	4284.17	2968.18	3953.44	3337.3	3229.87	3834.96	2061.18	3809.8	3092.78	4307	3287.79	3673.47	3458.3	5462.09	4713.46	2571.21	3373.62	4623.32	4034.69	3871.98	3208.61	3526.55	4060.83	2157.53	2789.6	3608.69	3140.84	3237.47	3519.12	3775.12	4114.08	3470.74	3689.25	1088.94	2767.53	3734.92	4838.26	3738.54	3558.36	4599.77
ADK87128	1018.02	761.813	1176.59	1203.66	1172.62	1245.08	1256.06	1186.64	1121.47	1344.29	897.601	1384.9	1159.71	1166.29	1291.56	721.248	1290.42	1033.5	1538.1	1009.39	1250.98	1409.39	856.776	1105.14	921.115	1151	1727.32	1349.67	1353.83	993.896	1445.98	1262.63	344.934	900.403	1171.03	953.391	1297.49	1097.85	1221.83	1390.06	1009.7	1181.04	260.119	888.777	940.107	1744.73	1145.06	1403.62	1680.66
ADK86883	418.665	393.116	343.62	295.02	430.944	330.089	445.067	337.003	428.997	282.425	483.005	302.48	439.344	373.354	371.143	169.607	333.601	375.392	298.815	293.264	386.301	245.17	249.085	208.253	373.971	340.451	273.106	297.963	295.837	293.876	331.062	335.677	79.5935	415.035	407.594	474.218	453.875	372.751	435.738	269.344	327.774	375.07	155.937	387.556	291.032	282.311	374.373	357.71	249.825
ADK86988	465.319	329.329	407.839	425.873	452.008	420.95	557.243	425.191	582.464	423.711	498.416	362.073	435.855	353.791	378.213	230.127	399.939	349.306	383.407	374.99	508.191	366.802	316.967	384.978	384.137	281.826	447.403	405.853	355.459	325.645	434.532	431.255	632.268	477.537	417.968	570.038	429.147	471.242	472.181	423.479	376.792	463.616	183.851	399.207	319.76	480.599	527.179	428.543	489.537
ADK86670	814.356	659.375	774.134	789.2	691.664	791.883	581.339	682.016	670.472	877.602	763.145	801.058	686.748	743.007	850.931	693.078	781.105	649.607	913.525	778.906	845.269	893.143	1221.87	1351.77	685.238	827.884	839.666	818.277	883.094	789.331	774.506	784.857	1042.68	679.423	778.662	806.395	788.769	756.999	773.782	868.659	810.495	743.28	416.336	790.942	798.666	1094.66	689.271	775.851	919.24
ADK86835	468.38	563.447	384.769	357.527	427.577	430.973	454.014	421.919	491.473	366.62	648.169	414.848	510.425	405.602	474.145	599.486	313.959	477.11	354.907	399.725	425.846	264.516	379.068	526.984	609.681	474.848	308.02	415.911	430.062	399.23	339.606	423.674	221.634	558.007	438.641	470.321	448.935	442.085	436.524	273.496	482.671	348.86	636.629	538.029	583.795	260.047	406.943	371.18	149.977
ADK86882	657.449	730.432	731.273	498.862	584.756	624.761	511.871	649.401	530.117	687.879	713.636	580.806	673.998	896.643	698.047	789.171	489.638	726.928	724.203	672.867	619.866	629.338	664.745	703.256	697.672	580.351	650.171	631.509	626.081	511.275	675.968	626.091	264.091	780.878	682.111	581.068	847.195	717.311	702.262	609.155	668.505	649.086	471.033	715.47	799.35	767.038	626.931	627.636	503.246
ADK87162	536.416	517.672	671.756	510.121	468.406	547.031	415.555	535.863	457.384	691.997	579.743	558.406	578.095	630.308	615.081	673.683	636.06	539.05	679.948	533.82	512.567	766.324	427.147	346.037	642.695	400.177	680.409	551.242	666.753	642.476	586.809	576.597	347.314	543.02	636.782	509.069	596.578	502.862	539.319	642.476	600.548	554.338	346.157	562.185	607.463	858.68	507.07	565.064	621.957
ADK87210	343.764	205.478	290.969	326.124	312.49	363.261	185.46	234.259	216.56	371.661	332.013	427.831	297.283	206.679	257.919	570.98	255.944	212.301	342.164	282.633	326.802	481.397	270.588	266.955	351.898	204.926	363.095	398.669	460.223	274.061	335.886	303.055	74.257	271.795	237.738	439.349	212.164	335.013	243.865	489.494	389.538	315.235	96.3282	242.977	317.684	318.563	298.641	353.991	315.395
ADK86945	839.98	690.597	814.606	1050.42	867.425	1162.22	706.913	657.364	744.062	1081.06	826.635	1098.99	861.188	425.385	942.239	1392.71	853.218	613.693	1058.66	834.841	911.781	847.595	547.882	640.389	785.964	740.77	1069.64	1147.96	1001.65	763.539	728.371	908.784	142.16	781.168	830.096	927.452	577.395	844.763	755.965	1094.2	1093.14	843.103	58.0111	703.621	932.225	780.794	832.086	843.531	933.784
ADK86878	918.797	677.232	827.813	1089.29	824.327	981.431	825.894	673.842	866.584	1027.97	1020.25	1006.78	875.323	895.945	1016.43	1127.55	859.009	705.601	1027.43	799.641	958.275	931.053	834.906	830.103	928.574	807.161	974.435	971.564	1099.7	777.095	848.756	797.248	620.05	847.858	878.541	855.707	911.446	802.273	861.091	1011.64	1076.36	755.769	296.709	769.667	962.915	761.226	871.258	902.85	1021.71
ADK86876	370.572	260.761	330.906	396.327	312.881	377.204	195.708	324.538	284.845	432.413	212.501	336.373	350.11	278.679	343.098	335.54	339.07	287.886	314.642	330.452	371.54	442.154	297.033	287.364	314.454	359.172	423.64	370.367	319.572	193.91	310.126	258.693	331.133	380.478	294.334	370.665	328.714	353.337	279.022	503.336	416.334	328.831	305.377	326.303	355.094	483.566	259.738	311.826	450.971
ADK86840	396.688	349.691	367.271	391.096	329.258	380.314	271.515	387.813	282.999	395.856	302.419	331.502	358.853	379.651	312.559	375.194	485.994	336.285	361.878	306.499	418.7	617.329	661.975	628.206	463.05	364.19	498.874	374.755	343.006	294.752	476.375	361.717	185.119	395.249	330.56	565.212	356.792	390.246	310.547	538.952	388.256	407.972	353.893	385.338	348.931	605.512	260.019	394.464	642.719
ADK86766	299.568	453.671	346.041	155.246	220.38	291.019	146.861	366.16	214.954	423.414	301.284	285.867	376.857	28.9459	220.747	468.1	341.54	551.574	361.793	461.648	363.078	453.591	1193.4	934.489	272.959	283.738	347.284	314.561	266.274	216.376	283.562	428.739	83.199	308.149	307.061	267.567	60.2652	344.228	160.921	422.892	297.488	327.508	197.086	483.6	451.346	208.047	150.862	296.993	331.289
ADK87188	8269.44	3232.68	7805.68	5825.74	7815.53	6402.86	7177.56	8230.55	6839.43	4419.19	6256.55	6530.58	6741.5	8010.26	7000.29	4317.87	6360.56	8727.38	4496.21	6090.77	6862.96	26180.8	2513.77	2415.11	6018.48	7684.83	6841.95	6860.18	7161.3	5192.4	8961.28	6813.3	2133.12	8218.57	7956.35	6881.57	8560.28	7827.11	7740.76	19778.1	5636.47	8516.92	5306.28	5850.2	4259.37	4947.31	5786.13	8358.1	6216.97
ADK87193	4950.7	2044.19	4323.88	3263.81	4738.64	3093.56	5187.71	6118.68	4219.88	2465.44	2674.14	3137.86	4626.25	4988.53	4172.66	1492.78	3976.8	5855.21	2816.8	3460.01	4316.04	3422.45	949.607	1119.7	3551.77	4405.36	4167.28	3143.39	3641.48	3604.17	5208.26	3524.24	3344.22	4370.08	5279.11	3169.9	5850.82	4476.33	5533.76	3468.26	3111.06	4787.22	10229	3376.58	2097.72	3105.24	3369.87	5094.98	3708.4
ADK87242	5088.03	2097.36	4741.91	5143.41	4462.06	2252.43	8131.67	5614.96	6474.38	3451.75	2371.96	2860.57	4721.16	3187.17	4044.78	1468.33	4712.79	4721.71	3453.45	3816.18	3955.33	3456.37	1212.14	1344.91	4287.43	4292.54	4492.74	2656.22	2958.24	3694.56	5925.45	3429.09	1639.13	4919.89	4537.18	3776	3975.72	3745.69	4145.31	3429.17	2951.19	5184.59	14301	2600.7	2711.26	3453.72	4549.67	6150.64	6504.54
ADK86993	414.717	619.133	421.876	273.13	411.681	295.663	307.934	414.8	317.65	366.179	599.69	251.469	355.799	231.586	265.045	637.616	301.161	409.774	428.265	542.662	378.25	449.013	898.829	551.901	323.533	345.16	302.422	387.757	322.052	151.941	583.288	400.607	2756.17	570.886	345.788	418.21	462.603	565.506	279.294	406.144	334.049	652.42	2231.14	357.321	946.92	304.446	365.487	618.743	395.476
ADK87280	1588.52	1932.99	1632.43	1362.22	1626.86	1443.25	1409.71	1676.26	1199.09	1211.82	1686.9	1318.69	1629.15	1497.12	1819.72	705.044	1424.73	1970.17	1233.82	1483.82	1436.46	1037.36	730.39	888.938	1286.66	2117.6	1303.63	1432.85	1274.9	1407.61	1315.7	1419.47	1780.91	2668.77	2087.34	1978.41	1731.98	1748.6	1568.25	1032.99	1305.8	1566.79	3150.69	1655.9	1532.04	1503.9	1239.83	1457.17	684.15
ADK86734	100.655	208.38	83.892	121.037	138.323	195.95	158.821	60.4754	159.719	83.3719	111.702	152.968	133.019	132.182	94.828	144.571	56.9356	92.4008	83.0352	113.625	140.509	91.79	180.032	247.812	109.142	128.977	100.472	234.828	197.204	82.1301	123.026	65.8623	203.534	119.484	78.5939	114.421	174.827	151.958	139.781	94.4583	111.135	105.187	191.925	176.589	113.655	54.9491	218.118	91.8085	54.813
ADK86855	211.188	345.538	435.492	276.037	233.214	233.678	100.229	411.03	109.217	198.979	273.427	157.57	333.008	63.3053	310.148	116.277	248.985	351.839	188.738	300.387	219.824	195.011	321.476	221.583	248.736	397.364	192.894	165.108	160.223	129.904	178.646	250.956	1702.61	528.572	399.154	310.093	82.986	293.659	200.409	168.597	194.043	215.348	109.468	320.498	353.11	194.803	169.199	268.583	181.134
ADK87076	910.081	984.549	965.188	1076.98	1013.27	1203.65	1101.97	853.452	1424.83	1325.57	608.762	1367.29	1144.62	1009.51	1043.03	1823.19	935.967	918.959	1189.61	1119.23	1024.29	962.374	1462.37	1609.48	1251.16	963.071	1111.59	1259.8	1088.95	673.714	907.529	867.16	2414.16	792.999	884.738	945.057	1199.96	1080.11	970.653	1336.86	1194.47	1056.59	1264.85	1102.07	837.768	977.432	1538.11	860.698	785.23
ADK87168	273.773	261.647	232.702	222.1	242.759	207.423	248.122	230.833	255.424	200.109	246.632	219.296	250.027	180.308	203.944	244.741	196.891	210.093	184.387	243.737	213.158	223.283	291.353	310.123	203.788	255.586	205.892	213.119	185.073	149.211	227.077	182.541	524.813	322.818	217	266.786	187.085	247.706	214.722	226.719	216.168	238.175	276.523	248.093	261.402	291.897	226.264	238.325	258.012
ADK86677	675.573	880.407	690.745	796.212	852.406	764.055	642.959	730.55	682.178	714.772	819.637	811.235	769.225	645.572	766.044	884.139	763.433	733.853	734.712	751.148	815.283	1044.73	824.858	747.137	708.549	736.047	1068.55	882.508	769.137	569.044	963.005	1026.46	1397.11	876.317	747.581	877.503	869.73	850.645	738.88	1014.53	800.616	793.262	1494.85	1018.13	865.426	1380.73	746.768	806.968	1271.64
ADK87261	124.371	324.036	116.209	162.128	164.133	288.59	216.429	58.4902	207.811	121.921	132.926	285.369	190.156	83.5375	192.069	413.376	106.852	112.876	103.107	156.955	175.662	128.16	100.656	127.593	151.185	158.288	79.1394	302.826	282.103	177.654	111.686	69.6259	137.207	105.006	139.769	128.159	108.22	162.947	163.249	135.915	195.535	115.916	127.382	298.12	157.118	96.9487	259.81	113.625	54.4685
ADK86755	676.85	1711.41	1044.8	1374.36	723.753	1388.05	748.964	548.626	856.33	1127.62	646.392	1192.07	879.559	730.322	1296.9	3718.1	842.186	700.404	979.967	1378.06	770.199	759.998	915.587	655.533	1084.89	1250.98	734.941	1398.87	1435.89	900.024	668.647	502.842	774.032	732.547	917.857	822.981	855.852	861.537	674.463	810.912	1215.45	599.772	819.072	1523.13	1022.47	1191.68	1228.54	825.38	577.404
ADK87056	3176.02	3329.28	3542.24	4430.83	3760.09	4075.6	3220.29	3267.94	2881.88	3853.73	3593.62	4257.22	3485.35	2985.76	4030.36	3646.63	3661.88	3179.01	3985.6	3391.97	3943.61	4337.64	2863.91	3364.97	3102.98	3640.5	4130.02	4473.63	4310.4	3470.52	4078.89	3930.07	6040.71	2963.72	3573.89	3432.23	3513.63	3424.55	3449.45	4098.72	3722.86	3477.76	4058.03	3962.97	3803.77	4725.93	3475.28	4067.71	5048.13
ADK86955	991.228	1304.71	1370.99	1272.01	1601.43	1881.25	835.548	1383.44	611.087	1800.65	1398.91	1848.74	1287.34	317.085	1352.81	946.664	1853.49	1487.3	1745.27	1255.97	1507.26	1460.27	1669.05	1969.07	1137.26	1585.55	1542.16	1757.67	1581.31	1287.03	1632.29	1912.74	731.12	1657.76	1363.34	1861.53	379.927	1468.83	1099.86	1603.57	1081.87	1428.57	1244.24	961.291	1805.77	1601.92	903.986	1613.49	1377.19
ADK86888	338.565	453.899	595.38	354.655	437.376	464.754	309.887	642.712	352.902	456.287	378.29	409.761	391.498	192.706	434.894	426.658	568.076	620.454	573.009	434.428	661.155	784.977	799.748	682.927	424.712	507.382	516.315	408.243	419.163	315.569	540.061	729.922	376.538	472.716	570.724	434.697	239.805	490.954	584.919	491.478	438.516	601.481	333.229	540.342	465	771.183	333.896	483.301	846.724
ADK87234	727.782	631.375	818.983	731.759	657.529	666.026	843.537	716.374	866.972	757.831	707.409	621.296	615.432	699.246	666.996	591.876	1003.08	658.441	781.227	593.876	708.009	929.241	1025.89	885.07	695.591	668.159	708.827	678.08	718.285	689.117	787.108	938.956	1275.84	834.186	712.174	869.295	687.316	605.816	663.021	747.8	576.915	811.261	602.219	577.265	869.189	940.103	741.744	856.568	1044.22
ADK87156	389.076	384.738	368.352	427.9	313.171	358.803	304.137	396.085	349.114	403.407	268.144	340.202	392.646	149.102	307.956	503.609	369.005	391.753	359.57	343.862	317.767	424.88	427.126	347.836	419.316	326.572	385.057	341.957	379.863	308.507	296.046	298.668	107.047	395.477	325.948	378.114	200.182	329.585	257.658	459.389	354.768	321.452	111.515	382.597	319.589	433.804	323.21	363.063	321.755
ADK87066	1130.54	1455.76	1346.9	1232.68	999.974	1123.04	629.16	1417.7	818.183	1234.66	752.074	902.028	1343.11	1103.01	1457.66	1882.43	1473.36	1375.27	1217.97	1152.31	1033.53	1625.04	736.465	638.9	1526.67	1187.29	1226.11	907.628	1033.95	1119.72	935.447	1027.63	335.489	1381.45	1287.91	1019.91	1026.95	1047.44	898.988	1473.45	1027.54	1099.66	191.322	1237.76	1325.78	1156.53	775.231	997.484	1285.78
ADK86820	1799.83	1869.45	2092.27	1672.4	1334.62	1486.61	999.394	2290.81	1049.77	1754.93	1230.29	1275.92	1720.95	1759.48	1918.66	2283.21	2072.59	2066.94	1666.68	1793.04	1282.98	2239.06	1191.61	1017.11	1936.04	1941.96	1694.71	1265.17	1429.98	1421.74	1373.2	1586.98	287.231	1911.65	1904.8	1316.79	1634.86	1480.84	1394.77	1884.37	1629.71	1615.27	231.421	1934.63	1534.61	1736.18	1230.59	1512.63	1665.57
ADK86930	1534.15	1642.35	1218.88	1679.99	1155.53	1293.19	1311.89	1148.99	1441.13	1100.04	1080.04	1263.16	1739.97	1287.29	1560.69	1765.72	1107.94	1499.73	988.039	1465.39	1123.13	855.13	381.057	605.078	1610.87	1491.79	897.821	1255.98	1230.44	1351.11	685.337	782.366	413.478	1689.48	1386.76	1255.2	1264.99	1142.46	1133.82	996.266	1441.62	862.985	114.656	1599.2	985.154	693.857	1440.79	953.289	427.764
ADK86681	1732.57	1841.86	1701.91	1672.24	1199.84	1366.15	1555.34	1807.5	1615.63	1488.81	1515.12	1312.6	1787.69	1559.77	1739.79	1740.54	1459.69	1877.38	1445.8	1539	1128.22	1542.98	818.311	867.737	1785.19	1757.49	1447.67	1173.9	1520.03	1487.18	1223.56	1353.92	571.715	1802.46	1620.31	1249.6	1601.53	1360.77	1269.35	1438.18	1496.37	1431.12	575.075	1866.43	1170.52	1393	1519.02	1294.39	1097.31
ADK86803	1583.07	1842.38	1568.47	1604.77	1309.62	1432.4	1403.76	1543.61	1540.44	1413.85	1751.16	1290.35	1897.26	1063.2	1712.36	1303	1458.43	1593.51	1476.13	1507.02	1257.11	1445.9	467.234	703.483	1585.31	1700.42	1308.31	1206.36	1373.33	1607.51	1068.25	1515.55	201.492	1796.63	1524.02	1314.27	1123.82	1283	1185.94	1392.76	1289.56	1315.46	220.974	1695.08	1117.66	1214.48	1165.09	1315	1258.97
ADK87271	2651.17	3749.05	3383.68	2960.94	2362.61	2198.74	2060.08	3195.02	1987.68	2612.13	3154.28	1880.08	3366.75	2253.74	3490.25	1773.34	3276.91	3282.91	2631.34	2889.15	2083.89	2288.08	953.743	1313.68	3381.97	3234.85	2674.06	1830.23	2108.42	2890.09	2270.25	3306.51	295.119	3186.8	3134.03	2110.5	2329.21	2387.98	2297.66	2466.23	2295.68	2603.17	455.517	3063.97	2109.21	2575.07	1898.37	2843.47	2585.64
ADK87113	3188.93	5077.58	3188.31	3221.12	1934.35	1783.35	1909.3	2737.51	2107.55	2505.14	3714.9	1692.44	3560.83	2060.1	3779.09	1920.89	2555.37	3582.38	2479.25	3153.86	2223.43	1594.52	1228.56	1445.9	5001.9	3763.75	1509.49	1528.27	2155.89	2819.02	1345.13	2261.4	285.845	3729.79	3468.91	2159.36	2211.5	2313.38	2211.63	1940.22	2445.41	1760.81	907.207	3460.39	2175.47	1142.78	1980.68	2522.1	747.332
ADK87196	1131.78	867.687	923.417	996.725	1071.45	1127.8	1169.77	893.478	1065.43	617.326	1027.06	1077.48	1113.08	351.824	1045.35	462.388	942.146	1070.27	742.318	683.67	980.914	634.118	164.625	509.804	660.905	1099.44	820.096	1138.99	918.827	996.731	668.647	747.708	214.632	1301.77	950.712	1064.99	344.157	969.045	840.581	766.419	826.476	858.584	206.414	988.855	665.189	662.835	1106.91	963.489	433.346
ADK87137	2691.56	3242.08	3022.13	3578.45	3217.88	3476.61	3210.2	3229.2	2625.2	2488.12	2381.85	3044.1	3353.7	2618.1	4015.45	915.431	3393.19	3555.69	2782.53	2651.24	2573.92	2347.95	1936.33	2558.42	2273	3855	3155.4	3153.06	3121.65	3482.71	2383.62	3150.33	1501.65	3409.56	3584.3	2856.14	3073	2653.94	3017.54	2625.9	2437.47	3119.22	1913.88	3305.14	2450.65	3260.81	2995.69	2968.38	1932.84
ADK87134	535.021	731.303	505.982	460.229	587.567	392.534	455.753	904.731	307.639	476.362	751.611	411.623	581.655	464.911	571.46	257.685	684.79	744.637	493.342	498.178	480.84	599.787	980.092	902.824	492.387	751.973	546.731	442.779	393.364	656.384	440.091	932.461	193.994	818.325	719.458	607.545	432.521	539.206	533.222	419.924	429.55	548.602	862.593	638.88	563.245	711.884	314.341	485.661	540.723
ADK87059	400.361	423.9	383.448	443.895	428.041	403.628	321.46	480.655	264.929	428.367	436.413	403.131	478.135	217.857	432.108	334.594	359.742	479.741	373.233	372.726	426.967	380.287	284.639	331.366	388.504	483.821	5511.45	389.67	476.95	428.86	307.103	439.252	221.564	484.267	595.972	465.066	345.773	446.825	397.033	508.516	390.206	366.172	553.855	385.668	377.504	689.542	288.439	358.274	391.898
ADK86847	419.706	274.683	319.277	483.669	262.639	312.656	328.213	325.494	377.485	349.814	184.844	299.68	368.59	249	340.169	326.533	358.669	344.62	330.208	319.678	297.933	358.069	133.102	138.98	335.044	405.67	448.838	302.811	314.338	305.802	294.171	170.78	83.229	492.841	336.779	328.012	307.209	290.034	280.904	370.962	339.318	245.775	150.323	286.625	245.437	644.316	325.05	292.302	367.978
ADK86933	288.437	227.082	241.148	301.306	176.2	220.536	216.377	246.577	246.064	236.61	117.306	260.736	276.013	193.126	240.842	214.476	264.45	248.461	229.484	230.602	235.144	254.447	73.7043	99.1259	246.449	306.822	341.931	220.673	239.38	218.961	207.026	133.018	129.206	292.42	258.594	233.812	218.741	260.748	182.223	312.464	248.928	210.824	91.4806	222.784	208.625	382.196	216.142	229.677	229.588
ADK86708	495.012	475.379	481.712	553.537	397.153	430.927	482.31	491.125	457.305	513.644	282.883	411.737	463.231	361.756	459.636	427.475	575.629	460.016	462.089	459.723	438.778	574.468	454.508	426.333	535.335	608.979	563.877	393.44	418.37	420.174	421.129	309.15	489.418	494.592	534.195	452.967	416.096	485.014	389.274	495.483	425.66	445.727	411.219	417.596	452.386	698.326	437.6	501.66	497.06
ADK87071	0	0	0	0	0	0	0	0	0	0	0	0	0	0	0	0	0	0	0	0	0	0	0	0	0	0	0	0	0	0	0	0	0	0	0	0	0	0	0	0	0	0	0	0	0	0	0	0	0
ADK87267	88.984	88.9252	80.8118	91.7298	85.2039	81.7405	79.6822	90.068	71.4253	81.2032	77.6134	117.348	83.4818	50.7471	93.1374	51.2843	105.993	51.8665	72.7919	71.9961	119.265	101.581	92.773	75.8605	84.1076	97.108	109.646	93.0494	102.392	65.726	81.2375	52.6706	133.36	92.4471	83.0196	102.347	69.1561	84.0451	98.3153	76.6677	81.8505	85.1543	113.28	106.073	87.0239	147.965	77.9278	103.537	106.305
ADK86984	84.8391	66.1004	73.1486	71.8148	93.9849	85.1687	74.2539	67.2411	62.8605	61.2928	76.4864	87.122	103.2	35.9266	74.7786	32.8816	71.1755	63.8442	66.6554	53.6322	109.506	95.3711	93.1684	60.9667	59.6366	62.0611	87.0838	82.3541	73.5602	59.6403	69.9111	56.2119	71.9365	72.3977	59.4345	88.0228	46.691	84.9789	81.5376	99.1519	87.7772	80.5997	82.0186	86.4002	90.8838	90.0751	75.5234	86.4006	107.801
ADK87025	26.8618	24.5563	13.21	20.598	44.0433	47.1618	35.8847	20.565	31.4969	17.9782	35.3061	45.3038	40.2649	12.0283	21.8333	20.9581	16.5539	18.7531	14.0436	9.22427	43.7051	37.7854	52.4751	41.0433	19.4773	7.89801	26.9883	35.4909	48.5388	32.6961	29.6236	18.9156	77.228	16.4342	23.4791	32.1378	11.1302	32.0946	31.4087	36.9434	22.4763	35.9037	30.2539	31.6831	28.8333	17.305	28.057	22.723	35.0422
ADK86738	197.394	203.01	393.149	45.4094	170.51	303.483	37.4732	349.74	156.233	83.9307	368.689	585.314	319.559	0	48.1329	332.664	77.2816	537.449	39.8056	91.5096	332.101	139.48	132.211	38.7781	45.4648	268.637	79.3298	402.387	304.124	228.962	251.898	225.183	0	478.239	133.1	205.693	0	526.999	241.231	633.943	93.8851	154.025	37.5168	40.5565	88.0126	22.89	0	315.594	0
ADK86926	3945.5	3029.56	3349.92	3529.3	3506.58	3157.85	2366.39	4360.2	2118.13	3355.19	4530.22	3628.94	3297.25	3935.72	3702.64	2062.99	3486.33	3818.96	3467.8	3836.7	4055.08	2868.42	1450.28	2288.22	3015.87	4050.28	3490.29	3156.26	3382.49	3339.66	3376.67	4073.54	3907.49	3652.56	4405.72	3711.69	4562.69	4224.63	4351.06	3618.98	3476.5	4121.2	2975.62	3575.2	3269.56	3922.66	2079.82	3751.8	3530.28
ADK87111	5093.82	4794.33	5522.89	7197.13	5820.1	5287.69	6793.76	5382.04	5425.94	6486.38	6691.96	5684.75	5432.19	4849.76	6365.76	3104.23	7349.75	4844.04	6512.82	6009.51	5677.58	6380.5	6662.53	6595.03	4998.51	6474.24	6281.09	5332.3	5611.82	5662.64	6088.52	7915.33	6102.89	5813.96	5584.4	6502.89	5484.88	4917.66	5841.97	6043.47	4699.89	6051.69	7370.22	4919.86	5501.98	6306.71	5464.77	6098.66	8432.17
ADK87063	419.063	407.876	326.203	344.576	335.229	368.985	353.503	301.914	354.311	293.473	382.774	344.287	351.528	355.083	381.844	429.564	273.888	365.048	283.174	333.387	343.007	222.203	173.572	248.78	365.774	394.567	244.893	351.747	366.268	320.499	236.76	240.128	321.409	510.98	379.129	400.851	372.54	336.277	325.54	215.242	327.065	263.97	326.093	371.399	357.076	327.847	347.616	287.685	203.269
ADK87253	486.058	340.419	311.868	334.297	399.45	445.378	379.774	345.915	376.574	308.185	473.216	424.461	401.974	460.896	358.399	401.167	303.06	391.633	305.013	361.332	404.372	322.77	381.493	470.433	352.479	370.542	318.488	425.65	436.868	310.767	298.467	372.679	172.533	560.376	381.858	480.757	473.814	388.813	400.933	324.811	365.629	323.312	173.297	372.237	456.307	274.108	350.165	288.792	198.734
ADK87180	441.029	352.44	284.165	378.279	387.574	378.665	436.365	288.255	418.641	281.629	451.845	400.205	424.776	259.045	340.524	296.183	283.712	333.334	293.903	282.57	380.064	286.891	193.012	367.741	306.985	334.879	300.485	400.368	427.811	383.092	295	318.567	346.732	400.362	352.24	384.48	356.522	340.228	342.099	290.64	306.011	294.879	262.072	401.582	309.216	245.971	344.429	279.67	290.572
ADK86721	2465.16	1697.73	1673.58	2065.08	1878.76	1748.21	1968.26	1891.27	1913.05	1581.69	2690.76	1791.15	1994.43	2107.18	1893.02	1624.29	1660.01	2097.98	1572.34	1681.88	2037.76	1490.17	1197.62	1793	1843.12	1784.37	1647.08	1707.75	1989.69	1861.71	1876.89	1648.89	2823.18	2250.98	1998.18	1880.11	2259.47	1830.68	1997.65	1536.63	1932.18	1717.75	6302.23	1947.77	1685.01	1254.01	1748.96	1781.36	1383.68
ADK86949	10474.2	9292.84	10412.8	11290.3	8990.82	9357.39	10086.3	9083.61	9540.84	12253.8	10973.8	10394.9	8597.76	5121.56	10127.3	8183.66	13771.6	7839.27	11388.2	10742.2	8511.86	13170.3	19981.1	23989.5	8457.65	9776.43	11449.8	10918.4	9455.2	11779.1	12054.3	12297.3	5358.03	7663.84	9665	9985.65	6346.32	8203.46	6849.95	11284.7	6299.49	10611.4	32999.2	6826.55	7079.77	6983.35	8736.9	12493.7	14102
ADK86977	1012.34	854.542	851.871	972.019	1066.02	1093.88	1149.16	741.188	1036.06	1025.71	1008	1154.58	1101.94	889.306	1003.74	789.106	947.655	776.55	1001.49	820.912	1070.99	962.492	1704.24	2599.93	876.574	929.967	980.436	1178.02	1175.94	973.263	924.17	990.349	1409.5	966.641	967.456	1277.46	932.622	963.096	943.297	944.91	973.091	1035.76	910.769	860.303	872.14	833.368	1048.71	924.626	934.886
ADK86749	12830.6	9013.63	6727.22	7447.15	8781.28	7587.07	1461.45	7150.25	1991.97	11918.2	14415.7	9532.26	10728	12279.9	10059.8	8566.09	12635.5	7317.58	10269.8	12445.3	11660.4	15796.1	15171.2	14696.9	8456.45	10969.3	11463.2	8248.93	7704.48	10913.8	8480.58	12535.2	5808.42	11477.7	7143.04	13575.7	7106.86	7553.66	7960.63	13075.1	7698.58	6045.49	31476.6	7786.85	9065.29	8103.05	1762.82	8025.1	13408.8
ADK86800	5019.03	4785.78	2795.16	3679.81	4925.85	4187.56	3922.71	3656.19	3740.61	2711.74	8158.66	4086.1	4464.9	5169.42	3883.62	3477.67	2919.84	4527.87	2614.07	3499.13	4621.29	2950.49	7309.54	11231.1	4459.43	4269.04	2652.14	4351.24	4303.1	3689.41	2833.65	4623.86	3722.74	5478.43	4224.1	5276.2	5172.19	4184.32	4865.96	3005.06	3912.73	3522.95	16430.3	4632.46	5048.12	1614.02	3674.65	3179.02	1242.76
ADK87004	463.152	291.57	347.862	309.95	327.333	359.631	314.396	428.262	294.37	301.361	553.118	258.616	275.896	280.753	249.827	473.054	293.971	379.191	319.814	312.308	322.707	329.744	141.004	162.672	465.492	362.905	335.605	325.439	291.917	192.639	349.249	472.315	603.007	516.231	274.442	359.773	268.353	330.986	283.004	422.567	350.454	361.394	136.041	271.059	406.755	382.462	376.014	339.79	310.731
ADK87207	1254.22	1129.51	1034.43	1044.86	1036.68	1227.97	1179.11	1309.07	1152.87	933.512	1095.97	1115.32	1007.85	1167.57	1024.31	733.295	1085.89	1325.11	882.966	944.456	908.605	1042.76	526.417	648.077	986.585	1244.13	1097.21	1188.45	1110.01	804.486	1036.84	1105.8	378.233	1642.7	1057.13	1103.92	1161.16	1111.74	1027.9	1179.45	938.97	1098.25	305.833	1009.69	939.258	1204.72	1193.8	937.713	814.195
ADK87073	1170.41	943.681	1002.2	971.006	1130.33	1185.31	1005.34	1209.39	931.223	814.318	1250	1117.12	1030.93	1113.64	983.64	521.143	1034.34	1217.22	884.594	846.695	924.467	956.404	537.516	583.654	865.32	1188.82	1011.81	1073.74	1056.51	762.449	967.726	1222.02	160.688	1550.67	1145.58	1351.34	1156.17	1067.07	1035.24	902.36	877.682	1098.63	221.368	1000.99	894.031	879.554	889.606	933.786	756.407
ADK86901	1329.09	1410.32	1081.23	1163.08	1532.62	1376.69	1164.69	1277.07	930.775	904.038	1684.9	1200.04	1408.02	1258.39	1277.18	378.09	1304.31	1583.45	945.037	1021.02	1146.88	853.76	852.481	1261.71	1015.9	1418.17	992.377	1286.81	1110.01	1115.74	1062.85	1659.37	438.358	1818.92	1425.09	1556.09	1440.02	1209.67	1419.24	838.239	1040.55	1172.77	669.974	1208.7	1018.62	729.118	1108.25	1224.43	554.847
ADK86850	440.63	420.705	329.374	348.084	439.021	331.427	435.866	454.434	334.298	259.847	701.052	327.688	426.509	349.623	344.061	161.006	319.823	482.813	324.471	319.173	437.299	270.573	336.264	403.631	332.116	391.631	349.439	373.733	307.496	294.909	371.836	477.715	242.432	667.213	468.06	454.639	463.246	445.412	434.241	329.181	275.948	386.918	513.415	403.068	484.952	420.535	349.056	358.317	282.854
ADK86760	1752.07	1666.65	1879.85	2100.23	2102.88	1739.25	1823.81	2441.94	1461.58	1735.07	2203.25	1663.7	1953.08	1834.64	2143.82	609.141	2498.7	2254.55	1901.9	1648.49	1899.48	2126.75	1412.58	1369.7	1497.99	2328.23	2306.07	1641.18	1596.05	1205.08	2046.18	2609.29	1413.15	2422.51	2076.3	2192.75	2177.71	2017.16	2100.8	2230.32	1529.54	1976.01	1261.8	1692.55	1769.24	2855.36	1591.99	2048.18	2694.68
ADK86931	1609.59	1363.17	1467.99	1481.96	1468.53	1288.28	1061.14	1883.47	1118.25	1399.76	2180.35	1370.97	1264.16	1622.48	1328.36	765.064	1725.34	1558.78	1414.9	1372.97	1519.46	2037.04	1331.04	1151.48	1384.18	1671.32	1637.03	1311	1214.88	850.152	1676.22	2025.71	284.326	1964.38	1520.11	1769.93	1611.89	1741.05	1382.56	1938.97	1383.64	1553.07	1291.29	1576.11	1360.43	2047.69	1085.75	1506.63	2225.23
ADK87282	504.835	404.432	626.271	377.036	475.586	393.164	5010.33	462.597	558.903	518.952	508.536	403.948	423.089	377.973	389.837	645.888	369.145	392.143	474.934	440.215	514.483	405.62	200.326	186.546	476.348	352.28	557.343	434.033	358.866	292.991	540.281	385.057	248.418	577.221	451.58	538.356	420.682	533.533	450.199	540.579	532.02	509.143	482.294	360.991	575.885	537.196	527.019	533.634	544.398
ADK86912	103.23	94.5847	114.223	103.625	119.57	79.355	144.306	83.1369	144.839	71.8243	110.428	133.172	112.858	63.951	98.3984	55.3543	82.6678	55.0339	51.0958	76.1347	122.802	86.2048	109.998	101.398	134.012	51.0861	82.9731	93.2601	101.211	97.9677	107.782	89.2137	506.547	155.021	105.464	125.172	74.447	102.306	63.0775	105.486	131.673	76.8881	119.503	77.1256	108.792	121.882	123.507	94.3107	86.5719
ADK86825	1101.65	1120.38	1228.66	1277.21	1478.86	1144.41	1509.51	1587.78	1086.45	1295.77	999.378	1302.05	1446.04	1374.47	1417.88	603.242	1299.4	1179.32	1382.72	1037.26	1556.81	1328.84	1170.14	1257.57	1079.09	1185.81	1662.9	1274.14	1056.88	986.98	1480.71	1410.25	3639.19	1271.06	1328.59	1219.14	1706.47	1319	1778.3	1430.81	980.88	1334.17	2474.94	1261.27	1175.27	1635.95	1113.4	1266.08	1985.83
ADK87120	345.216	238.653	269.426	303.473	335.68	283.458	373.54	345.437	358.52	275.726	329.518	345.386	342.582	217.317	305.397	182.812	317.353	304.254	296.15	278.519	414.773	332.429	183.634	157.367	284.075	336.711	355.786	317.516	313.442	215.083	343.451	324.552	513.594	395.574	303.65	338.529	280.621	355.025	329.554	362.414	310.695	363.996	356.454	293.247	260.08	397.366	308.533	328.893	407.339
ADK87208	1081.56	1266.85	1169.03	1361.58	1660.37	1903.37	1205.2	1407.7	1112.89	1602.2	1164.28	1753.89	1431.44	1018.4	1411.06	750.673	1507.74	1258.05	1717.65	1124.84	1331.01	1293.64	888.505	1338.92	1118.49	1439.97	1962.5	1903.97	1552.86	990.477	1256.68	2019.03	2158.35	1321.5	1363.78	1562.17	1278.27	1423.73	1293.76	1571.13	1336.73	1329.53	757.666	1388.5	1161.08	2334.12	1332.92	1286.92	1620.5
ADK87045	325.455	327.781	351.591	325.614	521.92	609.423	262.308	340.257	258.161	456.494	382.172	558.793	415.309	296.33	375.666	346.858	411.848	349.891	429.117	334.786	512.094	476.264	269.255	320.624	340.426	355.993	496.288	580.262	456.179	249.434	422.896	620.616	408.487	310.692	371.16	503.688	405.429	423.093	430.484	528.6	392.708	416.989	247.058	431.277	394.977	501.897	283.993	369.47	506.306
ADK87070	253.532	162.056	192.746	257.772	210.276	230.309	212.449	185.305	256.941	199.261	216.163	230.853	248.788	84.8922	167.098	164.533	172.387	192.161	181.251	175.641	211.156	170.067	78.8557	109.137	210.635	193.017	221.651	240.153	217.817	153.589	152.203	144.877	115.916	300.096	209.521	250.502	120.877	224.841	173.656	256.261	221.752	184.329	97.1774	199.357	265.134	223.136	239.86	219.49	186.164
ADK87089	239.819	243.73	328.065	310.482	272.01	312.242	208.081	266.091	267.887	306.995	217.572	300.797	280.767	60.8255	252.351	252.125	284.421	235.797	286.273	239.744	286.331	280.81	294.607	245.767	250.977	299.73	347.728	301.612	313.591	191.735	317.817	223.8	213.394	388.552	205.574	368.167	66.8412	288.204	190.895	384.528	342.241	287.817	190.45	228.275	420.785	347.771	255.921	356.757	395.187
ADK86997	237.004	209.243	280.206	309.95	259.412	241.256	291.733	234.354	416.494	247.329	203.144	214.313	285.321	47.5789	224.304	172.123	233.032	173.393	254.241	227.019	228.604	259.04	233.762	273.191	189.437	231.965	287.05	206.819	226.482	170.508	250.887	193.414	358.495	286.029	197.024	294.331	72.6432	264.849	165.318	298.682	299.826	230.11	138.837	187.886	351.038	320.636	315.372	281.781	382.089
ADK86887	215.159	215.908	266.964	241.473	227.808	227.488	140.778	207.673	196.333	247.584	161.918	238.914	245.174	30.9954	207.566	204.623	235.126	194.689	235.895	232.415	246.987	331.185	483.569	415.497	202.074	206.105	259.197	230.211	225.286	175.666	252.131	220.426	445.921	273.751	210.105	280.798	40.3659	218.43	144.66	334.385	291.851	236.345	191.562	192.061	359.749	285.834	244.233	336.361	298.687
ADK87147	154.062	120.814	145.964	179.42	180.905	210.954	114.246	126.056	163.852	152.506	164.559	184.565	204.871	53.9743	142.049	181.542	136.654	122.008	134.949	138.378	176.398	265.347	171.71	157.002	130.848	126.672	229.279	176.655	233.653	114.479	183.289	165.681	149.489	168.601	140.673	237.797	51.9027	151.028	85.3122	279.278	217.535	132.422	91.503	139.473	243.641	200.982	165.191	271.604	263.247
ADK86673	102.979	94.7063	117.232	110.476	136.852	158.578	93.0475	91.6178	123.433	88.4136	138.708	190.845	115.644	42.4445	102.615	128.283	94.0084	69.4733	87.8568	99.84	111.06	180.163	116.06	177.014	82.1025	102.189	164.15	176.616	181.796	92.8394	148.471	124.253	66.1381	109.044	80.1196	168.184	30.2117	138.787	78.655	205.707	155.414	125.552	35.7568	86.4626	172.182	169.362	145.44	168.487	173.553
ADK86792	203.369	193.803	186.834	229.627	245.778	260.557	194.808	164.369	279.652	234.027	233.484	257.848	242.716	145.599	181.98	372.407	168.92	167.053	164.606	200.019	219.731	339.477	299.136	289.559	157.927	161.871	332.734	276.931	283.864	236.252	268.848	250.089	270.295	195.195	197.096	275.105	173.627	240.757	176.709	369.82	280.64	223.836	240.247	225.212	299.481	343.464	271.856	272.73	355.185
ADK86871	216.508	314.174	308.482	399.134	256.193	497.784	264.628	312.373	275.821	359.404	279.749	417.734	339.527	26.0786	430.304	324.89	400.601	291.95	346.888	250.926	307.707	557.978	690.301	1031.28	273.245	369.993	443.997	487.45	422.678	312.482	350.094	383.45	958.386	258.028	303.309	346.141	27.1478	290.334	151.022	631.034	327.972	367.386	315.668	191.95	495.899	374.877	243.955	386.12	499.941
ADK86695	0	0	0	0	0	0	0	0	0	0	0	0	0	0	0	0	0	0	0	0	0	0	0	0	0	0	0	0	0	0	0	0	0	0	0	0	0	0	0	0	0	0	0	0	0	0	0	0	0
ADK87166	95.4374	111.143	166.166	126.724	132.6	115.981	105.909	98.0858	90.2549	132.032	85.8512	104.784	131.457	4.62779	122.347	60.61	184.762	98.4722	128.775	113.049	99.698	136.36	200.931	152.333	104.251	144.048	134.665	92.9826	88.2959	104.459	126.118	126.751	286.302	156.878	108.042	130.162	6.42335	122.558	45.0233	152.829	95.1231	152.634	90.6941	93.717	161.137	148.102	100.6	168.292	148.892
ADK87263	210.488	285.858	367.271	366.265	189.396	176.327	263.83	212.501	197.566	289.72	191.532	208.617	234.035	62.2865	338.88	96.641	293.181	146.948	310.181	197.035	239.618	269.337	402.155	243.861	248.618	327.465	284.684	220.039	152.447	179.981	241.057	194.968	153.454	335.813	242.613	191.216	71.3583	222.14	162.144	297.913	198.941	257.944	212.848	288.311	315.843	516.328	202.942	338.992	314.57
ADK86971	561.253	751.229	468.276	751.328	584.256	472.5	647.446	269.284	586.176	433.794	490.248	488.191	636.185	488.41	737.736	446.155	575.947	356.128	394.705	642.662	600.905	361.061	598.546	1080.81	686.31	718.806	372.626	483.778	529.775	647.74	413.083	382.203	723.505	669.696	608.093	567.487	502.669	477.503	577.222	433.836	519.887	439.666	698.903	747.276	482.337	454.106	573.663	485.558	281.933
ADK86900	0	0	0	0	0	0	0	0	0	0	0	0	0	0	0	0	0	0	0	0	0	0	0	0	0	0	0	0	0	0	0	0	0	0	0	0	0	0	0	0	0	0	0	0	0	0	0	0	0
ADK86968	303.682	220.092	258.219	273.111	323.501	296.378	238.921	1039.2	259.109	237.232	283.605	331.312	313.452	248.656	272.097	278.005	263.322	1188.82	179.812	296.447	389.573	292.531	226.095	273.267	298.089	229.988	191.463	273.951	327.097	281.718	288.266	217.005	157.291	298.519	250.807	310.077	233.198	324.214	408.899	293.528	324.742	317.074	192.715	265.908	295.342	192.029	255.06	304.908	225.62
ADK86717	994.659	724.351	672.926	731.836	1071.29	724.776	970.203	3527.84	918.58	574.117	888.083	808.026	900.352	992.36	790.953	639.256	708.309	3964.38	606.896	953.05	1059.83	639.186	322.541	588.778	1028.26	673.423	541.391	790.739	763.185	790.031	724.423	639.875	540.484	856.082	726.96	992.228	876.349	905.037	1051.75	777.669	1067.62	929.96	709.066	599.743	760.03	459.41	900.982	859.945	662.399
ADK87174	2222.15	1590.52	1875.43	2052.86	2327.7	1921.37	2409.52	9852.55	2291.21	2067.36	2133.6	1770.12	2280.56	1944.48	1637.94	2102	1976.21	9099.57	1945.22	2462.25	2160.96	1993.77	964.552	1921.86	2212.77	1470.45	1891.26	1646.94	1474.16	1913.89	2055.78	2357.51	3539.17	1961.17	1799.44	2380.68	1902.55	2319.89	2422.13	2539.81	2507.59	2670.22	2683.25	1380.12	2185.32	1546.55	2427.6	2283.48	3022.98
ADK86782	2884.47	2595.71	3149.66	2671.68	3531.16	2713.34	3857.11	18887.3	3985.22	2922.25	2619.34	2560.28	3041.4	4025.53	2639.11	3018.21	3147.66	16364.3	2609.85	3513.09	3608.93	3229.35	2222.18	2471.66	3005.67	2380.27	3044.24	2627.29	2183.06	2713.53	3387.63	3397.57	5063.29	2681.94	3200.36	3506.68	4167.56	3737.86	4505.51	3302.45	3557.66	4345.98	3249.66	2430.35	2737.2	2622.33	3923.11	3523.78	5363.2
ADK87236	2887.9	3789.63	4182.4	3456.27	4997.06	4543.02	2352.56	29656.9	2401.43	4243.3	2403.38	4026.1	3770.57	4966.11	3645.73	4297.04	4851.72	25120	3612.1	3974.01	5671.87	4694.67	4027.66	2965.9	3300.51	3623.39	3893.16	3558.25	3595.16	3250.79	4882.63	4872.16	1036.07	2818	4880.49	4715.84	5234.76	5213.23	5986.3	4519.92	3946.77	5640.64	3397.46	3439.9	4718.6	4544.23	2714.76	5285.11	6952.95
ADK87186	542.965	423.821	433.929	531.821	447.305	603.486	536.768	389.003	589.482	552.288	497.356	568.116	572.234	553.438	482.885	983.599	401.653	416.574	540.904	532.35	539.9	579.854	492.677	554.609	602.334	422.146	502.856	537.182	545.788	485.456	405.059	419.771	312.516	374.131	441.692	438.001	611.715	457.939	521.621	542.75	570.902	460.695	295.257	478.992	582.529	535.658	533.631	392.922	401.2
ADK87118	3090	3087.31	2669.2	2859.1	2842.45	2796	4519.11	2499.71	4356.87	2969.93	3605.43	2834.44	3168.55	3439.28	2708.43	2955.76	2315.59	2743.93	2888.62	2415.83	2627.47	2243.04	4330.14	4496.25	3319.02	2527.68	2735.84	2743	3100.32	2468.89	2432.63	3772.45	1495.03	2497.59	2774.2	2924.16	3391.49	2803.21	3403.48	2575.7	2603.63	3242.96	4840.56	3031.08	2487.13	2550.5	3593.55	2481.04	2133.83
ADK87030	1994.25	1794.42	1213.89	1646.12	1842.99	1753.2	1462.28	1245	1607.84	1439.08	2313.36	1673.15	1820.2	2331.4	1481.6	2241.9	1276.52	1370.35	1400.32	1572.41	2154.42	1285.96	847.641	1123.44	1916.93	1457.59	1218.02	1683.94	1715.7	1429.86	1103.04	1665.6	2404.46	1842.73	1618.15	1815.09	2115.78	1755.91	2010.14	1568.07	1842.2	1333.27	1005.1	1738.46	2167.66	1104.67	1383.39	1131.22	779.329
ADK86879	6179.43	5283.54	5074.46	4056.03	6143.45	6164.91	4853.37	5798.82	5398.3	5031.58	6585.48	5648.95	5406.63	7613.19	4672.35	4990.64	5191.77	5713.98	5085.84	4889.11	6264.95	5730.74	3659.14	4124.38	5467.27	4286.93	5384.68	5943.92	5267.66	3998.25	5225.17	6527.16	1447.47	5747.98	6159.25	6272.97	7428.98	6812.81	6941.05	5656.84	5494.11	6027.2	2671.97	5275.71	6608.35	4617.57	5249.67	4676.9	4459.37
ADK86917	12296.6	11542.6	11368.7	9893.26	13119.7	13694.8	11346.2	12070.6	10659.6	10860.6	13244.7	12552.8	11935.4	15163.9	11624.8	6712.08	12415.7	12808.9	11657	10941.8	12509.6	10498.9	11272.6	14572.6	10320.2	12152	12981.2	13386.8	12631.5	10073.1	11385.3	15254.9	6953.18	13238.3	13787.5	13676.7	15325.5	13322	14070.4	11288.2	11580.8	12728.2	14460.3	11482.6	12743.6	15125.1	11515.6	10775.1	8300.98
ADK86661	1759.86	2229.03	1781.16	1508.76	1657.67	1951.02	1829.03	1523.38	2105.19	1863.5	1368.37	1931.83	1989.32	1615.42	1480.89	1363.79	1634.11	1528.48	1724.34	1808.06	1903.41	1721.91	1235.24	1166.46	1800.5	1729.56	1754.54	2757.04	1723.25	953.653	1555.78	1440.14	342.356	1529.06	1670.75	1943.24	1848.41	2184.97	1835.92	1898.77	1846.94	2104.07	685.479	1645.55	2125.26	1986.42	2236.4	1837.02	1402.98
ADK86741	1341.12	1640.03	1244.49	1203.94	1300.66	1377.92	943.275	1046.75	1145.81	1344.63	1354.8	1238.29	1365	1672.07	1327.1	1400.85	1133.57	1266.31	1293.22	1559.69	1368.1	1103.33	1017.07	1187.77	1671.74	1440.9	1134.68	1257.83	1184.08	822.32	915.563	1212.24	465.262	1354.17	1418.44	1504.92	1727.64	1447.44	1376.19	1206.14	1341.77	1180.35	831.401	1496.99	1378.96	1185.22	1257.22	1091.39	711.896
ADK86994	2416.81	3126.44	3621.5	2356.91	2976.3	2783.55	1955.65	4067.11	1624.59	3001.67	2498.2	2369.16	2716.77	3767.02	3555.76	1265.42	3741.95	3659.64	2954.74	2836.79	3069.65	3466.03	4110.28	3300.32	2631.32	4026.98	3700.11	2478.34	2551.57	2610.12	3226.82	3538.36	1897.7	2775.9	3798.03	2492.08	4005.32	3169.34	3979.21	2791.76	2369.73	3422.29	2104.64	3310.37	2822.25	4394.24	2430.9	3250.45	3246.2
ADK87027	319.093	357.886	347.515	285.385	288.928	246.259	314.806	381.485	267.22	257.063	406.52	246.122	310.874	311.367	349.217	310.958	339.37	346.652	286.267	323.955	345.806	340.649	407.04	325.152	367.475	344.072	279.575	246.486	250.812	241.041	341.337	315.884	370.231	327.884	342.364	325.307	371.167	315.133	351.831	324.027	253.942	340.64	250.705	327.803	340.983	435.213	269.405	309.887	339.243
ADK86870	1439.64	1699.48	1762.95	1659.35	1442.79	1757.09	994.463	1853.77	989.816	1640.24	1569.82	1516.64	1632.65	1177.07	1742.42	1605.56	1800.04	1716.34	1717.53	1416.61	1513.01	1705.79	1459.41	1153.5	1625.12	1642.03	1594.75	1546.78	1648.23	1447.33	1436.91	1731.21	855.701	1842.9	1745.89	1594.65	1360.52	1445.57	1453.91	1702.81	1382.99	1374.93	883.808	1485.09	1590.53	2212.12	1072.59	1658.61	1744.05
ADK86834	1457.81	1139.66	861.028	910.159	1377.32	1480.74	1137.54	803.126	1258.75	849.853	1438.09	1495.14	1332.64	1654.63	1054.82	1928.03	874.116	1126.05	822.667	998.895	1465.4	975.864	483.809	853.035	1308.29	943.943	826.358	1541.51	1445.93	955.283	820.533	895.817	690.527	1562.03	1213.97	1407.9	1688.03	1342.27	1538.13	1028.11	1290.3	1095.25	113.887	1136.7	1405.4	709.129	1240.39	918.651	523.171
ADK86663	2503.33	2072.23	1847.58	1657.67	2126.74	2209.38	2130.75	1976.59	2220.55	1703.97	2387.1	2078.96	2248.98	2903.19	1934.15	2526.66	1653.75	2203.1	1647.13	1831.04	2354.12	2035.07	1862.22	2258.36	2204.17	1892.18	1828.44	2276.71	2137.97	1528.69	1914.87	1880.49	479.951	2650.67	2069.7	2159.67	2793.38	2321.09	2354.41	1990.49	2194.89	1935.42	557.907	2026.42	2532.71	1541.31	2038.2	1700.11	1414.24
ADK86867	0	0	0	0	0	0	0	0	0	0	0	0	0	0	0	0	0	0	0	0	0	0	0	0	0	0	0	0	0	0	0	0	0	0	0	0	0	0	0	0	0	0	0	0	0	0	0	0	0
ADK87124	2176.79	1635.3	1890.51	1824.53	2086.26	2451	1313.37	2184.05	1329.21	2612.51	2354.14	2572.37	1911.59	2272.8	1906	2035.14	2770.31	1837.23	2489.62	1971.3	2363.28	3811.55	2688.09	2549.26	1780.53	2017.86	2830.29	2478.72	2058.68	1505.55	2396.16	3232.11	6513.73	2228.82	2068.29	2877.68	2367.44	2157.85	1934.62	3176.27	2220.18	2240.6	1220.45	1855.32	2643.71	3529.24	1230.64	2173.78	3897.86
ADK86927	3208.52	2644.82	3037.92	3148.67	2715.65	2908.87	4166.22	2993.05	4090.42	3460.02	3591.15	2864.7	3046.21	2953.21	2733.6	3371	2784.21	2572.37	3420.57	2814.11	2898.78	3069.65	5905.69	7584.01	2649.6	2893.58	3948.8	3204.32	2668.43	2239.54	3313.14	3840.09	9573.29	3471.05	2685.57	3273.87	3275.54	2813.51	2938.11	4064.18	2822.26	3155.11	3440.99	2974.17	3804.08	4126.2	7262.44	2648.23	4426.96
ADK87274	1147.46	2213.6	1367.79	2116.82	2235.11	2865.16	2009.94	2067.96	1368.7	1335.05	1993.8	2418.57	1946.79	1363.89	1880.76	901.661	2245.42	2088.93	1385.31	1270.21	1673.52	2333.34	3183.03	4645.25	1420.84	2366.45	2373.35	3804.63	2772.6	1580.64	1976.47	3192.67	1145.79	2311	1828.82	1723.81	1665.55	1794.41	1738.74	2563.08	1503.74	1885.39	2324.59	1956.49	1968.44	4134.12	1659.12	1947.05	4595.62
ADK87201	0	0	0	0	0	0	0	0	0	0	0	0	0	0	0	0	0	0	0	0	0	0	0	0	0	0	0	0	0	0	0	0	0	0	0	0	0	0	0	0	0	0	0	0	0	0	0	0	0
ADK86676	531.303	535.429	909.011	638.224	553.828	712.728	398.886	664.133	569.998	1076.76	616.227	665.935	575.134	386.8	688.151	1329.73	815.815	581.154	1033.7	758.454	836.045	1205.22	1981.57	1843.66	703.804	625.696	895.016	685.031	479.29	469.868	722.573	656.214	11641.1	634.877	737.489	711.052	462.856	814.04	631.854	968.497	690.292	769.567	661.09	640.507	1070	721.176	564.093	773.985	1114.47
ADK86786	713.26	530.984	423.625	651.499	629.834	783.176	485.089	388.897	528.092	483.775	629.1	743.617	629.362	641.125	588.976	686.213	442.027	483.914	436.55	526.784	667.215	451.904	180.514	275.89	553.644	502.921	433.251	743.914	799.047	597.624	418.292	366.727	154.113	639.807	557.299	598.724	737.862	525.716	674.752	454.415	606.977	453.562	122.382	650.117	541.729	449.364	450.559	467.163	358.213
ADK86705	1381.18	1322.65	1153.82	1179.83	1431.34	1454.65	1339.99	1066.83	1393.7	1008.93	1392.25	1321.12	1385.25	1448.74	1334.21	1286.06	1257.78	1194.73	1023.13	1235.8	1231.54	1092.59	933.803	1331.58	1316.18	1193.38	1043.66	1309.41	1316.32	1271.66	1136.59	1493.85	1099.38	1285.62	1244.44	1249.88	1515.71	1222.91	1402.51	1152.54	1260.14	1153.8	687.903	1391.11	1136.12	891.37	1319.43	1106.8	940.83
ADK86944	1252.23	1224.6	949.142	1187.88	1158.62	1077.27	1833.74	870.437	1815.84	819.395	1211.03	1079.08	1235.89	1255.14	1295.32	1004.02	800.145	953.796	873.442	1034.71	1079.25	775.441	999.57	1856.98	1037.92	1026.93	789.392	1184.73	1037.34	915.231	908.819	962.62	396.222	1278.6	1040.25	1085	1307	1001.39	1265.55	891.748	1088.04	1000.06	585.423	1434.55	900.612	587.106	1487.64	887.569	449.94
ADK86857	1115.91	742.4	771.899	880.832	963.503	918.976	919.19	864.793	1045.64	781.269	1094.18	916.514	918.123	1002.39	805.761	1059.36	825.261	874.031	774.775	936.163	1005.64	962.466	1104.43	1581.04	976.288	878.892	785.871	891.296	971.425	668.602	925.229	789.08	808.399	1297.49	862.816	983.819	1022.9	926.997	952.152	967.278	944.873	901.047	1176.96	794.106	1137.91	744.324	865.184	904.485	786.278
ADK86873	0	0	0	0	0	0	0	0	0	0	0	0	0	0	0	0	0	0	0	0	0	0	0	0	0	0	0	0	0	0	0	0	0	0	0	0	0	0	0	0	0	0	0	0	0	0	0	0	0
ADK86775	0	0	0	0	0	0	0	0	0	0	0	0	0	0	0	0	0	0	0	0	0	0	0	0	0	0	0	0	0	0	0	0	0	0	0	0	0	0	0	0	0	0	0	0	0	0	0	0	0
ADK86707	838.608	993.998	694.03	882.66	752.509	850.709	809.814	724.446	812.245	731.049	325.425	768.052	847.508	995.8	980.417	1309.22	683.629	762.701	686.476	909.787	819.621	643.295	749.551	710.883	838.755	908.501	704.826	823.523	916.421	629.231	722.4	375.675	466.61	950.509	788.374	618.486	991.545	727.556	810.359	737.103	841.43	590.118	234.348	842.616	982.584	581.696	809.929	683.938	592.813
ADK87277	817.393	1083.17	675.683	957.434	656.365	900.173	850.879	747.345	928.303	760.709	436.572	814.55	865.011	821.184	878.838	1212.27	721.11	797.378	731.563	917.783	826.976	700.77	572.587	502.355	827.2	825.338	726.08	956.887	983.989	650.25	677.358	337.581	344.166	926.203	777.92	551.447	905.833	732.553	787.667	728.294	863.14	551.497	177.39	853.808	923.348	738.55	881.721	693.937	643.114
ADK87179	3024.97	7530.12	3261.21	3738.46	3133.76	4345.92	2755.74	3545.51	3004.12	3367.3	2524.23	3888.59	3604.31	3830.46	3753.5	4459.25	3780.68	3643.51	3427.87	5106.58	3486.74	3259.34	3168.13	3480.61	3920.73	3759.96	3591.98	4808.93	3856.71	2654.33	3032.36	2743.55	2188.82	3444.2	4073.78	2827.53	4175.14	4185.99	3564.77	3486.08	3407.66	2961.67	2726.16	5256.03	3875.08	2951.48	3769.63	2936.77	3055.29
ADK87119	702.242	801.246	647.316	708.379	662.56	724.37	535.594	543.822	574.896	759.587	665.244	713.38	648.589	747.8	761.122	826.514	646.708	603.816	728.412	791.773	814.173	610.844	587.934	519.536	678.237	779.869	579.881	620.284	699.976	675.533	577.983	417.506	1504.65	672.663	720.478	758.064	721.056	680.099	708.878	621.464	843.006	618.198	459.995	795.74	858.425	549.603	589.882	651.431	702.284
ADK86922	1033.94	1377.34	833.865	1220.59	1084.54	1000.42	1635.33	544.058	1260.97	803.485	1230.57	1054.08	1103.73	1007.93	1188.63	699.334	792.043	828.4	740.391	954.962	996.109	433.059	300.267	653.277	937.146	1306.45	529.1	1033.89	1072.48	1010.38	621.576	463.943	306.306	986.149	982.112	1222.87	1057.34	816.857	1109.6	438.534	1090.41	676.373	678.405	1315.17	996.905	303.361	1459	786.741	272.217
ADK86895	817.189	1161.65	756.912	1120.16	935.439	1027.3	1032.28	601.772	922.965	991.662	997.468	890.345	904.691	684.33	1133.66	868.292	964.219	750.666	959.211	888.94	860.483	486.617	661.879	1097.4	846.747	1031.29	737.701	892.409	875.645	915.604	588.061	725.261	1327.33	904.443	897.648	1149.26	694.68	797.409	780.079	590.952	989.946	849.994	1051.98	1074.09	921.176	629.369	1008.38	805.757	570.241
[truncated: 316 more columns]
