# Supplementary material for: LSTrAP-Crowd: prediction of novel components of bacterial ribosomes with crowd-sourced analysis of RNA sequencing data
Source: BMC Biol. 2020 Sep 3;18:114. doi: 10.1186/s12915-020-00846-9 (PMC7470450; doi:10.1186/s12915-020-00846-9)
Supplement: Supplementary file 13 — Additional file 13 : Table S12. Neisseria gonorrhoeae expression matrix. Genes are found in rows, while samples are found in columns. [file 12915_2020_846_MOESM13_ESM.txt]

geneID	SRR8987079	SRR8285675	SRR3666085	SRR8987106	SRR7276721	SRR8987108	SRR847601	SRR9004298	SRR8285712	SRR9004297	SRR7276736	SRR3666087	SRR3666084	SRR847600	SRR8987104	SRR7207731	SRR9004308	SRR7276732	SRR7207729	SRR8513770	SRR7276739	SRR7276737	SRR8285713	SRR8285696	SRR8285718	SRR9004303	SRR7276730	SRR957051	SRR8285687	SRR8285706	SRR847599	SRR857206	SRR8285688	SRR8285699	SRR8987081	SRR857208	SRR857205	SRR857204	SRR9004302	SRR8285690	SRR3666079	SRR8285704	SRR8285708	SRR9004305	SRR9004310	SRR8285664	SRR957052	SRR8285719	SRR7207733
AKP14090	57.7987	54.9709	14.1413	66.6944	47.4139	61.9686	71.5655	66.2977	42.5014	52.8968	37.3478	10.2666	9.70121	148.51	43.2771	85.5404	39.6975	46.941	89.2382	113.831	52.3479	35.1398	44.7966	57.1088	54.3431	84.804	36.2364	134.729	71.9596	85.4957	114.681	71.5654	62.0746	42.8354	40.4138	108.792	148.509	114.68	57.6915	77.6435	12.9872	80.6026	58.1329	75.7352	46.2871	29.7995	115.631	46.2745	89.6597
AKP14091	874.694	159.139	487.115	585.976	516.6	547.715	160.533	490.766	133.809	402.532	444.37	246.291	239.603	182.98	462.129	516.874	363.299	414.007	329.754	547.258	603.079	395.491	128.09	103.436	173.8	630.781	434.241	379.394	99.3921	85.9271	156.512	160.533	86.8043	120.293	399.212	162.139	182.979	156.51	910.851	270.326	534.256	125.561	249.891	613.82	348.908	166.164	308.173	167.095	329.189
AKP14092	343.235	149.767	356.661	269.872	249.891	220.927	147.688	317.983	152.088	284.26	220.396	191.174	178.293	104.521	248.326	23.3162	234.061	198.322	26.9351	181.519	207.846	187.406	160.785	99.3507	174.52	301.054	188.347	577.873	135.997	137.933	112.716	147.688	128.135	149.515	229.482	118.902	104.521	112.715	425.288	356.071	391.994	159.068	282.884	266.186	237.066	143.037	597.016	177.659	30.9595
AKP14093	312.704	83.6004	288.554	275.381	231.564	272.413	125.607	254.433	92.0688	257.336	223.213	172.697	172.555	155.227	271.434	32.7841	232.335	193.141	31.1393	178.094	198.082	170.522	87.6414	73.5161	116.461	302.242	176.772	426.018	89.6017	69.9571	116.412	125.607	71.9177	82.6189	238.125	126.812	155.226	116.411	287.338	170.3	307.068	91.7955	158.018	297.106	228.428	65.0583	410.563	125.48	35.328
AKP14094	0	594.528	0	0	0	0	72.0316	0	615.137	0	0	0	0	0	0	0	0	0	0	0	0	0	722.235	354.2	840.145	0	0	0	327.047	295.744	15.4246	72.0315	295.301	390.203	0	0	0	15.4245	0	829.708	0	494.338	901.223	0	0	1463.49	0	621.959	0
AKP14095	0	305.9	476.47	152.977	147.231	12.9603	171.056	57.8397	448.822	0	197.26	139.329	129.598	121.84	20.4878	101.108	40.4052	51.1906	96.3705	588.212	106.958	97.0542	431.955	233.875	389.292	81.4301	18.5962	192.464	215.736	156.516	117.214	171.056	235.787	235.221	74.0417	55.2278	121.839	117.213	30.3724	899.502	476.984	364.321	362.569	153.659	86.5328	511.831	109.868	364.324	91.587
AKP14096	155.171	152.438	135.223	184.948	117.368	250.703	50.0994	154.958	139.97	193.12	110.286	51.4042	57.167	122.753	175.829	249.452	126.596	109.25	245.002	479.965	164.591	172.365	132.108	262.795	94.5724	169.35	124.13	115.798	248.824	182.598	64.535	50.0994	277.358	115.225	159.14	66.7074	122.752	64.5344	117.918	215.311	150.102	268.551	153.889	219.089	118.534	97.2694	81.6368	101.048	194.952
AKP14097	16.0034	74.9786	47.4446	134.918	40.9566	197.634	27.2527	70.2098	65.5315	100.5	56.1205	9.24913	7.02301	25.9976	23.3151	18.7507	144.075	73.7897	16.4505	127.792	37.8681	19.6352	74.2168	83.5807	108.539	174.215	38.0925	73.0082	124.227	79.4667	30.0126	27.2527	108.256	43.8025	101.112	31.4247	25.9975	30.0124	24.1947	134.535	32.821	108.717	96.2744	164.372	108.322	38.831	50.012	136.706	19.5625
AKP14098	122.212	67.2375	46.4781	146.963	65.765	194.615	15.6747	155.014	57.3234	206.091	71.4288	8.237	6.20237	21.6092	153.825	7.74853	117.844	68.5972	6.62316	94.8399	42.1553	30.6014	57.3327	27.0466	65.5917	133.831	64.864	34.1349	46.9353	53.1458	22.5211	15.6747	27.158	40.8754	161.96	29.3852	21.6091	22.5209	76.3126	129.653	42.2983	45.2305	103.304	134.446	149.209	26.8969	27.7527	71.601	7.49706
AKP14099	32.3188	36.0521	16.32	125.077	50.6102	100.811	13.6079	158.489	34.0582	115.038	61.0265	3.07888	4.36397	8.75031	52.5176	9.59915	110.716	51.2814	16.6108	152.828	30.4637	22.8768	30.6948	17.4086	31.8295	95.0103	31.2312	26.936	27.2691	24.122	12.9509	13.6079	16.5295	22.0517	80.7177	12.2042	8.75029	12.9508	29.5314	39.7543	22.5515	35.4233	52.5234	157.553	104.533	29.044	35.3143	63.5361	10.8356
AKP14100	0	81.3951	113.311	0	0	0	44.3774	0	58.5855	0	0	0	10.6736	79.0227	0	0	0	0	0	0	0	0	109.866	63.8682	100.995	0	0	0	55.9689	48.5873	25.3408	44.3773	14.0622	73.9683	0	47.7595	79.0225	25.3406	0	355.596	38.3705	49.0085	104.513	0	0	65.573	0	68.1205	0
AKP14101	468.447	690.585	454.209	383.007	427.541	495.579	674.243	338.672	835.841	420.685	388.236	218.256	217.474	763.439	362.084	846.522	362.093	380.157	944.228	522.165	411.155	374.237	832.801	982.24	650.475	479.709	368.49	749.005	993.855	827.473	1020.08	674.242	754.388	633.681	348.947	848.867	763.437	1020.07	502.618	1007.96	497.234	742.293	642.932	482.231	355.294	531.302	669.704	621.2	871.118
AKP14102	156.895	256.041	63.7618	144.336	117.823	152	386.959	151.615	253.324	133.137	125.5	31.7736	36.2821	450.555	124.147	227.759	121.912	120.587	282.743	211.462	134.198	132.311	258.078	343.236	253.454	151.824	102.059	323.153	304.044	387.644	526.528	386.959	285.122	216.71	128.4	475.991	450.554	526.524	175.366	378.313	65.3817	332.025	203.224	170.509	129.461	230.783	333.401	262.352	268.918
AKP14103	184.744	206.325	56.7719	123.852	131.446	135.021	212.96	174.942	192.747	161.176	149.535	28.378	26.7733	154.479	143.964	98.1047	136.611	123.552	112.913	218.644	173.553	160.777	195.883	209.719	172.455	138.322	128.4	168.072	177.234	207.456	195.839	212.96	151.587	160.278	128.185	169.573	154.479	195.837	205.999	313.547	57.782	191.94	173.694	141.774	108.392	157.338	204.755	175.984	131.469
AKP14104	388.084	278.725	381.822	367.465	160.276	358.068	486.067	301.257	140.592	287.729	185.263	434.903	434.714	682.739	251.716	378.509	280.883	169.329	348.679	477.018	212.279	193.302	143.683	545.926	161.883	381.202	178.094	489.097	429.528	433.143	594.275	486.067	460.022	225.898	261.244	551.181	682.737	594.269	351.153	203.621	337.57	430.267	171.647	369.83	281.691	62.3071	557.877	162.853	416.676
AKP14105	81.7873	44.9263	14.6475	101.102	75.4849	136.008	101.06	106.106	37.1078	109.471	80.8877	15.254	13.2988	104.497	92.7305	126.625	93.5438	82.6998	113.737	137.008	73.3066	59.3483	36.5032	32.8857	51.1445	82.8454	88.0421	103.815	30.2787	40.3153	133.629	101.06	27.079	40.5416	118.825	111.092	104.497	133.628	82.7252	75.455	15.2398	31.2607	45.9878	101.429	109.526	22.9814	97.5354	56.4779	124.829
AKP14106	71.8548	82.7783	25.5629	92.7318	73.8613	103.788	126.177	78.4516	72.1424	90.2484	75.8228	18.2293	18.3465	91.1187	56.7197	297.762	61.0603	78.9444	285.398	211.132	85.8964	84.9553	73.8065	63.3525	108.136	80.1888	75.6695	137.38	64.4158	70.6894	151.634	126.177	53.9315	67.4114	68.7859	124.472	91.1184	151.633	82.1098	140.947	23.2898	68.3688	78.4071	95.6434	68.8677	57.0599	135.474	97.5138	287.982
AKP14107	88.0369	81.9707	57.4318	94.9312	85.0684	105.781	167.97	98.9593	56.2208	94.2561	96.062	39.1765	39.2576	165.699	69.3015	518.587	77.7432	83.2758	377.574	303.715	88.5988	78.0355	60.4347	52.5813	95.8128	96.7478	89.8167	130.907	51.1911	62.4046	208.105	167.97	44.0584	57.9377	87.2221	189.136	165.698	208.103	87.4032	106.827	66.5498	57.2914	83.8121	116.365	98.0534	33.0715	124.551	85.5042	412.948
AKP14108	232.256	143.364	52.0637	208.12	172.396	239.573	191.197	178.529	115.721	158.189	188.708	24.8725	20.0436	139.448	178.387	252.758	160.548	149.162	288.357	375.988	154.804	143.45	116.179	138.72	178.558	202.012	156.134	121.361	153.479	144.071	210.596	191.197	138.847	116.737	179.931	178.799	139.448	210.594	217.229	197.871	51.9329	126.858	140.759	227.232	150.987	153.048	122.166	168.407	256.712
AKP14109	53.9927	81.9957	35.3195	70.51	48.5061	73.9009	79.6559	65.2286	52.9551	55.6576	47.3351	18.7582	21.1138	59.3425	61.5269	43.2753	45.0549	38.9192	49.1815	126.37	33.8826	41.4035	54.7345	41.8011	95.4507	87.9117	44.5356	43.898	45.1875	63.0067	96.3559	79.6558	38.5572	59.3403	54.416	84.607	59.3423	96.3551	31.1736	95.4166	40.6917	43.3944	93.4162	81.1924	40.57	49.4826	52.3964	83.0964	38.2439
AKP14110	159.512	136.741	34.0139	216.899	144.409	200.93	270.338	181.174	81.5197	194.123	158.567	43.6242	42.3715	203.832	182.801	284.508	196.449	138.211	293.099	278.318	105.284	94.1704	78.5181	159.971	120.4	236.516	136.21	334.163	142.387	161.198	234.802	270.338	148.915	126.407	172.186	258.44	203.832	234.8	172.015	135.524	35.1847	122.379	119.496	219.993	173.171	109.461	326.289	132.095	277.653
AKP14111	286.301	298.616	181.703	330.65	249.174	337.129	346.707	264.673	221.492	313.45	263.975	44.1687	48.6235	433.037	201.777	889.163	243.825	254.26	781.302	998.748	214.253	220.519	213.186	232.896	480.274	482.165	246.899	447.832	181.655	418.238	513.75	346.707	181.666	228.178	227.855	442.941	433.036	513.746	344.338	313.458	179.466	199.702	334.063	410.332	214.033	219.287	438.828	470.516	938.278
AKP14112	314.552	325.461	339.807	384.327	238.641	541.974	1513.82	431.249	93.3364	406.825	387.672	387.678	350.1	2947.45	265.662	126.25	323.089	354.016	173.385	1216.32	358.286	405.512	76.8777	375.753	353.352	417.077	349.644	3109.16	243.375	788.387	1660.01	1513.82	346.594	217.202	344.031	1500.29	2947.44	1659.99	462.755	158.293	352.4	352.994	262.82	403.475	177.659	77.8394	3597.22	408.573	198.237
AKP14113	223.317	159.818	50.4682	259.75	180.419	265.332	385.051	210.138	76.1401	240.525	203.357	30.4169	24.1511	517.939	215.352	948.866	138.52	183.774	794.951	846.862	182.573	132.882	77.3852	102.712	267.865	274.425	162.991	346.51	78.2865	203.781	416.058	385.051	83.4245	116.88	212.328	395.106	517.937	416.054	187.131	145.737	48.074	101.857	174.266	277.308	137.601	97.4835	410.577	268.144	967.204
AKP14114	339.351	124.32	214.977	359.87	187.388	339.36	149.349	238.186	79.7573	274.886	218.842	199.299	198.772	101.571	302.478	142.062	270.155	181.269	136.167	101.18	208.935	337.635	81.2794	148.518	182.498	275.267	169.779	364.986	113.345	114.687	56.8139	149.349	113.622	133.54	296.111	90.7219	101.571	56.8134	348.164	230.057	217.701	90.1269	136.472	298.306	278.027	210.066	402.721	173.947	127.111
AKP14115	416.256	302.65	500.548	485.154	129.704	328.821	289.329	315.914	149.95	393.091	117.299	472.556	518.657	269.678	238.243	32.6595	298.998	72.1543	27.3795	80.0833	37.69	57	147.736	354.593	406.393	241.033	9.82939	1983.75	237.186	243.946	65.828	289.328	185.87	286.338	391.363	321.11	269.678	65.8274	513.727	513.939	495.444	231.083	322.068	479.195	396.402	404.138	1615.49	281.049	33.5147
AKP14116	303.961	217.829	208.315	320.634	184.298	381.998	95.7941	238.672	108.16	202.454	186.537	185.179	175.834	122.199	281.805	355.284	188.784	154.235	315.45	112.079	218.732	152.567	110.674	228.838	221.835	269.879	142.509	246.871	192.175	177.694	49.4231	95.794	203.831	154.067	263.498	69.0916	122.199	49.4227	219.824	282.799	208.885	162.796	223.296	300.928	202.152	252.054	281.308	244.433	247.153
AKP14117	276.033	357.054	63.552	289.092	195.396	351.55	564.898	283.024	188.238	307.19	177.378	43.2773	35.8251	552.091	267.385	1429.43	214.587	147.514	1220.8	309.117	132.27	101.557	190.39	495.608	481.441	308.45	159.21	465.863	366.069	554.771	704.451	564.898	450.805	308.698	303.037	578.12	552.09	704.445	240.688	310.993	66.7099	357.81	275.816	298.082	218.941	267.328	486.373	479.898	1308.25
AKP14118	184.62	227.972	10.5278	256.429	124.736	225.686	188.167	129.018	268.322	189.329	118.391	0	1.94401	198.225	59.8949	102.461	192.934	117.767	121.235	171.581	64.6543	59.2878	278.3	210.651	164.99	395.337	173.5	120.609	230.453	100.669	171.024	188.167	196.085	205.61	185.721	209.789	198.224	171.023	76.3339	346.727	9.3178	343.657	217.494	284.908	220.247	77.2667	92.4254	169.322	94.0008
AKP14119	66.7786	4.72592e-08	0	277.109	19.5801	284.082	0	871.414	0.00015555	1516.86	0	0	0	0	920.222	0	1171.89	63.4064	0	695.841	41.1533	0	0	1.11384	70.6784	0	0	98.1113	0	22.2118	0	0	0	12.6392	814.117	0	0	0	120.646	0	0	0	4.63388	103.141	1359.97	46.7626	130.137	23.9818	0
AKP14120	0	376.876	201.095	0	0	0	310.991	0	318.917	0	0	75.3896	72.1281	1265.79	0	43.767	0	0	87.604	0	0	0	291.472	290.394	720.398	0	0	312.422	268.953	307.487	161.73	310.991	269.242	351.745	0	164.956	1265.78	161.728	0	584.056	144.051	346.95	542.773	0	0	484.145	337.236	652.135	43.9151
AKP14121	256.5	223.357	88.1262	236.08	196.386	231.166	385.226	226.665	228.013	232.854	203.839	83.9183	80.2113	347.71	149.985	234.008	198.868	200.609	237.583	491.821	406.62	494.075	226.21	312.338	289.216	256.132	193.245	227.366	267.351	298.029	396.547	385.226	226.8	230.836	222.021	463.239	347.709	396.544	346.24	289.522	74.4962	272.61	225.406	255.484	205.792	277.553	273.887	282.533	243.935
AKP14122	76.3628	84.9523	92.8055	85.213	70.4863	83.7631	61.335	100.71	79.348	72.0151	86.5944	23.3004	25.3156	104.05	59.8582	517.426	54.8516	86.1111	394.115	227.51	88.3826	61.7401	79.4858	54.5505	175.202	91.7999	76.2838	62.4793	68.1878	99.6054	101.613	61.335	50.2089	65.6313	66.2813	73.9958	104.05	101.612	68.5701	139.808	87.0785	77.7707	100.461	117.903	53.2027	72.1683	65.7321	147.91	510.263
AKP14123	50.425	59.9851	16.1839	74.9944	76.9897	81.3258	70.9195	65.3515	86.232	49.4789	70.8008	9.10717	7.60674	85.7551	36.1577	190.399	57.349	61.663	162.52	139.312	52.2682	42.8969	93.4826	59.9418	139.044	57.0283	69.8062	62.9017	60.4351	73.5252	70.8017	70.9195	45.7807	63.0979	53.2368	64.9789	85.7549	70.8011	68.9176	150.229	13.8281	68.9463	92.2576	74.8983	49.2896	95.5875	65.7525	131.022	195.977
AKP14124	78.6587	91.9296	9.94285	72.7312	70.9499	77.6225	76.6901	77.9769	84.7503	63.5962	80.4176	14.8871	15.8256	105.501	63.1162	283.447	43.3462	76.9421	226.583	136.513	62.5875	41.5732	84.3996	80.4669	134.501	82.966	66.2502	72.5968	69.9888	108.508	93.0483	76.6901	61.9195	83.6643	62.0157	72.0477	105.501	93.0475	56.7156	145.963	12.0273	85.4132	106.773	87.2699	61.5566	84.2824	69.1032	129.979	274.439
AKP14125	227.118	153.378	165.502	364.841	163.185	435.043	78.5448	247.27	178.333	294.382	197.161	138.34	147.061	50.6406	241.675	77.3775	236.712	181.019	91.4585	586.33	278.494	296.246	158.581	159.818	174.131	284.943	172.251	153.64	147.738	133.442	62.0574	78.5448	161.243	126.404	281.364	46.7835	50.6405	62.0569	209.194	318.759	149.292	163.442	197.739	306.555	244.34	169.087	138.378	186.309	67.5996
AKP14126	139.997	307.721	41.9588	214.691	156.613	212.906	114.795	217.382	324.488	202.163	171.554	19.6645	18.3525	63.2139	199.723	97.6355	180.772	161.458	109.137	266.879	176.709	161.375	329.188	141.626	255.217	273.756	160.878	136.712	191.508	165.042	148.074	114.795	152.379	229.881	157.781	123.046	63.2137	148.072	164.464	453.252	43.1308	186.493	300.145	268.063	203.206	177.663	128.976	260.25	93.6635
AKP14127	252.688	356.269	59.1106	419.357	305.078	373.435	187.567	345.661	361.602	372.952	335.996	57.3845	47.1717	93.2519	331.241	52.9012	374.601	318.217	59.248	304.947	286.786	294.323	369.964	124.136	318.593	525.964	302.146	413.354	202.285	188.712	187.632	187.567	160.656	281.83	303.223	202.893	93.2516	187.63	323.925	486.992	57.4874	197.475	446.778	474.11	360.726	175.497	277.799	318.788	35.2426
AKP14128	473.161	383.444	839.298	548.774	314.065	818.268	240.374	400.668	319.289	354.178	290.373	1051.33	969.82	532.027	401.439	394.669	354.534	361.363	321.868	171.101	658.598	668.046	286.652	421.471	398.728	547.966	283.403	152.37	345.859	355.845	288.537	240.373	335.519	323.064	361.474	200.032	532.025	288.535	559.052	634.125	1080.17	499.137	489.362	608.243	308.279	206.355	128.494	457.977	355.845
AKP14129	216.638	166.873	85.3154	209.695	161.957	193.788	181.213	230.288	143.192	195.129	172.283	41.8764	38.8392	266.421	160.052	1129.54	133.339	144.265	1128.37	330.159	179.781	166.913	131.652	163.293	221.836	272.766	139.301	134.663	169.354	239.913	265.826	181.212	190.936	157.788	135.866	174.432	266.42	265.824	243.259	277.702	83.984	251.45	187.284	304.025	150.363	116.72	144.97	230.479	1166.48
AKP14130	177.919	115.191	18.6166	144.683	137.169	137.286	198.594	137.268	123.211	141.827	128.455	35.2841	40.2642	277.318	98.6006	289.284	86.8706	141.383	318.293	140.615	146.23	116.103	122.601	118.938	172.625	166.05	134.707	254.245	110.677	118.972	191.368	198.594	112.952	139.339	129.8	222.224	277.317	191.367	208.333	263.097	24.3535	158.063	129.67	152.094	89.802	182.464	253.229	172.21	297.148
AKP14131	223.848	254.111	23.7672	206.313	208.901	207.641	517.264	206.021	192.559	167.278	202.624	81.083	83.0023	430.833	183.5	393.016	139.74	209.322	415.603	143.314	467.397	506.358	199.475	294.056	319.76	207.487	201.188	440.673	271.026	399.128	527.514	517.264	260.555	246.517	160.136	432.207	430.832	527.51	280.337	324.005	27.953	378.417	206.608	238.914	167.754	223.207	434.3	322.787	446.742
AKP14132	82.6217	78.7982	13.2222	83.1879	57.2276	89.5135	48.9071	76.9569	62.7614	63.0593	59.7167	20.9594	20.7584	62.3282	70.2925	382.754	37.7528	61.2227	301.9	109.32	73.0207	45.4624	60.8723	48.535	67.2186	75.2324	62.5515	39.5625	38.799	36.4478	69.1614	48.907	35.143	79.92	59.7726	52.139	62.328	69.1608	79.3466	124.867	15.1736	43.7534	80.2881	82.0082	65.0053	35.5663	49.2748	64.6958	380.963
AKP14133	77.8813	61.8674	40.231	98.6801	44.6129	122.889	141.382	73.6098	19.7188	101.406	53.7949	34.0994	36.767	167.732	61.8894	44.3059	52.5519	49.3978	39.8263	153.307	52.3541	55.1977	16.8792	79.2736	20.0079	133.925	59.2961	489.879	92.7762	105.741	227.139	141.382	86.4746	33.7933	65.2357	157.1	167.732	227.137	63.7145	35.5826	56.3132	91.0323	38.2408	114.754	51.4325	4.77204	292.498	21.8953	48.1801
AKP14134	116.147	208.946	38.1036	103.515	99.759	113.974	118.586	108.495	211.727	84.5354	78.6112	45.0906	46.7448	128.231	76.277	249.071	55.9072	82.5139	284.198	232.076	85.6943	66.6836	201.16	108.293	193.664	144.615	103.852	56.6242	109.124	117.814	109.882	118.586	87.0277	151.752	58.0895	109.189	128.231	109.881	128.025	198.697	44.8587	123.686	206.121	145.979	71.901	104.784	67.5329	205.208	274.625
AKP14135	61.2037	163.346	11.2244	47.1856	70.0887	40.2396	103.669	46.0066	154.599	47.5796	70.707	13.1447	10.2917	92.8178	45.5556	85.3227	42.7302	68.2487	81.2714	61.9884	58.9735	58.7761	152.5	404.934	100.284	44.8243	62.7807	101.987	348.836	120.632	115.417	103.669	264.071	187.195	39.4858	103.183	92.8175	115.416	64.8579	197.686	9.39979	71.8429	133	48.5418	42.2363	43.779	110.232	104.666	89.1391
AKP14136	43.1569	89.495	24.9329	48.4515	50.7189	45.0768	62.1865	45.2102	79.2977	53.7655	59.3726	13.9787	12.0434	102.706	27.7293	55.4278	50.8713	49.9491	41.9927	94.8162	54.9877	52.781	76.3781	162.177	49.4725	58.6943	63.8007	102.985	108.512	53.7487	121.98	62.1864	71.8803	91.5373	40.0072	90.4803	102.706	121.979	37.5227	138.462	22.6947	35.4211	98.8259	52.4762	40.1743	14.8175	74.0364	42.6152	43.3745
AKP14137	89.385	215.075	171.36	156.773	58.2693	161.174	132.625	133.202	141.066	119.888	63.2207	139.756	145.724	187.528	117.012	306.612	117.452	56.5871	362.571	84.5616	51.8185	50.6626	151.752	429.498	72.9172	137.022	49.6783	120.166	335.394	140.236	168.037	132.624	348.21	213.18	121.255	186.711	187.528	168.035	74.6094	118.241	165.708	286.632	148.596	163.252	124.44	37.6416	132.184	70.4476	382.253
AKP14138	43.7637	48.2997	41.4077	141.808	40.078	132.154	39.0754	66.3826	35.3252	90.7902	49.7961	41.8989	30.2384	28.7402	71.898	89.8829	104.339	47.4531	94.838	90.2876	50.3615	50.6963	37.8546	65.7463	18.0435	74.4064	39.4021	32.9213	54.1389	36.1392	45.5967	39.0754	45.3563	41.0609	130.735	49.3671	28.7401	45.5963	44.2434	48.7818	42.2328	40.4729	49.3477	123.109	136.556	21.7566	35.7124	19.5593	75.757
AKP14139	836.986	2904.4	378.762	1021.18	466.822	1042.58	424.205	1013.89	1674.88	997.934	388.67	693.414	637.336	279.387	904.799	1211.85	697.293	433.596	1288.26	277.332	247.08	288.677	1676.88	4530.37	1477.21	843.168	442.217	488.192	2724.29	1175.75	310.59	424.204	2517.63	4771.24	1100.03	297.936	279.386	310.587	478.753	1573.27	362.514	1620.5	2897.23	931.25	872.095	984.013	542.891	1451.74	1168.53
AKP14140	14.0169	40.0435	24.9041	14.411	30.2252	13.8632	26.4064	16.8735	24.6016	15.2546	31.7703	42.0575	34.9569	33.3225	12.4518	60.3578	10.1502	26.1341	69.5236	104.216	73.0954	69.9971	24.3997	34.513	26.9723	16.6288	35.2627	23.7846	33.2514	62.0508	26.7145	26.4064	31.7244	33.4439	14.4	31.0146	33.3225	26.7143	7.01455	25.3038	26.2928	31.9832	24.8515	17.1835	19.9849	10.1387	35.6938	22.7408	76.9699
AKP14141	914.085	1300.76	631.646	847.941	1587.01	931.665	1285.67	704.484	3001.93	605.957	1317.51	184.412	174.224	611.73	1004.43	344.459	696.158	1395.3	473.994	1792.73	969.787	1372.04	2996.32	211.045	3067.57	953.437	1384.61	196.086	389.956	464.06	866.616	1285.67	196.038	1632.63	1032.87	1224.41	611.728	866.608	321.369	3090.4	637.434	473.1	2412.54	812.339	651.445	5118.58	148.093	3079.63	271.098
AKP14142	784.017	605.387	766.453	719.85	400.795	1014.89	583.133	843.14	426.642	1080.52	361.959	1066.29	1052.7	461.547	598.356	422.626	701.972	337.761	473.877	2410.52	404.833	436.292	441.224	969.259	585.399	458.149	376.658	326.498	604.028	717.413	772.264	583.132	611.111	558.899	1447.93	564.111	461.546	772.257	550.712	340.458	669.493	436.042	480.36	617.744	904.376	339.36	294.259	647.169	394.146
AKP14143	59.3526	98.3672	55.3017	69.1765	63.1262	81.2681	38.1603	73.2348	58.4623	60.2533	63.9277	11.5509	13.0233	42.2404	56.8231	32.0615	48.7236	72.0177	27.9632	1996.28	82.4029	77.3732	55.1524	88.813	185.428	89.3569	59.4253	50.2856	42.9249	97.9986	50.3542	38.1603	33.3351	50.2829	53.571	58.939	42.2403	50.3538	86.9851	82.9011	54.1742	24.651	66.4928	70.4114	62.6086	131.061	37.9395	179.887	28.9699
AKP14144	74.8891	136.219	76.4047	90.9839	78.4359	68.0695	139.771	80.4444	77.6411	81.6578	106.492	36.8651	36.0269	132.109	77.2357	56.7769	71.7241	88.3714	56.2588	149.56	57.1984	66.1108	79.8237	195.039	57.8836	98.9484	80.9947	163.486	159.066	119.712	187.02	139.77	155.04	110.876	65.4907	174.544	132.109	187.019	117.556	91.9469	88.6085	109.045	77.133	89.14	70.2048	35.9632	174.375	54.9593	60.3124
AKP14145	347.131	205.084	173.663	378.48	321.229	338.418	445.171	321.192	184.27	361.681	371.933	121.979	113.984	292.827	280.683	152.345	352.624	384.965	201.943	408.496	322.527	350.48	179.435	224.778	154.341	340.774	371.308	662.263	215.379	250.036	349.682	445.171	198.293	190.839	352.733	400.52	292.826	349.679	364.289	137.869	177.652	221.761	139.907	357.632	307.548	178.089	516.743	154.268	179.179
AKP14146	167.256	156.856	131.016	152.961	194.567	144.595	82.8188	113.639	197.872	73.3829	140.144	174.144	150.046	126.636	88.4121	234.516	93.5606	147.271	231.773	236.387	82.5561	57.8862	184.978	242.489	190.529	102.849	137.011	55.7077	197.776	211.201	77.8777	82.8188	152.754	156.048	148.069	81.9614	126.636	77.877	119.879	204.227	165.789	213.884	211.478	132.618	85.0062	167.601	77.7935	144.057	254.045
AKP14147	158.666	95.9446	126.413	103.602	102.338	104.965	42.9944	79.6889	113.047	85.6734	99.1614	105.06	96.8608	28.9227	125.878	3.03286	79.7413	97.2145	4.70992	67.2025	93.5951	63.2445	124.419	115.734	79.3652	111.887	115.294	68.0837	110.136	88.9908	36.8267	42.9944	87.6476	112.272	106.147	35.1661	28.9226	36.8264	100.939	147.136	114.622	113.729	114.195	139.896	95.0546	158.118	69.177	80.8471	4.32857
AKP14148	107.817	69.0371	33.3458	86.806	63.5361	121.591	45.7284	93.8434	83.2923	80.2977	73.6901	13.1769	11.5174	52.8133	89.3887	203.333	69.9722	81.3341	173.048	201.616	69.2351	57.1127	87.4711	51.7912	85.4156	91.1821	64.2519	48.1346	54.5716	67.104	63.9259	45.7284	46.5467	51.7722	74.0703	40.2529	52.8131	63.9253	82.3435	128.118	29.9337	66.1543	98.9323	110.832	88.7485	74.5812	49.3715	87.4118	187.663
AKP14149	128.287	22.4312	42.1506	160.769	178.697	182.74	10.6043	184.604	38.511	177.935	173.054	28.8964	26.9761	11.0955	199.136	5.49021	166.745	152.11	6.75923	37.2635	105.402	106.67	39.8204	23.0225	28.273	117.322	160.891	36.4329	24.0734	21.4287	8.61893	10.6042	22.9392	27.8675	211.299	8.39688	11.0954	8.61885	88.6462	50.1612	38.0976	31.0296	44.2516	127.798	191.735	62.5048	30.2813	27.3574	7.4088
AKP14150	146.223	38.1449	92.7035	243.705	130.437	259.809	12.454	186.297	73.3276	192.203	103.443	60.1174	62.3806	10.6578	236.491	18.6217	267.996	89.979	19.8656	51.7839	48.891	46.0407	72.2319	21.8683	45.1975	158.289	79.5265	34.5781	25.0702	27.8005	6.83543	12.454	25.2014	37.6875	246.682	10.2671	10.6578	6.83537	87.701	116.416	92.1311	35.1663	79.7689	159.664	339.678	99.7387	25.487	46.0762	19.5313
AKP14151	614.396	690.647	156.661	1016.68	771.911	1014.71	274.536	1061.12	613.782	1256.49	759.441	73.5833	66.2235	272.904	979.75	246.145	913.993	684.891	334.787	344.39	216.619	168.74	622.432	442.249	543.101	1104.59	721.724	279.15	587.669	407.317	301.713	274.535	781.77	644.286	933.869	347.117	272.904	301.71	645.027	484.3	176.994	718.7	859.131	983.87	819.37	152.743	207.076	541.01	261.703
AKP14152	547.234	340.929	381.32	522.283	449.218	521.462	52.1211	659.657	375.856	626.23	428.161	20.4597	29.9055	67.6521	541.533	208.41	422.252	377.106	264.102	1721.62	225.995	154.395	387.422	74.7117	554.504	749.738	405.515	24.7295	80.6248	114.623	46.7956	52.1211	76.7099	290.458	501.952	54.7418	67.6519	46.7952	457.152	684.65	388.898	128.099	627.434	650.969	416.149	280.688	33.7337	495.949	285.223
AKP14153	371.243	477.384	113.145	459.91	342.441	413.68	148.684	521.41	580.138	540.214	302.267	25.1785	24.9962	125.148	475.866	260.735	417.105	297.555	304.971	829.617	167.197	109.582	579.625	145.967	665.071	574.122	288.954	71.8611	146.769	222.895	226.744	148.684	105.243	374.552	411.804	150.25	125.147	226.742	385.66	909.676	101.091	154.238	827.496	556.556	380.989	669.97	82.7001	672.88	289.369
AKP14154	223.138	475.603	60.7525	249.235	166.869	198.301	43.6211	382.401	1192.53	237.06	104.799	19.7391	6.99449	17.2613	568.901	42.4423	335.826	106.367	12.9704	0	141.429	189.443	1202.33	175.551	1285.04	184.583	147.536	118.157	185.829	65.9534	0	43.6211	134.77	1240.07	279.725	43.8159	17.2613	0	206.541	3053.58	40.8596	217.927	1689.38	313.477	310.57	2170	50.941	1004.39	14.3727
AKP14155	514.032	322.278	198.756	669.195	342.171	701.83	27.2103	721.7	488.101	855.788	323.8	52.2647	50.1289	39.6904	776.622	99.112	775.841	341.891	86.7606	144.183	168.935	156.211	499.933	118.317	399.223	627.269	322.248	72.7394	120.915	66.2841	25.2904	27.2103	88.6082	403.845	788.541	31.0286	39.6903	25.2902	492.393	1005.52	174.201	109.33	646.625	621.992	889.354	799.853	59.4961	416.574	70.9611
AKP14156	644.247	657.132	119.986	807.501	629.027	755.671	181.415	885.124	1076.92	967.899	592.273	91.089	79.4974	157.835	883.031	367.412	877.915	472.668	526.785	448.864	232.512	173.381	1110.32	417.67	969.957	865.981	525.93	119.614	379.873	254.21	158.938	181.415	271.289	842.945	1032.67	182.938	157.835	158.937	651.59	1540.8	132.148	263.862	1249.57	808.124	875.827	733.808	114.152	1025.22	445.306
AKP14157	451.261	730.498	779.587	456.641	209.979	412.016	255.304	469.042	1263.28	502.953	222.65	234.811	192.507	238.675	455.617	88.5873	377.914	259.77	116.506	171.593	140.126	154.512	1267.28	442.759	887.516	345.162	202.612	131.659	352.257	253.368	278.816	255.304	272.431	975.553	604.113	379.995	238.674	278.814	475.979	1389.19	984.252	335.315	1388.93	460.97	477.861	363.096	113.295	802.412	103.678
AKP14158	229.678	399.686	16789.4	274.832	42.7491	50.8014	134.1	251.909	475.78	258.106	88.5973	1532.22	1302.24	457.684	214.153	448.919	202.373	78.0327	446.217	133.914	62.1115	28.18	365.193	123.304	445.065	276.629	97.1903	5102.78	108.523	73.4109	335.016	134.1	69.0516	237.488	370.845	173.184	457.683	335.014	466.29	621.22	17435.7	121.649	690.856	291.115	254.391	780.213	6714.34	398.829	363.602
AKP14159	66.9837	97.8943	96.2394	99.153	70.0307	104.711	39.7074	105.784	138.114	95.2843	75.8213	12.951	11.5349	38.5674	62.9995	97.5391	63.3407	74.0754	117.591	167.655	41.5597	40.3121	140.69	41.4378	134.963	88.375	59.4253	56.0878	38.8926	53.2338	64.4887	39.7073	31.7419	102.715	99.7016	43.6215	38.5672	64.4882	65.0099	266.265	91.6279	40.0274	204.944	122.293	79.1303	130.299	45.7683	153.765	115.37
AKP14160	226.063	267.623	71.0527	221.574	233.212	194.47	251.789	190.25	283.32	194.01	247.714	64.4936	59.929	363.762	187.844	380.613	169.805	223.411	379.862	318.013	224.453	180.74	279.861	254.758	368.105	250.183	230.076	285.292	240.222	283.683	362.601	251.788	227.538	230.286	187.192	288.093	363.761	362.598	277.713	452.592	74.0023	265.375	332.783	242.078	168.452	333.816	272.09	361.397	368.713
AKP14161	0.00540214	5.33978	0.0021317	0.136389	201.031	66.3134	19.9143	0	5.43157	0	193.994	1.2417	0	52.6929	0.00802271	3.00029e-07	1.25214e-07	114.05	5.4822e-10	3.4683	111.475	109.728	8.88426	7.7036	120.099	188.84	28.1425	232.774	11.0046	39.3961	48.1205	19.9143	3.6294	11.3466	0	36.3085	52.6927	48.1201	1.23589e-08	15.7518	1.73979e-08	7.76873	18.9898	2.57379	0.00556554	129.886	135.876	109.627	0
AKP14162	158.765	52.9262	24.5329	140.392	140.371	153.629	54.4385	156.696	43.1548	145.583	133.477	20.1126	18.0243	81.7535	132.261	180.745	127.64	114.968	183.837	317.652	114.781	91.0115	44.1001	49.0916	59.1036	141.057	120.05	66.5497	46.6918	53.1495	61.0162	54.4384	42.0068	45.0819	128.258	54.6754	81.7533	61.0156	146.825	77.4765	27.4263	58.9101	64.2056	151.503	133.047	29.3375	61.7629	57.5168	212.689
AKP14163	99.2141	169.211	18.8237	100.986	108.41	127.112	202.997	88.4535	99.6326	104.254	121.17	25.3321	24.9157	214.743	98.1726	176.691	77.9942	123.169	222.025	148.834	124.556	94.1116	101.203	136.581	92.4761	109.918	120.581	355.161	140.987	124.138	177.909	202.996	118.413	122.523	69.4484	252.927	214.742	177.908	139.654	250.228	18.0948	156.167	131.533	115.928	83.5171	39.2979	344.593	99.9868	229.416
AKP14164	108.343	164.553	32.7376	117.29	125.792	129.42	234.934	132.541	115.93	121.891	120.922	24.3413	21.2127	287.697	99.5625	393.754	81.2153	136.265	348.565	313.736	164.103	136.125	118.961	118.967	142.751	110.511	135.28	355.965	152.561	164.881	297.071	234.933	131.423	116.695	93.6101	307.416	287.697	297.069	142.648	243.629	28.8429	147.358	151.902	124.985	87.3937	82.2921	373.8	150.262	484.282
AKP14165	76.6148	48.1911	16.4869	60.8784	60.8328	57.8196	74.4918	72.7958	66.9831	66.6264	66.2074	9.13565	7.17952	88.3129	49.7975	68.0801	56.1693	66.9088	73.118	180.148	82.3371	76.785	67.5658	42.3317	105.387	72.572	69.4416	83.5481	50.2408	81.2043	97.6298	74.4917	43.8842	47.8291	49.3496	80.1116	88.3127	97.629	104.819	112.231	18.2914	49.0062	65.4093	76.6118	57.0757	103.146	76.6172	104.886	69.1324
AKP14166	0	56.5381	0	0	0	0	0	0	61.0414	0	0	0	0	0	0	0	0	0	0	0	0	0	15.2628	36.9697	0	0	0	0	23.326	0	0	0	7.32583	0	0	0	0	0	0	30.8751	0	14.5894	36.2982	0	0	91.0957	0	70.976	0
AKP14167	169.889	37.0787	12.5133	147.31	40.0988	131.61	40.4313	97.8923	28.912	89.5177	64.7568	24.3942	22.6906	35.998	125.548	19.6693	141.486	62.7385	27.6294	46.812	56.18	47.2017	28.1753	15.8044	52.823	99.7995	65.1177	73.0108	30.5953	22.4848	23.0875	40.4313	19.5735	32.4475	56.1752	31.9093	35.9979	23.0873	124.966	69.7448	19.4214	36.1457	40.5567	115.683	116.154	63.0612	52.4621	49.9953	25.4099
AKP14168	937.057	349.72	468.968	824.36	959.647	850.84	770.259	743.872	412.582	745.702	860.344	748.528	695.494	891.913	699.732	616.632	723.796	838.064	676.421	1181.59	2105.49	1592.1	423.487	329.943	396.573	666.831	730.304	318.88	256.081	299.412	516.273	770.258	206.066	341.664	680.175	866.469	891.911	516.268	1121.03	514.761	496.222	255.392	525.378	751.659	694.138	320.3	462.045	429.335	625.189
AKP14169	419.087	267.901	167.052	261.141	240.522	281.063	440.605	249.123	345.388	212.901	247.846	98.4859	95.6212	297.772	236.925	1303.97	183.932	250.88	1380.77	661.978	259.744	222.886	354.424	274.89	398.453	229.318	195.07	333.31	250.946	266.658	317.33	440.605	222.358	281.951	215.629	374.611	297.771	317.327	459.008	511.443	174.226	223.187	314.804	301.081	186.354	527.235	352.159	377.519	1246.9
AKP14170	606.301	424.924	123.685	815.797	471.433	704.07	469.137	1173.59	547.337	1197.83	466.606	56.3486	48.2922	336.907	948.055	158.774	928.272	494.303	175.931	395.645	550.829	744.055	566.226	435.15	434.977	724.212	380.589	625.118	477.4	274.184	333.486	469.136	398.718	617.307	984.226	455.441	336.906	333.483	812.424	787.999	118.936	379.814	478.169	838.222	962.536	670.386	715.45	409.708	160.195
AKP14171	920.231	351.935	124.796	945.677	399.451	933.332	1668.29	1199.35	200.4	1090.61	494.993	323.537	341.661	2110.72	928.182	1242.16	678.924	468.057	1313.41	322.027	438.363	300.675	196.109	382.657	312.24	876.014	449.719	2193.55	477.207	443.289	2526.89	1668.29	392.944	351.674	845.106	1708.73	2110.72	2526.87	963.249	366.314	112.594	517.928	254.011	1087.03	809.789	182.318	2461.08	313.434	1337.78
AKP14172	736.158	1033.63	226.379	831.269	588.285	672.547	842.887	943.444	681.335	756.396	524.727	293.329	372.22	374.365	610.856	161.512	490.466	423.32	159.57	253.556	357.042	233.168	733.494	1421.81	954.698	548.592	402.087	379.642	1487.78	542.566	726.973	842.886	1337	1536.33	747.102	731.566	374.364	726.967	712.016	1263.46	167.892	805.241	762.173	842.844	584.282	891.675	418.282	983.837	144.634
AKP14173	33.3996	65.201	29.4697	11.3539	45.329	33.3464	44.0121	19.0794	11.7324	22.9986	14.6406	14.937	18.3215	55.7648	20.2747	5.18813	23.991	10.1317	4.53	82.9045	16.465	10.6717	7.54347	15.8356	48.1555	19.34	11.0417	50.79	25.6192	19.0631	27.5488	44.012	10.0575	28.2152	0	32.7921	55.7647	27.5485	15.0283	51.7134	43.9092	15.2225	76.7431	24.3297	25.6899	8.75447	33.6061	44.8233	1.95213
AKP14174	538.378	230.367	81.5635	619.528	313.145	566.278	360.668	639.329	171.375	569.249	335.561	130.919	138.702	351.723	563.876	885.504	544.869	270.079	779.694	191.988	215.718	187.527	174.065	384.226	296.405	500.656	251.126	362.61	331.028	341.147	392.09	360.667	306.547	225.639	515.213	435.491	351.722	392.087	517.175	297.455	79.9691	336.856	209.859	601.73	603.505	266.826	409.965	286.007	856.598
AKP14175	0	122.241	0	0	0	0	155.509	0	76.9868	0	0	0	0	138.458	0	0	0	0	0	0	0	0	43.9996	159.864	0	0	0	0	72.8479	62.5452	0	155.509	58.077	55.5436	0	57.3809	138.457	0	0	33.3775	0	52.5728	143.88	0	0	82.0657	0	127.881	0
AKP14176	475.46	317.969	130.232	634.637	327.65	591.506	517.796	606.134	326.993	531.154	303.995	99.1046	95.6326	591.282	606.821	613.962	503.684	282.934	540.085	299.141	172.411	112.003	336.125	342.127	449.972	603.355	291.587	551.388	291.403	357.968	523.386	517.795	239.945	314.278	557.379	605.599	591.281	523.381	464.943	516.575	134.089	297.599	393.475	614.172	525.343	358.06	565.008	442.677	633.883
AKP14177	342.174	246.462	52.7848	733.353	210.886	760.181	124.037	503.292	219.015	539.267	256.277	64.5475	53.7001	174.244	544.727	52.7997	614.191	206.22	30.0875	252.757	187.672	265.867	251.123	286.285	148.984	553.73	170.804	199.003	311.829	230.22	272.691	124.037	310.506	259.58	636.321	168.198	174.243	272.689	256.944	305.765	60.7736	287.008	288.875	671.007	613.527	247.428	181.869	133.28	27.473
AKP14178	82.8046	122.239	30.3047	187.863	99.4668	179.17	112.491	151.16	98.372	208.984	123.095	13.3761	11.652	86.5095	132.438	25.2256	181.884	119.04	29.5676	333.404	87.0913	91.7952	91.7475	110.952	103.089	187.101	95.8112	160.136	129.516	124.061	130.112	112.491	124.305	94.2062	139.796	120.887	86.5092	130.111	77.7564	150.642	27.5108	135.889	107.647	198.658	172.611	75.2232	137.76	107.135	30.7068
AKP14179	90.7827	106.265	75.8625	149.461	85.7166	152.7	213.424	123.346	58.7127	133.882	92.0803	29.5781	31.2642	238.52	87.1847	29.5405	111.899	77.0588	43.2767	246.905	79.8158	73.9858	61.2967	105.654	80.0134	159.353	78.0585	208.005	124.468	122.567	253.852	213.424	126.276	87.696	132.177	270.352	238.519	253.85	84.4071	120.649	98.4224	125.27	91.8391	168.142	108.133	26.7069	207.313	72.9716	37.5672
AKP14180	217.682	124.472	71.5251	279.595	134.587	264.289	177.078	220.259	49.5281	298.125	156.711	45.4975	35.372	193.291	166.956	16.7912	244.717	121.088	18.3181	394.063	123.722	150.107	52.6734	102.229	87.6577	254.637	126.164	318.934	126.681	136.449	204.519	177.078	110.322	75.0392	227.107	214.046	193.29	204.517	181.782	105.05	74.1757	134.318	80.1089	285.185	263.733	34.2467	291.691	81.0085	19.6133
AKP14181	451.641	273.755	186.583	728.885	456.03	743.143	110.276	847.248	237.931	915.371	498.601	64.4475	59.6622	220.154	694.706	583.617	561.381	378.683	561.311	1291.68	374.496	308.675	241.959	261.323	231.333	744.37	418.218	167.21	224.959	340.101	212.771	110.276	221.321	199.576	777.48	133.933	220.153	212.769	409.96	341.323	169.095	312.413	277.555	810.58	677.937	115.9	132.873	238.991	591.199
AKP14182	320.858	170.287	159.38	359.466	346.719	408.445	83.8575	388.016	230.672	391.479	312.651	70.1868	76.2039	93.4684	391.18	633.905	286.943	267.936	560.536	254.592	229.101	209.476	228.836	211.356	196.225	348.773	294.058	108.186	139.716	145.411	141.495	83.8575	138.832	183.65	414.832	106.059	93.4681	141.494	260.288	354.289	150.669	151.596	210.857	412.892	331.184	172.589	97.9293	172.761	512.821
AKP14183	34.3021	93.1022	81.7068	68.0334	80.0608	65.2396	11.2948	50.0233	261.557	50.5499	90.2176	10.3724	8.24575	10.6479	37.2419	25.2792	55.033	73.9648	33.2765	60.2325	40.8053	51.7704	259.033	53.2927	66.228	45.2918	85.5198	28.9053	58.455	34.7919	11.8371	11.2948	52.7387	106.645	54.0662	12.1842	10.6478	11.8369	23.1221	326.085	83.6712	68.0487	225.947	63.9799	64.7558	166.109	26.2251	76.3375	28.0209
AKP14184	114.055	72.97	35.9918	113.275	75.4448	133.968	77.8677	120.342	69.0185	133.974	70.092	15.0023	20.3644	111.714	76.566	193.246	89.9579	66.4827	166.235	153.423	53.3906	47.5892	67.5144	64.5979	85.8979	105.54	85.0227	77.1556	54.6357	66.2147	61.7459	77.8676	41.6989	53.2763	120.691	77.2883	111.714	61.7454	99.6201	115.459	41.6755	60.3512	80.4819	146.616	120.983	55.2686	95.6994	79.4686	177.692
AKP14185	1455.11	3211.71	1363.82	1165.39	1458.74	1075.21	3511.33	1194.13	3512.63	1221.14	1399.03	1079.12	1128.33	2037.92	1219.27	3246.47	932.151	1591.55	3706.93	2154.51	1553.05	1470.25	3482.24	1980.97	3447.84	1485.93	1508.16	1033.05	1641.82	2005.23	2650.49	3511.32	1505.69	3146.99	1142.39	2211.43	2037.92	2650.46	1576.75	3451.73	1363.83	1837.42	2783.17	1378.45	919.747	3172.37	1236.76	3373.18	3468.04
AKP14186	1282.53	4147.98	287.95	984.533	1170.96	909.376	566.555	1047.13	3993.85	908.366	1219.22	308.923	316.774	310.787	1087.01	528.156	807.608	1240.14	703.615	1373.8	1393.52	1396.52	3908.74	3083.79	3038.59	1191.3	1138.44	468.277	2355.95	2129.9	606.025	566.554	2348.97	4430.76	914.3	229.734	310.786	606.02	1334.93	3154.73	296.009	2214.45	2673.33	1039.57	1021	5170.72	410.772	3020.17	596.074
AKP14187	74.7365	41.6848	54.4839	129.946	54.1594	106.139	9.68689	89.0253	74.1476	66.817	54.78	14.6676	10.7533	0.663439	73.1832	0.489381	95.046	55.0052	3.14853	35.7175	70.4067	47.9154	67.5185	35.7472	56.8098	97.9032	48.6046	93.6216	54.5073	49.2998	10.8503	9.68688	53.4812	49.0594	73.1084	6.73625	0.663437	10.8502	35.7228	98.1457	60.4015	69.8296	63.615	84.3394	106.802	151.944	87.0185	57.4769	1.10483
AKP14188	72.471	65.7519	68.9571	132.049	83.7428	168.31	42.0192	116.579	83.2084	123.759	100.385	37.297	33.9237	88.1661	97.8391	102.988	120.77	84.418	77.7236	176.366	82.8842	73.3568	82.4945	89.5131	81.5847	111.345	78.5836	162.001	95.2423	93.6194	132.136	42.0191	79.5404	71.0172	140.756	70.0144	88.1658	132.135	46.9564	111.988	68.2168	108.199	82.697	103.47	120.899	66.8645	234.713	79.8364	95.462
AKP14189	80.797	51.9982	52.6451	133.529	67.9622	145.489	33.2639	95.4343	80.0929	104.767	64.2958	12.8287	13.6374	19.5199	114.09	23.5014	133.336	60.3311	25.1292	150.465	30.4637	45.7536	72.9937	37.5372	60.2179	70.5379	65.7499	87.8966	33.1806	47.5346	58.2791	33.2638	26.9503	40.9532	157.072	23.9202	19.5199	58.2786	38.9277	104.497	50.9859	49.7357	74.779	124.956	159.35	51.3856	60.0343	67.8879	22.2939
AKP14190	83.8621	53.3594	64.6555	142.265	58.2494	137.692	22.5309	105.486	67.6606	97.5521	87.4406	18.3183	19.6518	36.3731	99.0466	19.0252	108.39	72.6131	17.1224	111.198	41.9721	33.4029	63.3808	42.4633	59.1648	112.207	67.8301	73.3591	48.4634	43.218	32.0232	22.5309	42.0722	47.459	135.035	26.5396	36.373	32.0229	57.5902	99.5696	67.2741	65.6233	69.098	122.771	116.9	59.8161	62.7432	68.1259	20.5987
AKP14191	316.52	246.678	222.701	238.215	233.175	270.658	181.065	218.815	255.162	193.159	246.633	137.875	131.003	333.771	190.247	619.264	169.328	230.502	563.929	492.634	219.576	169.779	253.828	353.293	277.627	261.385	253.693	244.544	335.408	339.537	200.862	181.065	335.592	242.556	198.057	208.617	333.77	200.86	247.505	461.336	213.852	373.031	263.438	242.8	174.705	331.776	259.731	284.838	625.289
AKP14192	319.234	281.868	135.203	329.782	258.51	249.505	365.669	286.108	228.919	247.939	281.849	148.085	136.629	673.747	243.226	766.278	243.082	188.887	727.519	333.142	204.958	161.758	235.41	512.779	306.024	376.236	202.869	1070.4	419.305	403.364	328.491	365.669	397.347	244.714	199.954	412.44	673.746	328.488	378.846	493.047	158.383	445.501	303.355	297.049	222.118	384.713	1265.07	305.668	875.716
AKP14193	228.343	216.623	53.7403	207.514	281.254	203.067	256.546	204.133	193.263	201.197	290.134	49.4327	43.2684	228.416	165.294	153.078	136.033	306.544	197.658	350.825	225.816	236.902	196.565	213.587	248.81	220.756	280.035	218.381	219.037	233.418	349.565	256.546	213.148	182.228	161.504	285.526	228.415	349.562	244.734	361.942	53.2008	211.255	233.531	230.142	158.268	205.334	251.49	237.324	183.319
AKP14194	256.064	190.513	41.4147	226.972	153.965	205.81	215.761	188.314	188.57	236.767	188.205	55.5766	58.6811	296.774	164.33	679.388	176.418	153.421	627.109	252.79	155.283	104.283	194.49	242.647	230.408	214.905	194.867	186.223	159.992	260.891	230.775	215.761	200.902	168.981	174.013	212.378	296.773	230.773	213.653	317.934	46.1009	240.634	198.37	229.102	166.054	186.179	238.4	223.878	712.917
AKP14195	215.747	231.7	41.672	149.783	179.508	159.686	155.006	149.374	260.777	149.916	192.721	73.114	72.4575	89.7969	147.894	156.025	101.131	179.085	156.031	174.145	133.448	103.056	247.161	226.306	247.467	138.963	174.225	111.398	182.571	196.831	119.267	155.006	168.79	226.981	157.522	122.428	89.7966	119.266	172.599	376.667	45.0533	193.702	215.87	156.81	134.135	250.607	117.61	220.798	153.988
AKP14196	630.928	413.359	323.261	386.69	501.235	403.906	724.02	469.208	356.767	426.226	472.725	642.635	594.277	581.3	384.714	802.919	352.536	459.336	855.562	269.169	382.856	277.546	381.107	515.798	266.671	419.158	481.057	1239.78	405.765	383.471	545.122	724.019	401.169	415.266	507.737	817.071	581.299	545.117	531.771	495.15	354.684	479.286	363.687	410.945	376.868	215.736	1255.59	258.166	758.165
AKP14197	1570.01	1208.08	752.998	1321.05	1762.88	1290.52	1962.8	1049.08	1269.63	1024.45	1722.64	1026.09	1008.72	1403.05	1385.54	580.51	1033.9	1558	731.896	1022.58	806.04	626.689	1266.3	1218.74	818.812	1141.65	1504.27	1151.89	1042.73	1003.01	1322.19	1962.8	988.767	1171.03	1295.26	1870.54	1403.04	1322.18	1505.45	1364.13	757.708	1098.74	1126.62	1105.83	1083.02	681.249	1426.49	827.137	735.182
AKP14198	113.549	1.64228e-08	0	355.135	80.0477	146.286	38.0324	300.066	0.904119	288.471	5.5417	0.00379633	0.00431989	15.8449	116.025	0	75.2446	7.26767e-05	1.46553	538.944	0	0.00766377	0	0	0	207.228	0	46.5701	1.22121	0	33.8069	38.0324	0	0	251.745	37.2552	15.8448	33.8066	60.5537	0	0	0.835812	0	256.675	211.111	0	57.4483	0	0.622511
AKP14199	173.987	168.772	65.3114	170.674	228.993	142.648	156.431	154.373	203.623	155.101	228.7	41.9058	41.638	120.831	143.227	125.431	147.802	221.516	97.2376	463.299	191.569	167.782	202.038	98.8596	184.333	146.95	203.621	170.272	103.31	119.726	171.15	156.431	83.4913	129.906	153.679	163.729	120.831	171.148	191.219	308.599	65.3739	101.251	179.662	168	178.199	180.756	168.147	184.176	130.139
AKP14200	346.722	193.022	100.234	296.923	358.466	292.628	196.16	329.849	212.136	354.746	322.693	66.4837	68.571	147.981	251.138	95.8391	300.97	356.451	122.424	526.897	571.473	671.631	210.464	161.25	171.18	243.043	335.73	196.104	152.317	175.506	240.791	196.16	112.705	177.509	329.306	210.54	147.981	240.789	440.551	264.583	100.39	126.529	185.181	286.222	410.786	177.534	218.707	170.901	118.938
AKP14201	592.374	305.256	136.325	761.356	630.366	740.378	213.314	735.5	399.61	815.058	687.699	85.2366	84.2792	105.947	644.966	76.7104	848.849	658.607	112.223	1426.25	496.799	403.78	404.019	237.289	287.035	783.135	668.878	366.083	275.533	226.946	170.97	213.313	204.998	392.569	561.752	147.303	105.947	170.969	547.2	765.386	141.53	188.685	369.356	738.889	776.729	356.116	313.147	293.562	80.3124
AKP14202	314.006	305.972	196.514	447.308	268.524	422.026	185.859	432.421	364.531	519.702	309.698	68.286	64.5936	158.142	307.022	293.777	421.119	288.026	336.827	820.292	305.246	257.273	354.74	205.253	366.714	551.967	332.433	227.026	223.654	258.031	251.21	185.859	181.614	273.554	403.477	208.099	158.141	251.208	314.366	564.604	193.69	221.53	389.027	511.081	480.65	153.272	192.821	375.6	273.749
AKP14203	408.102	290.811	165.349	516.556	331.192	461.501	214.905	497.723	341.492	605.529	354.828	62.5904	47.8691	165.57	390.236	177.757	436.838	312.749	178.869	824.753	340.612	313.916	347.508	142.665	294.383	636.016	324.689	150.825	151.575	187.857	221.593	214.904	121.141	280.927	425.749	218.658	165.569	221.591	373.394	594.834	156.47	164.39	376.878	635.976	442.288	112.41	137.598	283.39	148.496
AKP14204	1214.79	2733.85	405.616	822.492	1363.9	828.753	2767.06	776.759	2896.36	689.741	1434.44	459.872	468.071	1092.35	915.015	2579.03	706.761	1359.03	2660.41	796.713	1364.84	1333.54	2921.42	2155.9	2679.12	877.967	1227.8	2850.3	2066.21	1875.51	1782.44	2767.06	1908.58	3069.48	773.183	2008.88	1092.34	1782.43	1143.1	2626.93	339.951	1857.23	2190.17	863.612	757.842	4166.14	2538.28	2669.64	2432.83
AKP14205	3731.44	5928.63	2455.52	2355.02	7064.52	2575.76	10849.8	2771.89	7396.78	3120.16	6601.33	3485.87	3712.15	7868.98	3162.14	1209.39	2399.1	6575.06	1488.68	4225.57	4824.33	4628.4	7487.52	3492.8	7001.27	2763.27	6339.96	6578.59	3398.15	2827.65	6753.18	10849.8	2797.73	7086.87	2765.63	11840.2	7868.95	6753.12	3082.36	6558.95	1436.5	3727.28	5690.75	2672.12	2431.77	15457.5	7660.36	7343.71	1123.12
AKP14206	0	428.72	0	0	0	0	0	0	727.363	0	0	0	0	0	0	0	0	0	0	0	0	0	413.341	320.383	10183.1	0	0	0	362.178	4747.51	0	0	301.561	695.717	0	0	0	0	0	518.412	0	268.671	707.769	0	0	6019.52	0	9764.49	0
AKP14207	2529.01	2022.19	629.003	2222.26	2647.6	2082.27	4500.75	2141.48	2190.06	2232.87	2642.38	1266.63	980.944	3222.59	2361.22	2540.37	2541.86	2604.44	3411.5	799.953	2247.98	1893.13	2172.72	1889.55	2726.99	1951.98	2453.94	1118.35	1870.32	1308.91	3129.28	4500.75	1616.76	2582.82	2807.44	4033.74	3222.59	3129.25	2583.03	1949.39	696.841	1368.82	2048.54	1958.55	2295.51	3635.19	1865.76	2659.87	2761.41
AKP14208	759.68	850.852	378.417	810.279	697.951	728.682	897.964	844.043	890.941	731.552	649.888	494.523	486.249	746.582	726.764	563.178	682.895	611.081	613.269	719.693	793.936	780.997	893.239	803.747	839.404	928.287	638.05	459.813	698.106	787.603	956.644	897.963	624.131	817.574	625.696	817.339	746.58	956.636	846.11	982.394	418.872	696.609	908.276	923.464	671.886	1014.26	526.258	825.418	620.706
AKP14209	99.8896	82.7052	69.1574	131.78	104.009	133.438	86.4847	105.727	92.9548	134.287	121.604	29.0043	29.0726	87.231	94.4421	46.7903	104.962	126.857	44.7895	309.065	128.264	130.674	97.3729	52.117	100.471	131.416	123.365	138.422	61.0184	74.0356	133.462	86.4846	48.5324	67.8791	96.7383	110.014	87.2308	133.461	94.0367	140.145	73.1792	65.0308	81.5927	149.015	115.447	75.7564	133.254	97.4835	44.1309
AKP14210	117.413	74.203	26.9837	128.92	100.233	132.954	45.8534	107.315	79.2911	119.582	109.319	17.4719	14.7123	43.7827	106.524	68.4496	88.6243	97.3714	65.5055	193.623	94.4815	89.804	77.8878	52.4487	91.9659	113.84	102.506	101.385	52.1056	69.5689	66.4602	45.8533	41.726	61.2812	113.415	50.46	43.7826	66.4596	105.006	105.671	28.5384	56.2861	83.3279	127.133	102.99	64.005	106.018	86.3541	60.1745
AKP14211	87.5574	24.8786	9.79538	128.043	69.1843	112.666	73.3464	104.186	10.943	87.3651	59.3813	25.2336	22.4745	103.77	79.4248	230.296	68.0349	52.1183	167.553	127.731	47.4678	35.4713	9.45235	34.7048	17.1496	61.2227	19.6614	62.177	20.275	28.7588	53.3578	73.3463	25.7889	18.4218	104.377	76.5574	103.77	53.3573	58.8722	36.2295	14.9858	24.2526	23.6628	90.2557	81.3239	21.5272	66.8807	18.5077	172.479
AKP14212	54.9436	17.4034	4.16558	82.0895	48.5283	83.4561	45.9987	70.6774	13.9901	59.4126	62.1437	4.34034	4.61396	70.1559	51.3878	89.7721	48.7236	63.7871	91.3997	77.3793	36.6872	28.8687	17.5671	20.6818	27.2274	75.4133	55.6131	61.1164	18.7309	25.7458	51.7677	45.9986	19.1677	15.6436	70.2376	43.5549	70.1557	51.7672	42.8516	22.5202	4.0129	25.0903	21.3749	81.529	67.1303	18.1351	60.9441	23.2725	111.972
AKP14213	113.696	193.829	139.853	95.4493	128.237	105.694	73.358	122.668	185.156	98.8496	112.679	68.3634	65.5144	78.4306	97.2249	193.57	63.9145	116.364	215.029	561.406	277.807	345.334	202.603	118.702	221.345	83.5828	117.011	27.6257	113.905	157.86	53.3063	73.3579	105.605	152.591	88.4922	69.3067	78.4304	53.3058	85.4119	162.312	153.632	119.955	203.566	116.67	76.5519	150.821	49.1537	203.869	195.842
AKP14214	82.4905	7.66828	6.5506	119.179	59.9752	152.047	0	136.655	6.20929	53.9618	54.2393	4.96616	4.52506	0.930596	102.653	4.57631	69.1287	52.1317	8.24394	7.62397	63.9025	61.9387	11.3856	6.01705	5.94674	107.473	52.269	64.6808	8.70022	6.86616	0	0	5.46483	10.4529	81.4352	7.42409	0.930594	0	40.8286	13.6097	6.77794	12.862	12.9232	99.5235	100.461	14.672	76.8975	9.6265	4.64919
AKP14215	176.959	483.298	41.6366	309.639	179.258	276.446	85.6545	222.548	175.95	260.706	202.843	34.7327	35.317	177.533	239.822	600.716	186.559	230.809	756.554	366.872	136.407	110.101	182.588	788.609	426.893	266.893	196.516	71.9678	701.058	720.577	90.7559	85.6544	1005.2	312.887	207.046	94.0979	177.532	90.7551	112.584	261.28	37.3307	972.827	290.799	272.298	169.758	274.293	86.3876	454.317	629.183
AKP14216	116.902	57.7065	8.24187	89.6647	64.9824	103.996	54.9204	105.76	54.3358	127.253	69.4705	10.6344	12.7179	53.826	100.556	193.489	63.4224	60.1365	173.631	83.1371	48.6272	35.9652	52.068	48.1194	73.5399	93.8769	66.0932	53.1714	31.7441	39.1947	90.8745	54.9203	34.7251	45.9836	97.5464	54.5974	53.8259	90.8737	111.727	101.448	8.22729	40.6629	78.5083	105.859	89.4505	37.2417	45.5417	70.4823	211.187
AKP14217	202.325	244.262	70.4875	222.764	229.064	240.425	389.765	269.138	253.756	235.281	268.967	92.0498	103.309	218.466	210.045	134.665	201.264	278.832	147.377	287.329	285.366	305.533	269.557	199.885	229.808	330.452	280.011	378.033	186.693	276.623	310.14	389.765	196.131	220.247	179.127	275.858	218.466	310.137	235.162	414.035	66.5104	288.891	283.337	309.81	194.746	99.9221	337.39	224.222	150.444
AKP14218	281.542	274.74	210.111	262.775	233.008	291.665	345.678	305.147	334.352	301.889	249.777	233.312	259.202	462.485	238.821	122.89	242.48	262.874	113.339	253.171	188.095	177.682	330.835	262.052	278.683	421.995	251.946	443.548	246.071	288.232	350.098	345.678	226.703	263.397	248.324	323.336	462.484	350.178	309.053	499.006	222.333	293.129	406.365	410.934	214.458	194.261	404.367	288.687	117.365
AKP14219	241.917	137.298	33.2536	149.086	173.624	172.755	126.481	208.504	295.616	244.319	159.996	52.2701	50.2882	142.872	141.184	114.712	148.365	176.81	87.012	140.764	1547.66	2497.88	284.374	224.135	197.773	106.495	170.241	195.233	167.332	226.09	111.653	126.481	170.643	112.58	191.182	146.121	142.872	111.652	253.605	329.644	44.6371	229.475	331.312	155.354	150.891	287.966	185.888	195.638	109.997
AKP14220	214.362	106.912	17.042	140.27	108.938	148.337	145.946	164.498	203.1	194.66	131.487	25.37	20.5481	194.915	150.288	434.254	117.016	116.292	411.371	112.67	131.075	104.912	212.386	183.15	149.365	95.7424	129.64	173.557	153.315	234.05	317.479	145.946	135.569	71.1991	174.625	176.703	194.914	317.476	229.908	190.083	14.1388	188.906	249.668	164.678	131.304	141.03	170.437	150.094	392.18
AKP14221	155.432	93.362	6.3297	83.9988	76.4976	84.479	118.165	66.934	162.297	95.5024	84.7298	12.3395	11.8057	85.2455	82.74	58.3702	62.0263	90.6727	60.2566	72.6163	90.9373	70.2919	172.825	139.539	141.356	55.3863	94.8641	159.09	116.167	150.416	166.613	118.165	90.7293	81.8132	110.165	125.605	85.2453	166.612	143.102	213.953	10.217	134.512	219.779	80.5629	71.5276	120.431	125.256	156.271	65.6889
AKP14222	53.6729	71.4108	12.313	36.4914	35.1209	29.37	81.268	49.0567	51.0064	70.2211	37.2517	8.30894	8.0967	61.1552	31.7668	41.7608	35.3406	38.6685	40.8523	56.6922	29.2939	26.5813	52.3616	50.3244	73.9031	37.554	41.4024	91.1839	52.1484	36.0591	57.3771	81.268	39.3553	48.4587	40.2303	75.7513	61.155	57.3766	59.1683	103.708	11.6868	35.2451	105.908	41.5413	25.8021	29.644	83.7866	74.7709	38.765
AKP14223	311.032	283.096	85.1689	248.837	306.927	252.98	535.611	249.036	237.407	261.06	316.422	61.2326	60.1942	412.863	220.285	616.116	141.573	292.03	700.87	354.683	233.549	187.669	242.335	304.645	234.099	243.466	271.069	333.323	274.824	338.879	624.857	535.61	255.391	273.125	255.868	489.794	412.861	624.852	368.938	259.225	86.7165	296.248	204.887	260.019	167.382	169.017	351.244	235.782	672.224
AKP14224	699.32	1192.98	158.472	725.192	331.592	680.494	2439.9	747.698	1053.05	798.967	342.519	163.044	171.317	3804.03	564.956	4585.17	378.36	335.158	4597	991.267	390.568	285.497	1053.87	935.291	1343.37	992.14	314.573	1541.85	937.72	1226.04	4638.56	2439.96	824.53	941.597	546.392	2527.04	3804.02	4638.62	745.878	1294.54	159.538	1128.06	889.704	916.562	452.24	953.473	1388.84	1334.85	5179.74
AKP14225	494.498	909.389	50.8056	467.397	248.196	452.35	2051.85	602.842	772.061	555.04	261.616	73.3913	72.4159	2289.29	432.132	2755.85	302.957	247.017	2546.12	623.604	297.149	215.777	772.752	662.574	1188.78	656.339	232.058	878.914	728.172	891.371	2269.86	2051.85	575.609	855.815	429.633	1725.49	2289.29	2269.84	524.887	1322.84	53.4573	705.747	680.709	634.698	325.821	1240.93	842.542	1191.3	3083.24
AKP14226	415.889	890.969	71.7978	475.742	409.908	429.642	2087.11	508.829	800.738	516.818	403.747	95.6439	99.4771	1847.33	419.864	2176.85	332.917	359.014	2498.95	679.364	310.952	241.563	799.02	545.311	1118.92	521.875	365.134	843.722	618.221	728.866	2830.89	2087.11	507.43	760.573	418.799	2009.86	1847.32	2830.95	413.366	1185.18	68.2615	610.121	723.198	530.975	373.989	832.256	770.935	1106.51	2148.87
AKP14227	636.373	323.25	363.288	765.911	843.177	762.779	309.513	673.302	335.026	562.459	869.402	397.97	408.596	386.235	806.54	480.361	626.347	839.731	485.842	362.973	943.696	1410.97	328.806	241.376	199.102	703.422	796.189	774.822	310.427	245.387	275.965	309.512	283.447	326.107	690.722	379.416	386.233	275.962	543.634	351.666	356.383	341.286	363.586	668.232	633.407	215.736	679.855	198.788	391.662
AKP14228	96.5066	152.152	47.6303	85.035	70.3528	90.1269	45.3902	79.3859	178.761	106.751	80.5458	20.0792	18.7475	24.8053	76.8607	21.8952	70.7382	86.4978	22.1111	76.4925	89.8211	76.1754	164.995	60.6704	86.3801	78.9799	82.3559	173.171	68.3797	47.2237	33.6503	45.3902	51.147	124.572	94.3969	39.4165	24.8052	33.65	105.884	227.633	56.5349	72.8941	108.834	98.9819	92.3748	101.067	162.128	89.1963	21.2215
AKP14229	155.023	240.867	15.8277	171.271	128.812	136.492	68.1869	121.448	284.64	265.342	105.571	6.28535	3.03709	36.7258	116.958	36.305	95.4456	117.564	35.6885	78.9478	129.838	112.508	290.105	140.943	159.013	121.825	155.579	47.3584	120.184	79.7906	84.363	68.1868	90.0287	188.722	242.92	65.7734	36.7257	84.3623	261.574	376.901	12.0098	100.404	189.83	152.752	117.819	220.789	48.1706	154.096	36.8901
AKP14230	421.899	598.216	17.2225	324.858	307.484	435.671	148.392	348.446	808.096	504.026	320.857	10.4921	15.6149	77.0704	333.248	138.065	301.834	302.222	151.093	115.972	197.602	226.079	745.467	574.702	467.873	247.244	215.097	133.339	482.698	381.513	180.065	148.392	464.343	484.374	553.106	197.63	77.0701	180.063	455.605	679.686	26.0621	459.443	438.669	311.033	375.338	641.814	122.749	576.583	160.432
AKP14231	256.064	465.118	41.2681	206.448	142.348	204.664	318.362	242.326	442.806	220.95	83.4389	24.3222	24.8611	283.453	211.288	146.331	175.793	145.729	157.62	41.6475	63.1956	71.2453	453.114	592.405	200.737	115.47	77.9108	211.925	440.454	413.232	306.925	318.362	500.806	413.49	206.804	326.606	283.452	306.923	215.344	547.339	26.8119	408.335	365.962	155.991	323.031	387.943	300.968	176.12	209.794
AKP14232	164.442	90.1095	0	139.024	200.056	104.211	149.361	260.486	91.8814	172.375	243.282	0	0	107.415	151.944	6.44947	6.9275	208.227	9.0183	117.873	165.931	206.644	101.397	57.6824	0	139.749	259.749	107.055	62.4895	0.353201	141.98	149.361	57.4123	87.1797	207.662	142.319	107.414	141.979	250.678	135.901	0.576513	52.8959	95.3559	52.5778	55.404	0	179.331	1.23789	14.5779
AKP14233	176.84	92.7157	96.4655	528.054	116.024	552.817	59.3687	543.079	43.2349	611.382	114.106	59.8624	48.7361	75.0749	380.27	470.434	503.356	107.288	501.107	807.821	99.2318	83.5339	50.4844	77.0852	41.1212	538.209	103.829	34.6902	99.0752	104.567	90.6493	59.3687	86.7017	57.3658	407.192	47.5033	75.0747	90.6485	155.83	54.7252	65.0027	89.9983	75.7356	543.354	468.633	47.0407	37.68	44.5758	428.012
AKP14234	85.4259	99.3438	8.14045	270.361	70.5563	280.866	71.1785	244.192	68.1607	236.469	73.5819	11.5494	11.9027	98.1829	213.13	99.4655	206.789	58.5649	119.352	147.664	39.5254	29.806	64.12	80.9117	72.1266	290.117	67.7789	45.7916	62.479	91.9082	107.361	71.1784	62.8491	78.9132	187.782	72.7171	98.1827	107.36	61.3466	72.465	8.5072	68.6065	64.6977	319.696	224.717	62.1837	63.5554	71.6277	111.871
AKP14235	24.1794	18.1291	3.18967	57.9416	15.9083	58.2669	11.9333	51.6268	12.1735	47.165	19.4605	2.29089	2.52229	15.3469	49.375	6.38594	46.8845	15.8719	6.72304	20.0968	11.3893	12.3104	12.6529	11.4785	23.1803	45.9051	18.87	17.6311	14.0774	15.8934	15.5902	11.9333	23.0035	12.0548	53.9143	16.1896	15.3469	15.5901	13.2696	17.1442	2.65767	19.7965	13.9811	53.4898	61.1804	14.1597	15.6249	18.4567	5.9177
AKP14236	87.0945	0	0	185.848	59.5754	195.406	123.2	118.064	0	184.364	58.6249	0	0	173.633	130.688	0	162.766	62.5368	0	68.2203	30.8745	25.264	0.196462	0.0951742	72.4653	165.84	45.2921	110.865	0.100084	92.6244	185.563	123.2	0	0.496013	180.906	182.038	173.632	185.561	82.7802	0	0	0	0	156.826	177.637	56.2837	126.497	68.5198	0
AKP14237	21.3453	2.21292	0.873774	41.8646	13.9385	44.463	11.4376	36.8795	3.01036	49.4381	14.6785	0.491361	0.487516	11.8163	32.4849	3.814	35.8706	12.9019	4.37744	38.5211	17.0328	12.8999	3.05864	1.88689	14.5526	41.7206	13.641	24.3445	1.97205	11.8207	12.6078	11.4376	2.0989	1.68924	41.6396	11.6238	11.8163	12.6077	16.024	4.18128	1.00146	2.78664	3.04034	42.6582	43.7002	9.0564	18.3165	14.8902	3.11664
AKP14238	68.0821	67.0861	27.5527	57.6028	80.0792	58.2132	39.7965	61.1895	64.5716	56.2566	87.5413	26.8564	26.7237	27.6498	47.9407	35.6043	64.4802	80.3152	36.612	112.662	118.907	122.398	61.7346	58.8203	60.2052	68.3329	90.0298	157.885	75.6644	74.3708	40.1957	39.7965	71.3994	60.7732	63.7261	27.9258	27.6498	40.1953	79.6479	66.3584	24.9122	73.4912	72.0544	64.8854	43.4448	34.3308	152.856	57.4693	36.1163
AKP14239	100.56	61.0028	99.2285	104.316	121.201	129.46	104.98	85.9889	61.8038	112.218	129.514	81.528	84.393	110.31	89.8657	166.396	89.3595	148.434	175.878	173.451	166.021	126.004	58.3798	63.2932	73.181	127.263	143.944	203.366	86.12	98.223	184.7	104.979	70.5022	50.4447	115.534	163.465	110.309	184.698	103.555	44.3651	114.893	105.789	60.8814	123.471	90.9029	40.9927	218.316	80.5732	202.293
AKP14240	258.798	79.2889	102.66	287.472	312.718	251.107	166.266	213.636	65.3007	216.858	365.895	147.089	113.972	285.213	212.416	94.2728	253.097	320.656	94.2181	156.506	179.433	191.467	76.8368	79.3646	88.291	268.053	313.307	332.576	109.181	104.542	241.629	166.265	79.1605	104.386	217.504	277.71	285.212	241.627	302.107	86.3209	103.867	102.563	82.2303	242.952	238.31	58.9627	301.604	70.1861	90.7569
AKP14241	501.199	386.664	88.6106	528.652	435.917	400.032	306.723	485.921	389.255	575.414	516.054	55.4324	48.649	312.828	539.111	136.166	550.3	426.272	154.48	520.488	295.567	317.287	363.457	352.375	410.615	488.218	348.936	635.729	326.239	385.874	348.94	306.723	303.091	373.542	471.323	453.145	312.827	348.937	595.195	420.407	81.9015	341.129	340.495	498.167	435.546	287.648	618.797	335.629	173.964
AKP14242	192.432	166.768	78.252	169.924	139.128	164.628	149.208	198.129	129.614	197.65	163.663	43.0429	42.0555	183.91	166.423	144.795	132.901	151.631	175.741	429.269	673.164	946.521	134.483	167.151	123.624	233.509	139.906	273.681	169.892	180.939	211.474	149.207	165.944	133.87	123.114	188.781	183.909	211.472	171.377	163.344	75.29	178.976	122.304	224.085	127.373	119.537	260.279	118.366	164.694
AKP14243	267.505	176.603	53.2981	212.299	143.263	230.408	111.327	215.896	177.803	186.842	141.597	61.1191	68.6638	132.828	185.793	356.123	166.61	135.959	374.131	253.338	109.194	77.9243	163.342	132.783	208.184	169.122	133.932	118.199	109.641	140.582	112.886	111.327	93.6238	164.242	161.808	115.759	132.828	112.885	204.938	200.059	61.4442	121.654	199.532	206.26	149.076	183.853	152.234	197.199	399.178
AKP14244	31.7628	82.9522	28.8828	159.168	60.2057	174.776	25.5677	52.6401	68.8854	50.3301	76.0859	9.75709	10.0852	21.4489	51.5827	60.5872	51.1779	66.7659	65.7003	91.7089	31.2635	25.6463	69.8249	89.7168	27.2834	115.763	61.0268	181.875	62.9872	19.5419	19.5639	25.5676	70.3508	89.4941	43.1202	23.8107	21.4488	19.5637	20.4793	125.143	30.36	68.1694	72.0901	138.416	57.6761	33.2878	173.707	26.8188	69.3974
AKP14245	66.3395	88.0346	77.638	218.326	89.4749	238.205	13.449	112.041	89.5465	102.219	100.726	18.3898	17.6505	16.226	107.388	330.204	107.888	76.6069	284.095	160.352	47.667	45.5877	88.2581	93.3663	49.0163	162.934	81.7924	117.877	66.2006	22.6818	17.2795	13.449	71.9622	91.2916	101.242	14.9774	16.226	17.2794	40.6649	168.093	81.8422	87.27	90.5457	191.022	117.5	56.2335	119.387	45.8893	283.604
AKP14246	80.5996	97.4688	22.9585	138.693	158.48	150.534	125.803	133.971	75.8102	108.446	173.214	7.9502	10.6425	81.1096	126.777	61.3494	114.765	173.96	76.1913	198.445	159.133	114.862	78.6148	71.9022	111.066	142.078	149.027	117.956	68.4987	58.4197	112.958	125.803	58.6622	76.6448	122.678	73.6712	81.1094	112.957	57.769	143.17	25.5995	61.8006	83.5201	122.361	133.864	107.688	106.386	98.8862	81.4723
AKP14247	147.026	121.83	48.1167	235.792	155.894	208.761	187.396	183.247	93.6199	183.104	164.051	34.5585	34.2674	135.802	158.344	250.175	148.56	135.72	232.665	304.055	123.656	103.574	96.9187	101.6	109.054	178.417	145.585	200.579	90.4368	92.1474	172.057	187.396	87.1913	104.117	222.849	146.147	135.801	172.055	94.5793	184.915	44.3918	96.0849	93.4566	199.468	161.244	86.6104	242.075	123.634	230.451
AKP14248	200.962	122.212	225.409	302.351	143.283	288.565	137.993	191.973	94.4703	222.836	173.909	193.219	169.27	90.216	260.667	262.65	186.881	132.935	200.523	182.002	90.3937	82.0234	84.3343	97.1253	117.544	195.196	122.586	286.868	91.9914	89.1706	173.582	137.993	89.3905	94.9603	248.024	141.551	90.2157	173.58	126.71	155.396	252.606	106.365	113.978	219.584	200.114	97.2905	236.199	123.463	189.404
AKP14249	270.33	68.4271	48.0317	407.351	136.077	464.092	98.4734	305.101	58.4146	360.7	171.963	48.879	46.6392	117.416	331.49	66.4776	342.246	122.032	64.3379	183.979	120.556	96.2651	67.6603	65.4508	90.8277	323.806	155.63	261.944	62.9182	61.2695	146.4	98.4733	66.0851	73.0295	339.242	115.969	117.416	146.398	149.429	133.394	52.0429	55.8464	71.5157	341.363	333.564	92.3037	192.001	88.8977	70.6093
AKP14250	398.051	124.531	153.808	639.927	367.273	611.195	91.0225	564.378	82.6658	481.404	390.564	73.4485	64.7595	71.7852	505.709	83.7475	557.642	308.165	69.3904	230.157	259.736	200.104	90.3483	91.8629	97.0566	549.865	306.781	175.863	92.427	104.536	67.4242	91.0224	75.0825	103.089	506.954	82.6148	71.785	67.4236	301.009	136.543	161.394	113.375	117.552	579.407	508.043	79.3187	179.391	97.7077	72.7404
AKP14251	874.81	143.281	114.679	1435	1211.5	1452.49	206.908	1656.26	114.975	1376.88	1302.58	83.1191	85.3123	150.384	1577.95	12.9418	1502.79	1246.82	23.7896	990.024	897.712	756.02	106.631	143.827	144.149	1173.93	1294.54	530.538	115.033	150.584	318.284	206.908	132.467	161.88	1255.06	122.7	150.384	318.281	802.244	179.753	145.129	185.865	104.419	1198.64	1481.04	149.746	581.881	160.425	26.4349
AKP14252	211.915	197.79	142.588	281.184	235.916	246.753	255.863	261.637	132.5	244.773	238.225	87.4827	74.2482	159.327	206.654	344.159	220.145	204.257	355.104	511.214	279.704	257.516	132.865	158.773	173.467	316.669	199.627	209.531	174.085	182.16	353.74	255.863	158.71	142.639	208.954	259.069	159.326	353.737	149.487	221.142	149.072	187.347	148.606	326.788	221.713	124.274	197.648	164.735	313.188
AKP14253	170.632	123.787	131.259	224.444	133.14	218.232	84.8567	176.645	87.0244	202.571	134.124	64.4025	58.5803	94.9115	156.257	51.4339	170.98	137.183	55.5827	253.648	130.858	115.893	89.3456	84.2624	120.82	256.488	138.76	168.66	96.088	78.9057	80.7865	84.8567	71.1714	104.373	147.899	114.33	94.9113	80.7858	145.155	157.827	140.546	105.986	123.782	259.246	178.564	62.2759	187.805	123.701	51.5691
AKP14254	425.518	660.935	134.592	622.551	194.241	531.153	337.417	443.075	561.132	453.975	231.385	151.203	156.007	498.753	408.055	771.66	433.328	222.213	822.21	450.594	127.453	82.6081	512.562	477.754	495.779	405.461	256.417	1050.47	380.93	545.685	367.579	337.416	359.686	496.884	406.485	418.836	498.752	367.576	290.831	710.382	140.207	612.434	669.282	665.053	629.731	634.109	1729.17	644.915	731.275
AKP14255	102.565	1048.78	487.475	294.425	79.5416	241.562	471.305	249.983	665.664	225.999	109.9	221.112	220.048	734.346	182.63	282.222	207.374	138.278	209.883	195.002	77.0456	113.606	696.658	1029.1	1112.04	158.373	90.4191	51.9893	805.953	1583.82	593.668	471.305	744.534	560.298	120.003	1051.75	734.344	593.663	196.904	826.124	431.481	993.961	877.369	236.59	315.557	368.688	113.316	853.797	180.411
AKP14256	9.34541	35.4448	3.95799	60.9965	8.69714	46.509	5.68377	33.3125	30.952	61.7773	26.2179	0	1.64047	7.08476	16.3382	23.3926	39.382	18.1434	22.7353	100.686	18.9545	11.4662	23.0771	16.0876	31.0446	58.4436	19.773	6.39511	21.5052	30.9371	30.1841	5.68377	23.5038	13.2632	26.2424	8.80841	7.08474	30.1839	18.1656	35.8659	4.42298	31.7433	44.1734	77.6067	32.5864	35.2736	13.2751	27.483	19.4766
AKP14257	37.9532	37.5141	20.1434	59.4468	31.2966	50.9172	22.7905	41.4951	32.5464	46.843	32.4311	9.32136	8.85486	33.8192	33.596	61.4067	47.392	27.398	61.5244	97.4298	41.8178	31.3143	31.2496	27.1233	28.5934	90.1326	27.3177	66.8467	35.9663	28.7915	35.7888	22.7905	21.7349	28.247	40.4714	27.3576	33.8191	35.7884	44.6169	52.0937	29.369	40.1043	31.998	76.6411	59.1238	16.8379	56.9832	22.8742	42.0711
AKP14258	71.3588	45.223	31.7988	61.8752	51.9721	86.1612	34.2165	62.953	34.0032	57.4259	59.6586	25.7013	22.42	46.1449	52.734	28.8886	56.6553	51.4495	32.158	154.023	46.3209	53.4515	32.5138	42.9683	38.649	77.131	52.2415	45.5286	45.5021	49.3466	31.5707	34.2165	32.4376	33.6532	54.8139	41.9959	46.1448	31.5705	66.5616	56.2591	32.8752	55.0138	42.884	94.9216	70.8491	19.1455	43.7777	36.2063	34.3815
AKP14259	18.9194	17.83	5.24975	35.0406	25.0444	33.6699	16.8631	33.0937	13.7501	36.6572	28.0256	9.29155	9.87731	34.7972	19.0092	41.5637	38.4265	20.1859	32.0499	66.7732	36.3878	29.7665	11.5912	16.1796	16.9312	33.6213	23.7244	22.3218	14.7123	16.7562	19.202	16.8631	10.0898	11.4083	32.6317	16.3975	34.7971	19.2018	14.4425	26.4286	5.27471	13.1456	14.0168	23.8804	33.4533	13.7778	23.863	22.6115	35.8539
AKP14260	23.9336	27.5596	1.63491	20.6463	19.4593	28.9355	35.2166	21.8752	20.7663	16.5867	14.6652	3.71838	3.50105	29.2647	16.4969	52.7336	24.8939	12.8029	53.5032	23.8122	16.5288	15.7877	17.2822	21.3623	27.606	21.7567	18.0366	21.1328	18.6347	25.2643	44.5095	35.2165	13.6144	27.0016	18.518	31.0279	29.2646	44.5091	18.0642	33.3925	1.92848	18.2235	21.4719	24.7455	22.1699	11.3325	28.8796	33.8766	52.9635
AKP14261	128.505	75.9959	21.1295	168.056	88.8135	166.848	87.5796	151.566	67.0844	150.844	88.6364	22.6239	20.2353	119.216	117.01	127.241	170.674	101.122	145.158	145.155	125.367	149.117	64.0223	66.7719	72.9776	189.09	92.2125	66.8144	61.258	57.274	102.384	87.5795	49.3582	74.33	128.685	88.1686	119.216	102.383	69.9976	103.436	19.1548	69.7379	65.0989	192.241	163.961	68.2712	65.0969	68.9387	152.766
AKP14262	40.0407	25.2222	22.176	56.1594	45.7646	63.9973	18.8177	55.0874	15.9762	59.9247	52.1643	8.09139	9.46164	15.6171	48.7481	20.2436	49.8798	40.7705	19.2604	76.1277	34.3112	27.9133	15.4307	22.2624	24.7071	58.8555	47.5797	30.0187	22.2939	28.2074	22.3904	18.8177	21.5514	20.1533	49.6332	19.1338	15.6171	22.3902	35.8313	29.1678	21.0928	22.6487	23.3119	64.5558	55.8527	15.098	26.6489	25.1933	18.8392
AKP14263	67.9935	233.28	9.42968	208.489	99.3784	173.409	26.6166	34.7267	181.201	75.7858	113.99	3.86393	3.9973	19.5103	155.868	48.8769	191.77	191.239	51.8675	289.716	172.115	109.93	159.73	210.875	41.1667	198.943	141.642	41.2977	193.491	28.983	47.1953	26.6166	207.947	223.683	97.2582	56.9445	19.5103	47.1949	35.5159	304.147	16.2715	250.493	182.509	184.144	214.512	22.5021	58.6805	34.7445	66.894
AKP14264	256.371	463.145	232.335	182.841	321.75	177.839	266.948	208.706	428.101	230.822	324.115	119.491	105.248	287.601	169.571	206.233	207.987	328.545	216.54	360.863	240.211	231.591	441.822	801.051	340.859	239.082	302.969	406.276	583.604	481.722	303.169	266.948	536.494	433.151	184.384	334.647	287.6	303.167	428.012	618.169	215.996	305.945	398.142	245.321	191.93	194.61	541.473	321.914	225.57
AKP14265	197.471	101.654	22.6221	350.389	155.152	362.19	40.5581	264.961	114.43	275.518	162.905	14.8339	14.7746	57.6723	272.6	92.4103	322.132	137.087	89.5416	121.66	83.7137	65.5357	114.351	104.842	64.7465	305.545	142.551	112.978	106.923	112.339	66.4443	40.5581	89.9326	80.7291	240.325	63.6939	57.6721	66.4437	179.686	103.828	20.6834	116.76	118.355	339.218	368.847	74.912	104.385	60.7468	81.7703
AKP14266	526.709	345.618	353.906	495.642	765.364	464.422	142.988	388.542	491.676	489.437	758.154	178.688	183.155	331.103	363.763	553.383	445.974	771.787	374.687	1018.74	827.854	642.185	488.188	392.702	396.679	488.617	797.727	199.546	284.346	140.43	110.608	142.988	202.709	438.792	417.416	262.322	331.103	110.607	911.24	887.357	336.398	174.174	556.36	508.804	426.154	290.719	304.193	426.221	412.241
AKP14267	23.4831	39.9459	5.75396	21.7771	68.137	21.3933	16.2521	28.3711	38.3597	23.9392	80.0625	1.37428	1.34247	17.0522	20.5797	7.95436	21.3704	59.499	9.33346	312.418	47.5982	42.6387	39.8291	13.2833	52.8649	43.9715	55.0869	6.67	15.2659	14.7127	21.2325	16.2521	6.61947	24.8544	15.3169	19.4341	17.0522	21.2323	46.7346	90.71	6.3164	11.3956	41.0783	33.3274	21.5918	38.0835	9.26597	52.9817	7.0407
AKP14268	0	20.3735	0	0	0	0	0	0	32.9943	0	0	0	0	0	0	0	0	0	0	0	0	0	32.9997	15.9864	50.5587	0	0	0	28.0184	20.8484	0	0	21.1189	0	0	0	0	0	0	111.258	0	10.5146	26.1601	0	0	98.4789	0	51.1524	0
AKP14269	14.8078	112.875	0	53.6937	80.3867	31.8428	42.0276	87.9724	75.7943	32.6286	64.9095	0	0	16.0368	28.7642	3.28595	18.9093	65.881	2.95972	147.023	25.0278	7.57007	71.3474	138.975	85.3993	97.1767	32.6356	73.183	131.756	108.463	56.5692	42.0276	92.0342	100.074	17.3254	65.9075	16.0368	56.5687	15.9907	166.88	0	102.299	84.8395	37.7532	35.4345	42.1399	24.54	79.4899	1.97824
AKP14270	13.7327	47.9333	0	59.4976	53.6923	22.8771	0	16.9195	32.7406	21.6504	85.8621	0	0	0	24.1399	18.9149	16.5915	81.1777	20.2822	151.119	32.4809	33.6428	30.1051	25.8421	3.64136	67.2414	44.4047	0	34.1707	2.58577	0	0	19.0129	35.5589	22.2115	0	0	0	15.2525	52.8864	0	31.8059	44.5906	39.1592	0	0.807373	2.01436	2.45608	19.1546
AKP14271	0	2.93182	1.59016	27.1129	12.6001	21.9919	40.4341	6.45158	3.1352	10.0313	16.6855	2.78995	1.64769	38.4937	0	0.749858	15.9305	14.4384	0.648395	44.5189	7.55169	6.67443	0.742179	0.972852	4.50394	31.452	18.0307	47.0146	1.87307	11.563	58.0259	40.434	0	0.694624	7.41315	36.2711	38.4936	58.0254	3.53853	2.35653	2.66546	1.36731	0.422213	10.5494	12.8031	3.63584	27.3781	6.47123	0.889787
AKP14272	1065.35	4039.89	1015.2	1916.79	460.964	1418.87	2315.18	1318.09	3096.2	1127.22	620.761	579.246	410.509	9824.69	1164.07	8612.8	964.334	764.575	7609.58	1284.47	774.053	866.763	3245.37	1892.51	1335.22	1963.52	592.723	6504.92	1826.69	1683.29	3664.94	2315.18	1784.94	4178.34	1105.88	3844.59	9824.66	3664.91	947.027	4513.23	1137.54	2847.87	5813.05	1632.54	926.027	849.404	4798.34	1346.35	9465.07
AKP14273	548.218	1532.7	233.638	1163.74	711.706	886.943	413.901	968.366	1597.34	849.189	661.418	83.0058	76.926	486.702	806.201	971.093	1040.22	744.441	1133.39	1152.31	726.165	764.35	1571.21	1460.14	449.573	1506.62	745.401	484.126	1660.69	709.666	903.322	413.9	1550.02	1093.2	678.626	556.132	486.7	903.314	601.294	1591.29	231.806	1767.53	1467.71	1216.82	882.998	424.715	303.928	478.918	942.063
AKP14274	0	84.8071	0	0	0	0	0	0	15.2603	0	0	0	0	0	0	0	0	0	0	0	0	0	0	7.39394	35.0761	0	0	0	0	144.64	0	0	7.32583	0	0	0	0	0	0	61.7503	0	0	0	0	0	0	0	0	0
AKP14275	15.2874	33.0408	18.6144	20.7874	17.7837	47.5503	29.0551	5.23973	26.4667	15.7901	16.753	0.788867	2.5158	25.8692	8.35199	19.0822	9.15083	11.5935	15.8782	280.965	16.149	13.1883	13.2355	9.19958	23.8047	44.2608	2.52696	6.53829	15.8304	11.4521	13.9367	29.0551	7.18139	17.4345	13.415	23.2645	25.8691	13.9366	6.19077	38.9971	27.132	8.80107	25.3183	27.1441	9.79882	6.8692	4.07169	33.4503	17.9979
AKP14276	4.70706	16.8025	3.58838	10.2408	9.85622	6.07328	8.01579	12.9067	4.53522	14.0021	6.60266	0	2.4788	5.09775	10.9722	2.25619	6.31138	5.71149	2.33863	96.653	3.97789	8.6629	4.25246	6.86689	11.0758	33.7977	3.73469	9.6632	5.34362	4.83588	4.90421	8.01579	5.9872	6.68037	6.60884	7.0246	5.09774	4.90417	1.01662	14.0504	6.31196	7.58769	12.8101	17.487	4.82736	0.846023	11.3668	4.61417	1.41489
AKP14277	7.17937	50.7217	3.04062	97.6229	22.2712	125.714	32.0204	29.5286	15.1315	67.2333	29.3726	7.90342	6.30125	12.9588	69.73	10.8335	130.643	14.5189	8.60991	45.4995	34.3809	33.0324	13.6927	99.1501	16.5619	124.716	34.8106	73.6932	92.1494	39.611	37.4003	32.0203	106.885	33.9638	92.4003	19.7366	12.9587	37.4	10.3372	58.3134	2.83153	61.3093	35.1348	54.9126	76.0828	17.2051	45.8921	20.1077	18.2234
AKP14278	16.7379	22.2537	6.97897	32.4635	25.2067	49.207	10.1009	28.64	9.14168	37.525	30.0875	1.87473	1.90751	16.4409	20.6991	9.58799	32.4339	19.6798	12.1205	137.407	15.406	17.9594	9.12363	15.8339	22.1348	37.9418	19.2169	10.5807	12.6497	12.6637	16.2899	10.1009	6.35774	13.7452	32.6775	13.8856	16.4409	16.2897	11.91	32.7627	8.1878	9.46807	14.1942	45.1553	41.3839	11.777	9.0773	23.9391	8.97039
AKP14279	1721.21	371.451	1324.56	1686.19	1342.85	1496.82	1019.82	1162.19	271.089	1126.19	1513.5	765.532	781.169	2204.56	1344.81	804.085	1754.27	1453.3	768.248	559.479	1807.96	1521.78	250.301	635.502	576.656	2043.55	1355.81	5409.87	680.005	1188.95	854.693	1019.81	699.195	237.6	1195.99	1157.28	2204.56	854.685	2106.24	223.604	1186.24	1266.72	283.214	1573.83	1780.02	672.724	4758.65	545.833	873.256
AKP14280	473.664	409.463	215.036	460.266	350.293	463.878	434.455	388.73	267.695	363.24	446.09	65.3304	69.9313	659.373	265.782	875.457	365.232	464.057	629.236	745.938	605.54	454.238	273.364	406.586	447.976	734.368	392.383	477.547	389.288	578.332	892.541	434.455	398.393	253.453	270.027	574.027	659.371	892.533	665.787	322.019	135.667	578.916	311.679	658.053	343.758	218.76	419.156	514.026	704.181
AKP14281	245.525	116.478	65.6314	275.472	243.387	214.406	157.635	293.265	63.818	211.587	265.556	18.37	20.5559	343.054	213.256	640.241	292.721	210.294	574.551	940.046	291.938	225.992	64.0635	102.729	116.161	527.095	219.891	228.827	101.381	130.556	267.399	157.634	117.693	76.7661	123.311	234.391	343.053	267.397	308.979	133.993	63.7354	169.89	84.7045	448.265	253.801	67.1763	247.574	114.792	564.485
AKP14282	28.7354	108.274	47.5985	61.6493	132.968	56.4964	94.3733	72.6637	76.7142	31.6589	157.311	7.11751	8.40691	115.837	40.9338	62.4906	85.6207	123.197	82.8708	506.675	94.4377	90.5896	74.4191	66.1413	114.901	137.551	124.13	139.103	93.5538	88.5654	129.735	94.3733	84.2688	75.0905	22.414	145.954	115.837	129.734	64.8204	168.436	48.355	90.9874	96.0379	143.734	60.2493	106.451	110.21	105.967	46.7066
AKP14283	131.746	144.865	25.5073	184.262	284.623	128.356	22.8932	113.534	71.4016	130.635	306.903	4.66176	3.30377	69.3021	126.131	17.5412	140.598	246.639	24.1832	350.676	133.604	317.514	86.1492	105.983	125.042	200.526	288.702	4.29306	132.816	92.3826	86.2801	22.8932	85.9641	68.6853	158.55	51.7398	69.3019	86.2793	24.3893	144.462	41.5683	108.353	122.659	234.44	200.739	69.3465	26.7348	108.061	15.0862
AKP14284	80.1422	113.385	26.4913	247.187	193.279	201.763	27.3429	249.227	64.1509	177.669	171.367	13.7179	19.7295	17.9939	139.54	77.8165	147.894	125.705	74.1764	704.872	125.543	125.91	65.9272	110.927	120.396	301.075	118.902	24.5227	131.343	92.0417	61.0967	27.3428	103.69	83.2242	106.347	28.4032	17.9938	61.0962	118.207	119.075	32.3789	83.8369	94.4931	271.249	128.297	109.789	13.8831	150.552	71.486
AKP14285	21.3758	24.5902	15.0885	50.2602	82.3694	57.0481	10.8338	47.0118	8.44734	33.118	101.118	3.67681	3.12688	34.725	31.7908	2.78678	49.0485	76.1903	4.57769	176.957	39.1397	36.1984	5.49837	12.7984	23.4229	88.7063	75.378	9.65013	10.9992	18.9361	12.5275	10.8338	7.46673	15.5748	28.1364	21.1619	34.7249	12.5274	20.679	26.0433	14.9292	12.819	24.5579	77.8553	48.4113	10.4053	7.27475	18.0853	2.27563
AKP14286	1.11332	37.8788	3.77213	28.7634	73.8217	17.4428	12.188	15.2636	8.04509	18.3989	85.892	0.919202	1.9543	3.61719	6.48793	1.48233	36.2532	39.1759	2.19348	101.602	34.8117	34.1494	9.38746	20.9518	32.3606	43.8374	63.3058	7.61852	16.3963	19.6986	8.11966	12.188	3.37934	20.315	5.86176	5.24675	3.61718	8.11959	8.41586	47.4747	6.1473	6.089	27.9067	32.8452	25.1191	19.0098	0.790733	14.0317	0.892404
AKP14287	0.901635	34.6996	1.52745	6.13008	18.8795	13.2952	5.48364	8.65294	6.24391	8.94031	29.247	0	1.58271	5.85882	5.25431	1.32052	3.45412	17.5045	1.5447	31.4278	3.80981	8.29686	4.07278	26.8331	14.9757	11.486	17.8844	2.05664	17.5666	12.6081	10.8031	5.48364	3.3884	16.9093	14.2416	5.6655	5.85881	10.803	5.842	37.3493	1.77802	4.15262	26.152	9.85185	9.24677	7.69761	5.12306	10.7324	0.451701
AKP14288	6.9415	36.1356	1.95992	7.34132	12.5611	7.10814	5.62899	6.34449	6.03785	24.2178	18.9329	1.59199	1.01541	8.77059	8.98929	1.95114	18.467	14.9737	2.51061	17.108	10.4288	13.0117	7.20015	25.654	11.2092	3.57286	13.2589	0.879649	16.2101	11.8858	9.64297	5.62899	2.78703	22.2832	20.3043	3.93769	8.77056	9.64289	7.49605	43.9304	3.65029	4.66232	18.7806	9.27024	21.3567	3.11907	2.19119	17.2813	1.54558
AKP14289	2.26606	54.3481	3.8389	0	31.6329	0	2.75638	0	4.77603	11.2347	27.813	0.935471	1.98889	9.81655	6.60276	0	4.34057	30.2456	0	17.2334	7.66008	15.6392	8.87121	35.0418	20.3873	10.4972	23.9725	0	26.0727	14.8738	1.18048	2.75638	4.25799	24.1203	7.95401	6.22954	9.81653	1.18047	9.78836	84.2061	0	8.47979	27.5891	7.42812	9.29587	17.3098	1.60946	17.4534	0.454099
AKP14290	9.64423	20.9677	1.08365	19.2695	15.1114	23.3995	2.39409	17.2698	6.4002	20.1667	15.3571	0.650012	0.345495	2.55789	17.4915	2.43712	24.1284	15.7621	2.69759	9.47994	7.15225	11.1688	5.74926	18.8646	8.71761	13.9042	8.06839	4.04057	11.8362	8.81849	3.79369	2.39409	3.66989	12.6697	23.4891	4.71508	2.55788	3.79366	7.86417	29.1354	1.7854	6.06215	20.2275	27.5276	34.7184	7.95951	3.07541	9.50904	1.65654
AKP14291	13.1349	27.4027	5.4281	36.511	19.7085	29.7628	4.70941	19.2173	6.2708	16.1113	24.6602	4.73978	3.984	3.90385	15.2535	1.1389	24.7183	21.4809	1.96829	29.6712	12.7267	10.5034	7.39753	22.7875	14.4135	21.4551	12.7623	3.95888	18.9655	12.7254	10.9887	4.70941	5.48037	17.3234	16.8501	6.08199	3.90384	10.9886	4.94185	33.3447	6.31854	7.60917	17.306	24.9716	27.5534	8.03854	4.17217	14.3958	2.11353
AKP14292	4.59838	52.1017	3.61682	14.9182	16.3534	15.3775	8.86949	10.3327	11.0763	8.03358	21.6543	3.14575	1.96032	8.39494	11.1017	4.12831	12.4571	16.502	5.14325	22.0023	11.325	11.8883	13.0959	47.5334	15.0026	8.85198	15.81	7.04261	35.3525	14.3976	11.8406	8.86948	8.26071	27.7693	11.9902	11.0237	8.39492	11.8405	4.96575	52.9032	5.28534	9.79509	23.0527	9.61832	13.7435	5.43121	7.46511	16.3747	4.02818
AKP14293	10.0499	40.5226	7.80335	12.8115	9.98606	14.0861	11.4605	16.0748	11.2212	11.7645	17.9886	2.67944	2.02142	22.4484	10.0661	2.95496	16.4431	15.7512	2.5468	19.2402	11.678	9.3122	9.45763	27.2151	16.0839	13.0937	14.1204	22.2077	21.7453	12.01	22.905	11.4605	6.74868	22.7106	9.18646	17.432	22.4484	22.9048	5.42642	43.238	9.82663	8.13632	16.6442	22.6488	23.8344	4.98621	20.2241	15.1	2.68524
AKP14294	0	20.4844	12.0979	2.77441	5.9338	12.2226	1.24092	5.59461	9.52215	3.37191	7.15507	3.79033	6.71548	6.62911	7.43139	0.543323	3.90824	7.42721	0.961285	14.2239	6.03498	4.69384	7.06597	12.0551	12.0025	5.90732	9.44337	13.9622	12.2074	5.82275	11.6919	1.24092	3.68643	14.4786	14.3236	10.0162	6.62909	11.6918	3.30503	30.7626	14.8872	4.99224	10.594	10.0324	4.18499	11.0017	12.3178	12.1434	1.22661
AKP14295	19.7948	17.7108	17.3288	85.106	130.155	98.8094	184.704	33.3963	48.5391	21.8055	134.343	4.03338	4.46631	226.836	22.2388	8.66038	88.6768	117.921	6.97981	159.565	72.3225	94.2939	48.3018	9.50229	356.646	85.7874	120.191	210.558	13.4898	155.768	373.038	184.704	9.59129	13.206	18.6437	264.596	226.836	373.035	26.2595	21.7312	17.9318	15.1168	40.6716	89.7396	93.181	490.654	192.116	365.846	7.64806
AKP14296	139.212	0.148463	0	247.207	189.502	212.195	0	141.593	0.320577	149.123	276.063	0	0	0	138.829	0	224.083	223.501	0	166.33	161.735	97.363	1.1222	0.27182	112.186	278.36	200.281	0	0.122504	535.988	0	0	0.461686	1.07934	134.54	0	0	0	118.427	0.6486	0	0.0766206	0.285946	228.022	202.552	62.1941	0	99.7111	0
AKP14297	33.0801	34.8512	5.18894	36.6514	24.2292	56.457	11.1772	31.9147	7.00898	48.5942	42.9647	6.57515	4.839	9.95159	26.7743	3.09941	25.815	26.7593	2.09902	45.8115	8.28314	23.4879	15.496	23.057	27.1331	14.1889	30.7829	8.38402	31.3887	25.8736	19.7858	11.1772	20.7195	14.9041	36.5542	20.2088	9.95156	19.7856	25.1383	15.3003	11.1139	21.1605	21.4975	38.8229	40.208	13.2125	13.0528	21.4466	3.31449
AKP14298	45.0223	44.7377	1.39768	0	46.1979	0	0	0	3.28551	10.7283	30.8178	0.290407	0	6.41514e-06	0	6.36732	8.30899e-07	27.3286	0	0	32.9116	37.6651	0.494443	28.6382	6.07935e-06	0	65.6922	0	16.849	0.00380388	0	0	12.1152	9.48612	0	0.00105267	6.41512e-06	0	24.3095	27.1141	0	19.4674	26.6467	35.3854	8.221e-06	0.000820295	0	0.000220526	4.79335e-06
AKP14299	13.3686	14.3392	1.30659	33.5597	3.58881	17.0592	13.7595	18.3282	4.33478	18.6941	8.11395	0	0	6.68222	8.98912	1.50611	15.7582	8.73451	2.20224	12.3827	12.1667	1.57715	3.71613	6.30087	2.84674	19.0549	10.8789	16.4198	7.25693	9.09758	14.4642	13.7595	4.45917	3.64865	14.4383	8.48102	6.6822	14.4641	31.0941	8.45703	0.81116	5.32826	7.73302	26.9674	30.5843	6.00698	8.76458	2.88016	2.06073
AKP14300	0	54.3293	0	0	0	0	44.4312	0	21.9962	0	0	0	0	39.5593	0	0	0	0	0	0	0	0	43.9996	39.0779	0	0	0	0	41.0937	24.3231	50.7432	44.4312	12.3194	24.686	0	66.9444	39.5592	50.7427	0	51.9206	0	56.0777	30.5201	0	0	16.4131	0	25.5762	0
AKP14301	27.1059	28.6287	0	26.6631	25.494	22.8549	14.5564	16.6043	7.03265	20.4916	33.8758	0	0	29.5118	4.62119	10.3279	26.5127	25.8921	11.9801	27.5952	14.8651	21.6702	9.29156	18.1311	13.1712	20.3709	23.2605	18.4172	20.7916	12.4261	12.1677	14.5563	9.62807	12.7159	14.6764	11.6644	29.5118	12.1676	27.403	25.1197	0.113729	13.4469	12.9073	34.0288	22.7712	9.19954	13.7221	8.07629	11.846
AKP14302	12.9023	17.7141	0.84068	4.04866	3.46365	1.82936	6.63982	8.16415	4.78127	6.56078	3.48044	0	0.871095	23.1096	0	4.88933	2.85163	0	5.52615	10.0639	0	2.28322	2.98878	13.8997	4.80805	6.89638	1.31244	16.9791	16.4438	8.21383	20.1641	6.63981	5.30784	11.0673	0	15.9807	23.1095	20.1639	6.43066	15.4173	0	6.2852	9.24032	1.08446	4.07141	3.56769	8.45892	11.1189	4.27606
AKP14303	7.3455	3.85119	0.746636	5.99292	0	8.66516	2.05503	3.2226	0.575034	5.58406	0	0.545826	0.322353	9.22801	2.7824	0.880212	6.47226	0	0.843161	7.07596	0	0	0.663608	1.84315	4.98188	10.2082	0	0.837761	1.803	9.01391	7.95928	2.05503	0.70074	1.41481	4.12531	3.80788	9.22799	7.95921	7.93233	2.10311	0.753235	1.01493	1.78862	9.47089	7.53323	1.25423	1.25211	3.49741	0.809589
AKP14304	8.46051	4.00211	1.45143	5.09686	0	4.93497	1.56322	4.11114	1.35431	6.5485	0	0.840007	0.704971	1.91374	3.58857	0.584623	5.43615	0	0.504564	7.73739	0	0	0.903018	2.43727	4.15053	8.80588	0	0.366428	3.58162	9.04657	2.45477	1.56321	1.30029	2.11703	4.88684	1.93471	1.91373	2.45475	7.63295	3.06627	1.39386	2.09628	2.37766	8.19134	4.50311	2.45421	0.532447	2.8495	0.547255
AKP14305	21.2513	62.2285	0	7.2242	9.27051	12.2408	17.7716	32.7772	19.1957	17.56	2.32886	0	0	10.0691	3.87007	0.353686	15.2648	3.22325	0	16.8351	2.2449	4.07405	11.1993	8.91317	3.6768	27.6874	7.02552	0	15.4857	5.30659	42.8988	17.7716	7.29524	13.4644	18.6483	13.5621	10.0691	42.8984	25.8176	32.3644	0	8.41122	52.3174	11.6103	16.3458	2.38724	1.8867	14.8799	0
AKP14306	0	101.05	235.671	0	0	0	27.5466	0	38.9637	0	0	37.3955	59.6296	14.0149	0	41.352	0	0	19.9535	0	0	0	35.073	85.898	26.8676	0	0	14.7591	93.3068	38.777	16.8535	27.5466	49.5677	72.1518	0	25.4109	14.0149	16.8534	0	68.9784	211.809	24.2129	25.4867	0	0	40.7035	18.3823	49.8357	39.5469
AKP14307	0	263.399	0	0	0	0	13.6769	0	1008.87	0	0	0	0	12.1772	0	0	0	0	0	0	0	0	934.539	118.103	420.203	0	0	0	117.296	38.5056	0	13.6769	63.3834	478.731	0	0	12.1772	0	0	1349.36	0	184.487	1075.03	0	0	707.326	0	338.535	0
AKP14308	31.4482	21.2395	12.1903	126.979	9.36121	110.595	154.504	19.8262	19.4719	36.237	11.9523	1.84417	2.15994	336.508	21.7815	3.48146	129.925	12.9049	4.37603	207.191	2.62754	7.63123	18.6584	21.2746	201.739	183.664	10.214	282.232	28.8401	219.402	253.608	154.504	36.6832	15.5802	15.0368	223.98	336.507	253.605	42.7214	15.3194	8.83648	49.0375	18.4256	147.295	120.483	135.951	250.159	197.621	3.61857
AKP14309	1676.81	291.926	209.265	1657.21	497.917	1755.74	206.886	2312.27	232.427	2319.39	568.138	393.693	351.946	259.426	2343.36	1466.62	1877.79	471.069	1047.85	690.529	859.243	737.642	219.349	414.201	298.299	1827.98	442.877	889.833	353.891	516.672	266.398	206.886	326.16	250.445	2218.01	184.905	259.425	266.395	1445.05	239.243	200.502	504.723	367.849	1796.91	1486.32	198.738	598.406	293.39	1044.17
AKP14310	1240.56	169.434	287.625	1176.49	495.845	1405.68	99.632	1905.77	149.409	1895.09	559.134	114.9	124.936	173.969	1811.98	249.666	1224.69	507.549	194.279	1213.58	346.773	313.443	169.549	210.214	184.918	1276.44	485.835	230.37	195.926	287.763	142.508	99.6319	180.001	99.9625	1607.8	103.686	173.969	142.507	1185.09	174.397	299.21	287.511	257.425	1329.45	1358.71	122.206	143.462	172.612	221.507
AKP14311	266.54	280.811	606.236	375.856	34.4514	363.918	132.087	433.095	318.039	326.286	69.2368	69.2798	51.9864	363.501	373.935	219.502	255.275	59.8918	229.167	287.79	66.7407	22.7102	261.607	174.258	341.597	617.358	39.1627	337.768	202.935	284.539	159.422	132.087	159.811	230.17	277.207	139.569	363.5	159.421	234.531	445.013	510.041	309.739	445.407	485.398	334.096	430.271	175.286	359.432	213.65
AKP14312	40.1276	163.303	0	51.1541	70.0201	46.2273	155.583	0	6.79617	0	35.1797	0	0	937.068	0	4.00708	96.0793	12.1726	4.51156	25.431	38.1504	57.6961	9.06303	70.7969	52.0704	87.1344	39.7977	343.244	85.6745	111.653	388.033	155.583	41.1081	63.5603	0	156.606	937.066	388.03	81.2501	70.9906	0	81.6462	52.7415	60.2884	0	10.1423	208.41	63.2182	6.03094
AKP14313	205.097	82.542	0	140.695	113.579	144.311	8.77646	191.106	10.2613	169.473	148.584	0	0	15.6282	121.668	4.12883	197.311	113.255	5.33904	42.0298	110.015	95.3542	11.6499	46.1797	21.2485	201.254	112.059	8.40413	61.0438	35.8368	24.9515	8.77645	27.426	29.7241	139.562	8.31993	15.6282	24.9513	225.129	34.2276	0	27.3978	25.507	182.838	210.653	10.0711	9.81306	20.8531	4.52221
AKP14314	105.301	310.971	0	36.1729	59.3134	49.0335	34.3808	24.3143	22.0267	31.1406	89.4013	0	0	79.2282	35.5267	1.47581	39.2785	63.2127	1.70909	45.6605	54.3297	34.8492	28.0385	164.937	29.1499	52.6303	64.4931	17.6984	215.786	75.2848	209.605	34.3807	54.4725	64.0478	23.3439	41.3541	79.2279	209.604	75.4097	173.533	0	60.3032	86.924	35.1231	43.1967	6.9728	9.44707	27.9399	0.66636
AKP14315	36.3076	136.427	3.50705	10.3937	62.2429	15.8501	65.8583	20.9589	8.82224	15.7901	55.8434	3.41842	1.6772	167.632	15.776	1.18734	22.572	68.015	2.78277	40.7722	67.826	51.2878	9.39913	72.2028	18.9556	28.0318	84.2319	27.6061	83.4516	33.6293	115.144	65.8582	31.4876	37.129	14.5329	70.7941	167.632	115.143	31.6417	64.2191	6.02934	35.571	37.8634	36.1921	25.4769	6.8692	28.5018	19.6242	1.40409
AKP14316	19.2041	160.073	15.363	1.45073	53.3676	7.86605	57.1009	7.31352	25.0562	14.1053	67.3446	8.36826	6.08661	97.0576	1.55434	1.13641	1.02181	33.6585	0.639741	71.6717	27.9503	24.544	24.7389	44.8254	31.0111	16.0624	53.6116	7.30082	65.6326	35.9275	116.716	57.1008	20.2015	30.2832	18.7244	51.1174	97.0573	116.715	24.1947	81.8908	19.356	36.2389	66.8572	16.3206	10.9416	9.10851	4.54655	29.8812	0.534493
AKP14317	0	224.571	0	0	0	0	62.7888	0	18.6506	0	0	0	0	106.217	0	0	0	0	0	0	0	0	15.5447	99.4025	42.8687	0	0	0	123.535	47.1397	155.966	62.7887	64.1657	36.6298	0	24.3267	106.217	155.965	0	59.7462	0	65.3789	62.8465	0	0	4.6389	0	50.6008	0
AKP14318	106.781	0	0	54.9396	0	65.7678	51.3799	69.4211	0	78.0445	0	0	0	131.555	54.6588	7.21521e-05	84.1764	0	7.51677e-07	103.05	0.595687	0	0	0.156864	36.9821	84.7712	0	9.27597	0.0825166	25.1908	121.504	51.3799	0.188497	0	65.8447	44.2022	131.555	121.503	126.078	0	0	0	0	87.1485	88.5227	14.5093	11.7395	36.0169	7.768e-07
AKP14319	0	145.972	0	0	0	0	97.2707	0	155.41	0	0	0	0	114.161	0	0	0	0	1.24548	0	0	0	162.002	55.1486	196.215	0	0	0	73.6069	22.8211	196.931	97.2707	37.8281	58.9568	0	34.2602	114.161	196.929	0	327.715	0	71.1495	296.766	0	0	251.527	0	213.789	1.45681
AKP14320	38.4533	39.8081	3.70133	28.9167	107.764	37.8551	10.9848	37.1431	23.9453	34.1813	101.646	0.841817	2.42898	26.0281	30.5575	6.47738	33.4802	78.8251	6.53801	47.8167	73.8557	59.1981	24.651	19.3792	24.7977	31.3753	77.4301	1.99347	21.7195	8.39662	36.5735	10.9847	8.42134	20.6719	25.052	10.2965	26.028	36.5731	30.2003	57.6749	3.79149	14.7586	48.0894	34.6956	31.3696	43.3271	1.86214	28.5564	6.33389
AKP14321	35.3604	61.1398	0	62.5067	65.8151	74.9532	21.5058	87.2619	69.2037	40.9059	80.6009	0	0	82.335	66.9708	0.470804	98.2114	68.6494	1.21161	64.9884	26.8944	84.0584	89.447	29.4037	51.3905	45.0459	88.8433	8.06577	33.0903	34.3099	51.578	21.5058	25.5552	28.6768	49.647	18.053	82.3348	51.5775	45.8224	102.319	0	57.0003	119.024	88.8654	58.0226	92.1547	0	49.518	0.708595
AKP14322	56.7392	114.788	0	69.3702	120.816	68.135	42.1241	67.8216	152.45	66.4589	126.702	0	0	70.7556	61.0513	16.6249	62.9006	105.668	21.1969	365.503	72.0121	61.9783	155.369	60.1673	112.256	77.5332	108.439	28.6638	84.4054	47.9771	76.6997	42.124	40.8042	68.2795	57.3472	47.9638	70.7554	76.699	55.6967	245.217	0	59.9614	164.961	80.2295	67.631	215.564	26.678	120.478	15.3013
AKP14323	259.085	275.447	40.1654	220.847	555.309	257.82	42.8707	207.821	494.408	186.558	480.422	1.96666	2.61331	37.334	147.992	90.1595	164.912	438.788	93.4298	1012.6	283.232	328.531	496.977	145.473	412.872	300.741	415.203	27.7814	222.479	92.035	58.6938	42.8706	100.108	184.363	149.128	36.6788	37.3339	58.6933	217.953	590.086	51.5196	118.61	508.096	282.242	99.5546	874.301	28.8678	441.726	75.8812
AKP14324	0	1157.44	3297.6	0	0	0	281.623	0	3800.51	0	0	276.115	180.629	185.735	0	385.901	0	0	323.201	65.2135	0	0	3697.84	252.695	2172.02	0	0	195.598	463.055	230.031	196.552	281.623	344.566	2277.51	0	127.97	185.735	196.55	0	5265.5	2671.77	409.747	6036.82	0	0	8615.49	48.7231	1969.36	481.144
AKP14325	353.433	537.982	524.245	427.189	272.845	439.755	447.576	485.292	242.958	411.617	301.836	323.787	314.69	327.13	358.949	22.2754	395.685	240.209	24.884	394.453	207.305	221.523	236.194	284.407	380.114	453.543	245.423	340.513	335.224	451.963	422.042	447.575	264.603	349.288	351.213	464.363	327.129	422.038	266.064	392.429	541.025	311.25	378.524	511.973	349.777	74.2083	276.242	395.877	25.0098
AKP14326	256.713	394.839	95.2702	254.751	217.186	206.715	380.468	245.299	228.173	208.909	241.54	48.4384	46.0869	236.247	181.333	115.659	141.558	188.783	156.653	380.026	165.448	157.087	233.676	198.506	383.138	263.514	204.025	269.863	211.531	268.067	493.391	380.467	164.351	330.554	159.282	412.179	236.246	493.386	185.514	419.391	85.9066	230.83	318.025	334.334	130.307	117.389	245.868	390.815	150.887
AKP14327	30.0957	251.792	38.2386	122.77	35.01	55.4728	924.346	61.8915	222.008	49.7365	39.5772	24.8482	6.60367	570.389	241.153	54.0955	43.2357	182.589	69.607	38.1465	63.5839	196.167	326.269	160.254	93.7267	0	0	720.813	140.818	34.3548	721.193	924.345	126.152	404.244	26.4095	620.514	570.388	721.187	0	508.758	23.7394	177.595	237.092	82.2114	61.7297	101.423	662.636	126.436	39.2011
AKP14328	1.04117e-07	68.4707	14.3449	6.75808e-07	350.836	0.000360111	194.259	0	109.061	0	396.51	11.1693	16.2439	208.153	0	6.63523	0	282.99	13.2069	113.537	197.779	201.238	129.15	60.9569	191.837	0.000311018	328.239	514.219	52.9477	103.617	155.826	194.259	42.4715	76.3902	0	212.861	208.153	155.825	0	197.994	13.0435	54.6501	95.8644	63.1534	1.61118e-06	218.263	484.683	200.217	11.0996
AKP14329	0	0	0	0	0	0	26.5202	3.78658e-07	1.27293e-08	0	0	0	0	9.92368e-07	0	0.000477378	0	0	0.00132167	245.942	0	0	0	4.29556e-08	107.869	0	0	51.6971	0.681717	148.874	21.4039	26.5201	2.97175e-08	0	0	21.975	9.92365e-07	21.4037	0	0	0	1.26369	0	0	0.00443736	181.522	45.1848	95.4418	1.65143e-06
AKP14330	164.118	40.2944	0	425.422	159.181	449.632	13.6071	432.792	56.5637	507.857	178.112	0	0	18.2508	413.642	18.4401	565.688	145.895	18.6396	145.129	85.8758	67.4085	57.138	23.9633	35.9121	327.389	148.692	38.0282	29.8607	27.9697	17.445	13.6071	23.148	36.1788	488.287	16.3542	18.2507	17.4449	139.274	60.3641	0	33.5305	68.1497	368.904	596.346	74.5873	33.6775	34.1608	14.6144
AKP14331	0	0	0	0	119.417	0	26.0152	0	0	0	49.6895	0	0	116.325	0	0	0	32.8073	0	326.326	75.2684	26.96	0	0	0	0	115.938	233.248	0	0	42.0819	26.0152	0	0	0	36.7964	116.325	42.0815	0	0	0	0	0	0	0	0	145.495	0	0
AKP14332	9.79482	17.2512	0	25.9797	55.1843	24.1031	22.3138	16.0419	12.7945	14.5001	63.3077	0	0	35.2898	18.8845	4.37686	12.4314	45.285	5.48047	5.74862	29.1458	25.3493	14.1258	7.57372	0.392028	14.2138	45.978	49.5023	10.0839	0.939938	21.9504	22.3138	9.40871	8.38883	17.0652	29.3588	35.2897	21.9502	7.12685	20.4406	0	13.5858	17.8468	26.1182	17.2766	0.511458	38.5968	0.969729	5.87971
AKP14333	0	46.207	0	0	46.5433	0	2.6174	0	48.2677	0	61.7847	0	0	6.4086	0	30.838	0	54.2761	31.6495	0	20.1565	11.7088	37.2596	62.783	14.1472	0	28.1584	110.637	63.8758	32.7131	0	2.6174	67.0256	37.6282	0	3.38026	6.40858	0	0	49.4837	0	96.9366	39.2971	0	0	45.4435	82.5886	18.8334	40.8845
AKP14334	74.6826	27.9682	0	108.805	85.6365	116.024	7.13761	74.5979	16.7041	58.1843	76.6981	0	0	8.66586	68.391	2.55692	106.268	69.906	3.47288	60.8533	64.0151	57.2693	21.5261	14.4749	24.3659	67.9562	71.9524	15.8184	14.5668	17.9637	6.11369	7.1376	11.1031	10.8154	119.836	7.54192	8.66583	6.11363	33.4117	31.8464	0	16.2768	22.1584	85.1004	118.169	42.1868	10.6086	15.6876	2.45867
AKP14335	23.0343	18.3536	0	26.8469	38.2794	57.6203	92.0605	13.5342	13.8709	48.9429	28.8487	5.43371	2.88813	188.878	33.5583	9.63879	72.4855	47.9135	13.5301	6.25631	16.6852	25.2336	20.8097	22.0823	11.3866	22.8651	43.5142	258.955	20.1925	34.7457	42.8554	92.0604	22.3546	28.3543	34.6508	115.015	188.877	42.855	17.7675	16.0365	0	19.8915	22.3882	43.1465	20.2483	32.5291	273.446	11.5203	7.91295
AKP14336	0	26.9025	0	0	0	14.8174	19.5567	0	72.6132	0	7.04766	0	0	39.1775	23.4235	2.14067	0	0	3.44311	0	0	0	55.6792	51.6011	27.8171	0	0	9.16842	28.3647	68.8241	16.7512	19.5566	27.8868	36.6717	0	0	39.1774	16.751	0	75.9051	0	25.4543	37.4221	0	0	97.5286	0	22.515	1.61093
AKP14337	25.0497	5.43342	0	71.9083	16.1889	73.1055	26.238	43.8826	14.2465	64.396	26.8412	0	0	42.954	85.1538	5.18813	83.9686	23.6405	8.82157	16.7573	5.88034	3.2015	11.3152	18.8809	27.9302	49.9616	25.7639	12.6975	16.012	24.6232	37.6983	26.2379	13.6782	11.9914	51.2903	36.6178	42.9539	37.698	18.0339	25.4328	0	21.2313	11.96	51.7007	97.0507	45.023	21.7451	18.514	6.83245
AKP14338	26.6682	3.59846	0.423996	41.771	24.6082	43.7916	1.35304	33.8317	3.71762	39.6003	27.9443	0.275521	0.146445	2.95147	28.5578	0.282248	43.688	22.5384	0.619357	21.8181	14.3026	12.5861	3.45024	3.08324	4.61892	27.3512	25.5454	8.24623	2.67915	4.15851	1.39073	1.35304	2.2027	3.10098	41.3343	2.8832	2.95146	1.39072	22.5591	7.19307	0.526454	3.6647	3.59935	38.2642	51.6727	8.19709	8.69051	4.67316	0.536188
AKP14339	221.259	101.223	34.7457	163.953	83.8683	163.818	110.376	146.56	70.362	129.417	91.5398	26.1705	18.5469	203.95	103.224	219.291	84.5252	104.071	218.176	217.426	118.703	109.618	72.6193	111.161	107.532	168.427	77.2562	187.135	123.379	135.154	158.649	110.375	107.801	74.3458	104.715	86.8939	203.949	158.647	271.152	105.633	44.1224	133.821	104.602	152.12	119.831	67.5832	156.266	121.85	258.933
AKP14340	77.3663	42.1346	14.5628	51.7147	49.9997	61.4583	48.4792	78.5693	30.1964	61.13	56.8648	3.87131	4.57263	68.5536	54.2696	82.4418	67.61	51.2047	95.259	160.961	53.9342	47.1421	28.0832	42.0301	42.906	71.1955	50.6368	60.3101	46.8357	55.7545	89.97	48.4791	47.0272	30.1039	42.5171	59.9488	68.5534	89.9692	108.02	43.0832	13.6641	54.0633	31.1552	79.4121	61.4445	42.1376	69.1952	47.7873	89.1065
AKP14341	34.9801	67.0019	11.757	57.3825	39.0991	51.5117	89.6406	33.9627	64.0553	49.5795	36.7784	30.0629	24.6378	86.013	45.5211	43.3255	60.327	39.1213	59.9501	62.6405	71.8518	52.3115	62.6037	69.536	39.1126	50.0252	36.2152	72.2655	62.6004	29.3439	108.882	89.6405	41.9599	68.5862	52.6523	98.216	86.0127	108.881	33.4729	80.7241	11.2922	48.4824	86.3442	50.1913	72.3864	173.903	75.8596	40.8793	43.3431
AKP14342	28.2193	154.335	76.3568	56.4918	16.7176	54.663	79.6158	44.0619	87.4835	62.6126	22.9072	14.0225	14.7919	195.679	40.7316	881.213	40.7903	25.6807	1108.09	90.9108	609.887	478.876	84.9011	410	11.9347	59.0068	17.9672	466.971	496.687	1072.12	196.553	79.6157	572.701	75.6226	36.2273	101.794	195.678	196.551	33.5776	103.86	90.1709	752.133	78.3136	58.8135	36.1756	8.33591	539.111	12.9896	894.683
AKP14343	55.6262	148.463	80.9959	63.1365	27.809	69.06	47.5315	50.4218	171.084	61.5388	25.3912	10.6278	12.1047	73.6858	39.5158	85.0808	58.1185	25.6597	90.6926	90.6096	90.9101	76.8515	170.005	160.02	19.7257	74.5361	25.5327	103.29	164.254	138.411	72.5647	47.5314	177.949	121.401	62.9323	68.4259	73.6856	72.564	48.1554	169.991	89.5687	173.355	142.232	74.3435	48.5613	27.8869	155.094	18.0259	79.1348
AKP14344	56.5969	11.9581	36.5757	0	1432.85	1.99197	2.09231	856.609	14.0212	158.62	1270.54	276.304	296.298	1.75574	615.164	965.765	13.2533	1358.45	800.849	92.5129	1211.75	880.67	9.38198	14.5276	50.8704	0	1467.14	3.99702	14.3098	24.1786	0.90146	2.09231	11.6034	14.854	201.143	1.84709	1.75574	0.901452	61.3771	20.6355	28.2128	19.414	14.7304	5.08145	0	38.0254	4.22088	48.9139	1033.23
AKP14345	0	0	0	0	0.000906915	2.59597	128.349	0	0	0	1.49745	0	0	88.1105	0	0	0	0	0.272007	0	0.862703	1.53415	0	0	0.383417	0	2.15986	9.75147	0	0.315636	246.189	128.349	0	0	0	107.033	88.1102	246.187	0	0	0	0	0	3.72295	0	0	28.5042	0	0.228965
AKP14346	1223.52	969.047	129.547	1513.97	725.888	1026.12	372.066	1224.53	836.249	1374.96	933.21	40.4074	21.4774	596.283	1711.23	37.4681	1288.99	1454.91	83.8466	10506.8	868.547	900.709	876.914	601.521	821.352	1020.21	857.513	460.494	696.368	405.035	809.476	372.066	459.807	731.789	1223.97	446.871	596.281	809.469	1294.84	1334.16	91.6854	616.341	933.211	868.984	1129.31	428.823	382.36	779.594	36.7776
AKP14347	213.981	351.286	132.616	200.766	190.84	201.808	215.166	184.821	429.09	209.819	183.219	126.025	117.694	116.257	173.538	54.6066	169.415	167.902	50.0406	259.47	172.394	137.834	409.398	218.412	230.031	214.77	182.983	266.012	233.29	233.882	221.086	215.166	216.297	306.579	155.225	155.466	116.257	221.084	247.251	460.144	137.281	257.468	423.22	198.738	158.004	126.597	233.542	223.742	44.0236
AKP14348	382.492	219.603	78.7689	356.675	341.646	368.611	292.275	345.195	297.227	283.492	308.596	74.6435	69.411	217.548	321.877	269.401	288.621	346.406	218.233	168.61	290.087	251.602	297.813	160.401	201.894	290.352	327.765	229.608	163.478	181.366	315.186	292.275	169.826	201.193	316.709	253.087	217.547	315.183	412.086	304.97	81.6511	191.305	268.184	325.58	350.571	237.57	223.41	204.515	216.741
AKP14349	320.199	277.591	117.971	377.15	228.776	315.817	83.3372	332.892	206.214	356.296	212.664	138.73	122.239	98.4196	320.649	194.037	357.664	267.057	204.853	171.73	208.597	210.333	215.085	266.842	119.561	376.303	230.018	238.061	254.068	208.083	108.491	83.3371	229.973	199.483	313.169	119.43	98.4193	108.49	323.801	247.822	123.672	248.036	241.945	354.525	316.732	85.3904	279.022	133.062	196.456
AKP14350	339.587	172.244	161.975	239.099	236.512	200.541	426.434	204.912	201.516	217.944	247.614	74.4041	87.7758	720.669	139.295	1110.31	198.93	236.029	841.712	368.442	221.041	182.875	186.656	62.2063	258.594	257.092	252.869	236.894	91.8847	157.755	238.736	426.434	84.6665	169.897	179.375	424.694	720.667	238.734	263.466	273.816	186.812	99.3331	232.972	199.337	187.094	199.502	315.343	231.62	999.397
AKP14351	190.477	317.625	156.103	99.3298	262.47	103.336	749.536	137.033	353.685	144.412	240.673	72.1475	74.1106	1090.13	122.445	601.029	98.1721	225.166	576.629	843.018	269.999	270.897	357.586	120.977	595.647	193.529	245.65	338.851	146.618	300.54	1181.63	749.536	108.481	293.72	123.034	798.64	1090.13	1181.62	129.566	480.406	161.168	203.378	325.497	160.495	101.499	465.53	269.456	570.192	627.544
AKP14352	149.671	481.84	99.964	96.4031	225.02	99.6662	702.436	140.398	597.727	127.611	219.375	45.6075	45.3672	912.842	115.898	843.196	77.9597	224.916	855.14	418.739	206.946	156.759	581.278	185.134	797.693	155.989	225.313	228.932	222.598	457.409	1103.23	702.435	149.818	412.933	93.3622	714.365	912.839	1103.22	134.217	889.364	100.569	310.401	537.24	143.456	81.0864	524.823	207.495	800.999	854.688
AKP14353	32.2883	28.8895	14.9093	48.1732	29.7355	52.0749	49.5026	43.3448	32.7433	44.8372	31.6488	8.88615	9.15116	54.2736	32.9935	96.4292	36.5072	31.2882	86.9132	85.546	35.624	33.0131	29.44	23.3883	28.0871	41.0284	36.4705	58.0507	29.2041	41.3369	67.6317	49.5025	24.4369	26.4808	33.4493	68.9497	54.2735	67.6311	46.9747	40.4313	13.7072	34.9182	27.8613	49.4905	44.1513	16.3219	65.2943	32.4989	87.6639
AKP14354	35.4275	31.6409	32.0029	30.1845	19.8237	31.8235	37.6383	30.1262	30.853	21.4922	26.3413	18.8831	19.2863	43.7103	21.2335	9.31452	31.1385	19.045	8.6433	78.4408	30.6973	26.6512	26.6041	28.4912	22.0352	31.4205	30.8368	75.696	36.9781	46.3281	57.5862	37.6383	35.8126	25.4579	18.4955	43.9411	43.7102	57.5857	41.8898	38.9288	32.5436	38.5972	32.7591	31.3603	25.0651	7.45567	60.0389	26.6899	8.76189
AKP14355	1060.15	217.903	116.557	1269.1	579.05	1379.55	65.1323	1476.43	297.046	1370.37	449.505	18.0297	15.228	71.9212	1596.82	129.922	828.552	424.679	113.825	108.061	189.095	214.71	287.185	95.2225	134.566	902.806	408.233	88.0224	166.218	100.564	66.0739	65.1323	134.297	249.27	1460.55	81.7659	71.921	66.0733	767.54	262.41	126.711	186.511	444.755	1049.88	888.451	39.7868	110.481	142.011	68.6375
AKP14356	102.216	56.4263	19.823	144.127	79.3525	151.459	22.2114	197.688	78.4258	161.639	75.8115	5.02547	3.2238	32.7326	159.007	10.4516	100.509	69.7813	10.2302	99.4972	38.3129	32.8338	75.7207	43.3573	56.2142	136.849	66.6122	43.3278	38.7676	25.9957	38.9249	22.2114	34.7061	53.7246	157.659	30.2512	32.7325	38.9246	72.9834	105.484	18.2943	26.7648	84.5533	179.113	123.555	53.1912	48.2995	53.6411	8.32789
AKP14357	446.421	390.738	152.238	353.444	280.454	368.234	1148.62	409.352	431.607	368.082	293.108	297.579	329.696	926.136	334.342	337.076	338.249	342.948	355.426	496.337	719.827	1039.59	427.604	506.489	374.153	340.75	353.946	571.964	481.326	417.22	1095.09	1148.62	422.912	365.861	391.742	1105.05	926.134	1095.08	599.477	349.208	154.155	370.492	385.285	366.37	379.048	213.185	677.718	358.587	394.773
AKP14358	354.075	164.984	91.6206	387.81	246.519	375.957	91.2932	452.749	105.546	449.44	214.427	42.2833	34.8742	128.14	307.449	33.976	406.764	213.208	20.6489	555.115	271.616	298.601	101.042	139.634	112.438	412.098	169.306	255.79	152.255	191.76	93.8361	91.2931	131.456	123.524	291.336	106.111	128.14	93.8353	228.845	133.666	97.1607	183.764	148.29	454.422	307.886	36.1047	145.495	115.613	19.7291
AKP14359	3410.66	1080.29	2882.05	3333.97	5619.35	3424.52	198.475	3746.86	3183.37	3189.72	5700.03	541.655	555.947	86.0102	5635.11	329.015	5288.38	4310.16	273.113	1206.74	1221.1	1184.06	3209.1	241.971	2336.41	3250.87	3998.42	292.043	475.824	354.664	139.412	198.475	367.474	1678	3558.04	195.076	86.0099	139.411	1148.71	4771.72	2295.85	469.687	1917.63	2805.29	4231.35	5460.98	242.036	2417.09	227.341
AKP14360	504.089	774.891	1323.08	484.225	1038.07	505.458	351.31	457.605	1877.17	379.873	1093.74	338.389	344.434	238.461	638.966	241.826	432.881	958.85	230.213	749.326	415.432	414.409	1878.73	199.897	1456.85	516.199	908.741	391.202	264.245	340.056	411.972	351.31	206.664	749.462	407.597	381.319	238.46	411.968	334.398	2653.61	1382.64	295.007	1258.01	485.733	363.377	1018.41	379.598	1492.52	221.452
AKP14361	338.616	254.66	93.3579	238.947	411.158	218.449	395.867	289.163	269.479	295.161	469.354	46.7784	44.2885	270.606	248.274	207.537	224.894	399.324	229.035	415.031	287.47	242.861	272.988	318.865	277.383	233.752	385.146	313.751	285.131	317.882	561.479	395.866	247.886	217.513	254.415	420.503	270.606	561.474	469.154	336.716	87.7237	216.731	218.495	221.029	216.987	221.566	335.915	273.047	226.253
AKP14362	480.925	245.082	788.353	305.803	462.859	414.525	845.916	521.783	247.935	423.121	646.087	507.05	393.254	783.136	413.334	351.488	424.149	629.728	296.379	236.814	383.033	291.848	255.269	427.015	201.135	420.724	549.032	733.963	342.885	275.48	524.499	845.915	340.566	187.646	267.178	740.537	783.134	524.494	728.579	358.306	754.611	249.981	216.815	355.368	482.571	348.243	818.306	244.681	313.734
AKP14363	210.627	57.3434	246.415	186.399	276.376	231.022	64.1677	205.886	49.6214	196.633	321.038	127.645	142.113	69.4337	157.076	41.5787	191.031	278.466	39.9774	278.929	283.106	262.796	49.2816	58.5897	57.5608	212.265	310.097	333.325	83.0551	69.4492	69.8064	64.1676	65.3968	44.8898	172.327	59.7327	69.4335	69.8058	340.973	112.124	269.715	84.4605	56.9464	196.907	189.157	44.8125	275.401	57.1583	39.7388
AKP14364	401.514	144.825	565.82	297.401	467.078	285.637	233.931	304.287	61.0951	292.602	517.304	457.525	441.767	307.655	300.328	71.343	300.62	516.825	55.8983	283.822	691.985	1067.17	56.779	122.86	89.4763	293.22	491.534	592.688	203.632	184.277	223.384	233.931	150.747	94.4755	296.87	261.491	307.654	223.382	428.55	121.968	607.365	177.398	141.591	264.881	233.511	30.0154	462.196	80.9713	55.8112
AKP14365	19.603	13.6671	14.0101	44.1396	42.7575	62.1027	2.23544	46.4206	17.7069	54.6685	50.4835	1.51734	1.07533	4.64408	35.6991	19.0859	38.7225	15.5884	21.0952	155.878	21.7433	14.0928	14.3892	5.54082	33.0684	40.8952	21.062	5.58935	8.08211	18.1815	14.0415	2.23543	4.25016	9.31508	58.0566	5.94246	4.64406	14.0414	10.5845	37.691	18.8453	5.99547	19.3039	30.7906	42.721	6.60626	1.74037	29.1674	13.5035
AKP14366	7.65161	0	0.278471	14.5097	0.0064359	18.4251	9.68602	119.069	0	103.491	10.1029	0.552563	2.26721	0	133.202	1.18253	9.68605	5.93555e-08	1.35042	63.1825	2.13838	4.24514	0.188684	0.106083	12.902	23.4875	0	0	0.209529	13.3092	5.81956	9.68601	0.0778884	0.309307	86.7794	7.88678	0	5.81951	12.5707	0.470875	2.01387	0.0339047	0.00224341	18.9473	22.5563	9.46652	0	17.6575	5.77366
AKP14367	55.1661	101.873	75.08	57.0723	67.8026	64.4472	63.1654	96.9811	84.6469	78.3865	66.9613	39.9178	40.0768	48.4821	56.8412	30.9857	50.3196	77.5649	33.8908	231.119	50.8452	60.0091	95.4454	107.627	84.269	90.4501	75.4307	32.6762	120.87	71.0315	87.6859	63.1654	110.518	93.4852	53.5597	91.4206	48.482	87.6851	30.6711	93.2657	62.8548	109.275	80.1515	59.4975	61.2994	27.3567	43.2415	56.4211	33.7304
AKP14368	673.753	391.699	28.7228	960.965	802.203	768.72	333.058	1140.95	212.785	1401.5	1036.88	30.6135	34.4905	352.482	1116.4	101.859	1647.49	984.412	128.188	1053.62	1589.77	2338.32	211.292	1163.86	189.056	1048.93	906.877	562.4	1384.82	617.886	202.073	333.058	1417.08	452.659	1081.23	422.164	352.481	202.071	819.296	389.391	31.2473	692.39	238.993	975.811	1249.99	96.8319	658.598	186.838	109.612
AKP14369	337.35	300.128	185.441	354.545	453.462	350.395	155.262	368.508	308.942	302.145	483.36	124.041	115.905	131.487	358.678	143.877	297.723	430.764	136.97	516.799	373.318	394.51	301.406	140.482	315.784	413.843	449.193	212.368	210.518	172.017	129.336	155.261	193.693	256.553	312.211	157.677	131.486	129.335	380.006	481.096	186.824	221.575	335.992	400.677	318.006	418.577	221.894	299.126	124.822
AKP14370	321.584	322.261	205.1	291.995	357.97	276.487	221.991	296.197	429.871	297.389	379.272	153.433	144.626	158.842	293.986	262.092	281.69	369.101	333.144	412.749	344.6	289.825	422.852	271.755	331.075	354.706	362.823	411.217	296.206	244.605	278.166	221.99	297.871	319.371	252.702	245.757	158.841	278.164	426.786	546.636	221.892	301.763	395.527	311.659	268.51	470.05	421.326	332.124	291.88
AKP14371	262.491	1464.07	127.847	392.621	290.086	447.54	2035.47	503.823	1387.05	260.278	333.681	140.87	161.27	2686.43	286.815	749.662	226.258	254.803	548.642	407.569	366.017	332.125	1252.89	2316.76	699.394	440.786	590.089	2544.68	1836.26	1119.9	1278.54	2035.46	1511.94	1563.31	437.647	1618.46	2686.42	1278.53	425.193	2170.69	124.232	2074.1	1395.82	401.542	323.04	1273.83	3449.02	680.037	624.639
AKP14372	605.021	547.767	131.484	502.754	631.3	501.831	518.127	507.741	553.676	507.001	587.747	125.639	108.886	660.532	487.02	44.0205	570.086	763.786	46.9059	306.36	1607.23	1722.24	548.981	357.422	385.3	610.08	842.894	2091.7	498.864	432.523	829.975	518.126	446.792	465.262	472.998	641.297	660.53	829.967	908.098	554.149	145.341	570.145	675.117	594.977	480.717	598.637	1639.86	401.378	39.5565
AKP14373	434.196	201.037	55.1085	431.451	396.63	453.383	151.927	358.694	239.886	393.276	416.649	35.3318	34.5056	159.382	384.207	417.738	457.83	350.387	388.21	595.326	301.074	289.736	236.991	227.688	212.848	363.432	363.456	242.047	257.9	274.828	199.004	151.927	217.847	191.864	376.129	145.105	159.382	199.003	501.195	260.475	57.6309	238.152	219.516	396.88	423.17	254.818	219.428	204.629	348.247
AKP14374	99.7485	73.458	68.032	76.3314	90.418	101.48	70.1203	95.9056	62.017	94.1974	96.1561	19.2521	21.7923	48.8696	56.6189	25.987	74.0276	74.4015	20.8251	380.937	67.875	60.2653	63.8476	54.6794	67.2392	98.0156	92.5045	67.4704	69.6227	72.8291	111.125	70.1203	48.933	71.1328	92.457	74.6165	48.8695	111.124	82.0703	75.8898	67.6114	53.8212	105.3	91.0623	78.8268	17.2686	68.0857	58.9583	26.1758
AKP14375	251.859	157.388	102.356	176.652	148.552	186.426	91.6645	212.397	189.048	216.891	149.208	64.7771	60.2168	135.423	171.212	299.77	198.822	141.523	253.568	189.773	96.322	77.5593	185.08	75.9063	220.405	247.336	158.624	64.1132	82.6739	154.551	120.712	91.6644	72.5521	131.473	166.632	93.4355	135.423	120.711	215.577	202.03	108.673	127.287	187.904	226.833	185.891	192.925	64.605	232.446	287.19
AKP14376	655.524	175.021	161.293	544.44	303.293	550.072	105.334	467.232	273.63	480.111	313.47	66.8845	51.0783	91.7669	493.79	97.9414	485.134	340.081	95.3166	171.723	217.184	207.069	266.104	266.653	225.543	384.972	326.299	95.5778	264.266	180.164	71.3054	105.334	223.417	286.954	531.111	84.1069	91.7667	71.3048	553.042	307.155	171.502	201.561	235.735	450.72	674.187	384.088	57.5366	219.716	100.481
AKP14377	175.202	74.2297	17.837	130.571	103.865	144.389	11.2703	196.318	76.5915	180.963	95.9992	5.56359	3.69646	6.3856	100.627	9.86918	156.503	104.25	11.256	96.0878	48.4046	34.8796	66.965	35.8813	68.7865	140.47	100.247	9.60669	42.901	37.98	10.5311	11.2703	41.8818	58.9179	136.003	8.60075	6.38559	10.5311	107.334	84.1516	17.2748	49.4626	65.1505	119.648	172.769	82.5095	20.3406	56.619	5.40139
AKP14378	33.2191	43.8115	7.62073	74.8135	27.3725	87.3801	13.8899	76.3797	34.3819	112.656	29.7298	2.28558	1.6704	20.0493	70.5781	14.9274	56.6708	29.8109	12.3013	21.272	19.0079	13.2675	38.9724	15.6491	34.4846	87.3612	32.9461	21.7059	20.9154	22.0214	8.83288	13.8899	26.5585	29.6412	89.8803	14.269	20.0493	8.8328	32.8836	42.7914	7.23317	32.9698	23.2951	92.2559	62.4582	28.7648	22.1192	31.0129	14.2152
AKP14379	101.879	106.028	13.0601	235.664	53.5815	252.179	25.6394	261.156	76.6286	387.05	56.4648	8.05703	6.33807	21.3484	219.511	63.8734	172.716	48.3108	59.2506	50.713	39.5848	31.7287	69.3531	50.8518	70.777	211.561	62.4574	37.841	58.5649	72.4072	41.8891	25.6393	116.508	50.0562	270.6	29.1264	21.3483	41.8888	92.7357	63.608	12.1621	89.4396	66.8131	250.79	158.926	47.3566	26.8922	75.9811	53.5817
AKP14380	400.069	2.36998	0	1082.1	150.444	917.597	22.5341	401.386	3.25863e-08	490.093	189.972	0	0	20.8444	365.757	0.290909	599.804	186.896	0.43355	8.87267	195.719	173.793	0	1.62533	38.9863	1184.77	242.26	71.34	0.895492	20.8917	27.5813	22.5341	0.874611	1.79682	450.085	19.2314	20.8443	27.5811	331.972	0.000342994	0	1.15421	0	1054.48	752.027	55.8367	52.8546	26.8506	0.223256
AKP14381	149.123	164.692	143.424	188.232	136.153	189.997	102.619	144.172	84.0752	150.222	159.904	105.218	106.636	119.034	114.254	146.499	214.516	150.667	134.56	36.1462	127.529	77.4502	82.8364	573.079	113.482	165.131	154.772	206.666	477.592	216.853	119.157	102.619	880.039	107.205	100.099	114.095	119.034	119.156	160.395	106.043	142.466	530.157	77.6521	180.469	199.85	128.407	175.961	112.734	118.044
AKP14382	203.74	105.244	181.794	167.168	155.941	153.415	71.8129	154.264	120.946	179.447	146.751	62.7941	61.1647	52.4045	138.968	81.5964	146.125	159.847	78.1402	253.693	302.486	473.676	133.794	78.2244	125.94	153.904	131.648	111.167	80.6612	85.2988	65.4911	71.8128	62.4783	85.5488	143.841	70.012	52.4044	65.4906	293.022	187.651	217.232	72.5094	104.958	150.774	169.295	111.418	156.545	111.694	86.5505
AKP14383	236.111	79.8552	67.0114	199.441	193.223	193.083	103.256	214.285	89.9046	205.658	206.23	53.1793	53.1522	93.7345	173.141	134.72	125.555	201.544	110.678	482.408	156.196	121.6	89.2867	67.1027	102.839	158.51	193.724	104.601	59.0182	69.2294	124.277	103.256	51.5332	69.4639	168.948	97.4007	93.7342	124.276	273.497	150.391	69.3065	65.4463	83.0442	186.656	166.037	103.419	124.561	104.659	125.091
AKP14384	228.857	187.453	73.8808	252.437	197.343	252.215	123.128	253.423	258.763	235.391	218.177	118.591	117.991	203.655	176.036	865.869	152.51	189.336	699.925	330.142	160.269	150.337	253.021	259.04	253.082	132.52	219.04	85.7878	175.791	169.216	252.199	123.128	166.9	182.923	200.826	136.074	203.655	252.197	226.402	314.414	80.4775	161.238	222.356	185.363	210.907	175.825	113.668	261.096	633.398
AKP14385	247.36	135.134	23.3488	188.397	144.297	177.16	52.0589	173.045	215.789	178.62	151.356	19.4647	20.3735	48.3145	172.261	154.145	129.916	146.111	140.619	158.144	193.715	183.009	221.285	108.787	187.755	139.453	143.886	30.6108	81.7928	68.5212	39.6782	52.0588	65.0066	129.422	178.233	41.0227	48.3144	39.6779	273.388	270.218	20.5988	77.6763	182.867	164.071	147.299	258.801	31.4277	170.659	171.165
AKP14386	106.934	131.86	8.32339	78.5978	77.327	80.9718	90.3476	89.5485	157.504	85.017	58.2763	8.35166	5.58057	109.237	59.79	64.6469	69.7529	56.8106	81.4013	65.9383	109.908	101.061	168.844	101.358	136.01	89.0311	51.2122	94.2714	79.7184	73.2405	130.082	90.3476	83.4645	111.332	60.867	121.447	109.237	130.081	127.337	241.905	6.15523	70.5477	125.431	71.3692	75.8778	148.304	93.6028	121.418	85.4255
AKP14387	319.683	105.564	82.1786	382.791	185.017	362.047	88.0244	309.632	111.099	438.945	181.266	41.3641	37.6901	74.9274	312.811	135.527	452.403	148.598	154.088	523.131	142.473	134.158	121.175	91.4175	51.7329	302.073	105.159	103.394	81.7375	59.9129	91.1391	88.0243	67.3569	112.861	399.158	91.8181	74.9272	91.1383	362.397	181.663	90.955	63.637	104.792	340.617	411.039	32.874	107.314	54.5676	189.795
AKP14388	147.329	118.229	18.5515	173.701	63.7506	165.656	112.195	197.489	107.427	168.855	67.9223	17.5251	16.2588	141.95	144.499	126.727	122.714	61.6961	116.947	176.773	89.4452	64.8858	104.074	133.617	132.476	188.834	63.41	130.066	119.21	126.96	177.323	112.195	113.267	111.647	120.055	120.266	141.95	177.322	157.327	141.177	19.2165	104.953	89.344	220.756	162.77	84.3217	124.238	117.953	148.777
AKP14389	10.1014	0	0	34.6146	0	47.3083	2.76934	12.5043	0	29.0263	0	0	0	8.75744	27.5216	0	0	0	0	1.82239	0	0	0.550233	0.235028	109.731	10.9277	0	73.5293	0.167806	102.555	2.21434	2.76934	0.139056	0.419716	65.2567	11.5581	8.75742	2.21433	6.29287	0.617994	0	0.539024	0.276665	38.0461	0	165.731	58.4135	113.434	0
AKP14390	216.982	102.546	11.9826	307.448	328.767	437.941	0	344.815	60.5321	251.638	225.34	5.50217	9.58277	0	263.804	0	435.538	286.411	0.211809	315.79	352.039	341.497	48.2418	88.7007	90.6479	405.625	194.166	0.0938386	132.302	48.9622	0	0	103.113	36.6074	253.245	0	0	0	188.054	74.168	9.05771	174.546	67.0005	393.119	466.572	173.551	0.739527	83.618	0
AKP14391	437.826	443.616	554.087	319.399	500.024	276.12	445.583	196.069	256.916	177.588	647.555	767.168	722.794	418.356	155.391	1049.51	439.6	611.716	1202.14	1282.56	1097.51	927.88	263.092	920.551	252.687	481.137	654.509	1850.22	896.028	1069.57	589.766	445.583	808.139	270.312	171.067	538.426	418.355	589.761	509.04	333.878	596.338	750.544	235.456	372.329	351.1	198.347	1562.2	260.969	1080.82
AKP14392	225.954	130.621	45.3414	210.313	158.069	232.195	182.657	230.395	161.404	253.054	190.873	21.0354	20.1028	229.24	183.716	340.079	240.066	167.062	331.998	269.599	140.495	124.328	154.532	103.846	117.548	191.638	161.989	253.006	107.426	133.005	220.671	182.656	86.6708	106.963	226.282	222.754	229.239	220.669	155.352	190.948	35.6261	119.935	120.077	230.864	248.884	136.336	223.36	129.92	342.587
AKP14393	183.273	144.587	130.992	211.652	145.257	196.217	144.711	214.187	187.809	266.267	152.855	84.6853	64.8982	117.938	153.833	202.991	196.469	165.128	232.533	417.009	249.708	255.929	185.5	128.479	150.929	153.938	158.273	143.397	115.995	117.331	142.237	144.711	94.2345	133.873	219.146	162.934	117.938	142.236	165.913	220.837	149.218	116.03	138.673	221.948	249.625	148.284	195.151	127.52	212.95
AKP14394	140.807	72.6775	103.279	128.158	110.961	131.338	53.5233	148.287	60.602	132.301	99.3034	44.0646	45.8459	97.6146	123.663	334.774	111.202	80.6042	266.622	409.302	133.149	146.072	58.9875	64.6894	97.0544	143.342	84.4653	45.9758	67.5908	99.8105	83.1127	53.5232	57.077	53.9593	158.436	60.4268	97.6143	83.112	140.1	88.4568	118.57	74.4444	74.2086	152.304	137.127	53.1925	53.4315	89.2493	315.218
AKP14395	1573.61	556.187	1072.54	1426.5	1534	1462.72	290.889	1554.26	554.975	1256.47	1319.25	1216.34	976.699	329.238	1416.63	462.741	1243.5	1049.83	472.322	2687.3	1877.03	2280.19	568.993	901.971	528.516	1237.14	1057.6	217.424	754.161	455.515	296.171	290.889	550.775	718.134	1356.12	269.348	329.237	296.168	1626.24	572.072	1138.93	495.182	658.415	1179.57	1611.51	466.319	353.322	548.149	430.398
AKP14396	82.9665	52.669	38.5973	48.7113	84.0123	58.3703	89.6764	55.2034	44.4386	54.2289	82.6607	28.0982	25.7821	86.2835	53.4428	70.591	47.8957	67.983	79.4046	180.444	61.6375	58.8967	45.6972	49.1459	65.5499	73.6805	72.7628	69.4563	47.0427	80.9678	125.258	89.6763	45.7107	45.4665	47.7819	89.4203	86.2833	125.257	64.2173	62.5437	38.5429	50.363	44.7435	66.5427	47.6134	29.9398	79.0777	61.4033	81.3058
AKP14397	320.393	427.42	132.784	216.556	447.542	218.723	240.82	203.787	453.002	208.491	449.528	76.574	68.2456	202.915	211.095	71.6796	287.113	500.159	77.6277	280.628	496.13	412.833	441.979	346.134	393.326	231.451	503.789	705.89	336.778	377.497	331.209	240.82	317.579	291.553	175.376	345.102	202.915	331.206	375.664	393.205	140.649	362.792	440.575	238.847	221.616	360.893	645.855	366.459	67.4581
AKP14398	256.064	276.66	138.601	199.645	284.029	199.419	428.166	228.814	248.515	195.193	286.087	261.813	250.456	416.608	206.422	873.534	191.141	276.151	780.334	337.137	260.584	239.318	255.022	291.764	247.322	257.35	272.865	398.531	304.952	334.002	527.255	428.166	283.139	216.751	170.83	445.244	416.607	527.25	340.295	306.573	146.378	311.701	236.38	234.138	202.761	204.212	456.91	253.659	875.997
AKP14399	659.685	989.397	188.972	607.589	689.213	507.969	517.431	622.257	1096.05	596.147	709.109	182.215	164.906	239.88	576.371	528.023	505.506	780.646	465.401	541.209	737.103	802.126	1090.06	885.241	749.388	519.328	724.63	718.062	833.483	800.542	331.319	517.43	730.983	1025.99	558.381	407.027	239.879	331.316	564.449	1217.78	186.203	738.656	1023.41	564.831	568.547	641.742	839.778	745.189	505.403
AKP14400	162.446	121.187	103.014	116.195	149.956	139.229	138.175	140.745	175.36	125.796	147.018	33.8314	31.9967	136.29	113.021	211.628	102.789	130.935	205.058	376.316	157.738	179.362	179.253	87.5182	145.524	113.147	139.224	127.727	93.1065	103.038	132.635	138.175	83.9299	124.912	120.284	147.179	136.29	132.634	126.923	229.63	83.2776	91.4227	131.483	137.666	99.8988	149.918	124.284	134.981	235.147
AKP14401	76.9983	58.6767	22.7515	90.6994	81.2392	75.9129	77.3232	95.1304	80.8728	106.533	96.939	7.20738	6.87593	66.4205	92.6117	40.5904	73.7442	94.5152	39.9198	169.658	91.5526	93.7168	85.065	34.0905	91.7045	83.4687	107.74	132.236	36.3984	33.8549	79.7568	77.3231	37.5942	75.5596	92.7087	92.827	66.4203	79.7561	60.912	164.851	21.5401	41.3647	81.5942	92.9381	85.8527	47.8742	120.186	79.9298	42.0733
AKP14402	111.907	102.35	29.0927	101.738	108.796	104.026	126.118	137.949	157.596	130.044	104.611	11.7158	10.6145	116.48	109.943	33.5783	61.1561	102.916	45.9691	157.989	170.338	219.111	162.477	83.2744	140.61	84.4076	121.542	126.895	82.0289	77.2171	177.915	126.118	68.8028	120.309	104.709	165.789	116.48	177.914	90.5485	200.879	32.943	81.4141	139.619	98.6674	105.506	70.5715	128.957	153.325	44.3659
AKP14403	282.463	251.484	88.3243	313.011	329.814	302.651	168.58	415.484	385.335	424.92	333.727	56.8863	41.2418	116.645	370.748	34.0935	353.452	378.612	40.4776	367.392	540.77	810.133	385.397	164.982	261.983	365.028	356.066	213.162	214.638	160.013	173	168.579	192.614	248.876	325.237	224.555	116.645	172.999	348.36	376.623	96.2021	198.026	361.669	327.675	283.725	150.882	209.618	267.647	47.9805
AKP14404	184.384	156.903	81.623	212.407	141.859	194.027	277.061	207.98	142.049	176.199	167.577	58.8095	54.9002	274.51	150.733	358.432	167.525	171.763	368.238	391.847	231.255	229.892	144.923	137.651	175.185	207.792	166.027	225.46	143.023	207.262	353.448	277.061	128.629	114.023	145.976	316.294	274.51	353.445	192.542	191.758	79.9219	176.162	129.065	236.691	176.613	110.197	198.679	172.191	363.8
AKP14405	81.9562	60.1469	24.9117	99.1777	45.1605	88.1801	171.953	93.5449	36.7193	84.8941	46.4107	14.0836	13.4227	222.746	68.5554	31.3264	72.8591	52.8151	43.5336	152.838	62.3012	58.9378	36.9614	37.4131	62.418	116.257	48.225	216.014	54.2019	70.8374	338.695	171.953	42.453	36.373	50.9276	242.398	222.745	338.692	57.5909	62.3475	31.8595	56.3259	65.5755	116.973	83.6486	15.5057	190.224	59.8561	36.7758
AKP14406	58.95	98.2284	24.3425	97.1922	52.7178	98.1312	97.4747	89.4072	83.311	99.2481	48.4512	15.2098	15.8453	117.311	52.6035	21.8297	63.516	52.3057	26.1955	149.673	65.6975	61.0267	82.215	71.218	113.722	113.925	53.5933	128.583	98.3483	105.67	135.89	97.4746	86.1656	72.4583	64.6621	119.662	117.311	135.888	64.8532	131.299	26.592	102.768	101.061	114.333	74.0593	39.0704	127.439	108.092	22.8141
AKP14407	314.432	121.218	67.7236	274.125	245.78	271.934	58.1554	257.212	138.446	283.154	218.006	45.5811	40.192	60.9545	248.443	98.8784	288.263	212.141	86.1147	398.885	163.093	116.124	134.985	68.5315	157.667	250.913	215.901	125.161	80.5256	84.0138	72.7925	58.1553	61.3688	108.113	259.869	65.4925	60.9544	72.7918	311.958	196.132	70.0681	82.729	155.166	255.105	318.468	108.533	102.015	155.658	77.0372
AKP14408	167.042	273.258	59.5621	354.445	173.141	285.216	203.308	407.287	381.217	294.9	183.275	24.6928	23.6157	152.416	298.153	198.728	350.428	196.618	250.022	558.73	179.542	166.752	365.736	148.84	405.236	560.428	170.893	210.591	205.621	243.09	295.552	203.308	178.669	231.29	180.112	241.429	152.416	295.55	147.982	435.122	46.3929	210.934	363.263	516.305	312.053	293.311	242.255	416.858	193.106
AKP14409	230.215	387.916	183.713	448.142	398.422	442.947	153.279	528.254	653.272	491.256	359.751	94.3704	64.1621	188.961	415.422	451.175	550.828	366.573	330.267	958.843	210.253	224.233	661.162	118.195	590.895	782.997	372.794	137.27	186.005	179.346	192.728	153.279	134.737	388.961	344.494	202.077	188.96	192.726	174.461	797.41	242.443	221.825	608.589	742.289	506.163	1024.64	130.808	625.548	194.246
AKP14410	634.781	726.11	402.81	1035.79	650.824	928.096	240.801	728.675	898.621	985.036	731.952	284.257	275.737	254.014	796.27	422.874	1088.13	467.363	214.555	287.743	310.957	247.511	874.791	326.471	634.392	894.626	469.504	289.589	485.919	338.358	272.394	240.801	326.575	816.914	842.156	280.561	254.013	272.391	408.972	1291.16	364.078	449.067	1209.74	905.211	854.029	703.891	198.68	599.654	184.34
AKP14411	0	1847.58	59.5066	0	0	0	256.359	0	2143.71	0	0	0	0	741.81	0	0	0	0	0	0	0	0	2342.6	932.633	1118.24	0	0	0	1306.7	438.848	365.972	256.359	1005.01	1717.24	0	262.102	741.808	365.969	0	2948.68	96.9757	1316.63	3211.14	0	0	2337.14	0	1051.32	0
AKP14412	157.078	221.62	180.486	202.847	190.836	185.88	88.4668	137.621	272.154	152.834	184.563	135.828	134.602	83.7992	145.566	109.644	230.109	196.799	92.6356	425.29	208.542	170.7	279.196	159.322	156.629	194.828	188.664	260.772	185.292	173.074	114.269	88.4667	154.832	183.967	146.81	112.973	83.799	114.268	119.441	280.269	187.32	124.275	281.57	196.007	181.109	131.138	281.22	145.778	72.4066
AKP14413	0	401.742	0	0	0	0	0	0	1111.46	0	0	0	0	0	0	0	0	0	0	0	0	0	1098.08	223.291	311.55	0	0	0	207.184	321.178	0	0	123.631	410.721	0	0	0	0	0	1069.52	0	207.335	983.333	0	0	364.105	0	346.729	0
AKP14414	0	340.442	0	0	0	0	0	0	433.193	0	0	0	0	0	0	0	0	0	0	0	0	0	472.651	222.611	241.382	0	0	0	214.029	721.64	0	0	132.337	419.871	0	0	0	0	0	743.654	0	276.098	483.972	0	0	235.084	0	396.852	0
AKP14415	41.1238	36.3935	14.3979	51.4454	59.3202	60.6399	16.3405	45.8561	59.1035	38.9647	62.9727	2.94263	2.40626	13.955	31.1545	21.9016	47.7881	67.1974	25.5984	289.118	120.478	138.755	52.5083	22.3975	147.994	57.7854	57.2813	11.2565	30.1981	86.6892	21.7087	16.3405	21.8742	21.678	43.3042	22.1798	13.9549	21.7085	62.765	85.6767	14.0566	34.0924	52.6206	82.0805	39.9255	94.856	10.9043	153.954	20.6022
AKP14416	70.8728	37.4991	20.559	77.2285	77.3633	76.7248	14.7617	56.902	43.6284	48.1336	92.5624	10.8213	10.2253	15.6402	64.0029	14.4776	73.224	98.0709	15.8637	244.422	140.299	135.869	47.6555	23.3695	111.367	76.7369	104.633	21.0382	29.2294	87.1365	20.2304	14.7616	19.9618	22.3903	46.4311	20.8751	15.6401	20.2303	77.8453	66.0178	24.6017	31.1604	54.3207	87.2529	74.1775	66.418	18.1007	119.642	15.9776
AKP14417	132.147	85.948	81.5303	137.41	154.258	134.009	62.8504	122.872	135.198	136.776	129.884	44.5485	49.7649	68.5866	110.584	77.8672	117.366	159.236	80.9237	208.648	155.729	172.165	117.595	91.8554	71.8344	129.21	144.515	190.871	93.3668	49.065	52.8814	62.8503	73.0322	93.6343	109.943	69.1368	68.5864	52.8809	182.701	141.364	84.0393	77.9209	105.939	137.898	128.959	120.401	279.298	63.3931	103.405
AKP14418	102.307	67.7826	26.173	104.537	95.6233	121.538	40.8221	134.182	72.8254	110.924	110.69	29.5397	23.0973	56.8405	85.7253	91.3754	92.0366	108.352	88.6509	234.053	74.9644	62.1274	75.1523	77.0842	58.116	107.182	93.4507	103.193	81.7863	66.9156	38.3548	40.8221	77.4427	76.2854	92.8901	42.2688	56.8404	38.3544	143.369	109.066	28.2216	85.1994	72.9523	124.065	86.121	50.4878	122.016	58.5913	106.685
AKP14419	38.3904	152.671	15.6088	50.6361	72.1246	64.3931	21.1305	50.0013	151.828	54.245	68.9963	29.5571	28.3037	16.7347	49.2187	16.4845	45.7761	70.8053	14.8972	62.1633	51.0983	35.1798	155.147	63.0625	68.6799	50.2396	73.8652	32.6195	55.7439	65.6255	15.1994	21.1305	37.0118	113.056	50.1955	21.5599	16.7346	15.1992	40.2137	132.894	13.2485	42.4352	116.851	57.2589	46.6553	112.472	29.448	66.1263	12.059
AKP14420	90.1958	111.699	70.2489	115.37	105.813	120.461	98.5549	74.4042	127.961	120.005	129.333	27.7681	32.2022	52.9801	82.4063	24.7305	95.9007	107.587	24.161	212.661	107.876	73.8544	130.514	59.7694	107.386	88.5216	103.1	160.406	85.8359	67.1859	126.625	98.5549	53.2528	84.8478	101.954	103.564	52.9799	126.624	130.419	164.835	58.786	64.6879	167.238	59.2993	91.7169	80.0262	130.837	96.8721	37.451
AKP14421	92.8585	100.446	32.1771	72.6987	63.8308	64.8325	123.219	65.583	77.0987	69.754	60.4397	25.5558	32.7238	44.188	53.2937	65.1898	87.5865	102.43	84.3645	74.8992	89.1746	45.3136	78.3823	95.4422	81.7905	71.6927	76.2808	478.181	112.884	94.3558	51.3056	123.219	79.311	87.0021	46.9155	82.8813	44.1879	51.3051	139.78	133.704	39.3977	92.3387	91.1895	83.0154	70.7022	95.4611	328.763	91.6171	99.5251
AKP14422	160.255	74.2864	25.4746	147.805	145.44	114.036	210.87	128.998	56.1424	137.745	129.572	35.4726	33.1838	159.83	106.409	40.6148	128.793	119.382	48.7276	94.2104	147.048	143.316	58.7391	80.29	71.3608	153.747	152.262	211.682	107.303	116.479	222.473	210.87	74.4583	52.4822	113.858	266.086	159.829	222.471	195.328	65.1696	35.4148	87.684	65.5392	133.324	114.561	37.2591	204.755	68.8897	58.0718
AKP14423	569.157	1832.54	417.566	1459.57	801.593	1389.56	254.441	1539.91	512.34	1773.16	894.8	196.156	174.296	649.231	1187.8	1130.58	1827.23	687.599	1033.31	1225.11	543.469	650.958	512.084	2598.73	629.292	2190.17	666.792	719.311	2178.81	2161.45	588.767	254.441	2205.95	1135.55	1223.99	376.136	649.229	588.762	529.674	620.52	408.677	1094.41	734.919	1790.08	1500.29	421.343	737.24	613.639	955.574
AKP14424	156.203	590.925	157.404	314.938	181.709	203.526	95.0008	214.153	597.31	302.65	132.22	20.0121	7.09125	113.751	164.792	9.32303	314.678	196.07	4.61397	634.927	104.694	90.8689	557.229	472.253	268.392	330.607	170.945	86.0037	449.111	124.849	61.7309	95.0007	358.949	648.538	94.5315	69.8059	113.75	61.7303	226.848	1260.63	152.953	466.356	688.002	217.761	165.719	355.596	65.0352	359.247	2.69843
AKP14425	135.304	33.9232	138.874	142.032	77.4172	127.946	42.3515	122.056	20.5685	164.608	78.4364	42.3925	41.0033	26.0134	118.787	13.2619	135.073	54.5472	13.327	264.231	34.266	44.2737	19.6428	31.955	19.2158	125.56	65.8574	52.2763	37.0516	31.8212	37.6535	42.3514	22.7422	24.7964	137.682	36.3479	26.0134	37.6532	109.466	33.5603	134.713	35.903	31.564	130.024	124.75	8.31752	52.9015	23.4532	12.6296
AKP14426	207.2	271.138	145.131	270.908	148.328	212.99	14.5404	152.96	86.3807	131.7	216.584	342.144	391.692	116.514	139.323	58.3582	236.605	174.055	40.9592	1227.28	188.572	171.11	98.394	773.121	104.789	221.499	242.38	72.7117	1110.08	488.964	24.909	14.5404	725.684	165.612	279.725	46.9456	116.514	24.9088	103.271	128.649	154.009	424.384	122.708	165.446	179.803	89.5216	16.9803	133.919	52.7
AKP14427	455.178	76.5666	26.8197	345.877	229.65	358.196	372.214	395.928	1485.54	353.64	246.846	31.8441	28.0698	1224.92	377.39	224.423	278.416	535.805	280.929	408.599	710.788	319.715	1506.39	56.3593	1024.6	336.415	533.068	253.751	70.8069	713.29	1936.38	372.214	942.495	68.1802	339.755	311.702	1224.91	1936.36	348.807	166.733	25.1431	1024.95	134.534	341.788	349.563	866.906	243.447	1025.17	274.664
AKP14428	487.587	61.2636	29.9903	387.7	126.784	390.856	383.56	399.311	1235.63	395.432	123.638	35.4589	35.2262	1460.55	426.562	153.835	285.477	322.389	165.252	115.244	281.568	92.5272	1237.55	37.5175	904.876	366.416	336.359	242.77	43.4529	571.424	2324.22	383.56	671.57	54.3347	358.474	352.588	1460.55	2324.2	368.91	117.264	26.8862	793.212	86.2009	359.308	343.532	461.308	227.986	896.766	162.648
AKP14429	514.344	35.7054	72.9944	417.826	267.23	385.072	524.409	408.11	628.651	389.402	274.353	95.6456	102.648	1997.22	351.892	91.2657	297.356	669.211	123.805	419.279	862.259	488.632	628.308	22.0902	600.649	451.949	705.876	384.149	30.4442	580.178	3380.91	524.409	535.141	25.4588	359.089	490.436	1997.21	3381.01	413.452	50.3212	80.9873	681.808	42.1437	412.425	300.737	298.047	318.795	603.392	105.661
AKP14430	352.236	29.6174	93.9557	318.504	202.474	320.272	55.6198	276.643	22.0282	443.651	214.145	28.2538	25.6333	50.799	245.839	420.827	302.88	138.887	373.296	471.888	82.7694	80.9868	24.5192	27.1992	25.3161	200.887	146.68	39.0288	33.5805	12.7966	34.7317	55.6197	21.0643	27.214	409.017	45.6471	50.7988	34.7314	247.212	35.4029	63.5268	22.4184	25.1417	217.903	298.914	16.7021	61.1816	19.8297	405.185
AKP14431	125.357	38.1374	48.2649	170.456	53.0277	105.027	6.93096	187.487	30.8813	56.4998	119.891	32.9316	40.0088	12.3419	99.6165	9.10394	283.775	110.623	3.9048	43.3338	173.353	104.867	24.0227	48.2129	7.8868	65.9888	75.3492	51.9893	75.1757	39.0265	5.93668	6.93096	98.832	34.6576	40.001	26.8531	12.3419	5.93663	209.21	24.2978	40.4513	75.4492	40.8079	49.8084	116.873	51.2067	145.692	0	6.85105
AKP14432	166.722	170.969	15.5153	320.232	238.084	253.216	303.741	266.243	288.361	214.676	210.562	29.2434	29.0364	177.22	326.764	56.4907	443.584	222.483	46.2872	135.985	64.2873	48.3014	287.676	87.7999	230.377	333.345	208.852	100.616	104.429	115.747	173.997	303.741	92.7456	93.411	322.126	254.93	177.22	173.995	134.022	223.963	18.5028	104.591	414.494	298.582	448.159	294.618	105.139	221.434	87.064
AKP14433	29.68	23.8115	10.3731	40.011	22.457	45.0662	75.773	40.108	22.7122	38.9304	30.5683	9.30345	8.80766	48.8138	29.8593	20.6984	45.9371	33.9495	24.8342	86.1262	28.1007	29.7375	22.5367	24.1182	84.5748	46.4863	31.7133	46.1683	22.1007	42.7872	76.333	75.7729	19.0898	20.2164	34.9253	76.1818	48.8137	76.3323	21.0307	28.9078	12.1082	26.1935	23.4182	53.8027	50.2366	61.7139	46.6903	85.8061	24.5233
AKP14434	21.9907	27.5972	9.58218	29.3272	61.002	44.0411	30.607	24.0612	18.2083	34.2453	93.0588	23.6556	22.8271	31.0293	25.5686	36.6836	38.8823	47.4653	37.4395	61.3749	48.4258	51.5625	17.3835	33.5308	20.6334	30.8546	46.9751	103.216	37.6933	62.0931	49.4584	30.6069	32.9469	23.15	34.8833	30.9743	31.1438	49.458	20.3224	16.874	11.2583	41.0238	16.2034	35.3495	40.5514	20.5225	107.079	28.2783	34.7455
AKP14435	232.308	545.806	362.399	341.044	390.88	309.882	802.572	238.634	326.071	192.524	480.221	923.367	973.058	817.852	262.57	1802.55	294.247	465.365	1646.61	566.9	541.668	517.085	324.817	816.664	291.824	400.775	448.261	1041.82	851.396	1023.51	1039.43	802.572	954.845	371.193	204.857	671.016	817.85	1039.42	200.546	292.217	355.857	986.162	317.777	348.43	270.339	315.617	1215.97	276.538	1392.35
AKP14436	0	2418.15	615.86	0	0	0	2030.83	0	1548.62	0	0	1211.71	1370.82	3951.67	0	0	0	0	0	0	0	0	1719.16	5904.48	1490.9	0	0	0	7345.1	3412.07	3535.1	2030.82	7714.49	2388.6	0	1353.66	3951.66	3535.07	0	2526.25	467.305	5712.83	1311.41	0	0	1560.9	0	1772.38	0
AKP14437	236.844	502.124	173.045	318.681	315.908	193.706	760.577	173.406	397.815	150.621	379.405	356.029	421.192	921.594	190.593	442.225	230.991	358.853	621.822	533.997	999.723	1188.61	390.037	812.422	326.535	346.809	355.01	1108.78	939.268	1136.47	1623.34	760.576	1012.04	295.72	214.363	797.683	921.592	1623.33	191.489	284.594	138.894	1139.19	317.263	281.825	238.446	388.916	1281.01	306.492	448.711
AKP14438	341.073	534.627	285.216	400.91	463.337	361.915	1040.72	304.727	330.245	278.576	538.959	603.179	587.703	1146.99	314.454	257.372	389.012	539.394	315.736	576.986	932.873	931.076	332.546	1227.57	264.886	485.281	543.973	1667.84	1276.07	1665.89	1977.8	1040.72	1470.37	355.425	281.649	1110.75	1146.99	1977.79	286.597	245.413	261.678	1600.47	324.008	388.311	381.686	229.932	1770.38	260.157	314.278
AKP14439	0	29.0557	0	0	0	0	0	0	31.37	0	0	0	0	0	0	0	0	0	0	0	0	0	15.6875	22.7991	36.0522	0	0	0	47.9503	104.066	0	0	97.886	52.8091	0	0	0	0	0	0	0	179.945	18.6541	0	0	46.8153	0	36.4756	0
AKP14440	207.495	111.954	50.5162	492.406	118.574	547.497	62.7965	381.638	69.0407	479.416	114.707	38.6005	36.2491	55.1057	341.045	212.194	471.023	110.451	264.944	353.25	69.2471	58.2743	75.2705	68.6143	65.0542	333.089	108.793	40.3208	74.3586	61.1949	66.9554	62.7965	59.2428	86.3313	505.069	55.1472	55.1055	66.9548	124.702	114.777	48.0849	78.6071	99.4429	435.754	512.34	65.6208	50.2192	67.7845	220.366
AKP14441	309.504	568.182	140.983	849.277	142.463	793.132	81.2533	692.966	453.877	734.116	184.473	197.169	176.864	98.2669	613.109	254.516	566.19	122.931	321.011	548.229	168.413	138.305	432.494	943.642	215.737	664.008	173.723	69.8365	728.098	348.856	91.0562	81.2532	695.983	525.932	789.383	88.3202	98.2666	91.0554	220.015	411.334	165.977	575.892	548.167	642.306	656.521	227.117	80.6548	204.239	297.84
AKP14442	234.364	1084.48	148.887	404.253	256.225	427.982	191.37	532.543	346.618	589.934	273.954	257.104	261.409	114.57	420.478	59.5192	475.936	215.914	58.4618	162.282	220.065	168.07	340.466	503.988	301.111	374.454	232.437	367.529	625.862	250.5	221.57	191.37	854.565	521.36	519.858	176.837	114.569	221.569	346.823	369.811	154.055	702.734	301.889	468.297	397.251	117.497	347.554	297.81	56.9664
AKP14443	209.156	703.335	64.0409	399.216	260	338.727	235.281	436.558	225.148	664.858	232.715	109.126	99.0523	272.536	407.628	67.8931	475.157	275.215	68.2625	193.409	284.021	231.06	217.873	508.008	193.635	530.462	249.581	540.029	648.505	242.535	285.763	235.281	899.371	339.86	441.653	293.019	272.536	285.761	405.842	262.222	68.7786	576.963	197.615	432.955	366.746	80.8389	486.028	210.979	66.5745
AKP14444	280.769	593.814	78.5548	334.325	164.676	322.725	152.635	351.6	295.998	568.985	177.736	134.523	128.376	137.385	320.497	40.9331	364.296	226.962	40.3761	155.323	289.634	253.793	299.352	384.428	211.407	383.286	243.199	396.696	461.648	224.374	125.019	152.635	692.285	309.071	273.22	154.155	137.384	125.018	486.559	310.782	84.5977	528.944	205.292	351.348	293.574	64.4895	401.893	211.144	49.0344
AKP14445	333.465	279.476	76.6536	526.239	289.753	549.214	117.863	610.369	312.776	680.926	277.042	58.3798	51.8445	86.6618	514.647	97.0891	573.532	277.516	101	450.7	236.561	259.729	328.073	204.099	184.462	554.004	233.181	103.543	217.216	166.911	200.092	117.863	218.033	244.241	553.581	129.817	86.6615	200.09	262.067	295.846	77.1207	205.715	301.546	571.667	631.454	205.537	126.895	186.221	81.9846
AKP14446	244.504	143.789	114.814	1000.55	212.481	1131.47	84.3713	828.918	129.136	755.601	250.335	185.646	201.661	148.049	785.691	40.0965	999.791	209.007	38.423	475.489	126.028	98.8444	132.464	119.994	88.4064	842.783	208.671	297.317	146.49	127.511	116.532	84.3713	125.573	130.669	714.173	94.4335	148.048	116.531	219.095	154.932	104.411	165.055	153.995	925.905	971.592	70.386	247.555	91.0633	29.0157
AKP14447	148.174	77.0457	18.5143	168.305	99.1938	169.702	28.7512	182.239	51.5395	148.269	108.179	11.4364	10.7632	64.2028	141.632	183.479	123.899	97.1435	190.99	278.174	79.5783	64.0238	52.6193	80.1251	52.1524	195.294	99.6511	71.8876	85.3305	103.901	61.5667	28.7511	84.0159	52.689	121.104	39.726	64.2026	61.5661	141.348	74.1235	17.2412	106.96	69.9417	196.896	141.665	43.1686	68.6859	53.3877	180.628
AKP14448	20.5011	57.7617	113.368	479.577	292.726	434.959	50.7274	12.9435	63.1968	21.738	325.325	69.364	73.4284	125.729	23.5932	15.0675	370.516	403.629	11.086	111.257	386.107	357.098	56.6215	118.076	117.812	345.296	428.136	441.28	125.942	119.858	22.7598	50.7273	169.311	73.0301	6.90709	57.3645	125.729	22.7596	13.8075	110.46	151.915	92.688	84.0095	347.131	341.06	191.04	442.684	143.647	13.4092
AKP14449	146.465	31.6764	134.612	379.349	234.129	449.024	20.6031	290.958	45.8992	344.138	231.478	69.1011	57.2793	30.2136	336.766	8.49022	312.994	255.092	11.8636	30.9408	227.343	191.775	37.8055	38.9548	50.3367	241.161	222.667	121.59	55.7908	45.2102	8.30471	20.6031	63.9426	49.4919	293.772	12.9127	30.2135	8.30464	122.659	67.0689	144.61	56.7875	54.5878	276.527	336.18	48.7994	87.7498	45.3466	7.28768
AKP14450	172.388	19.392	123.917	366.507	247.756	489.937	53.7826	389.041	38.4013	376.407	244.985	31.8244	29.8192	40.6104	444.117	8.34461	326.384	171.171	7.27351	170.901	128.811	82.5183	32.8588	9.42594	148.55	267.5	223.534	88.5725	12.4588	49.4726	42.6767	53.7825	10.2202	29.6643	439.608	51.8352	40.6103	42.6763	81.4473	50.0857	122.33	16.2724	37.8898	301.376	411.417	238.074	61.3038	141.702	7.1756
AKP14451	245.294	248.754	362.032	313.329	337.229	356.222	36.1661	366.868	425.231	135.125	338.864	224.004	205.506	60.3758	346.535	17.8143	220.689	396.849	10.1877	9.42157	257.549	205.2	405.154	194.105	293.22	163.558	334.199	93.2533	205.257	156.974	61.9558	36.166	159.011	350.387	313.09	55.4644	60.3756	61.9552	192.648	550.164	343	231.083	300.774	316.756	213.447	834.997	163.66	275.845	19.3641
AKP14452	311.39	318.414	1277.78	498.694	825.096	532.505	33.6683	469.605	692.76	337.353	928.181	956.968	768.287	14.9883	544.391	22.1119	417.522	810.25	31.4161	50.4325	809.925	957.793	619.938	250.859	404.665	232.4	933.354	753.693	435.772	190.565	18.024	33.6683	339.065	491.036	485.778	21.7405	14.9882	18.0239	205.497	760.874	1408.24	352.564	625.666	491.466	369.025	881.491	1000.15	360.965	42.2934
AKP14453	101.637	114.821	291.735	105.488	183.768	105.477	0	115.044	221.254	81.7874	178.061	104.569	98.2138	0	99.6121	26.6127	77.6639	157.332	24.1333	229.611	117.97	95.4305	212.949	36.8519	302.372	94.1264	185.953	0	55.0884	130.679	0	0	46.1172	133.668	84.6425	0	0	0	47.6884	265.982	303.68	72.4842	217.529	73.7928	92.136	497.168	0	290.935	22.3996
AKP14454	357.685	117.93	85.6929	356.838	151.004	452.532	21.5752	576.066	99.3402	403.022	128.79	250.553	224.442	18.0843	580.136	11.3385	347.521	126.953	12.7106	69.1424	64.0133	68.9177	101.357	164.367	279.184	336.535	147.449	56.5698	171.519	242.783	14.3302	21.5752	183.835	115.753	421.581	22.9081	18.0843	14.3301	320.832	161.106	94.7124	123.722	99.6332	300.255	328.852	369.216	39.3337	276.747	14.9457
AKP14455	419.045	57.8428	68.0516	601.984	156.842	522.473	2.76362	577.453	48.1867	359.543	149.407	124.471	132.318	9.01282	681.719	3.30975	561.764	145.4	5.10425	102.542	101.013	108.891	45.1101	86.5722	141.77	493.973	137.801	12.5459	103.314	120.209	4.00183	2.76362	122.972	65.8685	401.553	5.86775	9.0128	4.0018	375.167	75.6543	64.382	70.0235	52.9529	513.935	531.926	317.275	15.8551	142.987	3.64973
AKP14456	1194.75	0	5.83643	904.134	194.059	643.25	18.7446	1310.37	0	1011.43	266.628	0	7.39803	15.0193	1651.45	0.264281	685.473	235.226	2.20396	701.517	141.064	163.488	0	0	18.2252	587.877	362.478	164.918	0	18.3672	70.4801	18.7446	0	0	1032.35	0	15.0193	70.4794	911.646	0	0.000657256	0	0	506.68	704.64	54.224	377.738	23.4179	2.22729
AKP14457	725.204	0	0	1064.9	1519.82	969.799	160.282	860.999	0.562764	676.461	1384.63	0	0	162.949	1034.75	0	841.342	1149.84	0	384.974	1170.44	1112.22	0.562856	0.545341	543.28	833.363	1112.23	311.229	0.286736	457.656	144.105	160.282	0.270159	0	731.507	91.0202	162.949	144.104	706.441	0	0	0	1.33859	784.236	822.328	1032.17	408.873	550.968	0
AKP14458	439.887	21.8227	19.9824	386.02	862.866	396.509	55.2646	353.001	43.1442	294.107	794.986	8.12912	5.79944	49.4029	348.894	0.414242	386.399	699.733	0.16801	91.0451	569.482	399.006	44.4654	12.7761	171.156	329.281	641.413	380.623	16.743	75.943	61.2556	55.2646	13.2209	21.829	371.393	54.7289	49.4027	61.2551	377.009	37.7153	20.1786	18.7553	35.9453	315.135	393.857	389.357	421.354	184.761	0.455554
AKP14459	608.153	105.456	376.103	494.954	685.81	383.032	91.4493	536.798	174.817	333.373	717.487	226.166	203.185	86.6618	582.357	5.84744	414.916	644.894	8.86318	84.2764	901.445	708.376	174.397	142.148	183.395	421.545	594.54	699.546	146.169	126.82	58.554	91.4492	149.769	142.241	435.031	85.946	86.6615	58.5535	567.511	255.295	329.983	131.133	171.925	398.997	481.703	511.076	880.265	170.954	10.9637
AKP14460	908.491	671.178	1019.29	791.05	1066.11	609.592	247.186	655.544	628.659	408.271	1068.95	986.954	972.235	345.227	743.054	21.2211	641.123	870.277	19.1143	75.7578	1151.63	996.105	705.557	522.002	463.277	636.81	832.524	845.274	778.77	498.062	99.6359	247.186	794.797	504.915	559.45	112.669	345.226	99.6351	748.711	1072.88	1172.36	612.489	801.883	609.539	751.905	855.826	1375.41	591.477	31.9394
AKP14461	1327.44	217.089	298.451	938.716	1515.6	928.857	47.3436	949.272	276.322	829.422	1544.49	163.213	152.826	47.6986	1005.76	21.2744	937.806	1404.39	21.5838	171.369	1551.13	906.393	262.795	237.882	172.96	901.504	1178.37	343.443	324.633	85.9368	43.7534	47.3435	253.457	242.967	870.041	22.526	47.6985	43.753	1491	361.269	269.041	298.964	309.557	890.86	1054.64	464.839	387.016	207.981	14.1625
AKP14462	1019.3	207.322	114.746	887.319	1212.65	963.753	205.973	969.384	208.913	870.92	1102.18	62.061	52.9237	248.691	1051.78	21.116	1003.12	837.901	34.6711	613.529	717.601	448.459	256.706	233.775	198.936	797.808	777.716	753.66	266.87	106.549	90.364	205.972	237.353	254.556	1104.66	149.871	248.691	90.3632	1334.44	424.691	126.402	179.279	267.981	765.368	1077.54	530.014	732.168	251.011	33.6019
AKP14463	1529.8	539.05	886.182	1274.37	2437.48	1313.45	239.833	1482.48	620.975	1024.08	2416.16	605.557	574.383	121.227	1543.38	65.3622	1442.73	1907.73	56.4664	547.121	1405.34	851.076	581.639	726.412	514.423	1287.01	2000.71	1276.65	798.339	431.354	109.765	239.832	790.36	571.447	1122.22	158.314	121.227	109.764	1969.62	794.203	880.933	682.545	588.671	1188.72	1328.8	888.256	1303.22	548.126	61.7958
AKP14464	205.816	119.685	34.4286	263.634	234.364	274.36	69.5164	280.687	123.731	232.862	272.977	34.0433	30.6642	76.0289	246.699	42.6331	248.729	250.032	39.8669	119.309	202.946	131.864	115.489	76.4936	114.136	237.305	227.818	366.918	82.3648	121.668	112.35	69.5164	83.5352	76.806	231.025	81.079	76.0287	112.349	233.858	112.632	36.8554	124.24	138.221	258.155	292.936	121.326	333.688	101.855	46.1876
AKP14465	43.941	96.8804	0.218941	79.4319	62.1412	87.0273	25.4668	63.7865	33.6723	56.3853	82.3333	0.0711361	0	37.2307	65.5232	477.263	62.7134	74.6445	415.727	508.904	74.1226	47.1737	28.9037	49.5983	55.5728	96.7869	71.5506	36.9476	61.6999	49.2252	36.4456	25.4668	54.1478	38.7798	50.8072	22.4676	37.2306	36.4453	24.7492	63.9279	0.0679619	70.5344	54.4853	97.532	82.1756	11.0723	33.4119	53.3296	466.032
AKP14466	0	47.8332	0	4.5764	56.3214	0	22.2421	0	31.9294	0	67.382	0	1.02182	17.5253	0	16.6847	82.0927	43.497	24.3876	70.5915	36.4351	48.3391	32.4791	21.0394	46.9866	4.25023	44.4266	62.1898	25.528	38.4577	32.7532	22.2421	34.3141	9.76939	0	17.7663	17.5252	32.7529	0	26.9087	0	41.1177	35.4314	0	115.516	42.5023	89.2708	46.8721	16.7671
AKP14467	79.7802	11.89	44.5833	112.648	63.0227	157.274	6.33756	141.891	8.91491	230.686	43.2301	17.8488	19.5024	8.08099	98.4956	0.41574	117.584	27.4388	0.442217	70.1955	19.4014	12.6233	9.68806	8.51462	6.24683	97.7222	44.0446	19.6628	8.9794	16.2953	7.65484	6.33756	4.76195	10.3417	185.415	15.3141	8.08097	7.65477	51.1402	13.0573	62.7273	9.66462	13.5102	157.88	129.122	2.66449	12.7173	4.30776	1.23951
AKP14468	85.5881	42.5634	31.4301	74.0168	70.0408	76.4589	80.9015	80.6267	44.8469	80.1226	87.9241	23.1214	19.2024	103.212	57.1186	34.9791	67.5548	85.3749	39.2667	117.579	82.9794	78.1141	47.0679	56.3019	42.2743	88.579	80.5448	101.806	69.7585	72.1265	91.3611	80.9014	71.2913	41.6073	66.6576	93.2765	103.212	91.4515	99.7971	54.324	29.1308	71.996	46.254	92.563	61.9275	36.4131	97.2121	47.3051	39.125
AKP14469	549.327	350.299	563.861	418.767	242.528	549.315	197.826	355.806	430.294	343.114	245.726	413.191	400.896	94.1568	376.837	204.676	390.233	231.979	196.894	269.738	187.885	208.3	438.179	483.733	280.786	313.579	235.656	193.38	402.118	303.905	176.207	197.826	392.375	415.679	370.453	195.01	94.1566	176.205	414.782	401.037	510.075	342.896	451.652	386.605	506.586	382.494	207.06	311.947	218.515
AKP14470	20.2582	18.3047	6.00587	67.2136	28.2795	45.5551	11.3352	49.4375	19.5187	40.1748	29.1269	1.50534	2.13365	13.822	31.875	14.9429	41.9085	28.0224	16.7982	72.1537	28.0768	34.4871	20.1319	11.2895	24.3948	44.1067	32.1467	12.9386	14.3581	22.547	23.0063	11.3352	11.2441	15.813	39.1093	18.7759	13.822	23.0061	37.1903	23.2008	6.55166	18.7771	23.2135	54.4533	52.3555	29.675	18.1293	19.5748	13.9244
AKP14471	28.2478	10.2308	3.10742	60.8581	40.1152	70.3237	27.4433	63.8752	14.4698	52.139	27.016	1.66589	2.25389	29.4004	53.9808	29.1602	48.1349	44.5136	30.7967	67.6561	28.5223	33.1954	16.3502	11.667	19.0415	64.5776	38.8094	35.1456	12.9442	23.5559	39.5597	27.4433	13.9987	8.92539	36.699	28.8145	29.4004	39.5593	28.9198	14.3027	4.05123	18.6912	18.9167	80.1698	53.4246	17.1435	28.6612	18.7513	24.6274
AKP14472	80.1885	21.7991	11.1303	92.5448	69.7659	104.954	33.1962	86.8417	19.2747	86.8621	75.6178	10.2926	5.02718	37.2189	67.7391	13.458	99.3876	62.141	12.5836	89.2549	44.9878	42.3722	18.0603	16.122	21.4521	58.5291	76.6333	51.4919	18.711	26.7303	51.9536	33.1962	13.0515	17.4192	112.35	40.7543	37.2188	51.9532	48.0274	16.4198	13.2883	21.7248	31.1275	80.2563	114.027	14.231	23.4515	28.3095	11.2079
AKP14473	14.3253	11.985	5.49828	59.6547	14.5814	75.0878	12.2519	36.2109	14.8267	73.9816	21.9781	3.51129	2.75037	22.5442	35.2185	18.6561	51.0207	17.9253	20.7844	49.3654	25.3472	19.5672	11.7285	18.4167	16.7299	38.3645	18.9433	31.6551	15.5895	19.0354	14.9253	12.2519	11.9706	7.9417	63.639	17.5809	22.5441	14.9251	11.6023	22.0893	5.29675	15.85	13.3051	48.4256	60.6019	16.2933	27.3439	14.1053	16.6409
AKP14474	22.6892	43.3889	4.80469	55.0931	13.1971	76.174	51.2547	37.7725	33.1817	48.2098	25.5749	2.67616	1.42243	21.0621	47.2222	8.84705	51.2215	33.4303	11.9392	69.8427	24.6528	32.3122	39.0437	106.393	49.3504	37.5376	12.8587	35.1191	71.3555	125.801	67.5415	51.2546	62.5453	38.6084	45.509	42.0072	21.062	67.5409	28.0021	51.3379	6.39186	88.1709	47.5877	63.7502	38.2278	48.7909	48.3448	55.6037	9.9054
AKP14475	41.2477	34.9165	12.2904	95.2989	41.8259	98.3993	60.8289	83.8245	33.3563	83.5491	41.2819	10.6236	10.172	68.4894	69.9313	104.492	67.647	40.3053	92.0229	69.0535	50.5904	42.5468	28.7999	82.7527	38.3982	78.417	41.7533	80.3484	75.7097	109.014	108.104	60.8289	86.5807	24.3299	95.7741	64.3658	68.4892	108.103	27.9872	36.0785	12.7409	97.3505	38.5596	96.322	98.2676	36.5762	94.888	33.354	93.9219
AKP14476	35.9888	24.6941	20.3958	89.7756	45.7809	87.3331	13.8571	64.6039	35.626	84.2926	45.3975	6.84057	6.93095	17.1045	66.3881	22.2004	77.1186	43.9825	25.5277	98.1237	60.8275	57.5775	36.1776	31.0481	29.3861	69.864	35.6073	56.4007	37.7735	35.7619	29.4034	13.8571	37.0492	20.8661	74.5216	20.1329	17.1045	29.4032	36.6272	49.1308	19.9124	49.8598	35.231	84.3056	86.297	40.8349	64.1781	32.9944	14.9166
AKP14477	30.2052	17.7578	4.37944	61.0532	29.756	67.4616	39.389	42.9034	24.8256	47.2193	37.2163	4.15643	4.17963	69.6978	38.0588	25.9053	45.6083	36.9808	31.049	69.155	75.1986	59.8884	26.6325	52.4014	26.177	44.75	33.4654	129.418	71.7193	58.243	58.5461	39.3889	68.3597	17.9306	39.1614	64.4413	69.6976	58.5456	30.8552	39.3701	5.79547	77.7822	28.0634	44.6003	57.4892	25.1883	105.526	29.914	22.9028
AKP14478	363.714	278.155	269.52	240.313	325.989	230.141	184.834	216.527	375.719	192.425	331.921	168.992	150.187	196.687	192.396	400.9	220.461	306.855	347.025	558.781	343.059	293.883	374.456	260.993	315.739	282.412	326.346	399.506	285.053	289.655	229.149	184.834	247.898	289.027	188.5	250.783	196.686	229.147	456.827	437.407	289.014	291.815	340.463	275.258	232.317	281.889	329.063	326.113	318.323
AKP14479	942.534	789.318	362.265	2087.28	663.885	1815.12	333.837	1863.62	678.305	1748.97	678.248	879.402	870.886	469.08	1885.12	560.004	2205.88	661.075	524.918	537.773	477.685	490.897	667.751	1836	973.727	2167.32	666.418	397.676	1594.51	1529.92	831.587	333.837	1443.66	792.548	1467.73	416.158	469.079	831.58	886.927	825.576	318.553	1051.53	817.436	2010.64	2596.75	1280.95	520.454	892.653	478.605
AKP14480	460.315	296.952	96.3636	674.934	332.819	694.822	79.4662	536.373	334.396	465.368	337.723	90.8285	102.486	64.2466	688.129	8.49839	708.398	324.372	9.8417	225.576	187.206	162.385	319.525	93.3349	299.859	739.194	290.948	281.766	156.44	114.221	122.832	79.4661	109.082	174.322	641.814	105.576	64.2464	122.831	387.616	306.259	89.7372	171.195	313.263	660.507	633.032	377.232	292.27	263.945	8.42681
AKP14481	580.545	410.414	53.2626	716.064	470.262	747.477	216.338	612.607	510.202	558.29	443.505	68.6752	69.8901	306.371	657.19	477.952	635.128	446.768	387.239	110.107	313.08	303.464	514.987	205.789	455.802	871.888	461.368	352.913	330.376	292.383	408.613	216.337	287.108	274.833	514.171	313.06	306.371	408.609	437.774	371.121	59.0049	362.58	490.386	721.815	608.774	653.235	270.787	447.041	301.337
AKP14482	975.569	418.91	144.344	988.169	603.096	1048.66	108.576	949.351	476.981	867.21	576.245	209.555	186.76	150.865	1056.12	534.212	1170.95	446.365	400.619	584.556	413.745	314.589	473.528	279.248	366.905	871.891	505.534	101.804	353.13	310.828	130.107	108.576	310.691	412.678	1096.6	85.3366	150.864	130.105	968.798	465.219	135.129	474.437	616.993	850.215	1151.22	679.821	78.767	316.289	373.647
AKP14483	330.053	178.706	60.4916	321.943	336.796	387.783	66.1289	381.052	208.825	445.503	273.562	66.9308	61.2683	122.285	353.372	255.273	328.427	286.504	236.267	451.371	227.815	141.596	216.028	72.8346	191.016	427.684	290.968	83.6506	76.3942	82.6231	117.977	66.1288	71.1408	113.159	354.553	52.3027	122.284	117.976	297.364	236.922	64.4518	127.972	244.208	400.005	430.203	166.229	64.4308	189.655	222.658
AKP14484	174.951	223.547	19.5343	157.874	164.665	168.564	59.0053	207.148	312.705	218.158	118.52	16.4143	13.9593	87.846	199.272	73.0576	161.464	202.634	102.453	28.2229	186.827	170.747	307.966	105.803	312.599	178.665	149.326	77.9992	122.24	98.0392	77.0539	59.0053	118.392	216.854	147.94	79.3258	87.8457	77.0533	149.424	319.728	19.4455	125.443	295.583	184.211	189.208	239.409	60.9994	279.52	70.4362
AKP14485	743.068	501.686	147.111	686.982	757.479	664.94	206.034	664.52	605.127	570.23	953.396	57.3054	51.9136	311.217	572.548	301.127	746.956	850.31	311.051	1087.54	775.703	654.423	602.01	497.447	507.005	731.063	794.894	323.325	452.828	483.087	352.41	206.034	494.106	453.682	471.081	218.228	311.216	352.407	798.588	690.787	147.647	529.162	580.299	684.039	678.101	540.016	307.823	490.382	303.18
AKP14486	161.405	59.2755	8.99201	149.046	59.3879	139.883	50.9261	163.665	81.5002	244.731	22.0046	2.06944	0.259615	51.5049	133.84	53.4739	243.476	87.0132	49.0291	316.455	92.9802	38.9004	90.4847	48.4218	3.44641	51.9608	91.5668	205.614	49.6327	2.21029	81.9888	50.926	37.6893	54.9223	227.43	65.8756	51.5047	81.9881	164.617	98.0494	6.22909	52.7441	65.9444	145.391	285.292	1.56008	213.597	1.8083	45.4158
AKP14487	185.842	155.42	107.123	172.726	206.042	157.052	328.609	139.812	152.918	101.636	229.784	194.799	189.61	347.676	141.729	943.929	139.435	211.931	738.579	753.298	303.901	212.479	140.08	203.712	175.355	182.59	215.884	367.286	231.649	234.671	394.591	328.608	238.621	102.132	113.43	342.703	347.675	394.588	132.585	139.231	103.902	184.433	100.903	158.101	149.996	294.129	415.201	176.318	828.093
AKP14488	115.65	166.855	30.3111	108.767	167.952	110.007	281.95	89.9724	129.964	73.2575	159.792	68.4957	65.8584	230.785	83.3422	133.637	83.9611	174.884	150.446	271.986	213.258	164.076	137.145	125.76	171.728	112.998	181.75	201.662	121.116	206.647	363.029	281.95	106.991	101.924	78.667	254.811	230.784	363.026	88.5188	119.631	23.8316	142.856	96.748	113.378	105.145	184.273	230.238	163.341	157.612
AKP14489	174.549	201.631	112.764	180.118	230.88	213.534	278.33	141.518	207.82	103.963	194.584	308.163	335.562	320.499	144.575	151.769	151.049	246.736	152.329	405.142	883.934	1064.69	205.185	135.399	240.678	170.848	264.797	252.633	136.131	219.732	347.795	278.33	122.113	150.449	112.739	288.987	320.498	347.792	109.078	174.61	106.058	165.271	129.291	184.915	168.106	254.603	275.32	239.162	172.361
AKP14490	158.544	268.625	35.9807	165.145	233.847	133.434	208.132	152.564	272.187	111.726	205.608	107.684	92.9435	207.016	127.257	166.246	135.8	233.755	176.247	370.442	263.418	199.57	271.151	172.989	315.505	146.888	221.522	189.692	163.097	244.666	255.881	208.132	135.162	184.375	98.7003	182.094	207.016	255.878	95.6195	242.547	29.4951	187.545	188.957	149.048	176.095	348.941	179.319	293.237	184.392
AKP14491	124.467	216.944	24.1608	153.379	134.987	132.632	154.158	112.873	226.807	109.275	140.946	72.5239	77.9494	116.193	116.167	90.1105	128.519	173.837	102.399	160.638	262.964	206.798	216.107	162.474	249.892	112.613	166.306	146.391	137.341	188.331	225.926	154.158	125.278	197.478	104.671	152.499	116.192	225.924	81.9063	237.142	23.7777	157.681	134.638	131.75	158.895	319.544	190.156	241.025	116.527
AKP14492	124.64	227.337	27.8838	146.588	130.376	153.544	215.951	116.102	237.652	104.652	137.911	124.692	120.643	308.615	92.2572	189.873	139.107	171.665	236.439	134.571	227.015	190.771	234.815	200.783	233.559	124.847	153.19	173.392	154.934	224.605	307.108	215.951	156.292	185.706	77.6199	237.245	308.614	307.106	86.8369	207.117	26.4619	176.641	152.342	144.976	160.039	266.815	189.365	240.524	221.367
AKP14493	0	0	0	0	0	0	0	0	148.779	0	0	0	0	0	0	0	0	0	0	0	0	0	214.938	16.0192	75.9934	0	0	0	8.42275	0	0	0	7.93581	55.6574	0	0	0	0	0	133.784	0	15.8042	137.622	0	0	98.6807	0	38.4429	0
AKP14494	130.871	58.4952	88.8344	82.0701	112.964	90.8714	50.5186	111.422	83.6661	95.3007	140.929	47.4885	45.3685	44.1702	83.1431	67.1925	72.9717	116.741	59.3032	353.725	94.437	79.5059	85.1193	51.1736	61.6212	93.4279	118.534	36.8036	44.6917	50.8203	45.4506	50.5186	43.0149	54.6724	95.4388	46.585	44.1701	45.4502	158.75	103.932	85.6718	57.4534	105.281	85.864	94.6861	36.5182	60.057	63.3909	58.4085
AKP14495	53.0406	189.336	139.276	57.6984	172.765	117.318	238.715	29.0873	274.685	70.1244	158.102	232.1	358.459	338.914	15.4548	621.462	30.4794	141.589	448.9	127.736	116.543	122.02	281.119	263.086	205.562	36.8557	84.1674	157.283	196.915	290.625	138.155	238.714	219.263	284.975	74.4705	229.134	338.913	138.154	91.6449	371.578	230.111	277.876	486.225	92.7291	65.2754	181.132	120.55	341.674	366.698
AKP14496	788.408	273.24	249.718	1195.75	720.392	1202.31	641.384	1306.32	244.484	1580.22	810.528	870.146	892.769	684.537	922.822	360.674	1764.45	790.663	384.84	494.532	851.921	860.879	240.668	1016.57	267.685	982.508	738.709	516.456	772.321	1508.82	854.427	641.383	953.054	237.038	1099.85	730.402	684.535	854.419	1879.62	263.333	217.131	1401.83	474.634	1310.61	1462.31	111.728	610.696	277.905	417.528
AKP14497	186.266	143.282	29.2112	311.123	171.519	330.767	147.195	321.052	171.483	303.73	220.87	27.2795	23.9244	149.841	222.028	107.615	301.411	172.391	119.545	295.509	148.337	128.583	182.455	126.407	116.332	299.895	209.721	137.072	124.818	125.996	140.71	147.195	111.752	131.046	297.185	153.764	149.841	140.708	156.547	176.493	37.1388	136.956	159.28	325.823	305.812	144.381	163.975	112.492	100.019
AKP14498	160.113	111.603	48.8144	225.408	220.288	229.52	160.717	232.883	115.501	261.704	239.707	33.8943	29.1843	119.439	209.684	187.034	211.248	240.897	224.61	461.137	148.165	140.128	117.517	78.4388	133.078	252.054	227.461	166.151	91.6699	132.961	152.494	160.717	81.9164	99.7397	218.711	182.131	119.438	152.493	119.412	138.108	50.1496	115.588	110.339	231.633	228.607	131.008	170.926	136.962	167.384
AKP14499	134.587	61.4185	57.0007	199.645	156.564	146.588	245.563	117.421	88.414	202.2	182.351	75.7639	42.9548	86.1298	196.078	4.88715	222.644	192.999	28.2982	224.869	134.418	121.971	51.5832	33.9137	127.013	255.052	177.974	181.407	80.7111	171.092	286.822	245.563	77.8136	37.2096	128.839	192.203	86.1295	286.82	132.127	111.801	173.72	151.444	70.1003	254.011	37.6437	54.9773	112.97	85.6697	13.4851
AKP14500	667.596	441.727	2527.63	927.673	925.546	863.05	198.006	912.761	460.94	1136.53	1132.07	1975.23	1676.76	138.659	916.651	1351.56	1161.4	1085.25	1666.57	446.274	992.335	1058.94	484.148	620.641	275.946	893.878	1204.49	1902.45	759.842	852.374	84.8008	198.006	720.673	372.683	889.173	86.9148	138.658	84.8	922.395	237.325	2358.15	952.425	614.345	847.372	1044.81	738.844	1751.14	262.537	1609.22
AKP14501	242.421	63.5088	308.457	286.827	336.332	262.104	140.417	228.046	14.219	270.554	406.659	78.6313	93.9506	162.242	194.172	9.50147	320.624	374.374	8.54018	575.301	342.777	313.048	15.0114	46.2355	45.0295	433.883	396.204	285.46	168.884	128.331	115.353	140.417	76.8298	37.2349	189.706	134.152	162.242	115.352	353.018	21.2566	339.604	124.762	45.6588	407.075	233.549	29.0005	228.081	46.6604	9.41093
AKP14502	1397.8	729.457	1472.67	127.026	1750.81	127.546	61.0238	1736.12	347.942	1538.1	2320.45	141.403	56.1791	89.9295	2011.22	111.481	112.665	2250.23	83.8751	3799.98	1175.42	971.059	341.747	231.678	328.042	152.262	1967.36	71.0287	496.812	284.366	68.4913	61.0237	367.571	896.14	1366.25	51.6338	89.9293	68.4907	1673.86	525.867	1808.06	737.993	734.693	166.342	159.674	303.158	36.8606	329.471	74.1868
AKP14503	2780	991.744	378.756	2810.67	1663.29	2814.29	2497.53	3027.05	2911.97	4255.23	1654.87	934.082	1022.39	2383.17	2898.84	2701.31	3448.42	1875.54	3199.17	1388.02	1514.4	1046.83	2902.06	1644.09	1237.31	2103.6	1998.59	3182.43	1233.07	2423.7	3169.24	2497.53	1491.73	875.67	3048.92	2195.81	2383.16	3169.21	3917.01	1748.56	344.947	2661.15	3361.06	2269.72	3490.57	2392.1	3339.13	1233.81	2605.9
AKP14504	14.3202	4.06128	4.1118	20.4623	17.2232	23.9345	1.62378	18.9673	4.9694	18.0501	17.4485	2.00395	2.13028	3.28575	18.7412	10.8259	20.4562	12.9583	11.3312	42.9162	6.76882	4.83918	6.43203	3.39921	4.03138	21.9248	13.1593	4.70591	4.54266	4.77935	2.90813	1.62378	3.29773	1.96838	24.7064	1.9064	3.28574	2.9081	11.2705	6.0621	4.49914	5.03038	8.86514	16.1776	24.6429	4.79867	4.30968	3.05904	9.48444
AKP14505	7.63611	7.38243	2.15604	15.9211	10.6596	17.8283	4.6442	13.2608	7.66389	18.5086	7.58715	0.840622	0.446808	9.37256	5.19163	2.03341	12.189	8.64785	3.79389	19.6803	7.31362	5.46526	7.81844	3.63904	5.63699	5.30601	8.07822	16.2569	4.60773	4.79422	6.62994	4.64419	5.15075	2.83835	16.9754	4.99814	9.37254	6.62989	12.0944	8.52819	2.20856	5.42193	9.29694	18.3562	21.4055	2.74495	11.9317	3.92093	2.65237
AKP14506	17.7503	8.25029	8.63136	29.9469	19.5016	50.591	8.79635	30.6447	7.32388	26.6182	18.7315	5.56359	5.62583	9.25579	29.2123	8.35926	33.0558	28.3184	10.897	28.1232	13.6116	8.31816	10.1957	6.66555	7.05211	32.3575	23.0378	34.8653	8.82477	13.133	8.73314	8.79634	8.88473	6.16461	35.7675	7.35824	9.25576	8.73307	17.3935	11.614	6.61176	12.1114	11.8883	41.3044	37.7563	11.8161	26.3815	8.74603	7.641
AKP14507	13.0379	9.88989	10.8228	30.4931	12.7402	22.5897	15.2246	22.1648	6.12393	39.6457	16.9168	4.30583	3.43296	14.12	18.9947	0.763806	11.9874	14.5544	1.20619	40.9835	9.696	11.9975	4.71148	5.02136	9.7449	15.0991	16.5513	41.0407	8.48061	9.07863	19.5609	15.2246	5.72891	5.28676	28.3736	25.6015	14.12	19.5607	10.7004	9.6897	11.107	9.15733	11.9519	24.5032	23.5331	2.5777	31.4844	7.3032	0.41803
AKP14508	377.876	452.172	254.877	403.166	344.91	519.274	202.393	345.377	432.159	345.221	413.081	231.317	219.74	232.408	384.383	165.499	395.168	335.863	198.789	237.181	267.649	242.07	426.297	498.86	337.565	489.243	339.298	953.575	651.347	301.178	245.727	202.393	509.174	563.037	314.763	240.617	232.407	245.725	357.126	551.169	265.971	428.974	476.286	461.601	417.834	250.615	809.205	332.455	170.715
AKP14509	552.139	189.17	334.731	935.756	835.631	769.237	87.2268	1006.77	133.255	1023.35	940.054	406.57	350.623	93.9947	858.208	47.6982	1054.07	797.675	16.0293	137.705	787.561	1124.82	139.579	129.399	101.386	988.016	780.599	209.204	156.093	125.599	44.5717	87.2267	149.916	146.638	891.241	79.7732	93.9944	44.5713	496.542	202.672	416.104	195.612	181.182	931.521	905.872	49.232	229.085	115.075	12.5816
AKP14510	209.477	124.875	45.5655	303.07	201.574	341.321	47.9029	351.522	143.097	289.132	195.401	9.96203	9.41339	49.9099	315.925	145.522	274.453	158.606	134.882	455.196	119.528	105.633	145.946	78.8678	143.811	320.613	167.976	50.4578	83.3989	80.3448	61.6338	47.9029	75.1863	101.42	282.346	51.2027	49.9098	61.6333	148.757	216.73	46.6622	77.5681	148.102	350.473	334.791	102.107	61.8925	134.47	125.126
AKP14511	60.5757	103.081	45.9723	70.4771	68.0733	79.4141	85.4941	70.5298	117.255	63.9757	77.1228	24.9537	22.5196	72.3589	49.466	36.7135	64.1744	82.0848	40.1789	221.049	88.1457	78.1097	121.147	65.2367	108.944	92.0473	83.1649	120.866	80.1243	83.2422	109.945	85.4941	54.1142	77.5742	53.9462	110.765	72.3587	109.944	51.6654	177.73	49.8109	68.0448	105.786	95.9811	65.817	63.3374	122.768	105.631	41.6485
AKP14512	728.496	470.314	333.66	711.206	512.531	742.545	246.471	799.608	641.22	732.445	506.729	180.622	174.206	290.31	585.323	679.083	591.172	472.145	567.576	536.054	332.522	330.164	658.664	512.864	399.71	622.396	447.637	393.537	435.925	435.465	239.746	246.47	414.381	579.08	757.934	261.771	290.309	239.744	631.241	561.106	433.213	515.209	554.221	660.635	622.744	319.5	449.869	438.002	581.186
AKP14513	377.016	106.623	18.4288	254.322	196.297	274.869	178.342	467.948	186.218	538.962	158.669	15.1012	13.2698	133.707	434.3	228.855	241.711	170.029	219.651	91.7975	219.389	285.942	184.738	82.609	157.511	211.99	175.743	96.0581	78.9956	44.2831	181.496	178.342	66.8174	146.537	425.844	149.164	133.706	181.572	442.497	265.746	20.0121	83.9416	234.198	249.492	314.041	110.353	83.9152	159.361	202.548
AKP14514	475.809	194.704	107.674	373.059	355.325	442.602	413.017	624.389	234.994	804.463	339.714	49.726	51.0262	357.4	487.637	259.354	420.415	344.946	230.449	161.785	224.567	268.491	240.776	108.599	217.176	368.263	351.051	230.357	147.952	112.372	458.578	413.016	135.773	243.29	545.243	447.298	357.399	458.574	767.769	321.049	115.11	264.751	425.064	477.075	426.069	47.5499	191.519	216.067	222.087
AKP14515	268.13	114.407	291.279	184.121	221.458	318.772	69.3063	143.366	73.4658	186.108	200.984	170.461	136.494	243.923	134.769	2376.55	165.635	250.516	1694.15	179.274	166.546	140.844	60.1548	133.19	147.523	155.26	218.059	77.9802	69.7219	224.583	48.1896	69.3063	71.3107	57.76	232.936	68.9723	243.923	48.1892	175.178	49.0016	366.953	99.9509	122.418	178.716	196.613	80.1197	165.681	126.726	1855.74
AKP14516	1709.71	1131.29	695.582	2472.22	0	2140.33	344.344	1784.7	958.552	1884.32	0	501.615	459.163	479.583	1872.76	2175.59	2547.57	0	1975.55	0	0.255185	0	976.712	5777.78	22.5695	3451.91	0	918.146	5230.27	9.22062	580.14	344.344	7284.12	787.311	1949.7	451.109	479.582	580.135	1926.19	976.122	592.253	5341.55	1045.93	2725.34	2088.79	4.47754	684.367	20.086	2356.72
AKP14517	106.648	66.0012	33.5541	125.526	73.1325	145.098	87.7463	185.197	60.9143	180.754	72.1893	23.1227	24.4094	91.6658	121.779	93.2671	93.7845	67.3021	81.2461	187.313	67.3484	55.6161	61.7453	43.6747	73.2141	135.598	82.9275	83.6948	52.4647	68.4069	115.822	87.7462	41.0316	58.0048	122.502	107.018	91.6656	115.821	106.335	99.8477	38.252	60.2095	82.8783	168.284	107.776	28.3185	90.4087	71.0738	91.7769
AKP14518	256.064	218.904	203.722	130.164	158.682	218.346	97.5166	232.948	222.65	253.114	134.275	23.7103	14.7029	107.558	160.379	18.4806	194.819	150.997	17.8348	277.547	151.68	135.8	226.289	112.068	243.46	196.774	145.572	483.1	174.386	159.127	97.2408	97.5165	127.985	206.209	163.801	91.1642	107.557	97.24	266.184	326.555	173.667	153.618	228.805	133.359	225.794	206.461	331.443	214.482	10.5504
AKP14519	78.6762	50.6962	52.3617	84.3892	76.7431	70.2566	49.9304	75.7061	61.3553	76.7206	90.8244	23.6028	19.0861	92.0864	69.77	42.1615	70.2029	82.4198	45.8788	218.337	196.575	244.325	64.3084	60.5963	52.4198	62.8182	92.4075	95.8616	54.2763	60.6638	68.4792	49.9304	51.3503	43.3459	68.6109	64.4829	92.0861	68.4786	98.1544	92.8785	40.8591	54.8597	50.3963	112.665	63.6474	59.5057	106.206	48.245	39.2194
AKP14520	317.866	326.905	233.696	588.76	349.598	473.511	195.342	225.61	142.199	231.709	450.76	138.685	122.978	295.999	219.587	90.957	532.713	353.013	192.893	4019.51	594.936	696.876	144.778	290.477	296.844	603.563	320.803	343.172	307.187	417.183	504.362	195.342	310.52	189.168	269.058	191.344	295.998	504.357	155.394	113.114	211.66	325.318	85.8799	516.044	434.78	293.45	403.439	298.78	124.623
AKP14521	70.3137	2800.16	1220.95	76.4883	0	25.9206	701.33	38.5598	2057.81	116.201	160.274	243.825	382.624	494.973	61.4633	449.37	40.4052	34.1271	386.687	240.632	118.843	75.4866	1850.63	2472.1	1858.87	146.574	0	1154.78	2135.79	4386.45	967.014	701.329	2339.57	1703.57	0	624.074	494.972	967.005	30.3724	1674.79	759.846	3250.55	2442.31	46.0976	14.4221	2186.34	1248.5	2018.55	381.847
AKP14522	122.466	147.598	139.279	111.793	75.7145	149.96	88.0244	100.974	142.078	101.902	78.0836	29.6973	37.9585	31.5344	96.0712	74.0023	108.267	70.662	69.6191	228.497	61.5176	49.2539	151.644	55.0968	154.691	119.016	62.2865	76.1852	71.9966	75.2751	96.3652	88.0243	55.8272	127.62	90.1809	86.7731	31.5344	96.3644	113.753	187.551	157.06	70.5042	165.6	113.227	112.421	55.4131	60.8256	157.107	77.1415
AKP14523	305.625	261.6	116.757	316.95	198.785	307.834	204.874	295.501	236.037	342.55	214.081	131.389	124.38	193.731	242.561	606.947	287.022	210.791	541.448	438.586	203.745	183.097	233.899	324.868	215.621	336.605	205.147	211.967	276.049	330.755	232.23	204.874	308.183	222.684	273.627	183.486	193.87	232.228	284.326	307.102	123.898	323.22	241.989	339.023	289.61	165.049	270.053	221.587	587.361
AKP14524	508.611	533.72	0	427.513	223.334	470.867	205.965	556.49	727.331	481.625	272.876	0	0	274.825	483.596	188.046	444.146	240.521	173.799	115.627	254.308	275.226	707.548	493.964	176.962	252.337	292.967	278.13	558.583	132.356	217.875	205.965	436.533	624.649	525.126	288.673	274.824	217.873	527.344	1157	0	525.279	628.782	361.207	425.487	210.438	351.788	171.655	183.078
AKP14525	216.982	818.476	280.736	307.448	328.767	437.941	660.842	344.815	842.872	251.638	225.34	191.318	140.547	645.591	263.804	0	435.538	286.411	0.211809	315.79	352.039	341.497	891.207	415.436	842.465	405.625	194.166	0.0938386	467.847	452.089	535.953	660.842	374.862	892.053	253.245	655.991	645.59	535.949	188.054	1483.29	272.721	509.802	984.12	393.119	466.572	1213.44	0.739527	907.498	0
AKP14526	230.126	239.414	73.0976	180.856	169.924	176.678	236.628	171.119	297.18	156.314	160.375	83.5683	85.8412	192.834	124.447	372.484	138.404	155.234	371.104	382.653	148.989	115.153	301.339	164.445	214.869	185.201	162.73	154.585	152.554	199.302	217.922	236.627	124.961	209.265	128.009	194.309	192.833	217.92	204.074	373.398	74.2244	177.283	286.812	192.85	141.004	184.988	195.997	219.986	429.636
AKP14527	75.7271	178.019	21.073	114.523	77.6456	101.778	52.5515	103.488	266.447	101.081	82.7742	12.9255	13.3143	31.9375	75.3184	18.4525	108.557	75.3938	25.5732	215.35	59.2785	42.0636	258.451	72.0915	110.023	104.846	80.2399	38.4778	76.1826	87.5521	44.1276	52.5514	54.3424	177.646	74.5453	52.3307	31.9374	44.1273	72.8653	272.647	19.0496	64.5565	264.824	102.104	91.8507	147.014	33.2708	110.465	25.5593
AKP14528	258.788	113.953	17.4414	410.069	74.7488	401.242	146.769	500.011	44.6285	495.204	76.7032	14.2223	14.7673	424.306	328.233	562.522	307.09	66.6908	598.91	417.89	72.3129	63.7737	48.8822	93.1793	72.5264	497.895	61.4503	241.968	120.675	157.995	384.323	146.769	114.764	58.7223	313.287	172.366	424.305	384.32	224.609	83.8022	16.8108	169.881	64.3804	503.907	340.832	28.0808	230.921	73.6024	626.243
AKP14529	98.3882	98.8127	35.6242	100.899	232.036	119.518	43.461	114.299	195.436	87.3412	254.897	15.0573	14.0465	49.1755	94.6774	66.8986	96.3411	213.452	56.7296	358.529	164.466	135.942	180.898	53.9705	188.546	131.895	234.188	39.0523	72.5133	111.738	33.7364	43.461	48.309	86.4009	91.448	47.9426	49.1754	33.7361	101.284	287.819	27.5965	73.2804	170.859	110.616	142.755	357.553	51.8114	174.603	38.4849
AKP14530	201.585	103.201	177.252	148.912	456.961	155.181	82.2099	205.548	110.255	131.057	412.689	23.8785	30.2232	103.954	146.499	290.577	122.457	362.248	305.04	1050	314.04	245.873	140.371	28.0417	114.14	199.605	406.275	80.269	30.1569	27.8252	64.3446	82.2099	27.0887	63.0065	56.2265	56.0576	103.954	64.344	160.787	170.754	188.429	38.0107	178.672	227.583	152.086	21.7634	88.4088	106.681	402.076
AKP14531	13867.7	1.1851	241.608	5442.89	6884.86	6252.59	359.755	6636.16	2.72654	7523.41	6666.12	72.4526	76.6658	305.69	7632.94	3411.59	7102.29	6644.11	3256.6	5224.46	4880.38	4004.04	3.31436	0.682589	1134.54	5046.56	6366.13	481.385	1.3607	1449.34	358.794	359.755	1.10577	3.30399	9080.16	237.009	305.689	358.791	10238.8	2.20267	254.396	0.732426	1.52959	4852.9	7353.39	864.35	621.178	1171.27	3375.54
AKP14532	138.038	160.287	175.7	116.903	142.041	127.558	60.2883	165.878	114.142	140.242	140.997	37.6327	34.3947	77.657	102.307	348.41	104.166	134.444	268.455	193.164	117.75	129.58	114.551	541.201	89.504	117.16	127.163	58.1128	373.244	113.685	97.7776	60.2883	398.667	155.053	113.814	61.269	77.6568	97.7767	170.074	128.222	185.175	175.206	119.891	140.099	105.081	35.9664	60.7983	76.2841	338.586
AKP14533	70.8136	41.4966	19.4879	80.8512	167.534	58.9287	39.6153	72.5064	45.7015	82.956	198.295	8.63428	9.57197	31.3883	52.6718	16.0323	65.8176	160.609	17.7116	184.247	180.289	173.447	45.5289	26.3714	55.211	61.5932	187.679	75.6519	32.6822	34.1076	59.4594	39.6153	19.7799	37.256	80.2315	49.7533	31.3883	59.4589	55.4978	66.6181	18.3835	29.7588	40.9785	67.5812	71.3976	33.9673	57.2982	52.5119	15.867
AKP14534	142.348	76.2465	136.799	67.9927	153.395	95.1393	142.001	99.5136	77.8272	91.9655	180.299	57.765	58.9291	75.3343	73.4362	51.0598	79.1727	166.851	54.1979	125.481	135.972	95.8603	74.4397	89.7129	83.4435	70.0505	204.767	83.2439	99.5989	109.901	78.9863	142.001	81.8922	77.2609	92.7112	129.702	75.3341	78.9856	99.2863	97.8919	128.824	74.2894	100.357	74.0239	89.3282	30.622	99.9561	81.3174	55.5961
AKP14535	171.219	140.264	40.8706	775.369	158.942	768.553	149.227	728.323	125.487	1257.52	170.211	12.3063	12.579	216.68	611.088	194.74	1113.47	168.105	275.461	410.306	133.23	118.255	123.033	105.321	143.754	874.814	163.241	115.51	140.275	149.641	261.812	149.227	130.812	120.298	954.475	170.356	216.68	261.809	130.006	136.141	39.2661	171.401	118.038	835.411	1044.95	89.2137	108.85	149.724	233.533
AKP14536	171.632	182.966	38.1036	664.381	217.37	783.232	153.21	652.786	138.778	898.96	191.727	23.9986	27.9412	183.629	485.981	50.311	990.248	209.936	82.6407	237.721	191.833	184.684	133.798	143.164	212.655	663.625	183.034	138.918	184.735	171.036	232.178	153.21	155.85	164.167	855.077	134.265	183.629	232.176	118.082	209.952	46.9473	172.917	120.936	665.453	1039.08	268.679	119.935	271.363	48.4009
AKP14537	144.535	175.429	63.9547	573.47	290.599	634.012	160.983	510.474	160.043	786.812	176.453	31.3473	32.6609	165.877	486.827	74.3337	819.403	226.419	125.843	181.422	221.137	217.864	160.524	92.5557	291.722	538.882	208.816	79.4693	95.6753	125.343	211.835	160.983	97.0975	137.116	778.407	192.992	165.876	211.834	95.0469	165.647	65.9379	122.393	119.966	512.678	932.072	237.873	83.5033	292.277	89.8738
AKP14538	1734.5	1394.01	2167.84	2642.57	12252.1	2283.52	420.895	1899.43	1007.15	1174.87	9594.01	1817.07	1702.74	344.093	4161.53	342.909	2266.55	8785.59	377.624	268.619	4874.06	5396.77	1008.74	426.152	3034.53	1886.98	8978.57	793.128	610.744	737.871	206.059	420.895	803.059	1538.01	2547.4	451.473	344.092	206.058	1678.05	675.265	2622.32	997.981	878.325	1628.69	2122.29	2497.99	664.299	3066.86	202.08
AKP14539	297.724	194.702	169.138	254.427	494.651	277.032	55.9162	267.851	387.008	196.453	390.733	87.769	77.8568	66.704	305.56	90.4698	250.058	318.113	71.4649	288.829	140.218	124.205	383.501	80.1606	310.93	190.073	332.438	88.8828	121.154	93.7786	63.049	55.9162	94.6838	219.897	285.524	59.3785	66.7038	63.0484	127.983	481.529	201.416	138.217	310.446	208.765	267.396	444.583	69.3805	317.85	41.5976
AKP14540	87.4754	86.0478	889.146	127.597	90.6582	152.441	30.9536	159.177	93.3805	173.475	129.675	98.4859	96.3191	28.4208	132.076	3.59994	137.092	125.44	5.44963	315.491	91.3975	106.107	100.101	111.604	126.581	174.981	140.913	88.8828	108.577	132.534	28.1703	30.9536	102.759	70.135	178.644	25.6091	28.4207	28.17	41.2205	248.516	909.55	121.78	101.375	125.125	99.4976	77.8971	91.4991	142.544	4.30266
AKP14541	264.142	136.514	224.424	363.566	202.03	359.569	76.6395	287.937	162.71	285.676	204.662	83.3661	99.2563	59.4877	318.921	41.0843	294.755	226.413	41.5861	286.168	219.81	205.65	165.412	106.765	209.637	241.354	228.59	143.719	110.041	118.027	86.2646	76.6394	97.4916	132.247	323.229	89.7767	59.4875	86.2638	156.143	268.428	232.248	114.4	172.106	281.558	385.214	172.044	130.808	210.967	47.1046
AKP14542	144.327	162.297	184.363	224.74	151.646	332.532	48.1364	204.254	139.479	265.446	163.266	73.0348	122.588	47.9003	203.485	68.1871	254.16	121.457	58.2269	169.658	98.3623	182.078	145.81	105.955	280.318	212.975	166.228	153.987	103.564	147.48	48.5071	48.1364	89.8377	155.748	298.239	52.1097	47.9002	48.5067	80.4425	389.971	192.802	157.469	199.225	241.639	245.897	196.646	140.535	236.342	54.8119
AKP14543	245.994	175.494	186.562	264.484	286.162	448.146	114.817	321.569	235.98	330.898	185.569	151.146	107.953	139.401	200.028	25.8975	262.992	187.421	23.0323	297.296	169.21	122.833	192.949	127.69	277.14	291.51	121.04	208.787	157.973	225.298	131.129	114.817	119.899	176.88	261.044	78.6342	139.401	131.127	135.912	451.303	263.984	195.963	249.922	306.294	234.679	275.05	113.769	212.299	29.2332
AKP14544	129.108	63.6096	100.247	204.817	170.215	237.973	49.7306	118.004	88.7607	163.58	149.031	30.2023	23.6076	30.2952	163.016	111.735	179.295	148.825	103.407	381.839	118.2	135.306	71.2793	26.6828	193.594	124.6	130.892	66.262	41.5936	40.5293	28.024	49.7306	21.7716	59.987	230.365	34.6476	30.2951	28.0238	69.7112	161.232	114.57	43.3582	108.645	155.179	189.784	127.629	71.8305	179.294	77.1855
AKP14545	161.6	84.5001	37.7432	197.118	142.373	279.246	65.0403	211.778	81.3919	192.441	160.946	30.6578	22.9438	58.8737	157.532	25.9459	170.133	139.132	36.7446	351.673	144.599	112.075	77.2902	52.7836	235.187	159.626	142.987	141.617	72.5502	109.529	71.804	65.0403	63.0317	88.2332	202.283	65.564	58.8735	71.8034	118.051	182.951	39.1312	80.3787	105.947	200.594	215.083	224.779	125.325	233.789	36.8479
AKP14546	92.315	74.1692	160.579	130.01	117.617	158.002	44.1139	97.9358	49.9653	112.604	148.376	48.5441	52.0867	39.8718	113.678	11.5596	107.359	142.684	5.64844	530.723	101.233	63.2057	54.9376	22.4456	132.339	141.274	146.78	185.504	40.8002	100.675	72.1361	44.1139	29.8636	49.0194	67.5067	78.5511	39.8717	72.1354	35.6036	118.832	175.976	52.1974	92.4804	138.095	100.31	49.3816	176.405	124.659	4.29446
AKP14547	94.0644	198.201	106.236	99.4823	124.622	113.179	130.309	85.9743	250.177	51.8173	151.187	34.5169	26.3731	147.148	129.427	40.3556	80.0791	85.6024	36.7072	259.982	132.488	66.1208	254.152	65.9445	392.399	99.8577	110.567	181.782	103.418	171.504	104.81	130.309	66.8478	162.9	110.057	130.321	147.148	104.809	50.7896	364.503	108.205	133.127	287.243	139.896	125.945	190.2	141.041	415.302	32.9871
AKP14548	312.041	267.043	249.18	328.755	412.871	293.067	176.742	256.357	304.092	238.159	342.478	113.575	103.487	170.905	229.039	53.9153	232.695	336.718	83.9643	884.623	544.516	579.944	305.934	199.81	703.081	253.789	299.239	293.402	330.341	271.229	230.803	176.741	286.971	310.892	257.099	235.27	170.905	230.801	235.364	553.94	250.365	218.041	322.846	271.984	267.494	542.651	319.75	655.464	82.4592
AKP14549	120.578	94.3992	43.8252	200.924	109.664	254.983	31.7338	196.571	106.275	183.327	142.229	48.5099	50.606	23.5055	191.638	13.3105	197.79	104.278	12.9956	72.5265	100.417	64.8926	117.78	78.4857	109.241	143.196	120.022	117.517	75.3369	54.8066	21.0142	31.7337	64.8974	98.4538	219.314	30.8231	23.5055	21.014	70.5508	242.396	41.5033	84.5634	100.015	182.536	221.239	147.37	117.716	102.541	17.0019
AKP14550	100.943	119.919	115.453	165.952	116.099	207.083	56.1896	163.412	124.148	152.682	125.995	118.186	108.118	58.984	176.973	158.47	155.666	97.5711	150.466	87.4658	120.006	100.585	130.351	99.6711	110.117	128.13	124.434	228.952	113.474	80.0739	59.4185	56.1896	101.885	109.845	173.155	61.1439	58.9839	59.418	131.178	247.879	108.639	115.406	121.101	133.976	131.597	164.773	208.602	116.601	168.168
AKP14551	129.117	97.8873	93.7439	184.053	134.739	156.243	55.9262	153.962	102.09	157.346	146.489	60.4687	60.3525	35.546	144.243	90.8318	161.59	124.085	79.955	114.663	146.481	123.764	90.3443	71.5064	110.57	131.938	133.077	237.285	81.9779	62.2381	47.3381	55.9261	63.7513	99.2674	139.01	51.4531	35.5459	47.3377	120.978	193.085	80.2368	81.361	103.544	143.453	155.785	103.358	261.051	103.322	90.5048
AKP14552	342.746	270.951	174.478	374.844	333.152	400.845	106.37	372.898	243.285	347.246	328.948	168.046	145.036	74.9686	373.502	348.806	275.164	324.085	418.624	468.209	369.118	353.023	233.547	173.598	210.917	263.913	326.461	108.294	183.774	150.871	95.0994	106.369	145.922	251.507	388.119	91.4206	74.9684	95.0986	276.521	354.705	179.513	187.887	322.681	344.051	341.768	149.742	105.945	196.665	319.542
AKP14553	191.038	173.796	78.0011	202.927	163.503	207.515	181.896	202.11	139.179	224.603	184.656	83.3661	85.0768	175.729	184.174	77.1944	181.031	198.479	87.964	228.576	201.379	150.057	132.026	192.73	163.237	168.854	176.783	256.114	166.983	158.887	250.272	181.896	167.516	168.277	222.574	189.308	175.729	250.27	168.355	217.805	85.6197	164.508	147.158	167.037	205.655	90.8313	245.121	154.832	100.016
AKP14554	247.588	330.755	116.676	248.775	187.765	266.913	362.165	264.386	257.988	264.411	208.079	92.7316	81.8381	509.691	225.377	381.377	176.574	174.423	380.757	403.577	300.27	308.216	263.135	299.671	315.072	197.153	178.414	296.474	223.56	250.473	359.337	362.165	221.254	308.095	261.583	427.634	509.689	359.334	165.15	402.342	108.792	248.171	252.441	251.234	213.347	189.49	303.031	304.181	434.358
AKP14555	257.425	301.156	183.031	289.198	216.989	279.873	342.085	203.094	248.227	266.545	233.369	172.041	160.068	279.364	215.377	207.983	201.666	232.387	228.334	420.074	229.044	205.516	253.411	292.606	238.934	237.203	224.076	295.319	275.977	230.917	351.44	342.084	267.8	286.166	264.76	349.476	279.363	351.437	215.308	332.925	205.202	272.123	257.651	220.828	218.892	205.802	317.25	246.079	231.773
AKP14556	312.633	554.674	37.8306	356.282	245.919	312.821	338.631	338.812	570.166	354.282	281.915	55.3119	39.1993	488.526	373.052	28.1467	342.195	213.156	32.1367	181.15	342.206	283.119	477.906	1245.33	756.238	275.855	157.492	607.852	664.604	601.593	223.356	338.63	811.669	582.54	465.074	404.585	488.524	223.354	347.256	675.64	41.1007	556.24	577.875	315.577	409.176	1060.94	708.435	729.676	27.4463
AKP14557	338.768	538.464	136.47	248.49	383.17	267.065	1169.76	268.203	644.612	263.63	388.187	185.088	187.892	899.474	211.089	1415.47	215.844	406.425	1470.39	739.036	361.155	284.416	647.734	421.309	704.448	325.465	364.692	772.192	362.207	604.938	1188.21	1169.76	284.048	529.237	204.882	1144.98	899.471	1188.19	300.566	830.371	126.208	429.801	549.533	309.857	224.604	723.371	813.664	696.906	1709.85
AKP14558	650.088	490.08	125.913	409.104	634.839	363.134	369.059	412.48	752.594	410.555	680.166	63.467	49.8191	326.937	378.247	205.375	363.232	654.148	184.069	939.813	671.993	642.168	740.299	252.876	657.061	406.794	644.238	832.585	298.643	299.421	377.907	369.059	234.212	484.584	355.59	457.43	326.936	378.169	746.552	943.528	111.231	286.044	598.65	420.523	352.407	913.153	901.389	686.876	178.168
AKP14559	177.15	275.323	281.898	225.342	224.12	265.583	234.348	255.555	247.601	232.499	263.377	150.867	156.915	193.474	202.98	320.102	247.067	253.583	328.276	562.208	201.679	243.101	257.884	158.594	298.87	287.093	247.932	182.178	191.655	279.411	335.116	234.348	154.576	222.478	174.316	277.749	193.473	335.255	127.535	354.082	322.614	239.378	235.811	292.875	248.097	182.309	151.718	278.372	291.384
AKP14560	8617.62	8739.17	17710.2	6643.22	8811.19	7209.16	2197.98	6714.24	4494.78	6623.08	9273.81	19793.1	14014.6	1988.94	8540.07	5334.39	10067	6854.77	4222.46	1472.02	4847.34	3827.92	4412.52	7019.88	3530.96	5999.88	7236.19	1064.12	6413.87	5816.25	2378.97	2197.97	6943.84	5565.23	7911.03	1573.9	1988.94	2378.95	9501.64	2272.29	15681.9	5143.67	5970.13	5983.51	10327.7	5559.79	1582.59	3622.04	4234.03
AKP14561	295.667	735.441	239.07	206.552	249.914	164.243	769.109	158.796	273.602	136.725	263.729	720.137	687.328	1039.35	164.002	2162.3	170.163	265.284	1809.92	476.186	295.024	265.209	266.949	1943.85	425.573	226.494	256.829	669.782	1399.24	786.413	788.921	769.108	1605.43	826.724	158.052	816.432	1039.35	788.914	251.915	281.242	233.008	778.785	216.217	191.172	183.603	251.082	806.657	441.586	2394.68
AKP14562	38.6369	46.903	65.7752	63.8689	46.7085	66.3286	104.131	39.4685	47.2173	23.7879	55.1263	25.9579	20.6127	107.481	28.6966	10.6921	69.6546	55.1547	10.5131	292.395	48.0171	40.0851	44.4873	27.6301	87.0335	82.4717	71.1286	886.499	35.2151	59.6711	52.0949	104.131	28.5801	30.3355	27.9214	113.356	107.481	52.0944	61.3582	56.9957	66.9292	59.7523	58.8682	83.6067	53.6094	109.953	398.174	91.7686	5.76894
AKP14563	30.9495	266.132	17.2066	45.7854	26.6213	56.8606	36.2361	39.9437	49.8106	54.4796	32.2594	25.4282	23.3593	47.0021	32.165	104.938	37.1725	31.4375	95.8135	71.3655	30.6705	27.212	52.4903	169.043	93.6995	45.5328	37.9939	60.2483	207.256	143.418	43.2744	36.236	413.366	103.628	50.248	43.1152	47.0019	43.274	30.2649	73.6338	18.4091	334.708	58.0845	54.0859	39.598	34.2459	51.8397	92.4703	105.091
AKP14564	9.92708	134.706	25.8595	15.9024	12.6554	12.4073	8.10519	13.4235	43.9745	16.8551	12.6373	36.3775	40.4015	12.2974	13.6701	5.81201	11.8519	10.2303	6.62819	29.4744	15.3995	11.3665	44.1045	117.92	85.736	9.29171	10.9694	13.3381	141.965	130.434	14.0266	8.10518	320.173	61.4831	18.377	11.5356	12.2974	14.0265	14.0977	52.5208	30.5173	227.39	50.8866	16.9391	10.8781	37.0902	10.8175	88.9327	7.0307
AKP14565	502.44	1116.32	268.484	839.416	2812.92	738.585	370.398	428.865	1722.84	301.941	2582.25	99.9943	106.906	403.235	302.478	44.9666	1047.25	2836.65	70.1913	3678.97	2882.18	2806.34	1709.37	661.3	730.883	953.76	2685.1	2183.22	795.424	808.176	307.889	370.397	661.011	931.682	325.512	350.61	403.234	307.886	596.389	1788.38	201.437	1025.95	1222.25	863.576	943.97	1622.02	2087.07	697.791	56.7219
AKP14566	41.3188	41.5453	160.709	84.8494	59.51	89.8887	24.4458	43.5456	33.1753	69.213	67.0268	47.4585	49.3402	28.4623	47.5022	159.165	65.9543	66.5066	154.41	193.277	44.8947	34.4868	31.911	33.7884	27.039	80.0775	70.2499	23.4019	35.4451	35.6153	39.3887	24.4458	34.4929	31.7708	51.3038	34.4408	28.4623	39.3884	36.4243	60.7858	174.933	51.4587	48.4133	92.4452	63.7063	17.3031	18.9654	29.5214	132.31
AKP14567	131.786	95.6021	95.3784	139.502	115.464	171.804	112.616	131.505	79.9868	111.652	129.064	50.0995	48.6825	137.078	107.542	202.729	118.627	131.569	191.447	262.981	117.362	89.5448	85.9024	94.9107	68.6916	121.227	138.423	229.259	102.11	86.5243	182.711	112.616	90.2991	73.5618	126.623	145.275	137.078	182.71	121.597	108.607	106.255	94.5972	90.1999	143.542	136.437	34.6676	226.595	73.0023	197.94
AKP14568	225.882	225.365	91.13	206.53	174.422	248.552	81.1245	205.565	192.893	284.798	169.862	65.515	44.0089	121.788	192.911	318.249	267.622	181.934	287.321	613.338	174.434	144.096	196.443	151.554	218.315	204.088	167.375	79.951	150.111	158.099	113.106	81.1245	151.003	188.516	275.109	77.6206	121.787	113.105	298.601	289.142	109.439	168.718	203.957	250.005	305.544	113.747	76.0667	251.556	266.614
AKP14569	129.006	137.527	21.2362	75.1319	103.351	95.7869	113.545	122.138	131.405	117.459	100.722	21.3024	16.8772	153.421	71.2778	416.9	86.9538	93.625	373.579	249.747	122.186	72.0481	131.206	81.3875	177.213	113.601	95.5968	126.312	78.4536	86.5514	179.296	113.545	76.6271	99.5633	79.4569	129.24	153.421	179.295	167.437	197.803	24.5758	95.9198	117.842	112.768	89.3667	83.2319	118.249	176.908	394.483
AKP14570	188.657	107.059	33.7706	178.845	102.32	173.868	54.7449	142.566	125.734	170.492	119.632	39.7042	42.7484	83.2398	121.557	70.6497	157.065	118.198	81.9649	112.008	95.1731	68.7099	121.422	97.4371	121.745	120.904	104.356	117.661	78.4395	71.668	42.6091	54.7448	82.3409	90.8322	152.926	60.3699	83.2396	42.6088	226.809	214.453	40.0399	102.814	107.736	156.289	191.371	140.546	123.776	122.887	86.5242
AKP14571	210.493	161.733	29.6396	205.446	164.085	215.741	295.798	242.099	196.095	185.139	181.209	24.1875	24.1648	231.49	167.164	219.947	168.864	163.252	205.499	440.429	248.49	237.128	198.169	150.373	224.332	212.672	180.784	216.558	154.967	197.165	320.627	295.798	115.113	155.638	171.382	284.217	231.489	320.624	229.653	350.974	23.8571	164.596	168.72	251.043	211.7	138.948	220.4	242.54	218.407
AKP14572	213.768	153.661	34.8586	236.271	297.877	202.277	191.888	242.922	211.677	279.597	389.852	28.3147	23.5781	274.842	173.204	165.293	222.251	360.64	132.294	496.263	284.987	238.436	213.433	122.407	262.655	234.325	365.822	259.449	132.404	142.889	278.699	191.888	86.5812	185.414	188.588	248.713	274.841	278.697	199.984	554.664	50.9465	127.674	210.813	281.042	199.301	200.326	244.386	256.934	143.631
AKP14573	129.918	270.216	102.592	144.746	101.405	135.183	355.821	171.796	364.295	168.3	98.8346	62.6291	62.1634	330.648	104.407	301.15	121.618	109.332	345.464	300.394	146.626	127.264	364.48	155.66	345.434	148.516	109.73	326.458	155.331	174.257	534.888	355.821	102.131	232.39	126.509	426.609	330.647	534.883	143.013	693.139	107.107	150.193	329.105	188.665	134.528	136.15	283.965	357.12	295.534
AKP14574	376.228	543.361	92.0906	317.065	214.671	280.815	386.293	398.132	704.226	309.698	255.844	54.3305	47.0834	588.719	306.364	104.566	238.392	267.31	122.296	752.479	181.338	175.516	661.692	336.62	816.763	352.875	209.977	334.463	330.941	405.385	461.291	386.293	261.15	465.504	253.573	388.767	588.717	461.287	398.561	1256.62	92.5284	374.722	522.498	311.054	286.082	589.437	391.17	811.329	118.25
AKP14575	204.851	478.048	88.8053	206.942	197.273	211.501	322.931	289.461	625.809	261.091	213.054	61.4304	64.4551	376.472	194.974	804.672	175.834	219.838	794.08	846.926	351.135	328.623	617.617	374.123	789.767	226.047	240.223	221.512	368.221	439.28	604.554	322.93	277.1	433.205	183.152	379.482	376.471	604.549	253.043	1083.53	91.4639	369.24	501.372	253.397	187.79	545.12	240.89	792.613	907.47
AKP14576	427.557	467.512	86.9581	351.383	378.222	320.427	342.904	454.126	777.07	385.128	401.199	38.598	41.2376	201.501	309.397	284.822	304.64	423.015	315.016	909.372	495.927	484.953	789.93	252.375	819.081	441.828	444.234	437.797	305.397	339.902	434.939	342.903	197.283	484.153	272.939	367.007	201.5	434.936	609.361	1358.1	81.1637	276.848	579.266	449.208	378.252	550.384	453.17	821.132	268.288
AKP14577	521.623	560.695	76.036	411.958	281.812	453.95	496.953	431.925	1041.79	381.333	302.684	46.084	43.8126	353.502	339.523	246.086	369.517	317.338	322.564	703.281	277.669	249.751	1051.66	376.077	915.135	428.827	291.815	435.44	384.089	408.402	591.582	496.953	283.535	616.284	401.937	577.049	353.501	591.577	475.989	1409.77	77.5024	341.712	749	499.225	385.946	953.698	386.42	917.822	292.63
AKP14578	97.9156	151.758	48.5067	121.846	112.524	98.9901	60.4535	120.004	240.677	136.318	105.872	15.5561	13.2815	56.5561	91.2106	62.1032	132.993	124.21	78.0807	245.773	77.4817	74.4025	238.661	60.3408	183.989	139.168	97.6992	49.7455	81.2512	87.9785	80.2222	60.4534	55.3676	151.748	101.024	73.6449	56.5559	80.2215	65.6858	365.84	47.1605	78.0649	187.212	128.711	119.893	159.323	54.1602	187.604	58.7159
AKP14579	0	58.7754	0	0	0	0	64.0899	0	84.6093	0	0	0	0	190.208	0	0	0	0	0	0	0	0	74.0451	66.6167	194.476	0	0	0	43.1095	90.2184	109.792	64.0898	30.463	35.6084	0	193.128	190.207	109.791	0	74.8929	0	80.8893	62.891	0	0	63.1337	0	221.354	0
AKP14580	186.847	87.7604	79.134	217.553	235.838	209.847	94.0854	233.35	86.551	216.275	289.815	15.1458	14.9387	79.8773	171.925	22.6115	184.747	281.333	26.3736	538.861	282.243	288.013	85.7678	68.4766	104.966	262.819	212.57	145.375	107.288	130.176	158.221	94.0853	89.3859	69.592	138.073	121.656	79.8771	158.22	172.366	124.422	73.0957	106.045	78.4201	271.94	174.555	57.7845	132.439	94.8111	23.4207
AKP14581	161.188	0.811487	4.93622	94.0928	39.9668	39.7182	250.47	84.1778	1.79823	2001.18	42.1962	1.8143	2.5627	105.045	48.4942	0	67.8611	54.9981	0.498995	5.54348	26.9641	25.6903	0.892066	0.425061	0	51.0177	49.6413	52.378	0.225636	0	99.0904	250.47	0	0.742299	2058.95	165.251	105.045	99.0895	300.66	3.12076	4.65857	1.2564	2.60492	81.5231	49.1839	0	52.8875	0	0
AKP14582	1059.94	10.991	1.35133	13.1768	0	0	37.2863	450.328	7.89219	262.702	0	0.395267	0	17.6445	261.369	867.832	0	0	914.887	5748.24	0	0	13.0528	8.66952	6695.15	4.22708e-08	0	77.8137	7.91507	5210.93	23.9811	37.2862	8.66145	15.5261	483.681	24.826	17.6444	23.9809	879.232	12.3091	3.62931	6.02842	9.8483	0	4.62242	4596.08	103.539	6762.23	839.353
AKP14583	245.221	141.891	48.2191	227.4	82.4741	273.272	134.43	299.032	196.891	241.912	95.0611	11.3628	9.88291	191.051	206.578	244.041	200.108	78.9413	190.554	769.648	122.296	98.4993	213.877	105.558	207.518	332.287	66.7298	124.618	126.677	178.642	289.383	134.429	106.936	98.0824	189.568	178.032	191.051	289.381	326.061	298.512	44.5744	125.93	175.322	371.842	177.924	127.614	137.142	196.23	150.848
AKP14584	112.076	93.2367	35.3987	162.212	81.7615	148.107	86.8791	186.469	91.6262	130.594	104.918	7.84186	10.3369	85.7874	106.825	70.4633	145.908	72.3749	72.2481	542.463	116.546	112.164	97.8192	64.3474	142.243	209.431	81.8899	115.691	70.814	115.143	136.957	86.879	57.7692	74.3308	106.016	127.121	85.7872	136.956	125.132	173.577	33.4141	61.0232	112.372	190.956	159.357	79.0391	120.616	141.52	80.3197
AKP14585	111.425	125.044	42.0863	152.606	140.526	140.459	151.989	149.826	91.8572	196.98	150.286	24.879	23.8615	102.689	147.115	27.3889	183.932	152.752	37.6746	344.424	269.591	331.304	81.3862	108.981	85.8258	165.955	151.596	193.983	148.297	144.393	184.464	151.989	122.766	80.3721	153.718	165.465	102.688	184.462	128.715	105.162	38.2415	138.243	93.6116	156.871	165.916	57.2888	173.118	84.0204	35.7475
AKP14586	153.639	236.916	102.707	174.094	178.726	155.476	234.519	140.425	254.879	186.695	169.028	43.5269	31.0676	216.145	138.25	74.4041	151.473	168.146	93.5454	473.48	278.77	266.817	243.581	256.437	223.08	148.274	169.306	178.662	247.944	214.498	341.333	234.519	194.203	248.892	185.048	213.548	216.144	341.33	165.913	368.408	91.4863	245.841	245.954	187.626	173.013	377.665	145.495	235.191	104.438
AKP14587	1293.91	349.767	181.486	1061.62	1023.72	867.866	342.618	1067.52	438.361	1000.07	1104.13	90.607	72.9273	292.598	1012.58	237.681	1278.26	1065.27	293.389	1706.27	2035.9	2050.95	460.779	410.152	358.042	1009.47	1105.67	318.268	499.934	351.956	540.656	342.618	475.866	355.996	744.722	402.661	292.598	540.651	1635.42	419.577	177.662	368.846	402.328	1028.95	1030.07	343.299	268.72	351.269	227.14
AKP14588	265.773	207.464	161.131	222.775	254.819	209.148	366.458	220.454	208.094	184.512	239.385	111.72	112.372	242.16	170.616	447.821	202.238	276.837	411.459	369.171	388.694	373.64	210.685	253.17	187.291	224.87	300.097	622.149	283.823	346.156	400.5	366.458	276.01	169.773	175.714	421.791	242.159	400.496	342.703	189.81	160.102	337.28	195.337	212.165	206.602	154.594	572.757	198.413	391.537
AKP14589	13.8137	14.9813	7.80052	27.4794	11.9032	37.9565	14.0022	30.5119	13.8639	26.6334	11.8861	2.32326	2.69424	6.78749	24.2244	4.32555	25.4797	11.4846	5.32483	60.4705	12.9709	11.9659	15.9461	9.06841	13.6317	23.7001	16.2371	14.8793	11.4984	10.5854	10.9274	14.0022	8.43026	10.7618	24.2434	12.2564	6.78748	10.9273	15.4697	18.9336	7.86946	9.86714	14.2899	37.1752	40.1389	11.4944	14.3533	14.15	5.10057
AKP14590	8.06013	10.7203	1.57553	42.9966	13.7038	43.4268	6.03333	23.8008	12.5075	44.0593	9.78409	1.53571	0.816264	5.03603	29.8083	1.48592	34.4408	15.7986	1.69955	42.0439	23.5784	11.8861	11.3893	5.87925	11.5853	26.5672	14.7579	11.314	9.41646	7.96222	10.3356	6.03333	6.00434	7.22802	27.2035	8.52226	5.03602	10.3356	10.0431	20.3956	4.89062	8.20972	12.877	43.3577	34.9721	7.24343	8.36684	9.98487	1.9258
AKP14591	13.2313	9.11628	2.96669	37.0413	5.43241	31.561	8.04712	28.8106	11.4828	41.1598	15.0115	1.60651	1.36623	2.95019	22.6782	2.90158	29.8167	15.1103	4.73364	30.0887	4.60419	3.58102	14.5316	9.31058	9.69553	23.4353	8.23373	7.10136	9.91025	8.66245	7.70363	8.04711	10.9123	8.28447	28.6852	7.03021	2.95018	7.70356	5.88343	19.6763	2.76268	10.3058	7.80369	38.2695	39.9101	10.8414	8.84468	9.80938	2.80741
AKP14592	14.8788	7.3859	2.58362	33.3824	13.8467	34.4181	6.1534	25.4984	7.3022	39.834	16.0443	1.10561	0.718243	5.72038	24.0611	3.16965	34.485	12.6376	3.32654	40.2639	8.676	6.84575	8.33393	5.36136	8.54658	29.8098	11.2149	5.7696	5.27271	8.23745	6.51083	6.1534	4.45174	5.12825	29.2463	7.07035	5.72037	6.51077	11.5686	13.641	2.69936	5.91042	8.25826	35.1163	42.4202	9.35983	4.8611	9.79291	2.87724
AKP14593	4.7225	5.85335	4.00016	27.113	12.8185	28.048	5.42521	25.1786	10.7433	32.085	15.1807	1.08308	1.38163	0.568274	25.9916	1.04796	23.1171	14.0072	1.61814	37.5775	16.4072	10.8641	9.16486	9.03277	11.9836	25.5225	13.1837	5.38605	9.9817	17.6699	5.46699	5.4252	7.88776	8.77679	28.548	3.91535	0.568272	5.46694	7.93298	15.6628	4.55289	10.422	12.7769	30.9607	36.593	8.48797	3.35413	10.2873	0.998926
AKP14594	18.6623	7.50419	4.59529	37.1794	15.1463	33.5986	1.58375	45.2215	8.23258	38.014	18.6441	3.58333	1.90462	2.82018	17.7043	2.65814	41.1508	20.5381	2.63961	41.8081	6.60195	8.65311	6.14276	4.49537	8.71046	29.1521	20.0872	5.44488	5.52623	10.2801	0.678277	1.58375	3.82664	4.61965	42.6551	2.55668	2.82017	0.678271	8.43624	12.6906	5.81984	9.11993	11.9668	27.9793	40.9491	10.5308	3.69902	9.7244	2.69612
AKP14595	18.8679	9.62167	10.8449	55.3436	21.6353	67.8161	4.5901	50.9964	19.8834	35.1903	21.5038	5.56359	2.12916	5.4004	47.1228	8.29011	40.2714	19.6235	6.8575	42.5348	20.7286	10.7481	19.1561	12.0325	16.9751	29.0304	27.089	7.37794	15.1756	14.3074	7.58242	4.59009	10.5581	11.3396	35.4791	3.70494	5.40038	7.58236	12.2251	27.5032	9.24868	14.9746	19.2073	53.8969	61.6439	20.7106	3.63737	19.6279	4.40214
AKP14596	0	0	0	0	0	0	0	0	0	0	0	0	0	0	0	0	0	0	0	0	0	0	0	0	0	0	0	0	0	0	0	0	0	0	0	0	0	0	0	0	0	0	0	0	0	0	0	0	0
AKP14597	19.2899	7.59465	7.36875	46.8023	25.5197	54.0302	5.29086	43.5587	12.0716	41.2548	34.486	2.18599	0.995914	2.25295	33.0625	2.16547	28.6176	41.305	2.0412	44.3458	10.8678	19.4329	16.2879	7.28357	14.3969	42.489	32.0106	4.74517	11.1408	14.5719	13.0045	5.29086	6.94313	7.86026	35.8459	4.01062	2.25294	13.0044	13.4789	20.8522	8.20462	13.0651	14.763	51.2471	37.2384	19.2048	4.29822	12.7121	1.66749
AKP14598	300.968	219.884	83.1896	307.796	267.875	278.222	140.47	339.381	196.907	375.986	281.421	42.4924	37.7943	110.977	314.682	61.4419	393.446	308.749	76.7914	359.296	364.489	420.794	199.643	268.546	186.934	242.411	271.012	174.123	215.738	241.57	217.126	140.47	224.334	171.225	370.595	142.705	110.977	217.124	273.288	195.617	80.1937	193.354	163.679	284.825	448.937	164.725	176.962	197.674	74.4319
AKP14599	855.464	1303.47	386.653	918.791	742.869	909.044	1255.58	851.504	1170.64	762.146	801.522	485.503	467.606	783.422	752.583	1083.34	685.677	797.371	1199.25	1373.93	1468.19	1733.17	1167.21	1250.51	954.598	881.774	852.404	1196.19	1273.93	1535.78	1493.61	1255.58	1241.71	985.742	736.01	1329.79	783.42	1493.73	949.201	1197.05	363.466	1523.82	972.23	946.727	795.328	800.6	1112.18	953.915	1036.71
AKP14600	302.087	372.893	100.154	491.658	222.126	528.609	393.805	371.199	335.225	413.465	226.207	225.464	208.2	393.971	350.23	154.464	333.398	228.128	195.148	294	331.423	305.239	339.702	263.884	364.591	392.656	217.864	430.527	290.603	308.72	540.082	393.805	250.06	367.656	376.363	425.036	393.97	540.077	228.407	469.978	130.632	290.678	329.079	463.289	378.096	137.389	410.682	369.386	203.168
AKP14601	225.143	236.599	44.4026	238.476	169.734	254.246	165.726	166.258	298.648	215.579	199.076	68.8101	61.2747	91.8288	188.64	68.573	189.253	170.008	66.5079	162.588	193.533	180.798	306.845	151.82	276.184	168.976	173.139	357.615	146.458	154.562	148.496	165.726	122.558	231.418	205.198	148.757	91.8285	148.494	173.739	416.901	55.6405	155.623	258.99	207.469	219.005	123.092	345.894	294.312	69.999
AKP14602	256.78	203.062	30.7474	348.188	298.709	379.694	225.555	380.481	272.43	326.837	309.458	41.486	39.2361	260.663	278.75	199.419	271.616	320.252	203.295	243.649	400.153	416.851	270.859	154.067	243.296	229.451	343.341	222.703	145.61	136.966	179.412	225.555	128.301	195.591	291.232	311.66	260.662	179.41	259.914	418.51	32.5824	133.211	181.85	329.421	301.119	184.802	276.613	221.112	192.389
AKP14603	174.234	221.014	32.9555	222.254	159.392	237.549	328.703	204.955	307.886	171.227	172.214	42.5975	38.1379	397.199	168.507	741.02	163.832	170.618	559.744	239.067	239.806	216.627	322.772	230.582	275.843	182.924	166.65	394.536	205.627	216.149	446.337	328.703	200.707	200.526	203.363	391.953	397.197	446.333	182.673	429.644	31.2731	182.903	213.371	219.259	175	260.332	372.298	270.347	624.466
AKP14604	119.045	238.803	34.9432	164.278	107.291	192.811	218.101	169.269	311.145	139.273	133.558	42.6969	33.8798	170.092	130.076	37.3106	117.965	141.23	46.848	131.655	210.172	226.638	308.534	171.046	245.324	115.343	165.994	279.945	184.164	188.281	306.853	218.101	160.526	220.748	159.799	194.066	170.092	306.851	104.69	404.6	32.889	170.998	250.495	167.103	137.197	161.93	279.186	257.077	45.556
AKP14605	149.681	167.491	44.8584	197.834	129.441	187.719	170.176	184.467	177.187	183.889	158.98	47.3765	46.7878	150.256	161.771	38.9906	132.208	164.956	37.9272	177.772	149.904	130.489	164.668	113.834	158.525	166.336	144.372	241.6	127.598	147.812	125.512	170.176	123.485	135.454	190.791	191.709	150.255	125.511	107.592	261.209	45.8134	127.249	170.133	185.935	128.678	53.4502	256.6	155.985	36.8989
AKP14606	108.361	178.433	6.28413	210.625	97.5488	243.242	168.725	129.144	226.219	141.925	108.205	18.0047	18.1532	127.459	123.806	110.811	89.3552	127.937	121.864	54.9962	119.313	96.8865	227.339	154.31	188.104	164.286	125.159	218.712	144.715	154.812	196.637	168.725	135.439	188.019	178.34	186.381	127.459	196.635	74.532	343.749	5.94067	155.184	207.618	212.24	117.586	81.9253	205.5	192.989	122.719
AKP14607	158.985	324.095	23.239	107.135	98.2012	225.617	193.386	156.242	381.257	225.538	127.047	87.1222	89.5274	200.37	190.627	53.9502	152.266	145.109	40.3744	40.1246	118.9	124.073	356.322	386.695	265.819	117.315	63.2572	250.323	301.096	299.931	348.145	193.386	339.614	303.081	293.839	252.512	200.369	348.142	135.222	495.82	31.6292	273.371	417.154	126.06	157.276	80.2885	211.847	267.955	48.9167
AKP14608	141.646	164.148	12.0226	170.943	167.472	222.642	67.2974	202.139	216.818	209.194	204.428	15.067	13.983	80.3092	189.06	110.11	181.435	158.867	114.86	139.885	259.236	279.656	213.19	125.21	165.185	126.133	167.774	46.2512	101.14	92.3364	107.289	67.2974	97.2188	154.456	261.304	59.0407	80.309	107.288	101.975	280.744	9.25373	94.2208	187.743	140.213	195.471	123.91	61.7201	144.408	113.539
AKP14609	0	1967.05	41.2039	0	0	0	502.944	0	1874.74	0	0	120.488	106.736	724.375	0	0	0	0	0	0	0	0	1992.23	2114.75	1094.11	0	0	0	2365.62	2082.31	215.397	502.943	2249.95	2021.8	0	821.463	724.373	215.395	0	2563.25	67.1484	2450.43	1916.08	0	0	360.652	0	1226.17	0
AKP14610	168.87	254.863	15.2389	182.799	66.7655	211.984	203.53	203.071	273.833	218.883	68.1212	24.24	23.7338	189.939	197.784	77.8273	169.133	70.4443	83.9194	88.8352	65.2922	57.7228	277.733	146.042	220.905	122.198	65.971	318.73	154.896	131.977	298.298	203.53	136.88	251.3	280.101	238.143	189.938	298.295	143.267	369.396	13.5816	139.221	271.839	155.333	175.676	118.432	290.676	211.443	84.7332
AKP14611	119.544	82.1619	12.0582	132.254	107.384	171.614	100.023	158.317	52.5528	183.239	120.462	26.7921	26.8514	107.537	144.276	20.296	135.493	127.887	15.6028	53.9071	133.156	178.052	51.9223	51.4675	51.1567	90.111	118.327	268.446	61.4201	56.9767	61.262	100.023	46.1625	58.7103	196.768	98.4097	107.537	61.2614	101.595	102.448	11.5777	62.3065	82.7013	109.753	143.818	52.0468	271.798	58.8152	22.1306
AKP14612	78.0196	152.194	37.0251	82.9668	71.9094	91.4462	146.854	95.9935	159.076	91.5776	81.2024	22.0501	18.875	160.758	73.4453	385.07	68.3996	82.531	394.877	153.026	76.5843	75.6289	161.15	134.685	84.3145	67.1865	83.0658	96.0549	111.158	67.9945	199.154	146.854	98.4572	149.259	113.404	140.788	160.757	199.152	81.2281	227.28	44.736	126.457	143.056	76.2872	80.4238	64.2713	103.012	82.9233	430.991
AKP14613	25.4412	100.804	51.0059	25.8333	45.3542	34.7134	107.709	42.5804	399.371	42.5905	53.2984	30.2121	27.2594	103.86	28.4004	50.3264	34.8086	61.3392	56.3794	19.055	57.9386	57.1341	401.128	78.1822	276.681	36.5423	53.5226	118.325	99.753	230.494	94.8392	107.709	283.057	101.153	35.6622	126.579	103.86	94.8383	38.5346	127.206	56.49	378.103	93.1722	31.9505	38.4594	185.95	132.823	286.523	47.7379
AKP14614	318.88	557.726	536.875	380.072	288.516	315.65	411.821	588.306	437.388	513.972	486.642	248.653	283.332	315.502	401.481	209.14	882.275	305.718	236.061	1269.93	402.559	458.867	436.273	301.516	583.044	547.102	348.795	996.766	385.919	361.76	609.098	411.821	322.638	502.846	476.734	398.886	315.501	609.093	544.166	685.884	603.986	633.469	631.551	486.08	617.722	189.277	984.223	554.056	188.153
AKP14615	420.58	293.745	217.327	526.876	610.687	554.795	614.518	599.77	205.258	635.32	645.632	93.0176	96.658	439.208	499.048	184.726	557.781	704.62	203.692	495.194	716.851	719.897	206.613	155.091	284.289	661.559	697.327	952.416	194.704	227.035	764.994	614.517	197.95	255.984	495.053	688.284	439.207	764.988	590.617	280.079	232.36	292.988	295.402	646.697	532.146	147.391	820.808	286.207	182.812
AKP14616	885.763	278.975	692.047	907.729	1732.79	948.552	1065.3	1325.02	112.198	1345.27	1984.6	280.929	269.781	721.35	1010.3	37.5427	1518.21	1969.41	32.4327	757.735	1886.11	1571.64	113.417	215.705	214.448	1173.5	2068.56	1707.94	372.346	311.637	806.076	1065.3	317.841	179.282	947.765	1016.58	721.348	806.069	1601.02	200.6	742.306	450.858	252.959	1137.68	1038.17	47.4563	1190.99	230.221	30.149
AKP14617	48.0774	23.4636	29.8788	139.275	38.2985	142.557	6.9922	124.305	22.0282	124.793	44.4399	95.1374	85.9992	18.252	97.0706	84.7468	149.898	41.8501	76.145	172.714	37.3175	31.8582	22.1105	22.9853	18.2638	115.895	42.1538	16.0922	23.6499	35.9412	9.52818	6.9922	25.1529	19.8658	120.146	9.54319	18.252	9.52809	48.2501	27.0592	36.2745	27.6785	30.5956	127.049	172.839	34.7525	14.2897	22.8691	67.0737
AKP14618	465.272	243.232	440.932	495.735	573.282	472.738	61.9942	523.494	241.568	544.081	631.312	126.409	116.701	31.6044	538.326	68.1323	588.503	582.51	65.0297	590.517	364.367	339.452	230.715	174.667	184.893	499.799	550.041	159.85	167.157	136.533	50.5315	61.9941	150.483	211.664	486.19	37.2873	31.6043	50.531	415.891	283.683	425.363	164.455	220.918	472.908	511.728	182.285	196.465	178.43	73.6753
AKP14619	384.096	300.374	274.769	436.407	327.932	423.301	203.224	417.181	227.32	393.761	340.259	146.238	129.505	124.047	352.981	27.9017	433.298	296.075	40.8695	446.82	220.764	263.28	238.595	351.028	196.285	479.396	289.263	326.748	336.018	221.848	114.552	203.224	313.853	301.194	393.982	144.756	124.046	114.551	368.901	375.106	272.631	282.771	222.449	436.627	509.319	195.807	321.736	203.414	36.3565
AKP14620	461.301	271.039	810.349	415.732	376.266	477.658	350.112	436.056	239.992	443.538	439.529	480.535	493.255	454.551	395.495	104.434	471.308	434.52	121.12	864.119	417.5	434.057	249.423	276.04	244.9	547.609	501.553	671.041	304.398	313.181	297.279	350.112	267.431	247.479	361.549	377.753	454.549	297.277	461.146	330.859	834.963	279.762	231.784	524.664	393.32	147.414	678.247	223.78	125.235
AKP14621	245.214	159.547	51.6343	221.306	152.61	191.447	222.805	216.912	169.344	208.979	150.467	20.2784	22.4225	174.766	179.63	227.36	228.049	157.746	209.428	239.171	151.878	146.286	172.104	140.444	128.745	254.053	152.871	325.568	136.945	113.442	249.935	222.805	119.447	135.79	160.995	242.729	174.765	249.933	287.599	206.282	52.1296	130.836	151.456	235.819	202.318	147.591	344.401	138.407	216.263
AKP14622	497.436	515.094	271.122	442.371	407.75	477.783	605.07	492.062	372.223	603.544	430.58	287.665	242.245	1253.61	449.502	855.133	681.452	450.777	972.861	235.441	486.007	568.153	333.095	710.068	354.425	546.911	449.633	2336.35	687.771	549.863	347.7	605.07	668.033	463.84	445.718	774.827	1253.61	347.697	677.703	421.936	285.59	713.527	356.251	552.705	561.81	335.746	2736.97	324.786	1098.19
AKP14623	285.18	299.732	80.03	482.954	316.27	445.68	91.9402	335.465	208.77	466.83	379.504	60.0181	53.8169	147.012	316.592	46.5192	921.874	359.604	51.1701	822.161	348.549	378.08	206.772	163.404	352.424	612.522	330.963	170.652	230.609	409.344	146.051	91.9401	182.969	153.93	407.101	126.991	147.011	146.05	165.538	165.855	65.5531	181.886	195.124	511.549	729.49	290.42	152.288	361.962	38.427
AKP14624	174.367	150.409	39.407	377.928	95.4745	395.372	112.676	391.969	92.6905	447.147	108.193	26.5279	26.1224	224.817	260.931	346.189	444.776	93.476	338.215	765.729	112.994	92.1567	94.4709	97.8686	269.486	499.7	92.8276	141.264	105.811	247.71	247.095	112.676	88.0483	102.133	303.118	117.977	224.816	247.093	136.191	119.223	39.8689	129.656	81.7893	505.63	445.363	125.798	126.086	279.386	393.186
AKP14625	2676.37	34.6146	24.6837	1067.49	2507.74	1084.5	473.006	1086.28	36.1155	1413.38	2158.47	12.3589	11.0943	351.229	1166.96	2170.49	1413.15	2159.32	1629.36	3781.64	1548.87	1062.46	33.6086	21.3842	2977	1184.7	2265.48	681.946	19.0716	1002.14	502.686	473.005	19.4065	31.1919	1539.12	322.264	351.228	502.682	2356.19	45.3801	14.5266	25.5204	47.8075	1050.5	1294.68	3453.52	808.72	3019.71	1785.21
AKP14626	848.447	10.6195	195.373	741.016	815.669	833.499	190.271	693.717	22.368	599.122	855.615	77.5358	62.1092	164.08	555.04	2457.57	769.305	948.133	2482.74	1342.68	962.255	781.631	21.6536	15.9335	121.938	937.296	842.425	458.707	15.7036	68.2985	206.795	190.271	16.5369	13.6668	461.197	161.919	164.079	206.793	924.184	30.9205	291.721	16.9053	26.7612	806.583	881.751	34.8881	710.671	91.2977	1874.26
AKP14627	305.78	279.68	140.146	684.746	303.474	726.692	203.204	842.109	414.466	755.353	313.068	6.17919	4.22276	407.871	514.023	261.004	441.846	247.137	367.9	343.874	180.707	197.589	397.469	228.424	174.623	537.376	299.732	184.737	268.009	172.086	481.78	203.204	229.566	238.445	691.459	303.367	407.87	482.054	319.24	385.9	175.628	283.757	327.722	711.456	469.844	240.927	157.189	177.048	273.599
AKP14628	375.143	233.958	43.607	364.624	516.598	375.026	291.323	473.811	498.446	368.428	493.329	28.8295	19.2526	145.931	391.969	110.387	416.74	511.686	130.305	354.353	318.164	374.524	493.674	125.652	444.891	512.736	435.105	108.75	183.503	189.46	282.414	291.323	142.677	315.172	384.191	415.436	145.931	282.411	401.246	381.108	38.4897	168.551	406.689	449.527	318.619	426.242	119.232	447.294	104.152
AKP14629	1561.04	660.752	82.315	2395.32	2827.98	2209.17	399.651	1916	1127.66	2508.41	2693.83	19.1035	9.477	232.207	3177.65	389.809	3235.36	2238.53	375.791	709.724	638.75	832.735	1064.67	144.02	847.616	2286.58	2011.24	84.4447	253.204	334.556	306.962	399.65	188.623	809.999	2680.11	448.283	232.207	306.959	1046.1	738.581	51.1031	349.001	1209.67	1796.71	2293.82	964.814	48.2052	870.529	176.811
AKP14630	69.3585	143.658	87.6482	78.5081	54.0801	78.433	265.639	81.212	80.8239	94.1765	61.7924	27.8587	23.0339	262.701	61.1746	948.679	78.6355	60.5033	952.637	552.898	107.09	85.0985	82.9821	146.361	136.218	121.571	65.9377	129.56	187.844	222.543	529.672	265.639	187.498	96.3449	59.2183	359.846	262.7	529.667	84.6163	93.6387	77.9245	214.544	99.8826	108.968	70.3621	60.3092	131.276	116.816	821.65
AKP14631	225.959	159.806	148.458	239.968	128.409	206.013	261.804	199.251	97.4153	279.066	148.649	42.8547	42.6711	416.351	176.949	112.693	221.381	149.054	118.892	973.47	279.854	262.166	96.8059	215.352	127.881	333.015	138.648	479.109	233.467	187.33	459.85	261.804	205.115	125.405	150.003	390.428	416.35	459.846	279.137	98.4413	143.026	263.261	106.934	286.976	171.05	97.6447	419.281	124.052	122.042
AKP14632	116.265	158.916	65.0218	214.475	68.44	174.798	201.911	198.961	44.7071	259.738	87.9295	27.1788	28.8922	407.481	162.855	99.5949	247.389	88.0444	144.064	479.565	197.693	207.745	47.9203	308.615	105.087	377.335	86.3202	560.442	389.433	409.831	510.956	201.911	416.484	111.756	153.406	350.429	407.48	510.952	183.641	81.4075	57.1253	512.818	75.1404	266.629	140.786	60.8026	373.487	106.517	126.711
AKP14633	131.16	85.1479	26.6569	221.937	68.2161	221.939	103.546	198.578	40.0796	241.629	70.089	11.4584	12.0093	162.368	170.011	137.988	204.431	63.5641	159.421	714.163	146.357	115.717	39.2031	110.87	62.6332	277.758	61.2604	163.856	155.482	162.049	283.896	103.546	168.446	56.2754	187.308	151.228	162.368	283.894	135.305	58.5254	24.978	192.262	53.1261	246.687	183.625	28.5452	149.243	68.8433	133.16
AKP14634	5.47975	50.363	0	12.4814	19.8875	129.935	399.559	23.9167	57.9336	56.2458	167.536	0.00379633	0.00431989	197.68	25.542	144.113	51.6396	150.727	135.148	0.000123202	222.298	176.504	62.9306	44.0871	47.2942	29.3849	190.182	295.259	52.1543	47.6806	319.292	399.558	26.8662	40.629	0	356.531	197.68	319.289	74.2654	106.65	0	61.5205	67.4652	97.7531	41.7016	9.75135	295.924	38.9778	144.553
AKP14635	12.4633	47.7125	14.6358	22.3395	16.4755	31.3261	14.8155	22.5239	22.5156	25.2781	21.853	10.7579	9.19862	17.7925	17.3322	8.37253	18.99	19.9346	12.4232	50.6232	10.5326	11.7294	24.5664	38.6782	13.3302	23.6188	14.9828	25.8446	39.9781	14.5504	16.8219	14.8155	40.5328	36.1804	7.95401	13.794	17.7925	16.8217	9.78836	41.0677	15.6403	45.1712	36.515	28.4745	22.0777	6.10933	21.3253	11.1067	9.13875
AKP14636	25.1866	39.8028	11.556	71.3501	34.1826	69.6364	15.3182	80.5716	30.3339	52.0297	27.6013	6.06523	3.68434	15.9117	33.6362	42.7566	76.3869	35.6547	39.5545	85.1313	28.38	11.2665	26.5465	38.2745	21.7885	48.6143	55.5102	38.3008	28.9791	28.751	30.6151	15.3182	38.2253	25.5325	62.6215	9.06712	15.9116	30.6149	15.866	49.8651	12.417	53.1671	40.5856	82.5618	68.8809	11.3173	34.2867	19.1051	35.9613
AKP14637	33.5952	41.9022	14.4524	116.902	49.5436	123.359	24.7761	104.811	38.7087	83.9354	60.9927	7.86259	7.08131	42.2566	71.6822	25.9576	96.0194	47.5045	29.4352	135.961	47.1692	42.3957	41.1844	46.1932	27.8268	117.332	47.9234	63.3565	55.4748	45.2193	51.5388	24.7761	58.8059	45.5874	72.4242	31.27	42.2564	51.5383	35.1365	62.6854	11.372	68.8357	45.373	139.318	99.8346	25.6743	64.4431	30.0057	24.5699
AKP14638	18.0045	36.8212	3.38903	54.4044	9.30865	27.6551	12.1668	57.5961	44.5727	82.6513	14.0306	1.65169	3.51164	17.3324	29.145	2.92991	42.151	29.1286	5.65506	60.8556	43.9557	26.0789	33.1337	29.4761	26.305	37.0684	23.8087	45.6318	30.9966	34.2542	32.3065	12.1668	36.7226	44.6153	38.6204	17.2842	17.3323	32.3062	21.6032	60.3236	9.46794	39.1579	61.6064	65.5764	47.1874	17.978	28.417	26.6139	6.21371
AKP14639	20.1398	51.3513	2.43704	54.7709	16.7346	50.3797	24.4976	47.334	32.0521	57.0569	27.7459	1.18773	3.78781	37.391	41.9162	7.66143	63.3769	10.4732	6.90079	58.3481	9.72567	11.0313	26.8588	24.3442	25.8849	53.3116	0	55.7833	33.9861	34.4849	28.4773	24.4976	37.4275	27.7079	45.4449	19.2085	37.3909	28.4771	18.6418	39.435	3.40419	48.863	42.2405	59.7307	53.1115	14.2207	67.4341	24.1743	6.63033
AKP14640	5.92056	25.5923	46.3885	34.215	27.5493	58.6565	15.3035	52.7608	20.0546	53.8141	24.655	4.27721	7.14506	26.4494	47.4406	7.8829	59.5386	21.5518	5.32521	97.5565	42.5289	44.2659	30.7554	24.1841	14.3409	54.8527	13.7011	65.8364	39.2828	40.5506	23.9031	15.3035	41.2906	25.5079	25.977	11.6257	26.4493	23.9028	3.19678	51.8458	51.3713	59.6489	34.9813	48.5189	36.4312	18.6223	74.6397	29.0186	3.85591
AKP14641	34.8048	41.5985	33.1664	74.3703	67.9622	112.267	16.6319	88.6176	30.6898	108.875	75.1934	9.74979	11.4554	10.0965	61.5723	14.8952	86.9062	98.038	14.5877	141.012	60.9274	35.2684	31.0691	21.5794	16.3449	82.0543	62.4624	92.1496	26.8878	35.8283	18.1313	16.6319	30.1844	15.7512	54.539	16.5977	10.0965	18.1311	14.7657	31.0462	31.8662	65.1215	32.9384	114.09	119.831	9.49517	73.2772	4.35179	16.4402
AKP14642	83.9468	43.8772	26.6091	213.938	98.8829	205.336	36.6058	155.625	47.531	249.542	129.14	7.84638	8.57273	35.4509	112.301	36.1321	188.103	123.001	35.2313	351.666	132.515	109.313	45.4718	69.7053	35.4425	174.26	99.8382	241.463	77.7557	94.9229	68.76	36.6058	81.9601	32.9158	184.394	48.3115	35.4508	68.7594	64.4266	54.3547	28.9439	125.381	50.8567	192.105	199.257	33.9246	286.865	36.5981	31.4756
AKP14643	75.7741	69.9534	22.1324	174.094	51.6725	252.846	54.0306	193.442	66.8713	211.587	41.2329	14.0225	16.0532	108.946	95.1672	160.727	207.705	72.9205	162.496	117.571	130.28	102.187	44.0635	149.805	39.7824	169.455	51.8284	277.143	135.085	196.856	65.336	54.0306	138.228	49.0023	243.044	103.641	108.946	65.3355	59.2545	81.1775	28.8547	228.648	79.5299	174.157	300.124	45.7888	308.063	51.2267	190.854
AKP14644	283.784	285.74	139.12	395.54	299.489	391.348	355.937	394.292	279.6	379.368	345.241	91.4755	98.0027	342.707	329.642	197.018	330.861	337.403	243.479	564.033	301.755	303.971	282.515	340.904	216.9	433.786	332.885	571.638	403.725	362.658	399.913	355.936	382.013	256.946	318.959	403.407	342.706	399.909	300.282	293.982	140.691	507.535	253.428	446.192	346.65	155.773	486.665	214.23	221.848
AKP14645	127.586	398.109	193.848	242.64	203.428	217.078	137.829	267.884	249.295	218.222	251.867	65.5612	59.9058	56.0433	193.677	44.4285	220.462	282.558	40.9653	369.798	729.869	967.427	242.35	216.846	177.83	201.487	271.362	353.098	248.7	300.705	145.014	137.828	236.901	267.268	252.103	129.295	56.0431	145.013	131.034	344.587	178.758	279.17	312.78	226.174	220.518	31.6713	313.042	203.033	33.5235
AKP14646	197.96	244.191	107.733	306.387	215.352	288.294	148.75	384.871	163.759	343.899	293.2	47.6942	46.4018	132.622	252.477	34.4983	269.508	252.909	35.9406	512.107	232.099	214.233	160.123	154.056	195.682	298.895	245.248	183.009	216.47	191.944	201.852	148.75	172.315	178.076	302.368	152.701	132.622	201.85	219.612	287.899	92.1979	209.264	213.508	391.636	302.104	55.2526	170.592	196.088	29.7861
AKP14647	9645.92	7872.76	5659.04	10615	8376.04	11600.9	6000.07	13202.5	6698.55	12797.7	8947.61	4397.01	4213.96	6171.94	10435.4	15498.4	11584.8	8118.99	13795	18836.1	10119.9	10167.7	6730.97	11929.2	5467.29	14153.2	7793.37	6436.36	10447.3	10469.5	8959.57	6000.07	11730.6	7841.15	11804.7	7152.32	6171.93	8959.5	7545.46	6418.67	5627.51	12550.3	6595.11	13333.3	10426.4	4965.74	7793	5411.02	13810.4
AKP14648	195.453	86.6046	88.5473	227.341	180.628	240.697	83.0451	193.271	73.1003	216.089	159.114	53.4164	54.5424	85.9242	179.087	138.414	217.848	169.814	152.143	322.621	114.817	90.346	70.0359	56.6299	86.2498	228.326	165.704	156.507	65.2972	93.4823	124.17	83.045	67.0839	68.1743	171.514	111.395	85.924	124.169	183.122	86.7063	88.7703	96.743	80.7194	234.773	206.036	68.6988	136.643	86.7857	127.669
AKP14649	776.792	666.146	291.76	628.168	596.865	668.345	339.945	727.668	682.237	723.976	565.833	238.83	201.683	488.41	550.536	345.324	816.254	523.445	361.76	1158.38	453.788	400.045	682.924	565.495	568.006	818.271	480.122	316.017	560.586	422.502	427.061	339.945	474.11	677.039	612.058	386.303	488.409	427.058	961.117	690.743	344.614	548.554	724.48	747.506	726.092	700.444	268.053	561.296	387.291
AKP14650	332.067	202.263	101.089	484.56	308.107	562.093	103.017	495.448	198.452	469.54	281.21	114.438	101.255	99.7709	428.572	370.68	384.006	254.56	462.029	752.625	316.191	207.277	191.359	141.635	205.903	423.362	235.893	60.1757	143.255	157.623	138.739	103.017	130.313	155.472	426.619	96.2869	99.7706	138.738	271.773	256.686	100.496	156.157	245.765	486.148	435.247	192.298	70.9332	200.844	347.067
AKP14651	167.856	194.823	60.2931	137.15	145.258	104.961	129.138	74.7538	134.082	105.179	180.767	207.575	223.601	136.039	84.5882	43.0133	155.415	182.9	48.333	311.118	339.064	288.83	136.514	1643.79	171.932	123.274	164.63	404.319	1231.5	1149.29	265.432	129.138	1047.95	131.299	91.448	158.664	136.038	265.429	265.669	144.198	64.4407	534.497	115.15	107.769	137.984	139.977	526.309	180.857	57.7833
AKP14652	46.5571	47.3433	82.1181	91.4863	39.6289	90.0007	43.3366	77.0624	39.1477	82.1015	32.6034	88.2464	78.3616	86.0853	56.6615	123.334	88.3633	38.9242	111.327	139.073	44.6229	41.144	39.2395	62.9086	47.9378	73.9724	34.5369	131.776	74.7767	98.1902	81.3381	43.3365	72.2592	33.8145	61.7802	64.3289	86.0851	81.3374	45.6781	55.9448	106.478	73.6273	41.2722	109.187	87.9243	34.5687	109.081	54.4639	114.033
AKP14653	43.941	96.8804	0.218941	79.4319	62.1412	87.0273	25.4668	63.7865	33.6723	56.3853	82.3333	0.0711361	0	37.2307	65.5232	477.263	62.7134	74.6445	415.727	508.904	74.1226	47.1737	28.9037	49.5983	55.5728	96.7869	71.5506	36.9476	61.6999	49.2252	36.4456	25.4668	54.1478	38.7798	50.8072	22.4676	37.2306	36.4453	24.7492	63.9279	0.0679619	70.5344	54.4853	97.532	82.1756	11.0723	33.4119	53.3296	466.032
AKP14654	141.351	105.726	12.2214	232.198	618.786	200.079	71.3417	171.689	80.2907	118.672	620.039	36.6452	38.6513	64.4582	169.961	98.7899	194.17	491.884	83.1339	143.287	332.261	207.355	89.6765	105.369	105.17	149.05	504.429	153.929	104.524	107.278	73.6742	71.3417	115.286	86.0784	134.909	50.2174	64.4581	73.6736	94.3389	141.33	15.8838	109.266	75.416	195.442	227.814	142.991	157.364	99.0873	80.4183
AKP14655	283.825	259.827	18.2922	687.973	1241.73	508.933	67.5466	482.172	188.563	336.494	1217.09	76.4141	71.7544	68.4928	575.304	17.2518	543.659	991.991	9.24942	23.4619	816.036	809.078	226.684	1165.66	111.023	289.396	938.305	443.334	1172.31	279.971	62.6781	67.5465	1485.35	306.486	265.304	37.5588	68.4926	62.6776	213.217	269.685	14.6009	746.844	165.708	387.657	547.354	316.06	381.259	97.2055	15.4555
AKP14656	245.493	103.513	159.688	747.487	366.197	507.704	3.57191	468.619	76.7451	248.469	514.886	816.572	858.772	6.99655	573.274	20.1746	514.109	468.908	21.8342	0	270.993	154.925	88.4303	344.428	42.2709	514.197	399.19	155.399	464.546	108.943	2.4476	3.57191	714.769	100.617	303.037	3.69037	6.99653	2.44758	200.414	102.323	152.877	302.613	64.3536	477.444	572.197	124.559	146.83	35.3653	23.6559
AKP14657	580.03	143.339	110.018	910.769	382.594	867.639	6.81609	716.145	126.545	595.915	328.903	114.839	122.499	8.22831	981.861	25.1783	862.762	219.653	26.1899	224.294	138.611	116.242	132.609	71.9661	156.057	717.766	206.524	27.0382	69.6793	58.3492	5.95771	6.81608	72.2934	113.174	751.324	8.72865	8.22829	5.95765	495.951	133.593	101.658	57.4441	107.101	748.015	867.713	219.446	24.2094	169.334	28.7257
AKP14658	419.045	57.8428	68.0516	601.984	156.842	522.473	2.76362	577.453	48.1867	359.543	149.407	124.471	132.318	9.01282	681.719	3.30975	561.764	145.4	5.10425	102.542	101.013	108.891	45.1101	86.5722	141.77	493.973	137.801	12.5459	103.314	120.209	4.00183	2.76362	122.972	65.8685	401.553	5.86775	9.0128	4.0018	375.167	75.6543	64.382	70.0235	52.9529	513.935	531.926	317.275	15.8551	142.987	3.64973
AKP14659	357.685	117.93	85.6929	356.838	151.004	452.532	21.5752	576.066	99.3402	403.022	128.79	250.553	224.442	18.0843	580.136	11.3385	347.521	126.953	12.7106	69.1424	64.0133	68.9177	101.357	164.367	279.184	336.535	147.449	56.5698	171.519	242.783	14.3302	21.5752	183.835	115.753	421.581	22.9081	18.0843	14.3301	320.832	161.106	94.7124	123.722	99.6332	300.255	328.852	369.216	39.3337	276.747	14.9457
AKP14660	309.068	52.2258	78.3055	485.917	0	473.327	12.1803	447.735	59.1382	330.032	0	41.7173	50.9199	3.2848	477.079	8.17226	407.072	0	6.82086	334.343	0	0	56.718	15.0438	85.6467	392.592	0	37.1881	19.33	33.5858	6.95702	12.1803	14.2371	44.8058	437.775	8.73907	3.28479	6.95696	232.733	70.8201	87.255	17.4582	54.8776	408.376	412.714	116.568	24.4346	97.6873	8.92547
AKP14661	557.316	101.462	164.881	850.777	0	705.835	11.9796	740.248	136.754	482.534	0	263.553	231.355	21.9595	833.889	6.0165	624.757	0	8.63496	197.528	0	0	137.125	73.0214	105.847	666.896	0	155.933	88.6974	49.9294	16.2971	11.9796	75.3634	103.95	646.65	18.2014	21.9595	16.2969	457.949	181.045	194.214	71.0408	116.587	759.618	717.717	232.201	167.056	116.825	5.34029
AKP14662	214.513	144.733	80.5937	188.186	209.293	156.244	48.3982	170.765	182.305	160.1	224.462	108.552	94.138	41.2177	226.83	0	139.174	247.693	2.96379	2.19272	84.7936	106.127	166.706	121.644	210.713	116.2	96.0806	63.1366	140.657	125.398	9.01201	48.3981	139.527	108.729	176.095	23.0993	41.2176	9.01193	33.6267	238.168	66.8643	152.379	204.426	151.22	138.384	435.304	27.0311	201.074	2.77334
AKP14663	69.1029	363.402	91.9807	187.928	80.3867	187.948	36.0237	54.1369	442.877	65.2572	273.064	93.7315	73.6474	16.0368	230.114	1.31438	94.5463	167.697	0.845634	46.0034	66.7407	22.7102	422.139	501.173	444.076	102.893	143.597	157.625	552.77	304.26	66.8545	36.0236	523.667	485.358	121.278	42.646	16.0368	66.8539	42.642	550.253	70.0819	556.962	381.778	112.615	161.986	709.725	126.206	428.554	0
AKP14664	94.605	24.6244	57.1627	295.017	239.182	227.853	4.60302	117.597	27.7252	108.399	197.95	66.6535	55.9094	8.87963	202.148	2.68717	198.127	206.626	4.86239	11.1918	93.8076	100.598	24.6908	28.3389	26.1891	165.073	191.825	161.127	30.3813	21.9587	2.62846	4.60301	37.9234	31.3286	157.18	4.95382	8.8796	2.62844	69.4708	36.4997	59.2018	43.5718	26.1981	141.964	209.569	86.7194	165.742	31.7959	4.04439
AKP14665	0	0.965011	8.06039	289.373	264.668	303.758	24.2021	3.55806	3.38609	0	244.968	9.28518	13.6669	26.7012	0	2.64916	240.271	188.942	2.22312	124.452	170.34	86.2387	2.86562	0.883416	99.3828	223.412	236.8	126.289	0.663561	86.6538	19.3783	24.2021	0.750239	1.31544	0	28.538	26.7011	19.3781	0	2.37144	12.9651	0.747051	1.2391	253.326	245.752	149.655	111.825	96.3097	1.21349
AKP14666	86.5415	148.626	196.716	136.669	153.558	140.585	94.1075	86.733	91.0342	95.4971	154.622	196.041	204.193	116.711	88.1768	25.087	86.5561	134.251	25.6179	242.294	91.4191	77.2835	94.1829	122.256	71.8328	100.858	146.672	181.785	193.431	108.871	110.14	94.1074	151.768	124.654	86.9964	112.071	116.71	110.139	57.6702	146.646	221.749	201.734	149.749	128.375	85.6637	22.7657	148.996	68.074	22.94
AKP14667	224.581	122.92	78.2254	328.21	188.004	235.99	24.2539	198.551	102.377	176.901	239.211	79.7144	65.397	19.3213	244.627	29.9017	221.12	277.597	35.5991	188.885	141.9	177.045	107.45	40.724	69.723	211.472	180.408	213.048	66.008	34.7408	15.3076	24.2539	42.4726	98.9383	158.396	16.4857	19.3213	15.3074	140.527	176.446	97.6802	55.5838	115.744	249.979	210.948	116.002	190.813	70.5417	31.545
AKP14668	63.1803	122.41	102.808	162.778	42.5509	153.23	208.307	82.0608	106.129	49.4585	58.3052	83.7371	71.5047	313.311	53.29	11.9541	121.02	80.697	22.7878	250.781	30.9117	50.9988	83.1142	127.098	119.668	96.2749	48.3698	235.136	170.894	122.417	166.299	208.307	128.811	107.87	64.1958	309.503	313.31	166.297	50.2731	115.464	82.6236	163.68	125.028	141.703	129.59	38.8484	233.815	107.103	14.9931
AKP14669	129.884	56.6053	68.7087	79.9121	78.7062	79.6495	79.4446	113.41	44.6087	111.813	95.2515	53.6186	54.7233	64.0478	76.6257	15.4193	77.3329	101.271	18.1485	164.472	90.1481	88.2385	45.8057	56.4481	57.5899	102.09	91.102	111.241	74.2472	96.2596	98.9203	79.4445	67.0995	46.3089	83.2064	99.011	64.0476	98.9194	118.128	55.3555	72.8462	76.9075	59.1541	118.716	78.5039	29.0699	97.1603	62.2427	16.6756
AKP14670	221.433	350.03	79.9143	224.895	190.69	221.289	337.384	255.815	153.376	328.827	195.969	61.9519	58.3968	650.674	216.495	715.042	277.606	165.03	612.645	594.323	101.636	81.1188	160.606	622.036	198.711	269.809	146.547	538.126	449.273	417.968	557.305	337.384	463.376	249.474	276.271	438.437	650.672	557.409	213.511	166.473	81.4553	276.348	193.232	264.427	268.851	105.156	494.772	185.025	745.22
AKP14671	119.022	115.94	52.8932	120.242	115.056	106.987	127.443	113.19	113.061	103.196	108.755	21.4531	18.5755	130.262	99.5222	193.848	95.5281	121.027	204.054	321.11	128.209	117.623	115.982	106.626	160.391	118.91	135.777	156.776	105.504	122.709	145.839	127.443	84.7455	101.75	70.6097	160.472	130.262	145.838	114.501	138.883	59.8345	96.5093	91.5432	126.845	102.722	155.923	138.113	163.154	177.917
AKP14672	92.6515	127.205	58.8599	66.4535	119.032	51.139	81.4283	75.3771	135.804	50.4781	136.122	23.1171	22.5638	72.2239	59.3329	28.6033	57.532	142.69	42.038	301.657	161.76	141.706	133.22	72.4838	226.536	69.5677	140.696	137.022	77.0818	118.693	82.2113	81.4282	60.043	106.309	61.6475	105.561	72.2237	82.2106	135.787	154.128	56.0171	71.9505	108.282	96.7871	67.3489	255.28	163.79	238.108	37.5413
AKP14673	354.955	140.69	83.5623	307.263	278.426	348.262	115.93	358.267	200.802	249.483	307.837	70.8008	77.5705	194.278	329.904	239.354	269.034	251.578	236.413	711.193	234.969	165.22	212.056	168.171	159.359	331.956	269.121	161.278	140.934	150.241	174.458	115.93	125.26	118.651	265.784	138.649	194.277	174.457	358.549	246.06	84.0339	130.916	169.53	364.879	357.657	178.599	154.724	175.614	247.854
AKP14674	312.368	229.719	102.896	332.457	314.027	314.18	247.207	357.406	290.281	341.599	370.544	79.5996	92.0641	322.006	289.905	329.126	324.281	307.897	366.483	814.829	306.345	265.558	295.206	224.248	314.392	407.306	324.333	248.941	245.044	294.503	661.749	247.675	224.3	198.985	245.005	294.721	322.005	661.743	367.307	381.279	93.6908	262.422	303.251	396.092	325.887	111.94	243.222	291.622	279.904
AKP14675	336.293	221.877	141.578	315.461	347.653	384.485	250.071	384.977	244.783	378.979	365.163	128.616	127.336	214.324	301.951	821.805	340.65	395.074	602.662	602.942	312.448	244.552	248.85	132.452	266.05	464.565	348.337	378.97	168.721	203.39	288.383	250.071	132.006	159.272	279.263	253.638	214.323	288.38	396.371	356.981	178.778	206.693	271.728	474.844	304.434	106.047	388.904	270.579	610.467
AKP14676	828.8	357.477	593.26	825.145	619.549	816.191	502.684	751.979	418.797	639.77	655.539	611.419	511.992	479.563	790.26	234.519	778.535	605.783	296.314	537.738	609.497	508.326	406.089	249.444	535.833	786.113	512.927	769.854	316.355	415.536	723.408	502.684	279.56	335.227	671.443	548.037	479.561	723.402	947.371	464.042	670.188	338.233	467.419	846.828	623.889	473.853	677.434	536.82	240.17
AKP14677	105.923	80.0611	80.2186	104.098	85.9851	128.639	120.815	114.457	78.0923	115.61	96.6234	34.8728	31.7133	190.477	71.1498	266.07	109.032	88.4869	314.04	242.586	109.872	95.143	76.6144	126.317	92.9453	142.541	82.4713	130.215	127.872	129.577	231.378	120.815	129.589	66.0658	88.0271	184.408	190.477	231.375	106.19	96.2866	97.6076	112.558	83.8947	130.882	117.091	53.6745	108.746	76.246	275.842
AKP14678	286.541	239.98	52.5161	735.38	186.303	761.117	192.807	846.727	132.876	701.176	184.412	90.5366	90.7371	338.476	656.439	928.959	710.544	172.211	819.956	487.413	104.79	79.735	138.296	227.012	176.592	930.819	174.64	217.755	161.715	250.606	335.587	192.806	204.407	147.964	539.596	217.319	338.475	335.585	247.159	153.258	58.5679	232.91	185.419	913.815	753.812	92.5037	219.219	167.159	990.37
AKP14679	0	0	0	0	0	0	0	0	0	0	0	0	0	0	0	0	0	0	0	0	0	0	0	0	0	0	0	0	0	0	0	0	0	0	0	0	0	0	0	0	0	12.5499	0	0	0	0	0	0	0
AKP14680	203.181	156.793	107.27	544.989	90.658	654.102	145.578	465.538	107.268	432.373	190.328	173.499	160.008	182.366	279.791	84.4924	479.821	128.334	89.1694	151.698	84.6769	93.9106	110.638	166.477	134.835	631.773	180.347	190.463	130.231	133.442	46.398	145.578	133.966	102.985	288.202	123.517	182.366	46.3976	138.26	216.179	106.48	141.809	123.586	729.892	579.45	182.593	171.984	150.061	86.4514
AKP14681	197.344	128.311	31.6375	378.004	145.696	316.138	107.365	366.348	98.0239	292.967	133.912	20.2518	16.1464	138.256	333.53	59.8245	379.787	121.757	86.9114	341.992	173.997	155.035	95.8015	121.393	124.743	425.668	129.253	267.459	122.41	118.575	160.306	107.365	108.403	108.692	202.198	115.45	138.256	160.304	177.391	157.573	33.2729	103.449	121.903	395.933	403.632	114.725	221.463	126.208	83.3375
AKP14682	248.515	171.117	35.5528	326.837	245.186	319.199	174.835	334.088	134.014	291.431	260.758	37.2721	37.2366	263.746	322.464	230.694	318.121	224.602	277.133	484.931	183.989	157.458	135.763	133.785	137.716	388.169	228.404	335.437	168.666	157.612	347.329	174.835	130.414	128.566	258.618	278.445	263.745	347.326	239.999	121.406	42.3973	144.202	131.917	338.523	312.776	132.019	321.058	150.328	232.392
AKP14683	177.049	87.0973	51.7287	254.95	128.062	242.161	94.3209	246.037	60.0015	220.44	141.363	77.6226	73.9354	116.758	207.99	27.3533	207.019	120.902	29.0934	185.028	80.3567	59.7704	59.4466	71.1559	65.0645	230.165	116.177	159.158	90.3176	105.256	117.488	94.3208	77.3918	57.8353	208.718	104.244	116.757	117.487	129.872	80.0337	52.8198	96.6852	75.1003	254.038	190.913	61.2605	143.631	69.9545	28.9576
AKP14684	105.397	226.745	43.0436	281.512	118.228	246.304	48.0758	175.462	165.47	267.49	165.001	27.9706	31.3858	110.068	186.454	76.179	306.432	159.859	89.6392	159.832	146.329	89.4813	141.693	205.925	109.412	274.634	134.396	47.2237	177.28	193.359	54.9055	48.0758	154.518	167.897	211.4	70.9574	110.068	54.905	85.3626	215.546	47.5066	167.947	148.269	275.569	227.762	221.571	42.7758	137.053	85.2369
AKP14685	173.877	77.3265	23.787	231.189	172.235	223.552	38.9855	222.834	46.6064	174.522	180.605	11.461	11.8287	62.1937	189.739	13.9402	230.904	155.016	16.4908	186.409	156.767	138.623	49.5411	45.2493	47.5845	221.068	149.734	25.3763	53.3048	46.4005	61.2772	38.9855	36.2123	48.5824	191.516	41.0276	62.1936	61.2766	117.601	86.8083	24.272	50.2796	50.9266	223.382	281.001	62.4075	30.7977	43.088	15.5323
AKP14686	56.7392	114.788	0	69.3702	120.816	68.135	42.1241	67.8216	152.45	66.4589	126.702	0	0	70.7556	61.0513	16.6249	62.9006	105.668	21.1969	365.503	72.0121	61.9783	155.369	60.1673	112.256	77.5332	108.439	28.6638	84.4054	47.9771	76.6997	42.124	40.8042	68.2795	57.3472	47.9638	70.7554	76.699	55.6967	245.217	0	59.9614	164.961	80.2295	67.631	215.564	26.678	120.478	15.3013
AKP14687	35.3604	61.1398	0	62.5067	65.8151	74.9532	21.5058	87.2619	69.2037	40.9059	80.6009	0	0	82.335	66.9708	0.470804	98.2114	68.6494	1.21161	64.9884	26.8944	84.0584	89.447	29.4037	51.3905	45.0459	88.8433	8.06577	33.0903	34.3099	51.578	21.5058	25.5552	28.6768	49.647	18.053	82.3348	51.5775	45.8224	102.319	0	57.0003	119.024	88.8654	58.0226	92.1547	0	49.518	0.708595
AKP14688	38.4533	39.8081	3.70133	28.9167	107.764	37.8551	10.9848	37.1431	23.9453	34.1813	101.646	0.841817	2.42898	26.0281	30.5575	6.47738	33.4802	78.8251	6.53801	47.8167	73.8557	59.1981	24.651	19.3792	24.7977	31.3753	77.4301	1.99347	21.7195	8.39662	36.5735	10.9847	8.42134	20.6719	25.052	10.2965	26.028	36.5731	30.2003	57.6749	3.79149	14.7586	48.0894	34.6956	31.3696	43.3271	1.86214	28.5564	6.33389
AKP14689	0	145.972	0	0	0	0	97.2707	0	155.41	0	0	0	0	114.161	0	0	0	0	1.24548	0	0	0	162.002	55.1486	196.215	0	0	0	73.6069	22.8211	196.931	97.2707	37.8281	58.9568	0	34.2602	114.161	196.929	0	327.715	0	71.1495	296.766	0	0	251.527	0	213.789	1.45681
AKP14690	0	266.035	0.444462	0	737.978	0	0	0	77.7307	0	846.899	0	0	0	0	80.6925	0	583.209	87.4694	9.72167	455.105	425.713	84.2219	127.217	8.10566	0	579.388	0	151.17	8.61791	0	0	70.3095	85.6402	0	0	0	0	0	213.205	0	106.636	179.817	0	0	8.70561	0	13.5716	67.5064
AKP14691	0	224.571	0	0	0	0	62.7888	0	18.6506	0	0	0	0	106.217	0	0	0	0	0	0	0	0	15.5447	99.4025	42.8687	0	0	0	123.535	47.1397	155.966	62.7887	64.1657	36.6298	0	24.3267	106.217	155.965	0	59.7462	0	65.3789	62.8465	0	0	4.6389	0	50.6008	0
AKP14692	19.2041	160.073	15.363	1.45073	53.3676	7.86605	57.1009	7.31352	25.0562	14.1053	67.3446	8.36826	6.08661	97.0576	1.55434	1.13641	1.02181	33.6585	0.639741	71.6717	27.9503	24.544	24.7389	44.8254	31.0111	16.0624	53.6116	7.30082	65.6326	35.9275	116.716	57.1008	20.2015	30.2832	18.7244	51.1174	97.0573	116.715	24.1947	81.8908	19.356	36.2389	66.8572	16.3206	10.9416	9.10851	4.54655	29.8812	0.534493
AKP14693	36.3076	136.427	3.50705	10.3937	62.2429	15.8501	65.8583	20.9589	8.82224	15.7901	55.8434	3.41842	1.6772	167.632	15.776	1.18734	22.572	68.015	2.78277	40.7722	67.826	51.2878	9.39913	72.2028	18.9556	28.0318	84.2319	27.6061	83.4516	33.6293	115.144	65.8582	31.4876	37.129	14.5329	70.7941	167.632	115.143	31.6417	64.2191	6.02934	35.571	37.8634	36.1921	25.4769	6.8692	28.5018	19.6242	1.40409
AKP14694	105.301	310.971	0	36.1729	59.3134	49.0335	34.3808	24.3143	22.0267	31.1406	89.4013	0	0	79.2282	35.5267	1.47581	39.2785	63.2127	1.70909	45.6605	54.3297	34.8492	28.0385	164.937	29.1499	52.6303	64.4931	17.6984	215.786	75.2848	209.605	34.3807	54.4725	64.0478	23.3439	41.3541	79.2279	209.604	75.4097	173.533	0	60.3032	86.924	35.1231	43.1967	6.9728	9.44707	27.9399	0.66636
AKP14695	205.097	82.542	0	140.695	113.579	144.311	8.77646	191.106	10.2613	169.473	148.584	0	0	15.6282	121.668	4.12883	197.311	113.255	5.33904	42.0298	110.015	95.3542	11.6499	46.1797	21.2485	201.254	112.059	8.40413	61.0438	35.8368	24.9515	8.77645	27.426	29.7241	139.562	8.31993	15.6282	24.9513	225.129	34.2276	0	27.3978	25.507	182.838	210.653	10.0711	9.81306	20.8531	4.52221
AKP14696	40.1276	185.371	0	0	70.0201	46.2273	0	165.044	9.06156	124.341	35.1797	0	0	0	241.153	0	96.0793	12.1726	0	25.431	38.1504	57.6961	13.5945	47.1979	0	87.1344	39.7977	0	89.5107	0	0	0	9.13514	63.5603	158.457	0	0	0	81.2501	73.4386	5.93486	70.6129	77.7242	60.2884	277.784	0	0	10.5364	0
AKP14697	0	0	0	77.3065	0	98.9231	50.0677	0	0	0	0	0	0	56.3994	0	0	60.9839	0	0	457.732	0	0	0	0	9.75772	87.4367	0	178.442	0	17.5226	68.4742	50.0676	0	0	0	63.9457	56.3993	68.4737	0	0.138533	0	0	0	87.4662	65.3023	7.97035	108.217	9.23537	0
AKP14698	0	1719.49	8117.1	1279.55	2183.45	1534.52	985.813	0	2635.79	0	2393.09	437.413	427.347	1451.48	0	3140.3	1844.75	2355.54	2937.75	4726.95	2208.74	2039.04	2618.36	1756.65	1016.14	2132.8	2091.72	645.948	1548.67	1537.47	1178.87	985.812	2911.53	1134.22	0	1133.93	1451.47	1178.86	0	1402.74	6778.86	4106.64	1982.47	1954.41	1289.76	1881.19	743.601	1065.16	2475.67
AKP14699	0	34.0929	29.5611	388.623	16.3352	452.949	30.3935	0	40.539	0	22.087	8.35436	7.43107	30.6391	0	7.09365	367.468	14.0318	9.623	1262.39	10.8199	15.8354	44.6499	29.8847	437.887	401.774	26.7613	29.2043	36.9385	820.567	27.1092	30.3935	32.4152	29.7261	0	34.7103	30.639	27.109	0	49.6898	38.9305	45.5331	47.7693	458.499	369.769	471	33.7337	411.797	7.57284
AKP14700	0	6.03086	2.49786	213.859	8.00437	223.307	1.49458	0	6.36324	0	9.04856	1.62316	0.862743	1.06456	0	0.523509	174.164	5.36727	0.757823	569.076	9.96839	6.03022	6.06826	9.53614	24.1499	170.757	3.89956	1.68163	11.4606	48.53	2.04828	1.49458	7.88543	5.23146	0	1.54415	1.06456	2.04827	0	8.53295	3.68299	12.0255	9.15173	212.664	221.277	24.5135	1.04723	34.0692	0.39396
AKP14701	28.9354	16.6675	120.548	66.9645	16.9291	43.2648	0	67.486	13.4329	93.9502	28.0874	29.3531	30.5675	0	56.4365	232.55	52.6551	27.905	213.224	7.91488	31.638	35.7952	13.1879	22.8241	2.41204	60.5912	28.9255	0	23.7471	10.6735	0	0	36.2522	11.98	60.6248	0	0	0	26.9096	16.2406	116.52	46.8406	15.2798	73.5654	42.4942	0.252654	0	3.24891	263.062
AKP14702	0	54.1338	443.939	0	0	0	0	0	17.5337	0	0	48.08	34.074	0	0	7.75349	0	0	0	0	0	0	75.9916	39.6452	26.8676	0	0	0	26.8009	55.3957	0	0	28.0572	29.5166	0	0	0	0	0	112.336	329.198	22.3504	111.215	0	0	8.72218	0	13.5916	1.94493
AKP14703	0	263.399	0	0	0	0	13.6769	0	1008.87	0	0	0	0	12.1772	0	0	0	0	0	0	0	0	934.539	118.103	420.203	0	0	0	117.296	38.5056	0	13.6769	63.3834	478.731	0	0	12.1772	0	0	1349.36	0	184.487	1075.03	0	0	707.326	0	338.535	0
AKP14704	0	101.05	235.671	0	0	0	27.5466	0	38.9637	0	0	37.3955	59.6296	14.0149	0	41.352	0	0	19.9535	0	0	0	35.073	85.898	26.8676	0	0	14.7591	93.3068	38.777	16.8535	27.5466	49.5677	72.1518	0	25.4109	14.0149	16.8534	0	68.9784	211.809	24.2129	25.4867	0	0	40.7035	18.3823	49.8357	39.5469
AKP14705	21.2513	62.2285	0	7.2242	9.27051	12.2408	17.7716	32.7772	19.1957	17.56	2.32886	0	0	10.0691	3.87007	0.353686	15.2648	3.22325	0	16.8351	2.2449	4.07405	11.1993	8.91317	3.6768	27.6874	7.02552	0	15.4857	5.30659	42.8988	17.7716	7.29524	13.4644	18.6483	13.5621	10.0691	42.8984	25.8176	32.3644	0	8.41122	52.3174	11.6103	16.3458	2.38724	1.8867	14.8799	0
AKP14706	8.46051	4.00211	1.45143	5.09686	0	4.93497	1.56322	4.11114	1.35431	6.5485	0	0.840007	0.704971	1.91374	3.58857	0.584623	5.43615	0	0.504564	7.73739	0	0	0.903018	2.43727	4.15053	8.80588	0	0.366428	3.58162	9.04657	2.45477	1.56321	1.30029	2.11703	4.88684	1.93471	1.91373	2.45475	7.63295	3.06627	1.39386	2.09628	2.37766	8.19134	4.50311	2.45421	0.532447	2.8495	0.547255
AKP14707	7.3455	3.85119	0.746636	5.99292	0	8.66516	2.05503	3.2226	0.575034	5.58406	0	0.545826	0.322353	9.22801	2.7824	0.880212	6.47226	0	0.843161	7.07596	0	0	0.663608	1.84315	4.98188	10.2082	0	0.837761	1.803	9.01391	7.95928	2.05503	0.70074	1.41481	4.12531	3.80788	9.22799	7.95921	7.93233	2.10311	0.753235	1.01493	1.78862	9.47089	7.53323	1.25423	1.25211	3.49741	0.809589
AKP14708	12.9023	17.7141	0.84068	4.04866	3.46365	1.82936	6.63982	8.16415	4.78127	6.56078	3.48044	0	0.871095	23.1096	0	4.88933	2.85163	0	5.52615	10.0639	0	2.28322	2.98878	13.8997	4.80805	6.89638	1.31244	16.9791	16.4438	8.21383	20.1641	6.63981	5.30784	11.0673	0	15.9807	23.1095	20.1639	6.43066	15.4173	0	6.2852	9.24032	1.08446	4.07141	3.56769	8.45892	11.1189	4.27606
AKP14709	27.1059	28.6287	0	26.6631	25.494	22.8549	14.5564	16.6043	7.03265	20.4916	33.8758	0	0	29.5118	4.62119	10.3279	26.5127	25.8921	11.9801	27.5952	14.8651	21.6702	9.29156	18.1311	13.1712	20.3709	23.2605	18.4172	20.7916	12.4261	12.1677	14.5563	9.62807	12.7159	14.6764	11.6644	29.5118	12.1676	27.403	25.1197	0.113729	13.4469	12.9073	34.0288	22.7712	9.19954	13.7221	8.07629	11.846
AKP14710	0	54.3293	0	0	0	0	44.4312	0	21.9962	0	0	0	0	39.5593	0	0	0	0	0	0	0	0	43.9996	39.0779	0	0	0	0	41.0937	24.3231	50.7432	44.4312	12.3194	24.686	0	66.9444	39.5592	50.7427	0	51.9206	0	56.0777	30.5201	0	0	16.4131	0	25.5762	0
AKP14711	13.3686	14.3392	1.30659	33.5597	3.58881	17.0592	13.7595	18.3282	4.33478	18.6941	8.11395	0	0	6.68222	8.98912	1.50611	15.7582	8.73451	2.20224	12.3827	12.1667	1.57715	3.71613	6.30087	2.84674	19.0549	10.8789	16.4198	7.25693	9.09758	14.4642	13.7595	4.45917	3.64865	14.4383	8.48102	6.6822	14.4641	31.0941	8.45703	0.81116	5.32826	7.73302	26.9674	30.5843	6.00698	8.76458	2.88016	2.06073
AKP14712	1.67849e-05	7.51185	0	45.5634	0	106.296	33.9609	0	3.28551	10.7283	0.527132	0.290407	0	76.1277	0	0.00180517	59.8567	0	9.11358	0	0	0	0.494443	6.67909	16.3654	20.6102	0.00126525	46.8875	28.0816	14.4659	78.8233	33.9608	6.0734	18.7706	50.3109	41.8682	76.1275	78.8226	24.3095	12.0538	0	6.6655e-08	6.66167	35.3854	28.9087	6.95432	9.27483	20.1141	7.02131
AKP14713	171.275	0.431181	9.06696	84.0409	0.00136706	212.826	0	138.24	0.218001	159.936	0.00279585	8.28206	9.1928	4.24026e-07	175.71	2.8447	191.733	1.09158e-06	0.837616	135.905	0.00277993	0.000319559	0.690551	6.40103e-09	5.33351e-06	101.017	0.00421298	29.8587	0	0	0	0	2.89484e-08	6.93883e-06	138.721	0.00105984	4.24025e-07	0	112.935	0.437484	9.83161	0	0	197.905	122.064	1.54793	5.40396e-05	2.29402e-08	8.86459
AKP14714	112.393	36.6664	0	250.869	101.759	211.072	6.31432	177.348	40.5447	172.599	96.675	0	0	11.1961	208.54	26.9641	219.347	78.4804	25.6128	0	44.3547	43.9064	50.2899	61.4864	0	122.794	79.9209	17.2324	60.4456	0	1.42692	6.31432	50.8816	40.5762	213.07	1.62778	11.196	1.42691	85.3036	75.572	0	71.6091	48.7892	170.309	242.49	0	15.0616	1.22361	13.4923
AKP14715	164.118	40.2944	0	425.422	159.181	449.632	13.6071	432.792	56.5637	507.857	178.112	0	0	18.2508	413.642	18.4401	565.688	145.895	18.6396	145.129	85.8758	67.4085	57.138	23.9633	35.9121	327.389	148.692	38.0282	29.8607	27.9697	17.445	13.6071	23.148	36.1788	488.287	16.3542	18.2507	17.4449	139.274	60.3641	0	33.5305	68.1497	368.904	596.346	74.5873	33.6775	34.1608	14.6144
AKP14716	51.9549	87.7109	0	142.555	21.7122	134.24	48.7786	115.748	89.669	150.257	28.9855	0	0	40.2554	120.297	15.0703	112.847	27.3394	16.1331	0	3.13618	19.4711	108.123	47.1008	84.7537	141.827	16.5625	101.074	54.8677	74.6639	48.556	48.7785	47.5708	48.6712	118.863	63.1534	40.2552	48.5556	51.0962	123.349	0	63.694	112.623	167.267	106.565	108.806	103.059	87.6977	13.479
AKP14717	248.375	34.8855	0	442.152	109.187	452.852	10.136	424.046	41.7699	342.94	116.403	0	0	11.1414	330.075	24.6688	366.761	114.448	22.6626	193.706	73.431	47.6805	38.8737	29.1742	74.9228	357.616	96.1431	28.3162	32.6674	66.0458	7.09943	10.136	25.2564	32.1262	323.634	8.1548	11.1414	7.09937	207.664	57.7307	0	43.7232	49.0849	362.006	395.899	82.5777	22.6881	61.9375	18.8641
AKP14718	273.279	1.20018	0	558.857	162.237	575.102	27.4827	554.619	3.88733	384.058	229.201	0	0	52.434	489.048	53.2106	492.545	186.487	30.8915	46.3662	126.986	98.6881	4.53596	0.941745	17.8702	333.927	228.231	159.119	0.660215	54.9334	7.84673	27.4827	0.622047	1.09067	388.978	25.3519	52.4339	7.84666	309.053	11.7974	0	3.09702	7.70532	385.597	472.254	75.4169	152.711	19.5867	28.6191
AKP14719	74.6826	27.9682	0	108.805	85.6365	116.024	7.13761	74.5979	16.7041	58.1843	76.6981	0	0	8.66586	68.391	2.55692	106.268	69.906	3.47288	60.8533	64.0151	57.2693	21.5261	14.4749	24.3659	67.9562	71.9524	15.8184	14.5668	17.9637	6.11369	7.1376	11.1031	10.8154	119.836	7.54192	8.66583	6.11363	33.4117	31.8464	0	16.2768	22.1584	85.1004	118.169	42.1868	10.6086	15.6876	2.45867
AKP14720	23.0343	18.3536	0	26.8469	38.2794	57.6203	92.0605	13.5342	13.8709	48.9429	28.8487	5.43371	2.88813	188.878	33.5583	9.63879	72.4855	47.9135	13.5301	6.25631	16.6852	25.2336	20.8097	22.0823	11.3866	22.8651	43.5142	258.955	20.1925	34.7457	42.8554	92.0604	22.3546	28.3543	34.6508	115.015	188.877	42.855	17.7675	16.0365	0	19.8915	22.3882	43.1465	20.2483	32.5291	273.446	11.5203	7.91295
AKP14721	42.1882	31.3744	29.7794	0	32.7181	0	17.1056	77.1196	4.23417	0	0	23.2215	24.6854	38.0749	0	0	0	0	0	35.6492	11.8843	10.7838	29.644	12.3092	19.4646	0	18.5962	0	19.4163	12.0397	0	17.1056	20.3264	21.3837	0	16.5683	38.0748	0	0	38.5501	49.9169	56.6721	50.3569	30.7317	43.2664	37.9134	0	29.5398	1.40903
AKP14722	15.8624	10.1113	7.67779	46.2197	15.8165	41.7682	6.89095	15.5337	6.8229	33.7042	17.8798	11.2257	9.94445	18.406	52.8221	0.905138	15.192	13.748	1.94113	4.30836	11.4901	6.95076	7.5064	11.5704	7.84127	41.989	11.9863	5.16891	9.73379	6.46686	7.08289	6.89094	18.0146	6.89151	31.816	7.11948	18.406	7.08283	9.78836	8.97278	4.46864	11.089	8.9259	29.7125	23.2397	14.2551	12.8757	7.93335	1.8164
AKP14723	30.1385	27.806	53.7446	108.462	25.0428	128.855	2.61856	59.0281	47.692	66.2849	22.0517	10.8515	11.2372	2.94497	62.0659	41.1838	56.2104	22.2718	35.1539	43.9453	24.5122	18.072	47.9727	12.0993	7.84127	61.9338	21.8749	3.87668	11.8891	4.3328	3.1873	2.61856	7.99193	20.2151	75.1654	1.69088	2.94496	3.18727	17.8638	67.0888	65.9572	21.5909	52.8251	79.9761	76.6909	6.4148	4.02364	7.45734	28.9943
AKP14724	17.1066	23.8533	21.7351	302.394	19.9	268.014	5.20203	70.3591	28.3286	226.165	74.9865	3.53097	11.2607	18.5265	149.534	6.83295	147.453	72.6493	4.39612	43.3655	36.1415	65.5897	46.3634	19.9648	11.8389	99.0556	113.107	9.75512	10.4973	9.76376	0	5.20202	13.5993	13.0061	435.329	0	18.5264	0	46.1831	91.1833	10.1202	29.5452	49.0053	214.956	210.526	53.8064	6.07495	0	0
AKP14725	52.4983	475.821	94.4953	142.771	106.874	169.339	111.751	179.937	557.189	195.208	138.075	43.3446	40.3175	78.1765	114.726	47.1815	175.979	95.5511	40.4736	149.719	1098.05	1278.18	584.946	442.29	508.65	60.7981	86.7779	628.685	312.083	295.893	47.8599	111.751	303.526	312.662	322.477	97.9324	78.1763	47.8595	85.0386	959.422	82.821	275.791	535.771	86.0446	121.14	949.474	745.734	441.105	68.3816
AKP14726	237.341	126.201	47.2439	257.466	188.359	237.934	448.281	239.706	167.457	210.062	166.46	32.5507	29.395	475.381	196.709	269.623	214.429	185.911	264.392	189.189	255.398	193.73	158.987	138.728	191.996	272.726	191.45	588.598	153.328	215.313	590.865	448.28	146.98	101.453	181.89	482.411	475.38	590.86	380.75	224.585	43.4752	150.91	131.26	279.216	213.116	265.785	480.051	189.634	258.654
AKP14727	295.906	321.598	216.708	334.188	276.005	365.125	367.557	222.176	310.282	240.44	260.99	348.726	341.832	245.562	205.442	332.77	217.374	262.361	311.804	271.226	265.578	193.613	310.063	337.705	387.266	303.805	284.15	365.054	373.942	391.695	242.069	367.557	298.424	263.211	199.559	343.706	245.561	242.067	430.251	357.791	222.11	290.97	329.423	343.382	243.326	293.682	441	378.335	329.948
AKP14728	451.973	265.5	67.2009	418.437	139.834	496.304	909.461	303.234	225.844	246.33	113.815	41.6835	4.22013	1374.73	322.231	165.809	354.586	175.027	154.866	313.865	93.4578	103.239	198.369	170.452	475.847	283.988	171.673	987.088	128.348	263.457	1217.34	909.46	120.233	199.844	312.228	1163.2	1374.73	1217.32	394.619	218.215	85.3361	182.697	234.16	373.019	256.418	747.538	1109.88	467.967	202.341
AKP14729	327.661	372.088	128.605	407.747	322.373	381.931	974.883	318.15	235.1	298.589	380.674	314.517	293.868	1647.71	245.431	414.001	361.006	376.628	351.137	542.095	534.23	394.979	247.06	569.861	378.034	537.98	411.57	1312.27	559.586	673.184	908.75	974.882	611.669	281.781	243.919	1218.33	1647.71	908.742	418.42	256.688	133.382	524.692	225.312	499.301	365.838	518.334	1370.6	390.435	374.933
AKP14730	79.7752	51.6462	32.7307	196.613	59.244	229.754	92.2716	154.78	40.4259	125.363	70.2508	30.1393	31.1017	150.037	126.6	101.854	118.358	57.4739	139.51	240.375	53.5726	38.7802	43.0064	52.4749	116.581	220.658	61.6943	88.1411	58.1866	133.04	152.504	92.2715	49.0059	36.6445	110.632	112.591	150.037	152.502	55.3811	65.194	36.5198	57.1014	47.4408	233.096	113.225	84.9741	76.6428	107.975	126.82
AKP14731	56.3191	29.7371	11.1311	165.415	40.1828	153.636	44.3001	96.7737	29.8447	84.3867	40.1581	4.64992	4.94306	50.828	105.024	57.2891	98.5284	41.9133	78.9909	144.197	24.1146	25.9125	25.7791	18.6232	77.4331	150.448	41.7059	82.2175	23.5006	43.2881	68.0664	44.3001	12.2649	27.785	93.5704	66.0587	50.8279	68.0658	42.9784	48.489	9.77336	21.1832	26.0828	177.229	115.517	39.4778	58.134	65.7235	61.3201
AKP14732	216.621	73.5284	32.0701	278.207	141.577	284.005	89.4132	234.812	70.4304	210.193	144.236	17.1536	19.8086	101.995	183.455	147.692	216.153	154.073	164.71	290.209	154.544	129.396	72.8555	42.0638	134.588	241.097	175.721	89.73	44.5572	87.4619	89.6622	89.4131	37.5911	61.7946	194.346	81.2619	101.995	89.6614	157.394	92.7064	32.5269	48.8155	83.4606	294.543	279.697	85.2992	106.215	140.895	167.148
AKP14733	90.6422	65.5968	30.7112	166.083	69.0653	199.861	26.4612	143.842	53.2186	188.369	90.5908	24.79	25.2589	30.6767	118.189	10.4393	216.16	83.8629	11.5303	251.321	71.4302	52.8258	51.8624	40.1658	68.5327	149.323	79.1094	40.5759	51.0329	47.0141	33.2896	26.4612	34.3587	60.5304	159.478	31.7707	30.6766	33.2893	63.6243	128.035	39.2347	48.5305	92.9105	171.342	221.707	25.1501	44.582	68.2268	9.69502
AKP14734	203.796	0	1.25142e-05	141.894	0	338.436	0	182.331	0	198.012	0	0	0	0	173.751	0	120.014	0	0	0	0	0	0	0	0	146.811	0	0	0.196643	0	0	0	0	0	196.061	0	0	0	184.88	0	0	0	0	193.139	121.936	0	0	0	0
AKP14735	176.646	87.1158	128.324	231.035	165.736	253.512	23.4189	146.826	57.2444	165.452	175.752	125.777	121.878	32.8402	160.232	50.1149	139.216	167.033	49.3326	518.264	104.741	92.0894	64.356	83.0677	69.4527	161.094	167.078	62.8552	103.117	74.7238	32.9725	23.4188	78.5109	83.4365	154.165	33.1743	32.8402	32.9722	147.357	120.436	142.755	87.0099	105.74	202.219	164.13	41.4169	46.8346	74.481	42.0055
AKP14736	125.505	107.586	100.244	202.155	116.113	255.397	92.2118	198.05	134.796	224.115	141.045	39.2929	39.9217	127.484	122.716	79.7385	180.301	137.978	100.546	353.923	117.452	100.763	139.384	120.485	172.841	222.41	129.207	151.305	112.421	182.809	152.702	92.2117	103.487	87.3094	169.265	122.065	127.484	152.7	111.882	160.222	106.971	116.504	115.672	255.403	163.698	167.668	138.495	180.768	87.1819
AKP14737	58.5513	82.0789	28.2694	112.524	70.3825	88.4963	87.6012	89.9061	50.6548	112.89	71.1799	18.2089	18.6716	65.102	67.6732	43.0327	102.434	86.6753	36.2459	206.315	88.4061	115.541	46.4313	85.759	59.161	99.9039	78.4589	89.928	113.776	44.4469	60.3935	87.6011	86.3797	70.6327	114.406	94.2775	65.1018	60.393	34.1436	77.9941	27.711	68.5404	77.0168	93.8329	105.284	47.1812	71.8048	62.5888	44.0387
AKP14738	291.411	24.9719	94.1442	208.272	228.433	249.02	58.2814	165.839	26.0149	170.049	201.766	61.6091	51.0157	48.9134	148.765	16.6284	170.767	148.681	19.1761	244.418	159.311	131.308	27.9114	17.1883	35.8774	139.177	202.544	38.5211	28.6789	60.2985	78.5636	58.2813	20.3224	14.7308	181.966	70.9491	48.9133	78.5629	206.967	26.317	116.791	29.6193	34.0334	174.227	188.498	40.9413	46.8619	37.9486	18.18
AKP14739	1.1341	39.0493	14.0077	0.00448484	250.781	1.993	0	0.00452511	28.5759	0.00544338	174.309	8.28206	9.1928	0.00173363	1.58454e-05	19.4131	0.00316131	172.413	30.737	0.00208124	75.7974	49.5788	21.5265	23.753	85.9639	0.00379064	178.999	0.47129	0.000497497	53.8204	0	0	16.9607	43.6388	0.0058003	4.4016	0.00173362	0	0.00349245	48.0107	19.9691	20.5717	12.8619	0.00355606	2.84563	196.784	53.6597	85.5286	15.4472
AKP14740	112.393	36.6664	0	250.869	101.759	211.072	6.31432	177.348	40.5447	172.599	96.675	0	0	11.1961	208.54	26.9641	219.347	78.4804	25.6128	0	44.3547	43.9064	50.2899	61.4864	0	122.794	79.9209	17.2324	60.4456	0	1.42692	6.31432	50.8816	40.5762	213.07	1.62778	11.196	1.42691	85.3036	75.572	0	71.6091	48.7892	170.309	242.49	0	15.0616	1.22361	13.4923
AKP14741	164.118	40.2944	0	425.422	159.181	449.632	13.6071	432.792	56.5637	507.857	178.112	0	0	18.2508	413.642	18.4401	565.688	145.895	18.6396	145.129	85.8758	67.4085	57.138	23.9633	35.9121	327.389	148.692	38.0282	29.8607	27.9697	17.445	13.6071	23.148	36.1788	488.287	16.3542	18.2507	17.4449	139.274	60.3641	0	33.5305	68.1497	368.904	596.346	74.5873	33.6775	34.1608	14.6144
AKP14742	51.9549	0	0	142.555	21.7122	134.24	0	115.748	0	150.257	28.9855	0	0	8.13746	120.297	15.0703	112.847	27.3394	16.1331	0	3.13618	19.4711	0	0	0	141.827	16.5625	101.074	0	0	0	0	0.605998	0	118.863	3.04337	8.13744	0	51.0962	0	0	0	0	167.267	106.565	0	103.059	0	13.479
AKP14743	9.79482	17.2512	0	25.9797	55.1843	24.1031	22.3138	16.0419	12.7945	14.5001	63.3077	0	0	35.2898	18.8845	4.37686	12.4314	45.285	5.48047	5.74862	29.1458	25.3493	14.1258	7.57372	0.392028	14.2138	45.978	49.5023	10.0839	0.939938	21.9504	22.3138	9.40871	8.38883	17.0652	29.3588	35.2897	21.9502	7.12685	20.4406	0	13.5858	17.8468	26.1182	17.2766	0.511458	38.5968	0.969729	5.87971
AKP14744	0	46.207	0	0	46.5433	0	2.6174	0	48.2677	0	61.7847	0	0	6.4086	0	30.838	0	54.2761	31.6495	0	20.1565	11.7088	37.2596	62.783	14.1472	0	28.1584	110.637	63.8758	32.7131	0	2.6174	67.0256	37.6282	0	3.38026	6.40858	0	0	49.4837	0	96.9366	39.2971	0	0	45.4435	82.5886	18.8334	40.8845
AKP14745	74.6826	27.9682	0	108.805	85.6365	116.024	7.13761	74.5979	16.7041	58.1843	76.6981	0	0	8.66586	68.391	2.55692	106.268	69.906	3.47288	60.8533	64.0151	57.2693	21.5261	14.4749	24.3659	67.9562	71.9524	15.8184	14.5668	17.9637	6.11369	7.1376	11.1031	10.8154	119.836	7.54192	8.66583	6.11363	33.4117	31.8464	0	16.2768	22.1584	85.1004	118.169	42.1868	10.6086	15.6876	2.45867
AKP14746	23.0343	18.3536	0	26.8469	38.2794	57.6203	92.0605	13.5342	13.8709	48.9429	28.8487	5.43371	2.88813	188.878	33.5583	9.63879	72.4855	47.9135	13.5301	6.25631	16.6852	25.2336	20.8097	22.0823	11.3866	22.8651	43.5142	258.955	20.1925	34.7457	42.8554	92.0604	22.3546	28.3543	34.6508	115.015	188.877	42.855	17.7675	16.0365	0	19.8915	22.3882	43.1465	20.2483	32.5291	273.446	11.5203	7.91295
AKP14747	0	26.9025	0	0	0	14.8174	19.5567	0	72.6132	0	7.04766	0	0	39.1775	23.4235	2.14067	0	0	3.44311	0	0	0	55.6792	51.6011	27.8171	0	0	9.16842	28.3647	68.8241	16.7512	19.5566	27.8868	36.6717	0	0	39.1774	16.751	0	75.9051	0	25.4543	37.4221	0	0	97.5286	0	22.515	1.61093
AKP14748	25.0497	5.43342	0	71.9083	16.1889	73.1055	26.238	43.8826	14.2465	64.396	26.8412	0	0	42.954	85.1538	5.18813	83.9686	23.6405	8.82157	16.7573	5.88034	3.2015	11.3152	18.8809	27.9302	49.9616	25.7639	12.6975	16.012	24.6232	37.6983	26.2379	13.6782	11.9914	51.2903	36.6178	42.9539	37.698	18.0339	25.4328	0	21.2313	11.96	51.7007	97.0507	45.023	21.7451	18.514	6.83245
AKP14749	26.6682	3.59846	0.423996	41.771	24.6082	43.7916	1.35304	33.8317	3.71762	39.6003	27.9443	0.275521	0.146445	2.95147	28.5578	0.282248	43.688	22.5384	0.619357	21.8181	14.3026	12.5861	3.45024	3.08324	4.61892	27.3512	25.5454	8.24623	2.67915	4.15851	1.39073	1.35304	2.2027	3.10098	41.3343	2.8832	2.95146	1.39072	22.5591	7.19307	0.526454	3.6647	3.59935	38.2642	51.6727	8.19709	8.69051	4.67316	0.536188
AKP14750	155.468	28.6919	61.4866	340.416	319.154	294.988	10.4287	427.857	20.9956	402.394	409.895	13.2135	17.0565	5.57111	662.84	3.50067	341.587	307.931	5.48369	31.1523	148.773	124.478	28.2282	29.351	22.1516	191.961	275.122	116.035	30.5143	15.0066	1.19102	10.4287	29.9069	29.5504	682.127	8.97881	5.5711	1.19101	71.5992	31.3369	55.0042	24.0212	27.0168	202.35	388.051	28.7648	140.461	14.4075	2.51985
AKP14751	433.636	61.0042	180.112	441.797	377.959	520.601	8.60849	637.733	39.9054	734.707	402.729	107.302	95.1494	19.1614	869.838	6.16767	460.908	318.512	7.0544	46.8904	132.122	110.02	40.8806	34.1647	18.2556	222.783	313.939	22.0133	45.4022	26.623	11.3955	8.60848	35.1519	53.4813	1295.13	6.56942	19.1613	11.3954	346.694	64.8645	241.567	50.0036	56.6748	297.368	548.31	10.1183	19.1922	20.7224	6.83317
AKP14752	207.105	70.4356	160.452	621.35	386.02	660.701	11.3434	622.749	51.0092	863.687	380.169	87.5822	96.173	16.2014	886.503	10.8644	671.346	252.713	10.3516	64.0261	105.407	76.2791	56.6341	87.0125	30.6559	351.897	246.637	47.8614	126.671	73.4082	10.7282	11.3434	159.224	54.1613	1349.57	8.24034	16.2014	10.7281	166.584	80.953	177.463	136.345	59.6911	375.321	681.028	43.8237	54.6434	34.5528	9.5385
AKP14753	152.654	73.6081	184.78	412.469	289.857	420.244	25.7562	421.274	80.0641	480.14	284.93	69.5235	65.2624	42.6643	523.713	4.85177	415.025	191.203	8.94264	93.624	99.8756	89.1168	85.119	53.1603	52.4822	207.583	205.772	62.9017	63.4569	53.1203	35.9139	25.7562	55.8024	88.3571	909.174	35.1969	42.6641	35.9136	98.9095	125.391	194.603	89.3013	84.9926	267.955	518.146	57.5295	56.6591	48.2714	9.17718
AKP14754	0	211.584	0	0	0	0	0	0	79.9529	0	0	0	0	0	0	0	0	0	0	0	0	0	114.237	94.0798	52.5066	0	0	0	116.392	108.258	0	0	120.629	57.6835	0	0	0	0	0	57.7724	0	152.875	190.175	0	0	51.1365	0	26.5616	0
AKP14755	820.571	20.3413	585.009	1146.78	1081.84	903.29	8.31771	843.748	19.2163	949.259	1390.82	331.22	370.106	2.46855	1686.95	3.64182	1126.44	1781.14	4.68608	326.469	820.59	999.797	23.3379	21.2816	37.8592	733.844	1350.35	275.561	29.3729	27.3203	35.6225	8.3177	27.0159	34.6599	1568.14	7.16129	2.46855	35.6222	767.976	49.9873	399.146	26.2449	27.7512	767.1	1084.65	24.5809	268.739	41.4957	0.913533
AKP14756	331.557	43.8138	588.043	471.65	309.745	391.123	68.2506	437.779	47.3036	429.918	439.143	475.055	431.134	86.7308	436.966	7.74235	475.829	341.652	7.07855	75.6452	287.093	295.712	43.6247	117.872	24.7109	356.802	318.376	315.314	146.176	66.6705	26.5726	68.2505	134.186	61.0168	632.027	76.1231	86.7306	26.5724	263.301	54.6891	784.192	101.313	48.2212	373.428	480.228	17.4193	300.699	30.7156	8.27963
AKP14757	673.753	391.699	28.7228	960.965	802.203	768.72	333.058	1140.95	212.785	1401.5	1036.88	30.6135	34.4905	352.482	1116.4	101.859	1647.49	984.412	128.188	1053.62	1589.77	2338.32	211.292	1163.86	189.056	1048.93	906.877	562.4	1384.82	617.886	202.073	333.058	1417.08	452.659	1081.23	422.164	352.481	202.071	819.296	389.391	31.2473	692.39	238.993	975.811	1249.99	96.8319	658.598	186.838	109.612
AKP14758	419.64	98.0567	99.3844	493.7	385.017	398.013	51.6019	622.48	100.574	477.492	343.772	33.448	28.1769	70.7781	520.051	49.9699	541.729	205.9	38.304	492.173	167.304	150.64	109.337	49.1759	125.9	701.091	226.415	48.8192	80.9109	59.9874	69.2855	51.6018	60.6552	70.9002	387.693	40.8254	70.7779	69.2849	601.743	143.183	66.6242	107.593	139.045	438.481	424.093	283.011	38.0024	100.618	28.4138
AKP14759	315.696	102.714	110.677	405.425	281.555	345.903	30.9337	370.298	104.559	313.033	310.596	54.3022	26.1689	13.2961	482.928	48.1046	324.19	210.684	44.9212	265.653	214.915	173.495	97.1813	27.1214	128.661	440.759	278.311	58.0086	69.6866	37.0383	34.7191	30.9337	41.3214	102.232	384.762	10.3318	13.296	34.7188	219.702	151.18	129.352	80.777	216.045	304.706	302.179	308.926	56.0554	126.488	25.1294
AKP14760	9.12468	18.3038	0	0	262.889	0	81.5725	0	37.7963	0	267.533	3.69501e-08	0.410291	74.3017	0	30.066	0	334.394	33.0317	294.369	315.297	260.748	37.5358	22.4835	644.259	0.000614622	352.91	198.449	21.1346	768.995	129.643	81.5724	17.0659	30.0121	0	118.405	74.3015	129.642	9.48923	45.9476	0	17.341	29.1475	0	10.7936	640.81	178.69	655.475	22.0466
AKP14761	612.725	1616.95	419.852	522.283	495.752	613.574	240.277	388.676	845.333	459.447	500.293	281.637	245.614	275.337	397.038	53.0885	516.76	497.128	59.5372	1751.48	476.074	514.741	877.416	4581.16	1034.16	618.513	391.823	640.409	3584.28	2724.67	419.24	240.277	3706.47	1561.19	507.182	451.095	275.336	419.236	495.763	907.518	470.331	1118.27	814.761	605.551	483.95	497.22	626.148	1001.48	44.7158
AKP14762	76.9283	106.641	23.9522	77.0869	55.8024	70.458	48.3202	66.046	131.938	69.1403	61.5885	7.34163	7.29613	75.0115	58.0728	108.15	62.2568	56.8	114.396	192.985	42.3235	35.7919	128.984	88.1412	173.723	87.5911	56.4053	65.667	81.3253	108.622	80.7182	48.3202	66.2332	90.9359	58.1184	57.1853	75.0113	80.7175	66.6653	205.362	23.7564	53.8401	119.826	85.1737	64.2894	137.348	63.4943	178.435	109.618
AKP14763	32.177	18.0978	7.67273	54.0483	25.1638	49.0919	22.8587	53.0115	21.4118	48.2607	29.8688	2.79061	3.79716	32.6514	44.9085	21.997	47.1321	28.5442	23.6256	95.621	16.4526	16.5879	21.4967	11.9917	36.8647	57.9316	21.0962	31.1472	14.6844	14.5842	21.5516	22.8587	12.2721	13.5683	53.1499	25.8043	32.6514	21.5514	29.7837	37.3087	6.50525	16.9679	23.5285	64.9993	47.1419	55.0388	35.3367	39.3802	17.4205
AKP14764	197.147	21.4864	23.9931	252.668	158.165	229.725	23.4292	173.978	22.5156	172.266	168.864	19.6449	18.8945	20.8602	148.562	36.8089	186.645	131.981	28.7287	99.0923	116.816	147.704	16.3776	21.1573	48.6159	107.597	125.856	142.145	23.2916	63.3752	36.5949	23.4292	14.0841	22.9717	123.287	12.4591	20.8601	36.5946	193.32	30.3694	30.3868	39.7898	38.1379	195.607	195.213	38.6924	172.212	26.9734	27.7001
AKP14765	113.241	67.286	46.0027	177.865	64.5221	233.86	15.18	186.304	32.1477	210.823	67.2661	25.5684	27.586	46.0527	175.754	239.024	132.36	75.1525	233.958	308.452	39.0609	38.9882	29.5083	27.3089	66.5347	199.661	48.2859	22.1405	28.8594	48.5411	35.1545	15.18	24.4518	42.8729	222.267	26.3205	46.0526	35.1542	56.9015	44.4876	48.4904	36.3223	66.8666	208.077	183.447	20.7688	19.697	82.8505	244.896
AKP14766	86.8498	87.103	292.363	46.573	78.0267	56.9308	110.23	53.386	108.098	37.7353	80.4305	108.57	106.11	133.139	39.8005	169.49	56.2339	87.0766	124.518	564.885	129.046	113.188	109.773	57.4019	194.285	100.344	81.9571	115.329	96.5807	206.136	196.268	110.23	74.3183	60.1416	27.9087	139.715	133.139	196.267	89.8253	169.277	288.822	79.5775	105.71	91.5563	55.1979	163.978	118.446	194.996	148.465
AKP14767	59.8685	28.162	20.926	36.7805	52.4431	25.5933	157.051	37.084	61.0274	45.2976	59.7587	56.7251	52.8625	180.452	38.8819	19.3037	41.104	75.707	22.4291	176.681	83.511	67.4811	69.6173	91.5482	99.0894	33.4138	67.7224	185.098	69.4919	392.961	224.516	157.051	76.0045	30.1625	39.8765	214.156	180.451	224.514	78.2827	40.6448	15.931	135.168	139.606	32.3141	52.8915	23.9841	149.081	100.758	27.1743
AKP14768	276.222	67.1566	33.2269	291.145	100.137	254.568	86.8142	371.976	70.8652	383.558	111.29	18.8925	16.2581	136.299	255.583	134.198	386.126	104.45	164.231	347.697	117.867	152.492	69.7283	64.8561	48.2622	345.13	100.863	97.5549	69.6225	58.9269	85.9969	86.8141	70.9524	77.0456	291.633	105.056	136.298	85.9961	387.13	81.9768	35.6693	73.3953	56.9669	320.273	321.276	45.7788	62.6866	56.8399	146.407
AKP14769	138.206	412.957	104.524	268.469	137.806	72.7835	252.166	108.274	526.102	163.143	155.783	12.2259	30.3254	256.589	115.057	128.809	189.093	203.632	138.684	200.202	91.7684	45.4204	490.513	319.714	403.085	205.786	26.1085	472.875	339.234	298.626	776.54	252.165	258.266	375.277	259.881	480.737	256.588	776.533	117.265	439	89.5491	460.346	417.128	226.519	131.614	323.812	483.789	497.676	122.651
AKP14770	114.001	84.1278	22.284	214.637	124.455	231.141	85.3345	206.79	73.4022	260.861	124.546	28.9612	20.7812	164.301	127.759	145.948	285.556	78.7403	140.923	479.064	206.022	251.501	76.0549	135.863	89.8202	243.737	95.0897	56.0083	153.633	138.643	137.049	85.3344	137.4	76.4517	135.436	75.0776	164.301	137.048	104.169	100.431	26.2854	149.942	73.4803	264.462	210.446	55.9534	39.8616	81.0505	138.475
AKP14771	99.0046	49.1492	22.3923	167.046	69.9468	111.785	53.5932	140.709	29.1851	117.358	120.425	12.8391	11.3737	85.6092	110.255	252.182	159.854	71.7012	249.985	470.748	60.013	61.6106	35.1215	50.1355	42.3302	186.092	84.3103	70.3505	57.4133	57.8391	82.3589	53.5931	49.374	28.9006	115.534	56.9991	85.609	82.3582	89.5615	42.6284	22.8968	62.8168	37.1228	166.516	170.642	36.8003	47.492	51.9008	216.263
AKP14772	99.9703	36.474	8.48915	167.28	58.2929	173.183	50.2864	167.287	19.1615	137.884	65.4581	6.92999	6.81711	81.2687	113.523	181.276	144.458	56.5471	201.748	175.937	52.723	43.2297	18.4101	32.2386	41.7889	172.357	53.6743	58.0086	35.2853	77.5802	111.728	50.2863	35.0562	26.2882	109.492	53.2332	81.2685	111.727	77.6532	34.5708	7.01604	57.0487	29.6971	178.772	178.584	18.0132	52.6743	44.7357	181.253
AKP14773	68.3638	28.5978	5.33355	87.251	34.8802	96.9936	36.8367	96.6037	25.0977	97.122	43.6363	7.92193	5.39492	35.233	78.63	53.4558	116.303	35.2909	74.6142	107.174	41.303	30.1206	23.7474	24.8018	46.897	94.4506	37.2711	53.0055	22.8613	43.5544	47.7971	36.8367	17.8125	30.6998	69.9888	39.2124	35.2329	47.7967	56.3404	52.057	5.32156	25.1163	28.4528	91.4077	118.697	22.7693	54.0921	40.0996	66.5149
AKP14774	53.7198	52.9339	6.06707	170.442	39.5781	133.673	65.3435	90.8342	45.8279	106.533	81.6329	11.0883	13.3589	66.9053	104.351	44.8223	75.4592	32.5914	48.3179	95.3262	45.398	34.3285	45.8354	41.2743	63.2017	118.204	44.9904	40.8452	48.3481	45.4806	54.1041	65.3435	33.3883	49.9193	75.424	71.0268	66.9051	54.1036	79.2823	94.902	5.64987	45.3594	51.297	103.699	112.022	41.8397	41.9697	71.4667	59.2076
AKP14775	147.457	31.1263	60.5423	122.581	71.6603	142.029	41.512	118.296	31.4728	102.867	76.2101	31.2783	26.2799	43.5851	101.316	175.412	97.2335	61.4639	164.483	311.64	58.5887	52.8342	28.3108	29.9348	60.3088	96.4462	67.836	55.0794	34.7388	54.7607	43.1603	41.512	31.3964	25.0224	113.01	43.7485	43.585	43.1599	125.86	43.3446	63.4053	37.2561	37.5843	114.215	106.1	47.3546	43.9046	58.9129	166.8
AKP14776	660.976	18.6194	55.8046	506.529	0	575.136	0	492.133	38.9041	472.177	0	114.382	96.7746	0	544.993	24.8119	364.854	0	26.5942	21.903	0	0	37.6686	29.4493	36.2851	238.102	0	0	32.2035	39.0595	0	0	30.4836	32.8456	632.746	0	0	0	451.891	43.1241	56.2268	38.4937	41.8386	313.908	444.662	102.177	0	31.0739	25.4402
AKP14777	130.451	45.3583	24.8266	115.135	52.6047	141.32	27.8422	95.6746	61.5221	95.6448	59.2224	19.513	16.9048	32.2462	108.718	31.5662	80.9157	51.2573	40.4263	93.878	41.3608	46.9492	63.1012	56.4953	75.2124	81.0333	51.4316	57.7295	49.4747	79.2891	43.5277	27.8422	45.8613	42.1629	129.66	34.0568	32.2461	43.5273	85.81	92.5614	22.1653	47.0323	57.1084	94.9587	99.2415	141.901	55.9087	80.9167	41.2445
AKP14778	81.4517	36.2298	9.95442	81.3524	41.2613	82.7068	23.9633	87.7655	32.8622	87.9966	44.5084	9.13833	7.91407	31.7027	71.2243	112.761	70.0692	41.0678	86.5091	78.5408	41.8204	38.4067	32.1726	23.8649	61.1609	58.2998	39.4445	39.6735	21.8835	35.7085	28.54	23.9633	19.8772	26.2959	82.3503	27.9266	31.7026	28.5398	54.3628	60.7344	8.93282	22.3144	40.705	75.925	82.2185	49.5415	44.071	63.0759	101.308
AKP14779	171.275	0.431181	9.06696	84.0409	0.00136706	212.826	0	138.24	0.218001	159.936	0.00279585	8.28206	9.1928	4.24026e-07	175.71	2.8447	191.733	1.09158e-06	0.837616	135.905	0.00277993	0.000319559	0.690551	6.40103e-09	5.33351e-06	101.017	0.00421298	29.8587	0	0	0	0	2.89484e-08	6.93883e-06	138.721	0.00105984	4.24025e-07	0	112.935	0.437484	9.83161	0	0	197.905	122.064	1.54793	5.40396e-05	2.29402e-08	8.86459
AKP14780	112.393	36.6664	0	250.869	101.759	211.072	6.31432	177.348	40.5447	172.599	96.675	0	0	11.1961	208.54	26.9641	219.347	78.4804	25.6128	0	44.3547	43.9064	50.2899	61.4864	0	122.794	79.9209	17.2324	60.4456	0	1.42692	6.31432	50.8816	40.5762	213.07	1.62778	11.196	1.42691	85.3036	75.572	0	71.6091	48.7892	170.309	242.49	0	15.0616	1.22361	13.4923
AKP14781	164.118	40.2944	0	425.422	159.181	449.632	13.6071	432.792	56.5637	507.857	178.112	0	0	18.2508	413.642	18.4401	565.688	145.895	18.6396	145.129	85.8758	67.4085	57.138	23.9633	35.9121	327.389	148.692	38.0282	29.8607	27.9697	17.445	13.6071	23.148	36.1788	488.287	16.3542	18.2507	17.4449	139.274	60.3641	0	33.5305	68.1497	368.904	596.346	74.5873	33.6775	34.1608	14.6144
AKP14782	51.9549	87.7109	0	142.555	21.7122	134.24	48.7786	115.748	89.669	150.257	28.9855	0	0	40.2554	120.297	15.0703	112.847	27.3394	16.1331	0	3.13618	19.4711	108.123	47.1008	84.7537	141.827	16.5625	101.074	54.8677	74.6639	48.556	48.7785	47.5708	48.6712	118.863	63.1534	40.2552	48.5556	51.0962	123.349	0	63.694	112.623	167.267	106.565	108.806	103.059	87.6977	13.479
AKP14783	0	4.49996e-08	0	0.00437787	0	0	0	3.19269	5.21425e-06	40.9966	0	0	0	0	0	27.1758	5.45975	0	30.9664	101.233	0	0	0	0	13.1968	55.8637	0	0	0	32.7951	0.00222007	0	0	0	0	0	0	0.00222005	0	7.58251e-09	0	0	0	63.8439	44.372	0	14.4798	22.9219	15.2975
AKP14784	23.8197	14.9463	15.1322	56.6813	20.7819	63.113	12.676	36.7387	24.2052	44.2853	7.83098	13.5207	11.7598	6.44918	69.405	3.17146	39.9228	10.8384	4.08085	24.5307	17.6135	9.13289	15.2428	10.4248	12.3636	75.8602	19.6866	6.79164	20.098	18.6936	6.20433	12.676	25.8219	13.5825	26.1277	4.67728	6.44917	6.20428	51.4453	24.4863	19.9632	30.8546	27.721	52.0539	42.7498	6.68942	10.5737	8.33915	3.28163
AKP14785	44.274	8.23138	28.291	141.529	59.0332	157.486	6.14123	102.585	9.9784	100.552	55.3849	12.7192	11.4758	8.69246	113.539	4.48145	112.578	40.2126	4.94586	36.9195	22.5368	23.031	9.66814	5.47685	8.24245	80.6584	56.15	9.15404	9.13554	10.8616	7.55318	6.14123	7.59696	6.82415	108.602	6.60927	8.69244	7.55311	23.4861	13.2488	33.6978	12.0737	20.1188	101.846	108.07	8.95809	5.70063	8.52053	4.87709
AKP14786	69.9278	10.5515	26.6115	129.078	106.497	178.082	4.10911	146.353	11.9005	139.569	119.057	15.6192	14.2319	4.57318	168.81	5.39739	137.18	105.345	5.44029	37.8942	38.2549	31.3449	12.7162	7.04735	6.31233	94.676	94.2575	15.4113	8.34371	9.35135	1.58384	4.10911	7.08009	6.76269	168.377	3.31671	4.57317	1.58383	43.4116	16.2574	29.8444	13.8083	22.137	122.548	157.288	16.849	16.3154	6.62298	4.43406
AKP14787	48.8099	35.1819	6.0426	70.9108	91.351	85.9684	23.9609	90.3221	26.2573	110.344	101.156	4.02993	3.29538	16.8071	86.4264	7.64855	89.7898	79.411	12.8598	113.48	46.3889	42.2714	28.2028	38.1358	22.5197	49.4245	50.4861	25.7822	42.2481	48.2261	11.6052	23.9609	40.485	27.0903	111.197	20.0558	16.8071	11.6051	54.8472	44.3027	7.40406	42.7284	47.7101	100.219	89.6218	18.6337	19.5558	14.5603	9.34277
AKP14788	0	0	0	0	0	0	0	0	0	0	0	0	0	70.0627	0	0	0	0	0	0	0	0	0	0	0	0	0	0	0	0	0	0	0	0	0	38.1098	70.0625	0	0	0	0	0	0	0	0	0	0	0	0
AKP14789	7.46706	0	0	90.217	93.0782	92.1626	29.4046	71.1048	0	84.4288	88.1612	0	0	23.2714	30.138	0	56.8046	58.3489	0	81.757	33.4215	26.0696	0	0	12.3925	32.962	96.7387	44.9298	0	28.5321	48.5071	29.4046	0	0	77.8879	42.8973	23.2713	48.5067	34.7041	0	0	0	0	67.6318	42.2377	32.1647	20.8359	25.076	0
AKP14790	14.8078	112.875	0	53.6937	80.3867	31.8428	42.0276	87.9724	75.7943	32.6286	64.9095	0	0	16.0368	28.7642	3.28595	18.9093	65.881	2.95972	147.023	25.0278	7.57007	71.3474	138.975	85.3993	97.1767	32.6356	73.183	131.756	108.463	56.5692	42.0276	92.0342	100.074	17.3254	65.9075	16.0368	56.5687	15.9907	166.88	0	102.299	84.8395	37.7532	35.4345	42.1399	24.54	79.4899	1.97824
AKP14791	718.95	492.028	1170.29	568.198	1031.11	643.138	253.284	570.958	642.207	530.131	1186.59	487.303	440.845	124.183	559.584	316.021	609.063	1012.35	313.836	1026.3	634.923	517.87	631.295	479.263	381.689	405.716	922.811	364.252	455.637	416.37	279.982	253.284	330.869	555.53	612.371	318.264	124.183	279.979	773.348	523.675	1186.93	406.209	776.874	461.197	786.382	634.722	563.593	410.799	271.932
AKP14792	272.726	100.241	369.89	360.292	919.731	416.751	63.2789	551.721	209.268	393.779	807.178	56.6294	44.279	96.1113	486.982	144.423	666.498	766.877	144.949	1968.96	501.196	357.012	200.561	111.372	107.806	776.425	786.864	127.599	111.2	95.5758	76.8105	63.2788	110.037	88.6764	364.746	64.4597	96.111	76.8099	334.601	192.533	367.472	126.358	202.039	476.936	454.094	196.744	115.3	124.211	133.037
AKP14793	0	1437.98	0	0	0	0	133.132	0	2489.88	0	0	10.0406	10.6736	52.6818	0	0	0	0	0	0	0	0	2504.94	1610.9	2457.54	0	0	0	2305.92	2318.31	25.3408	133.132	2671.82	1750.58	0	57.3114	52.6817	25.3406	0	888.989	19.1852	3696.64	3266.04	0	0	3989.03	0	2469.37	0
AKP14794	247.325	331.463	67.7343	193.702	285.677	174.778	265.76	228.849	658.628	207.977	240.58	20.5644	12.2727	258.861	239.367	34.6753	162.379	310.705	43.2706	222.099	282.129	288.842	637.418	164.978	554.621	199.385	261.182	130.572	193.867	160.367	284.545	265.76	144.131	332.227	246.941	285.557	258.861	284.542	282.184	828.921	69.9701	156.223	496.333	199.579	190.906	638.126	134.695	553.791	37.1277
AKP14795	871.99	1042.34	426.049	617.413	739.905	611.889	787.02	885.805	1096.04	849.372	730.796	314.293	360.193	339.962	740.782	122.25	626.244	764.556	146.65	608.556	522.831	449.522	1094.43	816.893	1129.73	802.796	661.503	485.001	839.249	536.322	483.555	787.019	716.773	1174.83	580.209	534.419	339.961	483.551	920.914	1527.57	442.378	715.109	1102.12	843.375	611.502	660.562	491.695	1144.92	140.149
AKP14796	1313.29	1420.31	474.545	1211.88	1043.46	1084.57	1562.72	1446.82	1268.67	1409.53	1017.26	599.91	609.3	996.143	1315.75	419.381	1277.98	1057.7	556.973	792.945	1514.78	1699.33	1289.07	1564.81	1521.69	1465.87	1012.29	1217.58	1455.58	1335.82	1357.31	1562.71	1472.83	1403.99	1048.83	1281.72	996.14	1357.3	1603.24	1812.66	495.432	1514.79	1287.55	1501.16	1217.12	1543.14	1243.4	1530.71	426.945
AKP14797	1347.49	983.648	493.424	1323.07	930.831	1115.01	1220.53	1781.57	971.408	1766.69	1027.01	422.817	487.397	759.129	1053.84	132.534	1413.16	1149.57	173.004	620.704	1395.71	1379.37	1077.59	1179.93	1249.3	1671.72	1041.19	1014.81	1094.48	726.161	795.335	1220.53	995.581	1022.06	870.683	803.214	759.127	795.328	1697.09	1426.27	545.333	1124.94	1005.15	1825.58	1283.45	1346.14	1029.79	1160.88	155.217
AKP14798	1731.21	2125.24	11108.9	1267.86	1431.1	1244.08	1206.95	1881.23	1991.15	1830.69	1612.91	6187.36	5981.37	828.937	1573.32	242.73	1660.71	1671.72	258.925	820.225	2742.59	3483.23	1924.42	2989.68	3305.39	1747.05	1788.75	1698.29	2696.42	2086.62	1799.37	1206.95	2692.6	1989.17	1128.39	966.273	828.934	1799.36	2128.01	2366.95	11588.7	2273.76	2442.82	2080.19	1681.26	2722.64	1490.53	3159.07	258.518
AKP14799	1725.35	447.823	667.679	1248.02	1922.74	1065.51	344.307	1448.66	310.717	1570.33	1824.32	421.559	408.196	282.329	1109.05	24.3378	1533.5	1619.04	23.9168	437.476	1055.26	1031.48	331.904	104.079	333.608	1346.97	1479.9	328.989	128.024	196.115	204.913	344.306	109.921	304.928	1215.55	274.124	282.329	204.911	1710.77	534.448	667.699	242.662	628.596	1300.36	1183.32	184.718	330.869	340.766	17.0014
AKP14800	114.54	86.4076	131.471	137.533	197.38	136.334	76.5099	121.102	100.772	109.403	201.173	18.5931	19.7653	59.29	106.062	52.7816	110.629	185.858	47.5281	1178.66	193.921	158.397	99.4437	47.0701	158.672	161.201	202.551	58.0101	65.5806	98.0065	75.4452	76.5098	48.8814	66.7154	87.9042	69.9898	59.2899	75.4446	129.77	201.874	134.604	75.4972	122.698	161.851	97.3582	137.216	58.7385	155.098	38.1445
AKP14801	878.606	355.744	247.741	904.012	159.87	965.611	335.76	528.203	212.552	562.939	199.776	882.518	794.338	387.354	650.281	214.414	752.601	199.535	268.55	882.127	159.816	137.812	228.15	2146.08	455.225	480.189	177.072	337.591	1568.97	1186.64	653.511	335.76	1582	356.03	655.549	420.702	387.353	653.505	621.538	257.595	247.846	800.994	230.075	644.293	832.396	370.511	346.218	413.691	264.805
AKP14802	183.555	145.226	94.3827	209.947	170.468	213.559	179.635	165.451	145.877	177.649	223.601	62.483	52.9596	226.385	159.564	279.229	205.178	185.192	267.148	357.341	193.258	199.47	137.579	180.418	133.699	251.038	184.728	384.861	177.084	180.591	212.639	179.635	169.778	135.316	140.605	231.294	226.384	212.637	212.456	179.309	85.0927	205.655	138.72	257.354	177.586	141.147	399.031	143.08	252.908
AKP14803	479.017	195.764	168.283	522.283	508.445	402.811	222.863	460.012	103.02	430.471	613.478	121.2	145.309	231.895	469.536	118.446	704.014	420.523	101.165	658.919	832.01	1190	115.002	165.847	235.265	669.788	402.832	307.149	136.813	340.809	226.541	222.863	134.008	121.958	402.912	243.604	231.894	226.539	393.327	92.1138	165.417	188.085	113.826	668.125	561.439	288.64	280.642	222.571	145.535
AKP14804	321.361	868.356	67.3738	749.04	395.804	720.655	424.184	719.238	427.32	869.624	409.134	84.3023	75.7109	600.913	694.816	615.388	1098.69	305.656	600.355	785.443	260.759	248.394	420.545	670.585	401.83	1134.29	338.189	419.082	489.022	451.515	604.11	424.184	462.462	515.429	657.811	548.066	600.911	604.105	288.273	480.346	67.7905	311.052	636.122	875.751	809.818	281.319	490.818	410.134	694.396
AKP14805	621.185	459.122	243.687	653.076	541.456	598.217	910.27	537.657	366.712	468.592	591.247	271.024	247.143	1032.5	437.244	1723.73	593.678	577.477	1824.02	1556.19	757.206	783.763	377.017	568.356	468.24	686.05	605.695	519.409	510.409	589.086	907.628	910.269	511.986	443.763	419.543	1093.68	1032.5	907.62	754.191	435.811	233.983	512.698	363.337	668.738	626.77	443.967	517.102	494.814	1914.59
AKP14806	413.073	909.199	55.8781	534.858	547.462	532.588	614.442	559.558	653.421	484.987	523.571	80.0871	82.0697	765.406	503.595	1355.48	509.773	513.187	1647.54	921.592	504.348	444.408	647.462	1061.49	577.435	688.294	522.865	328.607	897.262	817.085	881.517	614.442	819.785	736.658	413.334	661.809	765.403	881.509	647.583	610.933	49.442	768.916	663.636	640.424	455.666	575.665	341.259	581.049	1584.99
AKP14807	78.8572	86.3849	22.2902	210.841	70.2948	223.252	72.2095	193.631	81.3138	219.641	87.6212	9.07115	7.46557	81.9478	165.745	98.4819	216.899	80.6328	108.52	215.065	57.9555	50.5506	76.5776	66.3875	71.3756	206.66	73.5808	82.4593	80.0608	81.2681	130.902	72.2094	72.8454	74.0118	179.45	94.0904	81.9476	130.901	70.0393	99.3143	21.5961	90.5932	68.7224	217.251	218.628	63.1432	66.2027	75.5639	102.218
AKP14808	648.581	513.965	174.105	546.191	519.124	544.558	657.432	454.615	557.586	456.734	547.982	191.072	194.532	798.562	392.178	472.462	580.612	567.623	494.317	535.027	511.066	401.833	552.382	665.794	668.575	634.106	590.443	1253.19	600.678	854.786	580.795	657.432	570.068	459.412	359.434	810.628	798.56	580.79	838.121	611.658	145.822	678.493	462.634	598.551	496.772	855.71	1470.25	668.97	469.759
AKP14809	244.46	267.952	222.468	236.158	406.768	219.592	368.637	229.622	316.431	197.524	410.661	186.826	176.027	312.297	189.909	137.765	221.903	429.449	161.86	593.48	310.54	261.911	316.133	137.686	402.075	232.489	372.883	224.547	148.646	236.116	383.66	368.636	120.316	269.579	169.035	407.567	312.296	383.657	199.663	437.333	221.205	165.678	289.485	260.351	241.187	324.668	207.418	418.984	155.761
AKP14810	305.035	260.633	82.711	301.656	348.667	254.478	266.975	283.923	274.109	294.467	365.185	73.8009	62.9181	154.633	246.698	211.081	266.715	355.091	188.265	519.75	285.704	261.058	254.254	134.188	378.517	286.298	367.48	156.788	140.296	162.147	315.659	266.975	93.7234	250.01	288.901	262.76	154.633	315.657	243.39	431.663	76.0926	145.04	229.867	308.803	293.468	348.889	168.459	354.043	169.074
AKP14811	110.117	1146.48	269.458	133.097	113.865	45.1041	692.042	134.195	1219.38	121.32	268.164	353.565	273.837	377.646	71.3011	94.4849	152.335	192.999	128.914	441.984	51.6992	112.589	1201.15	730.036	1693.51	99.1869	226.513	334.905	626.919	890.378	529.028	692.042	458.039	1258.93	64.4196	879.326	377.645	529.023	145.339	1606.21	337.788	704.389	1217.99	133.69	163.123	2704.88	312.84	1250.78	101.751
AKP14812	889.815	730.536	982.717	716.166	838.61	600.993	1262.85	663.645	356.334	710.922	993.651	665.003	625.423	1043.22	629.248	802.467	650.937	968.063	850.143	1074.7	1102.92	1224.92	353.261	754.624	764.245	853.125	934.047	1983.84	1023.29	1066.57	1356.6	1262.85	852.048	581.07	540.316	1564.78	1043.32	1356.68	972.688	596.935	1153.06	976.719	654.695	805.492	554.711	237.358	1947.52	770.55	978.024
AKP14813	398.552	286.795	184.101	282.201	325.503	285.472	161.387	294.439	312.747	284.96	305.053	98.0358	94.2478	53.6744	279.792	11.2729	334.241	291.912	13.0017	330.452	289.693	187.65	279.839	243.566	337.276	301.33	311.305	303.819	281.316	245.157	94.1292	161.387	197.595	292.028	255.506	125.298	53.6742	94.1283	543.007	457.901	170.627	229.746	384.52	314.767	258.373	116.451	350.537	306.534	16.2423
AKP14814	546.776	313.619	205.019	421.326	343.173	406.596	376.494	359.658	367.312	373.55	357.854	157.064	139.741	218.888	315.847	351.963	382.401	330.324	364.213	557.738	274.679	229.507	363.993	310.256	473.176	406.988	308.067	427.527	336.182	376.678	312.514	376.494	291.42	334.678	318.519	379.572	218.887	312.512	706.269	493.695	202.894	329.316	384.734	442.404	340.443	235.456	501.779	440.84	361.11
AKP14815	9523.26	5802.45	25332.7	6292.71	13131	7292.1	5340.31	6354.22	6584.93	6613.06	11651.1	22176.6	21914.6	9486.78	7508.59	5866.57	9299.14	12162.7	7339.18	3371.03	14433.7	15351.7	6839.07	3683.29	6158.95	6515.95	11879.1	2644.32	3456.53	3416.61	3612.56	5340.3	3266.12	5762.68	9008.46	7290.79	9486.76	3612.53	8026.65	4435.03	22046.4	3842.25	5645.81	6229.2	8128.92	9450.53	2592.45	6130.21	7975.24
AKP14816	6058.27	7539.65	3805.49	4257.71	6073.51	5181.57	2352.57	3405.82	6551.53	3150.54	4910.87	3952.13	3366.19	977.984	4037.57	9701.15	4380.67	4924.48	9756.49	3282.5	3751.39	3451.77	6613.02	7558.06	5550.37	4255.32	5632.15	560.337	6079.58	4675.26	2128.64	2352.57	5639.09	6751.74	4365.93	1419.93	977.981	2128.62	3456.08	3355.43	3553.36	4946.84	6432.59	3988.43	4204.75	8502.42	729.84	5765.74	9183.22
AKP14817	0	113.076	0	0	0	0	0	0	61.0414	0	0	0	0	0	0	0	0	0	0	0	0	0	122.103	81.3333	70.1523	0	0	0	23.326	14.464	0	0	95.2358	154.138	0	0	0	0	0	61.7503	0	72.947	72.5963	0	0	136.644	0	0	0
AKP14818	504.078	168.605	62.4736	501.448	265.249	506.445	235.498	624.15	200.488	591.843	285.053	68.0778	65.3036	338.491	499.047	1009.77	427.806	261.232	874.566	550.21	236.149	200.143	194.968	362.117	164.452	532.642	260.312	465.611	245.657	279.481	346.339	235.498	267.303	164.015	427.068	280.882	338.49	346.336	517.706	167.695	64.6304	281.903	178.551	563.842	408.561	161.97	506.687	164.019	999.776
AKP14819	0	225.771	1914.35	0	0	0	410.307	0	375.786	0	0	849.436	843.774	182.658	0	0	0	0	0	0	0	0	314.899	49.2097	210.102	0	0	0	72.4474	125.143	632.605	410.307	102.389	188.073	0	596.13	182.658	632.599	0	267.133	1223.95	184.487	362.369	0	0	591.123	0	141.712	0
AKP14820	5505.75	11075.3	12153	6145.96	7616.28	4850.17	11650.2	6529.83	10391.7	6735.22	7152.04	6107.82	5444.75	15023.4	7545.83	7707.76	9289.36	6528.96	8063.49	1364.03	3168.4	3370.15	10351.5	5015.73	11118.7	6762.14	5389.33	14023.6	4769.59	8684.36	16655.7	11650.2	4885.23	6654.68	7493.83	29338.9	15023.3	16655.5	4161.17	4899.84	10137.1	7448.59	10787.5	5044.9	8288.11	22040.8	15306.4	11113.1	7776.72
AKP14821	45.9949	40.3134	73.2541	104.851	37.5437	91.9026	43.6059	90.3488	36.6583	82.3993	48.456	28.4814	27.0542	32.6502	66.7277	19.7356	85.8811	48.5403	20.6601	333.749	57.4881	58.389	36.897	17.0568	28.354	107.652	46.2557	38.5718	20.9311	27.1345	51.747	43.6059	17.1791	28.211	63.425	42.0466	32.6501	51.7465	56.3477	52.8006	80.2596	29.4836	28.9958	134.3	85.2238	20.9277	34.5894	26.116	21.4741
AKP14822	88.6582	53.7822	194.89	81.5839	35.8325	77.5114	106.376	112.002	34.0331	112.876	33.11	89.3433	84.7494	92.971	80.7767	14.8	77.7285	38.3506	13.4913	176.71	75.8295	68.6024	36.2971	26.2585	31.5127	101.124	33.2945	109.669	36.7352	44.6403	113.023	106.376	32.7531	31.9045	70.5128	98.2484	92.9708	113.022	151.277	59.8825	189.095	47.0319	36.3512	123.507	64.0039	16.4886	75.1445	35.071	14.1433
AKP14823	358.49	228.515	284.333	331.729	172.227	355.272	23.785	259.148	224.007	541.663	150.204	161.83	134.03	29.7486	409.683	765.555	442.328	142.359	575.728	1719	109.379	102.821	217.594	203.895	281.607	287.92	134.214	11.6817	162.988	289.911	34.9251	23.785	155.046	242.117	730.482	31.4487	29.7485	34.9248	104.575	225.758	288.284	190.571	385.779	360.169	487.019	135.561	25.7923	271.874	721.371
AKP14824	45.1261	79.8982	27.7789	94.1821	30.5202	94.2994	40.8486	84.8879	114.7	107.528	34.9616	23.8277	21.6455	35.8013	111.611	83.9064	84.4277	29.2878	86.7952	120.048	44.3437	56.3325	113.455	48.1493	123.105	84.4673	35.3877	37.1039	58.8437	114.555	30.0684	40.8486	37.0876	110.375	102.22	42.4506	35.8012	30.0682	23.7989	158.705	37.6648	85.6414	122.132	86.0018	54.3513	133.921	33.914	113.896	107.937
AKP14825	76.0703	149.871	47.2853	133.674	78.145	135.252	166.981	124.508	79.072	116.044	94.1875	37.7805	36.5672	206.594	78.7714	29.7929	100.204	100.255	33.6641	190.466	103.649	84.8974	78.4505	133.75	100.755	124.691	100.903	211.424	187.294	141.408	230.209	166.981	169.699	97.6391	96.535	219.877	206.593	230.207	101.61	110.575	53.0805	149.17	90.7714	151.661	100.819	40.5967	174.055	98.4968	29.6435
AKP14826	84.4679	115.185	40.9852	68.7333	43.7144	63.135	78.4745	67.9328	61.679	74.1929	62.3908	15.3757	18.972	61.9463	38.2745	208.148	60.5143	56.8953	195.903	193.895	81.5002	69.8732	60.3871	88.9749	95.2806	69.7079	63.3249	63.3393	111.522	111.037	120.748	78.4744	90.7991	87.4819	46.1074	81.2337	61.9461	120.747	107.735	77.7916	32.6583	111.904	65.3761	80.3041	58.6606	41.9891	70.8579	101.522	189.026
AKP14827	66.718	117.666	38.1155	95.2431	53.6759	101.33	83.1769	72.0931	47.6861	99.2674	54.8471	60.5763	56.095	82.2724	62.9834	16.8254	82.2119	63.0489	14.7241	128.956	65.692	41.5988	49.4463	67.0101	62.5711	89.5419	56.6186	114.257	114.309	69.5167	91.7087	83.1768	127.318	62.3667	78.4264	97.7057	82.2722	91.7079	82.5972	67.5485	44.7575	109.187	60.6575	97.2007	78.4415	16.9974	114.996	58.3577	14.536
AKP14828	274.999	576.818	1118.86	183.902	538.066	129.628	132.156	134.739	862.474	244.368	403.925	176.056	191.903	103.506	199.664	66.9866	145.073	603.906	74.223	461.131	480.798	516.479	893.839	54.7185	828.033	170.201	646.225	204.636	164.324	227.975	120.713	132.156	108.168	480.772	362.369	194.397	103.506	120.712	330.073	868.921	1077.83	135.739	1033.81	143.837	141.476	510.473	162.017	835.862	45.0798
AKP14829	673.288	1225.73	1799.88	644.524	394.747	739.643	353.796	620.305	960.088	605.299	458.048	1781.08	1467.89	781.671	784.722	877.799	1088.48	307.177	889.113	211.642	436.983	227.172	871.032	1996.67	659.797	823.398	434.484	896.896	1700.55	1884.54	608.891	353.796	1870.06	756.246	567.189	594.408	781.669	608.885	581.661	815.38	1888.55	2471.44	1122.54	606.199	1044.03	1231.91	814.853	577.03	687.021
AKP14830	503.222	353.949	42.4365	233.135	397.601	247.277	209.904	253.375	277.22	257.584	346.496	19.7628	13.1915	82.5924	171.93	747.834	268.7	321.512	691.804	528.473	899.459	1161.08	310.792	268.475	345.95	302.994	285.612	148.561	305.04	271.015	178.633	209.904	215.956	296.824	156.314	169.208	82.5922	178.631	419.591	410.995	38.2011	182.35	377.537	304.122	232.922	234.12	193.73	364.824	694.96
AKP14831	353.7	247.112	57.3452	289.322	267.875	213.07	135.008	200.787	277.056	140.043	297.975	37.264	29.1036	162.101	155.664	85.9696	179.08	282.764	78.981	551.641	308.249	244.389	266.006	195.782	330.202	231.478	302.071	182.79	209.414	196.883	130.995	135.008	150.976	192.818	172.971	140.354	162.101	130.994	333.218	383.237	56.3081	149.539	272.771	254.631	203.096	230.946	197.57	334.079	70.5096
AKP14832	113.021	143.807	163.421	130.871	124.287	116.368	109.015	102.897	156.59	124.034	102.956	54.6767	64.3235	94.6705	79.7567	58.6644	115.856	104.997	72.8386	540.006	95.5132	122.555	155.552	98.4134	163.158	95.0996	88.7397	88.6201	100.645	131.284	109.935	109.015	97.3793	124.867	66.6354	126.917	94.6702	109.934	137.307	217.039	172.382	113.868	157.776	117.706	102.327	156.718	102.223	207.115	71.5731
AKP14833	33.9677	122.418	50.9045	74.6118	36.4747	65.0177	46.0849	32.2404	126.662	94.9983	50.3958	29.1237	34.3997	22.6382	38.0669	60.8813	52.5519	34.875	64.909	112.603	50.7871	26.0476	104.651	86.9095	50.6322	48.4158	72.5597	17.8802	99.4095	71.5842	40.835	46.0849	50.2303	108.6	32.1001	49.2551	22.6381	40.8347	16.9299	143.254	46.3736	92.5122	87.9507	59.9555	58.9529	68.0962	27.837	91.4763	58.1201
AKP14834	6.08967	142.655	100.585	91.086	56.6724	84.184	151.85	75.14	75.1754	40.2554	117.453	45.2508	66.8104	59.356	133.079	30.8106	17.4969	51.7239	40.6886	135.077	51.4631	37.3582	86.1906	57.7453	130.648	119.891	48.3168	83.3438	75.6715	109.486	57.1025	151.85	58.9739	64.8195	53.4379	102.837	59.3558	57.102	32.8808	159.516	144.105	66.6114	39.2514	86.5016	56.2077	101.244	108.129	68.2228	19.5251
AKP14835	0	58.1114	0	0	0	0	0	0	31.37	0	0	0	0	0	0	0	0	0	0	0	0	0	15.6875	53.1978	36.0522	0	0	0	15.9834	0	0	0	45.1782	79.2136	0	0	0	0	0	0	0	29.9908	93.2706	0	0	117.038	0	36.4756	0
AKP14836	673.753	391.699	28.7228	960.965	802.203	768.72	333.058	1140.95	212.785	1401.5	1036.88	30.6135	34.4905	352.482	1116.4	101.859	1647.49	984.412	128.188	1053.62	1589.77	2338.32	211.292	1163.86	189.056	1048.93	906.877	562.4	1384.82	617.886	202.073	333.058	1417.08	452.659	1081.23	422.164	352.481	202.071	819.296	389.391	31.2473	692.39	238.993	975.811	1249.99	96.8319	658.598	186.838	109.612
AKP14837	0	2796.44	0	0	0	0	2459.1	0	1840.72	0	0	13.3533	0	6060.42	0	0	0	0	0	0	0	0	2250.14	434.136	2686.31	0	0	0	878.325	1089.26	1179.55	2459.1	925.73	1278.84	0	2400.92	6060.4	1179.54	0	3103.5	0	1405.97	2860.97	0	0	3124.92	0	2944.34	0
AKP14838	487.701	214.937	145.371	525.719	655.525	465.77	206.196	686.534	288.106	586.737	733.286	91.4515	81.6917	252.459	579.832	126.561	728.466	687.333	122.265	738.007	656.31	623.311	300.962	184.936	342.184	761.365	685.021	1133.11	245.841	261.774	315.934	206.196	257.743	200.876	463.445	227.589	252.459	315.932	679.933	334.041	143.348	326.962	277.342	627.232	574.888	695.464	657.18	374.511	109.969
AKP14839	154.25	160.004	84.1126	184.492	253.653	157.461	345.488	197.697	160.644	179.813	293.255	75.1322	78.2388	380.72	156.607	133.203	183.932	252.912	147.48	450.705	201.995	196.694	166.987	152.738	251.606	245.942	248.181	350.851	148.35	271.04	266.903	345.488	139.9	130.233	150.695	354.629	380.719	266.9	183.797	208.761	92.1159	203.077	165.783	239.686	153.039	293.833	361.254	260.373	151.554
AKP14840	738.302	610.187	354.041	1257.27	729.045	1172.6	324.196	1404.25	432.893	1259.64	713.652	148.896	131.611	514.71	1013.2	1115.8	1325.45	632.291	764.645	2234.05	494.261	395.774	438.964	801.189	882.616	1536.97	615.299	218.18	754.169	995.476	747.943	324.196	765.15	528.251	832.354	355.295	514.709	747.937	648.802	518.039	421.649	811.946	698.939	1697.26	1207.79	415.914	200.268	851.819	995.716
AKP14841	222.463	166.087	5.39791	255.233	140.177	224.244	75.4013	235.1	131.521	291.052	149.322	3.34822	3.05083	37.0175	254.893	39.493	306.275	143.402	39.0062	88.851	167.439	71.9687	145.151	63.7247	189.241	220.062	136.364	75.3234	73.4109	83.3259	54.9271	75.4012	60.4582	121.568	235.885	69.6203	37.0174	54.9267	208.955	154.224	8.22554	82.7142	153.929	216.491	351.729	225.953	89.6999	168.747	48.9914
AKP14842	189.537	126.124	0.973892	49.0267	0	215.077	7.26837	334.509	158.363	269.107	0	0.8243	2.35556	0.723393	295.297	10.8918	277.142	0	6.42607	44.1342	0	0	161.274	73.9695	3.08346	44.5279	0	0	74.5551	0.810482	4.05457	7.26836	56.1825	130.518	334.282	7.34934	0.723391	4.05453	90.3935	204.736	0.00108028	75.3268	118.632	41.0996	279.119	0.43792	0	3.00728	8.7354
AKP14843	0	152.447	95.3301	0	0	0	48.8916	22.0425	193.635	0	0	46.4605	49.3895	26.1184	0	2.14067	0	0	2.75449	234.355	0	0	150.092	63.3286	133.522	0	0	55.0105	71.5283	183.531	41.8779	48.8916	34.8585	73.3434	0	31.5707	26.1183	41.8776	0	215.473	82.4337	78.6768	86.3587	0	16.4887	216.73	34.2576	202.635	3.22186
AKP14844	220.215	36.4195	14.0983	290.737	34.2558	311.507	10.1228	231.701	44.7173	330.076	46.0205	6.87103	6.18048	18.0256	244.352	17.7286	262.409	24.8564	18.8639	104.672	24.8857	18.6541	51.279	24.8417	68.2269	179.411	32.1682	62.7893	32.6047	33.9801	16.6743	10.1228	22.5772	36.3412	512.318	21.621	18.0256	16.6742	125.817	91.2532	12.119	27.6409	44.4713	188.86	286.243	81.692	42.7391	60.9598	15.0091
AKP14845	130.367	90.7408	40.3071	285.192	90.6582	302.518	59.8478	301.825	57.743	260.552	77.7688	36.9163	31.3634	178.331	210.334	362.07	199.152	61.008	420.176	244.219	62.218	53.4273	59.2664	80.9464	94.4472	220.435	74.0863	140.083	107.435	150.558	132.085	59.8478	102.678	59.7071	233.21	91.9591	178.331	132.084	113.246	97.2466	41.7847	151.553	86.4206	281.362	215.832	47.2823	97.4387	97.8194	317.307
AKP14846	89.1569	59.5956	3.64782	225.689	47.1187	239.852	46.0127	221.807	39.04	180.426	58.3675	5.38151	4.08627	103.364	191.954	94.1601	135.106	51.9725	122.336	142.66	45.05	28.3828	38.5556	68.7688	70.8851	164.719	51.7153	44.3375	72.0304	100.579	57.8447	46.0127	73.3843	42.3588	177.309	53.481	103.364	57.8442	74.6607	72.18	3.67241	87.1776	51.515	199.161	194.091	36.1913	55.3873	70.7395	114.055
AKP14847	76.5929	62.8528	13.9023	115.778	59.6924	122.631	60.8102	117.251	44.0023	103.507	60.7535	15.3163	15.0124	76.276	91.2484	123.698	82.2694	58.6006	127.526	100.031	65.0467	57.191	43.8958	53.0431	79.7283	110.987	66.6913	97.3956	55.4127	73.9369	74.6249	60.8102	50.1368	44.7508	89.3947	63.5678	76.2758	74.6243	81.7612	72.0182	12.6487	72.6229	60.3032	130.277	104.605	29.4994	92.7208	77.5823	126.494
AKP14848	168.042	128.402	2.60694	205.9	103.827	208.193	136.643	204.224	114.536	163.777	123.038	30.2386	30.7943	139.992	187.425	541.726	150.918	134.44	397.304	62.416	184.146	151.045	111.033	290.675	156.339	153.264	111.514	140.405	211.428	200.431	132.753	136.643	269.047	131.974	143.679	108.056	139.992	132.752	186.12	172.862	5.09812	241.858	125.417	236.075	195.694	112.846	144.271	168.519	391.88
AKP14849	76.2059	85.3509	9.74091	150.117	70.2776	157.845	50.6373	80.0926	96.3503	65.1233	79.1766	26.9651	26.0408	37.1141	69.92	38.4012	121.006	60.6526	33.9267	95.6198	59.3472	42.6816	96.4583	77.2618	126.065	117.553	75.0219	82.8914	65.0401	78.2827	47.5268	50.6373	57.0026	89.9981	66.4684	37.3346	37.114	47.5264	79.6447	200.356	11.5505	61.9685	96.0309	141.069	135.707	122.5	99.6466	131.303	39.6218
AKP14850	208.872	305.994	65.8836	176.471	127.335	176.187	241.443	167.443	249.518	168.981	139.253	67.8264	69.8012	354.692	137.19	876.774	145.011	129.372	711.102	516.338	127.586	94.6611	247.124	305.285	345.958	202.421	121.635	179.163	247.998	353.593	346.234	241.443	239.124	223.478	129.222	267.195	354.691	346.231	255.051	355.632	60.9223	245.403	280.948	239.208	177.462	199.881	202.973	368.837	778.017
AKP14851	136.882	125.38	31.9849	145.212	73.4397	164.214	132.052	141.557	55.4258	174.535	89.4858	21.6775	21.7495	137.381	102.289	41.7921	170.087	72.3069	37.2487	124.142	71.3014	60.627	54.3688	77.5522	100.039	143.491	67.8785	164.863	84.449	86.5457	147.84	132.052	63.2782	76.8573	136.684	188.381	137.38	147.839	61.166	151.855	26.295	69.6329	118.314	151.501	140.38	17.2324	152.116	101.627	51.8453
AKP14852	195.474	123.632	40.8134	172.438	139.552	170.048	141.754	167.391	127.383	164.54	131.064	61.087	55.9857	108.075	143.722	221.425	167.237	139.097	208.654	193.059	106.526	84.7542	123.827	83.551	196.915	152.505	144.142	89.0715	82.4892	117.042	127.605	141.754	71.5591	127.244	141.073	111.683	108.074	127.604	154.043	201.802	42.7502	92.8155	148.552	173.332	173.303	148.92	96.3406	193.577	216.891
AKP14853	289.353	228.515	13.0139	256.354	186.545	247.495	372.597	280.411	199.493	280.353	200.919	84.963	80.6271	606.632	241.087	1027.66	251.067	212.833	858.28	201.635	292.948	230.231	202.031	299.034	263.161	284.315	203.167	524.583	232.456	289.014	469.549	372.597	244.787	226.484	209.533	417.209	606.631	469.544	405.103	308.272	16.6636	222.048	210.436	286.787	234.05	179.492	503.549	270.509	1061.67
AKP14854	367.795	248.886	134.443	257.473	260.086	247.966	318.104	249.1	305.461	202.863	279.214	91.0039	85.5394	434.825	228.871	254.628	233.686	285.787	290.787	564.86	339.45	279.725	308.165	240.164	360.367	289.963	286.447	505.485	239.559	260.748	553.947	318.104	217.996	231.646	173.693	409.541	434.823	553.942	455.815	379.51	152.517	240.965	289.123	293.358	237.859	292.001	447.131	373.21	252.835
AKP14855	600.448	416.947	77.5019	598.314	665.973	526.732	341.806	542.709	481.245	409.524	683.777	87.4781	82.3971	299.338	517.464	289.499	506.002	611.387	282.485	534.764	592.542	553.021	479.984	387.88	476.891	622.896	638.994	549.665	463.206	453.413	371.552	341.806	429.447	497.582	350.154	425.083	299.337	371.548	639.155	519.348	65.5316	476.182	504.313	662.338	536.294	656.95	502.282	459.134	244.948
AKP14856	418.409	354.198	164.842	327.993	244.855	306.315	448.829	340.53	225.899	330.922	267.144	201.48	219.126	930.678	237.263	548.156	296.253	329.969	673.88	499.503	470.015	426.492	206.195	677.486	307.287	405.677	287.82	688.638	641.96	890.791	590.671	448.829	773.176	298.258	233.689	590.101	930.675	590.666	540.875	286.239	181.381	910.896	244.821	401.782	298.848	222.294	666.73	307.309	667.483
AKP14857	319.698	86.4391	45.3219	264.259	303.212	241.626	67.2916	330.889	135.095	288.011	309.428	31.2391	27.1706	77.918	268.099	48.8759	321.926	319.516	56.4902	213.146	307.639	254.827	134.081	76.1335	164.914	222.189	333.306	202.687	80.0314	131.972	95.9644	67.2916	60.4342	81.7484	251.195	82.7015	77.9178	95.9635	345.858	165.301	43.3359	74.3691	122.896	311.113	315.522	138.414	239.687	164.308	61.6716
AKP14858	0	0	0	0	0	0	0	0	0	0	0	0	0	0	0	0	0	0	0	0	0	0	0	8.2136	0	0	0	0	0	0	0	0	0	0	0	0	0	0	0	0	0	0	0	0	0	0	0	0	0
AKP14859	112.386	63.0592	20.9487	124.909	68.8914	132.725	67.3285	138.856	78.5171	103.986	54.2789	12.0849	11.8131	56.4839	117.652	176.516	101.835	71.0416	169.368	117.073	73.649	61.4106	78.5298	62.8816	172.788	90.0163	82.762	66.7747	60.3954	91.8966	79.7562	67.3284	44.3072	58.6699	82.0852	68.0549	56.4837	79.7555	97.0186	134.978	20.8353	60.052	82.8975	112.873	131.132	99.6372	49.9482	186.833	154.209
AKP14860	122.771	100.269	17.8272	140.706	67.3283	173.76	142.135	164.109	81.4553	164.487	63.0418	30.5902	28.4779	160.265	124.565	414.727	145.718	63.8435	449.137	135.049	72.997	51.7796	83.3171	95.4366	206.647	182.803	72.4769	95.5142	95.1128	140.395	154.865	142.135	70.9182	97.787	132.358	152.738	160.264	154.864	100.854	146.64	23.8644	91.5052	126.392	173.433	149.741	90.4317	121.142	203.854	473.593
AKP14861	101.939	51.5651	10.8706	117.276	70.8961	122.536	54.23	117.91	46.9918	91.47	71.1331	13.4583	12.3316	51.116	105.448	90.6191	93.0872	71.5876	78.8506	143.394	59.6249	41.6039	45.1678	28.252	101.782	108.757	79.9479	68.3978	30.6238	46.4142	75.6008	54.2299	22.8576	42.6673	92.0152	57.1845	51.1159	75.6001	79.6066	80.736	9.5474	33.4054	51.052	132.785	125.129	54.9332	65.3172	102.295	91.6813
AKP14862	101.772	41.9349	37.3802	139.868	63.1246	129.142	40.0273	105.468	50.065	110.566	80.2434	26.6295	25.9174	23.2475	118.743	11.2001	110.411	70.6028	13.6276	109.799	49.7253	32.7544	46.6605	32.0466	65.3048	123.667	66.5697	71.8303	33.499	40.6113	24.7489	40.0273	24.7585	41.6433	113.593	32.608	23.2474	24.7487	91.0755	70.6262	44.2643	40.5243	44.403	134.062	115.771	54.5429	71.9735	61.4939	11.8566
AKP14863	0	0	0	0	0	0	0	0	0	0	0	0	0	0	0	0	0	0	0	0	0	0	16.9548	0	0	0	0	0	0	0	0	0	0	0	0	0	0	0	0	34.2978	0	0	20.161	0	0	0	0	0	0
AKP14864	78.1213	54.95	22.6088	53.1135	22.2146	56.3977	121.157	60.0971	40.5095	56.6623	33.1028	18.275	14.4751	79.2	55.0099	38.4274	39.0725	36.3367	51.0076	68.7634	39.2449	22.964	31.498	49.8289	58.27	53.278	32.7134	99.4928	49.6695	56.1071	108.75	121.157	39.3956	46.1965	45.7018	100.733	79.1998	108.749	57.6476	65.4358	29.0992	46.724	54.3943	75.876	35.1628	20.2816	81.995	51.0531	44.5729
AKP14865	253.281	88.0438	30.6486	320.074	122.574	286.926	124.782	255.665	91.3452	266.784	175.688	22.4876	24.4288	129.185	230.553	107.204	313.027	154.87	131.915	265.597	141.129	145.44	86.81	100.93	91.9085	249.118	129.346	183.661	104.917	135.598	217.284	124.782	85.6904	73.1581	247.031	158.495	129.185	217.282	272.657	94.8283	29.482	104.612	92.1205	280.227	320.105	83.9717	177.915	97.7206	113.343
AKP14866	56.3191	27.6429	15.9016	100.066	48.0447	81.6623	20.5516	85.4491	27.8098	53.3622	57.933	9.60984	7.57937	29.2769	59.0763	22.3957	64.7267	58.3141	18.9758	116.595	48.8639	40.8841	25.553	29.0302	16.6299	66.0926	48.6569	45.3909	28.1085	25.0728	35.9891	20.5516	25.9408	22.4563	85.663	35.0937	29.2769	35.9888	47.0329	32.0211	15.4004	27.4517	16.9404	86.9737	71.6205	17.5457	47.4672	23.1347	23.5499
AKP14867	1489.22	142.822	34.6547	2441.25	490.489	2804.38	103.043	2745.15	246.078	4944.46	457.42	8.74278	5.91433	89.6591	2438.89	27.685	3591.05	408.822	47.9102	639.365	195.246	179.381	231.914	157.709	97.2671	1457.09	449.361	70.2661	159.789	100.822	99.7951	103.043	141.229	196.149	4909.63	124.38	89.6588	99.7942	1165.34	275.032	36.8277	166.538	197.865	1875.45	4662.78	112.464	102.557	95.0391	38.7743
AKP14868	364.157	57.3628	42.6684	728.484	219.135	813.876	24.573	1121.53	75.2029	1236.57	243.351	3.68246	3.91461	53.1336	763.694	104.237	643.761	198.011	102.168	586.94	125.936	97.3747	71.4227	25.0315	58.1025	662.978	239.388	21.5442	21.4124	34.7408	47.0161	24.573	22.9048	57.1821	1056.28	22.6678	53.1335	47.0157	313.919	135.051	46.3567	38.516	78.3527	875.499	852.401	49.2774	14.9073	51.4367	92.9527
AKP14869	650.163	258.864	498.187	1030.96	330.457	1262.92	91.2512	943.479	207.805	1133.98	389.351	739.132	632.094	328.231	961.784	483.968	1084.43	361.68	601.493	879.87	300.927	282.266	185.549	651.685	152.292	852.573	465.592	203.061	398.352	249.484	149.027	91.2511	425.347	291.014	1334.16	121.775	328.231	149.025	481.752	272.37	474.186	255.678	167.627	874.352	1276.11	208.545	225.915	162.485	536.785
AKP14870	183.756	119.141	273.089	197.547	117.299	250.663	118.617	283.76	174.171	231.321	127.948	191.151	168.558	89.8049	198.125	64.5657	202.674	147.303	82.5111	260.659	137.351	127.176	178.395	154.456	132.68	235.855	171.061	93.0605	142.273	141.229	150.328	118.617	106.433	160.724	246.822	154.752	89.8047	150.327	164.766	245.904	333.324	126.413	151.793	212.381	200.018	78.0971	95.6459	148.637	85.6107
AKP14871	0	0	0	0	0	0	0	0	0	0	0	0	0	22.8402	0	0	0	0	0	0	0	0	25.4039	0	58.3817	0	0	0	0	0	0	0	0	0	0	33.1298	22.8401	0	0	0	0	0	0	0	0	0	0	29.5336	0
AKP14872	187.955	112.242	42.6469	221.555	174.271	199.126	145.215	247.734	126.111	176.365	173.716	23.9724	20.9427	176.376	209.928	180.256	171.285	165.285	172.912	475.197	188.205	159.527	129.247	88.6132	160.86	212.305	182.377	142.675	95.5297	152.894	204.356	145.215	79.2472	87.2834	160.462	180.2	176.376	204.354	248.669	155.988	39.1052	101.983	97.1131	242.329	197.511	137.543	151.484	156.26	202.468
AKP14873	72.0512	48.8549	11.9668	67.7166	54.645	77.7954	36.0877	112.824	43.2816	83.4675	55.4259	19.2462	16.2746	48.9609	66.8928	265.177	54.4607	41.9987	201.013	203.915	47.1597	39.001	46.3731	27.8237	80.9068	80.17	44.8369	25.7804	23.5155	52.4128	31.4627	36.0876	19.8587	37.5944	74.3837	37.5896	48.9608	31.4624	73.2304	67.6666	12.119	36.6003	52.613	79.1138	73.8926	29.6773	22.5768	86.3082	237.74
AKP14874	169.954	256.573	63.3418	129.415	160.801	108.597	435.508	68.3484	186.947	149.796	119.198	121.611	123.311	390.208	118.85	130.943	147.579	178.724	117.438	251.321	93.8359	53.8684	174.694	71.0753	252.489	136.464	188.784	441.942	83.7802	223.107	466.29	435.508	52.0785	129.79	75.5631	434.288	390.207	466.286	119.907	138.043	65.2422	179.38	283.194	133.706	144.086	72.2938	490.884	236.414	130.1
AKP14875	144.541	122.565	32.0064	124.709	134.855	123.067	236.057	127.247	109.794	129.135	123.18	62.5466	53.7713	150.181	116.513	79.9098	107.864	131.315	102.603	301.314	117.189	97.3355	109.038	104.414	143.954	142.326	132.437	130.122	134.507	145.523	226.465	236.057	91.469	115.472	106.878	246.94	150.18	226.463	156.88	158.447	35.5929	114.576	129.395	137.09	124.532	35.7705	145.391	154.377	99.98
AKP14876	139.441	342.206	149.251	272.345	230.044	334.125	129.522	208.552	425.951	230.441	237.826	135.013	136.849	57.6601	210.536	93.1664	342.368	175.348	148.766	422.575	156.406	132.202	448.925	278.505	354.425	270.122	181.04	49.1558	252.81	174.368	182.262	129.522	191.289	290.421	186.88	117.489	57.6599	182.26	145.105	456.381	144.988	197.044	502.043	282.563	317.21	103.667	64.8244	328.409	110.247
AKP14877	154.83	164.01	37.831	246.831	188.711	253.401	105.281	201.572	215.839	184.948	194.066	64.7643	54.6092	82.5059	207.32	122.485	213.776	202.569	119.436	138.466	226.636	154.001	214.699	125.249	136.853	194.527	182.476	176.584	123.676	125.875	162.705	105.281	99.9645	152.064	201.456	108.546	82.5057	162.703	112.649	245.116	37.8211	126.552	219.932	229.084	235.442	94.2986	164.513	138.46	112.934
AKP14878	154.467	108.052	18.1305	219.16	160.183	220.354	108.943	149.837	159.068	172.139	171.221	122.322	117.307	74.8843	158.362	25.2944	185.727	185.035	28.3733	95.1435	175.385	109.072	165.094	118.629	146.221	174.547	164.61	236.92	108.103	148.178	129.284	108.943	97.8902	123.291	202.888	103.894	74.8841	129.283	75.4148	166.323	21.3965	104.374	179.784	182.792	217.694	83.502	199.523	140.893	31.9028
AKP14879	372.819	48.1006	26.6346	528.597	369.491	546.568	37.7638	353.245	71.4262	256.974	382.913	813.022	800.231	32.0424	434.523	29.5359	386.288	359.001	25.9126	29.9338	329.417	167.261	67.9218	87.6798	69.7833	240.004	366.333	237.569	70.5462	67.3961	17.1408	37.7638	71.1087	63.6173	384.669	21.8841	32.0423	17.1407	216.919	80.7421	31.9196	71.6467	77.9156	336.621	395.953	128.294	277.986	72.6464	25.7364
AKP14880	131.398	70.1594	11.8189	167.802	136.541	174.472	104.136	110.74	89.85	110.776	147.898	93.7249	82.9561	83.985	108.28	137.214	111.742	146.334	149.387	73.7643	153.113	108.933	95.4811	87.0068	103.94	111.571	138.152	171.132	71.2082	98.808	159.036	104.136	67.1726	82.9491	128.225	100.673	83.9848	159.035	66.783	117.119	12.0017	87.2721	103.695	132.388	142.522	94.5803	189.04	103.688	166.782
AKP14881	88.5456	94.7695	5.0677	263.582	211.576	198.496	149.914	206.7	136.904	102.827	279.039	69.1549	54.6108	138.659	163.866	895.672	130.643	272.956	823.272	169.865	825.14	726.712	138.368	187.128	185.494	110.859	215.193	453.077	164.107	157.078	273.022	149.913	132.136	134.642	138.6	141.915	138.658	273.02	103.372	171.296	6.60691	139.152	143.11	185.657	176.708	159.147	499.714	127.349	853.382
AKP14882	105.566	102.964	19.9472	178.143	250.015	186.597	203.477	131.37	161.043	111.833	245.373	152.193	148.484	178.82	120.671	88.6576	118.733	318.588	73.1314	96.7514	363.254	272.329	169.221	101.248	156.981	116.613	325.726	432.817	98.3316	131.629	302.605	203.477	76.8406	141.315	139.666	261.718	178.82	302.603	78.3379	170.334	22.8458	111.109	155.084	126.587	126.03	187.305	417.952	169.817	91.3983
AKP14883	113.908	100.128	21.2266	132.584	110.246	202.397	321.447	123.684	150.082	57.2264	126.226	351.358	301.526	430.286	142.053	99.9753	85.5293	134.897	85.1631	74.4994	207.926	153.034	150.929	138.522	190.456	102.367	110.862	443.781	96.0402	168.516	403.032	321.446	83.7705	101.153	100.755	344.275	430.285	403.028	78.7249	190.128	21.9234	126.958	164.461	128.446	106.539	165.423	488.651	172.275	81.1699
AKP14884	102.951	79.5442	6.54646	145.938	149.617	108.319	112.633	88.3653	122.058	93.9852	135.512	30.4603	28.413	91.439	118.12	115.095	101.114	153.583	97.2575	96.4817	512.649	529.588	118.741	74.5841	139.671	96.9351	135.753	181.945	54.7633	105.369	183.379	112.633	43.8409	88.547	74.7296	109.955	91.4388	183.378	79.366	123.209	5.75122	67.2448	111.014	113.765	95.7115	124.363	220.604	140.29	129.832
AKP14885	108.235	102.668	13.9832	155.951	101.506	153.399	213.41	105.336	135.399	99.486	93.1477	60.0021	57.6296	237.259	106.329	304.66	102.353	108.89	278.454	112.095	127.866	71.4811	128.432	111.832	180.821	113.703	103.57	456.822	99.6256	164.96	323.69	213.409	79.5673	105.254	108.484	236.076	237.258	323.687	74.6594	139.58	11.6999	117.87	120.672	132.505	132.259	96.8772	531.677	170.429	329.494
AKP14886	319.446	162.619	144.956	527.454	306.725	537.403	101.768	649.986	122.137	708.084	302.284	1028.82	1166	91.9816	594.673	13.1648	352.08	283.018	10.6416	64.2699	507.783	602.686	127.501	102.081	229.85	296.547	197.803	309.392	84.0108	112.869	29.0562	101.768	56.0674	183.762	725.271	80.6492	91.9813	29.056	145.105	237.843	183.984	111.658	210.622	434.925	358.811	134.425	316.92	205.921	13.4634
AKP14887	143.935	71.9935	16.1248	225.076	110.995	212.455	177.197	202.744	64.3771	214.465	130.664	46.7685	46.8643	193.092	178.918	210.156	157.64	124.226	188.046	130.502	433.187	401.085	67.114	76.8793	119.534	202.448	126.788	417.545	76.3931	139.393	180.802	177.197	57.4136	72.1317	200.866	246.347	193.091	180.801	109.806	100.551	16.4809	95.1601	81.8007	217.645	166.422	98.2644	454.094	121.588	217.86
AKP14888	140.603	98.6768	36.2811	197.518	88.8215	135.587	242.947	149.361	86.9113	155.42	100.408	120.315	103.383	238.997	146.509	243.242	139.119	84.7377	204.352	69.0434	143.216	96.3944	100.104	145.077	177.213	144.499	94.8114	418.419	103.278	152.263	335.184	242.947	62.449	143.477	155.248	341.182	238.997	335.181	84.4646	172.722	33.419	108.821	102.697	138.37	212.951	160.246	381.593	174.73	236.601
AKP14889	142.07	69.6559	47.4592	161.259	116.561	151.676	199.6	109.168	53.7796	97.1941	150.014	78.1322	83.2702	244.553	107.897	466.643	124.939	126.866	432.02	400.949	193.898	151.26	56.6308	76.5831	102.676	168.174	150.743	229.384	64.5307	140.142	387.323	199.6	44.4981	60.7241	90.475	197.323	244.553	387.32	91.2154	83.0807	42.6684	93.2161	64.48	159.73	124.851	95.3751	282.257	106.593	551.496
AKP14890	115.391	75.2074	86.21	106.66	119.905	138.009	206.99	99.5416	81.588	69.6363	146.061	187.866	166.14	450.729	104.833	447.963	106.789	133.721	366.672	358.663	790.534	761.575	83.163	123.322	101.841	152.403	123.443	500.54	129.086	146.521	389.377	206.99	109.911	63.745	86.4671	311.617	450.728	389.373	89.6068	104.65	104.826	120.36	78.4616	176.376	101.054	150.305	669.921	103.491	421.613
AKP14891	120.819	128.741	53.8426	167.964	109.082	164.528	172.186	97.6546	162.613	104.304	123.312	68.487	66.8694	226.053	99.8318	135.054	141.619	134.566	188.068	399.418	417.555	366.445	160.196	252.284	153.501	191.085	152.614	291.015	280.098	299.764	449.971	172.186	206.823	138.016	107.603	194.043	226.052	449.968	147.024	179.057	55.4741	219.829	137.54	163.541	103.564	164.486	365.018	195.076	172.188
AKP14892	89.1363	150.053	178.46	154.261	182.874	113.514	139.965	88.8765	170.788	56.2447	183.286	157.893	133.709	223.785	115.694	53.7297	190.916	186.816	55.2534	362.566	666.996	1152.06	165.936	224.372	167.118	227.103	175.735	408.491	244.15	259.927	343.617	139.965	151.327	173.327	108.084	179.485	223.784	343.614	106.758	225.097	156.601	206.665	168.298	187.709	161.222	191.522	520.282	174.755	54.7233
AKP14893	587.617	258.165	189.975	559.154	230.86	619.726	112.361	410.435	228.246	515.426	284.575	289.16	261.272	119.941	413.284	344.427	598.931	235.982	329.192	624.324	212.704	143.956	216.438	493.683	206.221	423.31	228.544	124.385	454.632	392.023	125.529	112.361	487.011	208.731	512.157	122.251	119.941	125.528	474.956	248.686	188.193	494.634	239.157	495.552	651.733	163.886	149.558	195.846	336.482
AKP14894	1746.33	415.266	1645.24	1750.02	1060.92	1795.09	88.9389	1719.54	476.477	1701.72	1127.24	476.188	384.516	81.8153	1687.59	251.581	2200.79	1031.51	267.272	2974.52	898.92	666.318	489.346	562.728	339.308	1907.18	884.243	193.773	438.441	371.785	89.1404	88.9389	403.358	337.393	1612.31	58.3835	81.815	89.1396	1901.57	538.566	1458.15	458.149	468.462	1866.39	1952.14	626.827	271.941	361.561	290.674
AKP14895	3.40172	5.17212	31.9085	0	10.3941	19.052	1117.29	4.31963	2.27721	0	3.18462	62.8457	64.4855	865.246	6.3004	67.8477	83.2073	4.14347	74.8498	4.86365	2.75669	2.64439	6.18082	6.82981	2.7212	0	15.8697	81.3762	7.41884	0.360469	1726.71	1117.29	5.15606	3.26058	17.8569	1886.89	865.244	1726.7	5.48376	3.39497	35.4538	7.47613	2.46662	0	87.0222	0	49.4821	0	59.5259
AKP14896	444.054	20.9674	36.766	92.3226	110.798	63.9306	159.826	414.463	17.3982	1383.67	87.9538	30.9995	31.5795	75.7924	350.958	634.683	123.073	135.244	863.053	459.253	126.852	89.4477	21.059	21.0255	49.4637	111.853	116.334	180.079	16.3476	26.8454	95.099	159.826	13.089	23.5488	1284.51	164.048	75.7922	95.0981	444.134	36.2797	38.7215	16.4506	20.9348	116.883	102.516	99.7506	155.047	68.8412	445.49
AKP14897	591.884	43.4806	8.09752	18.5932	50.8402	23.2859	156.537	187.849	33.4255	1480.73	52.5304	267.322	242.816	65.1646	126.894	288.095	53.9542	35.6769	237.925	43.1141	44.9106	32.6371	31.3445	29.8838	1.12624	17.458	38.1876	47.7347	30.6888	0.313621	124.571	156.537	20.0321	34.6584	1601.91	138.195	65.1644	124.57	614.747	29.9159	10.8508	38.3947	38.042	15.9945	58.1435	0.731231	37.3767	0.759488	241.999
AKP14898	471.896	54.2573	510.635	52.9116	587.842	58.1306	592.401	772.239	56.4073	144.083	669.577	55.5824	43.3717	144.482	508.692	25.7819	78.1269	665.322	23.3715	185.299	747.068	767.927	48.5194	31.5972	22.8337	55.962	612.042	49.4544	37.6734	11.2427	138.929	592.401	20.1917	49.0147	120.22	514.484	144.482	138.928	518.766	110.314	533.748	39.9768	80.7756	55.516	60.7873	11.7135	39.6322	19.1821	28.4621
AKP14899	206.264	402.462	48.615	418.306	186.533	414.366	115.352	314.745	381.134	371.226	193.526	13.8514	13.0197	90.4629	298.959	262.685	379.534	154.71	310.173	500.723	135.211	128.649	381.621	327.34	137.126	351.357	147.121	186.908	372.076	126.597	116.651	115.352	240.602	379.524	396.093	102.782	90.4627	116.65	186.509	565.969	44.0183	353.905	412.051	408.69	399.165	89.8254	266.155	134.532	310.321
AKP14900	70.1038	0	8.37319	66.2403	11.0937	102.8	28.7884	29.881	0	1061.86	8.20003	1430.46	1357.65	12.4375	66.0819	5.24013	74.8979	11.184	1.68167	94.8331	12.9757	18.0876	0.907191	0.21974	2.18831	112.708	35.0804	25.5806	0.462151	5.17995	24.9486	28.7884	0.870866	0	801.032	26.5244	12.4374	24.9484	52.8119	2.75273	14.1313	1.30075	2.1712	115.901	71.753	3.4189	30.7163	2.13084	2.88311
AKP14901	50.7331	1272.67	12404.4	43.1384	64.9086	40.5378	12992.2	12.427	1060.96	1250.8	46.1785	15954.4	16161.6	13130.9	16.5069	31656	49.9166	71.238	27313.2	150.855	52.5726	73.4488	1025.59	1913.31	48.6159	52.4862	62.2358	529.492	1769.39	29.1009	6392.31	12992.2	1366.12	2035.24	1718.07	14756.9	13130.8	6392.25	22.2249	1336.05	11872	2354.77	1158.68	56.9489	37.1835	19.3462	514.859	44.4267	32577.9
AKP14902	0	0	223.998	2450.83	90.3183	3069.26	69.6772	0	0	0	65.8999	69.26	59.138	37.8773	8.83126e-08	143.276	2467.45	83.917	204.153	0	128.332	154.695	0	0	2.92701	3446.41	283.135	53.8709	0	0.751731	45.2572	69.6771	0	6.75106e-09	7.45722e-06	45.7742	37.8772	45.2568	0	0	239.294	0	0	2600.63	2151.88	0	56.6769	5.97192	143.842
AKP14903	249.754	219.444	89.6373	297.363	371.005	275.135	227.772	238.256	277.044	241.871	375.995	63.7255	65.3996	155.219	202.617	67.3792	184.106	376.086	71.0645	696.349	271.163	246.612	271.461	192.02	216.687	341.802	364.931	171.074	214.361	245.686	198.764	227.772	185.305	188.103	192.114	220.856	155.219	198.762	336.543	240.266	82.0375	196.674	225.713	315.595	189.426	166.972	183.075	219.231	75.3405
AKP14904	29.7184	520.517	17.8901	100.644	80.4485	118.684	28.6462	94.2999	36.8611	148.574	84.3887	21.5274	20.5059	33.7032	68.0759	48.4775	115.103	73.4806	39.0503	235.604	62.076	50.738	32.5894	26.4218	142.158	125.113	84.0351	24.0883	23.455	38.4047	33.2026	28.6462	20.7752	591.824	128.916	34.1326	33.7031	33.2023	36.7349	43.2668	18.3554	24.3724	32.7285	121.107	134.946	26.0353	28.0104	134.797	37.4175
AKP14905	132.939	212.988	55.1691	138.305	87.1835	88.8047	368.99	92.9642	167.898	63.4025	95.428	37.9371	39.1541	246.88	98.7883	327.868	79.4687	107.177	339.339	206.386	168.895	147.098	192.106	281.406	242.664	142.591	95.5665	497.593	284.424	281.099	307.226	368.99	269.657	238.778	84.5564	380.526	246.88	307.223	166.683	195.665	43.282	244.241	168.051	105.288	85.0961	159.96	455.622	264.255	303.41
AKP14906	208.003	216.21	47.217	233.554	265.798	212.754	428.392	230.081	135.812	169.27	294.255	61.4734	62.7556	230.6	214.077	132.598	186.384	308.793	150.304	521.548	809.658	949.471	135.597	213.733	216.472	312.059	283.913	318.103	246.213	311.302	386.844	428.392	221.274	183.903	136.203	313.91	230.6	386.841	259.504	152.029	51.7387	302.207	138.527	249.231	169.281	122.671	368.774	216.256	158.321
AKP14907	153.383	322.105	65.2314	160.436	112.028	134.012	680.155	126.347	182.329	120.154	143.976	119.267	122.028	736.463	124.042	326.712	98.952	145.873	355.819	170.163	207.774	174.107	187.545	478.183	264.385	232.289	171.625	699.74	544.04	684.89	731.759	680.154	561.261	273.48	88.4252	665.617	736.461	731.753	234.509	173.471	67.7887	635.017	216.159	216.378	118.059	65.6252	605.398	279.993	372.996
AKP14908	54.2875	32.9588	17.0914	62.0598	32.9732	60.2151	27.7577	42.8124	30.9552	42.0793	32.4311	11.3046	11.3848	52.5499	28.6966	124.541	39.1099	30.8956	117.246	94.9941	32.8859	22.4726	27.054	28.9455	35.2431	42.2844	33.0353	76.1614	29.112	36.8805	38.792	27.7577	27.0818	17.5326	30.3536	34.3385	52.5497	38.7917	62.775	29.5588	19.1372	43.0084	31.654	60.368	47.2991	35.8345	55.2771	36.666	104.985
AKP14909	411.727	467.007	112.831	414.01	241.491	468.732	231.469	407.94	208.349	285.893	191.096	214.246	206.496	472.13	342.765	1066.9	208.761	239.297	1063.41	984.53	692.969	740.233	221.927	451.747	368.748	424.73	306.543	71.0287	316.877	440.373	198.264	231.469	336.565	341.971	321.828	173.924	472.129	198.262	373.63	247.653	182.853	390.409	353.099	465.002	358.38	143.028	58.977	339.161	1077.1
AKP14910	94.6039	92.6147	16.2858	96.554	79.0441	93.4296	86.5049	88.6641	56.8373	76.908	89.4514	25.5251	27.0384	113.104	79.2584	528.071	51.685	73.1694	507.906	260.592	80.6873	69.8649	50.4644	80.7996	128.525	82.2337	74.5409	74.2568	72.566	120.213	151.833	86.5048	70.9919	75.9693	65.1862	84.5172	113.104	151.832	83.2866	76.7297	19.6468	87.4823	66.5794	121.753	57.8097	61.9473	77.8994	124.068	465.957
AKP14911	134.874	164.626	52.1548	101.001	147.802	145.918	175.945	120.594	117.708	90.4495	210.781	139.599	128.671	100.554	148.083	91.3498	86.1156	268.013	96.2786	263.862	155.277	134.903	114.784	110.642	273.259	70.1753	175.768	113.696	87.8616	189.104	184.308	175.945	84.4773	105.021	96.0553	118.986	100.554	184.307	113.986	150.035	49.3393	112.533	147.689	111.063	86.1997	119.451	79.1337	231.302	69.9192
AKP14912	29.2782	39.7545	4.47212	49.6013	49.4135	53.7447	80.8598	46.0625	35.6229	55.1277	63.539	8.42099	6.21365	41.5847	34.963	11.503	40.6822	64.6453	14.863	109.962	74.6337	63.49	34.5447	34.0999	126.557	37.798	64.1046	83.2064	36.7425	102.593	61.884	80.8597	27.1952	39.1681	45.4877	61.8267	41.5845	61.8835	17.8819	63.8134	6.72014	34.7475	34.8039	49.0358	54.8844	80.4443	85.5652	126.194	14.8842
AKP14913	14.8136	25.2299	5.15356	55.3936	35.0805	40.7132	28.9591	46.0588	19.2747	44.5907	43.8313	4.58651	2.90218	36.8133	31.6018	20.0053	22.8014	40.764	18.8077	71.082	37.333	26.3705	19.4371	20.9934	56.0197	43.1954	36.7296	34.3935	19.8443	35.1789	26.1828	28.959	23.0559	17.1623	36.6764	27.4262	36.8132	26.1826	18.8537	36.0965	4.27753	22.0061	17.2399	39.0207	28.7567	66.9197	49.7884	52.7879	17.7847
AKP14914	15.6774	11.3939	3.01806	43.2813	24.8691	43.783	5.48975	54.711	5.29249	70.6599	18.7422	1.37283	2.08483	7.20306	33.222	8.41269	33.2146	15.5641	5.53456	112.001	16.8621	15.3007	8.01156	5.33655	21.042	24.7581	16.962	11.9201	6.92369	9.0836	8.66198	5.48974	7.14142	3.37117	47.5248	5.97032	7.20304	8.6619	18.982	13.3125	4.6842	8.61534	8.50587	35.2985	30.6945	5.9771	7.76063	24.9481	6.47366
AKP14915	106.106	128.248	30.0231	88.6691	45.9899	85.4339	137.909	90.3354	140.857	93.4964	36.2531	25.8877	22.7337	147.271	83.7472	121.702	80.7319	46.8677	131.589	179.705	46.2748	44.6033	138.691	151.048	187.591	112.883	47.1714	128.789	134.579	149.977	159.079	137.909	122.07	129.445	76.5617	147.676	147.271	159.196	135.93	234.744	31.1846	139.897	132.374	124.876	88.0798	135.478	111.025	176.43	129.877
AKP14916	121.787	109.555	22.4172	135.029	65.9325	155.12	298.556	147.489	71.9745	122.566	66.9365	29.9077	29.532	647.638	106.685	532.795	95.1061	66.6879	586.969	184.15	81.1489	74.2333	72.6444	138.923	120.591	157.857	62.9736	389.451	142.64	216.687	708.861	298.556	159.399	89.0328	104.678	391.029	647.636	708.855	111.62	91.7858	25.9252	207.419	69.2173	177.6	105.043	81.8042	345.44	117.525	550.115
AKP14917	129.688	101.884	30.2675	114.062	66.605	119.267	133.499	115.571	63.5566	106.022	65.1941	45.9056	42.9267	190.357	86.6309	421.724	78.6202	70.143	360.187	159.833	57.8303	41.4724	65.5612	113.617	136.442	143.001	56.9219	121.79	88.4287	165.129	153.375	133.499	88.9001	91.2586	94.1903	135.673	190.357	153.374	135.877	71.8588	36.0217	113.582	69.2146	142.459	71.1703	90.9438	146.102	138.141	410.326
AKP14918	184.135	52.9561	70.6742	136.927	10.0407	98.1078	15.7484	181.447	59.7729	285.285	0	11.8773	7.57562	10.9057	209.581	84.2757	168.087	13.9642	79.3591	41.9377	2.43142	0	50.252	37.3557	57.7432	49.9796	26.6323	3.28137	48.1102	50.0852	22.4821	15.7484	33.6847	55.4157	161.582	16.9487	10.9057	22.4819	152.241	71.8594	72.6226	52.1758	60.7851	88.0242	177.038	41.3694	10.2173	40.2905	75.5281
AKP14919	788.268	2.728	41.4402	53.4647	934.806	97.6235	6.92748	1158.52	0.380188	293.775	1010.46	5.53985	5.28925	5.23677	843.83	198.251	156.033	1575.49	90.9859	344.775	2016.42	1092.38	1.38115	0.696153	91.5642	69.0264	1637.22	22.8785	2.53645	80.3397	9.0123	6.92747	1.66516	1.82365	282.555	4.93031	5.23676	9.01222	683.603	2.80265	40.3735	3.53334	2.80945	66.2627	162.379	29.5625	13.7043	96.1124	284.779
AKP14920	1948.37	255.992	95.7328	46.4933	2097.64	37.6296	490.809	1268.74	185.672	875.02	1712.52	90.5937	92.737	127.548	1007.09	65.4672	17.0002	1865.39	75.6352	1341.66	972.523	569.792	193.964	211.295	55.2909	113.494	1611.22	256.747	270.839	54.4647	483.377	490.809	191.172	248.681	275.925	342.549	127.547	483.373	2299.54	182.892	122.829	324.124	207.639	60.6819	42.3528	98.042	167.294	69.4203	72.5041
AKP14921	526.286	68.5287	438.956	0	1599.48	3.90609	482.958	1702.71	72.3296	102.724	1605.83	102.207	81.4064	162.922	1237.97	348.564	35.5084	1944.29	443.725	866.06	3766.28	3526.61	74.0274	130.033	10.4536	10.8866	2121.44	115.306	104.675	18.6794	169.286	482.958	73.0847	74.0859	65.3957	431.78	162.921	169.285	443.436	174.835	419.777	90.013	72.0588	21.3746	32.7146	13.3159	125.383	12.0872	410.015
AKP14922	0	0	4.55021	0	86.6469	0	95.9074	0	3.00264	0	53.7098	0	0	52.9213	0	4.11148	0	0	7.10513	112.118	25.3724	15.2581	0	0	20.4958	0	26.5784	17.5177	0	25.355	88.829	95.9073	0	0	149.329	65.7085	52.9212	88.8282	0	0	0	0	0	0	0	57.6652	28.9978	13.8243	15.5155
AKP14923	18.7693	0	134.848	0	409.387	4.34741	351.123	72.0398	1.18953	30.8461	457.21	13.0726	23.1639	104.407	63.693	2565.02	23.4603	484.501	2032.15	19.0602	578.586	678.597	4.55803	1.12023	0	9.56516	493.505	17.9167	0.602299	3.27076	102.92	351.123	1.63223	0	43.9901	365.207	104.406	102.919	9.63941	5.7326	143.066	0	2.79427	0	59.3306	6.76551	8.36042	5.49833	2429.63
AKP14924	57.9947	11.3721	256.864	23.5923	393.811	23.6866	491.934	176.166	16.339	53.5279	397.045	189.084	166.391	240.47	133.656	542.399	17.858	556.466	457.119	169.487	628.186	408.078	18.043	12.3599	132.837	20.7312	599.255	85.3989	13.9013	173.114	171.452	491.933	11.1125	11.6595	41.4681	478.535	240.47	171.45	56.183	20.2178	254.517	19.0817	20.725	26.5303	11.0771	91.8866	75.7704	137.637	487.434
AKP14925	13.5325	6.37372	7.83277	20.8545	13.8181	19.9545	4.84673	19.1713	8.73755	23.6063	12.9184	3.10359	3.82713	10.4218	10.9529	15.0348	20.8809	14.2308	13.2278	39.546	16.3918	13.4903	9.96152	6.64641	4.99484	11.4927	14.9125	13.0331	8.32713	8.15288	11.671	4.84672	11.8881	4.57276	22.1666	7.38129	10.4218	11.6709	14.9383	9.25121	9.54763	15.7979	6.08417	19.8796	24.6725	4.79694	11.9608	5.26405	12.2634
AKP14926	268.168	186.491	137.283	448.479	518.755	467.1	216.465	438.698	401.323	400.047	531.548	47.1549	40.1685	183.103	366.994	58.9712	434.336	512.181	87.4799	528.074	277.129	279.311	407.767	108.26	305.214	483.149	549.182	177.728	135.314	204.331	242.553	216.465	98.6252	207.434	311.328	312.68	183.103	242.551	202.183	319.119	152.158	131.087	263.161	513.298	426.69	301.669	228.88	318.597	62.7962
AKP14927	84.4357	161.66	34.0089	163.082	182.415	142.61	114.444	135.605	242.399	156.626	196.089	6.25997	9.83069	95.5495	110.461	46.8958	169.656	181.907	71.6792	279.133	134.556	127.911	253.751	77.8792	193.431	157.653	156.773	76.2536	72.7499	149.2	137.703	114.443	60.5738	138.524	137.905	161.063	95.5493	137.702	68.479	255.082	33.9809	88.6889	147.474	155.524	218.074	180.409	74.6567	205.355	49.5522
AKP14928	163.673	78.6108	32.1152	155.217	242.155	166.106	157.019	176.31	58.0318	118.07	268.762	26.2762	23.0873	133.823	130.108	238.287	129.697	263.617	223.562	383.631	202.401	172.826	59.2148	62.2756	81.583	142.726	261.099	120.743	56.2464	86.0966	255.623	157.019	48.3242	61.6441	120.258	168.731	133.823	255.621	140.277	87.3416	33.3649	62.1175	52.039	160.743	143.377	60.4115	133.432	87.0887	248.497
AKP14929	100.96	327.813	48.8674	107.865	155.197	122.953	247.805	118.642	258.386	107.26	164.379	41.6784	33.2294	429.55	52.5312	226.119	62.1601	135.629	190.265	255.936	103.603	135.485	252.998	211.986	389.281	162.856	143.043	259.079	218.496	368.382	394.458	247.805	216.809	226.625	75.9381	358.262	429.549	394.455	97.3447	229.537	32.7082	294.77	311.171	153.654	96.1448	90.7304	289.388	401.426	123.919
AKP14930	202.494	119.516	73.963	203.96	254.255	162.922	119.245	190.954	125.487	214.243	267.698	46.4408	47.9581	97.4673	146.725	133.236	191.884	275.604	127.479	258.7	185.613	162.674	120.99	145.047	132.724	174.95	276.274	202.842	162.555	151.043	113.302	119.245	174.064	98.836	148.547	156.103	97.467	113.301	187.433	173.61	83.6665	142.792	121.618	214.235	194.484	150.684	182.63	139.534	120.554
AKP14931	98.918	136.561	99.2381	103.026	69.3686	114.439	247.47	75.9833	117.021	70.7223	75.0351	72.4029	70.1942	389.384	68.4787	21.7638	90.706	76.6122	20.9132	114.709	79.4444	69.9361	115.984	246.753	160.22	90.9953	59.3731	271.24	294.029	250.659	283.966	247.47	260.502	120.545	75.1054	478.568	389.383	283.963	139.397	157.911	80.7931	212.04	135.907	120.349	87.7759	107.809	277.038	172.417	16.4484
AKP14932	29.0424	40.8388	25.1199	43.3845	80.4173	41.4679	69.1605	47.1074	45.6927	42.5878	83.5563	15.0288	13.4631	41.1989	31.5846	40.8469	36.4338	53.6041	39.2443	78.2892	51.5067	47.9919	44.3451	29.2999	64.2608	47.3718	69.7779	35.9223	38.0905	48.6781	71.1721	69.1604	25.3052	38.1492	35.1768	70.3617	41.1988	71.1715	23.4115	71.64	25.0059	39.2094	44.9678	46.4831	52.8573	31.6137	36.8967	64.1562	38.7308
AKP14933	215.944	96.4211	77.4634	210.999	147.566	234.903	120.569	226.492	71.5917	316.893	195.007	44.3293	38.8384	86.2624	177.073	181.073	251.458	168.239	201.254	361.581	150.082	126.683	70.3596	64.9854	72.2734	151.007	163.064	112.376	67.885	78.4636	133.087	120.569	43.4078	73.8667	269.227	107.282	86.2622	133.086	135.075	100.278	81.4447	59.6126	96.1301	242.401	294.073	29.4276	89.2581	85.5156	186.868
AKP14934	115.808	111.961	56.4724	113.949	109.646	130.743	84.1284	129.002	124.123	122.806	127.051	61.8845	58.0214	68.1971	90.2176	20.4304	112.3	122.955	20.2538	202.138	86.1783	72.4012	126.856	66.1706	106.751	97.7935	120.599	88.4202	77.8994	76.4264	98.6214	84.1284	54.6342	103.539	123.077	88.8135	68.197	98.6206	135.134	176.075	57.664	73.0608	101.83	118.455	131.799	51.314	89.7919	108.68	18.0499
AKP14935	694.846	691.838	326.817	596.641	335.743	552.777	795.834	449.835	747.858	410.264	388.483	760.92	746.038	679.898	393.289	307.073	567.382	401.81	334.412	459.064	1039.07	965.82	735.694	1088.7	369.143	639.838	373.047	2145.28	1057.24	1104.43	1149	795.834	1070.71	584.275	386.181	983.98	679.896	1148.99	705.832	709.482	306.911	1156.11	488.617	638.781	551.478	367.214	2329.46	392.623	310.793
AKP14936	446.055	444.348	398.368	443.479	456.52	375.206	648.514	287.011	406.058	268.39	502.032	642.423	591.444	854.962	271.284	868.689	427.629	488.058	938.202	1095.79	545.411	449.357	401.903	529.635	329.021	502.404	460.701	1121.74	537.809	783.007	1072.14	648.514	526.301	304.685	243.637	771.038	854.96	1072.13	392.319	380.349	424.497	602.928	295.394	460.892	418.211	334.881	1261.86	324.317	1090.97
AKP14937	730.753	528.776	778.963	642.739	770.747	483.687	726.63	412.475	375.026	375.664	841.692	833.246	728.806	1407.59	378.9	2043.56	550.675	807.995	2268.96	2237.2	1260.53	959.749	377.1	901.418	427.994	672.845	793.926	1156.74	948.224	1134.48	1166.77	726.629	904.518	355.821	373.132	914.253	1407.58	1166.76	800.684	390.989	700.875	1009.02	352.409	618.758	605.439	407.063	1401.77	455.022	2026.14
AKP14938	207.268	165.632	140.531	278.045	146.506	289.527	150.931	220.449	207.229	245.764	139.746	103.598	101.971	117.52	215.98	65.6501	301.323	153.379	69.8648	333.399	199.117	315.386	194.388	155.525	134.759	227.12	129.668	83.7438	181.87	133.817	161.72	150.93	151.204	158.292	248.761	157.506	117.52	161.718	141.523	229.877	156.894	150.629	197.032	286.902	353.64	101.068	113.214	133.738	67.9365
AKP14939	203.17	98.8615	128.625	258.641	111.653	270.533	53.2611	257.894	170.123	264.556	97.965	36.5857	37.0475	55.767	233.224	111.375	251.617	100.735	108.984	386.057	63.6462	63.9308	172.683	52.8399	64.2426	185.798	98.2022	54.3337	75.0726	44.5851	68.9783	53.261	47.5432	86.1124	282.797	65.8953	55.7669	68.9777	119.536	230.888	142.852	67.4573	194.927	242.666	269.793	50.3679	48.0173	67.695	121.228
AKP14940	758.677	17.3702	117.242	671.674	236.49	682.458	5.78746	601.312	51.8333	487.508	267.72	73.2101	62.2603	9.83728	729.727	16.2405	622.219	255.072	17.0439	27.9607	159.374	126.705	42.4633	19.0565	8.98038	388.717	209.345	356.175	26.4097	13.3313	1.80263	5.78746	29.3844	32.4475	661.956	4.4166	9.83725	1.80261	439.071	48.4828	121.463	55.2817	38.7218	489.637	705.316	29.1535	242.696	10.2973	10.3147
AKP14941	3961.08	4294.22	1923.57	3230.61	4612.49	2852.56	5235.6	2723.44	3817.18	2458.34	4250.27	3305.83	3034.63	2446.54	3290.2	6347.2	3590.14	4492.41	8719.07	2000.08	3438.93	2897.81	3780.04	4908.25	3638.34	3404.18	4515.41	8791.41	4612.9	3708.77	3938.57	5235.6	4542.34	5427.77	3148.13	4837.37	2446.54	3938.54	2897.77	2988.3	1785.57	3817.29	3121.35	2872.92	3175.67	4863.32	6499.46	3525.8	8392.62
AKP14942	5516.92	3615.9	2946.27	4436.79	4252.1	3977.4	4598.54	3281.6	2955.56	3777.7	3802.85	4458.35	4143.31	7060.29	4535.91	10795.5	4539.61	3668.45	10356.3	2255.92	1991.23	1502.61	2989.8	3141.58	3261.32	4277.66	3652.07	1363.7	2808.81	2830.5	4609.27	4598.54	2673.9	3533.3	4534.52	4263.77	7060.27	4609.23	4175.11	2028.52	2630.98	2643.08	2734.66	3764.59	4144.25	3334.74	2163.69	3265.76	12064.4
AKP14943	447.514	1011.76	183.451	1099.88	412.017	1179.95	457.018	1072.87	823.587	707.927	329.392	285.511	211.092	285.093	934.383	518.094	955.757	264.244	674.443	623.343	157.747	143.14	839.576	1123.47	662.477	1050.39	351.271	169.221	1012.54	988.91	492.438	457.018	987.904	902.465	877.803	245.298	285.092	492.433	354.05	955.61	238.793	995.416	823.526	1283.91	993.985	433.353	188.667	740.633	518.647
AKP14944	690.005	562.565	126.662	1690.44	659.422	1950.97	573.011	1728.51	377.843	1621.63	668.33	258.219	349.126	764.211	1731.43	530.662	1317.94	562.115	622.043	2263.27	480.699	323.768	371.429	363.293	316.548	2073.57	679.809	521.665	306.166	294.533	438.878	573.011	292.139	295.248	1317.33	554.246	764.209	438.874	559.375	528.098	123.348	421.998	375.173	1870.98	1321.06	151.07	476.19	336.689	453.202
AKP14945	504.035	453.021	30.0257	1240.45	426.668	1222.61	584.155	1171.69	270.869	1076.39	393.639	50.3818	47.8754	654.028	984.754	644.113	1172.88	427.367	750.829	920.348	387.655	315.763	269.938	304.703	359.802	1446	442.208	691.896	336.66	416.835	916.897	584.155	315.279	305.524	879.486	598.036	654.026	916.889	435.932	393.422	26.6842	393.984	314.261	1398.96	1156.34	243.646	593.66	342.267	622.992
AKP14946	254.633	268.133	78.6947	556.907	170.946	537.104	227.819	520.985	217.625	520.687	181.098	89.1596	87.6002	456.289	421.178	445.68	508.016	184.016	413.458	1022.56	233.941	151.817	219.693	244.036	284.432	762.093	190.807	287.495	247.792	357.06	435.45	227.819	249.977	210.909	346.384	281.246	456.288	435.446	236.876	325.993	78.6474	288.036	184.009	703.951	521.966	163.812	288.273	279.538	469.545
AKP14947	235.919	413.234	98.5898	300.099	185.913	248.367	194.125	230.768	372.824	223.424	238.227	108.111	99.2098	143.992	178.702	29.2656	288.974	248.781	47.0524	825.877	352.591	244.419	392.836	296.561	433.118	398.161	243.895	284.895	332.942	302.011	275.884	194.125	298.553	274.556	196.417	197.961	143.991	275.882	220.927	516.098	104.876	277.568	257.447	352.186	317.242	327.275	288.701	429.427	37.7673
AKP14948	470.432	2017.99	282.556	151.197	218.899	244.366	619.041	340.069	1758.95	113.082	404.927	430.778	506.732	616.005	137.073	35.3036	458.742	529.302	44.6939	2238.74	831.255	459.128	1689.69	1647.09	1468.02	465.561	475.047	799.92	1730.74	1757.48	423.298	619.041	1427.93	1105.52	105.079	520.659	616.003	423.295	277.099	1972.16	229.392	1691.46	781.022	289.723	385.964	2728.75	777.594	1377.46	47.9924
AKP14949	329.656	688.784	100.885	361.648	556.704	260.977	341.571	223.913	484.102	194.518	700.825	259.74	232.488	298.291	206.905	298.018	580.956	803.394	373.039	1914.92	1650.62	1246.96	488.911	533.498	545.041	830.332	820.921	632.188	704.054	955.14	604.759	341.571	697.688	352.178	174.096	382.138	298.29	604.754	433.139	537.832	114.146	750.655	348.28	518.204	394.795	461.203	592.831	539.237	301.368
AKP14950	99.8774	84.1341	22.8038	127.986	51.1602	125.76	133.737	81.7078	89.1029	88.9821	68.1038	37.6681	31.5653	142.665	68.8626	23.86	88.177	64.3354	24.8923	125.293	95.1731	72.4921	97.4102	79.0889	56.3212	97.1037	72.8315	663.309	121.758	124.92	164.227	133.737	103.372	54.166	68.5283	152.377	142.665	164.226	94.0971	133.704	25.1263	167.886	95.6672	130.69	96.1071	37.8605	267.986	58.9971	19.1498
AKP14951	112.418	327.009	33.3943	229.295	109.433	202.175	643.833	202.289	1087.37	187.719	83.8417	300.849	291.037	787.988	147.857	1947.07	287.113	124.566	789.618	307.494	56.7383	30.8308	1103.42	309.154	641.586	383.342	133.69	426.935	321.927	420.518	767.628	643.832	177.047	167.58	143.863	569.804	787.986	767.622	73.7671	992.761	30.944	211.801	841.873	384.288	257.805	530.219	485.445	669.891	1685.87
AKP14952	36.0316	231.248	10.3769	80.3512	57.5635	95.193	186.707	58.6201	843.313	59.5461	66.5469	35.1039	24.2454	326.486	54.5935	620.144	95.2442	68.7865	315.029	199.731	31.2619	26.8934	853.577	111.577	655.654	142.988	73.6942	119.995	116.227	168.087	300.075	186.707	64.8574	151.219	62.3934	223.2	326.485	300.072	31.6469	747.456	8.52648	85.602	601.254	141.209	90.6565	684.31	146.041	638.797	589.958
AKP14953	59.9299	315.727	21.9205	108.161	100.771	55.7339	96.4234	61.2491	905.008	36.9152	103.648	63.8748	58.0989	68.7394	61.9114	51.7931	102.271	105.772	30.9887	209.24	68.6025	40.9429	905.319	64.3793	680.572	138.178	130.402	78.9139	96.4518	130.137	73.7927	96.4233	57.1714	231.137	46.8525	65.9006	68.7392	73.792	35.3006	922.654	25.5702	63.3584	707.404	126.204	63.6965	1059.28	101.382	668.346	56.7721
AKP14954	131.643	538.137	21.1722	155.59	180.923	113.644	102.022	112.705	1076.71	57.8308	148.524	64.6632	63.377	75.7961	119.766	162.333	131.399	215.674	130.562	314.355	103.27	50.2611	1094.78	76.8186	837.244	229.647	189.505	87.423	115.292	168.66	125.292	102.022	84.4608	373.885	82.8614	106.234	75.7959	125.291	82.1766	788.739	21.907	88.2589	911.165	182.078	129.31	1217.48	160.96	811.294	174.977
AKP14955	187.931	169.457	43.8503	151.703	136.487	164.093	180.022	144.206	165.911	139.811	132.817	23.8778	21.3182	155.824	121.453	102.281	150.812	147.11	127.782	366.699	156.557	130.064	160.855	114.8	204.137	192.374	136.915	145.083	127.195	165.477	254.457	180.022	98.9262	123.217	115.24	201.934	155.824	254.455	220.728	264.014	45.9495	125.969	159.21	188.478	158.958	118.296	135.232	209.128	126.241
AKP14956	24.1617	75.8566	37.3452	43.0155	64.0377	38.7961	44.0846	26.637	103.123	24.6989	80.5807	11.414	9.4008	51.6599	20.3221	46.464	36.2615	77.6763	54.7516	563.881	125.249	119.191	104.79	46.6222	84.8139	61.1557	76.0889	57.386	94.6532	129.091	72.277	44.0846	112.548	41.6641	20.9837	57.7159	51.6597	72.2763	19.6362	143.925	37.8226	118.881	82.8629	56.6117	32.1874	71.0725	47.2363	94.7047	37.4866
AKP14957	14.1942	37.6846	13.2255	25.8632	19.4842	26.163	21.064	20.6278	48.0371	19.2352	26.6302	6.32843	5.357	25.3644	14.4756	54.2019	23.6542	21.7011	53.9129	255.117	38.6252	37.2255	48.9853	29.28	59.5293	34.5205	25.9027	20.3977	49.7786	85.7949	35.3451	21.064	63.8884	23.3104	13.4521	31.4398	25.3643	35.3448	13.4888	94.3366	17.2424	59.245	49.3029	39.3943	23.0001	28.0632	16.5335	59.2345	47.1604
AKP14958	20.7785	59.3102	10.0943	47.3669	20.6168	36.0462	32.7082	36.0278	76.3627	30.2989	28.3962	7.06403	6.70479	26.1433	21.3683	55.9817	35.1182	25.9539	51.0939	146.789	21.1749	21.0887	72.5103	51.6206	111.234	41.7572	25.0525	23.698	57.9398	128.536	42.3424	32.7081	89.1286	38.4104	33.2493	32.8809	26.1432	42.342	12.5391	130.859	9.15912	90.597	70.466	52.7533	33.2178	51.0763	25.6092	92.8561	49.1089
AKP14959	0	153.049	7.26344	0	0	0	62.5829	0	273.678	0	0	63.7189	30.1049	55.7206	0	13.7006	0	0	11.7528	43.4757	0	0	284.052	40.031	201.772	0	0	78.2392	52.6199	161.511	0	62.5829	44.62	86.9278	0	87.5583	55.7205	0	0	308.199	6.76397	108.608	214.943	0	0	192.654	60.9039	240.166	10.3102
AKP14960	22.6165	44.6852	7.30568	29.7107	38.7953	29.3221	37.535	34.6858	70.0583	17.7379	48.3931	3.48141	3.70089	22.6255	18.9879	14.1886	24.5977	42.7917	17.4033	113.694	34.3385	32.0406	67.7609	23.4872	69.5056	35.0707	33.9626	23.6083	28.8152	70.3407	25.5606	37.535	36.901	32.6418	17.4917	32.9689	22.6254	25.5604	13.6605	114.539	5.14028	37.4062	57.1024	48.1679	20.8357	40.3051	14.1574	72.7374	14.5567
AKP14961	165.256	267.619	107.236	277.55	247.914	313.648	211.959	334.799	411.85	296.087	285.096	73.962	80.4198	225.93	224.668	96.7254	335.347	291.348	94.7821	552.95	463.56	632.677	416.967	162.253	494.554	294.652	296.421	289.244	171.753	222.145	172.603	211.959	138.233	226.614	236.905	219.278	225.929	172.602	202.311	700.078	105.186	179.445	286.651	344.601	335.602	258.791	278.904	488.618	93.7737
AKP14962	214.899	314.66	72.7568	313.81	141.209	322.47	321.426	285.071	415.016	309.346	164.532	43.5545	38.4769	243.706	223.361	93.8651	343.96	169.315	108.091	403.547	165.859	147.021	422.794	132.59	511.113	247.185	176.593	180.032	174.311	232.685	412.256	321.426	108.224	275.188	296.377	360.562	243.705	412.253	210.891	655.644	74.6569	158.987	359.577	336.105	463.221	163.267	168.171	515.753	104.429
AKP14963	157.13	460.924	64.0834	154.876	73.5021	113.398	302.875	175.531	623.549	171.743	88.1927	47.3628	49.2541	301.178	115.066	56.7856	114.659	90.7904	76.1308	317.187	119.44	119.855	630.66	223.65	627.724	201.228	96.7463	226.618	288.627	297.759	354.275	302.875	210.414	594.169	90.4639	326.829	301.177	354.272	148.136	1021.77	57.3815	204.854	612.083	158.065	98.0518	126.64	284.613	685.158	76.6367
AKP14964	173.702	221.199	49.5955	148.086	148.938	119.794	250.221	154.66	196.155	134.822	149.204	41.0908	43.1674	204.818	131.366	95.3164	145.8	161.036	136.022	169.95	167.906	171.215	191.015	423.955	210.17	150.534	181.178	209.238	365.163	304.667	256.418	250.221	342.246	223.769	123.311	257.692	204.817	256.416	209.498	243.018	49.2641	274.386	182.548	144.588	151.32	119.093	255.337	217.284	123.512
AKP14965	331.613	393.785	251.16	440.008	265.212	425.152	241.126	433.557	324.097	455.216	340.545	122.82	115.306	392.806	305.847	77.7119	448.864	270.143	79.2057	414.814	235.042	219.943	314.485	447.588	316.484	499.407	282.914	756.415	440.932	403.346	278.282	241.125	499.418	306.006	295.69	387.809	392.805	278.28	392.761	393.229	244.172	530.397	313.385	520.137	346.945	185.957	739.346	320.201	91.2384
AKP14966	269.189	539.67	50.8539	1241.25	306.648	1153.19	441.052	646.613	406.429	753.131	360.115	73.7767	69.9723	491.279	602.503	366.217	1645.29	329.679	465.797	473.926	232.208	176.873	413.727	500.577	371.432	1182.31	347.474	310.834	509.391	463.237	724.723	441.052	469.126	432.256	796.377	579.798	491.277	724.717	184.548	440.408	50.2204	413.076	447.167	1158.53	1521.52	163.868	348.466	375.989	428.524
AKP14967	202.846	228.429	44.0982	339.798	192.005	293.566	173.091	230.517	245.694	275.318	196.091	54.7645	38.9242	98.1471	250.577	49.3945	319.849	189.979	58.3386	327.007	163.601	106.46	268.96	171.477	317.061	311.732	184.605	90.6038	162.692	178.507	242.28	173.091	122.518	250.589	276.138	139.031	98.1468	242.278	132.43	401.952	50.4957	154.078	263.48	404.519	380.466	133.08	91.4821	331.045	54.4044
AKP14968	94.7087	231.841	40.854	164.555	85.6906	181.034	158.935	129.845	182.185	127.532	98.4067	40.5456	30.7869	86.4243	137.98	72.8574	169.654	85.1247	86.5372	207.854	114.127	90.1099	179.046	182.43	192.992	188.897	109.005	122.018	176.235	222.23	160.804	158.935	140.442	224.91	92.3428	146.022	86.4241	160.803	66.2893	416.147	31.1275	167.107	254.983	185.89	127.707	44.1323	94.6713	186.662	66.7775
AKP14969	139.271	114.552	33.2253	184.582	98.9505	180.344	180.664	163.748	132.567	135.474	120.939	73.1406	64.2128	102.145	140.618	87.0823	143.093	113.373	72.902	162.282	224.964	235.901	119.582	79.1481	172.638	163.841	129.384	112.595	84.1098	107.161	169.67	180.664	63.194	102.313	116.024	153.527	102.144	169.669	97.0918	254.924	34.5909	86.7762	131.622	185.886	130.174	94.8594	130.845	166.641	71.6707
AKP14970	239.733	255.748	23.3214	275.305	151.739	279.792	230.356	224.186	291.563	219.373	157.308	41.2288	40.9796	238.543	234.876	416.203	148.79	152.939	395.669	202.752	140.313	104.04	296.97	235.895	310.231	203.679	166.122	202.019	215.59	239.661	344.993	230.356	195.288	209.383	229.294	260.904	238.542	344.99	227.683	442.838	23.1215	221.247	265.483	229.92	170.706	197.849	219.343	311.528	421.729
AKP14971	561.602	129.777	157.975	641.335	320.549	594.949	67.2908	625.663	157.357	567.866	346.462	407.608	431.857	84.2669	670.102	37.9261	539.59	313.616	29.4861	105.464	259.727	191.76	165.69	117.885	159.159	491.699	305.306	339.577	125.3	99.6018	48.7343	67.2908	113.376	118.696	534.651	64.4119	84.2667	48.7339	557.899	285.674	163.904	138.269	136.252	585.795	608.858	290.881	351.173	164.597	39.8369
AKP14972	474.522	173.522	76.0155	525.304	299.07	550.434	89.1996	512.766	219.87	429.954	345.278	171.476	168.784	86.2684	536.423	86.0304	547.784	287.89	85.8355	163.365	202.818	189.543	206.213	150.97	211.046	371.377	290.691	180.919	147.481	143.517	48.9766	89.1995	128.034	154.916	489.002	62.7006	86.2681	48.9762	459.638	377.058	91.5529	164.738	193.303	503.178	559.927	442.724	198.38	209.455	85.876
AKP14973	244.547	216.623	69.8792	237.832	146.134	247.099	217.802	267.336	262.991	209.817	145.59	68.0027	65.1195	272.676	204.868	744.887	190.088	128.052	622.273	418.775	168.183	132.07	259.645	183.731	322.913	280.107	137.783	172.599	198.263	269.447	236.929	217.801	180.142	185.046	180.983	198.075	272.676	236.927	289.827	325.193	63.595	240.017	253.787	310.523	188.99	131.548	139.255	307.012	601.911
AKP14974	477.421	199.606	65.004	380.7	1021.93	411.561	351.343	709.526	368.309	1078.33	770.841	46.4861	35.5394	152.024	562.955	121.792	701.009	842.273	157.508	473.158	336.98	364.92	347.001	89.9016	438.762	414.452	908.745	143.383	132.402	169.703	367.638	351.343	89.5195	236.906	1035.52	326.526	152.023	367.635	280.686	355.907	50.4957	171.396	354.069	378.394	644.656	341.018	132.019	408.271	143.893
AKP14975	222.401	131.008	50.9405	161.494	311.517	159.302	258.332	237.498	179.252	263.156	269.587	38.2548	35.5209	257.246	222.07	80.5755	207.568	232.685	97.1999	252.891	142.88	163.874	191.696	75.098	234.015	180.031	243.581	251.925	120.924	167.631	297.133	258.332	87.3631	141.293	243.619	318.176	257.245	297.13	130.704	306.447	47.8851	147.2	186.502	200.442	206.751	175.903	211.688	239.676	79.4332
AKP14976	871.306	179.246	142.658	710.398	755.688	807.752	169.323	638.509	224.569	610.621	831.669	154.66	172.706	249.4	663.488	37.9834	748.894	794.487	44.164	492.29	781.353	565.356	229.781	179.759	337.775	897.603	872.665	586.047	151.858	152.527	201.435	169.323	123.455	217.769	600.207	153.881	249.399	201.433	1132.07	374.267	147.759	179.078	211.079	798.066	733.188	333.594	700.621	298.422	46.6641
AKP14977	810.33	308.061	73.0314	1031.34	565.589	1139.92	317.779	1246.94	281.85	1197.74	581.402	50.3118	46.9403	539.892	912.334	1416.31	899.636	538.818	1335.36	1751.41	621.252	524.453	268.816	322.584	423.067	1629.13	584.642	485.753	352.352	418.288	566.336	317.779	315.678	281.267	745.21	367.626	539.89	566.331	825.363	413.863	65.7083	423.407	275.08	1514.42	895.528	280.802	411.622	436.205	1469.18
AKP14978	448.425	217.716	183.04	465.384	286.979	504.789	166.751	690.993	106.058	697.722	306.621	95.653	91.5423	364.571	420.37	929.755	523.383	361.479	1002.53	867.217	306.123	193.485	119.052	116.259	304.719	801.401	304.751	118.954	138.64	269.132	318.195	166.751	155.088	125.042	349.656	181.013	364.57	318.192	535.507	177.104	225.876	249.172	170.415	775.913	448.996	130.494	133.518	305.674	1033.27
AKP14979	209.044	109.644	144.678	254.208	175.958	254.786	34.1102	425.624	51.3423	361.384	155.455	52.3864	53.9487	99.3926	294.648	232.545	222.997	156.04	211.535	729.19	169	105.565	48.4504	30.331	190.543	367.404	175.299	54.2736	38.5006	80.9974	37.7754	34.1102	24.1559	45.6562	235.637	34.7075	99.3923	37.7751	261.839	119.062	165.563	45.1712	109.342	376.358	308.507	38.4379	62.7688	184.847	202.699
AKP14980	370.654	244.345	42.7449	429.093	237.379	439.486	139.921	504.538	215.638	503.294	254.629	46.5771	52.608	210.494	431.486	1152.08	310.246	242.254	1053.55	687.392	174.682	127.076	196.428	136.629	357.781	434.357	246.528	82.4357	119.944	226.647	123.292	139.921	136.135	145.204	402.218	111.986	210.494	123.291	340.773	216.128	45.1941	184.209	260.718	481.571	367.471	118.822	90.1517	355.81	784.183
AKP14981	717.487	70.7038	95.5638	730.851	339.167	971.999	376.232	862.013	42.7478	657.806	360.074	813.22	726.526	251.233	635.303	132.998	488.056	375.307	175.478	162.282	319.239	252.739	42.7547	43.2736	131.594	631.264	372.138	355.657	29.5593	73.0755	169.054	376.232	28.9498	25.701	729.721	319.61	251.233	169.053	610.537	27.7999	122.989	81.7367	68.9969	678.705	613.619	68.3519	587.021	115.387	170.451
AKP14982	3111.25	1730.37	196.211	8406.84	1138.13	9813.37	173.74	9555.79	1786.64	9375.88	1202.91	26.8853	31.828	187.55	8504.81	1377.14	5712.87	1210.49	1319.51	1715.68	654.195	670.799	1893.46	1696.99	860.455	6085.22	1282.03	160.371	1151.01	587.139	178.887	173.739	998.249	2460.01	9042.58	119.164	187.55	178.886	2744.43	1394.43	151.195	1255.18	2447.1	7978.13	6468.06	664.416	186.074	897.504	1160.93
AKP14983	428.524	485.233	216.384	815.277	348.854	693.826	257.307	717.628	347.431	717.861	364.531	201.829	206.754	428.333	654.319	513.796	757.195	351.381	506.351	391.626	264.353	225.937	359.528	368.491	259.53	852.69	373.061	474.916	361.476	427.734	496.863	257.307	314.484	309.838	635.825	339.914	428.332	496.858	442.695	363.46	218.151	307.683	301.04	856.148	756.966	214.42	475.182	262.719	478.188
AKP14984	65.3225	38.9845	29.0488	86.1589	44.0736	116.791	59.1953	98.5123	23.6017	72.3283	49.2504	17.5281	17.4865	74.2815	88.5056	16.0031	73.8229	42.0086	15.3879	185.465	44.7147	38.0696	24.3923	21.6321	45.6594	93.8058	41.4627	73.7559	30.7649	38.7748	128.971	59.1953	19.6389	27.4811	51.5895	71.3174	74.2813	128.97	87.471	46.9557	32.2039	21.8118	48.4197	115.629	79.7204	7.92499	78.4076	46.1955	15.1845
AKP14985	119.006	67.1224	44.7387	111.82	66.1085	97.3537	171.187	100.827	43.28	119.329	63.8889	55.2001	60.4405	162.191	78.8969	37.0311	107.574	85.9915	43.125	127.113	100.006	81.0045	47.7164	44.1833	88.8377	120.013	84.8741	308.819	76.104	69.2596	185.638	171.187	49.9611	55.9148	76.2692	237.884	162.191	185.636	148.007	79.4196	49.8365	47.3431	61.2885	118.346	118.619	32.1444	269.242	91.7534	45.1503
AKP14986	187.459	201.369	44.1073	226.579	209.993	204.757	168.905	218.93	315.659	240.953	115.65	68.7882	60.9374	394.758	202.301	155.301	265.98	126.367	128.464	206.805	64.5414	149.074	332.437	150.917	240.248	225.137	91.8114	110.859	135.27	168.417	238.713	168.905	164.58	151.323	207.147	193.593	394.757	238.711	127.459	287.604	76.672	155.887	248.618	341.384	249.213	486.676	83.8303	262.514	130.783
AKP14987	1554.74	2249.58	973.993	1443.34	1565.82	1435.98	2659.84	1495.66	2521.71	1205.65	1477.4	1049.3	1042.31	4561.09	1358.49	3495.87	1311.35	1399.35	3674.07	2488.11	1789.97	1778.72	2502.33	2330.3	2550.19	1907.97	1417.7	1013.89	2262.02	1896.38	2621.58	2659.84	1955.27	2537.52	1235.43	2879.89	4561.08	2621.56	1678.95	2075.09	897.871	2364.95	1915.87	1647.61	1120.79	2461.4	1219.55	2522.29	3801.54
AKP14988	0	16.5147	3586.46	0	0	0	900.395	0	8.91503	0	0	6808.31	5951.15	865.799	0	0	0	0	0	0	0	0	0	8.63902	0	0	0	0	9.08465	0	616.983	900.394	4.27972	15.0078	0	523.269	865.796	616.978	0	0	3164.68	8.52307	10.6026	0	0	0	0	20.732	0
AKP14989	888.418	2094.86	358.245	926.202	977.636	766.249	2525.48	910.835	1577	762.488	984.883	696.933	682.285	2188.95	837.669	4292.72	774.98	1047.21	4273.14	2437.19	1410.21	1437.07	1548.1	2443.96	1765.37	1324.97	1001.9	1578.64	2047.62	2034.08	3024.96	2525.48	1901.54	2015.11	654.235	2414.27	2188.94	3024.94	1422.23	1367.75	331.917	2200.37	1279.93	1067.14	651.317	1450.69	2106.74	1717.5	4695.59
AKP14990	149.412	82.239	51.6225	185.79	82.3307	173.482	150.355	161.044	57.4171	139.704	96.5179	41.5934	45.294	140.788	153.232	106.141	132.271	94.8217	91.023	200.282	132.497	92.7146	46.3259	125.189	73.13	142.297	89.0401	90.2476	118.225	86.6808	203.804	150.355	89.5813	55.0549	144.05	119.092	140.788	203.802	399.655	82.3355	49.8172	84.3197	79.3737	154.128	152.726	62.7193	58.2957	89.8189	112.032
AKP14991	161.315	199.191	0.496821	749.471	0	775.679	327.473	130.941	222.036	201.775	0	1.17607	0.661879	296.686	114.289	55.3079	448.647	0	66.907	792.557	6.42483	3.81441	213.721	214.874	266.347	581.616	2.75216	410.563	190.937	476.752	424.427	327.473	206.109	90.0483	149.822	262.661	296.685	424.423	181.293	180.777	0.727032	291.953	183.141	720.092	529.774	281.472	434.541	258.197	47.3999
AKP14992	557.558	49.7591	29.4547	712.344	20.3688	710.706	85.9661	525.708	50.0316	482.481	23.8257	26.1465	24.8089	65.7661	574.94	28.9674	494.154	12.8115	28.349	250.904	10.0333	11.3042	46.2111	79.6703	76.3436	418.393	8.40745	248.275	63.6965	83.9163	98.2419	85.966	64.8225	44.2598	515.201	85.4714	65.7659	98.241	675.613	56.0835	27.4298	52.7107	49.8224	511.642	592.761	67.1692	214.367	75.9724	29.9203
AKP14993	579.61	162.93	124.411	764.124	373.246	761.174	54.18	652.341	142.76	592.472	401.503	158.296	147.521	67.2122	824.66	54.1465	501.951	367.817	56.3412	270.977	257.347	203.456	143.041	158.359	158.418	434.507	349.701	284.801	170.836	179.021	61.882	54.1799	149.033	162.294	818.002	53.5783	67.212	61.8814	526.901	243.163	144.737	155.832	175.557	548.758	592.339	91.0089	290.611	171.714	46.7157
AKP14994	925.648	82.4995	128.657	1131.07	488.444	964.482	23.2152	1044.46	91.9438	659.732	492.206	298.084	284.77	43.0617	987.092	2.32937	744.866	604.041	3.40602	12.0955	572.579	456.138	87.1692	68.6791	51.7329	528.628	525.795	399.066	147.128	56.2818	4.97122	23.2152	124.139	95.1256	812.272	21.2368	43.0616	4.97118	781.473	137.58	109.773	131.394	93.9714	799.407	820.447	68.6067	367.126	57.9085	2.23101
AKP14995	2398.1	634.658	310.913	3011.31	1850.3	3326.43	104.178	3136.81	563.639	3376.75	1276.46	772.792	451.026	59.6283	2834.22	0	2753.76	1098.61	1.04808	46.5246	1002.96	1548.09	596.891	1145.93	287.896	2337.98	1132.56	265.133	805.234	394.56	12.7477	104.178	847.107	458.919	3414.24	96.1013	59.6281	12.7475	2391.49	782.607	260.58	795.96	595.853	2874.33	3588.7	494.796	304.15	428.348	0
AKP14996	261.614	112.624	186.189	354.524	516.427	372.862	11.8942	342.618	124.657	325.448	519.603	106.321	100.252	19.6881	439.496	56.0844	235.601	359.64	44.7673	95.4918	322.366	215.882	120.721	73.0819	42.0708	175.879	369.576	268.178	94.082	35.5639	13.4434	11.8942	75.007	103.188	410.959	12.7064	19.688	13.4432	179.95	174.352	196.954	118.469	146.451	195.537	264.231	91.1456	193.543	58.8709	49.2391
AKP14997	249.582	80.4502	357.607	447.356	284.68	458.538	82.796	335.509	58.068	251.762	339.577	359.274	305.112	202.723	436.806	2.80516	412.876	239.911	2.36007	63.6801	379.38	490.897	61.9818	76.1303	43.7424	238.364	201.453	1225.47	164.341	33.7627	34.615	82.796	109.396	56.6805	412.425	122.839	202.722	34.6147	238.018	84.905	374.563	160.48	106.202	364.793	398.899	43.6933	919.703	34.0431	1.78622
AKP14998	679.443	129.026	634.672	921.908	473.895	809.875	33.6247	811.831	165.149	793.452	585.461	366.976	330.732	22.8472	998.348	7.55482	642.367	481.946	13.5846	84.829	410.663	251.027	157.289	173.832	82.565	433.026	411.722	235.626	206.681	78.4732	15.9164	33.6247	182.746	126.84	911.57	23.4265	22.8471	15.9162	469.772	210.052	724.728	198.093	184.95	564.354	801.254	183.702	196.335	76.4035	10.3501
AKP14999	351.684	12.7662	10.336	530.125	120.111	442.584	21.7508	562.61	15.5059	538.075	136.932	2.36219	2.52953	37.1823	602.929	28.9177	656.233	112.85	45.05	569.267	106.275	87.1307	12.4929	13.582	54.4508	491.239	154.735	116.709	18.8733	79.1992	22.3566	21.7507	12.613	13.0515	457.133	35.3936	37.1822	22.3564	329.089	32.9825	5.09663	8.88593	12.6203	512.682	600.587	102.203	122.138	37.0607	38.4127
AKP15000	168.002	119.622	31.7915	336.7	91.48	376.147	105.734	290.473	86.5893	301.27	119.082	56.2078	52.6211	143.41	249.966	126.293	282.278	108.826	154.128	207.177	79.0893	63.5426	83.2762	166.395	76.4623	365.415	109.147	138.609	202.247	182.596	143.213	105.734	200.794	102.613	231.544	120.088	143.409	143.212	183.529	119.961	31.1433	189.978	83.6643	357.907	263.608	41.322	130.862	69.6242	133.427
AKP15001	177.799	87.069	41.0736	336.621	87.0869	343.401	84.8525	288.081	99.8954	364.127	80.1751	29.1488	23.1465	152.018	214.414	188.76	382.122	68.128	203.024	243.692	76.5658	73.7162	93.6351	113.371	81.247	356.645	92.809	135.349	127.637	105.607	111.458	84.8524	122.901	89.2576	296.366	122.446	152.018	111.678	170.874	129.817	40.5979	122.685	96.1104	357.874	324.552	43.9595	133.834	81.6054	187.012
AKP15002	261.208	130.473	111.385	264.258	113.948	235.372	247	283.916	98.1073	256.861	123.911	95.0912	96.2771	317.523	202.004	566.578	220.611	112.071	601.664	879.864	190.505	231.858	94.6886	141.267	115.15	322.447	107.646	249.448	169.516	220.439	368.611	247	167.895	95.2172	196.245	225.278	317.522	368.608	273.14	90.2552	125.512	228.273	99.5413	308.138	225.224	50.1437	269.864	108.046	652.149
AKP15003	169.73	118.335	13.4783	72.1231	37.021	146.648	283.877	72.7183	95.8205	122.718	55.8006	43.7924	13.9659	327.425	185.458	326.267	81.2784	102.974	267.159	356.316	161.367	138.29	70.2798	111.425	132.147	98.2819	56.1116	84.6906	122.054	99.9024	226.575	283.877	82.7987	32.2614	37.2353	258.296	327.424	226.573	126.012	58.16	25.103	164.894	94.9659	278.187	43.5169	95.3324	195.894	185.693	197.698
AKP15004	233.379	260.337	179.711	100.972	49.3613	234.636	180.649	174.524	156.507	105.187	46.5005	17.517	27.9319	166.585	185.458	281.07	111.758	90.1024	426.183	147.905	71.7185	252.175	188.478	301.775	161.513	245.705	98.1952	145.184	226.208	293.652	259.732	180.649	202.397	241.96	223.412	341.618	166.584	259.73	183.29	287.569	154.802	311.466	140.549	266.596	184.947	166.832	165.756	207.976	404.962
AKP15005	16.0034	48.2005	6.7778	52.2263	33.5099	50.1461	79.8115	57.0455	50.1123	47.6054	19.6422	0	4.21381	57.1947	55.9563	33.24	39.8504	42.7204	64.431	231.243	64.9167	39.2703	60.7229	44.3585	73.0976	74.1341	46.5575	40.1545	39.7724	24.6621	53.3558	79.8114	25.9073	74.6265	50.5558	40.2236	57.1945	53.3554	96.7788	81.8908	6.31173	33.1678	64.1829	66.4483	36.1073	34.5165	47.7388	49.3039	78.8912
AKP15006	126.565	125.497	0	57.3663	114.513	64.8015	34.2112	192.799	88.9175	69.7207	345.205	11.6107	0	0	143.414	13.1066	175.089	273.017	19.2741	606.037	356.528	215.676	101.637	110.783	38.9292	114.002	427.712	160.387	94.924	56.1851	21.9776	34.2112	107.73	35.6396	49.3612	16.5683	0	21.9774	106.303	81.3835	5.54632	93.1042	45.3212	46.0976	144.221	145.335	119.856	78.7727	19.7264
AKP15007	187.907	164.865	89.2047	238.133	210.606	177.974	84.4886	156.064	168.947	158.397	241.504	86.8527	89.9394	70.6109	170.668	27.9806	173.619	255.858	29.3748	239.073	218.597	167.504	167.407	119.145	179.342	152.933	214.371	118.491	126.925	117.718	66.8205	84.4885	111.822	132.069	195.627	84.2049	70.6107	66.8199	148.739	252.58	91.5643	113.833	171.607	179.202	183.486	161.742	114.298	183.602	28.4784
AKP15008	152.496	244.224	175.559	159.403	306.545	138.252	162.382	137.565	206.993	104.665	337.498	134.314	140.275	130.724	107.104	78.5375	173.882	350.485	104.866	1140.22	833.685	1009.41	213.234	242.034	263.499	213.134	367.514	347.28	280.619	383.948	187.994	162.382	262.708	171.081	73.6652	196.638	130.724	187.993	163.874	349.65	166.425	240.93	173.515	197.836	157.667	207.24	314.345	272.158	102.502
AKP15009	209.466	277.621	84.7157	266.897	163.492	271.755	171.591	260.472	260.033	225.578	182.325	73.9772	69.0409	190.341	218.944	326.492	222.856	183.26	314.48	601.363	177.271	142.243	264.994	165.118	313.881	321.361	164.254	177.892	198.253	199.344	211.527	171.591	161.691	220.924	182.495	189.533	190.341	211.525	155.331	510.088	83.9724	198.268	258.394	338.24	249.24	149.462	176.122	327.429	256.536
AKP15010	345.954	302.979	85.4263	402.113	218.363	354.074	220.994	416.483	257.216	391.951	239.811	55.2366	49.72	194.039	332.002	68.9082	395.5	237	75.8852	475.974	183.973	146.218	263.277	222.997	305.827	466.664	224.008	262.92	253.948	250.731	273.81	220.994	207.466	223.072	276.25	264.461	194.038	273.807	351.449	395.942	87.3088	241.248	267.483	468.059	435.675	118.942	267.513	309.463	73.9397
AKP15011	82.1684	109.243	19.0367	227.332	97.4784	157.077	29.6874	158.661	70.3013	131.759	118.04	24.8528	21.5105	30.9477	130.673	60.9026	319.263	93.2855	71.5189	274.551	60.3299	38.8351	71.9664	104.412	94.1663	268.989	89.0235	29.6915	92.9808	87.0057	27.8656	29.6874	96.0719	83.5027	84.5974	27.2374	30.9476	27.8653	57.5445	132.51	20.9363	72.8308	71.8835	237.568	274.706	51.2694	30.6244	96.1264	65.7413
AKP15012	115792	11689.8	61287.5	69900.1	107891	72463.2	14024.8	58936.1	15679.9	84825.2	120912	172055	197506	15596.7	61205.5	722.646	85824.3	175067	965.516	9956.67	178841	192760	15653.8	17568.2	19451.1	54040.1	188964	133953	63337.4	79106.3	18611.2	14024.8	75092.7	15342.9	77493.5	25048.4	15596.6	18611.4	171516	2736.46	79174.4	54903.6	15890.8	62364.9	89193.1	1667.75	108733	20077.7	879.867
AKP15013	311.804	252.976	130.738	260.083	180.372	236.512	361.031	248.653	239.815	246.423	167.19	154.649	144.78	241.159	205.284	260.881	200.53	165.48	262.054	377.82	140.598	103.278	249.143	314.45	287.848	276.887	160.888	246.543	296.422	346.321	354.343	361.031	232.827	240.506	222.963	337.357	241.158	354.34	341.297	237.602	135.808	275.94	241.037	293.087	194.998	169.358	337.612	276.964	241.03
AKP15014	104.268	88.57	29.6479	116.23	71.1476	92.6983	134.224	92.4379	87.6374	121.168	83.982	46.3899	37.673	158.211	79.9789	154.623	134.442	88.5174	147.673	120.252	69.4339	50.573	81.8822	127.117	70.1201	133.126	68.2096	211.784	128.305	135.637	157.77	134.224	106.722	84.4102	82.1208	150.193	158.21	157.769	116.179	104.591	32.6951	131.828	74.0143	127.215	131.871	68.0421	219.812	78.9408	182.402
AKP15015	1506.8	1990.4	200.047	1380.27	517.428	1301.24	193.583	1339.91	208.873	1330.22	603.709	200.045	181.318	162.966	1037.42	164.763	1649.28	654.832	203.268	192.022	602.636	585.948	205.22	156.27	583.884	1528.81	666.432	308.333	165.896	171.771	139.24	193.583	119.883	2637.17	1022.34	220.356	162.965	139.239	1447.6	198.559	160.138	150.648	193.615	1625.25	1604.94	233.327	373.157	595.026	205.049
AKP15016	2795.76	13129.2	644.778	3026.07	1990.36	2808.28	3353.97	2859.56	2059.94	1977.38	1902.05	4388.81	4149.6	5943.42	2536.78	11179.6	3255.03	1821.86	9963.97	269.977	1878.72	1353.09	2074.99	9546.12	4419.04	2811.81	1794.64	17440.3	7182.33	3214.66	1991.22	3353.97	6597.52	24605.8	2161.21	3072.65	5943.4	1991.2	3949.22	1847.75	724.384	2876.66	2044.76	3296.47	2981.8	2973.75	17702.4	4505.16	10862.3
AKP15017	111.73	273.668	45.9729	187.611	67.0686	229.394	119.945	171.715	52.5564	155.076	67.2774	96.3521	90.5609	158.683	124.545	446.445	168.699	82.0184	417.578	293.064	126.008	129.28	48.8531	72.8555	121.077	227.476	59.4149	87.0688	78.1386	102.011	159.493	119.945	63.5063	341.203	130.494	102.28	158.682	159.492	132.679	76.1775	44.3798	76.4559	66.4919	255.897	168.412	29.4794	82.1798	121.385	458.393
AKP15018	94.8559	158.72	11.6761	192.52	21.1993	187.759	49.4488	160.797	35.8762	149.81	39.3268	26.8128	25.4273	90.0776	116.41	228.638	130.229	40.2556	199.414	162.282	47.3862	32.2487	33.2085	47.99	81.492	179.119	37.6922	39.4365	39.1394	63.2077	57.2038	49.4488	39.916	186.396	142.693	51.0153	90.0774	57.2033	104.957	63.3347	13.2689	65.6387	48.0219	218.524	172.516	26.2452	48.1222	80.4858	228.007
AKP15019	183.655	95.4592	43.2123	262.26	109.502	334.876	27.2237	238.253	44.7926	176.232	105.031	58.9683	56.6195	54.5368	221.532	48.6424	156.98	90.2562	48.4933	196.49	90.6754	63.6021	38.853	58.7707	57.8561	235.561	95.7515	103.604	46.3517	36.8195	22.9754	27.2236	38.9147	128.789	185.999	29.4708	54.5366	22.9752	127.953	68.3702	48.2889	55.7081	59.1646	256.776	216.703	27.2119	73.402	57.6136	44.1901
AKP15020	0	334.304	9.76335	0	0	0	42.0613	0	55.5279	0	0	57.0997	60.6994	24.9661	0	0	0	0	0	0	0	0	62.479	292.585	175.494	0	0	0	137.924	184.206	0	42.0613	136.615	408.963	0	18.1068	24.9661	0	0	126.389	36.3679	218.982	132.078	0	0	145.018	0	145.272	0
AKP15021	267.496	66.3101	370.372	466.324	211.439	465.659	16.6859	319.717	64.7079	279.597	186.407	168.944	158.525	39.6168	383.048	85.5382	268.234	245.512	95.6709	475.978	120.757	86.7837	77.1112	115.403	79.904	329.644	166.283	43.0243	115.569	83.5149	23.2249	16.6859	112.853	90.9689	308.964	12.5703	39.6167	23.2247	225.908	151.462	397.203	114.841	109.704	447.169	321.226	40.5789	21.9217	76.0397	60.3618
AKP15022	158.324	34.2412	45.5006	217.48	135.313	190.579	36.3546	228.135	30.6449	168.202	135.261	29.3449	21.9782	16.6216	182.409	3.22652	194.956	94.0936	3.11377	45.0498	96.2524	101.586	24.3253	25.1003	39.1322	151.548	97.2041	62.6465	33.7064	29.7374	8.41605	36.3546	19.8486	36.8489	171.538	20.3029	16.6215	8.41598	78.5076	69.6288	53.8408	33.4829	41.9417	200.356	216.217	55.5332	57.9455	44.1164	2.42807
AKP15023	197.753	80.2488	125.36	264.589	211.611	271.622	64.7613	225.062	89.5032	304.811	215.044	90.2706	79.8289	19.22	243.779	61.0983	313.23	195.344	56.1943	153.043	228.181	353.835	83.9825	50.6708	117.996	190.113	217.919	104.818	60.3827	65.4786	65.7067	64.7612	42.9667	73.2479	312.579	50.2813	19.22	65.7061	94.4552	136.297	136.988	54.1871	113.936	221.618	338.011	54.1119	98.137	119.381	42.7399
AKP15024	210.722	330.633	232.159	224.229	169.065	248.087	327.872	176.022	334.262	199.559	186.622	176.345	193.641	306.135	167.58	168.243	184.446	180.979	142.75	142.167	146.819	124.257	338.556	318.587	391.42	223.032	170.411	519.854	312.066	417	359.034	327.871	266.292	271.071	180.933	409.936	306.134	359.031	121.123	624.026	220.901	322.314	385.744	222.426	177.193	130.929	482.215	379.808	160.635
AKP15025	196.878	1670.69	750.441	305.953	98.1542	285.126	1077.65	96.3995	1926.55	209.162	98.6299	493.456	351.767	563.508	266.341	170.386	107.747	51.1906	305.976	98.0354	35.6528	43.1352	1918.39	1046.28	1722.62	97.7161	0	256.619	1199.49	726.393	410.248	1077.65	800.861	2345.08	172.764	729.007	563.507	410.245	60.7448	5311.35	671.105	761.025	1928.67	199.756	230.754	1984.14	269.676	1831.47	463.571
AKP15026	388.746	451.98	1102.34	473.806	331.776	522.835	337.112	361.262	498.435	342.228	356.032	557.72	575.194	152.424	405.574	92.2094	385.974	352.082	81.472	355.212	227.924	179.243	491.234	237.07	465.13	401.38	295.978	354.271	201.741	316.189	283.261	337.112	150.646	394.713	418.934	345.76	152.424	283.259	213.584	1011.09	1118.97	217.379	513.527	393.607	428.567	236.247	366.379	453.661	82.0018
AKP15027	562.16	962.157	454.838	440.787	326.573	562.918	527.218	382.024	783.018	351.401	335.974	404.904	356.481	281.457	399.377	491.234	363.371	302.695	498.071	348.784	329.44	294.405	790.259	840.634	601.61	496.525	304.154	530.988	892.365	756.832	443.623	527.218	782.671	703.719	393.302	447.688	281.456	443.619	361.316	1488.56	461.107	937.814	817.651	497.704	360.597	545.633	510.565	599.673	643.992
AKP15028	649.687	762.58	355.067	579.471	591.97	591.903	718.474	526.912	827.237	512.264	609.913	606.239	640.991	578.794	547.735	520.622	635.582	547.54	469.707	341.351	483.457	390.58	800.781	748.066	621.049	664.137	559.232	776.486	915.767	665.505	423.667	718.474	764.082	729.981	455.111	625.824	578.792	423.663	561.574	1811.28	357.044	868.723	751.353	624.582	488.995	622.906	857.852	618.905	559.743
AKP15029	611.894	383.949	566.187	508.717	382.211	469.835	204.276	460.028	354.754	486.925	405.249	436.561	416.069	159.368	411.33	140.359	637.948	403.917	125.769	267.659	415.932	296.579	358.918	204.244	437.508	641.62	339.492	716.834	268.45	307.392	188.831	204.276	191.5	323.632	455.821	227.898	159.367	188.829	668.678	846.996	590.209	269.277	447.63	575.573	550.795	333.671	727.002	409.814	132.248
AKP15030	835.578	427.484	908.042	662.912	655.057	792.754	170.703	702.124	364.852	635.246	674.499	529.751	537.176	81.228	660.744	117.65	808.121	563.108	95.2682	408.489	400.607	262.411	391.909	251.661	449.723	827.211	534.651	150.366	299.251	305.68	228.327	170.703	221.139	316.605	701.354	144.286	81.2278	228.325	927.643	813.673	918.86	252.668	522.253	855.384	698.286	147.181	169.383	439.413	108.028
AKP15031	176.907	56.0027	24.0747	195.043	131.634	201.718	69.1439	214.133	39.3491	233.536	129.944	18.6415	13.9883	107.015	183.432	61.7503	185.204	126.989	69.2174	276.081	116.28	97.7721	41.5953	38.6734	65.4437	243.636	127.155	43.6247	44.0098	46.544	61.4389	69.1439	32.1742	37.4291	200.459	51.7418	107.014	61.4384	174.977	129.289	25.9812	36.2428	66.392	295.466	166.718	68.5103	47.1651	57.6567	63.1302
AKP15032	527.06	492.079	432.853	646.697	573.949	533.467	1151.98	535.304	189.208	578.058	723.884	575.231	545.968	1961.35	434.615	3420.18	616.757	611.773	2389.23	554.496	656.709	550.341	193.639	907.201	204.037	1004.43	599.923	1227.23	774.69	1322.07	2532.01	1151.98	1244.72	320.771	376.917	1280.61	1961.35	2531.99	709.143	380.488	452.832	1502.44	303.862	775.157	446.043	140.469	1276.92	217.332	3497.35
AKP15033	66.6878	57.224	23.0386	71.6431	60.0478	66.68	81.6376	73.1135	41.735	74.5324	56.9658	19.8093	18.5255	60.7066	52.6264	131.308	51.4845	58.6138	116.165	153.612	77.9427	105.555	40.2935	31.8523	65.6042	80.944	56.2469	88.7344	38.7746	59.8085	86.016	81.6375	27.419	43.8231	52.3301	85.8308	60.7065	86.0153	75.0162	82.942	20.4427	42.7918	52.0846	88.7489	53.267	24.6349	99.8911	70.7147	123.325
AKP15034	176.536	91.6398	50.7082	200.832	116.914	179.61	147.763	179.725	49.4695	150.205	180.052	68.9088	69.8012	56.3154	136.235	23.0393	124.714	146.339	26.9506	136.804	134.417	119.29	57.3729	97.6607	84.675	181.167	135.214	190.376	97.6037	85.5458	103.802	147.762	79.8343	92.1377	157.981	92.6686	56.3152	103.801	170.82	109.671	64.1106	94.8406	81.3661	189.075	118.308	20.8127	203.594	93.0124	25.2188
AKP15035	111.784	146.447	253.781	88.3727	93.7481	167.709	284.593	147.909	64.1837	107.405	143.583	373.467	395.87	173.851	85.2158	18.1717	78.4277	110.403	19.7079	105.442	153.785	113.629	56.3656	98.2251	124.139	143.005	101.412	502.552	122.435	172.859	211.941	284.592	86.9871	94.2131	84.4053	248.599	173.851	211.94	134.751	112.834	359.878	140.309	85.177	174.693	91.9796	23.9463	443.132	141.069	20.9681
AKP15036	202.967	139	96.3889	179.626	196.509	197.711	382.047	201.362	83.2873	138.346	196.523	140.885	136.801	361.487	150.969	432.013	149.893	168.082	375.899	246.407	164.831	126.583	82.9139	150.236	155.876	289.357	165.626	355.775	151.482	185.499	498.11	382.046	148.604	109.931	121.744	382.659	361.486	498.106	192.131	145.489	94.3205	154.136	102.35	276.985	135.476	89.95	390.348	162.054	441.504
AKP15037	173.319	171.511	40.4907	209.065	150.239	158.186	132.953	194.694	134.502	214.359	162.241	27.4657	21.3458	148.044	147.43	77.0454	189.019	174.348	90.0379	203.383	218.76	198.931	128.463	215.082	123.43	319.209	134.558	264.624	270.434	189.071	202.13	132.953	248.254	115.337	118.728	164.457	148.044	202.129	230.636	235.174	37.2654	251.061	138.541	301.174	145.065	120.586	256.919	124.488	77.1379
AKP15038	371.706	246.943	20.9901	377.391	274.815	283.188	195.925	289.909	136.788	289.397	292.562	20.4597	24.6494	225.432	279.19	88.4232	322.77	256.582	103.164	249.181	315.521	310.374	179.097	473.576	149.773	409.426	360.458	1599.64	507.889	453.068	232.365	195.925	552.312	212.688	194.257	254.326	225.432	232.363	292.577	276.25	20.8498	535.936	183.387	429.617	199.921	198.941	1026.68	168.883	91.3707
AKP15039	384.096	312.297	154.654	391.099	134.254	401.349	55.3848	469.731	271.474	332.281	165.206	109.803	100.898	88.8588	277.165	185.834	317.779	155.353	168.141	281.136	207.254	164.554	270.432	292.402	268.939	578.476	154.999	70.9542	321.87	381.331	84.5458	55.3847	301.829	260.037	286.414	35.7635	88.8586	84.5451	243.416	303.189	169.978	377.11	407.777	576.333	291.273	104.12	71.0825	291.036	124.85
AKP15040	488.901	194.958	55.664	491.469	248.45	486.599	143.332	499.409	163.92	433.473	283.593	60.5717	57.4292	245.721	433.306	672.895	430.802	280.459	641.932	657.384	407.899	344.932	152.346	206.284	228.573	665.919	267.444	128.577	205.8	291.17	258.526	143.332	190.381	141.276	327.109	137.272	245.72	258.523	434.358	233.81	52.73	242	192.718	711.243	414.247	111.495	142.437	218.564	726.843
AKP15041	173.084	191.091	15.5358	176.758	167.789	164.438	101.585	191.888	151.517	192.459	167.353	40.2838	37.0407	116.867	153.062	444.164	167.474	165.94	456.451	299.284	281.106	255.895	146.608	268.713	226.753	262.727	164.361	122.666	227.283	271.873	193.32	101.585	241.426	146.217	116.882	105.598	116.866	193.318	213.064	213.697	13.7652	227.585	160.304	234.652	195.769	133.462	157.08	206.724	481.98
AKP15042	1092.87	3192.38	6428.31	546.038	567.662	899.45	877.986	571.452	2246.75	436.822	565.957	4889.3	4001.88	671.613	570.225	1521.42	579.327	481.088	1324.57	467.11	670.128	717.217	2308.35	1948.05	2286.6	647.543	719.231	915.981	1176.72	1740.74	781.163	877.985	1072.69	2120.43	597.711	734.626	671.611	781.156	697.13	1336.15	7413.67	1395.89	4313.88	566.524	740.25	858.797	1534.36	2377.51	1120.99
AKP15043	351.799	277.318	29.2103	232.359	231.416	195.67	749.252	199.347	210.685	190.535	264.65	98.8027	79.1688	774.399	219.334	494.408	193.483	261.055	487.305	119.713	241.19	180.769	212.347	703.154	437.422	187.764	268.167	1282.06	642.935	747.941	1054.96	749.251	634.036	226.317	190.6	823.906	774.397	1054.95	280.412	260.477	30.2467	500.48	189.745	225.521	255.218	230.696	1300.68	425.98	546.37
AKP15044	224.511	389.477	108.14	145.216	203.008	129.291	631.356	150.075	322.792	140.791	227.469	89.1756	87.8741	704.86	130.127	76.0399	128.781	245.913	91.0657	521.147	377.208	386.39	312.83	391.44	555.994	187.766	247.781	641.665	457.654	885.842	981.176	631.355	340.649	293.658	100.104	777.907	704.858	981.168	222.527	408.601	108.362	357.366	361.819	189.092	148.355	215.068	594.219	574.079	90.9776
AKP15045	89.0945	106.196	92.0977	153.454	113.623	149.319	76.8643	154.268	127.173	129.788	128.156	142.488	129.025	37.345	98.5521	39.5415	126.097	135.733	40.9016	282.111	119.074	127.026	133.057	119.962	121.72	165.852	133.961	68.4947	104.889	114.887	50.1948	76.8642	85.7567	107.043	86.8688	84.4933	37.3449	50.1944	139.33	179.005	94.7445	105.909	92.9931	174.149	121.152	151.534	90.4656	123.149	43.5435
AKP15046	339.719	253.21	130.052	442.518	408.246	378.901	140.844	405.609	360.613	281.554	446.298	62.7511	61.3347	89.4929	373.056	38.7118	471.92	389.929	52.6085	1095.89	331.062	260.508	349.919	158.502	351.601	463.134	356.15	81.4464	165.113	165.948	213.644	140.844	131.385	205.803	239.92	158.256	89.4927	213.642	353.639	329.378	160.54	138.608	307.593	432.508	405.944	510.661	117.381	327.872	49.1667
AKP15047	38.8989	66.0201	29.7148	92.4825	66.6267	76.3174	139.915	79.5043	53.0278	70.2004	74.8999	21.0825	18.5367	126.512	63.2769	41.8146	89.5946	83.3952	49.1846	359.802	171.222	207.522	55.3361	25.4842	111.15	133.488	80.7873	81.1081	48.5452	83.5635	135.508	139.915	33.3555	44.1504	49.4216	154.921	126.511	135.507	49.2223	78.0668	30.4009	60.5884	59.7331	134.29	80.5202	54.4735	76.4425	111.453	38.2817
AKP15048	232.506	467.427	136.559	277.715	298.592	229.76	863.895	243.216	302.412	229.53	341.046	199.323	181.054	809.767	229.504	366.737	295.664	333.573	355.028	412.325	420.676	382.979	308.322	391.788	475.923	370.091	369.223	644.832	448.201	670.366	942.725	863.895	366.861	369.954	189.827	1061.94	809.765	942.717	359.92	473.518	152.457	455.875	375.723	338.213	267.65	190.538	650.508	474.339	346.098
AKP15049	129.026	265.996	55.943	736.213	252.156	705.833	238.917	151.458	216.481	138.722	258.402	71.7835	72.1901	317.813	131.953	134.298	265.241	260.432	143.191	291.922	255.271	198.132	223.773	226.564	324.847	773.858	291.756	250.311	254.183	264.389	317.249	238.916	174.313	234.669	104.801	235.599	317.812	317.246	125.92	425.861	62.2077	202.223	290.257	778.036	259.726	272.428	212.832	326.587	158.084
AKP15050	187.58	215.891	384.611	344.136	138.546	194.827	246.277	232.678	134.473	344.441	133.127	428.974	475.618	203.149	268.944	4.75719	236.685	115.61	8.6718	139.636	161.038	155.259	141.668	138.128	121.575	224.132	98.4328	651.997	225.189	96.0169	322.625	246.277	182.905	161.481	308.307	319.225	203.149	322.622	128.613	253.932	399.264	262.264	204.709	318.83	204.588	58.8669	676.714	95.9003	11.6349
AKP15051	67.1644	72.5815	45.0574	93.647	46.3907	105.664	110.18	124.634	25.5943	101.024	49.3373	28.2141	24.9844	92.8417	83.5171	47.0358	73.8742	49.5027	45.4652	79.4781	54.5427	39.3322	22.2801	38.3701	50.6581	98.444	48.7449	57.9	47.7753	57.3897	153.212	110.18	35.5897	40.094	64.6935	93.8653	92.8415	153.211	56.0975	51.2636	48.7366	56.1125	61.3481	121.119	79.6435	7.25014	64.1012	55.1107	50.1566
AKP15052	900.21	665.065	133.979	753.618	655.735	702.92	555.224	742.762	464.017	768.547	730.249	326.996	316.129	903.036	658.654	3946.89	533.187	608.414	3888.47	857.188	626.247	458.999	467.018	941.164	816.937	784.062	653.179	657.95	807.323	935.125	759.362	555.224	816.384	559.309	579.675	551.04	903.033	759.615	1134.06	700.354	128.008	902.218	625.53	844.821	627.91	404.162	795.233	800.891	3931.85
AKP15053	1608.81	1113.33	498.993	1575.71	1467.18	1527.37	800.978	1753.65	743.615	1720.74	1525.74	540.801	490.981	1370.51	1418.94	7995.15	1424.15	1468.59	7425.27	4512.96	1737.84	1567.15	739.264	1429.91	1109	2075.13	1491.9	528.443	1373.88	1885.95	1102.99	800.977	1245.22	788.263	1272.68	751.066	1370.5	1102.98	1857.76	945.252	594.355	1831.12	1002.55	2022.78	1332.93	480.661	643.32	1123.93	7605.59
AKP15054	70.3127	86.6295	83.5589	74.2041	75.0796	80.7589	79.4634	68.342	76.9407	69.3729	83.2639	57.6196	58.9494	48.8716	47.3964	25.5701	92.9709	64.3058	36.0485	88.7893	49.6649	45.4684	63.522	77.544	115.116	108.167	75.6326	81.9876	94.3432	137.915	188.611	79.4633	88.2064	73.4059	52.4916	97.6776	48.8714	188.609	57.7974	95.7346	79.4686	102.256	92.4449	83.7084	99.5544	61.0662	93.9158	105.078	33.9635
AKP15055	138.446	58.0854	29.0581	148.272	136.824	135.497	68.5534	149.495	46.8495	157.931	167.562	17.1966	19.356	84.9202	114.237	16.8021	149.023	121.903	15.4278	164.611	113.893	137.169	48.3329	61.664	72.0722	184.455	134.473	174.667	57.8905	89.8584	81.0579	68.5533	57.7313	50.9224	120.414	89.9771	84.92	81.0572	185.229	87.3236	30.4424	74.4143	77.6541	157.969	114.341	57.2543	134.879	96.9386	11.7849
AKP15056	142.93	87.6679	49.3781	168.516	161.748	128.541	132.362	172.867	79.9591	155.568	185.119	42.6042	38.0891	146.375	144.064	63.1276	176.591	152.995	84.521	405.567	160.929	181.458	82.4427	114.209	126.41	234.037	163.881	167.445	139.709	153.298	139.243	132.362	162.34	80.982	125.044	130.409	146.375	139.242	164.141	126.395	51.2621	153.011	93.2396	192.505	139.054	161.432	142.612	121.847	69.009
AKP15057	791.685	773.071	986.486	1185.12	1553.61	1152.89	415.771	972.667	638.363	1312.23	1230.58	1127.88	1031.97	429.333	1067.83	428.828	1519.83	1587.73	495.746	1217.86	1099.85	1160.14	673.132	955.488	1248.62	1046.08	1415.03	111.191	997.027	1325.75	383.662	415.77	769.268	793.029	1640.93	517.113	429.332	383.659	564.458	588.176	1081.72	930.83	964.042	912.535	1900.9	794.33	111.791	1193.37	407.564
AKP15058	673.753	391.699	28.7228	960.965	802.203	768.72	333.058	1140.95	212.785	1401.5	1036.88	30.6135	34.4905	352.482	1116.4	101.859	1647.49	984.412	128.188	1053.62	1589.77	2338.32	211.292	1163.86	189.056	1048.93	906.877	562.4	1384.82	617.886	202.073	333.058	1417.08	452.659	1081.23	422.164	352.481	202.071	819.296	389.391	31.2473	692.39	238.993	975.811	1249.99	96.8319	658.598	186.838	109.612
AKP15059	9.85361	262.225	11.9496	0	0	0	1.01136e-07	0	138.417	0	0	0.00379633	20.4662	0	0	11.9706	0	0	13.8185	297.099	0	0	136.423	266.221	92.1318	0	0.00409974	0	307.557	112.096	0	1.01136e-07	262.633	226.549	0	6.21455e-05	0	0	0	207.085	17.3449	193.35	219.068	0	0	9.75135	0	89.0284	12.254
AKP15060	852.808	358.988	115.146	548.5	485.704	426.214	741.22	604.374	437.867	1071	537.999	270.398	266.017	668.657	544.023	331.701	763.094	632.855	359.987	351.991	712.258	614.393	447.88	364.088	390.137	490.925	664.017	1263.41	436.069	655.621	584.739	741.219	455.69	290.235	705.02	809.186	668.655	584.734	1856.56	420.56	123.093	647.17	640.462	496.533	741.164	253.055	1210.22	370.242	381.125
AKP15061	144.915	380.125	40.6385	347.232	182	257.774	117.229	165.115	187.24	127.65	253.723	94.9051	92.7998	77.6337	157.216	27.7619	337.006	223.81	38.2894	203.744	157.78	102.495	184.05	307.55	146.541	436.185	221.586	151.959	383.871	362.607	117.93	117.229	386.529	205.026	125.931	101.447	77.6335	117.928	132.791	211.698	35.4025	413.621	159.607	388.481	310.946	67.2653	153.789	141.563	35.7924
AKP15062	163.339	134.069	6.64589	319.092	116.164	269.515	69.4085	173.086	124.561	127.306	148.827	10.6003	7.51236	48.6658	170.421	70.5613	238.411	135.014	72.8308	91.3116	96.4444	55.79	124.796	132.046	77.4997	246.159	127.333	41.4881	122.663	84.4745	60.5663	69.4085	117.53	113.883	132.692	71.1502	48.6656	60.5658	144.808	182.928	8.7207	95.4726	96.8016	258.75	377.454	72.4327	39.5146	88.3982	53.8146
AKP15063	75.1326	70.7694	5.0328	129.268	42.8087	122.588	19.5835	119.298	69.0195	104.527	49.4013	5.8551	7.23355	18.8892	118.953	43.6887	107.569	31.6287	46.792	69.2369	34.3385	27.0435	62.9126	58.2707	69.2403	96.7774	37.004	21.4223	45.8692	43.8672	23.9631	19.5835	45.8769	59.8433	102.932	23.0331	18.8891	23.9629	61.2652	120.26	5.59383	49.2129	48.3174	129.006	125.014	60.9744	23.9587	75.4214	39.7524
AKP15064	75.7245	52.5828	8.88714	124.885	44.9292	109.307	42.1706	121.746	52.2843	98.0036	46.1245	7.53265	6.53948	72.4583	97.9161	66.6889	88.8348	53.1372	68.2271	131.83	50.6297	49.906	56.2308	38.8199	63.1399	124.324	53.0841	55.1483	35.3172	48.7749	59.5681	42.1706	36.1327	47.6308	74.1886	50.759	72.4581	59.5676	64.6967	92.0738	7.79625	50.5983	50.856	156.511	103.546	33.2059	57.2389	56.8544	62.4656
AKP15065	136.797	92.8865	22.8034	223.471	81.5702	197.909	84.3408	186.26	95.1953	144.852	95.7789	28.6885	23.6284	117.64	157.34	151.087	192.476	99.8966	154.831	88.4811	80.1569	69.3738	98.0387	104.441	90.1229	225.854	79.8926	129.956	113.238	151.332	149.539	84.3407	110.492	105.355	145.588	106.464	117.639	149.537	143.669	134.249	22.3465	130.568	92.9264	233.959	205.143	34.7428	144.294	106.524	139.041
AKP15066	70.4639	43.5004	10.0348	162.432	43.0665	173.666	86.8366	143.47	31.4711	150.099	45.98	8.04911	8.77317	116.473	128.727	92.1429	140.881	35.0385	91.1324	112.698	27.4277	23.2792	32.2938	27.4183	46.7158	159.207	36.0642	52.0752	29.1734	48.5644	112.116	86.8365	27.0052	32.901	136.445	80.1593	116.473	112.115	43.9769	47.2475	9.88012	36.8012	35.3516	166.123	151.49	34.1018	50.3973	53.0536	93.5508
AKP15067	403.389	88.0407	165.307	604.885	222.944	622.744	100.85	536.43	87.8522	451.105	223.931	222.079	205.153	165.596	636.007	543.798	446.506	139.682	486.908	68.5099	109.411	81.9181	89.1149	148.958	65.5444	454.238	119.337	156.387	155.321	105.837	76.2491	100.85	139.52	83.0786	593.792	77.3944	165.596	76.2485	250.005	116.554	184.878	210.663	87.4683	508.365	468.64	106.748	116.641	62.0718	440.124
AKP15068	431.099	65.4967	71.0481	770.835	344.639	862.283	54.0935	685.634	70.7135	535.637	366.011	90.0284	84.0362	30.6798	882.607	42.2692	535.046	223.139	53.3864	43.3286	197.673	143.204	69.8672	99.277	37.6769	460.033	222.253	120.933	126.88	64.3137	43.5305	54.0935	111.127	64.494	814.922	28.3415	30.6797	43.5301	248.835	81.1756	69.2833	137.122	66.8715	533.301	619.678	86.8988	109.706	39.2274	39.6108
AKP15069	412.855	53.0569	94.7463	858.439	398.563	908.792	37.168	745.343	61.6124	573.982	419.404	65.0688	56.9143	34.7396	1004.75	17.3781	624.759	280.842	19.3528	55.7295	192.794	114.719	54.211	51.677	29.8544	436.494	280.836	100.291	49.8459	66.3677	40.0472	37.1679	47.4039	46.8141	849.786	28.5615	34.7395	40.0468	232.624	80.0998	91.1758	62.4855	64.6606	524.838	658.79	57.9023	91.5235	32.5284	15.0449
AKP15070	456.934	518.291	166.943	673.073	580.508	481.736	422.601	559.073	392.323	568.12	657.121	234.514	213.131	382.131	471.46	127.482	1153.8	720.187	189.9	719.885	540.567	436.783	389.351	849.184	314.308	874.756	645.563	447.263	787.242	691.125	519.792	422.601	671.786	474.449	398.092	477.969	382.13	519.787	608.02	358.42	175.244	568.633	414.154	694.8	820.91	132.386	478.3	311.646	161.01
AKP15071	266.707	127.108	106.46	455.454	134.008	477.173	238.553	485.822	145.715	475.425	149.02	43.8082	42.0366	254.095	375.792	59.1427	418.531	158.771	75.4846	359.083	128.833	134.907	149.886	93.2983	147.749	541.616	161.027	327.746	92.6844	173.666	349.794	238.553	74.7928	99.9606	403.253	317.916	254.094	349.791	284.972	158.372	124.819	83.2605	114	534.616	405.791	121.389	352.398	157.594	69.2541
AKP15072	0	726.367	88.5208	43.7242	0	0	244.458	0	1089.2	26.5703	28.1906	39.8233	21.1669	121.886	0	6.422	15.3983	19.5086	11.0179	91.7041	27.1743	0	963.492	518.356	1001.42	18.6196	21.2608	183.368	443.969	431.298	134.009	244.458	323.022	831.226	0	176.796	121.885	134.008	0	1537.69	31.7053	360.988	829.044	52.7029	0	866.921	137.03	742.995	9.66558
AKP15073	142.893	139.634	205.762	497.412	160.907	443.535	35.4576	473.307	201.007	445.845	208.455	55.2137	56.1862	42.7119	452.996	61.4901	386.476	110.966	72.2673	594.066	85.0132	72.758	201.729	68.2078	143.194	420.991	139.073	36.5054	82.5991	69.487	36.3262	35.4576	53.2045	151.808	433.351	38.6089	42.7118	36.3259	118.509	239.902	206.04	71.0765	155.142	445.919	409.153	177.725	42.2195	127.266	50.7405
AKP15074	82.547	76.1089	61.1808	109.382	113.174	102.858	38.6777	87.7655	112.351	109.274	96.7376	26.4271	30.311	65.9085	81.6059	242.019	92.7726	89.9409	191.893	330.702	77.5898	67.4984	120.359	43.4999	82.4855	131.203	104.146	124.887	48.199	54.2057	70.8658	38.6777	34.6986	63.1873	83.5236	47.1387	65.9084	70.8652	103.695	166.251	60.628	49.5838	105.266	104.002	96.3185	76.0753	125.633	84.0439	165.375
AKP15075	302.465	222.38	114.999	247.705	351.855	302.511	67.9383	381.692	268.552	451.575	272.703	71.6546	65.6134	59.5581	190.283	233.163	215.616	275.255	205.215	1313.5	210.588	134.42	261.868	136.888	234.301	336.352	320.432	35.2804	114.948	158.412	117.28	67.9382	83.4628	146.34	256.37	54.6683	59.558	117.279	276.521	328.727	90.8245	158.301	308.926	298.571	243.221	141.314	52.4856	229.833	219.028
AKP15076	331.436	123.988	64.2691	358.027	238.021	324.348	412.32	442.272	133.743	467.02	209.16	47.4608	47.895	639.093	368.078	828.842	328.209	242.174	594.976	332.715	293.682	247.992	131.283	164.612	183.055	485.09	229.108	824.782	189.476	328.668	679.537	412.32	280	120.316	363.331	495.946	639.091	679.531	423.03	165.967	63.2583	392.497	142.002	453.949	307.132	157.506	862.948	182.53	836.055
AKP15077	331.298	0	0	803.815	0	748.349	0	854.979	0	1062.81	0	0	0	0	955.862	0	0	0	0	20.5845	0	0	0	0.947674	125.879	654.506	0	0	0	142.746	0	0	0	0	1060.27	0	0	0	231.496	0	0	0	0	702.703	0	283.135	0	100.066	0
AKP15078	0	0	0	0	0	0	0	0	0	0	0	0	0	0	0	0	0	0	0	0	0	0	0	0	40.3014	0	0	0	0	22.1583	0	0	0	9.83888	0	0	0	0	0	0	0	0	0	0	0	69.7775	0	27.1831	0
AKP15079	151.911	0	0	278.029	0	289.071	0	351.391	0	322.834	0	0	0	0	349.98	0	0	0	0	42.7377	0	0	0.0722692	0.0350102	31.8883	206.221	0	0	0	24.1074	0	0	0.104063	0	400.123	0	0	0	100.553	0.0730967	0	0	0	224.726	0	54.4563	0	28.566	0
AKP15080	213.229	0.151214	0	255.473	0	255.354	0	333.035	0.0816292	276.217	0	0	0	0	349.555	0	0.129826	0	0	28.4358	0	0	0.122464	0.0197755	29.8325	176.61	0	0	0.0207956	39.6906	0	0	0.0391867	0	353.764	0	0	0	181.956	0.0825772	0	0	0	196.847	0	75.163	0	25.8168	0
AKP15081	0	0	0	0	0	0	0	0	0	0	0	0	0	0	0	0	0	0	0	0	0	0	0	0	245.073	0	0	0	0	224.575	0	0	0	0	0	0	0	0	0	0	0	0	0	0	0	1025.43	0	247.951	0
AKP15082	785.501	169.778	161.574	824.705	57.8494	926.086	14.9547	1089.56	217	1042.49	63.3819	87.5068	83.7102	16.988	1244.53	21.237	499.368	52.4701	16.9498	191.617	48.684	44.8764	231.589	152.506	193.056	604.056	56.6627	113.593	174.458	180.027	5.74215	14.9547	117.163	186.09	1256.23	13.6525	16.988	5.7421	544.041	289.508	147.463	275.791	211.016	707.067	572.754	485.763	88.7859	160.296	21.0601
AKP15083	527.362	1177.77	462.367	363.97	41.3484	371.033	92.6471	395.815	446.648	515.482	59.7793	185.064	183.043	150.443	314.931	13.8113	427.958	58.9723	14.1054	850.024	87.0493	85.1074	436.236	1091.79	486.456	313.349	59.473	133.198	1360.77	806.108	222.198	92.6471	953.919	705.94	362.831	127.911	150.442	222.574	463.741	812.642	488.363	975.13	1123.7	463.679	365.271	65.1893	98.92	503.851	17.6616
AKP15084	447.715	505.42	224.307	536.34	198.893	616.359	104.71	478.622	465.466	429.088	192.769	104.559	100.332	157.175	403.178	785.051	456.212	241.231	690.571	638.795	210.349	144.22	474.402	341.133	376.99	527.246	247.65	328.776	364.22	397.49	130.702	104.71	296.842	431.088	422.884	132.574	157.175	130.701	410.917	792.779	201.355	390.864	544.037	622.148	647.55	224.58	327.589	408.422	704.681
AKP15085	298.978	437.564	155.013	333.721	359.763	241.547	474.971	281.53	605.898	235.618	320.878	84.3323	74.3961	481.849	230.964	628.747	214.332	406.24	688.15	738.808	424.402	342.676	596.918	329.373	471.258	374.586	450.232	556.986	407.682	397.867	666.788	474.971	285.432	428.739	170.548	498.635	481.848	666.782	447.336	843.244	153.585	401.214	507.107	354.972	194.592	450.675	533.011	489.953	708.933
AKP15086	258.034	342.223	118.459	203.556	150.084	196.961	250.974	201.186	394.093	188.801	113.109	55.7001	45.8133	264.518	136.309	685.018	138.656	136.232	700.479	496.207	148.149	120.081	420.256	279.163	368.739	256.627	148.468	231.388	284.045	398.543	329.895	250.973	209.971	308.501	133.092	249.086	264.518	329.892	344.588	806.04	108.372	365.993	396.397	270.107	158.575	279.682	258.813	351.002	749.963
AKP15087	222.03	414.002	271.808	200.539	141.397	241.965	230.646	197.75	460.153	182.126	143.503	105.708	95.3031	176.395	186.528	18.773	150.56	151.42	15.8264	396.46	179.418	132.977	483.165	196.946	339.845	202.703	154.304	279.105	181.497	258.077	211.067	230.646	141.957	335.154	164.97	284.503	176.395	211.065	285.272	790.801	318.315	188.471	443.958	228.438	132.966	242.498	231.365	361.992	14.7769
AKP15088	1105.2	1311.17	548.804	1109.45	961.634	972.049	1637.58	1106.27	1322.79	1087.46	953.81	705.409	712.605	1630.36	830.185	4471.44	970.92	986.375	3833.36	1615.85	860.311	690.801	1349.18	2125.2	1214.73	1370.48	964.301	1005.77	1622.48	1946.16	1838.11	1637.58	1675.89	1163.43	730.003	1585.36	1630.49	1838.09	1406.35	1382.51	581.316	2059.32	1064.54	1302.06	953.076	976.15	1051.64	1236.86	3976.4
AKP15089	927.708	2409.71	552.911	1203.25	668.026	1171.44	943.093	1184.4	2231.82	1158.53	735.298	813.087	819.765	1217.92	864.755	471.608	1023.58	893.404	633.519	936.444	789.672	639.293	2252.15	3771.6	2134.11	1341.75	898.155	536.211	3833.36	2768.72	1689.52	943.092	3487.12	2590.69	972.475	1227.85	1217.92	1689.5	1032.65	2272.83	579.128	2919.84	2074.37	1504.46	920.421	918.964	578.998	2116.84	683.139
AKP15090	275.761	551.864	133.922	429.018	254.914	383.484	364.951	428.218	652.692	433.056	285.547	90.1714	88.2925	332.743	306.951	420.737	305.879	327.777	466.295	770.169	405.15	375.456	647.819	412.249	620.488	462.337	308.844	239.09	508.95	557.703	447.275	364.951	377.236	452.482	380.263	419.241	332.742	447.271	407.185	824.402	128.736	521.835	477.359	468.499	401.848	364.301	222.339	647.969	463.053
AKP15091	476.41	436.945	136.762	650.105	436.287	684.171	265.381	678.963	459.54	578.724	446.019	94.0514	87.9067	170.024	596.327	181.104	560.983	495.195	208.081	1121.75	923.716	883.893	470.226	254.344	556.024	603.436	524.673	200.109	333.145	402.57	255.348	265.381	232.501	333.222	601.885	245.578	170.023	255.346	603.603	729.146	150.964	377.854	417.071	711.216	707.632	345.069	171.412	543.457	192.461
AKP15092	231.799	192.328	54.9005	454.121	312.734	382.528	254.769	432.48	185.729	342.972	311.823	32.9514	30.5451	171.854	305.143	343.656	303.342	322.327	358.669	959.93	730.138	751.649	195.951	77.3201	209.915	426.703	332.701	281.119	103.154	140.866	275.438	254.769	75.3158	130.114	317.159	265.826	171.853	275.436	286.175	386.859	44.8291	131.242	181.1	447.947	322.858	199.13	268.948	218.64	349.404
AKP15093	185.453	230.209	80.0106	250.906	218.991	274.667	175.749	268.685	281.198	222.596	248.084	71.7188	63.3775	122.787	207.49	189.341	199.562	256.388	206.132	608.091	282.149	197.994	274.463	100.348	455.11	301.022	257.395	396.887	136.591	197.023	220.08	175.749	110.824	201.978	202.722	187.312	122.787	220.078	224.296	506.597	90.6926	171.425	245.12	330.307	206.179	280.404	353.234	469.596	172.068
AKP15094	149.509	360.959	53.2696	250.412	191.315	242.989	201.633	203.675	334.333	210.607	224.907	58.6832	52.5932	214.992	162.845	178.272	144.327	256.281	216.705	371.187	240.263	170.517	337.889	300.578	478.918	241.305	224.695	266.06	320.67	365.919	284.715	201.633	267.932	361.824	181.177	282.582	214.991	284.712	201.689	702.164	58.5918	364.036	370.597	289.646	160.145	124.656	256.706	474.904	199.879
AKP15095	382.931	283.044	36.5151	532.316	332.514	494.172	185.812	549.488	287.425	442.001	395.185	30.0344	30.7916	229.088	494.893	156.954	440.891	386.732	196.57	488.65	315.078	294.836	285.99	204.834	458.173	490.847	374.562	261.333	232.877	286.982	177.23	185.812	174.805	263.78	424.409	231.833	229.088	177.228	433.095	552.426	35.0253	240.132	284.629	525.354	537.962	238.029	227.474	459.746	184.447
AKP15096	341.744	338.319	175.662	521.621	217.461	620.035	329.827	521.921	297.255	506.844	236.44	135.451	137.154	457.1	374.474	1131.57	326.368	223.282	1144.78	855.835	178.548	114.978	277.659	191.609	466.952	550.247	177.675	280.939	247.347	518.197	392.068	329.827	217.427	245.269	466.489	347.19	457.098	392.065	294.395	450.765	172.415	443.095	325.285	603.203	347.482	151.371	264.851	524.928	890.665
AKP15097	137.75	150.342	21.7618	236.2	89.7305	252.335	108.823	208.506	93.9961	181.877	87.1125	31.2912	31.6647	166.154	180.157	286.722	126.693	79.5924	277.775	374.064	55.6391	40.2406	94.6698	110.987	166.704	204.966	76.7821	74.9504	99.2692	156.135	129.091	108.823	93.4425	121.786	171.83	96.6508	166.153	129.09	99.6945	206.529	19.2114	138.257	130.45	235.594	168.926	94.5908	70.3145	165.26	309.851
AKP15098	91.4515	163.225	153.139	277.403	65.4675	265.813	34.2276	173.602	202.066	197.636	67.8405	99.9001	81.5008	24.3796	159.881	211.68	253.327	73.4083	259.722	77.5741	42.8038	42.0769	177.949	135.466	117.817	257.442	113.491	62.5807	137.49	92.7497	30.7833	34.2275	114.289	168.299	224.701	37.5728	24.3795	30.7831	59.2545	275.122	132.621	172.528	183.89	302.852	272.709	199.773	43.9682	80.7806	247.403
AKP15099	0	0	0	0	0	0	0	0	0	0	0	0	0	0	0	0	0	0	0	0	0	0	0	0	0	0	0	0	0	0	0	0	0	0	0	0	0	0	0	0	0	0	0	0	0	0	0	0	0
AKP15100	965.53	0	603.575	1134.82	504.391	1703.18	22.0062	607.178	0	648.082	552.585	87.4963	76.8489	15.0259	642.605	988.422	668.159	642.619	839.788	94.3378	509.354	432.404	0	0	0	1014.8	589.188	5.17588	0	0.152062	27.9938	22.0062	0	0	614.07	9.36604	15.0259	27.9936	787.071	0	757.831	0	0	958.971	635.773	0	7.09053	0.722894	1042.08
AKP15101	460.594	230.555	26.3376	488.247	353.273	468.238	42.271	636.927	353.002	504.787	366.25	6.79553	4.81596	66.3581	529.464	22.6478	605.858	378.783	26.3715	56.7985	365.64	330.787	321.113	112.334	251.895	612.158	379.936	106.387	255.058	97.608	35.2543	42.271	151.748	341.162	356.311	38.7884	66.358	35.2539	713.029	351.837	30.2974	131.097	280.32	651.517	658.397	325.453	116.916	244.608	22.3579
AKP15102	405.147	145.516	163.696	341.619	256.126	402.01	249.345	315.104	83.9566	281.736	194.841	109.127	102.68	415.229	255.407	54.2188	296.142	207.695	48.3038	219.583	249.061	195.83	83.7623	80.149	140.91	362.091	195.318	881.64	127.378	172.545	399.824	249.344	83.2017	80.8127	274.971	390.595	415.228	399.82	554.533	107.216	151.895	160.332	134.945	374.062	281.012	25.4308	505.899	135.316	45.9191
AKP15103	557.754	413.001	1574.13	954.56	783.071	988.177	298.28	1127.24	460.374	1191.92	830.424	653.041	738.522	307.231	875.628	96.6685	1160.46	653.435	83.1995	2395.12	434.782	309.718	479.272	604.647	545.726	991.174	604.035	449.674	596.743	448.7	400.769	298.279	341.933	431.371	1215.16	271.916	307.231	400.765	934.624	702.974	1890.67	557.778	681.819	1019.23	1055.26	136.112	317.597	616.101	105.507
AKP15104	3500.37	8062.99	1402.96	5549.83	4368.31	5294.96	15203.6	4024.57	11180.6	3910.91	4036.05	2413.12	2320.3	18394.3	4139.93	40215.8	5048.21	3802.67	35493.7	5319	2394.2	1896.98	11611.2	6592.31	10091.2	6053.09	3809.9	12204.5	6674.45	11368.1	22192.5	15203.6	6554.5	6802.75	3624.38	16755.3	18394.4	22192.5	2599.19	9472.12	1743.8	10141.8	10474.4	5680.84	5214.35	6545.95	14540.8	10173.3	34796.1
AKP15105	617.732	921.166	4789.19	1331.77	1429.76	1115.01	1167.97	816.189	897.203	793.423	1287.97	5976.26	5779.94	483.555	1119.13	18.3246	1312	1367.05	30.7076	513.196	792.525	881.128	892.53	453.857	976.849	1408.55	1159.7	273.781	444.37	412.861	301.794	1167.97	307.187	1302.72	853.831	590.784	483.553	301.791	421.679	1953.68	7658.65	515.944	1412.02	944.265	886.27	297.704	252.333	963.668	20.5245
AKP15106	1013.65	1304.41	2339.67	2303.4	1793.43	1991.95	747.346	1874.75	1164.46	1880.5	1800.57	3867.42	3804.7	614.529	2263.72	238.957	2626.56	1700.6	405.923	589.591	1457.8	1805.57	1145.49	1170.3	1238.39	2246.04	1617.93	774.174	1223.46	1156.45	554.495	747.345	1128.97	1347.82	1727.14	631.938	614.528	554.49	616.037	1914.78	2658.94	1365.36	1423.15	2109.21	2246.93	621.591	707.028	1266.19	325.945
AKP15107	6180.26	3811.4	6490.39	6997.7	5740.44	6216.74	5294.34	5117.17	4140.14	4455.88	5556.14	15573.6	15380.7	3444.73	7448.47	616.428	7237.76	5309.63	955.464	1537.55	5951.84	6612.97	4211.38	5049.22	3773.28	6991.48	4975.88	6884.06	5037.52	2801.64	2002.61	5294.34	4504.46	5762.46	5640.37	3281.49	3444.72	2002.6	4171.25	5993.32	8305.68	4097.41	3849.95	6058.22	6065.58	7633.88	8715.05	3909.51	740.781
AKP15108	4447.89	4293.27	3286.2	4107.5	4873.91	3636.24	2762.5	3353.1	4187.84	2904.32	4876	4604.37	4609.3	1057.1	4296.52	911.745	3929.8	4368	1095.24	2227.86	2728.69	2605.61	4170.06	3758.21	4360.43	4739.39	4070.84	1897.99	3721.75	3640.69	2585.49	2762.5	3427.8	4151.19	3364.63	1930.32	1057.1	2585.47	2626.67	3420.91	2669.26	4101.01	3637.84	3993.66	3093.18	4875.08	2094.23	4331.91	893.232
AKP15109	6995.13	4217.02	7500.57	6659.39	12072.9	5660.64	4282.72	7552.48	5433.42	5145.35	9920.69	10192.8	10980.1	1604.22	9138.63	2952.82	7033.26	9360.25	3377.3	1054.29	7020.73	6984.4	5416.17	2117.41	8116.58	8341.62	8606.58	2996.83	2415.11	2639.67	3276.12	4282.72	2021.19	5498.46	6723.16	3676.2	1604.21	3276.53	4549.78	3601.93	5902.98	2980.09	3706.9	7161.58	5944.34	11028.9	3369.99	8308.06	2754.43
AKP15110	9176.87	4832.82	8623.88	9558.07	15487.9	9116.31	6824.45	12090.3	5301.09	8172.4	15139.5	12725.9	13039.1	4364.95	14010.1	1933.28	10986.3	14461.3	2744	2924.82	12009.4	11340	5269.42	2971.41	5781.44	13368.6	14998.8	16405.1	3338.36	5165.13	3370.33	6824.45	4372.95	5115.83	9743.96	8368.79	4364.94	3370.3	6786.76	2823.12	7219.42	6498.75	4579.37	11112.5	9674.01	5817.47	20645.8	5921.87	2409.94
AKP15111	427.846	845.339	252.157	426.487	558.557	390.748	1030.51	371.173	683.68	349.81	594.843	211.045	209.498	827.703	496.033	468.906	305.567	576.131	551.5	221.934	408.599	332.232	681.64	437.683	1262.89	395.719	554.882	413.484	401.129	474.403	1006.02	1030.51	367.523	1004.86	436.416	887.68	827.7	1006.01	269.295	1120.31	250.296	470.367	708.596	378.704	324.895	953.14	430.636	1261.5	589.419
AKP15112	0	841.204	0	0	0	0	322.282	0	638.199	0	0	0	0	198.653	0	0	0	0	0	0	0	0	724.228	440.044	818.085	0	0	0	393.957	302.448	106.173	322.282	500.8	1115.68	0	16.0082	198.653	106.172	0	1018.08	0	352.004	977.953	0	0	1446.95	0	1341.43	0
AKP15113	353.288	827.841	101.277	402.557	418.241	415.015	733.253	373.572	718.645	339.54	447.852	93.5346	98.0468	477.479	417.706	331.342	270.278	493.597	398.764	251.359	388.285	301.673	726.944	419.49	1205.87	381.85	480.63	248.057	448.063	481.67	963.949	733.252	386.516	906.54	391.319	593.641	477.477	963.94	219.785	1160.42	89.6657	493.667	799.532	381.663	297.869	1210.16	242.232	1209.43	415.725
AKP15114	55.9768	9.30001	33.7957	129.558	81.743	99.8842	2.8974	109.401	4.66178	185.016	68.9133	131.275	131.711	3.22462	109.314	2.22004	127.754	66.4764	2.04044	18.1151	46.2989	58.451	4.66254	7.64492	11.5394	89.6538	56.6979	1.35834	14.6169	10.1966	4.96352	2.8974	16.354	7.84777	202.753	2.33867	3.22461	4.96347	28.2952	9.43185	36.169	19.5415	5.97073	113.218	120.922	9.63285	1.6918	9.17316	0.477332
AKP15115	61.8806	6.90287	69.8874	196.334	52.789	136.871	7.52701	50.9027	16.1475	54.5411	65.1005	141.352	101.382	0	84.1426	2.74635	90.8735	55.0624	4.94738	167.326	48.8083	18.9809	12.4232	22.8695	19.9851	100.329	60.008	4.70502	34.1752	20.0141	6.44723	7.52701	32.7957	16.7281	123.083	8.10067	0	6.44717	49.0044	30.1569	48.8112	30.8751	31.0221	81.1377	101.539	9.26841	5.86006	5.77709	5.78684
AKP15116	5.95492	3.3214	0	85.0219	34.6365	65.8571	1.81086	102.052	24.2052	88.5705	23.4929	4.91661	1.30664	0	43.3781	1.58573	68.439	25.2897	4.84601	32.0786	25.1622	2.28322	29.5889	0.434366	22.6665	62.0674	0	3.39582	5.0245	5.09824	10.8576	1.81086	2.58219	10.5642	78.3832	2.33864	0	10.8575	12.8613	30.8346	3.52292	5.14244	54.3757	68.3208	54.964	26.7577	4.22946	18.7631	3.28163
AKP15117	95.9803	34.582	18.2479	195.767	66.4213	256.329	8.09569	173.85	50.7312	159.776	85.681	46.1298	40.7369	8.91514	234.755	9.51447	198.945	59.9308	8.37182	40.6259	31.9711	17.9973	49.1571	10.3227	15.7576	135.089	61.1447	7.59073	16.444	9.59679	8.02922	8.09568	10.4808	28.9409	227.467	8.39168	8.91511	8.02915	49.1761	40.3308	21.1377	23.6958	74.2578	173.387	199.381	34.7853	6.46865	13.4899	5.1243
AKP15118	1956.75	4268.96	5424.95	1875.79	1523.82	1722.86	7620.23	1578.76	3395.02	1665.79	1214.58	10420.5	10246.7	9899.28	1850.18	3213.86	2255.38	1341.6	4048.8	585.339	984.419	719.605	3397.35	2687.03	4995.76	2171.82	1221.35	2712.8	2791.12	3214.06	8114.7	7620.23	2628.05	3663.38	1945.67	6813.26	9899.25	8114.63	1734.25	3021.48	5660.77	2691.02	3202.38	1914.88	2207.12	2822.61	2531.44	5087.59	4061.61
AKP15119	2428.84	3339.51	1981.58	1970.08	2105.95	1781.21	5543.49	1752.73	2073.16	1919.84	2169.8	2198.5	2159.86	6030.13	1876.25	8069.39	1935.79	2334.86	7773.78	1724.84	1689.01	1367.29	2089.09	1103.78	2913.59	2577.34	2350.37	2018.54	1109.31	2593.91	5905.16	5543.49	1037.96	1538.87	1726.56	4448.05	6030.11	5905.11	1978.35	1545.26	1950.02	2332.94	1574.63	2207.48	1736.88	2735.19	2221.87	2822.56	7924.22
AKP15120	1553.98	2497.54	927.985	1335.6	1163.7	1168.07	5102.03	1236.91	2125.21	1214.93	1235.23	1264.95	1249.41	4991.14	1292.29	4730.42	1137.48	1221.31	4671.84	1239.11	1053.39	833.934	2114.84	1284.71	3591	1757.67	1135.34	1654.25	1276.74	2077.96	5793.46	5102.03	1110.97	2528.69	1141.77	4352.67	4991.12	5793.41	1217.45	2334.34	917.237	1792.09	1544.36	1490.22	1069.3	2656.92	1767.19	3585.31	4991.97
AKP15121	3500.37	3038.13	202.541	5549.83	4368.31	5421.77	7.75622	4024.57	2944.71	4218.67	4036.05	1530.46	1325.65	56.2009	4139.93	11188.4	5504.67	3802.67	13515.9	5319	2394.2	1896.98	2467.77	2704.11	4274.88	6299.63	3809.9	0.00292372	2024.78	2057.98	11.2973	7.75621	2620.74	3738.81	3624.38	3.7839	56.2012	11.2973	2599.19	3671.63	254.727	2060.19	1725.09	5680.84	5214.35	2010.67	0.00181169	4302.25	12630.5
AKP15122	1946.54	6919.9	786.974	2095.29	1531.56	1770.97	7839.14	1901.33	4082.82	1703.93	1486.01	767.086	665.284	3402.66	2175.61	12447.8	1339.07	1528.78	13229.6	3662.11	777.498	642.945	4146.26	4703.53	7640.53	2235.91	1240.58	1287.06	4231.07	3236.66	5648.61	7839.14	4175.78	6657.2	1960.66	5001.43	3402.65	5648.56	1221.1	5209.73	606.842	4259.47	4374.5	2013.02	1422.27	3834.62	1422.76	7509.7	13776.5
AKP15123	2908.57	3987.8	3647.63	2547.4	4136.88	2209.63	9029.16	2734.51	5881.98	2370.16	4045.86	2464.94	2419.03	6120.57	2756.1	4920.32	3194.2	4110.92	5965.52	676.78	4052.35	4013.47	5833.14	2286.66	3152.48	3434.23	3827.23	2426.06	2844.04	1829.35	8414.62	9029.15	2340.37	5218.96	2476.75	7055.17	6120.56	8414.84	2766.45	5966.03	3242.59	2479.5	3821.72	2789.77	2472.4	1684.35	2397.73	3281.15	5644.74
AKP15124	1558.23	3840.28	1377.97	1109.75	1588.91	1020.01	5673.64	1125.56	4694.62	902.505	1564.52	878.981	919.216	4249.79	1124.47	2633.12	960.629	1466.65	3195.25	776.029	7485.7	4460.42	4764.82	1691.55	3003.8	1571.28	1491.66	1683.06	1835.12	1720.57	3220.12	5673.64	1591.86	4173.89	915.842	4219.58	4249.78	3220.09	1081.84	4688.34	1308.82	2210.05	3196.01	1278.29	825.163	3923.46	1698.45	2958.34	2835.79
AKP15125	2520.91	5504.79	1552.88	1722.93	3045.53	1814.68	9675.73	1610.04	7000.7	1754.71	2599.06	976.89	1037.51	7329.79	2222.25	3551.02	1687.1	3519.54	4041.86	468.658	3865.3	3808.69	6865.56	2420.08	5582.2	2339.14	3368.61	2182.77	2714.58	2352.91	7287.25	9675.73	2123.71	6669.64	1762.74	7322.87	7329.77	7287.18	1637.67	6508.48	1586.26	3090.69	4896.11	2069.5	1360.58	6939.25	1975.47	5519.46	3951.12
AKP15126	1885.6	4370.12	3021.54	1448.68	1541.45	1598.42	7993.52	1490.49	5324.43	1356.82	1453	1934.71	2165.87	4420.71	1481.65	5581.57	1296.89	1474.26	6551.42	1316.4	1383.24	1158.67	5332.33	1558	5381.96	1899.3	1349.12	1369.61	1632.8	1966.48	9247.07	7993.51	1405.63	4878.47	1493.29	5372.74	4420.69	9246.99	1210.6	4783.07	2919.21	2164.84	4243.16	1643.51	1255.97	4167.86	1261.05	5358.76	6321.39
[truncated: 1,122 more rows]
[truncated: 53 more columns]
