# Supplementary material for: LSTrAP-Crowd: prediction of novel components of bacterial ribosomes with crowd-sourced analysis of RNA sequencing data
Source: BMC Biol. 2020 Sep 3;18:114. doi: 10.1186/s12915-020-00846-9 (PMC7470450; doi:10.1186/s12915-020-00846-9)
Supplement: Supplementary file 14 — Additional file 14 : Table S13. Pseudomonas aeruginosa expression matrix. Genes are found in rows, while samples are found in columns. [file 12915_2020_846_MOESM14_ESM.txt]

geneID	SRR6448779	SRR8309810	SRR10856468	SRR9677415	SRR10326193	SRR7455507	SRR9587073	SRR10398416	SRR2102372	SRR8142536	SRR8309833	SRR2098639	SRR9677293	SRR8281312	SRR2102285	SRR8309493	SRR10008991	SRR2099885	SRR9677354	SRR9587071	SRR5420453	SRR7473181	SRR8142718	SRR5043079	SRR9677409	SRR7875541	SRR10856462	SRR8832543	SRR6483188	SRR8309535	SRR8309636	SRR9031320	SRR5012636	SRR9677382	SRR8309651	SRR2102396	SRR2102386	SRR8309430	SRR5206465	SRR1038443	SRR5762358	SRR7786905	SRR9677396	SRR8284750	ERR2117915	SRR2228986	SRR2901095	SRR8184175	SRR9677347
CRN74477	74.2909	285.705	70.4977	242.768	472.37	811.171	227.259	457.135	170.34	264.068	149.482	93.3276	235.533	90.2195	144.163	91.0952	354.963	114.285	282.355	168.71	162.283	157.236	234.327	105.071	150.875	633.035	78.9485	251.577	329.784	287.175	109.088	364.619	156.964	237.946	296.861	208.348	119.76	299.153	172.798	439.619	190.742	200.007	48.9244	36.8058	593.84	88.2588	109.229	192.137	140.862
CRN74500	61.2366	80.2458	45.9134	48.1985	56.7313	70.5563	3.83336	15.9673	50.1374	20.8592	69.7901	75.761	84.5702	25.8114	106.842	47.7261	31.7715	29.339	145.601	26.1093	12.9338	39.2457	108.365	32.6536	25.1121	27.5205	27.038	120.751	10.1753	62.037	51.6514	33.2444	23.7566	55.1231	31.3333	109.206	70.7877	95.9935	34.4563	35.7745	24.9274	37.1882	75.0171	91.5069	39.4054	14.8665	9.80382	50.5059	40.4813
CRN74521	10.9595	71.4188	17.9373	29.5382	36.442	18.6265	10.2424	21.5064	32.3724	20.9256	21.7301	42.0533	101.085	9.84745	43.8061	15.3675	19.1589	12.5643	130.45	25.6252	17.2764	20.1761	39.3678	17.5355	9.35051	10.1714	32.0026	53.5638	12.0023	22.1175	19.5365	25.5787	39.1368	23.7046	21.2449	50.7628	41.7415	34.6909	17.8598	21.9781	18.5557	25.245	31.5911	32.098	23.911	19.9178	10.8199	16.1212	22.5983
CRO61367	33.243	285.977	185.467	228.912	114.628	163.14	6.39241	45.7224	102.564	68.9349	396.01	104.555	254.738	19.9919	127.361	194.078	108.753	34.8062	256.947	36.4271	7.7897	293.895	120.062	53.3515	182.497	32.6762	141.768	92.4007	125.057	218.846	275.318	174.276	173.853	291.266	192.351	136.593	117.957	140.001	36.6707	15.684	207.181	107.76	357.438	151.406	66.5348	175.046	11.6944	140.402	105.727
CRO61402	137.861	107.18	63.5349	56.5558	74.3181	136.166	48.2901	49.5618	30.0622	55.5422	75.7993	37.9821	106.846	36.3476	36.2039	60.8775	58.2073	26.5629	134.196	92.3983	108.939	43.4488	36.9115	7.44913	77.6133	28.3323	135.685	75.7872	31.8777	133.387	64.2278	391.685	59.23	80.2724	64.5783	40.1457	15.934	115.016	37.1978	188.134	86.6178	40.9246	10.0203	47.8677	126.412	22.9812	109.696	116.166	18.3831
CRO61433	34.0481	37.026	32.9214	22.9566	52.952	38.5185	144.814	23.1542	54.7803	34.6183	8.23699	56.2988	52.2595	8.98195	43.0295	17.2515	44.7498	25.2963	48.0099	32.3949	89.9727	14.6916	31.8844	8.1057	16.3284	40.7798	36.3895	58.555	46.7089	31.0362	21.305	157.545	67.2395	17.9802	15.8997	57.2958	54.7013	23.9979	28.7665	121.784	56.3737	24.4039	10.0134	28.1234	107.98	28.5278	100.42	36.1952	13.9966
CRO61456	7.05683	19.6544	7.62047	8.80759	13.2005	10.8574	39.2692	13.4132	11.0384	7.62345	1.04183	13.0177	32.5301	1.3254	7.79716	2.77495	3.42236	4.53751	42.049	5.22007	41.1209	4.02616	7.13398	7.61597	7.67095	15.4222	13.3388	25.0415	5.90785	5.4434	3.09099	7.9042	60.6194	5.02592	7.68921	23.6797	12.2504	4.67277	58.0498	61.826	34.7301	12.944	4.8022	7.94791	18.8916	12.0438	45.8659	6.26469	7.19191
CRO61479	75.0267	78.3139	71.5476	48.9409	36.0513	14.0772	167.484	65.8748	36.6386	43.4907	34.4453	80.6404	162.343	0	23.5888	50.3703	21.0771	12.7468	54.0047	69.8912	198.651	23.4907	12.9065	18.5148	72.1073	36.514	97.8379	43.6635	22.9796	58.2259	36.0688	27.8752	113.619	29.8988	38.8811	65.3659	27.5869	41.7365	100.353	252.476	68.9419	50.3481	37.358	11.2417	50.7222	29.5872	392.939	21.3217	39.1639
CRO61506	60.8252	20.6595	56.6236	36.1503	51.443	0	35.8934	23.3561	0	43.8061	33.6746	41.5571	0	0	24.8913	26.5758	0	27.16	0	13.7735	211.834	21.6893	35.7501	123.084	68.8734	28.8976	32.8491	46.5175	15.9131	73.3102	0	4.54193	94.7537	12.7412	49.7069	43.8933	20.8402	7.45856	123.543	230.783	20.6449	111.569	59.1311	31.139	93.665	0	315.266	0	30.9947
CRO61532	23.7556	148.514	56.9451	151.775	64.2995	34.2651	15.4859	19.954	108.148	29.6728	107.817	104.736	184.664	147.048	114.91	69.898	56.1787	68.7495	235.257	15.5216	17.278	135.004	115.8	53.3286	58.3368	108.981	56.4292	72.3298	91.2815	99.137	75.3297	83.4273	52.949	82.1062	132.859	86.718	87.8358	165.766	30.5335	26.9717	92.6609	70.4669	127.016	53.2064	54.6081	117.696	43.4859	37.1734	104.785
CRO61553	22.3164	27.2875	46.5357	66.3166	42.1892	17.1676	68.7425	24.8507	172.211	106.076	26.3574	179.915	97.0498	0	136.987	33.1517	34.2722	66.9636	27.5986	47.8391	104.639	89.1258	23.0851	135.476	10.1077	135.71	86.7754	57.345	53.7133	77.4636	9.77489	77.9878	132.105	11.2192	72.9487	198.081	124.377	65.676	9.06547	149.845	316.613	53.2142	13.0169	59.4085	45.4677	44.1009	23.5011	9.90568	63.682
CRO61575	4392.46	2150.85	14597.9	750.54	708.386	164.259	6696.05	5643.24	80.1589	645.867	391.789	62.5213	1018.77	5585.82	138.558	439.806	2041.46	88.2604	468.11	1606.17	18947.7	874.506	331.315	1950.52	232.104	139.122	9172.43	167.962	651.186	679.404	2445.03	46.4657	2741.11	797.42	608.231	112.261	100.331	215.446	8364.02	6115.03	139.768	956.756	35.5843	56.2171	650.382	493.194	12847	258.944	3823.71
CRO61598	109.234	240.382	378.384	229.133	261.399	214.199	22.6963	118.255	188	234.687	214.797	230.791	53.4916	63.4201	345.403	332.883	139.116	113.783	58.5662	165.919	67.8357	84.4485	148.691	88.5406	163.808	68.0321	289.758	106.425	165.222	169.05	270.055	274.86	306.011	261.887	209.04	282.185	163.753	141.6	275.004	59.3135	166.061	57.2466	285.557	81.7675	197.459	216.029	39.1195	215.183	66.4207
CRO61618	34.405	263.068	98.1425	205.814	141.446	151.34	26.6532	98.8502	173.338	52.7915	209.076	130.911	129.854	99.5674	170.056	91.7242	121.492	119.949	180.804	17.1276	11.3084	348.829	256.218	158.874	268.409	95.2568	80.7023	127.864	136.637	492.797	108.794	206.184	121.746	384.431	324.033	149.598	91.5339	285.317	78.0001	16.1742	365.372	69.4513	301.152	108.164	201.558	281.772	9.75552	125.676	80.1976
CRO61647	82.4873	257.231	204.084	108.578	30.7368	27.6821	871.469	92.4711	37.0631	32.2951	60.0725	42.5514	167.564	49.2406	40.0993	29.7514	54.0322	32.6302	474.27	68.8649	186.501	60.4065	46.8551	26.8862	35.3547	14.2028	128.262	51.314	52.1402	70.4604	87.2953	83.3389	91.6617	82.1033	102.245	35.9548	23.1408	31.3627	129.873	236.019	40.5866	24.3709	38.7494	52.715	78.2988	73.1001	410.191	21.6551	71.0895
CRO61671	27.1687	43.5033	180.657	106.11	164.129	94.5495	6.87105	67.0656	336.744	95.0388	34.3804	339.424	30.3818	10.9345	285.895	37.3075	69.0174	180.933	34.9085	353.117	5.27497	24.9118	64.7864	102.101	15.8213	110.637	170.832	143.664	156.373	48.6503	22.6672	79.4106	253.941	19.5123	71.8939	170.85	215.429	140.875	47.2997	20.5275	329.995	10.6788	43.3912	7.94789	134.247	170.831	9.57957	46.2999	11.8666
CRO61694	20.7361	155.934	54.2049	261.764	69.8202	119.639	5.94694	20.0652	68.5043	25.9853	113.883	79.4788	155.826	107.157	106.92	115.787	75.6745	50.6662	104.559	27.7352	7.18647	224.487	76.9286	171.2	116.084	65.0204	50.0581	86.016	50.1267	172.148	158.039	79.5259	39.3171	86.0041	172.169	93.8229	36.9444	268.511	11.3717	24.6044	31.2492	235.058	133.046	220.382	50.4028	70.4075	8.80299	28.9933	190.197
CRO61714	13.8502	27.7846	25.1423	5.40199	38.6298	11.6536	8.19864	21.1901	57.4115	10.2866	6.7094	86.939	35.0098	0.696782	54.996	5.67322	39.8819	23.6556	65.6917	15.8122	5.51475	19.4464	46.0955	4.37918	1.76432	33.3119	23.141	57.9926	59.108	1.25198	4.73951	33.1597	40.4548	2.17593	4.95185	53.175	11.2704	7.0057	50.1092	12.839	73.1584	2.3817	13.8852	9.30628	23.6864	163.289	11.5373	17.6508	7.93986
CRO61743	25.5291	246.956	149.631	332.223	40.0816	34.4321	8.39329	28.5491	152.472	23.6391	135.463	186.879	554.529	93.4056	172.785	97.3456	82.0032	80.1213	388.869	42.1431	7.94186	348.997	96.81	42.938	50.4559	42.5292	105.015	106.19	83.2694	101.179	149.579	79.9162	106.027	75.4226	327.299	132.786	25.6727	167.093	46.4654	16.0103	49.4575	46.5228	171.631	349.31	23.0926	300.196	16.8572	37.5271	86.1626
CRO61773	45.446	289.148	104.256	205.951	64.1139	82.1995	40.5143	37.0047	80.2272	21.6252	186.905	91.7628	188.46	13.3913	96.1434	80.4889	65.1033	50.8768	307.474	21.4396	52.6659	222.244	87.1922	102.911	59.5457	95.6176	64.6457	77.2077	80.6791	171.756	164.106	109.563	56.1672	126.816	212.222	73.6427	18.7221	144.492	94.7788	98.3456	70.3764	72.1954	140.43	185.295	58.8314	150.167	38.4577	25.6657	200.978
CRO61796	30.2774	101.162	59.9257	62.0037	55.3403	37.5539	31.1117	39.3961	60.7449	29.3902	53.9314	83.3067	157.718	33.9962	62.4902	13.804	54.3322	51.3745	213.49	15.004	23.0349	76.0443	69.867	40.8455	26.0853	51.5968	44.2558	70.2714	69.7405	51.089	36.7585	56.1776	49.8761	28.2645	70.2843	58.185	16.613	39.3869	63.8366	48.0552	79.0847	38.9359	35.0329	60.6532	75.0043	90.1635	24.8557	38.5286	61.043
CRO61829	95.5603	294.542	311.136	69.7297	18.6782	7.84834	46.0558	7.05149	14.4689	3.67378	48.1981	16.7288	444.56	44.482	21.7099	70.8748	103.697	12.0266	368.473	16.7363	48.7032	51.6585	11.513	8.25789	55.45	4.84698	59.7808	33.394	20.8188	49.6769	72.2437	37.6336	13.1685	42.314	37.7958	23.3749	6.52494	10.7587	1194.61	134.426	7.96432	55.2045	66.4506	29.2483	16.9188	7.33132	695.825	8.77392	69.6629
CRO61861	9.76232	48.972	83.889	8.70307	11.32	4.33268	14.823	5.08224	2.81915	6.48996	2.49448	6.54156	58.7831	3.02232	4.60961	9.84313	22.7617	4.62737	50.9727	1.36038	9.95091	8.8366	4.50198	1.51959	3.06112	2.14062	19.7708	32.3908	12.3771	4.88747	16.4463	9.92521	18.5501	8.49436	3.06841	5.08037	2.83022	1.38125	70.9249	25.9023	8.02877	5.16536	2.1901	1.15333	11.7418	7.08271	75.8067	2.18745	10.3318
CRO61892	10.7261	31.0257	75.3721	23.443	11.0512	7.98523	21.1325	8.46987	3.89682	5.233	1.91558	2.83676	115.561	31.1931	4.03542	9.07056	12.5851	3.33718	62.7264	2.29828	9.87526	13.325	7.07707	11.2026	12.6939	0.986303	18.7796	33.0238	14.6644	13.0112	14.3977	6.82089	8.77809	12.1763	8.48272	7.30333	2.84518	10.6918	60.0873	22.9145	4.58009	6.66392	8.57734	15.942	12.5416	0.932399	43.0413	6.33526	17.9839
CRO61915	24.4103	30.0122	96.4553	3.23727	7.46713	2.3279	76.678	8.83096	4.29164	1.74349	2.45713	6.61591	44.2168	3.97845	2.84819	2.37987	36.1997	2.91862	53.2431	2.46685	11.1043	1.29485	4.83772	1.22469	1.09647	2.30026	25.6577	29.2521	11.0835	0.875327	3.09273	9.30963	22.8966	2.02841	1.97834	5.24087	2.90305	1.18741	96.497	42.7251	5.9571	3.33035	0.882534	0.619668	17.2056	4.34909	125.178	1.51109	4.93438
CRO61946	2.62797	56.8475	19.8162	9.3713	3.38295	0.842355	8.63593	3.16922	3.52837	1.18291	2.97047	3.81541	88.2855	3.04081	3.46155	6.02813	10.4548	3.19766	121.783	1.24803	5.10635	10.0737	3.51395	1.88341	3.05009	2.341	7.09628	27.7855	5.07052	5.46375	10.4317	3.21336	7.52978	4.74796	4.02676	3.20021	3.30149	3.38362	14.1783	9.32898	3.67937	7.07992	6.38694	4.03611	4.82506	2.95074	8.67539	1.77707	8.537
CRO61974	9.69364	103.308	26.2733	21.5338	15.5114	10.3911	18.0048	9.79373	6.4629	8.58359	8.26998	10.5858	142.639	11.5762	6.73071	11.8729	15.5099	7.06744	137.345	5.9015	12.3106	19.0396	12.5531	6.43138	13.6034	2.71793	12.3583	39.8138	10.2273	13.5604	25.7541	15.1651	19.097	11.3844	12.2073	13.245	4.57356	9.47032	17.9137	23.8985	6.71514	11.8052	11.5865	12.6912	15.812	7.27994	18.8266	11.7709	12.1465
CRO62003	1.01298	74.6272	6.90282	6.6827	6.31964	6.23414	8.15951	4.66765	1.77466	4.37727	1.90677	1.34957	124.493	1.10077	2.42505	2.65555	7.79885	2.44253	143.668	5.45933	3.97532	11.0531	8.07337	2.4598	2.06463	10.684	7.22129	26.2158	6.04235	8.4975	10.2051	12.8892	3.99015	4.58334	1.98676	4.38598	3.47071	2.90662	7.09833	10.0629	4.64156	10.0336	4.43145	4.35613	7.99145	1.0919	2.25018	1.09599	12.3884
CRO62033	45.2123	61.9658	59.382	22.9219	102.146	81.6742	62.7024	19.635	24.0409	26.84	30.5488	31.2354	70.4815	18.8359	41.7626	23.6671	39.3173	18.8855	91.5928	14.9591	98.1345	17.6157	116.958	19.5841	17.6646	34.5876	31.1261	88.8178	31.7439	50.7668	28.1552	129.823	43.2042	48.1101	22.4284	39.7929	23.3599	27.1003	88.4576	114.894	73.2472	55.2431	58.7678	25.2906	409.728	40.4824	99.3983	38.4701	37.5393
CRO62064	79.1294	55.665	87.6564	26.2694	101.695	39.4782	101.312	28.4618	24.2372	28.6136	26.5783	33.761	60.4727	0.73288	33.9399	24.0856	24.2857	13.5715	96.5935	34.7372	151.192	18.4173	81.6136	33.4986	18.8946	22.1788	46.2658	102.244	20.2687	57.9412	23.2032	125.419	47.5242	34.9541	18.9396	47.7543	15.3141	26.7951	65.5663	138.068	63.3794	51.4683	27.7608	23.899	375.674	28.5504	202.823	21.4929	23.7883
CRO62092	219.249	83.7388	154.645	30.8193	143.067	50.1561	325.061	115.017	26.4686	57.6573	30.3877	41.3336	135.702	52.6636	48.9564	55.4494	39.2485	27.7045	172.725	118.775	577.953	36.0085	68.3353	50.9324	26.9892	18.5852	123.934	71.5231	23.8007	58.3328	49.8102	120.24	55.5748	106.717	37.4205	71.3944	22.5464	31.7934	300.731	543.496	40.759	52.9815	87.3353	76.381	295.81	24.5156	488.825	45.8076	109.405
CRO62118	71.7606	95.0417	33.3287	28.5574	128.055	28.3873	221.86	16.8677	18.2743	13.2314	23.2983	35.0815	88.5004	11.5651	35.3745	16.0542	17.9911	12.7891	135.582	50.2783	50.2585	16.4618	37.2121	35.2703	8.10779	6.26654	27.9849	55.0487	10.3524	53.1432	30.9507	80.2015	18.1364	27.4323	19.505	33.4843	24.4255	23.4524	26.7908	76.2606	28.3804	15.9854	21.7529	75.7254	232.913	8.03979	52.6313	14.7676	15.8431
CRO62153	20.3752	38.5819	11.191	7.56851	61.7324	11.1026	82.5417	10.3665	11.6861	11.3725	4.88814	15.4869	38.9875	1.91342	12.5071	4.00606	13.484	5.91372	59.2725	18.3016	19.8169	10.8982	47.543	10.3076	5.99851	9.19612	14.1674	59.0573	9.32846	20.3827	8.55276	55.9895	15.1901	15.1516	4.71773	17.1845	12.9149	6.74586	8.27691	39.4738	30.5152	11.6792	9.65626	28.1635	249.8	7.32086	11.7342	11.4464	19.2078
CRO62181	28.5004	49.0248	24.4991	9.47415	62.695	14.1211	82.7458	19.6431	26.1742	11.6893	15.6182	29.1091	55.4591	3.77164	33.5067	8.48451	28.7565	15.6855	91.4829	15.6494	22.7484	22.3236	50.7645	21.8959	12.471	17.0746	22.0703	52.1338	29.8755	28.0858	16.9268	78.4322	34.4433	14.0852	8.05308	20.9153	28.401	8.24534	17.955	47.1867	52.138	9.03771	11.6931	31.4562	232.428	39.8328	18.3132	23.3982	18.0183
CRO62218	519.952	889.152	761.971	162.944	756.561	839.1	1267.08	4877.46	3682.82	6296.95	1058.82	2789.7	106.729	742.434	1925.63	1118.66	477.16	2858.13	114.034	2842.62	665.595	664.625	725.65	216.248	931.319	301.473	1444.82	612.447	840.472	355.487	1141.15	1873.21	1628.91	398.766	289.698	1352.2	1796.38	284.945	1039.62	533.335	795.092	282.873	433.644	369	475.351	1105.23	627.021	1241.48	58.5862
CRO62244	11.1276	87.8739	51.9426	64.1269	87.3102	21.4006	32.7502	34.8503	51.3475	85.006	57.8652	73.5143	128.584	16.7143	58.6694	25.7852	38.9082	57.0694	165.037	30.3273	13.368	43.3636	111.137	32.9718	47.5197	64.006	48.4518	106.68	99.8121	45.4079	40.0366	31.2484	47.2278	82.1649	45.4678	95.2843	166.936	69.2967	21.7942	24.9483	66.668	109.344	57.9516	115.968	45.1922	124.764	18.8329	32.083	61.3605
CRO62281	20.4043	28.3714	23.5061	25.3907	78.9888	8.99289	28.7096	23.5662	34.3106	41.33	21.6515	51.1884	42.1489	1.79639	37.5749	13.094	37.6235	30.4081	63.4433	19.0593	41.922	27.2844	58.3144	12.0428	7.50885	58.1637	30.4758	78.0233	107.431	13.2185	20.4815	43.3282	92.9454	31.7889	18.0642	52.9157	127.877	23.3002	45.9766	48.9728	148.357	30.4092	17.9764	34.6018	56.95	92.2143	38.9251	36.7939	31.8422
CRO62309	13.9365	69.2767	44.8123	62.7932	107.431	33.3223	5.76793	15.0238	65.7526	63.4773	109.27	86.6604	86.488	0.606376	55.9528	34.3131	62.5646	50.053	111.002	24.0242	3.35946	57.6196	115.164	78.5066	21.4956	119.717	48.3629	128.936	132.736	70.2754	50.3199	75.5184	103.48	93.9703	84.6482	80.5238	157.058	80.9202	16.6398	7.01574	172.685	58.5533	86.2333	79.2528	90.216	107.592	4.74129	48.5898	99.0389
CRO62339	12.118	102.898	42.1153	68.8998	98.4686	40.9138	1.93074	19.7758	88.1202	47.1274	77.0773	135.366	139.476	16.4195	102.982	30.0026	79.9906	74.022	195.502	10.1021	2.53903	111.483	155.837	59.6689	46.1038	120.516	32.6129	147.785	124.487	55.3053	57.2066	58.7562	79.5547	63.7979	80.7637	108.871	319.143	90.3449	21.7415	6.59482	181.589	67.0527	88.9423	109.185	98.8527	142.957	2.59212	40.9016	106.621
CRO62373	7.7867	71.6358	31.6877	120.391	74.6443	16.259	5.63213	22.0725	104.54	58.4028	60.1069	113.545	73.1438	6.89456	89.177	40.3886	50.4409	54.6577	83.2913	19.4294	4.76227	87.5822	107.8	50.1969	26.9045	68.1747	28.2954	92.0821	105.466	72.7203	41.659	50.1373	127.738	54.2457	88.7234	108.369	258.94	153.782	17.9621	14.1199	122.725	115.385	93.9198	57.4033	75.4232	120.504	4.50271	19.3492	98.6299
CRO62411	25.2218	104.387	66.8734	90.4958	134.611	166.48	7.99303	59.1179	110.856	89.1414	77.9201	129.719	115.982	102.606	104.6	56.6302	127.557	81.5047	157.468	51.7076	10.355	69.9509	171.96	81.7553	89.8025	97.1931	56.566	115.662	72.8281	98.0644	84.3906	129.289	76.4504	81.8908	85.1179	124.583	169.845	155.956	22.7683	42.0486	145.808	112.017	95.0124	81.0594	105.286	65.6595	7.4164	73.9876	66.8795
CRO62439	13.3513	126.203	39.6671	102.312	117.526	59.003	4.17402	25.1972	88.5139	64.4446	111.661	110.045	169.739	19.6645	97.6489	69.629	49.2512	44.9028	299.171	27.3171	6.08071	64.4234	115.805	66.6807	86.0754	93.9318	33.3675	103.237	62.4272	124.078	113.85	105.509	53.103	106.038	79.8577	121.305	91.8787	178.277	9.52017	13.5217	69.7095	113.33	164.866	91.6192	102.563	39.8061	3.08498	34.7539	79.904
CRO62471	96.8682	183.603	359.821	462.642	447.229	129.598	24.7668	131.628	177.588	1246.26	277.371	127.986	339.717	38.7652	129.489	132.492	229.119	141.782	446.998	86.8565	22.2117	331.051	709.69	142.29	93.3053	1771.61	300.684	637.583	2170.46	174.001	120.311	120.437	1067.15	165.475	227.159	133.1	221.723	351.901	10.6	34.7389	391.93	155.681	164.219	565.843	166.195	1112.25	18.3496	216.409	124.849
CRO62512	489.262	609.326	2161.62	2374.73	1190.31	1471.41	24.9715	382.085	2843.56	1451.5	2463.81	2947.48	729.393	4736.94	3634.15	1003.21	2167.76	2459.56	619.062	3766.02	32.2268	2927.3	2240.38	914.207	1174.48	1548.82	1208.97	2709.81	2640.4	1066.4	1111.62	967.833	727.6	1778.6	3282.34	3128.35	1242.44	1853.94	421.037	35.7258	1878.83	1456.36	2189.59	2537.26	720.068	3747.17	26.9764	2752.26	1281.56
CRO62543	19.118	52.1576	43.7472	29.6889	99.684	34.3958	0.272944	13.2317	288.822	57.2957	45.4101	248.702	78.8496	8.06669	246.633	18.1881	94.7732	144.903	118.043	5.21363	2.98597	91.7021	438.447	21.2152	18.8544	234.689	34.4716	276.761	297.195	21.407	22.2855	39.788	37.4679	38.7552	26.2071	201.435	222.71	37.6602	6.57623	5.74346	105.026	103.505	53.5084	67.2484	70.7874	479.456	3.34872	59.5389	42.4248
CRO62569	27.3151	99.0964	81.5179	56.702	181.86	83.24	4.13483	35.3801	250.911	64.7188	78.0231	281.421	165.615	124.486	276.535	39.9547	224.624	269.604	199.501	23.0482	4.4387	169.393	442.173	67.0229	32.6327	191.461	70.6586	319.584	275.904	63.9351	43.9272	88.5039	74.3551	61.8614	89.9356	168.118	232.569	58.7368	30.1523	8.01075	242.056	166.647	98.3279	140.243	119.013	703.364	5.99273	80.061	38.3276
CRO62602	0	0	0	0	0	0	0	72.0914	0	0	0	0	0.314025	0	0	0	0	0	0	0	0	0	0	0	0	0	0	0	0	0	0	0	0	0	0	0	0	0	0	0	0	0	0	0	0	0	0	0	0
CRO62634	0	0	0	0	0	0	0	67.54	0	0	0	0	0	0	0	0	0	0	0	0	0	0	0	0	0	0	0	0	0	0	0	0	0	0	0	0	0	0	0	0	0	0	0	0	0	0	0	0	0
CRO62661	0	0	0	0	0	0	0	237.219	0	0	0	0	0	0	0	0	0	0	0	0	0	0	0	0	0	0	0	0	0	0	0	0	0	0	0	0	0	0	0	0	0	0	0	0	0	0	0	0	0
CRO62692	0	0	0	0	0	0	0	73.3551	0	0	0	0	0	0	0	0	0	0	0	0	0	0	0	0	0	0	0	0	0	0	0	0	0	0	0	0	0	0	0	0	0	0	0	0	0	0	0	0	0
CRO62720	0	0	0	0	0	0	0	76.0707	0	0	0	0	0	0	0	0	0	0	0	0	0	0	0	0	0	0	0	0	0	0	0	0	0	0	0	0	0	0	0	0	0	0	0	0	0	0	0	0	0
CRO62747	0	0	0	0	0	0	0	62.3826	0	0	0	0	0	0	0	0	0	0	0	0	0	0	0	0	0.203689	0	0	0	0	0	0	0	0	0	0	0	0	0	0	0	0	0	0	0	0	0	0	0	0
CRO62781	0	0	0	0	0	0	0	105.101	0	0	0	0	0	0	0	0	0	0	0	0	0	0	0	0	0	0	0	0	0	0	0	0	0	0	0	0	0	0	0	0	0	0	0	0	0	0	0	0	0
CRO62810	0	0	0	0	0	0	0	167.391	0	0	0	0	0	0	0	0	0	0	0	0	0	0	0	0	0	0	0	0	0	0	0	0	0	0	0	0	0	0	0	0	0	0	0	0	0	0	0	0	0
CRO62837	0	0	0	0	0	0	0	165.066	0	0	0	0	0	0	0	0.287848	0	0	0	0	0	0	0	0	0	0	0	0	0	0	0	0	0	0	0	0	0	0	0	0	0	0	0	0	0	0	0	0	0
CRO62864	0	0	0	0	0	0	0	137.621	0	0	0	0	0	0	0	0	0	0	0	0	0	0	0	0	0	0	0	0	0	0.159544	0	0	0	0	0	0	0	0	0	0	0	0	0	0	0	0	0	0	0
CRO62899	0	0	0	0	0	0	0	47.7563	0	0	0	0	0	0	0	0	0	0	0	0	0	0	0	0	0	0	0	0	0	0	0	0	0	0	0	0	0	0	0	0	0	0	0	0	0	0	0	0	0
CRO62929	0	0	0	0	0	0	0	46.6851	0	0	0	0	0	0	0	0	0	0	0	0	0	0	0	0	0	0	0	0	0	0	0	0	0	0	0	0	0	0	0	0	0	0	0	0	0	0	0	0	0
CRO62961	0	0	0	0	0	0	0	14.2098	0	0	0	0	0	0	0	0	0	0	0	0	0	0	0	0	0	0	0	0	0	0	0	0	0	0	0	0	0	0	0	0	0	0	0	0	0	0	0	0	0
CRO62989	0	0	0	0	0	0	0	26.4998	0	0	0	0	0	0	0	0	0	0	0	0	0	0	0	0	0	0	0	0	0	0	0	0	0	0	0	0	0	0	0	0	0	0	0	0	0	0	0	0	0
CRO63017	0	0	0	0	0	0	0	13.8351	0	0	0	0	0	0	0	0	0	0	0	0	0	0	0	0	0	0	0	0	0	0	0	0	0	0	0	0	0	0	0	0	0	0	0	0	0	0	0	0	0
CRO63043	0	0	0	0	0	0	0	0	0	0	0	0	0	0	0	0	0	0	0	0	0	0	0	0	0	0	0	0	0	0	0	0	0	0	0	0	0	0	0	0	0	0	0	0	0	0	0	0	0
CRO63068	0	0	0	0	0	0	0	20.2973	0	0	0	0	0	0	0	0	0	0	0	0	0	0	0	0	0	0	0	0	0	0	0	0	0	0	0	0	0	0	0	0	0	0	0	0	0	0	0	0	0
CRO63089	0	0	0	0	0	0	0	14.6735	0	0	0	0	0	0	0	0	0	0	0	0	0	0	0	0	0	0	0	0	0	0	0	0	0	0	0	0	0	0	0	0	0	0	0	0	0	0	0	0	0
CRO63123	0	0	0	0	0	0	0	5.19698	0	0	0	0	0	0	0	0	0	0	0	0	0	0	0	0	0	0	0	0	0	0	0	0	0	0	0	0	0	0	0	0	0	0	0	0	0	0	0	0	0
CRO63145	0	0	0	0	0	0	0	24.4843	0	0	0	0	0	0	0	0	0	0	0	0	0	0	0	0	0	0	0	0	0	0	0	0	0	0	0	0	0	0	0	0	0	0	0	0	0	0	0	0	0
CRO63167	0	0	0	0	0	0	0	18.9031	0	0	0	0	0	0	0	0	0	0	0	0	0	0	0	0	0	0	0	0	0	0	0	0	0	0	0	0	0	0	0	0	0	0	0	0	0	0	0	0	0
CRO63193	0	0	0	0	0	0	0	76.7465	0	0	0	0	0	0	0	0	0	0	0	0	0	0	0	0	0	0	0	0	0	0	0	0	0	0	0	0	0	0	0	0	0	0	0	0	0	0	0	0	0
CRO63217	0	0	0	0	0	0	0	25.8265	0	0	0	0	0	0	0	0	0	0	0	0	0	0	0	0	0	0	0	0	0	0	0	0	0	0	0	0	0	0	0	0	0	0	0	0	0	0	0	0	0
CRO63239	0	0	0	0	0	0	0	31.0061	0	0	0	0	0	0	0	0	0	0	0	0	0	0	0	0	0	0	0	0	0	0	0	0	0	0	0	0	0	0	0	0	0	0	0	0	0	0	0	0	0
CRO63259	0	0.0438158	0	57.2823	0.526262	0.165397	0	48.5119	0.439445	3.62807	0.462123	0.953587	6.01834	0	0.0263953	15.8165	0	0.494493	0.0725161	0	0.0219156	0	0.424596	0	1.55013	0	0	0.434089	0	0.062192	13.2799	0.577966	0	0	59.5107	0.58182	8.75228	0.850926	0	0	0	0.354932	0	0	0.244492	0.463505	0	0	21.4987
CRO63292	0	0	0	6696.48	0	0	0	1706.07	0	0	1.43252	0	6.75152	0	0	3.39159	0	0	1.09089	0	0	0	0	0	3.51584	0	0	0	0	3.74233	5151.12	0	0.863746	1.62603	6233.63	0	0	1.90372	0	0	0	0	1.88657	0	0	0	0	0	0
CRO63324	0	0	0	807.948	0	0	0	1155.88	0	0	0	0	1.5765	0	0	0	0	0	0	0	0	0	0	0	0.82096	0	0	0	0	0	1143.26	0	0.403375	0	985.523	0	0	0.444524	0	0	0	0	0.881041	0	0	0	0	0	0
CRO63359	7.43908	0	54.0167	109.426	0	10.7302	2.63391	591.029	21.5272	0	0	12.3887	46.1003	19.8351	0	31.6903	1.69113	10.9617	0.784081	13.4763	0.947848	1.98949	0	0	3.79053	0	15.0657	0	17.5159	0	101.826	0	0	2.33742	85.11	0	214.1	0	5.66613	7.05634	22.2509	0	0	68.5508	0	0	3.67218	9.28692	0
CRO63386	0	0	0	397.036	0	0	0	398.057	0	0	0	0	0	0	0	0	0	0	0	0	0	0	0	0	0	0	0	0	0	0	348.715	0	0	0	261.53	0	0	0	0	0	0	0	0	0	0	0	0	0	0
CRO63421	0	0	0	967.875	0	0	0	388.551	0	0	0	0	0	0	0	0	0	0	0.580129	0	0	0	0	0	0.93485	0	0	0	0	0	772.979	0	0.459334	0	709.554	0	0.942911	0	0	0	0	0	0	0	0	0	0	0	0
CRO63453	0	0	0	121.185	0	0	0	312.799	0	0	0	0	0	0	0	0	0	0	0	0	0	0	0	0	0	0	0	0	0	0	201.132	0	0	0	121.924	0	0.454383	0	0	0	0	0	0	0	0	0	0	0	0
CRO63479	0	0	0	3.27614	1.91967	0	0	17.139	0	17.4237	11.642	0	30.8973	0	0	5.88731	0	0	0.086074	0	0	0	1.00796	0	8.46096	0	0	0.562089	0	0	8.49536	0.228675	0.0681516	0	1.66841	4.41983	3.4975	0	0	0	0	4.49378	0	0	1.74122	0.550164	0	0	6.86623
CRO63513	0	0	0	0.586246	0.0981467	0	0	17.3284	0	31.2576	13.8345	0	15.4427	0	0	0	0	0	0	0	0	0	0	0	2.23383	0	0	0	0	0	0.720092	0.147312	0	0	0	0.177953	3.83025	0	0	0	0	0	0	0	0	0	0	0	4.02111
CRO63549	0	0	0	42.1028	0	0	0	71.4509	0	0	0	0	0	0	0	0	0	0	0.269068	0	0	0	0	0	0	0	0	0	0	0	0	0	0	0	49.2862	0	0	0	0	0	0	0	0.232661	0	0	0	0	0	0
CRO63582	0	0	0	192.896	0	0	0	68.7296	0	0	0	0	3.6661	0	0	0	0	0	0	0	0	0	0	0	0.27273	0	0	0	0	0	0.439584	0	0	0	216.517	0	0	0	0	0	0	0	0	0	0	0	0	0	0
CRO29471	2.28895	26.822	23.013	4.08117	13.665	13.2063	431.758	11.5359	7.16082	17.3091	3.80169	8.21024	26.8763	9.67287	9.13279	4.50039	4.16277	3.06621	42.461	7.60201	43.7468	19.5888	20.9872	4.63183	3.11017	16.3119	12.0526	42.0126	10.779	3.31053	5.01295	16.9211	9.16902	5.75366	3.7411	25.396	25.0959	3.36812	0	29.2123	8.74011	12.5955	1.66889	21.0925	15.4547	9.25227	49.1507	1.90501	6.99828
CRO29504	6.46616	25.379	15.5169	8.96708	17.2284	12.8963	36.2494	7.10391	17.8314	20.6973	3.44727	25.0343	50.6162	1.3494	18.3758	3.45302	14.9536	10.266	92.2849	10.2315	7.32342	11.7848	15.202	8.72312	1.95246	19.1148	11.4463	36.0446	19.5482	7.62021	8.91639	19.7428	32.9371	6.62191	5.47992	27.3489	30.6882	9.33858	5.10749	9.25185	13.7778	9.88383	4.19071	5.14935	23.1485	17.4248	3.78301	1.79385	10.9832
CRO29538	1.66469	26.504	6.74119	1.48406	12.1122	11.2054	9.54101	2.99633	2.47374	4.49588	0.691216	3.83856	39.6358	0	3.57648	3.27301	9.08242	2.45297	31.2316	22.649	2.86343	3.5616	14.2361	5.47398	0.84823	10.0837	9.27122	37.8113	9.79908	2.1067	4.1015	11.0942	8.47439	1.83071	2.0406	7.77083	6.13139	3.06193	10.7775	9.3307	6.2505	2.86262	0.606871	7.67002	11.9792	5.60744	2.46524	3.11729	6.36207
CRO29574	4.27636	59.5517	22.2934	22.8741	36.5928	10.9657	27.2539	15.3943	78.932	18.4789	3.15669	89.8421	146.917	5.73697	25.3749	8.40792	9.93748	35.8986	52.2846	5.81014	22.1581	10.6741	47.7553	27.4027	6.77906	28.4433	17.8985	51.6729	29.0882	21.6473	1.56092	32.8903	52.8179	12.5409	11.6489	70.2052	119.168	21.4995	23.8859	75.7183	15.2402	27.4538	0	0	72.9435	9.60316	18.6467	6.52494	10.8955
CRO29599	447.275	2330.89	2273.89	936.756	2817.35	1244.7	3347.04	1813.52	772.652	1753.94	2089.11	1088.3	538.646	3748.09	727.198	2683.92	1667.45	967.122	517.493	3872.89	3199.94	851.502	1357.61	1458.3	3517.61	1259.08	1847.81	927.624	1458.19	2186.81	1492.76	1007.38	2848.94	3009.43	1378.48	964.776	783.758	1601.6	4620.73	12548.1	1066.62	2586.61	1280.04	911.154	1463.88	511.188	6785.72	1862.03	1458.48
CRO29637	0.74624	23.5721	7.91949	4.32425	5.01194	1.43517	4.06233	1.93419	2.80147	2.0154	1.03285	3.82385	33.5884	1.05118	2.74843	0.978142	1.13095	2.09925	38.0685	1.46451	2.56721	3.59231	2.23688	22.651	1.26747	0.5318	11.637	24.9968	0.585692	1.34912	5.31153	2.92546	15.32	1.40685	1.8295	4.54367	2.81248	1.50985	1.70517	6.04887	2.94442	4.61968	1.63227	1.14609	7.69038	2.51368	3.95996	2.17374	3.42236
CRO29674	0.443022	75.6885	5.77387	6.31923	4.27583	6.81618	1.17644	1.82873	0.461988	1.59531	3.43378	1.05939	248.148	4.10094	1.17842	2.90348	1.6114	1.02867	254.766	0.490452	0.978424	18.9569	4.89527	161.367	3.41116	1.26286	4.90477	23.7168	1.39084	2.34941	16.1708	3.96975	4.23944	3.52643	4.3445	2.31781	2.63103	2.49893	3.14941	2.24122	2.40588	7.71985	3.87614	3.62882	3.56849	1.59179	1.82242	2.21227	18.5116
CRO29706	0.798827	60.4376	4.23879	5.69721	3.39792	0	1.48489	1.78292	0.374862	1.29445	0.663381	0.409332	72.4318	1.20563	1.34847	2.09414	0.24213	0.642053	128.316	0.452225	1.11961	5.55455	3.38049	27.076	1.35679	1.70783	3.55915	29.3242	2.19438	1.44419	10.0595	3.22109	6.26652	4.51797	1.63202	0.864686	2.73697	0.734658	1.82533	2.75537	2.54187	5.4947	1.45608	1.84029	4.40003	4.84347	2.07022	1.66209	12.8223
CRO29740	0.454295	31.7093	3.80622	3.64502	3.797	1.7474	1.56828	1.04666	0.426369	0.981544	0.754533	0.698363	81.7915	0.365677	0.557728	1.19094	0.2754	0.121712	77.3786	0.41149	0.810374	7.77571	3.52457	8.27365	0.617287	0.647497	6.44031	31.4774	0	1.64263	2.98481	3.96899	7.58252	1.42743	2.22752	1.72112	2.02348	1.00272	2.76818	2.03708	1.2721	14.9993	1.98739	1.39544	8.87916	5.50899	1.2334	0.756186	6.94486
CRO29770	0	17.7259	1.5342	2.4487	13.2551	0	0.567303	0.922871	0.286433	0	0.506891	0.938314	17.9175	0	0.562018	3.00026	0.277518	0.490594	27.4066	0.138218	0.466633	2.93832	6.4576	8.33729	0	0	2.96679	32.3497	0	1.32421	3.00777	3.69187	7.33521	2.87683	3.7411	1.98213	3.13699	1.68406	2.78948	1.26323	2.56377	5.03822	2.67023	0	18.2203	0	1.35588	0.762003	4.19897
CRO29802	1.10464	30.9537	6.47853	1.47718	7.66637	2.12445	0.293336	1.43157	1.38232	0.596669	0	1.13207	25.9409	0.111146	1.18663	1.44792	0.502237	0.443925	57.5162	0.45859	1.12598	2.36338	6.23285	23.4708	1.87621	0	3.57942	32.1869	2.16747	1.19824	2.41924	1.7322	5.53119	0	0	2.39143	3.21705	0.812726	0.841374	2.28613	2.81198	3.79912	0.402703	0.848269	16.487	1.48838	1.2269	0.919354	4.2217
CRO29842	0.923699	32.2702	5.89641	3.99973	4.45098	5.07561	1.33155	3.53421	2.9723	2.56594	1.46111	4.19224	66.1082	1.54014	1.62001	1.55668	1.51989	2.33331	98.3595	1.05579	2.28661	7.05806	2.88516	18.1576	0.896503	2.63306	5.13103	29.5485	1.24281	0.954255	6.06889	5.49824	8.45745	3.15112	3.66644	3.35665	2.80312	1.3592	2.81422	3.82331	3.89655	3.63064	1.92422	2.02663	7.22146	3.20034	1.6936	1.75717	13.7172
CRO29871	1.90857	91.4036	4.84563	4.02168	5.28275	5.33901	2.51872	4.29725	2.93113	1.87438	2.49751	2.84503	209.16	0.977627	1.06505	7.73245	0.841455	1.85939	352.146	0.52386	2.91816	11.1365	4.40547	49.1541	5.4224	0.989179	4.21665	24.6809	1.36178	2.2585	13.2997	10.2612	10.6571	4.36137	1.98507	4.78917	4.87468	2.17013	4.75756	2.99235	3.18007	3.34167	3.03612	0.532951	5.79581	3.74047	3.93983	3.61007	12.7316
CRO29900	0.771638	15.5288	1.72401	2.40769	4.03085	2.22603	2.66379	3.16669	3.13823	1.25039	1.49521	1.5816	32.7181	0	1.18415	2.27573	0.701667	1.34377	37.4122	1.01928	3.34282	3.30184	1.49666	17.9568	0.262122	1.0998	4.06311	25.6706	0.302813	1.11603	3.37988	4.32147	11.7201	2.42456	1.57648	4.90713	2.77601	0.851584	2.93867	4.65779	4.9107	1.59231	1.12522	1.1851	5.48423	1.03969	3.04725	1.12386	5.89806
CRO29930	0.459557	12.6433	2.0535	0.819386	2.67497	1.76764	0.976275	3.37487	1.15015	1.98583	1.0177	1.4129	31.7765	0.277435	2.3978	0.602369	0.27859	1.35434	22.6687	0.69376	1.2882	0.491611	1.94476	13.9491	0.624437	0.654997	3.90895	20.8765	2.88549	0.332331	2.01292	5.14739	11.8123	2.02155	0.751108	2.98467	2.67674	0.507169	4.20037	3.32879	3.97748	1.26442	1.0052	2.1174	3.75611	3.096	1.58797	0.956182	2.10759
CRO29961	5.67374	23.8794	9.92063	6.59754	8.87307	10.9118	8.90889	9.37763	4.63042	5.32983	4.3703	3.53934	32.1835	0	2.4985	2.58675	1.42066	3.56888	47.5291	1.80615	11.441	3.43058	5.04562	14.4763	0.67038	5.62551	5.49548	27.6195	4.64669	4.28139	5.94281	8.78652	20.7514	5.58075	5.443	6.008	4.6486	2.35943	11.2735	17.9536	7.22153	3.05426	4.31664	1.13659	16.6559	2.65903	11.203	4.6194	8.2964
CRO29990	12.9303	42.567	18.889	47.8827	32.1642	10.2021	20.0148	28.6446	17.6328	15.7594	20.9252	22.7652	134.956	0	13.6356	40.8504	18.4909	7.28375	72.4062	17.8182	29.7397	24.8271	23.8517	36.8998	13.0645	11.3411	30.3497	48.3788	15.0926	29.2507	39.2099	63.5765	79.6862	43.3367	36.3064	39.4769	19.7657	40.4925	44.4452	56.0362	43.3808	25.5419	30.4585	12.2207	105.802	17.8688	27.4953	8.27803	26.3556
CRO30021	5.82641	41.1342	16.2718	10.7595	25.094	15.2073	9.35682	34.6376	14.0612	9.44135	23.7317	16.6337	74.9279	0.167496	7.15295	49.9135	4.91964	7.80491	48.0757	4.17797	90.145	5.78761	22.7483	10.1058	20.0748	17.2017	13.9911	39.339	9.14581	9.32968	22.3304	63.0228	132.256	23.2762	35.7105	47.7512	30.7996	14.238	10.1436	24.1163	13.0307	20.6109	13.3512	10.2267	429.774	14.0186	22.2899	5.36866	15.269
CRO30048	277.614	29.2632	64.1637	0	185.738	110.464	296.574	22.0552	59.8963	41.3661	10.5997	68.6741	49.9568	92.4665	47.0097	37.6433	0	30.7766	8.07187	23.1224	3263.99	0	141.787	19.3713	0	0	93.0583	79.0677	45.0801	0	0	64.3342	389.86	36.0946	0	82.8969	91.8372	0	0	277.364	63.3587	26.3387	0	58.8091	1952.66	103.187	1611.39	15.9343	0
CRO30077	670.056	0	236.376	0	236.857	0	1829.27	0	0	76.1956	0	0	0	0	0	0	0	0	0	50.5768	7522	0	323.353	642.269	0	50.2641	271.402	0	27.6789	0	0	0	0	0	0	0	0	0	0	559.556	71.8187	0	0	0	7845.19	190.068	5179.04	88.0522	0
CRO30093	346.648	471.467	275.89	376.678	142.999	57.2254	781.452	98.1174	96.8107	45.0021	779.19	93.0069	225.155	21.5559	44.749	2098.31	63.1331	74.9355	140.502	49.6359	5780.15	70.0274	98.6361	415.46	711.582	29.6866	84.365	76.4601	14.0122	152.775	707.05	245.962	864.148	274.871	1461.41	246.394	128.455	122.595	108.786	302.77	26.5107	478.928	327.592	100.537	1426.42	60.1375	2640.93	29.717	113.718
CRO30124	2.23172	27.6675	6.6482	20.5589	13.3234	4.29206	9.94301	7.49833	20.9454	1.60728	6.58959	30.8764	32.9981	13.1735	11.416	4.87543	2.93129	13.9513	19.1316	3.48138	6.06623	3.97898	5.77148	31.6122	8.08646	10.6028	6.93024	23.2119	2.91931	18.2907	8.96065	6.99917	34.0209	12.6221	17.6299	28.1833	16.5672	6.02052	4.5329	9.75058	11.9302	4.09355	8.67825	4.57005	14.0109	9.02096	13.4034	5.57215	11.3722
CRO30165	2.55054	97.892	26.5928	65.1821	22.8401	65.4028	107.313	17.6287	0	0	0	0.871291	0	0.684339	66.278	31.2027	27.8311	1.82221	159.863	39.1454	9.96595	29.1034	16.1901	0	0	0	29.6149	29.6489	102.76	30.7406	55.8586	3.42816	0.567606	0	11.1164	0	0	10.0081	2.59023	32.2576	91.7628	32.7484	16.1168	20.8917	25.3783	20.6193	15.1084	31.1333	0
CRO30192	288.799	170.832	68.6928	174.666	43.04	39.6922	11.7619	128.522	42.2778	40.9264	39.1306	37.2317	215.777	16.7265	33.147	43.3577	61.5286	48.098	281.062	10.9048	11.4552	29.3367	66.2019	163.621	75.6785	247.012	165.587	72.0002	28.8464	87.5049	113.619	95.0639	36.9011	139.29	137.008	43.9151	23.4417	187.727	310.089	21.454	66.3556	40.4493	97.2954	72.9471	22.9067	65.5204	17.9335	65.2952	40.6266
CRO30226	53.3472	48.1425	24.3598	49.7574	15.188	6.49036	14.7752	29.7924	3.97945	8.41323	6.46743	5.85295	59.6079	0.470157	2.54961	5.61445	8.02594	5.21624	44.1069	2.52772	9.12911	6.6649	10.8941	20.7498	6.34923	54.7597	66.3484	34.0682	8.96486	20.087	29.8481	25.9366	23.0509	29.2012	31.3975	6.60348	5.42559	52.2371	67.6228	11.73	34.4292	5.35688	10.2208	18.7387	5.71956	13.6413	7.11209	12.9632	10.3181
CRO30259	21.2235	36.2961	17.6084	46.693	13.856	12.4122	5.97642	27.5583	5.97955	10.7264	9.07013	8.77651	63.4743	0	5.86632	8.45955	5.34201	4.58877	46.5706	4.55299	6.0093	5.31084	10.5921	33.9056	10.6245	51.6539	42.5297	25.8559	7.98777	23.336	22.2891	21.1862	26.5159	19.3428	27.9939	8.32947	6.63381	29.4948	51.8046	9.93199	21.6738	6.14673	9.23026	9.14963	10.8499	9.36483	6.06541	9.1933	12.143
CRO30292	34.9181	73.3262	29.5099	31.4	21.2087	16.3507	11.9332	33.5785	3.79962	15.7448	11.0947	9.33526	86.3577	5.25475	5.5915	6.7659	7.17866	7.15867	216.342	8.9842	8.82079	14.2918	22.4863	47.9253	10.3144	69.2425	70.3478	35.6678	12.3922	25.4708	27.2643	29.9284	26.9613	16.4097	27.791	7.72372	6.65811	12.957	68.4561	14.872	24.5793	16.7084	21.2529	8.39397	18.5589	13.9099	9.44274	19.9637	8.35509
CRO30318	110.098	175.48	63.5734	35.1491	0	5.72275	40.2988	24.7445	13.0327	4.01819	21.0043	19.4407	531.852	1.19759	20.0921	0	44.4203	18.336	310.182	6.23279	95.5431	42.973	0	65.4825	38.9161	24.3863	47.3064	0	28.6092	27.436	0	20.9975	19.1212	0	35.8678	0	12.9989	15.8723	172.25	133.172	16.6645	0	0	21.7077	0	0	68.3025	10.5252	0
CRO30348	6027.95	205.935	1126.18	37.0318	99.6722	6.14523	7.63657	192.555	6.4976	12.0816	26.5353	8.18663	556.526	46.9392	4.41316	13.6119	515.253	14.5532	464.091	3.73839	1952.59	47.8546	88.4561	185.895	9.76887	13.6626	594.702	15.3952	244.517	3.46606	17.4949	11.8107	203.729	16.0639	9.13932	4.75577	15.8744	4.11408	2742.86	1821.3	18.3014	26.3746	18.6379	9.81487	157.266	36.5951	1974.4	15.2912	26.8659
CRO30385	0.96881	24.2564	5.56594	5.18214	4.83361	1.0647	10.0701	4.5837	4.84937	3.88737	2.29869	6.52455	41.8909	0	6.11685	0.362822	1.59412	2.89222	64.0685	2.82062	4.44387	7.10664	3.41652	2.52058	0.752228	0.789043	6.16644	22.4816	3.04151	1.20103	3.94041	4.77462	12.3817	0.869739	4.52412	6.14228	16.4072	1.5274	2.95166	6.30148	10.7104	4.95034	3.83458	3.40097	6.88557	5.22144	2.8011	1.38224	4.23152
CRO30421	3.01148	105.939	11.0536	40.9101	10.6159	4.96431	2.86874	4.99716	8.07533	4.64755	14.767	7.9361	194.574	5.77153	18.4856	18.9848	7.56321	9.52816	225.755	3.03081	2.99657	37.4312	12.8452	11.3173	19.4854	8.17562	8.24804	35.0071	6.7531	16.7999	23.8689	9.8944	12.7335	25.4131	21.0944	8.6927	13.9539	23.9502	4.36906	5.24318	11.6085	62.3403	29.4851	21.5839	10.1921	13.5254	4.88444	4.2966	46.4753
CRO30444	1.57533	16.2304	7.62588	6.24179	7.78505	2.01979	1.95219	3.57903	7.88533	5.29456	5.62053	12.0187	28.3167	0.42268	7.84346	2.75318	2.75886	4.40813	38.8166	1.87611	2.67628	7.48984	5.55543	3.18779	0.237837	4.49058	4.53744	31.0028	7.41848	5.56948	4.21677	15.6844	14.7244	4.83984	9.72685	7.76818	7.6764	3.34831	4.26626	4.10551	16.4862	15.411	5.61534	17.2049	11.5695	3.30179	1.55527	1.8938	6.95711
CRO30476	8.08708	29.1584	20.2689	18.1164	28.7204	21.5351	10.9761	12.272	14.2069	9.85648	21.0086	18.1696	33.546	1.87776	13.4923	5.43602	17.0959	9.44436	51.9296	4.55471	12.365	13.975	19.0859	6.50393	6.19868	19.5061	20.4936	37.965	19.6926	16.495	16.3488	47.985	25.3346	14.0734	22.0295	18.2371	14.6357	13.4255	12.0035	24.0322	36.475	8.27268	27.0628	16.5605	59.4665	16.2049	8.64945	15.187	15.8498
CRO30512	63.2029	158.991	81.6365	217.781	136.221	380.25	34.947	101.577	78.375	57.497	216.622	98.3304	80.2873	15.1033	87.93	61.1791	41.6544	37.5979	55.3088	92.6824	28.9272	55.379	85.9283	76.5688	113.14	72.5988	89.5155	109.519	65.107	228.377	180.536	334.586	102.784	359.812	232.595	126.756	27.7809	172.083	77.9105	78.4528	106.325	125.559	170.988	51.7274	194.456	26.0518	41.2053	108.75	127.13
CRO30544	23.1378	68.4268	47.1265	35.69	39.4803	38.0827	35.8555	32.4185	14.2955	36.5913	20.734	18.1979	137.033	2.55544	13.212	24.1215	12.7217	15.7425	160.757	22.4849	36.0354	20.9526	23.8336	22.6482	22.2008	22.0875	42.9796	47.1493	18.0754	34.7097	41.0101	51.4466	42.2471	35.167	22.1624	21.4342	16.0764	24.7637	33.1156	59.4668	30.2443	40.5654	37.0356	39.6677	58.3593	11.3102	54.0799	16.3011	63.8324
CRO30589	22.4657	158.041	68.2919	132.494	174.808	79.7654	98.0904	151.234	167.597	72.8088	111.7	237.32	144.294	197.092	175.429	102.782	171.286	164.478	334.237	70.9605	139.27	85.0389	166.831	15.7365	100.09	136.701	76.4716	133.617	126.479	138.718	130.573	140.334	130.518	200.094	96.0328	187.879	146.989	102.193	123.071	460.92	144.072	180.681	49.77	123.416	169.035	111.766	185.542	88.0937	56.1386
CRO30618	172.849	283.586	329.966	536.794	337.135	220.494	290.505	255.321	270.237	293.092	735.999	389.711	127.882	95.103	206.294	261.552	225.484	193.676	122.501	435.998	298.851	213.461	185.181	131.054	200.378	159.665	494.156	224.489	234.919	846.814	513.68	570.128	187.56	520.283	394.796	288.702	226.994	578.549	222.645	576.582	300.985	480.39	204.194	1169.4	416.129	129.713	481.487	163.887	119.074
CRO30649	896.022	1112.88	2143.38	923.586	1649.97	1311.2	1314	1308.05	1003.89	1606.76	539.819	1256.89	171.435	867.632	1140.36	1165.73	629.189	885.228	271.38	2081.03	1246.25	912.682	639.354	551.077	1678.1	589.004	2293.27	561.893	889.338	1403.35	748.654	1980.78	1473.6	698.908	1066.06	1504.31	732.099	1661.75	1203.94	2293.83	815.893	1199.9	323.525	991.518	736.308	461.873	2234.56	1009.62	302.773
CRO30676	56.7523	121.282	172.681	120.482	72.7061	193.66	144.098	88.6524	93.5397	312.51	82.8894	119.039	226.446	21.4189	76.4511	42.2597	57.4293	77.148	183.594	107.41	91.4999	68.9788	97.0317	21.0022	54.9099	232.907	138.281	107.409	94.2845	73.4582	47.3951	80.9304	82.4134	54.1207	76.8764	79.2391	93.2135	132.25	34.9849	155.994	110.853	87.4911	199.326	43.4112	229.142	49.9863	166.672	59.9141	14.8535
CRO30701	603.721	563.945	297.086	716.752	643.299	675.503	429.751	474.616	314.631	632.05	653.752	312.763	327.072	89.999	272.939	556.675	477.657	213.923	291.926	672.542	1098.37	411.125	621.038	96.8015	553.493	465.481	480.002	485.446	443.417	761.296	730.169	1064.65	406.526	953.414	457.454	420.567	106.897	667.76	519.74	1643.43	317.521	437.24	246.869	489.132	1029.77	326.863	1612.8	584.915	150.225
CRO30730	122.638	185.411	61.5968	119.671	257.841	166.746	214.483	161.808	146.566	214.03	118.107	172.839	149.332	74.3809	121.848	105.92	185.458	100.352	151.185	121.904	528.227	100.479	301.33	46.1703	146.228	263.409	100.887	224.747	246.826	189.197	117.428	353.696	230.524	120.919	105.97	164.546	96.6755	153.599	402.023	864.911	195.734	110.905	69.0379	117.974	419.322	147.563	451.83	265.216	69.7592
CRO30767	329.266	479.461	948.146	198.337	419.376	235.328	479.913	180.36	109.969	175.449	306.693	163.021	388.939	235.042	127.006	265.369	187.467	125.766	286.079	1130.83	705.27	118.997	193.004	135.059	142.08	88.7857	965.108	172.526	220.012	250.982	319.142	260.654	593.387	300.588	159.993	164.359	120.437	148.953	620.202	1385.13	74.1902	1104.88	412.014	307.517	334.424	125.9	863.202	149.054	350.306
CRO30796	31.5413	91.7011	53.992	39.4504	65.1328	28.6703	62.8527	52.3774	16.7404	21.3597	34.6638	16.4035	97.0405	4.48407	16.0381	39.2862	40.0014	15.0089	107.838	47.6393	76.5377	22.1585	40.6186	15.8771	15.5652	13.4194	48.3057	57.3166	36.7021	35.8594	64.438	39.758	90.3604	54.1382	29.8795	26.1158	22.9577	30.0755	136.017	164.004	21.8105	72.5344	43.8203	45.5499	93.628	27.0636	92.4507	15.5415	44.8591
CRO30826	32.8886	59.8432	45.4877	68.4133	83.2129	66.2634	56.837	48.4854	199.41	64.2911	25.1445	121.981	102.161	5.0425	161.987	46.1882	39.4003	91.47	37.6359	91.497	23.1475	30.1565	83.3965	53.8755	27.6642	100.447	62.8003	84.0804	89.7303	45.302	39.444	72.2721	337.725	43.3038	34.5559	255.133	393.858	61.6455	38.1718	78.3288	113.621	49.5535	53.6681	76.9693	66.7849	143.491	28.6043	26.0685	62.2478
CRO30855	10.9209	58.0779	62.781	61.6972	86.9364	31.1506	6.2019	39.9145	72.1692	60.1818	80.5017	90.9197	69.7984	18.2232	70.2377	27.5034	47.7932	61.8047	72.7368	35.9275	6.12877	47.1242	124.149	36.0041	21.5917	144.635	42.4947	114.525	119.324	66.1082	37.623	47.472	94.9891	37.2445	67.8874	82.483	211.43	87.5261	30.2816	17.6071	148.434	33.9301	69.605	81.4129	105.089	104.821	5.14862	40.7986	45.0198
CRO30887	5.92043	85.9658	16.6722	18.4731	36.3023	14.7072	61.0521	23.1599	34.5738	35.9764	24.9926	49.1715	144.504	7.74402	45.1245	12.1254	17.6461	34.1026	146.747	48.3192	22.1905	17.4168	27.055	10.4828	18.2678	16.8765	23.081	53.8806	17.8123	33.716	16.4778	80.7918	38.456	18.1374	17.7402	67.9571	81.6463	24.5925	33.4448	65.4329	29.3257	21.7192	7.19441	38.6442	38.0455	9.97136	39.8802	27.1005	23.7579
CRO30919	5.38378	74.8747	24.5447	23.8684	47.0391	44.2149	52.3433	19.0247	15.022	20.1204	22.556	23.5611	74.4155	8.37437	12.9511	16.5931	20.6408	12.4748	144.777	41.7798	12.4588	11.8299	23.1937	6.47777	21.353	13.2729	27.7003	38.3249	13.9327	34.3032	36.9659	58.7379	34.3894	38.2217	23.3064	24.0193	13.361	28.1555	22.6091	50.5911	20.9649	17.6153	11.2457	38.4376	28.4394	9.01851	31.8195	22.2825	16.4605
CRO30949	114.99	53.9603	103.103	76.4355	309.073	168.773	1345.26	70.4443	378.989	169.99	77.0647	565.453	82.9066	28.8234	278.008	71.3961	210.961	432.118	90.156	159.736	434.404	45.3199	267.853	48.9875	19.8735	79.0714	93.1522	164.775	163.877	64.1906	89.4684	140.322	206.07	123.606	86.5525	592.601	336.615	97.2189	210.511	1469.98	151.238	167.905	100.756	243.22	281.742	46.2091	1855.01	130.961	345.407
CRO30985	8.99273	28.9951	17.365	19.5843	30.4864	5.6826	25.4379	21.4215	38.7032	21.3725	9.53054	47.3309	46.0912	2.11986	21.1341	5.89366	35.6296	16.865	56.1661	12.5963	123.551	23.3628	21.3383	10.9184	8.29156	32.5922	18.7326	43.5044	32.6685	18.952	27.5726	37.0382	30.4908	8.96117	14.4879	58.7177	25.7054	5.05673	67.5165	195.638	65.4381	13.6084	9.55404	17.7573	51.77	20.2521	61.0061	9.03465	15.7112
CRO31023	5.14898	48.8667	10.5007	13.2371	17.7467	7.36933	17.0224	7.86258	16.5952	9.9606	9.01594	22.8867	83.4229	5.22893	15.1784	8.39711	14.5544	11.6134	112.428	5.16998	21.5125	19.8549	21.1139	10.7828	7.15904	20.3095	11.0583	40.6601	23.7774	13.3354	15.6037	15.2631	19.7463	6.99816	14.9719	24.627	23.3444	9.77908	25.7199	23.1709	31.6098	15.3199	13.3579	15.632	21.1486	25.4918	17.5555	9.86618	16.1087
CRO31055	25.875	90.9614	135.854	55.3618	52.9073	49.7629	123.908	45.8282	57.4732	69.8815	15.7577	55.6867	118.152	1.56207	54.0025	11.8706	31.3716	51.299	145.089	153.708	16.4843	22.1438	22.8121	31.4158	45.7059	18.4395	115.285	53.4289	42.6472	35.5521	28.334	50.4286	80.3284	32.5206	31.7179	72.1212	57.625	31.4113	11.8249	49.98	42.1551	49.8344	30.1852	23.8437	30.3435	24.4045	22.991	19.3813	51.422
CRO31094	462.01	121.74	134.639	237.88	616.121	340.77	457.358	301.12	68.0007	171.983	219.432	224.758	77.8382	43.1978	169.313	202.189	168.119	81.6092	94.8007	2205.99	9.85571	86.5954	306.825	56.422	261.74	8.11899	210.935	323.984	53.4153	400.666	255.42	201.756	65.0531	125.102	171.261	344.326	63.4826	115.365	128.337	5.99797	75.4805	291.189	229.963	241.28	209.568	9.69507	4.43991	314.523	280.954
CRO31133	82.3832	34.5804	27.7466	26.5276	94.5485	26.9584	12.9301	60.1637	11.4632	22.5816	54.5956	29.2351	69.9426	9.60054	19.6997	46.5785	55.5323	8.43335	60.0308	69.6275	26.3831	15.2582	71.9808	12.6897	7.68547	4.20605	38.4487	85.6484	121.019	44.9931	26.6598	22.3114	71.7482	18.3903	15.2736	46.9168	19.5479	16.6458	16.8579	6.70114	7.38696	135.662	40.3431	147.677	208.165	2.31944	4.67368	35.8173	41.3535
CRO31164	88.7843	63.8015	38.5466	3.802	48.2015	4.47381	11.1877	45.1644	4.60905	4.60718	78.1306	5.56264	118.867	2.88671	4.16479	33.7945	64.3987	3.53164	137.957	4.18482	58.4887	44.7927	24.4737	4.31499	1.05361	15.4724	25.44	38.9608	245.26	1.68222	11.0383	5.55851	135.763	44.5861	3.16836	7.13436	7.30602	1.42624	19.49	14.0416	5.13209	147.208	91.8708	12.5044	229.534	2.61193	13.0141	9.51884	9.48301
CRO31196	852.021	233.629	243.484	35.329	237.43	0	48.6079	200.538	1.77109	0	2776.94	2.90092	361.91	9.11389	1.73755	634.459	233.372	9.10042	489.293	11.1103	239.481	327.032	155.723	57.2797	26.9235	48.4133	256.822	103.91	826.452	20.4699	123.986	5.07284	489.462	864.506	4.62644	0	7.75874	8.3304	17.2481	23.4327	23.0581	1728.97	1659.33	34.7789	999.866	0	64.2756	70.675	121.162
CRO31224	105.834	29.7859	61.2907	1.60368	80.6788	6.34259	1.91074	70.1535	1.5945	1.29554	201.671	3.22619	59.4543	23.1675	1.74834	63.27	72.3365	0.883564	28.1874	0.814688	45.3821	46.8257	46.415	6.67357	0.814756	18.8019	53.4321	41.8221	204.249	1.51767	7.55099	3.29096	111.691	100.798	0.735027	1.46038	1.02723	1.2132	11.4179	6.30821	2.97648	131.159	126.567	0.920917	344.13	4.44358	4.14392	12.3514	10.0832
CRO31262	317.75	127.694	115.977	3.73958	128.5	14.1178	1.57802	113.707	0.328073	0	660.701	2.14944	142.288	467.642	0.965581	158.763	245.39	0	96.3832	1.10818	46.7661	143.594	122.78	12.7324	2.84985	32.8826	74.3331	48.1201	228.812	3.03344	27.5602	3.52381	91.367	260.309	3.42797	0	0	2.31466	39.9375	6.14922	2.93647	539.555	350.189	1.61059	564.21	7.06488	6.21196	21.3831	35.2689
CRO31292	155.025	81.8483	67.9901	6.61937	81.5692	7.35627	3.90356	61.4932	2.32287	3.646	301.327	3.34352	127.105	114.1	15.3307	103.37	112.733	2.71264	143.239	1.71532	23.6227	74.1339	58.6372	10.2443	1.37577	20.8447	59.3288	41.5043	100.658	1.6271	21.4353	4.03229	95.9887	106.046	2.94196	2.73994	2.15854	1.90372	18.1659	9.15784	2.8638	230.601	226.553	1.03668	314.39	5.15375	6.553	12.5464	17.198
CRO31326	190.507	34.2165	53.8542	1.48199	73.44	5.11531	2.26604	70.4711	1.35215	2.15501	309.232	1.53328	51.6172	10.4371	2.44902	87.3764	95.6353	0.267223	61.9555	1.00382	21.0115	35.2106	28.3737	6.39141	0.451757	13.7421	59.1183	37.6822	76.1956	1.92344	8.37358	2.8302	139.174	76.6779	1.6302	2.06933	1.02522	0.244612	19.7523	6.65138	2.9622	177.921	158.778	0	318.882	3.58375	4.75947	8.02445	9.14859
CRO31361	103.711	41.1089	45.7764	4.89596	52.6474	3.65606	4.18808	38.2929	1.71809	2.51003	133.546	1.40705	90.3879	44.6308	1.62073	39.5917	57.3012	1.01862	68.9267	0.813122	10.6038	25.9852	36.0525	4.48798	3.87461	9.33269	41.4087	34.3109	42.4401	3.66596	8.78934	2.64979	78.9712	34.2462	2.58922	2.40071	1.01319	3.03041	12.8707	8.0143	2.90355	99.0879	117.353	0.973214	146.37	2.27681	3.59723	8.17446	10.01
CRO31382	123.698	23.6801	45.8781	0.438473	60.304	4.25659	1.52375	51.8066	0.461607	1.06266	141.186	0.252026	27.2712	13.1636	0.528343	31.4284	45.9912	0.724741	31.8298	1.18799	8.02146	18.152	20.0332	3.73226	0.167076	4.90706	45.6205	40.6237	57.3246	0.889192	4.03936	1.70779	114.682	41.4168	0.602904	0.598938	1.68516	0.271398	10.864	4.835	1.62763	64.6172	103.996	1.13307	127.066	1.98809	2.30649	6.95879	8.64663
CRO31422	56.4416	36.1371	46.3242	5.8469	43.7743	3.53709	4.17739	30.6254	1.54156	1.87438	100.073	2.24046	56.3192	47.4708	1.61887	24.1071	29.0197	1.47822	61.6804	2.66907	7.39266	24.2776	23.5693	4.49409	1.50884	3.75888	39.51	37.5467	26.6364	3.28737	6.49783	3.57586	101.984	51.9439	3.57313	2.48849	2.09255	4.94024	14.167	7.5527	2.93274	59.9114	96.4222	1.01261	79.3286	3.83398	6.32942	8.80858	11.4054
CRO31458	965.069	799.211	515.848	78.2141	540.968	517.438	23.0904	211.985	21.2256	24.6423	2500.48	21.5789	537.966	2099.05	25.491	1805.85	1648.74	20.8412	311.444	40.6165	459.513	730.177	409.843	263.343	78.2817	326.784	538.25	171.766	924.998	54.9857	482.278	110.061	983.06	1738.9	43.496	25.0079	43.0855	25.3892	1058.49	880.011	33.798	1630.18	2811.58	43.1179	789.407	51.2247	211.2	208.83	852.105
CRO31498	14.3383	60.7291	19.2981	11.7045	21.2968	7.97364	8.62424	8.30833	6.05292	2.98594	9.37271	7.43569	93.7572	1.0429	4.02956	15.3976	41.3659	7.1275	111.433	3.41634	19.5458	41.0256	21.4441	4.89401	5.86826	38.41	23.0906	42.9638	89.4859	7.99524	15.1334	10.2165	42.2121	9.98748	9.5998	9.25615	5.6821	6.86334	35.2632	37.4203	9.76254	49.9069	21.9161	6.36756	50.4619	9.31046	17.1404	4.457	11.0916
CRO31534	5.64993	30.0135	8.16298	7.52175	10.164	6.66447	14.2431	11.1078	3.34655	3.58077	3.50333	4.55498	56.8069	1.15211	2.91324	4.24594	4.70376	2.86594	87.8488	2.60428	17.4308	4.02935	7.33223	2.13416	4.70857	3.00635	9.88617	34.5673	13.1258	4.57607	6.43434	8.94408	9.85766	5.58614	4.92499	6.11574	3.8716	3.87974	17.4431	33.2598	7.47888	26.7376	6.04182	2.08255	13.5993	5.6841	26.7372	6.01886	10.3645
CRO31572	4.92276	30.8132	8.64168	6.8964	10.2861	13.525	7.90562	5.67082	10.3404	3.41873	3.50406	13.3332	52.297	0.424553	8.74158	5.30032	2.87766	6.78281	61.9667	2.38871	14.2471	6.01843	9.17608	0.711537	5.2556	1.00233	8.11814	42.1119	2.75976	3.30564	10.0111	11.8154	8.56858	10.8274	10.632	20.3629	8.67422	6.33824	27.8536	23.0442	8.77195	7.73965	5.64022	2.70018	9.49654	7.58039	36.9713	9.21833	3.76274
CRO31602	5.42786	37.3328	17.1078	68.4361	24.8241	20.8778	7.89315	23.8383	44.1498	36.4386	13.0933	46.8851	68.2851	4.13501	36.1742	22.3603	18.9201	27.526	93.1702	35.9075	5.23632	47.2812	32.4037	18.8291	11.0629	19.3405	19.6296	39.1387	22.2134	26.9156	21.652	21.8866	78.8177	16.5675	44.357	31.7899	26.4345	27.9543	7.67788	10.4309	85.765	19.7344	35.3349	14.2907	27.8307	32.9104	3.82768	14.3589	13.0391
CRO31635	4.32215	36.5879	8.72809	45.9417	14.4895	8.95179	5.6504	9.86213	17.162	8.97921	15.0935	18.5697	52.4847	0.735951	7.14296	6.75478	4.13177	7.3041	78.3555	15.6847	3.05006	10.3142	8.32453	2.69112	5.19521	3.79093	9.29194	33.4106	5.21888	7.45332	10.558	16.6833	78.7989	13.5806	39.6682	13.2257	9.68261	7.9499	7.09057	8.94496	37.493	15.5509	11.1508	8.68054	15.7137	7.16749	5.49801	8.1628	8.64033
CRO31668	2.7788	37.2813	8.27792	9.08339	4.00912	0	23.285	4.53484	5.79553	1.00064	8.20493	8.06877	62.8392	0	2.27431	1.82117	0.561516	2.23344	78.4935	7.20134	4.01268	4.95437	1.63324	0.93718	0	0	10.8802	34.0024	2.90795	4.01901	4.05717	10.9974	28.1373	7.56706	9.08344	9.27434	4.44305	5.11116	0	8.62636	8.01687	10.1941	6.07815	4.26775	5.59573	4.99215	4.11512	0.385449	14.1599
CRO31695	1.7094	61.9313	7.28473	7.56319	4.30885	6.33155	3.34002	3.20901	1.98065	0.820738	1.89275	2.59534	113.16	1.04471	1.98201	3.5684	2.76337	2.13722	140.294	1.3094	4.35607	10.2946	4.3314	37.5375	3.52707	2.16567	5.43649	32.5955	3.27956	3.20488	12.0631	6.21203	7.43926	4.69474	2.79388	4.35171	3.12364	2.84141	4.05068	6.11459	6.25321	7.83871	3.50823	3.11152	5.57962	4.94767	4.06283	3.00343	12.1949
CRO31732	6.7001	133.33	79.6904	13.3516	16.1175	13.6436	2.23272	5.22116	3.94556	11.07	13.5283	4.44301	295.145	12.6897	3.62892	14.4648	13.6186	2.95656	560.301	7.37775	7.23127	18.551	10.0071	13.5581	14.4592	1.12347	14.6866	38.34	9.27992	23.371	41.4315	27.3698	7.89385	10.8977	10.3066	4.90609	4.59123	3.47965	6.00384	5.70965	11.638	21.6877	14.9427	18.1591	12.6051	2.12414	5.05836	8.52838	31.33
CRO31764	15.9449	31.5791	28.3489	13.2138	36.8698	87.2449	13.8752	13.1938	13.3488	37.8468	16.6605	11.0473	35.7449	7.14037	11.7175	7.94786	46.9687	10.2284	56.0514	47.7688	12.1325	6.72673	18.2153	9.54332	5.79784	9.6025	43.2984	32.5637	30.6693	16.5651	9.83673	59.5652	41.0818	6.77412	6.60692	14.707	10.3106	7.76575	16.4211	20.2952	53.6236	9.88631	7.85955	8.27783	59.3756	13.314	12.527	16.4478	6.86623
CRO31790	18.5197	18.2347	18.3639	18.5508	12.9818	0.800384	69.992	14.682	9.24397	13.0381	22.5797	14.288	35.2921	0.0837478	4.72606	9.00079	9.71314	4.90594	41.5837	7.16223	149.535	9.79441	9.09934	1.26323	5.93761	2.96581	20.0596	38.5752	20.5781	12.0383	14.1274	16.5948	42.6498	8.89201	20.406	9.79801	8.27025	10.5637	81.7824	166.086	40.6812	4.5802	6.97901	25.5667	12.1271	11.7756	112.476	8.48595	8.27069
CRO31824	33.552	36.8621	9.00387	7.35254	12.2533	2.16293	9.19172	34.7099	7.03677	8.50465	6.43393	6.14706	42.5506	1.28246	5.40776	4.66812	12.272	4.41921	73.9678	1.6978	41.0784	8.42165	22.2101	0.758599	1.78284	2.67156	6.37743	45.0692	17.948	2.98208	8.62069	29.2249	20.7735	5.18282	3.98265	4.97092	7.57818	4.96467	107.933	43.8352	39.508	1.54717	6.28661	5.18179	16.386	17.1738	165.254	7.17603	5.73087
CRO31858	6.68902	24.2564	13.8458	10.1726	22.6094	0.756727	11.6327	8.61201	11.5709	9.35144	20.2589	16.1297	39.5272	0.554258	8.93655	6.44684	12.9998	5.27085	56.7337	5.49447	8.32227	35.357	20.9525	4.37918	2.13857	3.36484	17.0529	47.3041	20.3821	8.2517	3.44692	41.6039	46.2341	6.42888	12.862	18.1012	15.099	11.4349	7.79209	9.50035	57.5932	8.11944	13.4836	6.64735	46.0025	19.0857	3.7875	8.84176	10.2256
CRO31899	33.4138	142.815	70.4165	111.424	73.3765	29.8729	2.74982	15.7606	33.9025	27.3164	159.19	37.5753	188.982	107.293	31.3758	113.873	60.9866	27.0013	151.838	8.15258	4.6026	135.249	124.203	40.9344	80.251	23.1684	52.0877	105.586	59.8215	87.7718	144.775	96.2961	65.3565	206.346	162.36	44.7708	43.6894	112.952	32.4663	7.35129	93.9776	111.315	210.438	33.2872	92.0395	211.234	5.97356	59.5264	83.9369
CRO31934	7.39608	19.1037	9.0308	7.36026	24.0283	6.61589	31.4851	11.4921	10.9772	15.6082	10.2843	13.9256	32.3137	0	15.7316	2.47999	10.9483	3.68655	20.4495	7.42624	11.5714	8.09596	11.4034	8.0053	4.20683	11.7672	8.77818	36.3057	14.0397	7.96058	6.40382	19.4967	32.4979	8.21476	10.4015	15.8255	10.4899	9.4911	15.197	26.223	23.2059	12.7776	9.0294	11.0949	29.828	18.5402	35.2359	8.87536	9.99176
CRO31969	19.3971	55.9905	19.3207	14.1338	14.6992	3.92681	44.0562	30.2657	3.79502	5.57925	5.8515	5.4159	80.3848	6.86411	4.01806	5.03778	11.0671	3.08911	77.3732	7.06225	66.9979	6.16722	7.96285	2.67347	2.69277	3.93725	16.8809	35.6577	9.70943	11.5518	17.4922	22.1702	23.8956	12.2272	8.44106	4.8103	3.49786	5.03689	72.0873	148.188	5.59508	8.92237	7.88136	2.39801	27.8708	5.82585	97.9741	4.7481	14.1378
CRO32003	100.481	93.8959	32.2144	54.7667	92.9804	40.2203	30.139	35.972	32.6616	130.259	104.203	44.037	177.134	18.6749	41.5708	22.9148	33.4279	23.725	209.404	34.3829	12.1991	29.3631	112.297	25.127	45.8436	45.4092	40.7654	142.52	32.443	60.3757	33.4564	125.21	43.8502	34.2929	49.5355	54.6921	30.3408	28.9099	31.1112	17.5266	23.8732	71.4756	83.0301	91.3383	41.1649	31.0399	14.5173	39.7737	62.192
CRO32046	18815.7	1502.11	3738	3106.52	5812.53	1856.22	6563.74	4556.05	1535.81	2601.66	1776.37	3889.62	113.594	190.683	3662.21	1888.55	3114.73	1446.53	107.001	33357	323.375	864.042	1287.65	1137.74	3218.22	50.1671	8654.98	1875.23	364.948	5374.76	2741.63	2182.46	4211.63	1302.12	2020.31	6115.05	2108.86	1008.6	8677.77	405.119	783.767	2171.33	1122.43	2189.36	6306.05	106.083	526.736	5262.92	2925.44
CRO32081	7.91104	79.6487	30.9312	48.487	76.6264	27.8357	1.5517	16.1034	59.2293	22.1426	60.023	72.0921	95.0009	31.3509	63.7088	16.9683	57.4677	50.0728	166.993	6.98922	2.06179	95.784	141.774	25.8319	13.4978	114.933	26.8725	131.178	103.437	58.1843	30.6153	60.0533	68.9615	28.7552	74.5676	49.6037	158.226	56.7493	13.1468	3.3179	145.088	53.7974	55.4517	74.1425	92.1975	158.556	1.42006	29.4039	42.8777
CRO32125	190.44	351.718	383.178	248.877	184.428	74.916	1003.18	96.2902	88.69	329.638	391.781	119.763	101.641	0	71.7339	228.347	57.0678	57.3995	93.9756	634.284	262.502	83.3415	9.15804	251.803	4.41079	40.0977	1059.75	85.4001	11.8895	416.284	156.404	332.082	182.769	191.754	286.5	140.551	80.8203	148.075	39.5599	479.225	67.2088	276.873	140.43	36.5604	135.351	11.6635	229.144	32.4198	145.564
CRO32153	24.7478	50.4342	34.2284	53.5805	75.1036	29.4637	40.1606	51.4171	53.6423	59.1988	39.4723	80.616	76.8739	33.3192	44.6693	33.597	14.2881	24.469	80.9854	43.053	25.6764	16.3887	28.4678	42.9247	67.654	25.1947	49.6423	54.8867	15.7238	41.7586	36.7782	72.7306	95.3971	34.0662	48.1527	102.209	62.9883	37.7163	31.4161	43.2907	61.948	103.757	36.947	22.624	66.3771	25.4056	32.4315	19.8611	27.9238
CRO32186	129.568	0	466.389	0	236.354	276.873	897.117	0	0	497.676	0	0	0	0	0	0	0	0	0	1369.2	51.3609	0	60.923	145.66	0	164.151	979.637	13.212	112.992	0	0	0	9.61149	0	0	0	0	0	0	69.5201	241.874	0	0	44.2208	143.247	155.18	120.811	131.798	0
CRO32220	0	0	1333.48	0	0	7365.39	2047.17	0	0	2095.49	0	0	0	0	0	0	0	0	0	1723.19	0	0	0	50.323	0	0	2316.75	0	0	0	0	0	0	0	0	0	0	0	0	0	886.272	0	0	0	0	0	0	0	0
CRO32247	7.35624	69.825	8.95805	25.1687	18.9713	7.1375	17.1644	17.9979	15.4253	15.4642	9.24597	22.0054	106.002	1.89374	12.6517	5.73324	9.20013	13.6361	151.605	13.0061	26.7171	15.8805	14.4433	7.91228	4.32238	5.47849	11.9184	44.6419	10.5069	12.3647	22.0614	14.2225	25.4411	20.7401	16.6808	22.4176	25.4313	10.9708	35.3344	60.2111	38.2956	19.5105	10.6304	26.0564	28.5906	11.7869	24.6011	9.04561	64.0288
CRO32279	58.8305	153.195	58.4178	23.3098	87.8047	25.1429	174.738	33.8852	32.7195	42.3695	0	33.4952	34.1123	57.8779	32.1	0	3.96265	21.0154	374.801	88.8122	73.293	13.9853	119.869	13.2275	0	0	47.6578	161.971	61.5648	0	14.3159	17.5719	26.1847	0	0	10.6135	44.7927	0	19.9153	94.6972	66.5595	17.985	0	0	83.6246	70.4598	109.709	54.4028	0
CRO32313	14.088	42.1451	14.5272	9.98308	22.4281	20.1469	29.0329	23.771	12.7699	28.0969	5.79964	16.1037	57.9669	1.38114	9.86729	3.78789	19.161	9.19399	112.394	45.1255	24.2097	10.4335	20.1273	31.4318	6.38081	13.3862	15.5092	36.1346	14.1757	12.0164	11.8668	16.9934	18.8111	12.2582	14.4648	14.4674	19.1837	5.3154	17.0586	42.488	26.4829	32.3012	10.0083	28.2941	27.599	22.3889	23.9834	10.6727	21.5364
CRO32345	5.08035	19.2277	16.2151	5.17612	14.9482	0	34.9475	14.2129	3.17871	23.5211	3.21443	11.9006	7.5749	0	8.91004	4.75651	7.91942	5.4444	31.2102	26.6239	7.76773	7.76386	6.65447	1.46863	0	4.13766	21.7535	25.9761	9.11394	12.5962	7.94736	11.0556	20.8353	5.47299	11.862	17.676	10.9412	5.87368	8.84468	16.5222	22.17	15.9748	5.29162	6.68788	22.696	5.86729	10.3896	0.604027	17.7517
CRN69092	0	0	40.912	0	0	0	0	9.24899	0	0	0	0	0	0	0	0	0	0	0	0	0	0	0	0	0	0	0	0	0	0	0	0	0	8.49771	0	0	0	0	0	0	0	0	0	0	0	0	0	0	0
CRN83769	0.996027	44.1487	7.23236	33.7422	2.0812	7.66226	5.11353	3.29873	2.4928	0	1.10286	1.53114	115.652	1.80391	0.9171	2.61111	3.92474	1.6011	110.86	0.751816	3.80726	8.52401	0	2.01552	2.03007	1.41962	3.22747	46.6181	0.78174	1.44057	7.63478	89.6964	3.32489	7.51105	61.8611	1.34768	2.38884	3.66407	0	3.43557	2.02839	6.85113	2.17864	4.58917	14.158	1.34203	1.22918	0.414479	91.3583
CRN83795	1.56519	49.3683	4.53016	14.7147	2.42099	5.74669	4.72309	3.99535	2.67086	3.53544	1.65429	2.77063	101.543	1.97571	1.96521	1.49206	8.23763	2.17292	160.892	1.34253	3.51718	11.7205	2.15768	1.87156	2.61009	0.811209	4.61067	24.2884	1.34013	2.46954	8.72547	19.6988	5.31982	3.39786	21.7444	3.31144	1.85257	1.83203	3.46809	4.36808	2.06461	3.52344	2.48988	1.31119	21.237	1.34203	3.58218	1.48028	64.3858
CRN83821	0	16.4771	1.48067	3.78122	1.66172	0	6.66397	2.97738	2.65381	0.572749	1.17409	1.9017	58.1023	0	0.813612	1.04241	2.08911	0.9943	120.703	0.200093	2.70211	6.80592	0.186968	2.1457	2.16119	0.755653	3.22118	22.3818	0	2.30041	6.96677	10.2141	3.71662	2.66539	3.03287	0.860834	0.363304	1.36525	0.807644	2.01161	2.02444	0.729363	2.70591	0.814263	9.04348	0.714355	1.30857	0.220625	25.1252
CRN83849	1.49092	27.8518	6.93967	9.7471	1.55764	1.91157	13.153	4.72307	1.2438	1.07376	1.92598	0.763972	81.0466	0	0.610124	1.62853	1.05445	0.266293	69.9812	0.562685	4.0526	4.78474	0.525775	2.01132	2.36347	0.708326	5.23369	27.5932	0	5.39084	11.4283	11.5783	2.98615	5.93383	10.9656	2.68973	2.21358	2.37667	7.57061	4.97118	3.03623	3.41841	2.89879	1.52653	22.7822	1.33923	3.67984	0.62042	21.2724
CRN83869	1.84331	8.0497	3.82419	8.45128	2.35813	2.02575	39.5786	5.6119	4.11906	1.70684	2.91575	3.5083	17.1776	0	1.61642	0	1.27708	0.8466	8.43754	1.62988	15.1656	1.12679	0.557182	2.13146	0.357808	3.75319	1.70656	21.0249	0	5.71286	1.73013	10.8542	3.16453	2.31674	9.89901	2.28032	0.902232	2.71238	4.8137	18.7109	2.011	0	1.15198	1.61772	23.9559	0	7.27936	0.876641	10.4665
CRN83898	0	0	0	0	0	0	40.2511	0	0	0	0	0	0	0	0	0	0	0	0	0	0	0	0	0	0	0	30.6977	0	0	0	0	0	0	0	0	0	0	0	0	0	9.64638	0	0	0	0	0	0	0	0
CRN83916	2.03898	94.0131	6.83327	44.5346	7.83618	36.2727	15.5214	8.73467	15.4686	5.50673	6.49082	8.88083	185.544	5.12888	9.85637	11.6927	8.34338	9.15005	226.514	4.80953	10.7815	21.2667	8.08928	26.819	17.3158	6.53875	4.12937	36.7228	6.00115	32.8076	26.793	78.4489	10.7201	18.5793	41.2402	13.5184	7.68462	19.5019	5.4356	12.4836	10.7701	16.1288	9.29149	4.69727	24.4544	13.0496	10.6941	5.93938	28.8323
CRN83932	0.536956	4.55948	2.5993	2.55303	2.61793	1.3769	23.828	4.38141	2.46375	1.16014	2.57638	1.65087	8.40643	0	2.08749	2.11146	2.06156	1.43858	10.1117	1.86439	4.37863	0	0.378716	1.08656	0.486403	1.02042	3.62484	24.9675	0	3.10642	1.56796	30.7131	6.45278	2.02459	2.3403	6.19973	1.71709	1.44855	4.9078	4.81548	6.28762	1.47737	2.61	1.09956	12.0849	0.964648	1.59036	0.744815	5.47234
CRN83964	1.58173	24.6795	2.87132	6.698	1.81482	3.80249	5.10156	5.69403	1.85563	1.17475	1.75139	2.17823	33.2754	0.119361	1.33503	1.68453	1.97766	1.43022	46.305	0.843201	2.72073	4.44165	1.35964	1.60037	4.16412	1.5499	3.24339	22.2276	1.39661	6.79154	3.24759	17.5173	5.08205	2.91984	7.51327	4.11982	2.30324	2.80024	3.16249	3.98957	2.94434	1.22399	1.29741	2.42926	8.71236	3.33	3.12318	2.13918	7.55628
CRN83994	0.616711	26.1416	4.1336	12.5353	2.42997	2.37212	5.69907	5.15059	3.93585	1.06597	2.86801	2.27529	44.7351	1.14175	2.4985	1.61672	1.57021	1.45399	75.1937	1.52685	2.38877	4.75004	1.91386	2.49591	7.37418	2.46116	3.99671	25.1292	1.35529	6.95726	4.59217	21.8834	5.51725	4.03054	12.0956	3.87182	2.28204	6.62456	2.25471	2.893	3.45378	1.35745	3.5972	1.89432	19.2857	5.65044	1.76569	2.25837	9.05062
CRN84018	0.713438	99.5943	7.30572	6.36027	1.98764	2.74418	1.64192	4.24623	1.48796	1.54145	1.18494	1.94974	183.054	0	0.729893	2.9613	1.00916	1.91141	284.143	0.646216	0.606017	13.7376	1.34184	1.44369	2.90822	1.69475	6.16476	28.0448	1.30654	3.95544	13.5415	4.0488	2.93726	3.58669	3.30383	1.35145	2.36293	2.09961	0.72454	2.13273	2.05828	5.23451	3.81462	2.19143	2.28176	3.52467	1.5261	0.791692	17.4503
CRN84041	1.82502	11.797	5.92509	3.9658	7.18413	2.41304	2.32218	12.7455	6.60154	8.74877	4.04153	5.96169	7.73823	0.0459068	3.88592	2.3174	2.2127	2.10859	9.56977	8.93684	2.47067	3.29453	3.94201	4.38548	2.47979	6.66546	11.6888	21.8256	2.86476	10.2282	2.12336	14.2836	16.525	3.79901	5.03354	6.48203	2.22761	6.21013	3.47515	3.93436	18.1765	3.45216	4.90673	2.45254	12.6871	2.92006	0.929041	2.70553	4.35925
CRN84071	0.949038	35.9414	2.91549	4.08931	1.74695	0	2.32414	6.71896	2.72159	2.22135	5.07902	2.10731	118.863	0.0318297	1.94186	2.90258	1.15064	2.03409	129.371	1.02677	2.05567	5.24538	1.45028	1.44033	3.8686	3.38161	2.88301	28.0884	2.60701	2.85959	8.14063	24.2363	4.32964	3.87655	3.49003	2.39699	1.62582	7.5061	0.963806	2.78247	2.73799	3.26396	2.76781	0.971705	2.41698	2.1312	1.44447	0.855671	10.881
CRN84097	3.62947	41.6601	12.402	8.37464	7.23328	9.03322	7.20014	14.0187	38.5387	16.8368	6.97373	36.1019	111.694	10.8696	25.752	7.55582	6.40656	30.2584	131.326	5.1085	4.95091	15.3021	10.9924	8.42453	3.48116	19.7791	9.07998	37.2273	18.9349	8.80037	10.2867	17.3133	12.187	4.82997	7.50232	13.346	24.1394	6.75437	5.52892	8.98425	18.6957	10.2798	7.93885	11.1485	66.0062	18.6982	5.37488	3.37605	12.7287
CRN84124	39.6289	934.515	632.425	50.4699	96.3238	87.1022	2138.75	62.7699	46.0483	103.969	37.6109	60.9194	66.4734	0	59.0768	40.8131	41.1833	37.9184	42.9623	1466.14	10.0986	72.6737	99.8226	91.6475	103.848	121.033	2428.35	119.496	133.299	32.7518	6.19928	20.2914	51.025	32.0187	60.1437	18.384	157.115	85.3866	8.62404	15.6218	57.6452	85.6697	53.6599	26.0842	48.2832	99.1627	2.79459	25.9142	51.9267
CRN84142	15.9765	78.9555	99.0538	69.7908	181.699	76.8154	70.1433	188.644	216.42	357.269	91.9889	308.636	18.7593	41.7952	245.666	102.613	85.2298	189.62	17.5129	362.142	31.7561	46.1455	56.3414	51.7273	11.9397	102.47	247.846	145.888	73.982	103.982	36.7392	79.0957	399.991	100.399	107.061	202.769	378.797	118.133	150.894	58.4139	95.9809	28.5724	172.4	0	99.9234	71.0376	13.8015	73.1319	146.541
CRN84169	45.1816	118.384	335.283	109.329	104.04	124.133	165.114	80.8593	407.889	146.428	57.1745	410.117	16.8417	0	112.918	76.1429	48.9102	333.747	95.243	86.2337	180.928	248.57	31.8667	1769.78	52.6216	27.5984	350.324	85.8905	96.2516	98.02	56.5433	54.9446	247.78	64.898	152.966	129.253	685.556	175.706	58.9945	320.593	180.737	115.432	80.0029	852.518	57.3423	86.967	159.308	96.6934	69.0696
CRN84183	30.3475	158.631	32.1403	74.4881	29.1762	86.4097	20.3038	34.9591	12.8231	70.6777	107.354	13.7329	106.952	28.076	20.8058	120.885	20.7863	9.29205	71.1177	24.0967	14.2617	46.3775	29.4655	8.77287	129.598	14.6051	43.4212	72.3395	24.7465	151.627	133.789	33.0203	63.414	137.707	65.0604	18.3445	38.3502	119.178	4.80307	42.1426	33.1082	61.8099	138.507	7.26366	116.527	40.3587	32.6848	53.7944	6.02501
CRN84208	17.8882	25.2379	18.4459	23.3075	74.3441	29.1099	14.6159	18.0307	25.8286	38.649	15.236	40.1902	26.9281	1.9383	45.6112	9.91994	12.5124	20.276	32.4872	12.6714	12.6234	10.3039	21.3511	8.35336	23.3713	13.7284	30.0966	56.1949	24.8394	38.8078	13.561	31.4413	124.02	24.2119	19.1164	71.1216	104.192	7.59288	4.19228	30.376	37.4797	43.5383	52.1698	14.7932	111.488	37.0804	12.5661	11.4521	33.6565
CRN84236	15.6384	33.6403	28.1457	43.3736	22.0436	30.0758	9.99732	42.2846	82.6264	22.5254	7.69587	64.1067	77.0759	2.7973	49.0637	14.8042	32.1273	31.1903	55.6754	28.3297	12.8409	20.4467	22.0595	26.371	9.44404	44.578	42.9318	39.0686	28.6391	21.3614	5.70817	33.0861	106.146	12.0113	39.7594	31.034	50.0087	22.3722	2.64695	30.5666	48.2131	45.4175	20.2704	21.3491	36.4311	53.8478	11.1505	14.4614	10.6251
CRN84263	0	0	0	127.246	0	0	0	124.899	83.5818	114.657	0	39.3825	620.721	0	0	0	0	45.1041	0	0	0	0	0	236.989	213.835	0	115.627	0	0	60.8726	80.1529	0	206.469	0	355.912	0	20.0632	1.34634	0	0	0	0	0	0	0	0	0	0	33.569
CRN84288	0	84.0194	0	17.0951	0	0	0	112.105	1.1998	0	0	1.96519	90.0631	0	0	0	0	0	0	0	0	0	0	0	0	0	40.3885	0	0	5.54683	4.19963	0	1.28023	2.41008	34.4754	0	2.62803	29.6275	0	0	0	0	0	0	0	0	0	0	5.86285
CRN84310	0	24.9699	2.34642	1.24836	0	0	0	118.36	0	0	0	0.717534	9.13443	0	0	0	0	0	0	0	0	0	0	0	1.9027	0	17.0154	0	0	0	1.53337	0	6.54416	0	10.299	0	1.9191	7.21175	0	0	0	0	0	0	0	0	0	0	2.14065
CRN84328	0	0	0	0	0	0	0	130.286	0	0	0	0	3.94793	0	0	0	0	0	0	0	0	0	0	0	0	0	0	0	0	0	0	0	1.34686	0	0	0	0	0	0	0	0	0	0	0	0	0	0	0	0
CRN84357	0	0	0	0	0	0	0	0	0	0	0	0	0	0	0	0	0	0	0	0	0	0	0	0	0	0	0	0	0	0	0	0	0	0	0	0	0	0	0	0	0	0	0	0	0	0	0	0	0
CRN84375	0	0	0	0	0	0	0	0	0	0	0	0	69.5308	0	0	0	0	0	0	0	0	0	0	0	0	0	0	0	0	0	0	0	0	0	0	0	7.30404	0	0	0	0	0	0	0	0	0	0	0	0
CRN84412	0	0	0	0	0	0	0	0	0	0	0	0	114.001	0	0	0	0	0	0	0	0	0	0	0	6.3519	0	0	0	0	0	0	0	12.964	0	0	0	20.6985	0	0	0	0	0	0	0	0	0	0	0	0
CRN84440	0	0	0	0	0	0	0	0	267.76	0	0	270.034	218.111	0	0	0	0	355.4	0	0	0	0	0	0	208.643	0	0	0	0	0	0	0	38.2159	0	0	0	282.042	0	0	0	0	0	0	0	0	0	0	0	0
CRN84465	0	0	0	0	0	0	0	0	0	0	0	0	680.997	0	0	0	0	0	0	0	0	0	0	0	1438	0	0	0	0	0	0	0	0.957389	0	0	0	317.397	0	0	0	0	0	0	0	0	0	0	0	0
CRN84490	0	0	0	0.116991	0	0	0	35.6197	0	0	0	0	5.13623	0	0	0	0	0	0	0	0	0	0	0	1.51565	0	0	0	0	0	0	0	0	0	2.78829	0	0.134887	0	0	0	0	0	0	0	0	0	0	0	0
CRN84506	0	0	0	0	0	0	0	202.228	7.44431	0	0	7.42198	424.443	0	0	0	0	6.52639	0	0	0	0	0	0	17.5084	0	0	0	0	0	0	0	5.30603	2.48241	0.0768617	0	9.82866	5.57051	0	0	0	0	0	0	0	0	0	0	0.143781
CRN84529	0	0	0	0	0	0	0	90.2054	4.63226	0	0	8.17096	153.056	0	0	0	0	7.62886	0	0	0	0	0	0	13.155	0	0	0	0	0	1.24724	0	3.04172	0	0.930799	0	8.58545	10.894	0	0	0	0	0	0	0	0	0	0	0
CRN84549	0	0	0	0	0	0	0	158.872	3.81259	0	0	2.91422	561.783	0	0	0	0	2.82971	0	0	0	0	0	0	2.75988	0	0	0	0	0	0	0	2.71211	0	0	0	2.78368	7.77082	0	0	0	0	0	0	0	0	0	0	0
CRN84568	0	0	0	0	0	0	0	360.621	0	0	0	0	48.4906	0	0	0	0	0	0	0	0	0	0	0	4.20856	0	0	0	0	0	0	0	4.13571	0	0	0	4.54806	5.2087	0	0	0	0	0	0	0	0	0	0	0
CRN84590	0	0	0	0	0	0	0	308.129	0	0	0	0	197.79	0	0	0	0	0	0	0	0	0	0	0	16.7549	0	0	0	0	0	0.284268	0	1.12655	0	0	0	5.51454	11.7462	0	0	0	0	0	0	0	0	0	0	0
CRN84613	0	0	0	0	0	0	0	686.952	0	0	0	0	135.643	0	0	0	0	0	0	0	0	0	0	0	10.8077	0	0	0	0	0	0	0	4.93099	0	0	0	10.3169	11.077	0	0	0	0	0	0	0	0	0	0	0
CRN84634	0	0	0	0	0	0	0	790.245	0	0	0	0	407.6	0	0	0	0	0	0	0	0	0	0	0	21.3068	0	0	0	0	0	0	0	3.78879	0	0	0	7.6752	12.6357	0	0	0	0	0	0	0	0	0	0	0
CRN84660	0	0	0	0	0	0	0	570.068	0	0	0	0	142.933	0	0	0	0	0	0	0	0	0	0	0	11.027	0	0	0	0	0	0	0	9.9331	0	0	0	9.7318	7.46345	0	0	0	0	0	0	0	0	0	0	0
CRN84680	0	0	0	0	0	0	0	856.462	0	0	0	0	445.891	0	0	0	0	0	0	0	0	0	0	0	6.93125	0	0	0	0	0	0	0	1.13521	0	0	0	6.99101	8.75712	0	0	0	0	0	0	0	0	0	0	0
CRN84704	0	0	0	0	0	0	0	831.454	0	0	0	0	188.178	0	0	0	0	0	0	0	0	0	0	0	27.8843	0	0	0	0	0	0	0	1.17436	0	0	0	21.6962	13.3729	0	0	0	0	0	0	0	0	0	0	0
CRN84727	0	0	0	0	0	0	0	1809.05	0	0	0	0	44.2989	0	0	0	0	0	0	0	0	0	0	0	0	0	0	0	0	0	0	0	0	0	0	0	58.1687	0	0	0	0	0	0	0	0	0	0	0	0
CRN84750	0	0	0	0	0	0	0	1611.22	0	0	0	0	202.758	0	0	0	0	0	0	0	0	0	0	0	42.017	0	0	0	0	0	0.291907	0	5.51715	0	0	0	16.1662	27.6541	0	0	0	0	0	0	0	0	0	0	0
CRN84773	0	0	0	0	0	0	0	1730.21	0	0	0	0	5.0092	0	0	0	0	0	0	0	0	0	0	0	1.30427	0	0	0	0	0	0	0	0.640845	0	0	0	0	2.82488	0	0	0	0	0	0	0	0	0	0	0
CRN84800	0	0	0	0	0	0	0	1098.61	0	0	0	0	279.197	0	0	0	0	0	0	0	0	0	0	0	91.7314	0	0	0	0	0	0.483176	0	4.49245	0.138642	0	0	10.2803	67.4436	0	0	0	0	0	0	0	0	0	0	0
CRN84821	0	0.167286	0	0	0	0	0	783.195	0	0	0	0	74.9653	0	0	0	0	0	0	0	0	0	0	0	5.79994	0	0	0	0	0	0	0	3.39781	0	0.268327	0	3.71247	24.2784	0	0	0	0	0	0	0	0	0	0	0
CRN84849	0	0	0	0	0	0	0	889.504	0	0	0	0	352.969	0	0	0	0	0	0	0	0	0	0	0	57.9575	0	0	0	0	0	0	0	2.5765	0	0	0	8.00308	26.376	0	0	0	0	0	0	0	0	0	0	0
CRN84872	0	0	0	0	0	0	0	1633.56	0	0	0	0	39.0003	0	0	0	0	0	0	0	0	0	0	0	0	0	0	0	0	0	0	0	0	0	0	0	20.4844	0	0	0	0	0	0	0	0	0	0	0	0
CRN84892	0	0	0	0	0	0	0	1235.95	0	0	0	0	6.75154	0	0	0	0	0	0	0	0	0	0	0	1.40634	0	0	0	0	0	0	0	0.259124	0	0	0	0.531925	0.47593	0	0	0	0	0	0	0	0	0	0	0
CRN84914	0	0	0	0	0	0	0	836.054	0	0	0	0	0	0	0	0	0	0	0	0	0	0	0	0	0	0	0	0	0	0	0	0	0	0	0	0	0	0	0	0	0	0	0	0	0	0	0	0	0
CRN84935	0	0	0	0	0	0	0	615.291	0	0	0	0	0	0	0	0	0	0	0	0	0	0	0	0	0	0	0	0	0	0	0	0	0	0	0	0	0	0	0	0	0	0	0	0	0	0	0	0	0
CRN84962	0	0	0	0	0	0	0	848.97	0	0	0	0	0	0	0	0	0	0	0	0	0	0	0	0	0	0	0	0	0	0	0	0	0	0	0	0	0	0	0	0	0	0	0	0	0	0	0	0	0
CRN84986	0	0	0	0	0	0	0	635.423	0	0	0	0	0	0	0	0	0	0	0	0	0	0	0	0	0	0	0	0	0	0	0	0	0	0	0	0	0	0	0	0	0	0	0	0	0	0	0	0	0
CRN85033	0	0	0	0	0	0	0	0	0	0	0	0	0	0	0	0	0	0	0	0	0	0	0	0	0	0	0	0	0	0	0	0	0	0	0	0	0	0	0	0	0	0	0	0	0	0	0	0	0
CRN85056	0	0	0	0	0	0	0	222.047	10.1112	0	0	8.59917	351.115	0	0	0	0	10.1577	0	0	0	0	0	0	27.4475	0	0	0	0	0	0	0	0	0	0	0	5.53683	0	0	0	0	0	0	0	0	0	0	0	0
CRN85077	0	0.885271	0	0	0	0	0	143.618	10.8719	0	0	22.2593	0	0	0	0	0	19.5521	0	0	0	0	0	0	0	0	0	0	0	0	0	0	0	0	0	0	0	0	0	0	0	0	0	0	0	0	0	0	0
CRN85097	0	0	0	2.77051	0	0	0	104.714	0.583336	0	0	0.318488	158.123	0	0	0	0	0.999121	0	0	0	0	0	0	10.1345	0	0	0	0	0	0	0	0	0	8.6348	0	4.04615	0	0	0	0	0	0	0	0	0	0	0	0
CRN85120	0	0	0	0	0	0	0	221.112	0	0	0	0	341.311	0	0	0	0	0	0	0	0	0	0	0	0	0	0	0	0	0	0	0	0	0	0	0	0	0	0	0	0	0	0	0	0	0	0	0	0
CRN85143	0	0	0	3.26273	0	0	0	137.02	9.15965	15.8148	0	1.87536	0	0	0	0	0	4.90262	0	0	0	0	0	0	0	0	0	0	0	0	0	0	0	0	0	0	0	0	0	0	0	0	0	0	0	0	0	0	0
CRN85166	0	0	0	0	0	0	0	220.472	12.2525	1.32218	0	8.78011	237.918	0	0	0	0	7.70573	0	0	0	0	0	0	17.8775	0	0	0	0	0	20.1033	0	0	0	11.0021	0	2.30637	0	0	0	0	0	0	0	0	0	0	0	0
CRN85186	0	0	0	0	0	0	0	480.04	0	0	0	0	0	0	0	0	0	0	0	0	0	0	0	0	0	0	0	0	0	0	0	0	0	0	10.6837	0	0	0	0	0	0	0	0	0	0	0	0	0	0
CRN85209	0	0	0	41.8464	0	0	0	234.032	11.0135	0	0	7.30167	430.862	0	0	0	0	13.0249	0	0	0	0	0	0	31.3208	0	0	0	0	0	37.6324	0	0	0	138.368	0	4.30784	0	0	0	0	0	0	0	0	0	0	0	0
CRN85225	0	0	0	0	0	0	0	0	0	0	0	0	0	0	0	0	0	0	0	0	0	0	0	0	0	0	0	0	0	0	0	0	0	0	0	0	0	0	0	0	0	0	0	0	0	0	0	0	0
CRN85245	0	0	0	0	0	0	0	151.046	1.05019	0	0	1.12183	225.073	0	0	0	0	0.899372	0	0	0	0	0	0	12.1966	0	0	0	0	0	9.58945	0	0	0	0	0	2.70039	0	0	0	0	0	0	0	0	0	0	0	0
CRN85267	0	0	0	0	0	0	0	147.448	1.37488	0	0	0.562988	1171.09	0	0	0	0	0.392475	0	0	0	0	0	0	36.5757	0	0	0	0	0	0	0	0	0	0	0	4.51727	0	0	0	0	0	0	0	0	0	0	0	0
CRN85290	0	0	0	0	0	0	0	341.097	0	0	0	0	1228.42	0	0	0	0	0	0	0	0	0	0	0	24.5482	0	0	0	0	0	0	0	0	0	0	0	2.91292	0	0	0	0	0	0	0	0	0	0	0	0
CRN85309	0	0	0	0	0	0	0	267.419	5.98963	0	0	9.81059	449.611	0	0	0	0	10.2589	0	0	0	0	0	0	0	0	0	0	0	0	188.687	0	0	0	0	0	6.5598	0	0	0	0	0	0	0	0	0	0	0	0
CRN85330	0	0	0	0	0	0	0	435.301	0	0	0	0	0	0	0	0	0	0	0	0	0	0	0	0	0	0	0	0	0	0	0	0	0	0	0	0	0	0	0	0	0	0	0	0	0	0	0	0	0
CRN85358	0	0	0	0	0	0	0	0	0	0	0.282209	0	0	0	0	0	0	0	0	0	0	0	0	0	0.346315	0	0	0	0	0	0	0	0	0	0	0	0	0	0	0	0	0	0	0	0	0	0	0	0
CRN85380	0	0	0	195.793	0	0	0	0	148.867	0	0	143.799	0	0	3.74481	0	0	104.605	0	0	0	0	0	0	0	0	0	0	0	0	146.969	0	0	0	9.971	0	0	0	0	0	0	0	0	0	0	0	0	0	0
CRN85402	0	0	0	97.8965	0	0	0	0	225.208	0	0	225.077	0	0	0	0	0	117.68	0	0	0	0	0	0	0	0	0	0	0	0	0	0	0	0	29.913	0	0	0	0	0	0	0	0	0	0	0	0	0	0
CRN85428	0	0	0	0	0	0	0	1955	0	0	0	0	0	0	0	0	0	0	0	0	0	0	0	0	0	0	0	0	0	0	0	0	0	0	0	0	0	0	0	0	0	0	0	0	0	0	0	0	0
CRN85448	0	0	0	0	0	0	0	1973.94	10.9518	0	0	12.5568	0	0	0	0	0	5.35943	0	0	0	0	0	0	35.6755	0	0	0	0	0	54.2157	0	9.3488	0	0	0	147.702	191.7	0	0	0	0	0	0	0	0	0	0	0
CRN85469	0	0	0	0	0	0	0	684.348	0	0	0	0	0	0	0	0	0	0	0	0	0	0	0	0	0	0	0	0	0	0	0	0	0	0	0	0	0	0	0	0	0	0	0	0	0	0	0	0	0
CRN85491	0	0	0	0	0	0	0	2059.33	0	0	0	0	0	0	0	0	0	0	0	0	0	0	0	0	0	0	0	0	0	0	0	0	0	0	0	0	0	0	0	0	0	0	0	0	0	0	0	0	0
CRN85511	0	0	0	0	0	0	0	466.236	0	0	0	0	0	0	0	0	0	0	0	0	0	0	0	0	0	0	0	0	0	0	0	0	0	0	0	0	0	0	0	0	0	0	0	0	0	0	0	0	0
CRN85534	0	0	0	0	0	0	0	452.595	24.2625	0	0	25.3897	0	0	0	0	0	11.832	0	0	0	0	0	0	0	0	0	0	0	0	0	0	0	0	0	0	0	0	0	0	0	0	0	0	0	0	0	0	0
CRN85555	0	0	0	0	0	0	0	258.79	27.9262	0	0	18.2964	0	0	0	0	0	11.1606	0	0	0	0	0	0	0	0	0	0	0	0	0	0	0	0	0	0	0	0	0	0	0	0	0	0	0	0	0	0	0
CRN85583	0	0	0	0	0	0	0	323.274	20.2688	7.4233	0	19.1145	0	0	0	0	0	18.2784	0	0	0	0	0	0	0	0	0	0	0	0	0	0	0	0.308443	0.401107	0	0	0	0	0	0	0	0	0	0	0	0	0	0
CRN85603	0	0	0	0	0	0	0	342.5	0	0	0	0	0	0	0	0	0	0	0	0	0	0	0	0	0	0	0	0	0	0	0	0	0	0	0	0	0	0	0	0	0	0	0	0	0	0	0	0	0
CRN85666	0	0	0	0	0	0	0	0	0	53.7305	0	0	0	0	0	0	0	0	0	0	0	0	0	0	0	0	0	0	0	0	0	0	0	0	0	0	0	0	0	0	0	0	0	0	0	0	0	0	0
CRN85693	0	0	0	0	0	0	0	211.63	0	0	0	0	0	0	0	0	0	0	0	0	0	0	0	0	0	0	0	0	0	0	0	0	0	0	0	0	0	0	0	0	0	0	0	0	0	0	0	0	0
CRN85714	0	0	0	0	0	0	0	0	0	169.443	0	0	0	0	0	0	0	0	0	0	0	0	0	0	0	0	0	0	0	0	0	0	0	0	0	0	0	0	0	0	0	0	0	0	0	0	0	0	0
CRN85738	0	0	0	0.490118	0	0	0	329.639	0.601972	2.67261	0	0.985988	0	0	0	0	0	0.736458	0	0	0	0	0	0	0	0	0	0	0	0	0	0	0	0.172743	6.06524	0	0	0	0	0	0	0	0	0	0	0	0	0	0
CRN85763	0	0	0	10.8434	0	0	0	423.347	0	0	0	0	0	0	0	0	0	0	0	0	0	0	0	0	0	0	0	0	0	0	48.0438	0	0	0	125.668	0	0	0	0	0	0	0	0	0	0	0	0	0	0
CRN85787	0	0	0	4.95843	0	0	0	228.013	0	0	0	0	0	0	0	0	0	0	0	0	0	0	0	0	0	0	0	0	0	0	74.3041	0	0	0	31.3623	0	0	0	0	0	0	0	0	0	0	0	0	0	0
CRN85807	0	0	0	0	0.145068	0	0	491.052	0	0	0	0	0	0	0	0	0	0	0	0	0	0	0	0	0	0	0	0	0	0	0	0	0	0.858405	0	0	0	0	0	0	0	0	0	0	0	0	0	0	0
CRN85837	0	0	0	0	0	0	0	108.134	0	0	0	0	0	0	0	0	0	0	0	0	0	0	0	0	0	0	0	0	0	0	39.6535	0	0	0	0	0	0	0	0	0	0	0	0	0	0	0	0	0	0
CRN85863	0	0	0	0	0	0	0	57.8948	0	0	0	0	74.9351	0	0	0	0	0	0	0	0	0	0	0	0	0	0	0	0	0	0	0	0	0	0	0	0	0	0	0	0	0	0	0	0	0	0	0	0
CRN85884	0	0	22.207	0	0	0	0	190.068	0	0	0	0	425.333	0	0	0	0	0	0	0	0	0	0	0	81.0335	0	0	0	0	0	139.316	0	0	0	0	0	8.17322	0	0	0	0	0	0	0	0	0	0	0	0
CRN85911	0	0	1.50383	1.20012	0	0	0	97.9881	1.40382	2.90855	0.124215	1.14968	5.8543	0	0	0	0	0.540994	0	0	0	0	0	0	4.26806	0	0	0	0	0	1.71981	0	0.97365	0	5.31722	0	20.2944	11.1424	0	0	0	0	0.163586	0	0	0	0	0	0
CRN85933	0	0	0	0	0	0	0	91.2042	0	22.682	0	0	0	0	0	0	0	0	0	0	0	0	0	0	0	0	0	0	0	0	0	0	0	0	0	0	0	0	0	0	0	0	0	0	0	0	0	0	0
CRN85955	0	0	0	0	0	0	0	98.1799	0	5.66234	0	0	0	0	0	0	0	0	0	0	0	0	0	0	0	0	0	0	0	0	1.4349	0	2.62453	0	0	0	0	5.78452	0	0	0	0	0	0	0	0	0	0	0
CRN85978	0	0	0	0	0	0	0	137.45	4.76918	0	0	9.01336	0	0	0	0	0	2.51339	0	0	0	0	0	0	0	0	0	0	0	0	0	0	0	0	0.95831	0	0	0	0	0	0	0	0	0	0	0	0	0	0
CRN86000	0	0	0	0	0	0	0	0	0	73.3689	0	0	0	0	0	0	0	0	0	0	0	0	0	0	0	0	0	0	0	0	0	0	0	0	0	0	0	0	0	0	0	0	0	0	0	0	0	0	0
CRN86020	0	0	0	1.65798	0	0	0	102.299	0	40.1819	0	0	84.9217	0	0	0	0	0	0	0	0	0	0	0	16.4256	0	0	0	0	0	20.3651	0	1.24164	0	1.51982	0	6.37201	0	0	0	0	0	0	0	0	0	0	0	0
CRN86039	0	0	0	14.6	0	0	0	96.6018	3.29363	3.15927	0	3.29678	0	0	0	0	0	2.35051	0	0	0	0	0	0	0	0	0	0	0	0	4.48332	0	1.17147	0	37.7603	0	0	0	0	0	0	0	0	0	0	0	0	0	0
CRN86063	0	0	0	0	0	0	0	302.031	0	0	0	0	0	0	0	0	0	0	0	0	0	0	0	0	0	0	0	0	0	0	0	0	0	0	0	0	0	0	0	0	0	0	0	0	0	0	0	0	0
CRN86085	0	0	0	0	0	0	0	317.871	0	3.19459	0	0	71.3734	0	0	0	0	0	0	0	0	0	0	0	4.01811	0	0	0	0	1.06924	69.6208	0	0	0	0	0	0.506595	0	0	0	0	0	0	0	0	0	0	0	0
CRN86107	0	0	0	42.4858	0	0	0	137.079	0	0	0	0	0	0	0	0	0	0	0	0	0	0	0	0	0	0	0	0	0	0	0	0	0	0	38.7547	0	0	0	0	0	0	0	0	0	0	0	0	0	0
CRN86127	9.14239	78.8733	41.9221	49.5234	95.4373	85.7366	7.99999	49.0726	37.6449	96.8835	40.5884	46.4009	132.453	76.5689	81.2397	11.2987	133.211	43.669	218.684	39.6698	6.3458	57.9353	140.324	165.269	35.6112	228.591	33.5744	84.6214	120.958	107.293	13.9799	57.306	34.5878	16.415	57.9199	53.2035	139.198	45.8035	21.4873	11.7129	74.2958	156.435	28.4408	60.4437	130.45	76.2562	6.0603	19.3483	109.413
CRN86147	50.7408	44.5715	224.777	109.188	305.012	390.34	323.998	115.391	187.203	113.41	48.4338	181.106	73.0467	24.6466	137.475	38.988	148.495	133.129	64.9147	543.858	80.2567	37.4345	298.641	70.8118	76.0778	119.702	542.861	215.168	82.3951	70.8564	72.8065	158.35	268.672	83.5643	82.9316	164.772	131.886	140.316	31.9843	181.054	163.907	67.3966	30.6171	102.114	254.926	188.599	147.693	72.8099	106.99
CRN86166	2.03214	42.5967	45.4024	7.76418	16.378	3.3499	2.46688	7.94248	4.90429	1.88169	3.85732	4.1652	59.8417	1.86941	4.63322	1.90261	3.69573	2.95553	134.632	1.88449	1.77548	6.8322	23.7514	2.34981	3.15569	4.96519	11.2883	29.3063	2.73418	1.25962	7.62946	7.02355	4.84542	5.83786	4.74481	9.27006	12.7316	7.262	3.53787	4.20564	8.72021	14.3773	5.92661	6.24202	16.7125	19.5576	4.29913	2.65772	13.3138
CRN86190	3.22999	33.2415	10.4639	13.8217	22.754	12.4239	2.88765	13.2089	10.0038	9.77016	11.8022	16.22	53.939	1.10497	16.8529	16.935	8.12598	7.09597	80.4805	3.1207	6.91402	12.439	19.7057	6.5361	7.2416	8.28655	6.80309	35.571	10.3938	14.0147	17.6848	9.84053	22.9661	4.6685	17.6852	16.8696	13.2801	12.1198	7.87261	14.7063	28.2024	19.9956	6.12305	12.8978	21.3494	23.9362	4.38469	7.7958	10.863
CRN86213	2.95292	16.6647	12.1799	10.935	21.5616	5.24221	11.2595	11.5132	14.2123	9.81544	5.03022	22.3476	37.9323	1.37129	20.9148	3.2751	6.0588	7.18102	36.0079	8.84703	1.85228	3.88786	10.8941	8.27365	3.08643	8.41746	18.5849	33.562	12.4795	9.52725	3.48228	19.7432	25.174	6.28071	10.3951	25.3251	15.5652	7.01907	6.92046	5.01436	38.8568	10.6245	3.64354	0.697718	25.0231	14.0785	3.70021	2.64665	10.4173
CRN86236	11.4339	102.756	22.405	52.8046	36.9279	28.1181	1.29414	12.7396	43.9798	19.4392	11.8301	36.4982	214.71	14.0316	63.7426	20.638	30.9072	26.4148	272.954	7.24395	2.67487	49.3268	52.3523	33.3784	14.008	69.9949	19.2841	66.9158	78.5593	45.5446	21.3465	52.1513	41.0464	13.6638	48.4045	42.1007	46.2398	53.3702	2.85537	7.37052	87.5094	20.6289	36.0797	21.8787	20.5158	54.552	2.77582	19.0321	53.8702
CRN86258	5.36719	49.5423	31.3894	13.5101	22.4295	19.43	9.11039	21.8216	23.1122	36.1531	11.5361	25.2374	136.75	4.0661	21.3179	14.0702	18.7564	16.917	146.95	19.8272	5.14905	14.185	19.8181	13.4163	3.43192	28.799	23.274	38.2459	26.266	10.5024	18.6689	34.514	42.578	13.8881	12.3843	28.7066	30.0719	22.067	10.5808	12.4145	34.2371	14.7672	9.2077	10.6675	33.8826	33.1806	5.76639	8.93383	15.4445
CRN86281	1.44712	24.3302	15.3576	5.16039	12.419	9.74085	2.94613	10.9398	11.9971	12.5065	2.80408	14.089	34.9274	0.436812	9.77125	2.84523	7.67604	4.07089	46.6731	16.3846	1.47507	5.41818	7.39974	8.05291	3.44105	19.5942	15.8259	20.5849	9.65413	11.5114	7.9232	11.3462	18.1151	5.91105	6.50428	11.5524	17.8494	5.0573	4.4089	5.74022	20.4449	2.98618	5.80309	3.33378	14.9133	13.6487	0.714344	3.31205	21.0161
CRN86307	0.820864	20.0743	5.96046	0.731796	1.7152	0	2.97904	10.1652	1.02721	0.886774	0	5.88873	10.7093	0	1.76357	0	1.49286	2.85898	33.2234	1.17724	4.81115	7.02496	1.15791	3.32214	0	4.67984	5.31976	19.2099	1.28852	1.78084	2.69662	2.39052	4.65828	1.54754	1.34163	1.77708	1.96873	0	3.75137	4.53022	4.17918	1.12926	1.197	3.78211	3.50045	1.10602	3.24165	0.683175	3.76459
CRN86326	1.28329	24.191	3.22554	3.43214	1.91532	2.46803	4.77085	4.52729	1.00367	3.46583	1.0657	3.28789	27.6249	0	0.393867	2.10261	0.777949	1.20334	49.2343	1.06551	4.90531	3.432	0	1.94762	0.871855	0.914524	4.67809	20.9044	0.5036	0.46401	3.51312	2.01234	4.49801	4.03221	1.57308	2.43091	2.19843	0.708123	3.90978	7.74624	2.28672	3.53083	1.87132	5.91273	2.96422	2.59363	3.80085	1.06804	2.94267
CRN86352	7.5113	91.256	8.5523	9.27179	2.45772	3.88925	2.7362	6.94713	2.71138	1.24837	2.87895	3.10873	163.577	3.77881	1.68469	3.21873	2.10159	2.39939	212.905	0.806833	5.15335	15.4523	2.85263	2.923	5.1031	3.29406	5.38271	22.9336	2.72091	12.7439	18.3484	7.83078	5.01477	7.08035	9.67963	3.67439	6.43388	3.5071	3.96079	6.27784	2.35332	9.9358	6.31912	2.21847	3.18255	6.61732	6.56	1.68307	16.3406
CRN86376	4.19799	30.1947	4.6896	6.60439	6.11808	6.64884	17.2242	9.31624	7.41635	5.33536	12.5776	12.9067	53.48	0.795083	2.57689	5.17888	4.04186	8.60066	114.73	3.35509	7.55132	3.16998	4.18002	4.4973	5.3686	4.92742	5.40116	20.6228	3.48863	3.92868	29.2041	10.8424	11.7054	6.51763	6.45766	8.95452	7.78391	6.90395	5.26644	8.688	7.54333	6.79428	5.4014	3.03406	6.84476	3.99268	5.11971	3.28831	20.385
CRN86402	0.214847	9.63252	2.40007	1.14921	2.43701	0	9.92708	6.80612	2.15083	1.39259	0.237891	3.52291	19.0603	0	0.527526	0	0.781459	0.575607	19.7464	0.875716	4.16095	0	0.151532	0	0	1.8373	2.95876	19.3228	2.02349	1.24294	0.941059	2.984	6.7416	0.270027	0.7023	2.20932	2.20835	0.474212	5.89113	6.81781	3.71902	0	0.313294	0.659935	2.44315	1.15793	2.8635	1.60928	6.56878
CRN86423	15.171	85.7045	29.0353	18.895	15.6501	9.01051	62.0882	34.7921	3.00124	4.82033	6.54636	4.00124	119.92	18.4521	2.80746	9.21168	33.0005	3.64612	148.239	9.39678	60.6623	19.8091	9.75599	9.70644	12.5806	10.4935	36.5983	25.9005	57.7843	21.2966	35.1799	25.489	23.0128	25.5167	14.2211	8.51274	8.25555	10.3411	55.0575	93.6533	25.3865	27.3159	17.7306	16.1044	26.2424	17.4351	72.9617	8.81981	27.9669
CRN86448	31.5548	52.9776	46.026	72.295	56.5147	37.7324	140.176	142.15	7.67231	37.7975	45.8013	11.2263	39.2479	0.855424	9.03243	31.5028	20.6156	4.64312	21.0926	51.98	123.991	18.5394	17.1818	29.1144	23.1042	62.4514	69.5342	51.1653	98.8074	146.846	55.1424	60.6521	149.761	75.6195	85.5108	14.6005	8.8508	22.374	51.3065	137.264	93.1446	33.7381	51.2589	17.0749	70.3015	16.7422	67.7133	37.4198	64.984
CRN86478	8.61655	54.763	22.5142	79.6805	48.9124	33.7045	54.2165	96.0627	12.7014	29.6607	40.4269	17.8107	55.2549	2.99766	17.6605	32.9256	16.3787	7.74717	42.1152	33.9966	37.7372	15.623	18.8498	33.9857	30.5599	142.792	57.7341	55.0854	74.7343	103.289	60.1308	72.1059	132.506	70.484	109.323	27.5856	8.30629	36.6402	41.3801	47.9564	89.2985	31.342	39.8241	35.4389	48.3692	29.1229	23.8624	28.685	65.1913
CRN86499	6.99273	83.0783	15.4571	84.6231	24.6927	26.8969	13.2486	38.1344	4.28217	20.5732	30.9711	8.69113	161.497	0.778436	5.29702	19.8917	4.87045	6.77633	246.891	5.90711	20.4735	10.8228	13.0121	16.2577	39.4215	108.996	20.0073	48.0624	27.0912	65.2009	58.6515	119.119	61.2872	80.9683	103.105	9.01867	2.85466	35.4663	19.0382	33.152	41.6612	26.6081	38.6182	15.5382	9.19962	22.4522	16.3045	33.4329	73.237
CRN86529	3.21208	52.7314	10.366	97.6789	28.6577	8.92303	24.2462	62.5947	2.34471	15.4222	40.0117	2.65176	34.6889	1.8314	3.01231	24.0921	4.38121	1.48208	55.598	13.5234	19.5083	4.00881	4.27925	11.7358	20.3677	103.262	37.1516	51.6685	10.5043	73.4273	60.5763	69.8368	95.4293	99.8048	123.955	10.0926	4.21871	60.6565	14.9511	26.0364	64.005	15.2204	38.1219	20.555	11.3511	17.7925	10.1742	22.9458	91.114
CRN86559	26.9019	230.771	96.0976	333.809	123.301	60.1603	48.8709	176.66	28.4777	94.2824	195.35	20.5171	206.911	11.7084	14.4012	219.772	31.5736	20.6166	278.139	51.1899	63.1334	22.0857	37.0654	105.394	228.036	696.41	166.234	284.924	30.4437	310.363	254.85	313.725	141.074	493.212	485.959	62.8107	31.5101	402.413	114.841	89.1235	197.083	157.933	316.112	150.373	29.5691	184.608	44.8575	131.343	402.166
CRN86585	3.68662	22.9909	6.94237	16.3584	10.25	4.0515	12.8797	18.8425	8.17221	5.00674	4.6652	9.71528	30.7822	0	3.94462	12.1661	3.64586	4.00991	49.3452	2.70321	14.1187	5.40859	4.82891	25.3644	2.72834	17.1145	7.5942	20.7186	4.13353	13.267	12.457	12.1755	18.9168	5.30356	21.237	16.4183	7.72311	4.72916	16.6875	18.166	14.5108	11.3025	3.38353	4.52961	13.3297	7.37998	7.69532	4.20788	7.09057
CRN86611	18.7449	97.101	27.5418	38.855	42.1167	51.8555	22.9512	36.9074	11.1507	16.9112	34.4387	9.84174	125.529	15.3103	10.6561	38.0049	22.9827	10.8852	154.242	9.5627	62.7801	16.0023	33.345	25.9727	37.2642	26.8483	24.6849	36.5239	14.3497	57.5606	44.2882	48.6107	30.0844	25.6482	44.0689	19.0409	9.80766	27.107	70.2023	119.502	21.9075	48.7796	26.5262	23.258	41.0655	15.6765	62.6293	20.9034	41.7834
CRN86637	14.6961	35.7506	47.0329	22.6621	28.5339	23.935	26.6731	39.9593	16.4022	12.8725	12.6074	22.6594	68.4016	13.3214	14.1411	21.5191	18.5403	13.4791	71.4481	15.0703	27.9357	11.3306	15.4077	28.131	12.413	14.3414	42.4723	27.3385	10.3913	22.0211	20.0072	47.1579	27.1365	21.6322	22.0721	24.8648	10.7963	20.9431	45.9845	65.8525	23.4573	21.8566	19.6926	9.35361	28.0412	9.98985	28.1683	9.91706	19.8349
CRN86661	0	0	1177.22	0	24.1972	77.9499	462.808	0	0	43.7856	0	0	0	0	0	0	0	0	0	263.105	0	0	0	41.0088	0	0	1247.68	0	0	0	0	0	0	0	0	0	0	0	0	0	0	0	0	0	0	54.6111	0	0	0
CRN86685	5.96178	80.4736	20.7634	60.5274	17.3982	44.514	2.61994	11.6751	26.6381	8.78936	45.665	27.0989	103.402	35.1445	25.7462	18.7547	13.8612	15.4463	124.492	4.25651	9.43715	26.1107	20.9748	15.1865	56.7053	7.19763	17.6705	28.8369	5.28469	59.2423	55.299	91.5389	22.8046	59.5912	37.142	57.8139	19.8978	17.5452	13.0351	10.6932	46.7073	22.3855	39.786	16.589	19.4412	20.6018	10.1791	25.6845	27.2343
CRN86707	25.93	108.007	18.9343	85.2492	45.6479	47.6794	19.1007	16.1737	17.5695	18.037	50.1397	18.9258	260.734	31.308	12.8111	33.4907	19.4764	19.9261	236.561	4.92651	27.269	44.3819	33.0085	14.0776	67.5447	37.1378	15.0625	38.8873	14.0971	98.4223	73.1326	93.5064	31.161	56.436	47.7556	28.7524	12.4813	34.8051	25.4343	45.7234	35.2255	72.0395	43.714	18.6493	38.4764	25.5642	48.8271	25.2651	33.6453
CRN86731	266.172	78.6335	76.71	45.4759	35.7243	633.904	15.9771	26.3677	22.0962	67.8236	139.033	21.4472	127.982	6.58018	20.0721	64.2913	17.444	14.017	55.6956	38.5037	35.6641	40.5768	22.1403	11.9104	130.627	3.72844	56.1571	36.611	43.1159	11.3504	54.4263	15.2363	41.0423	55.8927	40.6176	26.5463	24.6478	68.8059	7.96994	52.7851	34.9604	28.7898	123.975	8.03525	20.9161	29.9597	11.299	61.5046	23.9941
CRN86756	66.9888	34.7039	12.0635	3.27959	9.98924	30.5822	321.458	18.5402	3.52686	4.23052	14.7165	4.80383	54.3421	3.41487	0	39.3534	37.0485	3.02036	54.0836	51.3613	140.739	26.7857	5.3148	7.80438	11.7709	4.56669	72.9164	14.1578	28.221	0.0858163	16.7631	14.5147	26.8976	0	9.5038	4.94543	1.87031	5.71876	71.7672	172.857	118.81	4.08131	0	23.3287	16.2357	3.67754	77.5587	48.2957	8.70773
CRN86782	5.8685	28.5189	10.7582	8.85372	13.1606	2.31514	39.159	17.9407	2.6362	3.57624	18.994	8.32739	61.643	0	0	42.8002	4.74342	3.22514	33.4964	4.74765	29.9094	7.08268	4.88198	9.13483	13.9034	5.14723	13.8963	16.7094	4.01543	0	20.7616	12.607	25.4167	0	11.805	5.94512	2.68092	9.74243	54.0968	37.889	32.8655	8.69427	0	23.5724	22.5656	2.43296	26.8148	4.13274	10.5815
CRN86811	59.1336	28.1962	33.4527	10.1379	15.1621	2.91605	274.53	47.0505	6.64086	8.18995	22.2451	5.05016	128.58	5.33959	0	76.0194	3.67667	8.12449	86.9381	6.80968	226.614	5.67701	5.88176	18.4093	20.0874	7.56375	23.0304	17.0459	5.35517	0	28.2258	15.4546	64.0274	0	13.63	12.5145	4.15601	11.1556	71.6025	276.664	14.86	17.73	0	11.6434	32.8678	6.12889	289.47	2.83931	16.2253
CRN86838	337.22	135.876	165.69	48.5574	14.9954	17.1109	179.288	68.7436	5.70255	4.92293	15.0173	8.56201	211.483	11.048	4.99515	12.0886	18.3511	5.81379	329.906	10.2536	374.259	22.7495	4.36197	33.5924	10.32	3.40216	112.769	22.1054	4.93914	34.3667	32.5545	46.3755	14.2703	18.0005	35.6444	7.45781	5.42754	11.7347	217.183	546.927	11.4346	12.8367	24.5238	8.33191	17.9676	4.67815	1005.63	6.41139	39.1444
CRN86865	8.5018	22.2763	16.2813	36.8138	32.9913	4.67163	6.23537	19.9372	39.516	5.24825	34.9651	47.2986	31.6909	0	32.8035	1.59198	11.7804	18.8728	53.2534	10.0843	5.57102	7.79555	7.70957	76.1888	1.6503	10.3864	21.6455	15.6047	15.2519	24.5925	13.2997	38.6348	53.5171	36.6355	27.791	28.2655	14.9807	15.1909	3.70033	27.6493	22.8789	13.3667	17.7107	3.73065	25.8962	3.27291	8.39354	10.1082	51.9872
CRN86884	6.44137	31.9614	9.3857	15.979	23.909	26.9306	5.305	11.6949	4.20551	9.68149	23.2574	4.87923	73.0755	5.52302	3.61014	5.13927	7.47014	3.60154	88.0827	2.28304	5.13845	10.7854	13.8269	31.1695	8.37186	11.1766	12.478	23.9027	8.79227	9.31622	7.36019	22.3346	11.9665	9.1517	11.9011	5.3051	6.33303	10.3025	14.5053	11.0124	20.2469	12.3288	12.2517	1.72049	29.6577	9.05634	9.81551	7.92483	23.119
CRN86909	1.86862	32.4842	6.8949	4.13942	75.605	80.369	32.1181	3.79961	2.6572	3.18091	2.75872	3.07563	93.2303	3.19054	1.80744	2.96886	5.08035	2.85207	110.723	19.0027	6.0316	5.57284	21.8059	2.17709	4.23173	12.913	5.27516	18.8637	9.59955	2.7026	7.44072	6.34241	6.16211	3.34489	3.14665	3.98405	7.64399	1.99972	15.3541	6.05474	8.47566	9.97097	4.70657	8.17478	82.8234	7.93471	103.59	3.11037	181.955
CRN86930	6.17719	61.6027	18.5932	28.7584	38.2949	31.02	4.82989	11.8433	28.9874	18.1659	22.4192	37.1042	172.97	3.98239	24.3658	9.59623	42.5092	24.8857	188.234	8.6345	4.80984	35.61	58.3325	13.3101	54.0133	139.889	14.2708	54.4851	50.4573	38.7146	16.2843	29.4695	30.205	15.3117	36.8321	27.7983	39.7815	31.1822	9.93274	6.90499	46.5042	36.1948	25.2716	31.0965	44.5126	65.6596	9.71247	15.7564	37.2479
CRN86952	4.64942	140.232	7.27147	13.2638	11.9356	17.8836	1.97543	2.41018	4.65453	4.01819	2.05925	3.8119	385.787	2.24549	1.7124	4.87543	2.25484	3.48782	606.094	49.8342	9.47848	41.7793	5.2468	5.64504	291.871	5.30138	9.79273	38.4021	13.1369	8.06942	44.8032	8.33234	7.44983	2.33742	3.03964	7.54911	5.73481	2.05245	8.49919	16.6786	3.31396	17.9093	6.77988	8.56884	7.93071	7.51747	45.4432	2.32173	22.7444
CRN86977	1.28444	11.3429	4.30459	1.52677	2.55605	6.58734	6.59425	1.60293	1.60732	0.925052	0.474071	0	17.8746	4.82484	2.62814	0	1.0382	1.14707	28.1592	17.6452	2.61852	2.74807	1.2079	2.59916	16.2893	1.22046	9.01776	17.6816	0.672071	0	2.81302	0	2.85845	1.07622	0.699773	3.70757	4.10743	1.57502	0	3.83968	2.83372	1.178	0	2.63024	2.43437	0	9.72202	2.13799	0
CRN87002	0.47259	18.5053	1.65922	0.962999	1.45099	12.7244	1.32667	1.28324	0.929322	0.291735	0.149509	1.72973	43.3354	2.66283	0.787399	0.619453	0.245564	1.04909	67.9708	2.45626	2.06451	2.88888	1.33328	0.683083	96.8723	1.92449	2.57049	18.0299	0.741832	1.36703	6.06217	1.57289	2.52412	1.18794	0.993099	0.730789	1.06405	0.546389	1.64552	5.30945	2.68103	2.4148	0.78759	1.45163	2.06327	1.09159	52.1562	1.23615	16.5132
CRN87026	0.584412	14.0933	5.44043	1.38934	8.37347	2.99718	1.65535	3.92711	3.77847	0.841782	3.88257	3.79318	22.3652	0.470413	1.43494	22.9807	1.53521	1.35696	27.4313	3.52898	3.97135	0	1.23656	2.36519	25.1461	3.3318	7.57478	16.9838	0.305787	2.53573	5.11961	13.8772	26.2715	5.3864	7.323	4.21729	2.4028	2.43651	13.0571	5.50985	2.87618	4.82382	3.69287	1.19674	12.1838	1.57485	35.5798	0.97277	9.52957
CRN87043	25.7053	55.1704	14.3214	25.6429	24.4955	20.7759	2.89168	15.1431	5.61903	9.42046	30.5521	14.8058	110.542	3.06437	16.6178	21.0691	5.0102	5.85816	120.61	10.5315	4.04636	14.6193	22.9035	17.251	33.3362	1.48404	12.1251	60.4393	0.919367	11.5769	23.0886	22.567	9.64526	19.139	20.9534	27.9654	8.33901	15.9917	6.54284	4.21999	6.85829	35.9892	22.3006	24.7867	23.4958	4.7349	5.52533	11.3738	92.3206
CRN87072	0	0	0	0	5.26348	0	0	0	0	0	0	0	0	0	0	0	0	0	0	2.66194	0	0	12.4366	0	0	0	14.2843	0	0	0	0	0	0	0	0	0	0	0	0	0	0	0	0	0	25.0645	47.517	0	0	0
CRN87089	6.18931	10.6728	6.91413	3.39553	15.6328	4.5782	10.6621	17.9617	8.78776	7.71493	7.38034	17.5652	24.2245	0.191615	14.7586	18.0976	5.62807	4.46441	14.8536	13.0451	19.048	5.6024	8.73067	16.8599	6.14571	0	18.1271	36.0468	4.48406	5.16443	7.29885	12.5852	25.1109	7.77894	7.00333	23.1909	5.87245	6.83055	13.78	17.0789	15.8767	10.4795	5.55408	23.3987	37.3906	5.77342	9.98832	8.71732	41.4858
CRN87114	2.1785	29.1602	4.646	1.58901	3.36965	0.761764	4.85586	4.36318	1.42501	2.13947	0.548219	1.21778	60.4605	0.278973	1.5196	1.03836	1.14055	0.902007	62.5386	0.971669	2.72526	2.54231	3.28252	1.00189	1.0764	3.10497	4.17128	18.6295	1.08806	0.716088	4.98793	2.26263	6.34661	1.1201	1.4566	1.5542	1.15354	1.38424	1.81014	3.48387	2.82321	1.90715	1.87716	2.12914	4.57456	1.33422	3.86159	1.48343	5.14682
CRN87139	1.59765	35.8149	14.278	11.3944	6.67661	3.07262	5.37388	2.9907	0.999631	3.45187	12.3831	0	81.2903	0	2.45176	12.5649	3.87408	0.428035	45.8029	1.20593	6.10694	11.9636	3.38049	9.69886	14.1106	0	7.11831	30.7904	2.50786	5.77676	10.4969	5.36849	5.33321	4.01597	11.7506	2.16171	0.547395	2.93863	0	4.95967	3.25359	2.19788	0	4.90744	3.97422	4.30531	5.12626	2.65934	7.32706
CRN87162	10.4751	56.0666	11.9591	9.23592	9.48359	4.87042	22.7015	7.35951	2.44881	3.48192	4.07866	3.77503	118.041	0.138986	2.75574	2.56502	2.79129	3.39241	169.082	1.92891	19.5363	10.5901	2.59803	4.89164	10.636	2.62505	9.97777	22.5015	0.903461	5.32758	14.1177	5.77623	6.99352	5.49769	7.71375	4.42336	3.07632	4.91212	6.31274	29.1435	2.69585	6.65103	4.53216	5.30373	4.33607	2.79179	36.3098	2.87409	18.3011
CRN87187	28.7637	40.5473	24.9369	19.6647	32.1052	19.3445	97.8119	40.6052	11.1516	14.6788	12.9936	19.441	44.8935	2.30819	10.6154	11.9121	15.6719	8.3681	124.393	21.1518	43.7992	12.0815	15.4954	18.2114	11.9888	25.9056	33.0932	29.2313	9.14096	24.1185	14.8791	18.7376	19.0268	14.1943	16.584	19.0535	6.28794	20.7081	48.3868	63.6065	15.5426	17.4788	14.1528	14.364	27.78	10.9372	63.2845	20.8548	22.1206
CRN87210	0	60.5477	18.9656	0	20.2711	0	73.6359	14.668	0	1742.36	18.7984	8.6995	22.1495	23.915	5.2107	0	10.292	9.09701	57.2616	49.9778	199.012	18.1616	23.9484	17.1775	23.0686	750.125	96.2723	38.9516	13.3249	0	18.5909	7.60641	351.374	0	0	280.251	0	6.24546	206.899	345.503	43.2177	0	12.3784	0	24.1326	0	297.512	0	0
CRN87235	0.987761	103.165	9.37921	52.8351	94.4248	13.2977	1.6175	10.7386	75.7086	35.7469	41.2875	95.9144	96.6506	14.8084	60.0263	15.2129	40.2689	39.6954	118.061	27.3999	13.5924	48.6063	107.81	1.4991	38.9224	85.8779	8.80189	55.2962	96.5189	87.1452	21.0918	69.8119	36.1054	82.2462	12.1081	48.3811	17.4292	3.27029	3.00939	46.336	74.8047	25.1388	2.52065	33.3746	87.9288	128.431	3.77884	28.9783	16.61
CRN87257	2.31867	109.863	41.875	70.97	38.1822	28.2421	1.16302	1.55809	13.5405	9.18445	26.9574	14.6535	157.302	2.17744	5.93038	8.1046	22.4898	6.005	199.747	1.80851	61.2532	76.8925	30.7994	4.69198	14.1776	29.7428	43.2015	38.3024	30.3305	41.3601	23.6976	16.102	13.4161	30.599	102.953	20.0787	6.09065	12.2258	8.24164	324.442	174.121	28.708	11.2705	37.9848	11.8102	20.8276	1.5261	3.53787	258.754
CRN87282	0.633113	7.25757	9.72477	1.97546	13.6541	7.91444	3.41848	1.59539	4.15937	1.70987	0.35051	6.65055	7.84687	0.955526	2.23462	0.207465	6.33273	2.12025	17.0829	8.29127	38.5593	1.35455	1.33961	0.320286	1.72052	10.8283	16.412	17.2855	4.22368	3.20488	1.03992	6.09856	11.0955	3.18287	5.43255	3.16956	2.06074	0.582255	11.0911	212.591	93.6369	4.79033	1.61563	0.972351	5.39963	2.55914	0.625051	0.658646	19.3569
CRN87305	2.30961	40.6098	5.46017	5.74605	4.4732	3.30556	4.06972	2.36667	2.58772	2.20493	2.14102	3.24768	72.0367	1.03763	1.64852	2.04169	3.06072	2.0434	109.964	1.66224	5.88556	8.04415	1.13649	0.543446	2.33544	6.12434	7.26636	21.1959	1.77056	3.96188	7.29321	4.33161	6.95676	2.16022	5.70619	2.23839	1.54585	1.14601	5.72749	10.8937	11.1297	5.17236	2.19306	1.97981	2.71037	2.02637	4.10966	0.983452	11.8238
CRN87329	1.62364	46.1967	4.88326	5.78987	3.9891	4.80399	4.66531	1.33084	2.03178	0.809542	1.24462	1.91995	72.347	3.31757	0.996653	1.63708	3.17996	1.87383	102.469	1.97973	4.0102	10.6885	1.32133	1.01093	2.03646	7.83247	4.14821	20.9754	3.921	2.8902	7.11176	3.13359	3.50212	3.61037	4.49089	1.28433	0.59909	2.66481	58.5995	9.30524	11.6364	4.46725	2.00337	1.91817	2.13039	3.36564	1.66462	0.207892	19.0929
CRN87350	0	18.3879	10.0795	0	13.4666	34.7056	0	0	0	0	0	18.4938	23.5432	0	5.53857	0	0	4.8347	22.8242	5.44846	4.59857	0	0	0	0	0	0	16.561	0	13.0498	0	20.2126	0	0	0	0	0	0	82.4692	12.4489	13.7811	0	0	0	6.41276	24.3145	8.90795	7.50939	0
CRN87371	0.352493	6.58491	1.57509	0.83799	2.3499	0	0.936039	1.31969	1.24979	0.507728	0.390301	1.5654	13.4897	0	0.865496	0.924069	4.34496	0.566629	31.0103	1.50771	2.39535	1.50832	0.331486	0.713293	0	1.67467	2.66513	18.5469	2.76657	1.01963	2.31595	2.21099	2.74558	0.295351	2.30449	0.953886	0.966181	0.518684	9.30744	3.7286	10.7079	3.5561	1.02803	0	6.26314	0	0.348005	0.488946	3.95164
CRN87399	2.55879	36.7547	4.24157	2.94342	6.75102	3.80987	4.01845	1.78284	1.1362	1.60505	1.46232	2.11478	100.365	0.498305	0.709343	1.94747	16.1623	0.840338	160.009	2.23047	22.5906	6.88733	2.61976	1.50326	1.23372	2.11761	5.8842	19.771	8.42186	1.67134	5.78471	2.77359	4.62902	2.28231	2.96797	1.16151	0.622177	1.70041	24.8964	5.29559	6.89188	12.9449	3.24983	2.78894	64.003	2.44674	3.83006	1.03045	11.1041
CRN87424	24.2981	35.5235	14.5552	11.9296	45.6202	23.0264	3.30407	10.1414	23.5756	10.6518	14.8168	27.7885	74.4267	12.472	12.3212	9.23158	84.9633	9.62319	65.9184	6.85776	51.8681	9.04099	16.3924	20.6651	7.17733	14.0534	18.8277	21.3295	51.9602	8.65831	13.1108	11.9907	33.6197	4.86848	4.60443	8.38592	10.6175	13.7316	87.9758	7.53081	20.4384	17.44	6.16207	10.8167	212.487	14.2343	3.12895	6.15464	24.7631
CRN87911	0	0	160.567	0	0	442.289	55.9803	0	0	124.22	0	0	0	0	0	0	0	0	0	47.7369	0	0	0	3781.13	0	0	46.5749	0	0	0	0	0	0	0	0	0	0	0	0	0	292.712	0	0	0	0	0	0	0	0
CRP75263	0	0	65.3175	0	0	0	0	6.08599	0	0	0	0	0.24727	0	0	0	0	0.0507781	0.0799063	0	0	0	0	0	0	0	0	0	0	0	0	0	0.316341	11.3149	0	0	0	0.0697223	0	0	0	0	0	0	0	0	0	0	0
CRP75298	0	0	71.8916	0	0	0	0	28.9893	0	0	0.0586002	0	0.276186	0	0	0	0	0	0.0446253	0	0	0	0	0	0	0	0	0	0	0	0	0	0.0353334	21.8173	0	0	0	0	0	0	0	0	0	0	0	0	0	0	0
CRP75327	0	0	52.9479	0	0	0	0	23.5043	0	0	0	0	0	0	0	0	0	0	0.069025	0	0	0	0	0	0	0	0	0	0	0	0	0	0	28.4992	0	0	0	0.0602278	0	0	0	0	0	0	0	0	0	0	0
CRP75362	110.131	26.416	322.792	10.1218	28.4685	324.623	13.2659	114.66	0	0	0	0	60.2379	126.042	9.52482	0	136.28	0	82.3322	70.988	42.8204	7.69227	9.07554	0	2.31409	17.2611	181.651	16.3241	4.45554	3.5579	0	0	0	40.6689	11.4434	0	2.72305	0	27.673	29.3717	164.357	8.85092	2.2075	6.97496	12.5076	6.11915	10.7421	4.56717	0
CRP75389	43.7273	21.6311	76.6165	12.2933	15.7606	154.235	4.14359	6.89742	4.54101	2.35211	5.02255	5.39244	35.5073	32.5687	2.33889	1.42695	91.1834	3.11108	64.1034	57.0004	8.13763	5.4347	2.68738	1.83579	0.739615	7.75812	133.901	15.1527	0.854432	2.6242	7.15262	2.84519	15.0208	3.64866	12.1586	4.51719	4.22729	1.46842	1.10559	5.00672	63.8312	8.98584	3.17497	1.11465	4.51341	4.88941	1.79131	0.90604	6.10216
CRP75412	28.4602	51.1431	63.7094	14.1612	11.2942	135.352	7.40131	6.29014	1.58746	2.14502	4.8857	1.92185	122.041	34.6292	2.70852	2.02427	90.0764	2.06877	167.891	26.6445	6.63406	9.4404	1.63385	2.23221	4.79641	6.91783	73.0974	14.0717	1.38525	2.39315	14.2537	2.96536	13.1828	6.2389	10.6373	3.16424	3.62833	1.46087	3.6969	6.84885	42.7388	12.4438	3.05629	4.7437	2.97922	6.2425	3.97507	1.46892	15.177
CRP75434	0	0	88.9484	0	0	0	0	13.1793	0.128401	0	0	0.105156	0	0	0.12597	0	0	0.0549804	13.324	0	0	0	0	0	0	0	0.166243	0	0	0	0	0	0	17.4098	0	0	0	0	0	0	0.0522397	0	0	0	0	0	0	0	0
CRP38076	16.8697	110.3	95.7969	150.393	204.502	145.998	8.54465	51.2822	138.976	86.059	107.924	193.536	100.263	109.198	129.441	73.093	78.4044	88.8864	182.154	76.5425	10.0308	119.307	218.135	55.9467	82.138	80.1468	59.5986	225.346	103.716	114.539	110.837	87.7586	159.868	81.2761	166.199	205.431	191.702	141.01	32.8368	18.4263	174.398	125.063	141.449	188.56	249.786	223.512	6.01427	134.551	144.705
CRP38112	0.663093	24.9997	12.5927	11.2317	7.12561	5.10106	5.45857	3.34187	6.84566	17.1921	5.13951	8.49448	60.557	0	31.7485	4.78036	4.82372	3.02009	50.8801	5.70584	6.08313	8.51213	41.3898	26.1653	5.40599	5.67056	13.4291	52.6386	4.16347	7.1928	13.07	21.5388	11.2889	5.83379	7.04452	20.4562	13.8587	8.29365	3.03035	10.0636	4.89511	8.20991	11.6032	10.184	10.6037	2.68032	4.09156	4.13902	13.1778
CRP38139	15.0546	41.9454	84.8763	49.9097	71.7603	39.8104	24.0696	41.5266	100.523	158.06	23.9621	115.713	57.0812	69.5835	66.4203	14.7997	38.5015	52.0553	42.8424	77.1647	16.784	14.5948	80.2988	23.3239	22.054	52.3014	67.8375	75.5562	40.9857	31.6398	21.1218	43.5258	55.594	52.3287	38.4461	98.411	32.5602	75.4566	25.0832	41.3796	39.9995	56.9538	39.1036	39.7396	70.7181	33.5959	14.8629	21.5349	52.5009
CRP38172	27.6191	183.933	81.5415	246.809	144.57	116.352	11.4088	33.5205	77.7641	93.0623	137.253	78.1755	249.658	54.6526	76.4934	61.1987	138.13	74.5242	333.802	21.0459	18.936	134.362	146.794	125.75	172.898	117.158	51.673	165.358	68.128	168.819	136.097	107.832	56.6351	213.648	178.415	82.0365	38.3025	321.256	44.0768	33.1162	64.1134	214.403	168.291	161.593	139.277	65.5667	18.9898	64.8545	200.05
CRP38200	43.3444	254.482	113.75	285.824	217.693	206.416	40.8027	67.1692	135.6	120.406	323.004	162.876	224.401	107.991	141.057	192.988	208.123	151.517	180.42	116.95	21.3896	201.663	206.232	226.933	278.585	152.974	130.976	220.36	76.6783	458.729	414.365	207.759	72.1155	453.109	305.862	136.285	84.3905	525.933	102.711	36.0715	137.309	482.708	414.349	192.312	234.712	88.9929	40.7548	113.948	258.734
CRP38230	51.6127	973.477	208.271	1688.38	257.822	255.245	11.1883	14.5606	271.528	106.962	1049.67	210.498	546.934	131.417	221.773	829.772	148.141	199.233	662.569	29.2583	24.1576	1563.99	479.176	645.833	1269.5	216.184	123.726	236.832	153.767	790.66	1012.7	377.064	153.304	1371.51	1330.77	188.127	315.42	1439.89	54.5553	97.3696	158.735	907.102	1175.02	1229.46	113.79	298.038	28.5975	153.412	660.191
CRP38247	16.1534	231.302	107.321	197.062	177.392	212.559	12.6428	61.9454	179.266	172.668	126.144	225.664	77.6427	41.0603	201.965	82.4644	127.817	180.854	207.176	73.7988	6.49953	229.189	247.649	141.072	184.833	147.833	75.7591	152.926	88.0797	147.555	89.3737	192.739	90.8169	128.224	202.874	200.159	239.442	353.412	75.1166	37.5361	224.213	217.543	126.455	70.5094	180.065	178.701	10.0723	101.183	111.772
CRP38275	69.033	633.078	22.0335	211.003	260.524	929.353	74.1992	41.1817	46.2783	63.9222	152.875	55.5871	900.634	823.583	42.3752	77.5593	272.017	42.2742	4378.13	1215.58	6697.39	632.984	368.646	99.7805	93.8007	393.565	67.9061	122.182	193.504	85.5799	1371.48	26.5105	128.389	309.868	177.302	42.6997	125.02	137.859	225.345	9602.79	125.522	474.841	244.473	75.7305	385.499	132.877	177.687	53.3499	226.139
CRP38303	1.90136	19.5679	5.94727	5.42418	16.8565	6.58208	2.99576	2.68311	8.56553	4.10806	2.31583	8.96344	24.806	1.83656	8.75347	2.99068	5.6479	7.02976	42.9666	51.4367	3.58547	16.6787	10.1919	1.92376	1.29177	11.3819	9.08757	39.4354	9.84917	2.47497	41.2247	5.62233	12.3132	4.30146	4.66143	9.87896	19.9344	3.07758	7.5307	6.95182	22.4581	11.509	4.15891	14.6008	23.3783	6.14847	2.25258	2.69014	6.39459
CRP38338	1.00869	65.5746	4.73262	6.11484	17.1624	19.3991	1.32142	2.38204	0.757348	3.0511	3.12726	3.10121	195.817	1.1367	1.73368	2.37987	1.46755	2.81052	186.436	24.8512	1.7479	16.4015	17.3589	0.408229	2.46705	1.72519	5.2296	39.9903	1.90002	2.91776	62.7383	11.0269	5.38744	5.57812	3.29724	5.13169	10.6445	1.78111	1.22926	3.34007	9.75732	29.4181	5.29521	7.43601	21.507	7.61091	0.995844	0.503697	17.2703
CRP38369	1.00232	26.0437	6.15834	3.35086	22.589	26.5054	1.21992	2.52575	0.705529	3.78979	2.08092	2.05441	49.88	0.151275	3.23012	1.47802	1.79979	0.738473	60.2701	39.1144	2.49035	12.8668	6.981	5.83123	1.19169	2.14287	7.51066	37.0241	0.196669	1.81208	107.539	3.42415	8.28107	7.40102	2.04776	6.15732	4.80785	0.921802	3.43546	3.11154	4.97542	4.48136	4.0194	1.15454	25.2892	2.70101	1.42249	0.729919	6.51208
CRP38401	3.07957	16.945	7.74047	3.56905	32.0359	29.0209	1.14488	5.58737	2.89027	2.32879	0.511482	1.73582	33.3472	4.70981	17.3913	0.807315	1.58684	1.07258	38.5609	28.8238	4.94402	7.57705	17.9192	21.1878	1.04611	0.877848	7.85835	37.0232	1.20851	0.890802	59.3512	2.34556	9.04645	3.48346	3.52331	13.5005	8.01901	0.9063	8.44421	4.46135	13.6404	4.23653	2.69441	4.25671	38.7404	57.2611	3.4204	2.17856	5.17854
CRP38424	2.10931	35.0029	33.3252	16.6553	84.1005	23.1808	1.33362	23.4306	89.9326	16.9273	11.6778	16.9847	36.954	12.6126	133.547	0.789942	3.10539	22.1202	50.5623	57.135	3.68581	22.5643	59.933	193.294	21.7004	1.71792	13.4257	33.7377	3.31101	6.10143	197.98	11.4754	29.9753	17.4212	41.3699	43.544	37.1674	10.6416	25.7056	6.02834	64.1266	38.9665	8.3487	25.9162	150.128	388.143	2.97493	9.52986	15.662
CRP38457	0.64805	21.3509	2.89577	0.770312	5.67434	1.66178	2.02682	2.42622	2.16254	2.33362	0.239187	1.77105	42.8373	2.26043	1.1934	1.69888	1.04762	1.62047	56.6473	9.0005	1.10095	3.69735	1.52357	1.74849	1.17408	0.615768	3.32485	37.27	1.01725	0.312428	8.51564	3.67772	7.93206	2.71497	1.41225	5.96256	2.51643	0.317863	0.658134	1.19216	1.75965	1.18869	3.15	1.99058	3.68468	1.16423	0.959698	1.61805	2.64182
CRP38492	0.760545	24.9926	5.52247	1.01703	9.25119	1.46268	2.92844	3.55922	1.66552	2.87564	0.21053	2.728	31.7516	0.0765235	1.16713	0	1.49842	1.63009	43.9286	8.72587	1.55047	2.44078	2.01155	0.384753	0.516706	0	4.15872	32.6302	0	0.274996	4.99693	2.64079	4.18904	1.91176	0.621524	4.32205	2.86639	0.55956	2.89642	4.06616	2.51685	3.13883	0.831781	2.33613	5.13511	2.04949	1.87715	0.791217	8.13857
CRP38520	0.592903	31.4155	4.80194	2.11428	6.85804	2.28055	2.20422	1.75019	0.741943	1.28102	0.328248	0.759532	49.5057	2.62486	5.18624	0.388577	1.16813	1.11193	52.4934	10.0918	0.604357	2.53703	2.19542	5.69894	1.40984	0.422526	3.24204	34.2797	0.698017	0.643142	8.11561	1.12896	3.56256	75.6359	1.45358	2.40669	2.844	0.43622	0	1.43156	2.11301	5.70956	2.16146	0.455298	4.84599	5.99151	0.585353	0.86354	6.34464
CRP38549	41.9293	224.648	85.8223	76.2066	341.322	184.168	18.6289	33.2653	241.866	22.2097	69.4902	31.0497	207.518	625.47	155.423	58.8597	39.5211	58.1243	397.8	626.199	4.96328	300.377	255.662	2489.02	205.837	29.3022	34.6238	76.4629	19.5328	48.9056	1613.8	31.5114	24.02	208.413	187.021	99.4104	102.138	87.3722	199.448	13.8094	59.4963	614.033	119.129	87.2464	427.008	481.847	13.2198	39.6242	98.4212
CRP38593	1484.37	817.106	1315.13	334.63	35.6505	218.755	7916.65	535.583	32.0259	110.59	138.539	40.7992	549.066	86.9792	20.9463	7.45461	65.506	27.4265	345.275	941.843	643.479	73.0071	16.0449	517.882	108.188	0	1317.65	10.4387	107.128	189.187	0	155.432	3.79697	0	381.108	3.07806	50.6632	92.0548	415.853	1004.38	26.0594	0	8.29325	17.4692	28.2944	15.3258	3175.18	94.6657	0
CRP38624	20.3721	84.8887	67.9831	64.4546	65.6758	156.052	5.4021	21.895	121.608	52.6316	32.156	119.227	160.601	36.8785	266.015	20.4534	101.006	104.004	173.825	15.0369	8.43882	49.8923	63.894	33.1549	17.0799	151.728	49.2286	168.901	197.586	42.0025	29.9974	51.5792	33.1634	31.488	42.648	107.678	312.406	38.9064	35.9199	18.9577	99.3491	100.893	32.8674	176.544	38.5079	94.1445	8.34464	16.8107	65.4668
CRP38655	17.0764	89.8579	25.6248	54.0777	51.9623	33.3316	4.10596	8.58787	59.1634	24.2296	97.6444	70.263	109.066	6.77012	62.2672	26.7261	44.189	25.5382	182.242	39.6305	2.07837	63.2547	14.3809	30.4292	20.0863	21.0693	51.8235	79.2931	38.4074	82.2032	42.9804	32.8869	51.3884	53.1751	52.4875	77.7995	54.3163	38.0663	7.76514	7.20881	76.6884	17.5313	145.319	25.835	40.0328	61.1271	1.8872	26.303	31.9493
CRP38686	5.91505	73.0645	10.5185	9.68554	27.0612	28.3235	9.74493	12.2372	4.30521	11.9975	7.2178	4.57737	150.561	8.93944	4.00138	9.49373	32.2721	3.42819	237.673	11.0981	5.10646	11.1056	26.1382	14.6565	4.92076	6.88212	9.09445	52.0683	14.5906	22.6969	27.7593	25.3655	10.5577	17.4477	8.87846	9.08139	6.36943	13.2334	12.8723	10.9092	11.7386	23.5815	14.0824	15.2026	29.5136	8.13249	4.82671	9.7453	25.8354
CRP38721	63.2897	146.909	49.1926	67.8384	75.1556	152.016	40.267	46.4823	38.0432	49.7609	97.2117	52.9653	165.862	5.59866	27.1439	39.8487	52.3289	29.0749	214.319	69.7179	31.1293	50.655	69.1343	114.649	84.3695	36.5024	55.7479	71.8636	31.2357	153.361	89.3795	67.8557	40.8395	84.1762	54.2054	44.7743	19.2541	101.534	37.6104	56.5619	40.9459	75.2808	70.7963	48.6717	111.308	14.1505	25.8303	57.3508	67.3178
CRP38751	16.9169	22.4571	9.71255	10.9355	16.316	4.66634	1.82554	7.51167	10.9642	13.5426	16.9404	18.3731	25.1481	0.542511	11.0876	8.39258	8.29412	5.85046	31.8818	9.05542	2.67931	10.6707	17.6359	3.40961	1.83159	13.0643	13.8134	40.6994	16.61	15.5966	9.29922	28.6565	30.328	12.2827	10.9055	17.3632	21.1525	18.5457	11.0884	5.34692	35.6177	6.3049	19.0666	5.38262	30.9444	11.4422	1.23099	9.25536	21.2247
CRP38784	7.3048	19.265	24.2407	18.0043	28.9235	5.78473	10.4215	13.7979	32.5313	35.2789	8.0883	56.3666	29.7116	0	25.9806	14.9255	13.2848	17.6136	19.0217	58.3811	3.28496	8.27398	19.3961	10.4342	3.21123	12.2487	36.8975	61.9117	14.8389	43.1923	8.94006	35.6155	45.9002	11.0711	11.9391	42.4422	29.7391	20.8653	10.4731	2.81605	37.5183	37.241	22.5572	11.2189	56.8033	10.4213	2.22717	12.3379	25.6182
CRP38826	153.218	108.933	93.8001	163.603	364.076	109.877	134.78	127.888	155.444	90.7089	185.946	268.801	132.134	34.3165	223.969	96.4448	86.3233	137.527	100.727	402.557	31.5444	50.9309	135.539	67.4394	118.797	18.5066	145.508	347.956	16.3057	309.866	67.3011	120.81	105.76	57.6621	70.0333	387.686	98.1707	140.751	64.6144	81.8116	66.5477	257.224	117.393	814.965	232.865	32.6577	39.526	341.488	264.662
CRP38858	65.2328	87.7771	53.4057	43.768	226.359	101.123	121.827	67.8143	23.6075	73.6626	71.3068	50.1589	95.6819	54.8255	31.0201	96.1306	52.7267	40.962	140.609	63.9817	149.165	28.6912	84.5365	21.4639	155.346	12.3103	41.1215	125.99	6.54104	46.8995	66.5372	40.9033	60.6482	30.8522	58.6955	80.001	17.9633	28.4843	123.493	116.24	29.5854	90.2614	55.1298	33.5118	674.815	15.3125	152.516	91.1785	163.076
CRP38891	23.0568	101.756	36.9297	23.9582	82.886	49.3353	67.3632	35.2015	7.40426	22.4338	56.8928	8.60673	133.472	7.06726	3.84292	102.975	18.4668	3.96818	176.712	5.11736	113.542	28.0953	31.2856	16.6853	199.801	4.57027	22.3889	49.1862	4.4342	23.299	59.5251	21.4471	47.3017	26.1959	57.5251	15.8259	3.92376	22.4124	107.464	102.282	14.6151	85.7046	31.284	16.6503	473.055	10.6984	93.6534	11.4374	154.761
CRP38923	11.6878	80.9358	28.1116	18.5002	68.5662	57.3422	38.131	39.0179	7.83529	24.2219	34.8628	7.94464	56.6371	11.9519	3.95327	66.9077	15.1829	6.3905	85.2778	4.03299	110.566	26.7923	39.9556	14.7216	104.362	10.539	22.511	52.2084	4.86747	17.4217	44.6645	16.7248	34.2383	24.7326	50.4861	19.8163	4.00454	22.2877	170.415	123.494	14.1477	47.5804	32.3478	10.2574	236.237	18.3191	92.9598	16.477	121.79
CRP38958	10.702	37.2665	13.8266	12.2786	10.2226	3.04259	7.00179	8.44221	3.72654	3.6192	7.77973	4.81629	65.4408	6.06756	2.25642	5.97707	3.55414	2.81737	96.3211	3.75805	11.8574	6.37134	6.6949	4.04878	5.50056	1.0611	11.3458	34.6316	5.55102	5.72031	14.4705	8.54733	21.0001	7.77801	8.97395	5.99364	2.83776	5.30631	23.6746	17.3979	3.81403	7.16932	8.68504	3.43022	14.8156	5.89329	9.25653	4.18238	9.95846
CRP38997	51.8268	183.073	189.127	468.194	126.857	39.8694	47.71	23.8809	17.2946	22.3953	53.56	14.1637	216.369	31.9831	12.7253	149.452	16.7563	20.3649	192.282	41.7276	28.1749	66.5301	109.661	41.9499	75.1159	49.2451	148.344	98.2965	54.2355	114.935	113.504	51.084	145.325	69.4802	299.297	65.4495	78.1312	259.29	31.5799	26.2188	163.593	218.646	226.725	21.2258	51.5684	83.7967	35.8168	14.3779	73.9463
CRP54465	246.313	0	3471.23	0	271.476	510.15	77.1479	0	0	286.559	0	0	0	0	0	0	0	0	0	348.959	125.536	0	13.3635	115.022	0	0	2839.54	0	1159.93	0	0	0	0	0	0	0	0	0	0	91.4956	115.757	0	0	0	53.8649	51.0582	84.1766	31.5381	0
CRP54495	78.4243	0	678.966	0	825.192	0	38.1799	0	0	169.443	0	0	0	0	0	0	0	0	0	20.7185	39.9697	0	96.7975	515.764	0	0	571.774	0	184.656	0	0	0	0	0	0	0	0	0	0	54.1014	9.98184	0	0	0	55.7381	0	96.7822	0	0
CRP54515	18.9391	43.2726	35.3974	6.36403	54.0112	1.40092	3.61074	7.71991	1.50404	1.10168	2.98427	1.49303	141.41	0.55702	2.50397	4.01014	17.4425	1.40513	112.708	0.879726	23.2031	5.45466	4.72661	1.47402	1.88057	1.03821	27.7342	38.9735	29.2717	2.00172	11.1672	4.30793	21.544	15.3806	1.42867	6.70211	1.64721	0.964677	37.506	22.0099	2.41057	6.4134	18.1638	2.68497	18.4306	5.49625	12.8009	1.57624	16.9261
CRP54548	175.95	92.2799	448.609	9.227	57.7734	7.96209	93.08	14.1583	5.50449	3.35432	37.8185	3.18211	51.3117	6.04004	3.49428	12.2098	35.4499	1.10917	76.799	11.3279	1303.98	7.75036	5.83991	1.0472	0.70317	0	218.833	57.9408	39.8041	2.2454	23.8006	11.361	91.5573	13.0083	6.76651	7.00207	3.19155	1.90372	373.669	1042.08	5.2694	5.69538	58.1066	9.5375	40.8259	2.78909	677.98	6.89116	39.5555
CRP54572	7.48159	48.8594	36.85	15.765	16.5464	18.3128	20.3488	4.11337	41.2791	30.125	29.7473	47.3982	82.5231	1.50555	26.7199	21.8419	26.8003	11.1155	75.4151	7.85476	18.892	16.7344	9.11444	6.88158	2.7725	1.93879	30.5791	56.1768	29.8937	33.9377	29.0465	78.0098	28.6073	21.7981	6.11402	103.991	17.9436	8.50692	16.5775	19.4718	64.0608	14.9707	26.7786	29.2483	16.1937	4.58208	11.0795	9.33998	6.23846
CRP54599	67.628	226.42	187.79	204.642	95.0519	240.801	19.8398	25.5973	155.715	39.2426	194.264	190.496	153.269	109.65	152.292	89.6572	81.5255	87.176	248.299	60.1475	12.0143	136.422	68.1402	114.954	86.6406	16.5238	146.196	95.7559	36.3966	198.417	241.207	239.625	80.7548	232.164	238.118	175.688	64.6139	33.55	29.4344	25.8594	81.8468	167.995	179.2	87.8399	55.206	60.4001	18.1224	48.5653	170.14
CRP54624	1.8134	17.638	9.3922	3.23328	7.13534	1.9023	3.06438	2.18392	11.2431	7.47985	4.38089	13.3469	23.2283	0	13.0541	2.59302	2.3985	5.65338	31.9714	1.79186	3.36079	3.17437	6.04617	1.66797	0.224002	0.939857	5.07477	50.834	2.58775	3.33804	7.58191	9.89725	12.327	6.42306	3.50274	142.757	2.59823	3.15353	8.03617	5.80002	24.0042	6.35011	4.32711	6.07652	9.49049	11.1061	2.9296	3.01846	7.05643
CRP54655	4.66427	60.025	15.6315	6.16026	15.5214	10.6315	2.0796	2.33827	5.51248	5.97189	4.97327	2.83265	90.6019	0.903844	4.45373	3.17009	6.70233	2.86951	89.1462	1.22571	1.4087	9.60961	6.21391	6.2923	2.3473	3.44705	8.95635	56.7566	1.89819	4.49732	14.7551	10.8357	9.57268	6.07933	5.92929	12.061	5.6821	4.19427	8.42106	3.21767	9.14688	13.7838	7.30535	7.95945	12.5234	3.72418	1.96134	2.58794	14.2606
CRP54681	3.99887	27.3244	8.67157	2.09704	7.79393	1.80956	7.41242	3.86136	2.50204	6.60699	2.86504	5.78565	52.7847	0	3.75419	0.308327	3.56496	1.63855	36.0987	2.69881	3.95624	5.0327	2.15679	3.33199	1.27849	1.34106	6.09775	47.0607	2.21544	3.06191	3.09099	5.69102	9.10861	2.36514	2.30676	6.74745	2.41784	1.90372	6.44998	4.54364	5.62868	0.647202	2.4011	0.722538	7.5232	1.26777	2.32232	1.95772	6.47272
CRP54705	189.811	467.497	688.25	57.0285	417.428	231.935	167.642	452.712	99.7341	269.626	919.639	70.3942	75.2484	9.91839	12.5526	1200	78.8299	58.72	61.8975	87.2298	245.856	34.7766	78.4015	76.3946	713.176	71.7438	307.102	87.5786	19.7536	130.438	361.727	202.267	328.711	403.314	381.361	116.919	11.1384	314.408	512.797	112.856	26.4282	201.973	253.084	46.7071	505.329	15.5427	101.203	65.4584	86.569
CRP54741	377.589	522.863	1571.86	74.8042	591.489	223.44	160.543	160.789	161.54	230.101	200.111	152.14	404.2	158.461	118.861	486.468	170.207	153.904	364.645	95.0032	212.179	386.664	248.105	476.731	898.952	119.593	1056.2	248.786	131.713	144.696	91.8828	161.942	394.294	154.133	168.79	230.559	72.9785	137.716	324.47	117.996	152.804	586.042	174.124	118.956	305.061	130.451	202.321	222.932	138.139
CRP54766	57.2716	34.5071	47.8448	16.8711	105.993	42.1424	146	55.5047	70.7333	65.6361	19.3	132.699	19.4919	2.40521	68.1711	23.5	25.6617	37.8927	26.8753	79.8428	71.8303	26.6375	33.72	20.1552	14.2105	15.6158	48.0086	91.8651	23.4522	23.049	21.8137	81.2177	160.592	18.7776	13.0234	154.175	49.1418	10.9922	50.0705	100.319	56.5413	19.1832	12.3456	30.5945	92.7351	44.287	46.9547	21.9674	19.7943
CRP54791	13.1037	112.381	70.1416	24.3373	66.0059	14.7006	7.4426	25.1582	24.938	34.21	49.573	26.8582	138.19	10.9871	16.4223	145.279	20.5211	20.7715	284.974	15.2484	12.8003	19.8584	61.9988	23.2016	65.2851	15.5637	37.5952	76.6633	26.5684	32.3764	33.481	132.339	59.0518	31.5659	52.6499	29.8455	13.0948	41.3754	16.6345	11.2996	48.6453	27.04	33.4391	23.4792	42.6851	26.4836	8.62456	32.2628	53.418
CRP54816	7.81544	47.129	22.757	30.1541	48.4557	20.2052	18.7804	25.4964	33.9094	32.9414	26.8123	43.0675	29.419	15.4694	45.9294	25.1906	35.0288	17.6434	45.3737	31.6236	9.79477	15.8988	33.3446	17.3706	10.0972	16.0696	24.8058	90.7725	19.1059	33.9107	26.6566	42.1335	38.6632	30.1122	25.1286	56.8608	14.8374	37.4228	14.0525	19.0913	62.6854	46.5316	38.8606	33.8449	49.9916	25.5491	8.72784	21.2196	32.1213
CRP54841	10.0072	60.4093	20.4951	22.709	26.975	37.9087	25.3929	16.6805	41.8374	36.0358	22.6648	50.3462	56.5753	2.8071	27.6427	18.0857	17.0965	29.0857	80.0341	22.0656	10.896	24.3301	38.2849	6.13644	18.7482	12.5342	23.3375	96.2917	24.0387	21.9296	19.2599	45.1072	56.2834	22.4869	15.1169	50.8788	41.9757	18.7414	15.7064	21.129	84.3742	26.2822	32.2809	26.0813	72.848	51.8913	8.38285	35.7122	23.179
CRP54859	18.6057	67.0038	28.472	38.6269	43.8978	39.2137	9.11434	11.3771	33.4887	20.9256	50.7977	56.4194	80.4691	31.081	45.3706	21.3809	18.3863	29.6352	82.5249	12.0431	11.9506	47.441	55.9059	15.4725	29.0905	17.4367	28.2862	88.4153	31.6061	30.2272	29.5839	60.4068	37.7756	42.2838	35.4082	50.349	32.8343	49.6924	20.9659	22.3297	95.7631	25.9463	35.6793	46.1898	29.8887	52.1984	13.0846	56.6363	23.3775
CRP54884	19.0302	64.1667	30.1488	69.7121	47.2	41.257	14.1496	30.5912	80.3177	14.2039	70.1102	114.534	69.5173	8.21605	87.7173	49.4346	29.1556	70.8224	69.7285	28.4674	18.6925	35.5332	49.5395	25.2058	45.1337	18.7398	31.1125	101.929	30.9583	41.5356	62.1372	57.0475	87.3189	77.4067	67.2962	93.8196	55.0068	69.2423	29.5166	37.7134	103.052	38.0795	56.005	7.43962	45.7399	95.1047	25.6198	63.3526	32.7943
CRP54914	44.0142	208.878	65.3662	164.652	109.396	137.817	24.7562	124.251	60.8441	72.9584	257.233	85.6573	148.475	51.7423	85.9976	136.079	66.6074	45.8906	217.732	41.5404	25.7495	177.996	163.58	82.2846	150.696	33.8002	56.2759	159.266	42.7891	208.124	188.272	170.462	65.5681	257.154	208.967	105.331	61.6902	377.263	78.338	42.1887	146.262	137.412	234.74	206.258	183.341	79.1878	32.8289	136.604	169.444
CRP54938	122.108	274.047	103.601	192.915	221.003	214.031	108.359	350.77	68.6647	166.978	308.063	107.716	282.318	112.597	98.6748	123.587	134.929	69.5704	245.024	211.872	73.2624	181.884	240.927	56.2999	168.019	101.339	164.029	307.816	97.0509	228.024	148.946	328.25	103.194	289.456	184.419	168.984	86.852	475.354	230.75	89.5685	249.458	221.143	243.425	161.424	335.058	170.775	77.0627	442.525	198.483
CRP54960	2.76803	44.2821	11.4411	8.39013	15.575	4.79114	6.12537	11.5987	7.96683	11.6621	6.43634	10.2123	77.2815	0.668424	14.1877	5.62375	6.20866	6.971	95.2275	1.88041	4.93763	15.9899	17.3754	4.48103	6.20588	7.4959	8.74513	67.3178	11.297	5.80498	18.4896	10.8514	9.7021	7.13186	3.8455	15.6553	60.6023	6.51693	5.05998	6.77886	72.9996	15.2318	8.07279	25.0821	12.6891	21.2587	6.01212	7.94787	16.5029
CRP54984	156.428	1058.34	246.986	862.222	84.9026	1095.31	69.5411	158.608	23.4027	659.074	983.284	29.473	53.786	78.1446	41.1231	813.188	448.448	11.4906	62.6564	213.488	29.7381	656.909	83.0108	31.2843	272.861	10.4251	228.393	139.439	280.776	1699.6	811.145	624.73	120.64	894.645	170.899	140.624	44.1983	41.8287	22.7911	27.9817	1235.07	230.52	1197.99	306.372	243.976	64.5075	52.6824	926.685	15.7559
CRP55007	45.283	183.285	113.116	144.798	47.9432	139.1	78.7041	58.481	61.4374	108.879	120.214	58.4122	124.105	85.7774	38.7993	123.76	96.3652	42.2935	122.304	29.5873	35.4598	87.1276	43.0279	74.7701	133.421	27.3403	99.9234	101.729	75.2773	123.596	159.779	79.8144	61.3044	94.5591	64.1176	92.7567	30.9762	48.6442	19.6406	57.488	131.162	119.832	173.794	159.137	37.6595	26.6935	46.4528	93.7606	77.8778
CRP55032	3.56719	16.5991	13.5488	7.63232	6.38885	8.68989	12.146	11.8141	4.53829	44.445	11.7177	9.87057	19.5464	0	3.06555	5.29916	10.1637	2.03883	31.0812	8.70597	5.69656	6.10561	2.76754	0.962458	1.45411	0.677899	9.53611	54.0162	12.5055	12.7262	6.51032	18.486	25.6415	4.63281	1.3604	17.6975	12.7924	1.0498	1.44908	3.85532	72.1002	4.25304	15.2585	9.13097	8.95803	2.88382	1.81958	12.3702	4.36256
CRP55061	4.1122	7.68198	14.2917	8.55401	8.25148	12.3023	30.2925	20.5932	5.71766	38.5006	7.08286	12.4088	2.98052	0.0919457	4.62775	3.29395	13.2953	2.57068	7.89799	23.0037	8.26684	3.42146	1.77243	0	0.310421	0	20.9127	46.9638	10.0411	11.895	5.50366	27.2264	42.249	4.88122	3.73392	33.5078	20.821	0.168083	0.696031	5.20083	103.052	1.25714	15.9906	2.80694	12.1777	5.54071	2.14269	7.41527	0.698484
CRP55089	10.8921	97.7478	23.4556	61.3031	13.436	56.7858	14.7406	16.6855	4.22859	40.5452	65.7506	6.79165	74.8177	5.80971	4.55129	35.2622	30.2302	3.97289	83.4324	10.8662	9.83171	37.763	16.2437	4.9127	32.9877	1.12223	19.8263	66.5392	19.8783	100.783	66.5335	43.5964	29.8322	32.5744	11.2604	20.5971	21.8517	5.21372	2.7987	8.01185	133.657	14.623	117.783	49.3787	16.8349	12.3772	4.46977	58.7591	12.2373
CRN74364	4.14722	157.202	68.1035	29.5778	78.2383	11.1663	4.84566	103.409	45.929	48.3863	27.0931	36.5517	106.049	0	33.349	54.9038	5.02821	36.6664	193.381	17.9058	6.12964	8.87298	44.1682	5.0353	10.1433	1.18219	11.0867	65.0829	19.5299	23.3929	76.2946	61.8742	32.9488	5.73361	8.81178	62.399	6.53631	0.305126	1.26353	3.43318	117.818	4.56424	6.65232	8.91717	35.9599	46.9384	2.45665	33.1352	72.2749
CRN74387	0	6.93287	5.47499	1.4267	0	0	0	49.1216	2.94135	0	2.67066	4.61272	7.31273	0.0402552	0.061866	115.765	0	4.44833	4.13257	0	0.254884	1.06998	0	0	2.31042	0.570232	0.243077	0	0	3.48023	169.547	0	0	75.9289	0.490429	4.60136	0.0685393	0.220768	0	0.0690001	0.0509228	0	0	0	0	0	0	0	2.75226
CRN78675	23.1457	120.459	15.7286	88.6211	30.7933	28.0028	47.8086	44.6198	19.8536	23.5944	96.8856	23.3685	66.1928	2.40486	19.6903	44.9226	14.3376	15.2727	87.1004	38.0208	51.6662	47.9039	18.6983	32.5217	88.937	13.9004	18.8057	66.6932	8.73266	192.213	80.7741	59.6455	28.2001	102.039	93.8702	33.5416	13.1308	141.88	34.1079	78.5092	48.272	84.3158	81.4243	32.2778	29.6788	9.80929	32.5813	44.2428	63.4492
CRN64827	13.36	33.4144	27.1355	10.8276	117.826	42.0447	71.3843	83.2467	44.0755	68.2273	17.4826	67.2139	3.16909	0.977627	69.3346	9.55185	23.5607	37.7457	57.3499	41.9874	25.3791	12.9926	41.9743	46.6964	4.95089	31.1591	50.1781	75.7941	45.7557	22.8359	5.31986	71.284	54.3279	12.2118	15.8806	152.502	119.846	20.5524	7.40065	30.1629	85.332	13.3667	8.85535	22.3839	112.217	52.3666	16.7871	18.1948	22.2802
CRN64846	12.211	26.3258	17.9487	16.2718	47.8837	16.8098	14.5405	32.8714	24.9314	19.1624	14.517	39.3869	53.3269	1.86235	33.8485	12.2991	19.4023	19.8357	52.9991	16.7847	8.31978	14.3003	27.0159	21.5885	9.78059	24.9153	20.5128	55.796	22.3961	27.6998	15.2013	41.5789	32.7814	22.2939	17.8571	35.6183	36.465	17.0225	13.3148	24.2961	51.829	16.6218	19.8681	26.8478	52.8029	27.3638	6.72571	15.1907	23.5795
CRN64861	11.7537	94.6001	24.5984	12.468	25.4477	29.7583	2.58123	8.39813	32.1163	24.1092	14.8266	32.9348	214.294	11.9759	24.8412	26.1323	20.5641	32.5264	211.137	4.44718	2.19901	27.3754	107.14	50.2785	7.47997	38.1699	12.7757	64.7204	55.8172	27.1132	19.5505	5.06606	9.33711	17.5774	9.48368	18.44	18.8612	22.878	6.34606	2.97649	12.8771	18.8303	41.2217	25.1353	14.5925	26.4615	3.08463	15.7258	19.1053
CRN64880	48.5985	82.8831	58.8907	42.9582	128.347	232.87	24.4616	69.0306	82.3321	98.3276	16.873	104.465	103.703	17.4045	93.0344	39.1384	80.0194	63.0048	128.839	23.7506	164.355	36.5681	81.6249	15.0014	36.3751	41.0903	63.7244	123.029	76.9324	37.527	39.2363	63.1067	41.6572	63.1509	40.0517	110.337	63.4997	69.3903	80.3061	184.535	68.6708	28.3291	22.2211	39.217	90.0094	65.4809	33.7484	75.5807	83.7372
CRN64903	701.418	858.001	1078.56	383.972	327.198	421.62	1216.16	1709.92	321.098	1028.66	308.944	356.865	400.131	161.759	380.944	992.682	928.279	332.532	765.554	1290.97	411.657	156.346	251.456	156.836	307.661	55.233	1166.47	177.821	344.994	376.323	708.061	408.757	1010.13	549.675	296.782	317.002	99.3916	213.022	1372.94	659.936	308.627	254.371	565.903	173.449	422.971	211.841	871.211	492.077	182.802
CRN64923	6.3811	151.535	66.7295	45.6678	15.873	82.4962	9.03727	11.6898	11.4786	7.08495	19.2339	11.8983	322.133	1.31976	11.8597	13.0108	9.45587	9.5927	311.325	3.82648	7.67877	58.9707	14.5019	6.45628	17.1002	6.31587	10.6257	35.706	6.67767	15.6381	48.5244	12.8652	14.6149	26.3991	36.7926	33.9603	8.44161	18.8444	31.0519	11.3108	16.1084	34.8699	28.6906	26.4062	11.527	13.3743	12.6434	9.73639	32.7872
CRN64937	8.99609	66.2821	24.7375	20.9753	12.7037	14.6396	48.3292	18.7334	11.6905	14.2039	10.3441	21.6303	107.436	0	13.1682	4.53528	6.08281	7.23056	92.485	15.5656	16.4	20.7277	6.589	7.0016	8.46257	3.94521	12.8935	27.3082	5.43127	13.0112	16.671	14.8819	17.0942	16.0902	10.7448	17.2284	7.82424	9.41899	20.0291	35.5652	9.86481	12.3759	12.6137	19.1304	9.59062	6.5268	27.3278	6.33526	17.9839
CRN64955	2697.51	1008.34	9468.67	1435.71	7493.55	3985.64	4332.04	6108.65	458.74	2916.39	992.484	953.347	182.461	2155.11	1041.89	752.708	1423.31	1334.13	536.027	11594.8	2747.46	947.53	1319.68	1903.85	2188.25	126.848	11169.8	1687.98	176.291	2874.74	932.798	1021.54	3002.03	689.782	1014.76	2703.14	795.724	502.01	4854.89	2537.71	544.81	1148.55	2076.47	917.751	2128.03	85.6538	8479.01	9272.9	1522.5
CRN64976	581.509	39.057	87.3281	75.5363	224.165	56.2575	148.302	91.2145	95.6151	503.432	76.5062	406.258	47.3752	9.54015	282.033	78.0068	40.3577	77.0191	66.3412	1059.6	15.4226	32.3714	55.1358	18.3703	43.8587	4.31299	257.803	136.541	19.0002	95.5565	85.0502	181.899	67.0063	126.775	96.4442	805.511	105.063	124.307	89.1214	16.3524	43.6512	55.5058	131.645	227.728	237.294	4.07727	7.71779	111.233	555.118
CRN64994	18.9335	71.643	22.5227	41.7873	53.8894	26.7685	50.5674	21.4864	40.2139	22.5544	39.8888	47.0932	91.5957	2.0183	32.6676	19.988	33.7508	24.0741	97.5145	11.2013	31.922	31.7497	43.5985	17.1891	17.7999	23.9223	25.6182	57.6688	46.2672	41.4457	22.4139	53.2353	89.1673	25.983	38.6398	41.6536	37.099	35.6911	53.9427	45.3971	74.1454	41.9563	38.3544	36.1517	60.518	61.7773	46.3269	28.9601	56.6361
CRN65018	357.076	56.9145	395.921	29.6398	297.333	217.401	1961.51	502.298	120.238	169.527	33.132	117.892	74.6064	93.6665	113.879	32.2486	99.9686	89.7869	56.0683	440.979	655.763	32.721	116.778	55.1679	51.5003	49.2821	635.084	96.4177	90.8085	52.8945	27.6692	187.985	276.129	53.4865	26.0832	126.319	82.4731	36.2026	376.813	780.276	100.884	64.0332	41.6944	55.147	177.222	103.929	1392.72	116.216	97.5849
CRN65034	11600.7	3339.2	3256.32	2165.62	704.122	1936.82	8212.87	9282.9	198.029	295.572	1041.93	191.288	251.078	214.789	146.836	1483.65	565.29	139.15	135.88	1571.71	4322.58	194.298	313.99	1570.25	1177.26	50.6729	2310.97	138.314	1071.27	3397.68	3561.41	1879.43	7765.62	2094.82	2453.19	295.951	76.0008	539.643	14415.8	8621.83	147.954	610.311	1481.5	109.206	1191.46	153.083	21314.8	622.987	235.124
CRN65053	438.826	138.942	164.853	120.993	173.975	262.242	43.9812	208.715	138.021	215.176	102.442	120.609	150.464	159.303	119.098	55.7907	184.443	104.713	162.632	103.251	138.504	70.8889	162.639	50.0277	138.613	73.5609	149.328	165.428	132.925	178.967	97.9618	397.355	112.731	128.453	143.195	167.497	84.7928	148.468	292.746	228.133	260.105	80.2932	92.1716	107.841	239.246	108.689	226.055	179.985	138.707
CRN65078	7746.01	19.982	934.685	139.859	1000.97	1584	3042.3	1067.38	302.656	1214.59	166.47	314.855	187.618	707.689	172.537	59.9766	1180.87	126.092	137.794	4305.42	376.459	181.809	608.568	211.64	159.875	558.999	1879.83	905.838	1056.86	198.537	171.79	172.791	205.113	188.958	117.521	459.916	197.088	153.898	5755.53	667.39	1151.48	269.775	133.448	60.2356	1017.43	686.983	1142.27	1011.89	99.9276
CRN65099	18.7546	92.8425	38.9324	46.341	87.2358	89.7463	12.7839	46.4838	26.5181	52.9644	30.0865	18.1609	123.304	24.4273	16.1354	27.4863	32.1384	18.9116	196.989	43.0706	20.9232	35.7022	73.2208	24.5039	37.3221	64.4058	33.496	87.8198	50.9974	54.25	53.3636	34.0737	51.8592	41.7604	51.4099	30.691	8.60143	45.9586	44.9916	39.0176	65.1843	54.4452	47.1597	26.309	67.3815	64.0695	20.9943	35.5192	66.3708
CRN65112	32.4614	31.6987	31.7301	13.2638	91.447	75.4362	30.1702	66.0242	41.8908	55.5241	12.7299	37.4259	35.2921	0.544361	33.2101	3.54576	39.7671	40.2231	31.3632	35.7326	35.5012	11.5752	44.3593	6.84248	5.51349	80.9665	39.9927	83.7864	65.8171	25.4309	2.9622	63.0228	109.264	4.24986	22.1065	52.3405	25.0246	19.405	100.96	48.0531	75.4033	29.7713	10.8478	6.23189	96.1298	102.055	35.7203	34.8963	33.0828
CRN65127	65.5485	228.999	201.652	340.962	184.044	285.107	10.3059	60.1734	167.228	101.891	286.444	240.377	223.14	181.943	445.853	100.263	204.017	126.225	258.944	50.1582	13.7425	558.309	211.264	238.8	150.078	320.635	149.429	195.998	270.071	233.99	217.928	241.361	149.364	240.77	489.569	227.268	336.993	388.301	133.71	18.9904	295.236	155.206	346.143	412.388	138.077	304.024	15.8165	188.637	260.084
CRN65144	4.14486	71.9486	11.4936	22.0659	53.5613	13.003	6.05753	42.3799	44.4003	73.1671	37.3339	52.3593	87.7483	42.0474	31.8306	21.1537	38.7415	36.2439	130.553	18.2169	4.71934	17.5472	59.1104	10.6478	26.0029	152.089	12.002	59.0727	42.9136	50.8917	26.9107	51.088	43.0786	28.5594	22.6295	43.8476	35.05	28.7867	10.3891	15.0471	44.8986	25.1538	14.5745	61.852	51.7928	19.9624	3.55518	26.3492	30.0188
CRN65172	8.15241	148.197	40.0714	206.988	109.8	22.5774	5.54203	32.7755	50.8045	51.4329	51.6335	61.8259	127.632	64.8341	52.6449	44.4532	40.5253	51.3713	125.109	22.2513	6.64792	143.723	56.1192	48.8309	257.437	16.732	26.945	68.233	24.5702	119.324	79.2733	38.4246	31.5682	153.694	140.706	126.544	56.5346	170.824	12.9157	20.6963	46.6522	69.9829	81.7896	237.392	33.1424	47.4527	9.98027	35.2818	144.567
CRN65192	0.137443	34.7321	19.6529	3.18576	41.6421	0	3.21179	23.9472	3.35384	8.01783	5.47864	7.60619	53.794	0	4.13401	2.88247	0.749876	1.7675	74.7502	1.05818	2.24156	4.99899	1.35714	3.89373	3.54833	0.783576	6.23506	28.8849	1.51022	8.94531	11.4383	49.8786	16.7922	5.52776	9.43482	122.218	13.0913	1.92131	3.34995	3.03409	11.196	3.02526	14.4304	36.3071	4.10272	10.0001	1.28908	0.915108	14.7077
CRN65212	1.70442	96.4673	8.52276	14.2613	22.4828	2.49748	9.26044	14.3049	6.90642	13.152	8.67228	12.8926	152.898	2.46623	8.54805	6.22352	3.69429	8.80997	199.757	3.12441	3.18513	17.0175	5.38096	7.47283	15.3844	3.35471	8.41585	31.4736	3.69467	20.6014	24.8853	48.7273	10.6477	12.9561	22.0206	17.0657	10.9707	6.38996	11.5071	6.27094	12.3552	10.8305	8.87649	68.8079	6.288	8.85795	4.80776	6.2145	33.8723
CRN65232	1.91821	41.535	7.07142	7.18234	28.658	3.32021	7.43692	12.8439	4.02068	11.3973	7.85865	5.30779	65.5677	1.19663	4.00341	6.78867	3.48855	2.62098	93.6499	5.22691	3.86166	11.0809	7.71165	5.62836	12.7715	3.00739	7.14803	38.5527	4.36603	23.3044	10.2925	38.6739	10.6295	5.06285	17.0867	7.78635	7.5581	4.86899	4.96756	6.08713	14.942	15.5693	4.75521	48.9043	8.79343	8.27063	4.26103	7.42355	26.978
CRN65255	3.5408	71.0486	172.214	22.339	362.283	20.9529	7.03983	55.5352	14.1447	40.0164	75.9989	41.3116	102.339	36.9418	94.6299	27.4898	20.9695	28.8968	121.951	87.5394	4.58091	22.1439	17.4813	16.5347	161.729	3.88202	168.571	73.2384	3.84788	358.477	49.51	59.4285	16.9113	8.55807	84.1362	167.46	49.273	6.61293	41.4911	6.57633	50.0593	146.881	86.9811	348.872	22.6488	16.8813	4.43686	15.1878	230.671
CRN65274	11.1749	81.9852	24.9672	11.9549	20.0144	8.59668	17.8049	5.14923	19.5776	28.9733	9.89884	22.9049	104.971	5.39705	26.0665	11.7181	1.35488	10.7782	310.95	8.43501	9.11265	28.6906	17.3398	27.1358	18.2211	0	34.4001	28.7155	0	16.1624	14.6843	35.047	2.98429	14.0451	7.30581	20.5636	13.7837	6.57745	0	16.96	11.3788	18.4479	9.77732	130.437	12.7077	6.02277	25.3751	11.1606	6.8333
CRN65300	66.495	396.194	141.127	328.03	256.653	380.059	24.2334	108.306	161.696	160.509	349.707	204.605	169.691	53.5241	250.435	118.873	201.403	156.398	330.593	51.5029	28.6346	380.245	287.35	160.351	332.284	99.9813	82.4114	269.356	176.768	338.189	444.354	248.447	137.735	439.601	431.936	214.833	257.036	471.726	1243.98	64.8032	242.888	280.573	482.928	368.098	403.929	293.615	35.3491	315.358	225.644
CRN65316	7.62686	50.1614	11.36	7.00535	28.9752	19.5574	8.10119	8.45304	12.4362	8.98827	14.0748	15.6325	92.8697	4.09275	10.3564	16.0558	13.0299	10.1548	162.139	14.3398	14.1349	10.384	22.984	6.54752	3.45441	3.29406	14.2291	40.5115	11.2464	5.01401	20.7526	18.1208	44.5929	15.1047	3.77742	20.7642	14.4119	5.44132	19.0118	24.5533	24.8276	19.7126	13.4808	2.12973	32.0308	11.8333	10.6101	7.88636	7.06622
CRN65340	1.67473	27.1818	6.14708	3.19931	17.711	7.36193	4.00248	4.27184	4.79019	5.42759	7.02006	4.41338	34.0223	0.529589	3.08404	2.97915	6.59908	3.97406	44.8857	2.29345	3.23126	5.37462	13.4149	0	1.78796	1.36397	6.78337	37.1062	7.13544	1.21109	9.95536	9.86147	21.5633	7.21665	3.32375	5.82685	5.16421	1.5842	4.009	7.92219	14.3121	5.92434	5.40755	1.10232	19.3844	6.44714	3.48395	5.57526	5.12035
CRN65366	2.04096	47.076	12.0217	9.26296	20.3815	18.1986	1.85585	4.56863	5.3402	7.0154	18.3872	4.75373	52.7704	6.08598	3.98625	17.5105	10.7979	3.77792	70.0111	3.01107	2.12767	12.9014	15.3764	2.25274	7.94149	1.32225	9.09346	38.9934	10.0481	6.17209	20.1143	9.26884	24.0934	19.2386	6.67157	8.53565	4.32284	6.14295	3.39173	5.82387	9.8714	14.2939	17.1806	7.69393	15.165	5.74992	2.15236	7.56658	10.7783
CRN65389	2.0959	47.8834	18.7308	13.9645	29.635	11.8804	3.08551	4.25696	5.31454	5.72006	12.4585	5.65249	70.5188	2.21982	4.19821	17.7847	10.6995	3.60557	86.6892	5.84514	6.35296	14.6326	11.5147	2.45543	6.14541	1.57223	17.4254	37.7607	10.2162	7.97718	25.1251	12.2074	32.4046	17.053	6.31028	7.40312	6.1228	3.89566	9.41029	11.8713	7.91875	10.3192	15.6032	19.9913	13.5633	7.43154	3.04937	6.70196	9.78073
CRN65413	35.7076	204.507	110.956	84.1566	150.937	658.313	9.95436	14.0658	6.93365	14.1884	644.416	10.095	240.96	48.5645	11.0853	157.09	36.0774	8.79686	222.527	18.2162	85.9731	64.9808	73.5275	19.1023	43.4996	7.01976	46.8804	59.1363	34.7901	43.3337	279.55	16.5498	261.412	669.051	52.3238	18.215	15.4686	28.6871	76.2778	54.6457	14.6271	137.769	535.658	56.7317	109.681	32.0745	34.0373	39.9658	63.998
CRN65427	4.71101	59.7594	21.0509	8.74254	31.9991	100.957	7.74429	5.20539	3.12809	2.90816	23.4202	3.35004	121.419	6.61675	3.36394	8.82145	9.0922	3.29705	124.277	6.31361	5.92903	19.747	15.4607	2.52917	6.00932	4.65905	13.6297	36.8815	7.39495	4.7278	17.2659	8.6581	36.0095	33.9549	5.65697	4.47499	2.76704	3.60754	3.51501	7.09676	9.39809	16.1361	31.2641	8.26891	17.1512	8.54976	7.07146	8.00165	17.637
CRN65451	29.0509	89.1248	21.1295	30.9295	38.7108	44.6163	7.06692	7.94505	25.8267	10.3859	23.6045	27.4162	138.243	15.309	18.9872	18.0806	106.11	17.1902	204.161	23.4583	6.65741	73.557	147.113	16.917	11.7854	37.8311	35.5546	45.4577	38.5482	37.1803	19.2244	81.5121	38.5115	19.5695	23.5699	32.5772	13.892	34.521	8.59619	14.2738	60.8641	43.1278	32.153	34.0246	94.4722	29.5683	6.3449	49.9216	69.012
CRN65476	741.717	545.626	225.502	1206.28	396.517	467.607	16.9922	394.198	54.2181	447.442	1280.82	144.291	200.654	129.317	133.369	1582.56	176.359	63.247	131.234	215.749	6.98841	280.362	743.475	314.37	971.911	18.9389	493.326	199.655	373.006	3266.51	1747.01	324.142	95.6031	1667.93	657.775	219.117	31.0942	1866.45	133.511	7.0213	165.889	386.991	2150.39	305.249	426.387	11.428	5.58241	1529.2	960.343
CRN65499	21.2783	37.943	3.71408	3.55678	6.55006	20.4612	1.53032	1.53198	4.57652	4.31002	7.36267	6.13311	26.0255	0	7.75522	2.61475	60.868	3.20668	72.3281	22.3852	9.82797	41.2569	4.22089	4.03668	3.61406	45.4912	25.8558	23.1891	44.8823	5.77031	1.45628	91.1623	11.9863	0.835727	4.3472	7.55755	41.4644	2.93535	2.02588	5.04588	993.606	12.8066	0	4.08496	7.0889	1.79187	0.984718	19.3694	4.06604
CRN65515	5.61304	20.2381	9.16439	11.2911	10.5685	8.85746	6.7265	12.0616	6.21355	4.66441	7.96806	10.6199	19.528	5.85039	8.03951	8.11195	34.4633	6.09238	21.1161	28.6147	7.99539	13.2408	8.22231	1.74744	6.0624	74.668	16.6725	25.3599	18.0736	17.2772	11.3473	202.668	42.1826	11.5769	4.46941	15.8127	86.493	3.91794	6.13887	8.73723	2671.15	6.73184	8.39492	2.65251	25.7772	12.7988	3.90752	8.86393	3.08026
CRN65536	6.00942	70.5175	22.9547	23.1577	19.9056	19.3865	16.6786	16.6924	20.1343	17.5911	16.0983	20.4626	111.279	0	14.7553	13.2129	20.8003	18.3853	141.88	9.92066	8.59547	34.0093	27.2081	12.945	33.7155	263.584	14.9185	45.7212	13.9975	24.1119	32.6903	134.273	34.1673	18.273	10.1387	31.8948	130.711	20.6805	7.67788	12.1694	3304.27	25.068	11.0245	54.7811	24.9374	24.0298	9.95196	21.6191	17.188
CRN65554	3.74883	83.6799	23.5566	22.1412	15.1069	29.7403	3.29757	12.1795	17.2254	8.09967	16.3443	20.2901	98.4289	0	10.7868	18.7339	14.8429	18.9574	135.726	4.86349	3.52271	50.6302	23.9617	18.965	51.575	387.376	11.3883	37.4143	9.01078	37.7844	27.7094	517.261	59.4422	23.7055	21.445	14.0124	178.858	29.0467	11.0646	6.54618	4689.79	22.8852	17.7665	42.8217	21.0653	27.7811	5.43598	15.9901	26.8635
CRN65579	3.14217	69.1577	20.4992	12.9977	15.8699	34.8078	6.36366	17.0485	22.6485	10.0476	8.35006	29.7546	93.4664	0.758771	17.3591	6.75455	12.5718	21.2815	137.031	4.51582	7.815	26.084	21.3639	7.63005	35.5223	478.3	13.5417	33.5657	10.6538	26.5402	14.3136	274.35	54.8785	13.9011	10.6821	14.8293	203.086	17.1074	8.4244	11.4451	3386.58	21.0945	8.61411	19.3033	17.8657	20.9992	7.01087	14.3308	16.5239
CRN65608	7.41245	54.1733	23.4139	12.7606	28.1537	8.84834	28.1755	16.9795	18.2316	15.2789	16.132	24.7105	93.149	4.69779	19.037	14.1831	12.6542	11.4132	178.166	11.6016	12.0282	12.5778	20.3111	4.65504	11.1138	22.8297	14.2181	42.2231	8.29192	7.64005	18.6595	19.2008	16.439	18.7395	11.4188	26.2841	14.6543	12.1609	11.9406	18.5145	35.5694	16.6438	14.1635	14.9173	44.4468	19.5156	14.8464	17.8692	20.0581
CRN65632	15.714	107.655	37.723	32.1908	70.0602	45.0104	24.5634	26.864	43.3028	60.6793	34.0585	46.942	128.241	14.9363	40.2253	35.0592	57.7643	34.0384	95.5697	31.7475	8.69039	80.8314	59.896	37.8873	40.8866	43.8406	34.3973	83.1519	51.4323	64.7971	43.2015	33.1047	74.7773	30.6754	12.5684	74.3715	49.9451	66.1704	8.14904	14.3001	94.4717	81.871	82.8822	53.4028	91.0101	53.1572	9.9025	41.7389	35.7777
CRN65649	18.665	60.2753	25.2616	36.6075	64.6938	44.7327	3.29159	16.3121	49.6334	23.576	52.3034	46.7176	80.5461	12.5971	37.4125	30.5817	38.2098	20.6564	89.406	11.9428	2.81725	39.473	118.43	16.5606	31.0192	21.2823	22.5641	98.9551	38.5391	43.1926	24.3693	62.0433	45.5796	41.5943	30.0371	79.8051	30.352	64.4372	3.28075	6.63616	78.6533	42.6638	64.485	78.2807	51.1239	38.4972	2.55148	60.8821	26.558
CRN65664	2239.73	3272.53	1221.44	4244.42	1039.41	3272.62	9.80904	762.746	1482.26	1241.48	7779.35	1553.78	302.003	2017.41	1057.14	3962.75	1097.75	1172.84	100.016	244.618	61.9174	2645.77	914.462	966.743	4936.64	208.253	1029.37	912.281	1542.36	10113.4	4760.43	2128.67	1833.72	7223.89	3301.09	3851.59	1306.39	3215.98	191.32	101.364	1031	2193.01	5973.03	3282.87	708.549	372.728	64.2251	3361.91	598.57
CRN65677	726.24	124.125	390.582	449.312	712.802	296.868	992.16	568.802	311.272	550.493	423.175	785.251	50.953	2.61974	494.883	230.364	102.031	185.851	43.9085	2679.4	118.007	89.527	114.774	71.5039	114.979	0	1254.22	232.973	4.37896	468.026	226.053	284.549	256.398	292.178	328.281	980.881	259.341	186.773	184.149	169.352	140.607	573.097	193.905	508.418	259.07	0	154.69	149.365	869.973
CRN65692	48.4546	181.896	66.5115	151.331	138.713	178.255	30.8827	60.0284	67.306	73.3289	191.054	76.7586	220.498	59.4601	59.3247	136.019	79.2262	52.0682	197.609	53.6661	30.0487	137.096	165.701	158.505	267.803	57.0245	76.5379	133.307	68.2717	174.743	192.471	168.778	83.1297	200.942	150.281	82.0451	82.5745	203.142	45.8315	55.7111	116.252	117.488	166.176	265.732	141.053	108.1	25.1174	121.904	176.71
CRN65710	560.168	63.6095	123.666	31.1653	183.111	60.8292	1014.22	144.064	98.9495	79.1275	24.8838	156.101	93.3884	10.7197	80.7262	51.2772	28.761	75.3731	94.0458	197.652	89.0845	19.5888	55.7701	50.5291	32.7982	56.9435	420.071	65.6924	20.9047	45.7455	32.812	298.706	131.7	25.1069	39.4516	151.813	78.71	12.2477	68.469	90.7231	43.2238	34.3515	20.6336	25.5667	132.511	56.0744	350.475	98.3677	35.6276
CRN65721	21.7529	180.669	102.703	123.674	95.561	25.259	16.4211	36.4057	95.2735	93.998	35.4474	65.1966	548.318	24.7778	91.7058	22.0571	92.0595	75.8729	822.625	15.1182	8.78557	68.4933	90.8962	20.7634	18.4037	228.142	42.8906	85.5028	121.121	39.772	41.3482	51.672	92.8916	34.0458	76.4732	60.6428	59.9057	65.8294	31.2614	15.8558	101.136	23.7144	22.1445	68.078	17.2105	191.341	19.4499	25.9607	74.0369
CRN65740	460.528	181.356	146.633	47.601	86.3324	21.3935	984.245	193.815	27.1442	14.4204	20.9389	28.5002	417.964	10.7448	35.5069	53.9486	55.9705	22.6499	292.645	26.8686	2535.34	35.6992	36.0901	18.0079	18.1378	38.051	154.093	79.6276	48.8916	28.9594	75.5222	58.8092	66.0969	41.9425	79.9965	23.4799	28.9659	20.4606	1054.01	2968.24	50.404	24.4848	42.1747	88.8384	105.15	128.898	3655.43	21.2934	105.432
CRN65754	102.833	127.361	165.967	153.468	171.201	191.214	119.136	79.355	104.155	142.392	66.6822	169.434	205.318	20.4648	290.331	31.6495	202.688	75.9543	203.838	269.312	604.886	227.913	113.601	104.62	40.5288	170.049	161.315	165.804	175.688	114.217	39.8165	122.308	140.154	59.6238	201.037	177.268	174.608	231.782	409.367	652.57	101.382	46.1135	54.6792	277.475	129.011	138.556	493.597	118.447	64.2706
CRN65769	181.694	172.209	76.5507	240.3	162.63	256.319	9.03219	43.78	59.8956	34.1667	272.302	100.439	172.011	27.6055	176.284	235.684	116.773	33.8239	176.361	82.7293	5.04137	124.473	224.995	13.037	193.385	9.46075	76.1771	304.585	21.9627	304.764	231.171	186.921	27.9365	154.584	72.2201	279.619	95.6534	108.255	32.9125	10.2806	42.74	294.718	211.429	575.691	37.4638	27.7079	5.84657	457.985	80.1837
CRN65788	743.474	206.61	2438.33	106.332	275.332	2370.34	70.3843	49.2345	34.8265	8.59006	4.40224	36.6707	134.862	1489.72	26.8455	20.8453	356.707	34.0856	586.67	558.184	15821.4	59.5436	44.8662	16.0906	27.0112	181.332	2789.16	62.0278	93.6131	5.75024	60.9509	19.5941	130.064	14.9908	77.9774	68.8572	68.1102	17.5508	2785.99	36930.8	2441.13	54.6947	28.9879	0	33.9084	182.135	54.9524	46.3248	583.473
CRN65802	34.4709	177.513	162.147	337.349	154.575	117.131	29.3356	56.403	230.188	80.4891	129.053	239.367	240.793	89.3996	225.734	123.798	105.14	128.548	182.738	42.004	32.931	119.721	178.582	85.0813	115.101	141.884	121.715	149.237	220.078	172.148	170.961	128.816	202.377	176.794	221.57	228.646	211.319	335.841	33.9085	60.4629	246.013	200.743	184.159	73.1208	82.8364	196.613	24.5702	77.8332	158.797
CRN65825	607.766	1119.44	3658.28	6669	3111.78	2204.02	27.0384	655.227	5803.58	6196.98	3131.51	4800.43	2531.29	3177.76	7155.58	1263.3	4677.93	7239.56	741.615	1797.63	69.2516	2873.32	5281.34	3254.74	1073.42	9130.76	2111.87	5128.14	8255.5	2559.36	1903.15	1337.89	2112.5	2646.38	4572.48	3757.4	8643.38	5605.33	612.944	135.155	2928.01	2535.83	2926.03	13491.8	1325.06	6795.26	139.348	2513.33	3445.88
CRN65841	495.345	701.708	494.869	1335.56	2794.93	999.12	143.658	1204.44	7371.56	3602.26	1154.92	7903.57	672.518	119.94	7974.82	791.803	5401.46	10124.8	227.514	1545.73	177.541	1865.4	3333.19	700.838	432.293	8380.21	544.816	2570.47	5935.93	1205.69	784.964	1001.39	552.522	1394.45	1464.52	5608.12	12444.5	2121.47	1674.8	325.047	1539.79	770.084	1559.16	154.627	1153.48	3776.62	219.669	1828.35	1292.85
CRN65858	35.7542	128.046	58.6759	112.755	137.423	136.629	17.0302	62.1835	96.1147	74.2304	114.254	127.71	123.681	27.561	111.81	77.7015	127.577	82.1865	162.917	55.1007	33.5958	151.995	235.254	122.784	89.2517	160.349	80.8538	205.96	161.059	119.088	108.911	118.864	105.201	125.736	115.732	147.937	273.575	124.845	52.1594	68.8536	248.737	122.406	98.6705	240.039	171.341	397.009	30.1823	97.9942	163.795
CRN65880	64.6876	123.655	68.5054	104.726	177.607	101.019	22.2852	55.3293	128.06	77.1493	126.205	175.679	149.884	15.048	95.1398	90.3862	82.1937	84.2275	184.361	57.6746	33.1665	102.415	197.188	120.428	84.9078	102.893	74.6212	224.758	129.16	135.473	122.403	129.55	107.623	158.213	122.431	110.633	326.956	118.411	61.884	53.1038	256.225	123.518	133.57	259.102	202.658	363.279	28.0363	110.905	196.986
CRN65897	97.9945	352.448	49.4866	226.582	187.93	158.344	10.1396	36.5976	85.1115	97.6452	288.356	82.0848	533.574	22.8713	71.4143	136.659	135.9	78.8824	486.719	25.0612	50.1718	201.043	216.499	137.632	337.442	131.379	59.4473	173.705	127.133	258.869	198.935	156.573	128.757	373.988	225.985	70.7157	140.433	235.718	208.582	54.3285	131.676	220.375	360.833	318.873	163.146	446.15	31.1445	129.97	265.408
CRN65916	539.441	818.992	3562.16	2940.57	1788.33	642.093	25.9952	1192.97	4854.89	5727.36	1119.3	3049.31	750.158	6785.69	4557.07	1039.34	4031.95	4516.28	190.284	1029.03	44.9028	3621.14	2499.76	1388.73	310.835	7560.76	1507.57	1988.75	5954.07	1667.7	463.763	2405.78	5462.06	946.075	2602.07	1269.05	1824.95	2517.78	400.281	165.275	2156.99	1692.59	2184.06	356.083	982.104	4806.68	52.6468	822.016	1327.95
CRN65941	6.23553	92.9705	20.0778	22.5628	18.7773	13.0503	4.36685	11.25	33.7938	20.0105	7.10741	37.7783	174.188	8.85739	35.518	10.0964	14.2864	26.6803	238.302	5.28808	3.83229	20.4038	30.3328	10.3913	9.3449	22.2184	18.2739	37.3646	28.9322	11.9363	24.0992	24.2806	24.7333	11.8708	12.8892	30.9192	27.6481	15.1799	8.10195	8.72974	26.5175	19.427	16.4472	15.21	16.1628	27.1818	4.57183	11.6766	34.7649
CRN65962	18.1755	61.1328	59.1151	121.31	100.778	58.1555	10.0516	35.4824	146.328	80.277	58.772	156.762	73.4458	3.04253	118.085	45.1175	99.2615	76.1018	84.6298	28.0453	11.3127	50.5868	143.62	42.6379	53.3269	211.367	39.8713	98.7523	219.658	74.9075	55.305	83.5216	130.58	81.6708	81.7581	149.383	170.398	150.173	24.9922	30.4029	159.275	66.3819	54.8841	134.878	101.284	125.698	8.81322	54.0816	127.369
CRN65985	46.5161	150.071	79.1321	155.881	170.399	137.016	12.3002	84.3217	126.77	109.781	220.287	158.997	190.258	98.9913	140.492	115.01	217.697	111.786	171.565	71.3481	13.0863	222.738	278.533	148.465	239.492	334.005	78.8797	184.156	211.459	204.969	151.474	145.885	88.6396	221.41	219.732	139.236	265.006	219.577	67.2102	21.0187	296.178	131.964	210.678	282.291	234.923	267.877	11.2913	235.254	234.268
CRN66006	23.7285	233.985	54.7248	245.658	144.515	69.1882	4.47172	93.9065	212.402	219.954	371.644	230.234	289.6	16.7894	158.811	119.895	148.254	240.139	408.226	58.9895	12.6786	149.845	226.743	152.567	358.3	297.832	59.2166	173.508	180.227	215.876	140.814	124.315	77.4207	257.342	265.846	230.127	804.603	343.245	85.1194	13.729	201.669	309.583	190.866	432.612	126.483	183.578	6.04551	158.943	304.234
CRN66032	60.0045	79.6854	162.634	112.249	224.92	170.264	26.818	218.275	160.331	227.41	74.0648	185.995	52.6174	40.3817	158.201	110.886	200.96	143.367	126.904	249.776	23.0617	79.9742	299.718	40.806	79.528	356.113	190.849	238.326	196.1	128.755	82.9415	95.8563	125.436	147.122	142.285	213.488	315.462	139.68	97.4012	45.466	245.648	102.846	44.4671	110.286	174.432	255.801	20.637	221.863	126.316
CRN66060	25.8473	150.221	46.1631	92.171	138.116	58.9152	5.95984	38.2297	129.179	113.07	97.6955	117.239	210.655	126.951	108.222	100.175	165.879	118.321	361.493	27.5066	15.2875	122.89	175.775	39.3892	64.1713	199.662	46.9178	164.581	150.771	115.842	84.5616	96.9321	128.678	111.895	118.652	123.312	186.521	154.247	52.499	25.9759	132	221.249	111.445	128.402	93.666	178.861	10.9476	70.5108	131.71
CRN66083	180.897	0	126.521	236.528	0	179.498	36.2946	59.0428	191.923	154.072	249.65	150.461	214.8	753.798	138.078	316.151	292.433	246.118	317.003	31.2666	96.739	139.107	0	186.742	237.25	41.8505	166.506	0	200.828	397.38	324.98	134.375	46.5587	357.183	197.965	0	68.9862	277.759	154.957	130.219	45.9157	0	363.951	72.4766	0	0	63.6726	162.337	134.663
CRN66106	231.66	0	121.363	323.316	0	285.753	23.8996	76.1479	95.4648	105.282	62.8001	97.4209	569.032	130.208	58.8421	129.837	247.457	114.285	415.594	25.9276	54.1482	278.582	0	523.739	357.107	54.6505	132.659	0	242.009	391.665	248.427	71.9377	51.1988	110.439	258.512	0	25.7275	208.055	111.954	71.6397	38.6364	0	41.9352	250.279	0	2.15265	26.0256	192.137	197.83
CRN66125	63.5789	0.147321	51.1587	91.8357	0	65.7603	22.2678	58.9275	61.1068	50.1365	103.256	53.8597	339.43	61.5053	41.9559	80.9205	71.848	67.7669	393.677	19.1688	25.4402	46.2446	0.0509862	122	89.7295	25.6553	53.9932	0	68.8223	79.2517	102.116	27.9023	18.1951	139.147	89.7954	0.0195624	21.697	97.2777	22.2447	37.9258	27.1615	0	64.2502	46.4083	0	0	21.6249	73.3703	47.6299
CRN66147	92.0992	0	83.0598	116.749	0	82.384	39.6508	35.7761	102.998	26.4436	120.611	91.8776	167.66	77.2124	76.8187	95.4531	112.406	80.0085	182.665	26.9295	80.4672	90.9949	0	141.789	102.692	24.4218	58.0011	0	77.8082	148.25	115.259	94.5903	52.4999	179.976	85.0162	0	40.8857	117.962	48.4752	102.374	49.2262	0	147.24	140.039	0	0	54.8278	106.7	121.615
CRN66163	71.8715	0.387483	77.9518	125.773	0	100.925	26.8608	38.3849	82.0863	44.367	151.161	61.9647	260.959	84.7115	34.6638	88.9726	162.867	75.6973	349.024	14.4666	45.4483	72.003	0	104.653	123.493	28.7257	54.3714	0	66.855	159.773	119.926	106.058	31.6082	217.701	113.739	0	38.0448	143.527	35.9156	85.127	30.4926	0	152.771	103.958	0	0	24.2152	75.7986	84.2924
CRN66186	36.8017	0	75.9266	165.521	0	80.3417	11.6802	37.1425	92.1053	55.8742	186.124	57.0829	302.785	58.0449	53.1177	166.878	142.3	67.6856	232.595	13.8141	41.737	67.3877	0	178.461	120.734	24.5724	53.9848	0	67.136	145.294	170.636	54.8124	41.1712	261.27	140.89	0	54.526	215.391	31.3136	96.7482	32.0714	0	237.866	54.9934	0	0	10.3107	62.913	90.2173
CRN66208	64.15	0	132.964	108.178	0	109.996	41.1163	84.471	139.515	120.233	141.633	103.367	170.411	81.1875	99.6304	97.2553	242.937	123.206	188.342	42.5874	108.522	49.6081	0	121.992	95.5672	79.3141	95.4815	0	135.274	91.1041	80.4025	56.7898	85.9149	197.679	82.1098	0	97.7153	154.103	38.8534	262.059	56.6631	0	179.764	99.7102	0	1.04138	35.291	97.1307	92.1591
CRN66228	3.06174	0	19.2392	8.87097	0	2.94418	10.6373	6.72335	5.74708	7.44206	8.05159	4.31443	134.814	0	6.81289	12.5413	3.01611	5.742	150.059	4.91098	4.87639	16.3765	0	7.74454	17.161	2.18192	15.1917	0	1.20152	8.85647	15.0872	10.8026	16.8639	7.69621	12.5104	0	4.72062	9.01054	5.8301	6.33647	7.59912	0	4.4647	8.22903	0	0	4.53413	4.14079	15.2117
CRN66244	36.2655	101.52	42.5901	56.8449	68.3221	57.2275	7.85469	20.0466	39.3142	29.5624	75.0154	26.9556	153.206	0.53464	26.746	43.3565	16.7502	15.7308	170.93	19.9537	4.06221	84.127	72.1435	47.8485	95.6657	35.595	35.2969	77.2919	49.0027	99.3307	55.5676	76.3004	43.9894	118.708	63.3982	68.0139	19.5712	132.823	12.9511	9.439	35.3714	111.476	154.969	85.6884	102.722	50.8324	5.24597	44.8868	32.8982
CRN66268	33.5444	84.6526	43.1929	38.0097	45.1054	36.9793	8.60241	29.7638	34.0651	25.0617	52.0687	41.0172	84.8003	11.7341	38.6801	28.0797	51.8197	22.2856	95.0754	11.8159	14.0604	28.3943	48.2761	28.5474	32.0902	33.065	48.3373	55.2397	42.8131	65.2921	50.5784	30.1983	26.7906	86.1583	40.6495	39.0247	19.6207	63.4295	38.2053	28.4754	33.4114	25.0141	85.9444	39.8024	41.2202	28.4419	14.9079	49.1388	45.369
CRN66291	14.1737	100.053	28.2334	37.4508	23.2953	16.7495	4.20216	25.9422	30.5583	25.8271	25.5264	39.0269	179.347	31.512	36.3739	24.3981	18.8927	31.2938	149.967	8.01746	5.48311	26.6711	39.6257	16.0685	23.2036	23.3656	20.8197	27.8175	30.0224	34.0837	39.8303	18.2857	28.8445	34.9842	27.9106	30.8232	29.7812	44.7279	12.7468	18.8488	35.2982	23.0226	44.4496	28.3251	24.2131	20.9382	3.87765	19.7552	26.6276
CRN66316	27.5406	153.07	64.3286	120.53	26.9047	38.5209	33.2425	42.5412	170.751	59.5039	74.8504	200.137	293.978	2.01531	142.928	78.7618	19.731	104.641	654.447	40.8202	21.6925	26.7833	30.0196	35.4647	44.2256	21.4108	64.9026	57.4427	47.161	57.9379	115.148	56.0866	177.183	122.722	45.0129	109.759	114.949	217.363	38.1398	107.085	67.558	27.5545	156.99	92.2856	32.0299	13.4937	14.8309	25.0048	76.5484
CRN66335	25.7624	174.957	127.98	254.049	135.457	120.683	1.85998	75.6024	368.671	210.209	128.445	331.133	204.669	132.358	339.249	121.679	222.484	228.734	193.2	52.2756	3.74096	181.368	254.587	145.037	81.1579	173.952	105.398	135.121	174.184	200.457	177.775	139.089	123.185	127.346	174.778	292.963	629.219	294.269	25.4325	12.7087	119.144	216.211	157.195	71.1756	189.033	151.646	3.48124	43.7207	128.931
CRN66355	16.9813	109.852	57.2581	106.11	145.883	78.5005	8.4947	50.789	88.3143	78.0918	42.0906	123.098	187.806	23.5757	121.93	33.4898	117.488	80.8068	299.642	55.9278	8.5753	97.6621	156.36	98.3597	44.666	179.858	56.4137	94.9352	157.979	103.198	60.3916	128.362	101.515	39.7484	87.8472	106.072	266.464	116.227	28.9536	25.0414	135.87	126.021	51.5697	95.2293	152.912	112.093	9.1516	37.8608	129.083
CRN66379	12.1271	20.8239	22.0771	9.61	61.7402	25.9143	7.47434	30.4622	40.4681	45.6103	7.70858	62.6015	28.7131	1.26538	55.0035	2.06056	44.2458	17.3282	59.8387	39.4966	6.4096	2.88288	40.7072	8.63443	2.74634	48.6527	37.4767	52.5554	51.1154	9.4194	6.88571	77.6763	88.011	8.18539	10.6445	76.8167	106.646	5.45255	19.8421	12.7038	92.7265	12.3579	9.49696	4.13891	96.4055	35.1004	4.43433	13.6442	27.4649
CRN66395	383.185	200.685	206.415	786.455	765.888	154.026	53.0344	470.577	38.8415	221.06	1053	83.6749	201.359	37.0717	111.755	738.988	373.125	37.765	221.934	429.077	41.7017	879.344	624.648	74.9237	1300.81	33.4126	182.205	291.041	29.1388	683.57	1176.78	215.765	195.942	778.913	810.544	265.164	144.164	234.251	677.751	33.6978	507.375	541.331	691.839	541.916	694.595	318.576	17.0603	703.639	753.353
CRN66439	0	0	0	0	0	0	0	58.7358	0	0	0	0	3.37883	0	0	0	0	0	0	0	0	0	0	0	0.293253	0	0	0	0	0	0	2.17562	0	0	0	0.0584035	136.429	0	0	0	0	0	0	0	0	0	0	0	0
CRN66462	0	93.7052	18.7415	33.7288	43.6282	1.06223	0	28.85	90.9308	0	0	82.0752	304.085	0	29.92	59.0933	0	113.941	0.232859	0	0	0	43.4352	20.8164	224.488	44.2807	0	26.1677	0	0	83.3126	28.241	25.4896	11.801	17.0389	80.5986	55.2576	18.4387	0	0	0	36.2816	0	0	14.4262	26.7908	0	0	10.5542
CRN66475	0	0	0	0	0	0	0	105.299	1.65778	0	0.225671	0.626614	1.0636	0	0	0	0	1.20128	0	0	0	0	0	0	1.10773	0	0	0	0	0	0	0	0	0	0	0	208.094	0.299901	0	0	0	0	0	0	0	0	0	0	0
CRN66495	0	0	0	0	0	0	0	154.072	0	0	0	0	819.838	0	0	0	0	0	0	0	0	0	0	0	265.388	0	0	0	0	0	0	73.5562	0	0	0	0	124.14	2.0826	0	0	0	0	0	0	0	0	0	0	0
CRN66521	0	0	0	0	0	0	0	174.632	0	0	0	0	819.838	0	0.203233	0	0	0	0.139586	0	0	0	0	0	169.602	0	0	0	0	0	0	54.5878	0	0	0.270566	0	41.6317	0	0	0	0	0	0	0	0	0	0	0	0
CRN66540	0	2.25992	86.7157	13.1814	122.917	2.8436	0	133.493	116.103	0	0	70.461	179.398	0	53.095	50.3895	0	100.221	0	0	0	0	111.584	104.72	53.24	0	0	70.5602	0	0	19.4291	235.5	33.5628	64.1122	9.66644	58.8174	122.596	48.9528	0	0	0	189.168	0	0	69.8822	87.6571	0	0	38.4253
CRN66556	0	52.4397	213.794	163.447	204.987	6.18598	0	198.232	54.338	0	0	23.0745	172.051	0	61.2067	103.293	0	49.1195	0	0	0	0	150.862	286.386	262.23	0	0	100.363	0	0	38.7439	255.793	20.4006	4.0426	181.37	145.36	70.5311	145.539	0	0	0	491.164	0	0	101.729	247.03	0	0	216.352
CRN66581	0	324.863	0	374.418	0	0	0	1301.59	275.016	0	0	230.892	0	0	0	96.9513	0	309.32	0.716874	0	0	0	0	0	1.15521	0	0	0	0	0	1.86195	0	80.6	0	247.34	0	0	153.875	0	0	0	0	0	0	0	0	0	0	522.471
CRN66602	0	140.728	25.5622	17.0938	62.5269	4.87042	0	60.0648	27.6725	0	0	16.5916	274.227	0	9.10503	31.7718	0	26.9939	0.152526	0	0	0	26.6646	43.5589	9.21708	0	0	20.0869	0	0.130811	11.8848	205.163	10.5671	14.3229	9.01729	4.69926	28.5714	14.2403	0	0	0	60.9678	0	0	16.1346	17.7921	0	0	13.8264
CRN66620	0	37.4428	48.1883	14.243	12.6379	0	0	40.0294	16.4939	0	0	14.7359	41.6873	0	9.31667	41.8829	0	18.4055	0	0	0	0	11.2683	4.84943	4.34172	0	0	5.86484	0	0	1.74949	159.981	14.933	11.0439	15.6674	21.1848	23.538	15.8686	0	0	0	13.1873	0	0	8.5162	19.3739	0	0	0
CRN66642	0	75.9038	10.5563	15.9524	14.2236	1.16002	0	35.1177	9.62356	0	0	9.68429	134.563	0	3.0854	30.1749	0	7.97215	0.169531	0	0	0	12.6207	10.7815	8.60552	0	0	14.8534	0	0	18.934	202.093	8.38944	5.55928	7.22942	16.268	16.4639	10.2068	0	0	0	11.8934	0	0	13.718	12.4614	0	0	15.9826
CRN66664	0	67.1969	9.70278	10.0375	5.76148	1.23735	0	25.6159	6.23959	0	0	7.58259	145.632	0	0.888596	17.9205	0	4.39546	0.135625	0	0	0	6.23943	7.16056	4.37106	0	0	12.3994	0	0	12.3291	195.652	4.29539	5.4582	4.20621	3.65622	15.3204	5.0886	0	0	0	9.29347	0	0	3.65813	6.06816	0	0	13.2778
CRN66686	0	0	0	679.071	36.0282	0	0	453.273	5.91105	0	0	4.78813	35.9196	0	0	1503.33	0	5.1722	0	0	0	0	50.1378	6323.42	0	0	0	21.3954	0	0	1095.4	188.305	3.14013	462.57	682.485	12.8831	0	530.042	0	0	0	568.135	0	0	32.6129	25.4583	0	0	322.68
CRN66714	0	0	0	0	0	0	0	0	6.70456	0	0	0	0	0	0	0	0	17.2251	0	0	0	0	0	0	0	0	0	0	0	0	0	0	0	0	0	0	0	0	0	0	0	0	0	0	0	0	0	0	0
CRN66733	0	0.188326	0	0	0	0	0	109.168	0	0	0	0	0	0	0	0	0	0	0	0	0	0	0	0	0	0	0	0	0	0	0	0	0	0	0	0	0	0	0	0	0	0	0	0	0	0	0	0	0
CRN66755	0	33.4549	4.87153	6.13032	52.1425	0.986681	0	147.571	94.9502	0	0.284034	92.0114	55.2126	0.651063	23.7331	34.2345	2.90878	80.075	0	0	0.264037	0	82.4368	5.70993	7.83457	0	0	63.6894	0.402663	0	16.6855	53.3462	15.0709	5.88357	2.95555	70.7844	49.4071	3.04772	31.7222	0.1781	0.406992	23.4758	0	0	43.8432	89.0004	0	0	9.82921
CRN66775	0	148.076	20.099	83.9005	21.4825	0	0	100.043	47.6273	0	0	35.4592	314.179	0	8.49553	194.108	0	52.6528	0	0	0	0	22.4512	19.6043	26.3277	0	0	19.052	0	0	36.3727	425.371	22.176	24.3524	38.4546	23.9697	69.232	56.0043	0	0	0	22.8475	0	0	15.7383	26.1069	0	0	21.1574
CRN66794	0	62.998	7.72766	21.199	12.028	0.332597	0	42.2717	15.1758	0.934124	0.430848	15.7738	160.644	0	4.77705	39.4993	0	15.7995	0.947846	0	0	0	14.9113	19.8598	13.5117	0	0	13.5698	0	0	15.5287	190.877	8.16874	9.34629	11.3768	9.17264	14.4874	12.2148	0	0	0	14.2746	0.0630458	0	12.0454	15.845	0	0	14.8049
CRN66816	0	85.64	16.2813	36.3807	10.8763	0	0	40.2942	22.1898	0	0	24.3962	296.627	0	6.26248	77.0516	0	25.7712	0	0	0	0	13.0206	18.6786	25.0845	0	0	11.592	0	0	17.0236	238.774	9.73038	10.3801	11.1164	7.88805	12.3175	7.5061	0	0	0	18.7134	0	0	9.32263	9.16415	0	0	22.2802
CRN66839	0	90.4744	10.0715	14.4512	8.37258	0	0	30.6326	18.6324	0	0	22.5856	137.345	0	4.41616	36.8846	0	23.6176	0.307153	0	0	0	8.67106	74.6338	9.52804	0	0	12.0348	0	0	15.1577	147.333	9.6063	7.43969	6.10254	8.57607	14.1033	6.16415	0	0	0	7.26629	0	0	9.1908	7.11677	0	0	25.0589
CRN66860	0	36.7736	14.3431	12.9931	14.3981	0	0	40.1743	27.0316	0	0	31.651	113.182	0	11.9285	28.2007	0	17.1994	0	0	0	0	17.3771	11.9374	13.6739	0	0	18.9485	0	0	12.5397	190.998	26.7586	17.8816	7.37312	15.4944	36.144	7.14867	0	0	0	8.11549	0	0	12.8248	17.2997	0	0	26.5241
CRN66872	0	60.2464	7.78748	31.3037	9.17129	0	0	57.4771	21.1625	0	0.285882	23.0202	216.928	0	3.96216	58.8858	0	25.7322	0.217706	0	0	0	13.6576	7.83694	13.3313	0	0	10.1887	0	0	11.309	288.498	4.8265	13.3045	4.64188	4.75108	18.2231	6.07869	0	0	0	8.52453	0	0	8.99157	8.34912	0	0	27.6288
CRN66898	0	53.5448	7.07256	20.319	14.1738	0	0	62.7216	48.3279	0	0	77.2112	34.6914	0	5.05218	71.3679	0	53.2608	0	0	0	0	19.201	15.3737	5.16157	0	0	11.0395	0	0	5.54624	265.5	11.8352	3.97859	11.3825	25.6991	13.0152	9.31608	0	0	0	6.96775	0	0	11.6992	11.9426	0	0	23.2283
CRN66921	0	182.691	19.3555	100.738	12.8175	0	0	145.573	62.6889	0	0	82.6072	473.719	0	5.54904	112.567	0	101.317	0	0	0	0	30.8166	25.9148	53.2273	0	0	15.2096	0	0	11.5488	1119.53	11.0647	88.9996	43.0936	1.22315	22.7134	16.0732	0	0	0	10.3634	0	0	8.0311	18.2703	0	0	13.8194
CRN66936	0	0	132.771	0	15.2046	0	0	0	0	0	0	0	0	0	0	0	0	0	0	0	0	0	11.9753	171.79	0	0	0	0	0	0	0	0	0	0	0	0	0	0	0	0	0	0	0	0	0	45.7542	0	0	0
CRN66959	0	37.2509	6.6482	13.6428	7.3596	0	0	39.9095	45.2155	0	0	33.1091	79.861	0	1.56562	11.1438	0	41.9108	0	0	0	0	14.3912	13.7632	8.08646	0	0	7.0221	0	0	5.58586	148.935	6.81127	28.8505	5.5582	8.28245	21.5556	0.625509	0	0	0	0	0	0	6.04244	20.6193	0	0	25.9936
CRN66985	0	159.708	36.8613	27.3156	49.6	0	0	39.7082	17.6964	0	0	24.1546	372.07	0	13.7444	38.6172	0	13.8921	0	0	0	0	36.5717	11.9235	24.0192	0	0	25.9563	0	0	20.6474	144.141	11.8017	26.6605	17.335	8.29156	25.8414	7.80337	0	0	0	19.4545	0	0	8.37566	9.52709	0	0	25.2215
CRN67005	0	1.06505	1010.15	4555.88	955.191	19.0968	0	493.965	832.441	0	0.868003	1154.87	3123.09	0	751.235	5370.57	0	1200.36	0.661003	0	0	0	688.177	0	2634.53	0	0	248.801	0	2.64552	1630.14	626.285	71.1781	1848.18	1281.25	924.566	632.44	1306.74	0	0	0	3250.04	0.762086	0	344.598	78.866	0	0	1124.49
CRN67030	0	103.889	28.707	40.1946	44.0306	1.42734	0	52.5526	38.4262	0	0	34.0367	393.841	0	33.1428	88.7685	0	37.133	0	0	0	0	54.7008	0	23.8245	0	0	40.5259	0	0	46.3239	197.056	13.3783	32.181	22.8956	32.1844	81.4982	12.2859	0	0	0	111.033	0	0	25.3189	21.4997	0	0	60.699
CRN67047	0	93.6174	0	54.217	22.1733	2.50631	0	42.1595	40.6337	0	0	32.9437	247.663	0	8.26618	35.8718	0	32.005	0.183143	0	0	0	27.268	54.5001	45.4494	0	0	21.9263	0	0	16.6488	215.351	15.951	28.3903	29.4646	24.5686	118.026	7.99007	0	0	0	28.6847	0	0	16.8262	17.5591	0	0	17.9299
CRN67074	0	73.6164	0	6.78522	6.86814	0.225194	0	39.2857	9.65108	0	0	9.6346	117.466	0	6.43293	19.0895	0	10.5893	0.0987332	0	0	0	6.19396	4.73891	4.69357	0	0	10.1012	0	0	13.9761	125.379	7.11392	11.479	2.20086	9.58576	13.6388	3.18754	0	0	0	7.89312	0	0	5.65903	6.31078	0	0	16.2279
CRN67099	0	66.6048	0	8.96507	7.50446	0	0	43.4413	1.04867	0	0	5.15296	192.423	0	1.02882	13.1813	0	12.573	0	0	0	0	9.45689	6.78313	2.27736	0	0	7.69071	0	0	3.67063	163.7	3.35691	0	5.47868	2.72132	19.5245	0	0	0	0	0	0	0	7.1472	9.03305	0	0	0
CRN67118	0	26.907	0	4.91903	6.23524	0	0	35.7536	5.91835	0	0	6.05865	59.646	0	1.93543	8.26562	0	5.70194	0.332326	0	0	0	6.39345	9.5704	3.74869	0	0	9.04244	0	0	8.63157	193.884	4.21006	1.98139	1.28832	5.1194	7.83209	0.289971	0	0	0	9.75946	0	0	7.56306	6.37243	0	0	12.05
CRN67134	0	73.1493	0	21.61	16.5122	0	0	17.0943	9.72226	0	0	15.6059	277.324	0	5.15061	37.4759	0	11.9895	0	0	0	0	12.2745	7.54638	11.8235	0	0	16.5418	0	0	34.7111	191.17	7.88424	0.390588	11.6824	6.55965	7.87934	3.20104	0	0	0	13.6808	0	0	18.995	6.69964	0	0	18.053
CRN67153	0	71.4193	0	16.7643	7.78196	0	0	34.4012	15.6432	0	0	17.5197	302.765	0	3.27928	26.8892	0	16.6027	0.180184	0	0	0	11.153	9.51313	9.87215	0	0	10.786	0	0	6.55193	231.977	7.41862	5.64003	8.38221	5.43572	24.0146	2.82995	0	0	0	5.87943	0.311607	0	12.4537	24.7613	0	0	11.1068
CRN67177	0	61.7392	0	24.7662	18.2292	0	0	17.5184	10.6389	0	0.265175	15.4624	138.101	0	7.93836	30.1354	0	12.5758	0	0	0	0	18.4113	8.72312	9.76232	0	0	16.264	0	0	28.3227	193.351	7.03511	15.3508	9.78556	21.3866	12.144	10.2196	0	0	0	28.9926	0	0	13.6168	18.0702	0	0	30.753
CRN67197	0	0	0	0	0	0	0	0	0	0	0	0	0	0	0	0	0	0	0	0	0	0	0	0	0	0	0	0	0	0	0	0	0	0	0	0	0	0	0	0	0	0	0	0	0	0	0	0	0
CRN67225	0	59.5471	0	0.206944	5.97637	0	0	65.3138	16.1218	0	0	14.809	9.53971	0	10.6868	13.2357	0	15.4546	0.0978667	0	0	0	5.89401	2.46609	0.236561	0	0	7.98874	0	0	16.9037	66.4312	23.3629	8.5337	0.0948498	12.1551	30.2626	5.67868	0	0	0	5.10945	0	0	4.86695	8.60117	0	0	11.7104
CRN67253	0	70.6101	0	10.3813	5.55587	0	0	108.799	6.09158	0	0	7.72773	241.583	0	3.63261	13.7622	0	5.72819	0.241449	0	0	0	5.58761	2.31777	7.39259	0	0	7.3581	0	0	9.8249	262.701	7.9656	6.71798	5.77215	7.28395	24.9198	2.73879	0	0	0	6.30282	0	0	4.613	9.77412	0	0	13.1323
CRN67272	0	78.6695	0	28.1571	10.4754	0	0	166.084	7.31917	0	0	9.59063	206.793	0	7.00106	23.3829	0	8.77525	0.24659	0	0	0	11.7569	1.18356	18.6763	0	0	12.3457	0	0	0.640475	528.422	7.80981	11.7618	7.16967	3.79867	49.2978	2.15163	0	0	0	9.65555	0	0	5.1962	24.4302	0	0	9.83542
CRN67295	0	285.275	0	386.35	36.0611	0	0	1422.03	8.39863	0	0	11.7912	965.677	0	10.5938	296.592	0	12.3299	1.61691	0	0	0	39.2217	3.88034	140.701	0	0	17.5981	0	0	0	4348.94	10.2419	45.7915	78.3531	1.03784	44.6766	16.93	0	0	0	26.38	0	0	19.0802	180.86	0	0	35.1771
CRN67320	0	52.5063	0	131.991	32.7128	0	0	1067.85	13.623	0	0	12.6443	181.797	0	5.79153	54.2243	0	15.5554	0	0	0	0	34.2961	5.87452	112.421	0	0	15.3192	0	0	0	2802.92	7.26812	29.1893	26.0964	8.64158	53.7114	11.2134	0	0	0	15.9748	0	0	17.5378	43.0268	0	0	15.5328
CRN67339	0	6.29994	0	341.735	77.9741	0	0	1002.01	3.86844	0	0	0	560.602	0	1.89759	4.05202	0	1.65644	0	0	0	0	79.5823	12.5111	237.326	0	0	32.6257	0	0	0	2558.13	3.09582	1.94266	73.2621	14.2214	54.0177	4.54884	0	0	0	29.7692	0	0	60.4203	99.9657	0	0	33.0805
CRN67366	0	116.811	0	59.1676	11.7885	0	0	474.68	12.5265	0	0	14.3341	282.662	0	4.88204	105.687	0	15.8708	0.23125	0	0	0	15.8613	1.10993	32.4204	0	0	6.79558	0	0	0	2495.06	7.87324	37.5711	14.792	5.49195	61.4532	4.23732	0	0	0	7.54572	0	0	3.50852	25.1275	0	0	11.739
CRN67391	0	232.191	0	2062.17	151.934	0	0	10976.6	144.046	0	0.867051	133.216	2925.9	0	37.4925	3163.38	0	200.143	7.26306	0	0	0	71.246	137.858	1078.9	0	0	37.3691	0	1.13255	0	4802.59	14.1155	536.377	417.231	20.7667	119.66	58.7649	0	0	0	79.7165	0	0	67.898	251.11	0	0	43.0947
CRN67414	0	125.571	0	100.482	22.4762	0.89945	0	284.057	18.8742	0	0	15.3375	638.836	0	7.46413	105.439	0	25.0598	0.197175	0	0	0	16.3279	9.46386	79.117	0	0	19.958	0	0	0	837.726	4.68358	22.9242	16.8166	13.4154	47.7513	9.63455	0	0	0	38.6032	0	0	8.97463	16.3839	0	0	59.341
CRN67434	0	30.4603	0	186.549	73.6165	0	0	27.9793	0	0	0	0	1072.51	0	0	0	0	0	0	0	0	0	89.6067	45.3685	101.547	0	0	13.717	0	0	0	8099.54	0	309.962	0	12.1343	81.9377	0	0	0	0	0	0	0	10.623	140.973	0	0	45.6985
CRN67457	0	0	0	0	0	0	0	0	0	0	0	0	0	0	0	0	0	0	0	0	0	0	0	30.4253	0	0	0	0	0	0	0	0	10.0382	0	0	0	0	0	0	0	0	0	0	0	0	0	0	0	0
CRN67471	0	1356.27	0	5455.54	107.2	1.57869	0	6225.96	567.018	0	0.454454	424.83	6949.29	0	32.7521	5274.88	0	740.476	6.22938	0	0	0	72.0801	95.5115	2583.76	0	0	49.343	0	1.18722	0.898874	83156.4	50.6931	1191.09	1033.06	53.0902	219.654	110.521	0	0	0	146.803	0	0	29.1704	169.221	0	0	105.409
CRN67500	0	0	0	0	393.204	0	0	0	0	0	0	0	0	0	0	0	0	0	0	0	0	0	85.7603	0	0	0	0	0	0	0	0	0	0	0	0	0	0	0	0	0	0	0	0	0	28.8066	163.833	0	0	0
CRN67523	0	0	0	0	20.2483	0	0	0	162.696	0	0	173.794	0	0	6.93979	0	0	181.736	0	0	0	0	15.9477	0	0	0	0	0	0	0	0	0	7.54793	0	0	0	38.7356	0	0	0	0	0	0	0	8.03514	0	0	0	0
CRN67550	0	107.44	0	41.5215	118.463	0	0	11042.5	3.84505	0	0.35813	5.63498	51.4805	0	1.38977	454.051	0	3.81277	0.545447	0	0	0	63.1897	43.8513	29.8847	0	0	44.5242	0	0	0	19563.3	7.12592	32.5207	7.40087	18.5555	120.791	11.1844	0	0	0	32.9264	0	0	25.5162	67.9841	0	0	20.7666
CRN67568	0	0	0	0	0	0	0	0	0	0	0.169835	0	2.0011	0	0	0	0	0	1.03466	0	0	0	0	0	0	0	0	0	0	0	0	3800.17	0	0	0	0	0	0.112849	0	0	0	0	0	0	0	0	0	0	0
CRN67594	0	50.7457	0	33.7422	70.0176	0	0	226.178	14.3336	0	0	22.9671	145.539	0	11.3109	13.7083	0	14.9436	0	0	0	0	18.6162	63.489	25.7143	0	0	14.6253	0	0	0	206.391	16.2919	4.38145	23.6049	114.553	108.18	10.2594	0	0	0	45.2175	0	0	40.3504	24.1566	0	0	73.0866
CRN67613	0	7.29131	0	15.9929	4.54267	0	0	19.9689	4.22494	0	0	5.68073	123.597	0	2.78392	1.58524	0	3.56418	0.0849808	0	0	0	2.41681	2.03942	11.2293	0	0	1.94233	0	0	0	116.904	1.54758	0.380004	7.90667	4.30915	17.4035	0.8898	0	0	0	1.10918	0	0	3.08006	1.62953	0	0	0.308138
CRN67636	0	3.20006	0	2.2398	1.12493	0	0	7.32592	0.884238	0	0	0.965547	34.8265	0	0.192777	4.5281	0	1.59864	0.132404	0	0	0	0.886003	0.317751	1.92027	0	0	0.432319	0	0	0	123.538	0.20967	0.197355	0.256645	1.35977	5.38007	0.346588	0	0	0	6.04852	0	0	1.45082	0.846294	0	0	2.88056
CRN67660	0	281.652	0	94.6045	20.975	1.37898	0	79.5003	32.75	0	0	34.5367	971.001	0	10.7833	239.66	0	44.7593	0.604592	0	0	0	18.4586	18.1367	84.7616	0	0	16.1217	0	0	0	444.766	6.70185	55.4223	45.1185	14.7465	30.4628	54.0726	0	0	0	67.0751	0	0	15.0333	19.322	0	0	47.133
CRN67685	0	56.993	0	16.1394	11.2919	1.03932	0	25.6405	10.2283	0	0	14.1226	126.907	0	1.99035	12.219	0	9.12137	0	0	0	0	6.19372	3.28066	17.6232	0	0	9.29904	0	0	0	272.506	7.48647	5.09404	6.84523	8.40885	14.4423	3.18079	0	0	0	9.29296	0.197009	0	7.00951	9.46581	0	0	13.2181
CRN67703	0	69.9435	0	12.1313	6.17003	0	0	19.3961	10.2925	0	0	9.53251	119.779	0	4.81091	21.3362	0	10.4296	0.0726211	0	0	0	5.83146	2.78848	9.59608	0	0	8.77339	0	0.124564	0	235.457	6.78498	5.95349	5.2083	6.43259	15.1674	17.679	0	0	0	8.76766	0	0	6.54962	7.6589	0	0	16.8526
CRN67729	0	34.3934	0	13.9369	6.15131	0	0	16.167	7.11379	0	0	9.83129	55.6246	0	2.18096	16.2999	0	7.80557	0	0	0	0	3.50831	2.15691	8.20715	0	0	9.45596	0	0	0	243.394	5.93021	6.25173	4.06495	6.53806	16.0689	1.56844	0	0	0	7.82052	0	0	5.0504	4.78724	0	0	16.2945
CRN67756	0	72.8554	0	11.8633	8.3227	0	0	42.2165	12.1588	0	0	15.4776	123.457	0	2.52833	20.9033	0	13.1289	0.267158	0	0	0	7.52336	2.35085	6.8882	0	0	8.04464	0	0	0	265.783	6.83947	5.04402	3.97014	3.88687	18.8164	3.18582	0	0	0	15.9819	0	0	8.10663	6.83043	0	0	8.07255
CRN67780	0	101.456	0	17.6968	6.74841	0.302991	0	41.8551	23.1648	0	0	21.0701	263.708	0	2.99792	35.7252	0	21.5264	0	0	0	0	5.72252	3.66623	18.624	0	0	7.51833	0	0	0	332.844	13.9366	11.8805	6.8236	2.94171	18.8386	10.2582	0	0	0	7.36893	0.229735	0	5.71053	6.58048	0	0	13.7279
CRN67801	12.5966	65.6181	0	29.1059	14.6183	1.97762	16.8388	42.718	32.4108	0	0	29.112	119.063	2.79352	8.1268	27.1255	0.85713	29.6158	0.108383	1.39711	23.2561	1.10002	8.61245	4.42175	16.2428	0	5.51868	10.3806	1.8159	0	0.281505	226.208	10.4694	20.3553	14.0756	4.73056	29.5067	9.64607	3.91611	32.7199	0.981611	6.01213	0	7.89642	12.2415	9.35219	70.1124	3.2093	15.7197
CRN67823	0	25.623	0	5.97805	8.56702	0	0	13.1705	48.7113	0	0.0742489	56.764	39.1931	0	2.46971	10.8111	0	49.0097	0	0	0	0	9.64819	2.0354	2.18676	0	0	8.92323	0	0	0	128.075	36.7553	2.44409	3.61674	3.77441	16.1745	4.98292	0	0	0	5.53494	0	0	10.1513	5.24035	0	0	8.81586
CRN67845	0	66.7016	0	32.7556	26.9988	1.08296	0	28.136	27.2611	0	0	24.6703	194.681	0	9.203	30.3539	0	34.5099	0.0593509	0	0	0	17.6238	11.5371	11.6682	0	0	14.1466	0	0	0.308307	214.412	17.0584	18.4008	17.8316	17.3714	28.0715	17.8146	0	0	0	32.5354	0	0	10.9557	14.6052	0	0	28.1918
CRN67863	0	0	0	0	0	0	0	37.5574	0	0	0	0	5.60597	0	6.98972	0	0	0	0	0	0	0	0	0	0.29193	0	0	0	0	0	0	302.058	0	1.62016	0	14.7676	11.7779	0	0	0	0	0	0	0	0	0	0	0	34.8145
CRN67885	0	56.5185	0	17.2638	28.159	0.26602	0	6.37361	13.6742	0	0	12.5454	129.209	0	2.4623	21.1221	0	12.4886	0.174949	0	0	0	25.9992	21.8323	3.57101	0	0	20.2471	0	0	0	112.138	8.58829	7.12771	8.36475	3.21908	7.39317	5.29193	0	0	0	46.0495	0	0	16.909	11.1823	0	0	14.5902
CRN67911	0	127.555	0	136.846	98.8689	6.31476	0	241.365	103.748	0	0	73.1885	154.214	0	33.256	261.457	0	96.7655	0.346077	0	0	0	82.5014	26.5771	47.4034	0	0	66.2929	0	0	0	1882.26	29.3198	55.7113	59.7027	36.4301	52.8745	41.9738	0	0	0	127.606	0	0	94.2204	78.5273	0	0	63.998
CRN67937	0	268.855	0	33.2435	0	0	0	93.9935	51.3766	0	0	44.5848	448.165	0	0	60.2331	0	54.695	0.158801	0	0	0	0	13.3385	105.687	0	0	0	0	0	0	948.748	11.9449	154.802	15.0828	0	26.1979	12.8863	0	0	0	0	0	0	0	0	0	0	0
CRN67958	0	90.4418	0	26.6792	19.6933	1.30806	0	41.2316	50.003	0	0	49.1408	271.528	0	12.3162	57.5022	0	46.1018	0	0	0	0	29.502	4.63591	24.9525	0	0	17.1651	0	0	0	813.617	12.2603	18.8062	9.44894	18.0373	20.2739	11.2592	0	0	0	17.7777	0	0	12.3266	15.5791	0	0	23.9141
CRN67983	0	64.3024	0	17.6183	28.3562	0	0	62.606	40.1871	0	0	33.6023	199.82	0	12.6825	45.0379	0	42.839	0.378726	0	0	0	39.1233	8.17999	18.9193	0	0	29.8844	0	0	0	328.514	7.79655	9.03215	12.1127	18.2318	35.8564	6.77438	0	0	0	25.9516	0	0	15.0035	23.602	0	0	13.7325
CRN74175	616.366	0	683.039	0	44.1566	56.8991	304.653	19.8808	6.17044	42.6148	5.45982	15.1601	51.4648	13.8918	12.1072	0	188.319	5.28428	20.7889	3.72194	188.482	0	17.389	29.9342	0	14.0559	119.834	45.2525	61.9213	0	0	35.3473	69.1328	12.3947	8.0592	5.33746	3.37891	0	1502.3	214.302	12.5522	13.5669	0	0	98.127	0	567.139	12.3115	15.0759
CRN74197	155.787	20.3247	385.484	2.82646	36.8066	5.38914	105.192	17.3312	3.25609	8.64903	1.96148	3.59105	23.0801	4.26945	1.86716	2.09884	112.955	2.24576	37.1852	6.68779	71.8004	1.85567	8.25276	7.30433	0.815898	4.37423	56.1836	24.4943	14.7667	2.1229	1.69344	9.67325	45.7384	3.10259	2.07186	2.3323	2.76247	0.850041	704.872	77.0709	9.61281	4.57268	4.13152	1.43455	68.8018	5.53838	233.5	3.94243	7.95544
CRP77060	19.5041	91.4712	40.2244	49.9343	85.1653	48.0903	11.6423	15.6988	34.8894	32.4157	12.1824	81.7476	184.646	79.7054	63.3923	19.9933	148.857	58.0158	182.803	29.4818	17.587	28.8894	92.2378	152.305	13.2509	342.852	38.6898	59.6649	128.351	14.1045	28.4769	67.1068	20.2001	23.5706	30.2432	96.764	59.2865	39.1863	51.8046	56.0626	54.6147	58.4793	18.2316	88.3287	41.2308	113.204	28.2665	30.176	75.6873
CRP77091	7.6876	60.7761	19.841	18.9061	49.7724	36.7072	8.77578	17.4062	36.9875	24.6282	1.76114	51.0744	134.189	19.951	42.4705	6.25444	94.1708	30.9653	183.96	27.3328	8.64674	13.6118	82.64	16.6292	5.76318	235.764	38.8689	52.7917	96.1226	6.90124	13.9335	20.4282	18.0521	6.66348	9.53188	53.2282	54.314	13.0674	18.5758	18.6531	64.1071	23.3396	4.63871	26.0564	20.1594	105.725	12.1697	16.3262	47.819
CRP77121	60.083	104.039	138.487	100.347	255.174	138.224	36.9925	167.284	402.461	280.991	102.949	370.424	145.363	59.5353	366.829	285.111	216.464	220.062	107.897	85.3642	63.5694	133.022	470.301	130.046	91.7154	456.359	168.043	305.363	545.883	144.098	113.264	582.849	149.917	168.474	104.727	544.578	547.089	150.522	97.8991	76.0765	399.308	213.44	211.827	125.567	155.945	403.75	29.659	95.8956	266.829
CRP77149	1737.85	1475.86	1275.25	3963.98	1631.11	1911.55	358.759	1397.28	2380.22	2631.76	4559.22	2819.82	510.223	1192.62	3754.17	2279.93	3016.91	2847.82	212.781	1473.7	375.397	1723.05	1657.72	1746.2	4863.43	1607.21	1468.22	1948.1	2379.73	5318.13	2454.39	2305.01	2043.38	4403.34	5438.19	2855.77	2852.54	3940.14	767.65	454.805	2089.65	2476.33	3880.42	3470.86	1439.2	4270.7	444.286	2802.96	2490.66
CRP77176	159.602	206.51	148.92	141.609	306.164	196.446	33.9247	135.336	271.689	409.827	240.101	310.497	255.233	543.925	260.766	231.326	231.879	285.2	357.472	59.2467	51.7284	140.292	470.952	98.5316	211.865	276.366	103.521	340.806	415.455	171.678	193.372	235.705	107.566	195.562	182.688	258.321	176.47	190.109	137.471	78.6765	323.043	212.567	177.983	128.294	205.872	362.734	63.7757	328.61	145.895
CRP77202	57.1885	194.051	309.2	216.239	256.692	80.1862	27.6295	109.771	296.039	232.209	313.649	248.292	291.826	40.8741	179.068	333.445	177.868	229.296	327.573	37.3615	47.8837	239.285	299.334	155.629	219.339	218.028	266.327	217.173	249.851	262.601	162.574	335.865	208.113	225.366	220.092	269.417	220.941	275.979	191.83	57.4285	229.986	435.224	204.581	292.483	156.875	235.34	44.2226	109.025	279.5
CRP77236	96.4006	282.658	160.436	314.824	369.972	202.425	15.2375	155.809	352.36	324.112	472.708	326.122	481.256	141.534	258.737	353.932	411.163	331.536	407.67	78.7045	21.8083	531.407	536.301	135.357	376.254	312.65	135.866	337.628	354.37	405.472	232.667	270.161	132.989	369.661	424.444	254.748	333.325	364.036	73.4255	47.841	410.164	615.724	317.007	527.255	146.467	564.618	27.4351	260.341	396.993
CRP77268	104.656	207.424	201.72	209.232	270.221	196.209	11.9983	138.216	362.023	363.756	302.034	364.715	353.688	325.013	293.425	136.551	380.373	362.131	303.51	66.5951	23.0688	180.359	352.348	94.0159	216.073	348.846	148.026	269.016	413.144	222.718	119.06	280.584	122.795	186.919	301.395	211.144	312.626	205.625	143.739	57.1632	481.371	171.979	180.55	183.905	151.146	510.482	19.7426	193.537	90.0623
CRP77300	60.9524	167.252	227.862	337.157	257.586	73.8419	14.0192	85.557	376.567	316.271	242.327	286.261	232.928	61.2318	196.208	127.705	163.803	268.224	401.449	74.4819	19.8131	214.608	285.02	165.102	217.16	331.08	169.903	237.845	461.062	164.512	156.614	177.613	319.782	239.473	316.907	328.589	277.902	299.437	61.4135	51.6499	369.697	187.511	178.464	231.451	52.8714	248.319	18.2424	85.0801	157.01
CRP77331	28.9259	106.756	71.8934	54.7826	152.321	64.4142	16.7345	40.2568	129.201	118.415	74.4777	148.079	129.284	24.7317	115.965	78.9139	93.3817	101.673	220.797	35.9368	17.1406	47.3776	197.963	43.1299	52.844	172.8	73.6609	141.875	183.143	59.6511	62.4404	111.677	113.376	62.0993	45.6936	133.033	144.44	69.446	26.5649	34.5626	130.004	97.4836	72.2515	80.3479	69.1508	170.07	15.9868	78.7876	66.4348
CRP77366	46.2064	189.82	69.2589	100.635	208.81	155.231	55.1891	123.047	143.822	193.979	88.7247	132.471	362.46	145.594	135.174	72.0653	158.315	127.398	415.998	80.7033	37.858	61.943	406.955	87.5837	66.3606	263.428	69.4134	303.812	261.662	86.2853	76.857	166.401	130.619	118.72	61.6592	146.724	185.568	139.21	48.1133	73.0316	141.892	139.201	95.9512	121.269	115.771	277.401	32.9142	115.368	155.578
CRP21288	9.58205	89.6382	23.8587	38.0804	36.6663	21.7587	4.04666	16.0917	25.4261	13.2199	19.5578	29.8149	127.723	22.3953	29.4092	22.6984	16.2366	20.6611	278.6	9.23691	6.2957	19.0188	36.7225	32.7058	18.6671	16.1252	22.6322	34.6451	15.766	34.2292	30.5931	29.2238	26.514	29.4547	28.1145	26.6799	52.054	35.2493	5.62766	19.4325	27.566	19.0582	28.1138	35.4611	19.0357	10.8885	6.21171	16.9104	33.179
CRP21313	9.83508	40.6862	16.2868	21.9198	30.4535	17.4496	9.55779	33.4702	14.6692	20.2769	19.4793	19.4133	70.5719	5.68656	15.4755	12.4829	14.6325	14.4923	86.9885	18.6062	10.3781	11.6325	41.3027	23.616	20.7514	29.9111	15.9906	34.9595	21.4723	28.5494	16.5338	31.6828	28.8774	19.9779	16.8104	15.7065	31.4429	21.0966	16.4593	16.3169	29.9376	18.4847	18.2301	22.5511	34.6794	15.678	5.79514	26.4872	20.9643
CRP21349	8.2295	31.5691	14.5334	21.4702	37.6244	12.103	11.2266	21.2081	15.9773	24.1868	23.9195	25.1775	50.2092	1.02286	12.2947	12.4525	17.0574	11.4455	65.8197	16.4063	36.8847	11.5222	21.382	6.97953	11.7576	12.2468	16.9116	44.7593	29.3504	32.5566	20.8062	27.7073	41.7726	25.0212	21.857	15.458	16.4202	18.6985	39.0839	23.961	40.1728	16.1494	19.3242	17.6575	52.8983	22.8289	10.0663	20.7488	22.3859
CRP21385	9.85431	53.2901	17.6584	34.1209	43.0586	18.4991	14.6528	30.1713	21.843	33.7896	49.38	32.6063	62.6582	5.41438	17.8578	16.0025	22.6924	16.129	117.406	28.26	25.7459	25.1848	31.1932	17.6269	22.8496	16.5857	17.4914	47.9031	43.185	45.6758	23.423	32.8792	41.5624	33.1823	35.8401	23.2812	17.5615	44.1939	191.307	28.9091	47.5162	22.0235	29.2299	39.67	43.9823	27.0082	12.2357	28.7468	28.8948
CRP21417	8.07376	34.2603	20.3635	23.4806	46.6152	18.9091	11.6632	20.2238	26.3808	28.4532	38.2224	39.9003	41.1972	2.80173	21.8064	12.0879	19.0991	21.9769	72.8587	22.0366	16.4412	20.1144	42.6197	16.3378	16.09	24.9582	17.354	55.6537	39.0344	33.2151	22.7117	30.3853	55.4361	30.2167	24.691	30.3937	25.0316	40.6571	27.6593	26.8337	65.6769	29.3225	26.7385	24.4691	63.8601	30.1696	12.1867	28.4011	25.2335
CRP21442	10.5528	44.7619	50.7183	50.758	72.0838	29.2627	31.1507	27.1398	115.624	64.6888	43.206	195.421	32.0176	6.12378	93.2486	31.8461	29.9033	53.1258	28.9706	53.3865	17.2606	21.5275	55.0427	4.46948	3.33462	17.4891	56.6596	64.1883	38.5228	35.1394	33.3232	50.3583	85.5271	57.062	43.7207	138.401	86.9432	61.2096	20.9355	33.352	76.591	31.0603	63.3423	27.8914	85.9896	20.5013	21.8059	13.6846	54.0238
CRP21472	2.06402	89.0337	6.53292	7.66694	5.85306	1.32318	2.80138	2.92255	5.27334	9.29062	2.85676	10.4001	184.009	0	6.12372	4.28361	3.64945	7.00444	338.65	2.05131	2.27922	20.9759	5.94435	3.48057	3.03826	14.2187	4.45876	27.7817	1.61996	4.7266	20.7183	7.16678	7.00485	5.8368	6.1847	16.1979	7.66115	2.65751	6.81245	5.81416	10.5959	6.6254	6.0196	4.22664	3.78962	5.09855	3.48114	2.57672	12.6212
CRP21499	5.31187	99.2308	142.414	48.7582	185.397	6.81054	10.1699	8.55535	8.86285	3.82559	30.4973	12.7021	225.87	6.80946	27.2927	20.372	3.57792	13.3879	408.914	2.25719	8.92388	42.0917	13.4596	7.96215	61.2165	0.560807	81.4396	29.4296	2.47056	24.4706	54.7199	14.5437	24.5618	37.3369	44.6953	25.3417	12.268	15.0536	11.9878	14.3862	19.6318	56.2948	38.4425	16.9205	22.0924	11.6635	9.32308	9.98791	69.1731
CRP21526	4.96431	78.165	16.2409	33.9301	13.5483	10.9113	35.886	21.8195	11.463	7.66131	8.11429	11.1442	104.86	0.66599	9.06931	4.8028	4.29919	4.62337	147.404	3.2832	43.3732	12.3913	3.50134	15.3076	19.4332	4.38009	11.6816	26.359	6.67933	65.9871	10.3545	46.9193	20.2805	31.1966	30.7164	23.0297	10.6103	39.0461	19.446	30.2511	25.5752	11.3823	10.8586	25.0513	26.2939	8.59993	16.7454	3.8365	12.2869
CRP21553	8.56176	166.613	32.7253	73.4841	21.0469	59.7297	38.3533	89.152	69.6933	18.1357	27.5108	26.3231	104.692	3.74987	19.631	16.8336	6.61503	19.8798	123.648	34.0487	134.201	8.79977	12.3141	70.9996	79.4959	4.54618	15.5715	43.5236	6.06096	169.841	34.3765	137.175	16.9801	59.3949	94.6619	38.7968	20.0741	89.6092	18.1572	52.9257	54.4443	12.9331	43.0853	15.9855	52.1406	45.2391	39.819	21.8659	15.3982
CRP21582	58.1097	776.582	976.219	1048.05	473.006	137.547	42.7317	159.626	426.513	241.444	348.934	318.377	1172.18	840.141	333.377	694.3	294.009	370.05	442.868	81.3135	31.8943	1381.93	635.266	1352.27	331.017	713.548	838.277	281.002	378.896	863.074	641.215	233.313	219.345	401.688	1000.9	546.75	943.417	1670.67	102.139	120.262	95.5816	602.632	834.331	61.7859	142.962	349.321	65.0926	44.6424	1113.83
CRP21614	16.6692	123.477	62.1406	102.187	67.8994	43.5847	22.0991	23.2476	85.2538	62.5207	70.7175	97.7958	263.9	46.773	91.2273	25.5317	67.0454	82.243	259.915	12.3418	9.64106	123.02	152.574	97.4033	45.9357	196.739	33.6828	104.334	144.941	149.122	56.8108	80.2632	60.8334	50.375	116.936	69.8929	163.829	131.322	33.0962	13.7604	91.0163	74.9787	86.3046	106.718	65.2926	111.037	25.1476	21.9008	106.51
CRP21642	25.3334	24.5396	25.4546	3.4682	9.77396	1.95954	74.4464	7.50916	2.63696	3.30211	1.58971	3.3699	37.2201	0.279594	2.27431	2.18541	14.5713	2.05973	66.5437	2.54494	76.4534	3.56715	6.76163	1.68692	2.45426	2.90441	10.7301	25.0343	5.8886	4.15298	7.81006	9.10916	8.99777	4.59845	1.89238	4.21105	3.04667	1.66965	167.77	98.8517	3.65475	6.37129	3.17415	1.99162	24.7858	3.2449	177.293	2.04288	8.92076
CRP21674	78.7535	45.5948	103.472	9.57388	20.4359	3.44225	516.88	25.5153	6.15938	1.93357	3.4682	5.50289	145.945	13.6868	6.59209	7.62473	146.208	6.95316	129.415	14.3882	402.971	0.957348	7.88992	1.81094	0.608004	3.82656	48.2103	21.3538	9.83346	4.5302	23.5194	31.074	13.4433	12.9349	4.38805	5.57007	7.35896	0.987645	568.487	395.425	5.01187	19.6983	11.745	5.49781	55.9721	0	809.977	4.46889	25.9936
CRP21704	7.12475	196.016	44.0092	28.3958	15.7629	3.22408	27.7488	6.03487	9.96463	6.33856	19.0263	5.58363	284.325	4.55423	14.9212	38.4541	19.055	5.38963	400.036	5.25133	17.088	16.1401	11.8238	6.78465	5.69469	7.16806	17.994	31.1544	1.97362	16.3661	33.0431	15.585	5.59611	46.3534	6.16491	9.98042	9.76444	16.6509	15.3225	26.3099	1.92036	62.2681	33.0018	12.8734	13.1061	7.9057	70.1334	5.92967	23.0647
CRP21728	291.035	565.148	325.54	162.961	135.621	99.7159	646.71	69.7006	19.7725	20.0335	199.259	14.1568	267.12	182.552	28.5745	425.875	505.313	14.6008	432.563	43.0499	1383.37	43.7245	62.0607	11.1046	42.1678	12.9458	321.3	44.6308	109.309	233.453	283.881	345.735	25.646	519.896	77.32	28.2666	18.024	73.3705	977.204	1780.32	17.6303	476.908	214.404	28.4811	161.926	6.62908	1766.1	35.5925	80.419
CRP21755	14.6865	144.634	21.2743	24.7471	15.0547	5.89734	105.856	10.7366	6.05878	35.3928	14.028	4.54844	240.034	12.4063	3.6655	21.3659	48.1358	5.18866	363.141	3.00894	51.162	13.1212	12.8057	11.2671	4.49552	2.30026	22.4219	28.2154	14.6935	11.0875	29.5135	21.62	8.51216	20.6898	11.2106	7.3809	6.24846	14.8426	91.7029	96.5838	7.68261	58.1701	17.6507	6.94028	21.3923	4.56654	152.046	8.05915	19.4908
CRP21789	23.528	32.4356	61.8431	2.46766	12.3937	0	781.834	5.5801	0	0	0	7.09184	10.8338	5.01313	1.69911	12.6987	10.068	2.96635	14.0039	4.38759	25.3933	2.96107	5.85683	0	0	0	16.8174	34.2936	4.34497	12.0102	6.06211	12.4015	17.556	13.9157	6.78611	9.73767	4.74192	3.05478	84.3322	112.662	2.11387	7.61583	12.1091	0	32.4602	0	118.192	2.30371	0
CRP21809	11.2621	13.5008	28.1223	0.787462	13.0515	2.54816	272.128	5.21485	2.21069	4.29403	0.733535	3.39464	11.524	0.266626	2.16883	1.44725	16.5996	1.06493	14.5237	2.93362	26.1107	2.36229	3.27073	1.34057	0.900162	0.629477	10.3755	24.9269	11.4389	2.23568	4.35262	11.6746	17.1019	10.5466	2.52645	5.85628	2.57245	1.78717	172.233	91.4028	2.9231	0.607577	1.28805	1.3566	30.4476	0.595075	124.813	1.83786	2.02548
CRP21825	7.84598	64.8085	14.9188	10.7152	12.2583	1.92631	135.382	5.09604	3.76018	5.41019	4.25135	6.33	106.718	7.05455	3.89392	4.15745	15.1798	3.39907	131.47	1.33566	27.566	6.42887	9.06599	2.36464	2.04146	3.33102	7.43778	28.6487	22.0115	4.82882	12.4304	9.27426	18.8353	9.8611	5.45686	3.16223	3.43177	4.54437	134.27	111.707	5.52437	9.64539	3.89487	4.10215	24.5596	5.39824	109.187	4.30698	8.16629
CRP21851	4.51116	25.105	16.4751	4.02168	7.40621	0	127.595	5.34658	4.1253	1.87438	1.72905	4.97881	52.0636	7.40203	3.72767	2.04683	16.8291	3.068	60.8611	1.41442	35.3716	2.2273	6.36346	1.0533	2.82908	2.96754	3.23276	27.8655	17.7031	2.2585	4.93987	11.6604	18.4182	4.79751	2.83582	3.00497	2.02121	1.53186	198.76	141.359	5.56513	2.86429	2.27709	1.59885	20.8403	4.20803	132.755	2.16604	9.54867
CRP21877	10.8205	42.1703	20.063	4.57458	8.39113	0.858144	143.016	4.20846	3.55961	5.06134	2.47032	3.65828	86.1564	1.25708	2.25966	3.80164	23.1274	2.09204	100.644	1.07777	31.7241	3.57996	8.02509	1.35439	2.72833	2.22588	4.78941	26.8219	16.2847	3.54943	8.06206	12.8944	17.4271	4.34625	3.28179	4.70917	2.59897	1.72352	191.002	141.057	5.33854	2.45536	3.09066	0.685293	20.2963	4.50907	218.94	3.34224	4.77483
CRP21907	12.9165	29.275	34.5221	7.31796	13.2243	2.3216	219.368	8.72596	8.15723	6.78121	3.74257	12.0001	48.822	3.20654	6.22438	4.27218	21.0756	4.20438	44.5829	5.17548	26.7628	4.3906	7.23696	3.17557	4.42869	3.78516	11.2458	26.1449	10.8009	4.01561	8.72436	16.2252	25.4674	8.34455	5.52438	11.3681	9.26462	3.28614	224.346	137.072	8.97294	4.98201	7.39324	4.07875	30.1142	9.75899	220.003	7.23362	8.48878
CRP21934	12.6719	60.1799	34.5049	10.2883	17.8659	3.48152	161.179	10.1335	3.2564	8.3114	5.88804	3.24664	57.5678	2.04911	2.01408	7.2668	26.6122	2.90999	205.781	2.6816	49.1295	6.05168	12.3689	1.8316	4.61205	1.29007	13.9315	27.2043	20.0689	4.41824	12.885	13.7373	22.8121	11.2338	5.91748	4.40891	3.87651	2.91349	425.369	224.008	8.69801	6.84853	4.78459	2.78026	37.1507	10.6712	343.09	6.7798	14.5287
CRP21963	27.7113	46.2675	120.097	17.8587	21.3773	5.13683	370.269	10.0478	6.16252	10.4597	6.46944	7.35649	58.8037	0.806234	6.1483	22.3189	44.1227	3.30962	59.401	10.8365	98.5231	7.14319	6.00475	5.06708	2.49512	4.28274	41.2459	28.3423	21.4874	7.96756	16.452	23.4848	28.4201	20.7713	9.27666	9.93843	5.83401	7.61489	571.667	304.257	11.4737	10.564	10.224	3.07661	53.9837	4.49853	516.021	5.83526	14.8014
CRP21994	1798.76	140.271	8709.17	16.3632	86.2927	70.5999	71443.2	305.265	25.8397	69.3998	10.1617	18.8105	107.759	195.76	19.717	168.411	2242.07	27.0463	42.5611	495.296	6113.27	29.4525	35.6005	64.9985	6.23501	104.642	2159.71	37.9004	533.017	6.63667	60.2972	185.029	297.164	132.646	0	12.4175	25.1551	16.8803	49462.2	19474.3	60.7409	50.5009	26.7653	0	143.497	12.3654	202702	152.76	70.1477
CRN68867	2614.35	2163.1	2222.06	1876.28	1774.57	859.086	2609.74	1981.68	335.564	959.072	1371.41	255.442	1748.33	382.103	235.948	1895.11	857.368	341.771	1091	512.522	4393.38	870.32	919.486	2405.72	1949.31	1173.54	1548.97	577.648	592.379	1775.15	1548.71	889.933	264.571	1510.03	1459.03	324.369	190.471	1703.52	712.465	4331.55	248.452	1641.27	1667.25	1509.73	692.18	479.231	7806.44	670.697	2615.87
CRN68889	1504.83	422.503	343.992	467.233	417.304	554.099	878.554	521.561	151.454	180.683	357.956	181.68	204.307	190.278	137.616	411.432	257.785	122.429	201.401	139.986	2363.23	199.998	279.237	335.899	168.967	371.127	346.567	207.059	220.642	541.213	441.439	555.827	348.376	415.022	508.249	218.151	133.254	381.301	1456.81	2487.37	306.723	344.82	384.132	293.293	599.609	180.747	2860.61	240.739	456.727
CRN68916	289.087	453.542	2716.81	1202.69	1514.92	423.599	184.402	413.628	1329.31	3182.48	604.623	888.797	1161.4	10837	909.798	288.704	2089.07	1241.67	487.518	432.258	156.691	932.662	1705.59	770.696	118.465	5873.06	1211.82	783.276	4818.76	630.483	432.13	384.448	3158.51	397.938	629.986	1490.1	2304.84	1688.03	391.447	253.242	908.778	416.633	595.527	239.612	1291.47	2646.2	400.928	618.678	350.739
CRN68943	279.44	280.45	158.564	96.3124	87.8106	26.084	178.713	90.1062	51.0627	17.6832	79.2304	53.4415	245.894	98.2544	40.9092	76.6275	36.7153	58.8906	249.23	30.2533	411.646	48.5295	51.1279	93.6922	83.2476	18.6642	168.784	34.9802	19.4544	129.872	162.857	57.832	33.7218	119.617	141.794	63.0269	134.601	59.8719	161.724	468.947	24.2869	117.74	146.627	71.8279	66.1464	46.0008	758.618	27.0519	217.345
CRN68966	9.87761	38.4983	15.9998	15.8505	40.0255	19.9465	22.4265	23.9662	91.0048	25.0762	25.4287	84.273	45.748	4.57173	55.6304	18.7734	22.3051	60.4693	35.8139	4.84625	22.1505	16.3782	74.892	22.9862	14.4281	25.341	17.8038	60.7352	32.5606	19.2862	18.9286	63.3949	29.8405	24.8291	20.9874	75.7793	239.947	31.9762	7.52349	32.3671	45.1343	30.5742	23.4061	25.031	43.5256	91.8317	21.3321	23.4292	32.465
CRN92721	0	0	276.807	0	0	0	0	9.25047	0	0	0	0	0	0	0	0	0	0	0	0	0	0	0	0	0	0	0	0	0	0	0	0	0	5.76722	0	0	0	0	0	0	0	0	0	0	0	0	0	0	0
CRN88198	3.50934	207.554	29.6464	30.2428	10.0578	6.74919	4.50418	34.4793	13.1745	9.47781	32.7051	20.3801	102.252	0	16.7276	72.4486	5.24912	17.5272	158.466	4.45899	7.45237	20.6477	7.42544	5.91782	27.8158	3.33453	10.4239	32.7623	13.7717	56.6776	97.9927	20.1657	21.0865	15.0698	7.16967	37.6642	16.633	1.84236	1.05633	4.84188	67.2723	12.0694	31.5573	20.6607	10.6606	4.72843	5.19699	31.7316	44.5011
CRN92229	39.5144	376.613	28.2616	78.6163	0.719212	20.3887	6.56878	16.6533	29.397	26.5494	35.4824	22.1782	8.8016	4.46067	14.7899	5.05307	25.853	43.3788	1694.17	59.7613	3.13336	22.098	0.339873	15.9242	0.654774	7.555	31.6192	6.41245	8.32062	2.78782	4.74911	26.8794	5.6301	1.2113	27.1722	14.9963	0	2.30451	6.60666	5.59838	19.8722	37.1237	71.3233	98.9541	0	0.649282	13.0831	70.1845	103.133
CRP76792	7.86016	44.6227	29.8542	42.4442	16.0886	80.3344	12.603	18.1092	9.27394	49.492	39.7862	13.3488	49.8085	0	8.82262	25.3154	20.8296	4.81338	84.0771	11.6286	6.75297	22.5826	11.5628	3.63555	12.5111	1.9205	19.4661	69.2494	25.734	45.4729	54.102	35.9202	39.1327	25.1207	5.87282	52.143	51.861	4.95686	2.73685	8.83071	242.85	5.56105	60.2565	44.1484	11.9709	13.9191	5.76462	44.2968	8.9261
CRP76818	5.43269	35.982	26.2066	28.619	13.4893	37.9934	15.3007	17.3524	15.2962	30.9451	22.6944	19.7396	9.02073	1.98771	9.8528	10.0341	24.4009	4.36649	12.7015	10.289	11.2011	13.2082	7.14087	6.99579	1.34215	1.40784	17.6038	69.1203	17.4432	50.7157	12.4388	38.391	46.1621	7.13835	3.22883	30.3384	32.6586	0.908415	3.76174	13.1172	199.27	6.79428	45.7319	31.8576	12.11	15.3053	6.2168	16.6471	3.02
CRP76839	14.0387	83.4634	26.9759	43.7562	12.657	83.6772	16.7394	19.1863	6.70521	52.3282	55.2956	10.2505	105.698	3.63735	6.70981	25.097	26.3975	4.5938	190.604	9.37786	10.7597	31.7172	14.0586	8.74654	27.6667	1.01827	22.1953	69.3687	33.4757	50.425	49.4434	61.2492	40.3763	29.1827	8.23221	26.1775	50.7191	2.36537	1.6325	15.4018	234.299	14.5461	78.8648	51.5708	16.3755	12.129	11.7792	58.7168	7.75439
CRP76865	10.4444	60.0615	26.1076	35.954	12.0077	60.4593	15.2314	18.3452	5.62911	48.0368	33.6636	13.7772	39.1249	1.9561	7.29988	16.6722	27.6457	3.87872	69.059	10.397	11.7003	21.4609	7.8041	7.74252	14.6132	0.589554	24.1261	61.6866	22.0762	43.3734	25.8182	62.9175	44.1855	28.5933	7.94374	29.4391	59.5238	1.59774	2.20541	15.623	227.809	8.25112	46.8972	36.8463	27.5611	7.24533	11.1282	32.8767	6.32338
CRP76893	13.4113	60.4275	20.7171	36.8024	18.3588	137.83	14.5421	14.544	8.26016	27.618	40.1408	15.7845	34.1737	7.84339	11.4481	17.991	41.0952	4.26679	28.3594	7.1494	16.9278	19.5026	16.9228	10.389	15.6604	1.19468	19.5218	79.8091	23.8479	34.2477	28.6832	69.6631	49.0359	30.4194	8.56237	31.5858	74.4538	2.54388	5.10749	22.19	255.515	14.7022	66.0036	32.8271	35.6696	17.5055	14.1198	48.4838	3.52378
CRP76922	19.6884	143.168	48.4869	51.8585	20.9702	254.727	16.556	14.5617	13.4387	38.6713	73.3277	25.6802	71.2211	23.4116	17.5789	28.7394	96.8393	7.91221	118.096	6.21463	29.647	40.2086	17.6734	23.5422	25.5362	0	24.2864	107.179	42.1434	50.4794	55.8586	103.045	42.4211	50.0525	9.50745	62.2395	159.751	7.24273	1.36328	37.9682	310.053	32.0097	103.095	90.7138	54.7	16.8813	19.8795	66.661	2.73617
CRP76954	12.6156	75.452	40.7471	71.8813	38.3943	78.0615	90.8881	34.673	10.2957	47.9961	63.4665	20.7986	28.624	0.772641	15.6562	30.5557	29.2609	4.40856	30.5249	29.5609	31.1698	28.1646	19.1496	34.4079	7.08031	3.12708	64.8729	75.7582	22.3859	72.9842	63.0661	36.6162	45.7747	34.8136	19.7226	56.2554	60.8894	6.45686	2.50667	47.1093	234.992	12.8277	98.7801	89.295	53.9922	17.7371	33.0327	35.607	15.0931
CRO94040	10.7703	90.6099	9.25504	5.41631	12.1178	124.281	3.86225	3.18126	2.93743	5.37002	4.58672	4.24527	85.0286	0.444582	12.7139	2.17188	3.85049	2.81153	176.973	1.6676	5.48916	9.45354	389.164	8.94126	15.3849	1.57442	6.04028	41.5642	6.50241	22.7666	10.2818	14.2288	2.7656	23.2549	2.25681	5.23125	4.54172	58.3131	2.52412	3.81022	10.2637	5.31877	6.04055	7.63442	3.72921	16.3722	81.9296	2.29839	1274.11
CRO94067	4.21918	43.4443	5.20941	6.33495	5.89942	35.0198	6.76168	3.00573	2.77883	2.87871	4.17996	7.05486	74.7456	1.07247	6.27027	2.32856	2.42311	1.78481	70.2162	2.14548	2.15034	5.22612	142.682	5.84164	6.03467	1.899	5.0369	29.3461	3.83432	26.0148	2.91798	9.25263	4.59591	26.7931	2.90354	8.17257	4.56503	30.8786	2.70621	3.82976	5.08753	4.27684	3.56197	6.82097	3.7878	8.37768	26.9658	1.10889	1566.31
CRO94097	9.10907	76.7295	7.80146	4.33104	8.701	32.7014	17.9536	3.67265	6.07939	7.21635	3.02583	6.53469	62.5895	0	9.50556	3.97994	5.89018	6.34518	131.854	6.9215	10.8326	9.09481	148.195	12.2885	6.18861	3.46213	12.5445	26.1936	6.19608	9.22219	9.97474	6.25776	5.27062	14.1199	2.48134	17.7481	3.95325	15.8611	10.1759	19.8991	9.12063	4.17709	4.42768	13.99	7.98466	6.54582	33.4243	5.0541	473.455
CRO94130	4.25851	91.9922	9.27656	12.5282	11.218	22.9319	24.6334	7.94098	7.5938	9.20088	3.8901	9.38314	257.983	0.299934	8.36492	7.81464	5.09859	6.78845	217.691	4.88586	20.0218	10.7055	36.4178	268	4.33978	3.94521	17.0763	23.9374	3.34232	5.08128	18.886	7.58407	20.5414	7.62694	5.56814	16.8826	5.03378	12.4542	5.18973	27.6883	5.47442	22.8477	7.29656	6.21331	10.0635	9.46744	25.7512	5.67072	80.7243
CRO94159	1.16484	59.4541	7.8075	3.02094	3.54027	24.0315	2.99947	2.68369	3.24658	2.51673	0.93802	4.44948	113.647	4.56023	2.47008	1.66563	1.54067	3.40448	135.096	2.04622	2.26674	8.83588	2.09125	3.21426	1.87053	2.71672	7.03425	14.383	1.66224	1.68472	9.04471	2.18242	4.31259	2.79493	2.24998	3.03755	1.45128	1.63612	1.93576	4.16395	1.88695	3.20492	6.63994	3.25271	4.06413	3.13897	2.56138	1.93891	10.6842
CRO94182	358.254	253.372	64.5073	84.0479	508.664	131.453	420.174	306.127	172.54	122.217	86.1213	399.759	860.988	48.8523	233.655	69.511	128.593	349.827	1163.61	1273.62	81.0832	83.204	176.209	11.9235	67.2537	23.515	181.385	376.366	31.4476	88.6304	95.4942	120.91	195.908	96.274	40.4483	394.168	301.213	48.5543	208.244	255.273	66.5979	129.697	189.031	144.794	134.011	22.2299	36.649	314.836	136.917
CRO94210	18.9975	121.48	17.1078	39.7482	90.0379	76.0548	17.6051	13.2869	16.9807	20.9417	22.967	20.6612	213.96	2.34057	22.7279	42.9419	56.7602	22.2285	249.108	37.0196	28.948	33.1798	49.084	30.9895	28.9743	28.1819	14.4474	52.6594	37.428	63.3638	51.3705	56.8879	27.3079	34.1096	37.7034	36.8259	62.699	46.9233	33.0739	94.4133	11.6459	68.8037	36.4656	154.816	32.9284	14.1044	18.947	14.5203	36.154
CRO94239	5.31363	74.7185	20.182	36.9492	12.3717	8.17536	11.3822	10.7119	59.1791	9.18445	16.474	65.3469	160.831	0.213856	51.535	31.342	14.8175	35.3053	142.927	6.17664	10.5617	47.7477	30.3565	23.6554	10.1081	21.2055	18.9398	72.1716	30.8613	16.1388	12.8009	26.9016	35.4754	12.021	23.4487	35.373	36.7756	36.3577	21.0456	12.8297	37.0622	30.7016	24.0202	16.3216	24.9251	24.3423	15.4756	2.6534	27.6182
CRO94269	39.9779	38.8844	35.5248	11.34	20.6123	6.98962	143.799	81.901	33.5411	11.7785	17.1027	51.2133	54.5277	0	33.4637	316.791	8.26199	16.5529	80.4431	13.5792	213.939	9.71964	10.8941	20.2245	18.5186	10.3599	36.8018	26.6828	27.0983	6.57052	31.838	28.0883	46.1017	11.4195	25.2453	32.9472	16.8104	14.0381	52.5955	249.464	22.2039	7.49964	7.94954	5.58174	20.0185	22.0359	114.37	9.07424	16.6677
CRO94295	209.965	254.827	140.433	14.307	47.9042	36.0081	1012.13	307.346	16.7353	40.4526	85.8863	13.7056	136.092	0	9.85105	769.547	8.91796	20.0646	346.192	22.208	560.953	25.7515	32.0701	29.7685	167.18	22.8733	105.087	58.9117	14.6949	17.4081	149.374	41.3432	109.822	50.425	128.962	21.7142	8.24778	31.4861	224.097	289.691	15.6601	84.6303	56.5546	0	73.1879	14.4155	609.331	44.5213	28.622
CRO94316	36.0293	100.959	39.5299	11.4714	18.4367	12.3735	137.248	52.2509	10.869	13.9008	97.5971	7.91227	52.0416	0	5.13411	247.935	2.73018	5.86061	58.5899	7.18736	112.799	8.25907	4.53777	15.623	90.918	3.66798	40.1319	25.9797	2.01985	15.819	76.0884	23.3486	127.144	45.2828	100.949	15.6695	5.29049	32.6617	33.3229	89.2116	6.55114	21.2422	39.404	0	23.7778	5.20128	115.604	3.21277	55.0783
CRO94342	10.7527	27.2016	12.2362	14.5707	26.2082	7.16895	24.051	53.7995	6.85341	15.612	20.4466	10.1969	32.3963	0.253886	5.19234	30.5187	8.36098	4.37883	53.1913	8.67903	32.9397	8.3433	15.8352	3.01722	12.0781	8.5006	17.4677	22.4991	5.67124	19.3256	20.6604	31.0764	39.8185	10.8115	18.0431	11.7168	4.73534	10.8857	39.05	43.953	33.2406	9.23046	11.5403	4.0515	26.1058	9.04052	26.4828	12.5049	13.0626
CRO94373	7.87214	85.3152	19.2496	39.0678	26.682	12.6978	15.1628	81.9811	83.461	39.3467	24.0607	37.401	102.703	5.38753	27.4568	12.8387	10.644	33.0646	122.478	9.43601	11.2968	12.496	26.3283	22.0227	111.697	9.61713	12.9599	43.0805	14.6917	87.6741	27.3306	48.9061	40.5438	46.0959	38.777	56.86	20.956	52.4199	19.5629	16.8425	51.9544	16.1696	28.566	18.2746	41.7428	48.7815	10.2969	26.9616	22.8484
CRO94403	17.6453	93.1682	102.142	145.294	122.676	60.4668	67.1895	55.4362	151.555	58.9191	78.1515	107.185	61.1096	0.258241	96.6943	46.6779	18.6708	52.4314	54.6447	77.4917	37.2803	66.5809	37.3357	61.0253	14.8215	30.1793	109.935	66.2462	47.3384	116.002	51.2915	109.672	212.906	66.5315	156.783	138.562	66.3926	81.9062	26.391	47.3627	119.726	49.4316	101.987	84.7492	61.7925	49.2789	44.9767	36.0462	47.0828
CRO94429	2.17729	18.1184	6.28336	25.8806	10.9945	4.88527	6.45629	20.849	8.74144	12.5446	13.8622	5.57839	31.2464	1.16838	3.89814	9.2752	3.73973	4.66663	27.9974	6.46424	9.52472	19.4097	8.19012	18.3579	9.61499	9.82695	12.4935	10.3238	9.68356	10.4968	18.2789	5.85296	13.6883	7.29732	19.2758	5.99019	4.72462	51.6617	1.65838	21.7792	16.9047	11.9811	8.73117	8.91717	9.41368	9.77882	2.23913	3.17114	35.5035
CRO94457	3.63066	33.251	13.2491	18.1256	26.6965	8.61176	2.68881	15.1437	19.8391	6.79845	3.75208	26.6659	56.8406	11.7872	7.28023	2.22083	27.5487	23.345	77.9122	2.58518	3.29988	71.4638	9.43196	5.75505	2.87774	29.8408	6.32347	18.6034	61.1704	10.5897	7.68635	19.6011	12.6853	6.2363	21.5603	13.624	14.7616	2.00341	4.42459	5.96937	141.93	7.99148	3.97073	5.9478	5.93493	14.6757	3.6143	2.26625	12.3955
CRO94487	28.1939	91.1063	41.1744	35.8344	29.2755	47.5302	21.549	51.8875	36.2587	43.7302	30.9821	44.3963	128.046	7.97443	33.6104	24.5749	65.4387	33.1063	231.923	16.7355	16.541	29.1728	36.4145	16.9576	31.3616	35.022	63.9736	46.0785	66.106	41.8043	41.5273	107.831	38.4048	31.24	31.8038	39.9737	27.1062	17.347	14.4966	26.6515	94.0789	31.4588	25.8898	45.5914	40.7324	26.4098	21.2443	28.9616	55.5854
CRO94517	324.173	347.705	419.315	182.525	1319.07	218.755	81.5527	797.642	11308.7	2691.02	119.648	6399.65	370.991	446.341	7013.52	469.641	1341.15	10787.8	469.958	542.611	721.74	158.182	200.561	36125.2	177.737	5512.01	170.465	709.829	2704.99	493.531	161.921	1009.03	391.088	135.81	130.135	3866.04	3094.35	1456.14	277.235	2628.66	1465.12	891.923	306.85	192.161	929.674	551.728	129.141	312.397	591.202
CRO94549	12.313	42.867	28.656	18.2949	38.8982	31.5738	42.5058	12.7065	59.7064	31.0371	5.68068	46.2686	40.16	2.06482	70.5429	12.1045	19.2827	41.2353	41.5292	32.0643	11.5049	8.7812	28.9478	26.9924	8.3653	67.2727	31.5861	44.2581	45.0983	5.93612	8.98874	26.2038	56.1734	9.02729	10.0623	89.9646	70.3119	3.77462	12.5046	26.8982	22.9855	11.2926	11.97	34.6693	32.8167	49.7708	23.8058	13.6635	9.41148
CRO94578	3.06849	22.0513	10.1031	24.476	24.1521	22.363	4.88899	5.58123	37.9941	18.4935	13.5905	49.4875	48.0394	0.324991	25.6759	4.86881	12.9232	22.9321	103.903	7.38728	4.93859	16.9309	23.1229	10.4578	8.11937	34.5273	9.94298	26.8265	17.9991	17.9856	8.84238	30.1004	31.2684	10.7579	17.1573	43.354	46.1483	18.0608	3.9363	10.027	28.2024	14.2191	7.53607	21.331	24.219	28.2883	5.1819	9.67755	12.3443
CRO94600	12.3641	141.608	36.648	142.558	50.1935	67.8487	19.3786	31.8093	102.941	99.019	153.149	115.392	219.808	25.0134	146.428	79.5194	64.4596	89.4825	451.074	20.7557	29.2389	135.44	82.2047	49.7056	122.977	89.2864	27.6442	92.8932	48.1322	157.365	103.98	80.2859	47.877	112.507	191.304	127.678	105.85	153.795	23.104	33.3217	146.292	235.861	150.247	51.6504	88.9294	95.5128	24.0065	86.1634	67.0361
CRO94643	172.724	542	566.337	509.632	576.985	570.039	16.6923	125.666	508.477	388.259	810.882	402.558	297.883	392.674	684.424	468.595	792.677	374.167	183.79	142.566	20.9032	348.284	580.931	406.844	382.634	306.746	344.751	373.875	440.043	469.966	681.547	417.428	404.805	551.349	472.003	451.506	308.138	1092.38	78.581	95.382	289.213	503.15	458.73	332.485	485.778	393.098	16.0715	237.006	182.925
CRO94672	30.1394	97.8586	33.0984	14.5731	102.623	29.4734	123.534	120.635	96.5266	77.2597	104.076	87.9518	91.9716	0	41.7051	101.777	39.0193	56.113	77.1024	47.5044	120.544	12.0223	58.0075	40.3148	51.3646	32.0358	32.692	48.7562	46.5085	11.8213	38.0382	157.234	216.908	44.9427	17.5334	158.698	97.3141	45.8527	294.152	111.712	52.5357	37.9488	30.5415	14.122	193.877	70.2061	266.036	22.9582	29.6751
CRO94701	157.252	125.266	129.082	101.463	82.469	30.9112	315.954	167.637	58.9801	44.1122	60.605	49.6382	191.556	40.2986	39.0643	79.4303	71.3647	39.919	245.411	49.3147	578.506	39.9641	46.5701	58.8952	44.564	24.7656	173.839	37.2747	85.5762	63.4559	99.4174	55.7598	165.165	72.6137	64.609	79.8185	60.2783	65.0392	622.695	579.716	27.9769	86.6518	71.263	43.3654	143.563	43.3123	844.011	28.5612	144.103
CRO94731	154.838	230.758	171.794	490.174	132.055	48.618	372.197	73.4097	163.444	106.962	243.756	131.696	274.841	0	173.281	259.563	54.2757	81.2736	243.356	186.044	200.776	81.1289	66.1189	164.123	27.1934	75.0638	349.845	90.8661	66.1366	255.936	322.958	110.901	168.072	467.319	254.792	168.174	181.168	382.058	221.43	398.198	66.497	165.191	250.364	100.298	107.053	36.8999	601.587	19.2861	244.754
CRO94755	81.2508	82.7914	45.3829	71.1639	68.0797	65.7945	221.059	66.093	37.4592	56.9766	86.0198	45.2863	228.744	1.43424	32.3749	54.1844	28.0842	22.1502	134.017	57.8862	171.453	71.6693	47.2526	41.8251	36.8006	50.7917	126.444	67.3711	58.1764	113.391	82.7287	119.427	115.628	176.468	55.9148	88.7209	50.793	168.85	149.83	347.616	71.484	119.62	142.386	26.2709	95.7384	36.492	397.211	43.3019	87.1642
CRO94778	41.5106	12.0851	40.2204	30.2094	90.909	21.1803	482.315	122.596	24.3825	45.7588	16.8844	31.689	15.4733	0	32.761	18.8771	20.0287	8.39771	11.072	51.2195	136.22	9.06244	19.7175	11.1428	4.60439	32.6007	75.8326	57.1431	29.2554	33.0817	24.1192	58.6407	96.7152	24.4889	33.2305	52.7274	18.2861	18.3868	89.0449	291.915	54.1285	34.9627	19.7654	3.90325	151.427	22.8289	203.655	13.0435	16.8357
CRO94804	5.68249	69.5612	14.9263	26.0142	14.1658	7.38419	68.2437	13.866	7.4953	7.79789	5.95189	6.37448	141.861	1.05079	8.01329	7.85101	4.14308	5.88396	151.644	4.05738	10.7235	17.4151	17.8188	25.0179	11.0602	15.9794	16.0494	26.0044	11.0896	10.3289	19.1721	10.5278	20.4045	11.292	13.9314	13.2579	15.5757	11.2995	17.3128	20.2892	12.4324	43.735	15.117	18.3981	22.0491	18.417	32.8648	4.72934	26.0607
CRO94834	146.516	361.899	238.11	320.694	470.287	484.611	60.8459	293.343	329.631	307.505	433.391	338.085	283.068	553.212	236.554	431.199	483.71	302.57	324.164	168.359	113.502	182.914	551.166	507.155	436.61	283.941	185.551	290.42	101.013	627.969	522.427	386.848	164.773	439.334	299.512	337.008	109.101	445.702	305.542	205.382	216.346	555.756	410.138	335.311	497.665	138.53	124.021	290.615	445.324
CRO94860	27.5752	39.5278	29.0641	29.722	96.961	49.737	54.333	101.892	43.4748	60.5885	23.9778	57.7972	43.4962	2.88426	33.8535	26.1384	48.2606	23.4573	40.5916	50.8242	68.92	13.666	61.5331	35.9391	29.0012	52.4032	32.5609	58.7626	32.7696	38.9811	42.3082	99.8136	76.2404	41.9023	37.1759	55.8186	19.2161	29.4578	35.124	106.722	72.7336	41.1498	33.6225	12.9206	182.918	34.0057	40.6823	40.1947	40.4874
CRO94891	32.6529	107.866	30.2993	81.2262	95.6613	98.249	24.0548	46.1086	71.8363	43.24	56.5655	83.1197	161.469	2.22562	86.6403	78.352	95.9403	64.7649	146.103	27.7079	22.0102	48.452	97.3211	83.6599	52.9556	87.8246	27.305	85.5495	96.3114	60.5563	75.5491	73.0296	73.4874	68.1783	80.0528	82.9467	49.6228	86.4087	31.289	43.4167	48.8002	97.8105	84.4786	29.9278	98.6309	59.6076	19.8882	47.9961	70.8498
CRO94925	9.85654	33.7825	10.0098	8.52079	19.3025	16.084	8.01078	15.6122	4.76549	20.9733	5.45687	7.49945	51.4371	7.87376	5.31696	3.91502	16.2959	3.76102	64.8514	8.65729	9.59028	6.39033	16.7476	53.792	1.8263	25.5424	10.7672	24.1216	24.3801	9.50376	19.297	18.8685	13.6596	5.81863	7.81077	12.9323	8.69856	3.62591	13.1949	14.7324	11.1008	6.98523	8.49315	7.79833	21.6527	8.04882	5.60272	9.57046	5.4792
CRO94954	6.1599	86.0516	10.2109	20.9032	8.83779	2.29292	5.20626	10.0717	7.33536	5.5812	7.70069	9.77475	181.469	1.35954	4.26908	8.33462	8.79348	8.73077	194.358	2.03982	9.21581	11.9037	7.42785	19.3006	10.2599	5.09782	11.1069	17.1417	11.5408	10.3461	21.3239	12.6418	13.9296	13.2363	14.6146	9.35636	8.85061	6.28641	7.26475	20.836	6.77808	33.3498	10.721	11.5968	11.5805	5.35468	6.08147	6.44968	15.1882
CRO94984	3.71374	43.707	18.4615	18.5404	7.37187	9.99919	9.46728	9.51872	2.78836	4.81431	7.40172	3.99625	103.201	1.79359	2.84954	4.86782	6.41626	3.08439	61.8457	3.30775	11.2618	10.7265	7.07213	23.6722	6.05538	3.70518	12.9363	17.893	8.16131	8.05683	8.54	12.7286	10.7854	5.13431	10.3187	7.63783	6.36207	8.19699	10.1831	22.8013	5.48313	12.2615	5.95699	5.70365	10.2938	6.00459	11.2743	3.86351	7.3804
CRO95019	5.45451	56.9689	13.2746	6.59934	10.4668	6.74366	3.75903	8.07863	3.5347	2.94624	3.01978	1.39749	104.201	0.392011	2.15241	8.93695	7.32176	2.50516	66.1964	1.67627	8.53839	8.33567	6.4576	61.8891	2.64696	4.4424	12.309	13.587	3.97523	8.73417	24.7448	13.0917	6.76296	5.87607	10.1885	4.63902	4.27165	3.29646	18.9922	13.573	5.05811	16.0794	11.3627	2.39348	15.5066	3.67466	7.40445	1.45916	13.1032
CRO95047	33.9084	114.513	55.5048	28.8719	21.1109	55.8966	20.7773	25.8281	4.07001	7.17668	12.1065	5.53169	109.783	11.1404	4.24781	16.1456	22.1498	3.93046	203.642	10.2587	20.3854	15.9899	9.8591	168.879	8.27451	3.15617	50.2285	15.3688	10.2108	28.024	49.7098	42.7236	23.285	22.7872	23.2992	11.0112	7.87166	6.4151	76.7431	34.0853	6.62351	20.9437	20.182	1.27536	29.1161	5.5944	24.8683	7.25675	42.3152
CRO95074	17.9227	35.8227	29.7757	6.55509	14.0607	7.07058	13.8712	8.8673	5.1757	7.9433	1.0177	5.8871	61.7544	0	8.18072	8.43317	14.2081	5.78674	61.6124	11.5511	13.2333	5.40772	10.8582	12.0893	3.4344	7.85996	48.5826	19.1895	18.0343	6.31429	7.04522	14.6186	44.1812	4.6207	4.50665	6.59114	22.3586	2.19773	19.6017	18.3876	11.2305	14.5408	5.36108	10.587	16.1676	9.28799	10.4352	2.29484	19.6708
CRO95105	22.9284	73.5252	36.5369	73.3455	75.5874	75.2225	48.4699	38.5507	35.654	56.8239	44.4284	43.5399	39.5912	1.08564	43.6718	4.86161	31.2739	24.9327	61.4115	53.498	28.6986	33.1845	58.0269	51.1732	20.1589	32.6793	41.2451	60.341	51.3401	17.0685	9.59987	42.299	54.2522	7.20429	69.4381	38.8704	48.9833	25.3039	17.4639	43.7301	54.9331	16.6989	8.35866	99.4277	63.2659	47.2486	15.6458	28.3431	28.8654
CRO95134	20.6194	61.2525	39.1214	55.4381	101.149	136.381	19.0626	91.2092	55.496	55.6286	55.8092	80.836	68.8892	47.772	79.2904	42.9002	71.4272	62.7835	129.432	32.7252	16.7919	45.7491	139.427	79.9171	40.0246	76.1921	38.4445	107.03	81.0021	72.7406	70.9624	78.9396	50.6215	59.7832	47.9656	76.9368	85.2997	77.8589	40.551	33.416	80.0384	87.0489	52.9763	51.6068	116.385	74.38	7.32416	46.7609	72.3818
CRO95170	9.53291	96.0266	25.5583	73.816	47.074	37.7151	5.78616	5.80452	57.7716	8.82716	55.4913	46.336	127.924	7.56375	51.6619	25.7048	23.9415	38.2372	174.084	2.13812	9.023	163.165	110.651	47.3994	37.7491	27.9505	17.872	90.9856	61.9936	54.3624	44.1415	54.7913	38.1867	70.8608	60.9876	42.3073	120.756	81.9602	9.12804	11.0858	54.0807	148.38	95.7189	24.2621	30.9727	95.4163	12.9072	13.1476	41.6373
CRO95203	489.492	803.22	435.559	887.873	834.936	945.47	50.2679	414.363	722.583	933.977	788.356	427.812	492.091	1004.64	491.677	811.036	1010.96	516.621	389.513	351.242	74.5183	829.655	916.156	630.33	1327.35	942.298	423.996	816.764	1137.58	839.743	658.992	721.532	1392.08	764.353	817.352	433.512	784.107	1064.82	1194.35	181.265	1120.91	635.494	1662.42	156.213	371.991	1164.89	61.715	1197.47	427.596
CRO95230	130.407	448.174	319.588	661.084	399.63	558.733	10.5527	138.168	513.1	187.559	680.533	489.109	242.114	753.882	468.451	317.59	432.11	393.207	199.586	86.4929	18.3855	349.995	602.608	242.026	588.988	546.051	307.859	355.493	521.142	473.197	444.877	588.412	491.085	490.488	615.456	446.131	719.251	592.844	188.663	74.7908	348.758	323.769	625.903	241.761	181.254	541.68	31.6152	266.676	222.947
CRO95259	27.4982	123.532	116.372	275.207	96.8213	75.66	36.5993	46.9373	132.619	42.0657	183.797	153.864	67.0372	5.25083	115.815	110.236	57.5534	48.8278	89.5306	52.1477	24.5514	86.3163	118.491	47.5212	61.9098	64.6536	119.51	89.3387	54.1918	130.344	156.931	170.502	144.457	139.252	177.478	126.231	83.9	251.638	34.2452	49.7092	140.306	147.451	189.078	112.209	81.4558	67.0699	21.1042	38.7555	85.9148
CRO95294	6.75549	66.3774	32.3426	35.5613	45.5637	24.1283	4.3851	25.8938	48.2059	62.206	18.8783	65.9356	120.031	6.02033	51.3411	16.2339	33.8347	39.99	195.028	17.4828	4.34473	27.8744	57.8566	17.5759	10.0534	55.0197	23.3234	38.3791	47.7189	27.9158	22.897	38.8422	53.9072	17.7897	29.1806	62.2428	144.827	51.0043	6.37056	8.10006	53.1462	40.7142	21.8129	48.9119	71.2192	51.1459	3.81112	10.4415	55.5701
CRO95332	10.5419	76.1917	14.2413	56.8254	43.1765	13.2018	11.9787	21.5694	22.3954	24.1009	63.3849	35.8028	70.3662	0.0986689	22.9495	35.1874	11.0721	14.8441	88.0625	16.7471	9.93337	36.7164	28.6169	21.0841	22.4855	20.9653	19.2643	28.3488	20.0112	60.8101	62.5509	55.5787	53.6858	76.8774	55.2958	40.6683	42.7548	59.2526	12.6977	22.5782	39.8787	51.2642	60.5958	78.6934	34.5869	21.4711	9.74205	19.5876	65.2115
CRO95363	17.339	40.6728	14.1236	7.72884	148.91	29.8729	29.2568	42.2364	23.0537	13.268	8.59946	28.1352	40.5297	1.7446	18.4042	15.1516	19.4894	16.7427	48.7344	7.66179	15.925	6.95567	122.802	14.2539	19.8787	30.3763	15.6556	129.289	13.6087	25.3389	22.9424	20.1493	23.755	22.9273	13.284	36.1685	28.0949	13.82	52.2762	21.0571	28.1381	74.5411	13.6956	8.87658	254.296	201.987	27.9063	24.8027	27.0586
CRO95393	24.592	110.056	62.1964	37.8841	63.3064	79.4563	8.60265	49.859	55.639	53.5582	54.2416	48.5907	150.922	57.6428	53.8608	53.8956	80.9803	63.0393	245.349	16.0676	16.3437	48.4054	72.9868	31.8486	69.2361	54.3983	42.2339	43.332	44.7788	57.4774	40.0704	169.06	68.6944	32.8862	64.6313	51.1094	36.3995	50.5163	76.7222	23.6152	69.4124	44.9276	19.795	50.1573	68.5143	48.2443	19.8115	44.2088	24.6617
CRO95422	25.6882	193.759	56.9356	86.3117	51.4148	71.6451	13.4255	40.6739	51.0998	47.9834	74.7915	50.869	257.429	41.3546	37.6306	57.281	51.1225	43.3225	459.009	19.1426	14.5005	58.4633	66.2639	34.7925	80.2388	33.8413	39.8782	28.3648	21.0451	92.2166	67.914	131.46	34.5737	69.7167	103.039	34.7852	17.9534	100.071	39.5995	21.9572	39.235	60.5409	65.0682	40.2385	56.9538	36.956	15.6107	21.6349	42.2424
CRO95454	0	208.866	2194.43	15.2282	33.1427	16.4257	34.7759	15.9878	40.0791	27.6798	0	39.388	367.709	0	49.8055	0	15.5327	38.8996	111.625	29.0103	41.3526	36.5462	9.03578	25.9243	5.80254	36.5191	107.241	15.6763	13.4067	12.3527	0	5.73982	88.3826	0	34.8982	25.4236	49.7469	3.14189	52.0423	47.1354	34.7864	23.4991	18.6816	26.2344	24.2807	57.5388	8.43206	10.6623	0
CRO95479	9.75321	110.792	13.3166	66.0171	18.6541	189.658	5.59556	33.2898	10.0577	14.4387	13.3992	7.95929	219.143	2.32613	5.9869	12.3106	7.77388	12.678	269.866	3.84453	9.75752	21.6398	10.191	11.6955	15.4612	8.75251	10.8272	17.4043	6.23731	15.4123	21.7557	18.45	41.6015	15.2092	103.32	13.9786	12.8717	20.4643	106.203	13.955	13.5173	27.8287	13.1688	18.3079	12.8368	7.78745	11.5013	10.6727	44.7295
CRO95507	42.1328	568.845	102.371	360.588	60.0536	806.249	1985.55	701.639	166.08	68.2738	241.424	53.9738	483.721	34.3381	53.0187	67.6519	72.1547	149.566	247.797	870.116	1132.18	105.918	28.2306	788.641	684.128	21.0179	98.1273	36.7331	23.1478	1051.17	152.252	3112.31	59.7744	345.525	554.344	114.016	33.2021	509.928	48.137	231.798	148.546	84.0446	96.7664	35.5898	157.959	68.1229	339.53	56.9817	383.233
CRO95544	11.0284	192.62	29.5678	58.6994	17.5329	241.322	58.557	148.429	39.657	18.1798	26.5031	15.7395	182.25	9.30457	12.035	17.1326	22.5824	27.3143	183.848	19.8799	307.6	25.5179	11.3507	53.8907	92.4642	10.0133	21.9709	25.4901	9.48926	164.704	42.4019	1662.29	33.0513	78.8531	94.9319	45.0978	12.3714	105.783	40.3201	86.2241	93.0391	28.0958	27.7561	13.2993	58.7573	10.3466	58.2709	26.2439	93.9124
CRO95581	2.30467	88.5564	12.8728	29.9575	20.8159	42.6078	36.1541	39.1811	6.83789	8.51325	10.0428	3.65714	109.602	4.03935	3.97028	3.99535	5.5885	5.13883	142.99	5.67896	43.9906	14.3154	9.70051	7.37158	33.9419	5.72191	15.6586	22.0376	12.4868	70.6439	17.4216	100.592	29.6814	16.5386	36.5744	7.0012	2.34344	33.1469	14.2697	24.5151	35.8819	11.6593	11.7083	5.48064	38.5192	13.0221	9.4316	6.6824	19.3207
CRO95601	5.84002	40.8052	16.1545	14.3795	19.3418	51.3443	87.239	48.2936	19.1401	19.2273	11.0853	21.9451	59.5019	4.58891	10.7545	6.1968	12.6439	12.517	58.8573	22.2506	36.284	10.1148	8.23796	8.44118	19.6493	9.51276	24.781	18.6308	22.6997	27.3506	13.3991	81.1118	48.6443	18.8741	13.6358	17.6099	8.95655	20.0513	47.4472	31.0791	31.2901	5.35605	5.27184	2.56265	22.5321	8.24346	8.92305	8.33219	22.1067
CRO95639	75.1776	0	319.13	0	116.691	57.8328	4269.47	0	0	227.399	0	0	0	0	0	0	0	0	0	63.5545	429.127	0	10.6046	60.8506	0	85.7192	255.781	27.597	47.203	0	0	0	20.0763	0	0	0	0	0	0	259.308	30.6195	0	0	0	181.664	0	192.973	0	0
CRO65969	0	0	0	0	0	0	0	92.1606	0	0	0.0392705	0	0	0	0	0	0	0	0	0	0	0	0	0	0.048191	0	0	0	0	0.0512955	0	0	0	0.0445754	0	0	0	0	0	0	0	0	0	0	0	0	0	0	0
CRO66001	0	0	0	0	0	0	0	64.9772	0	0	0	0	0	0	0	0	0	0	0	0	0	0	0	0	0	0	0	0	0	0	0	0	0	0	0	0	0	0	0	0	0	0	0	0	0	0	0	0	0
CRO66023	0	0	0	0	0	0	0	45.4722	0	0	0	0	0	0	0	0	0	0	0	0	0	0	0	0	0	0	0	0	0	0	0	0	0	0	0	0	0	0	0	0	0	0	0	0	0	0	0	0	0
CRO66046	0	0	33.1406	0	0	0	0	70.5755	0	0	0	0	0	0	0	0	0	0	0	0	0	0	0	0	0	0	0	0	0	0	0	0	0	0.225974	0	0	0	0	0	0	0	0	0	0	0	0	0	0	0
CRO66073	0	0	32.2129	0	0	0	0	40.1089	0	0	0.679339	0	0	0	0	0	0	0	0	0	0	0	0	0	0	0	0	0	0	0	0	0	0	0	0	0	0	0	0	0	0	0	0	0	0	0	0	0	0
CRO66096	0	0	25.6884	0	0	0	0	82.7932	0	0	0	0	0	0	0	0	0	0	0	0	0	0	0	0	0.117025	0	0	0	0	0	0	0	0	0	0	0	0	0	0	0	0	0	0	0	0	0	0	0	0
CRO66127	0	0	33.1919	0	0	0	0	17.1137	0	0	0	0	0	0	0	0	0	0	0	0	0	0	0	0	0.955563	0	0	0	0	0	0	0	0	74.908	0	0	0	0	0	0	0	0	0	0	0	0	0	0	0
CRO66157	0	0	59.3652	0	0	0	0	43.407	0	0	0	0	0	0	0	0	0	0	0	0	0	0	0	0	0	0	0	0	0	0	0	0	0	0	0	0	0	0	0	0	0	0	0	0	0	0	0	0	0
CRO66185	0	0	0	0	0	0	0	0	0	0	0	0	0	0	0	0	0	0	0	0	0	0	0	0	0	0	0	0	0	0	0	0	0	0	0	0	0	0	0	0	0	0	0	0	0	0	0	0	0
CRO66213	0	0	84.9031	0	0	0	0	133.806	0	0	0	0	0	0	0	0	0	0	0	0	0	0	0	0	0	0	0	0	0	0	0	0	0	0	0	0	0	0	0	0	0	0	0	0	0	0	0	0	0
CRO66247	0	0	363.596	0	0	0	0	291.299	0	0	0	0	0	0	0	0	0	0	0	0	0	0	0	0	0	0	0	0	0	0	0	0	0	0	0	0	0	0	0	0	0	0	0	0	0	0	0	0	0
CRO66275	0	0	16.0132	0	0	0	0	138.03	0	0	0	0	0	0	0	0	0	0	0	0	0	0	0	0	0	0	0	0	0	0	0	0	0	0	0	0	0	0	0	0	0	0	0	0	0	0	0	0	0
CRO66303	0	0	0	0	0	0	0	301.481	0	0	0.29029	0	0	0	0	0	0	0	0	0	0	0	0	0	0.178116	0	0	0	0	0.18959	0	0	0	0.164752	0	0	0	0	0	0	0	0	0	0	0	0	0	0	0
CRO66333	0	0	0	0	0	0	0	696.282	0	0	0.280408	0	0	0	0	0	0	0	0	0	0	0	0	0	0.344105	0	0	0	0	0.366271	0	0	0	0	0	0	0	0	0	0	0	0	0	0	0	0	0	0	0
CRO66371	0	0	17.2549	0	0	0	0	2.87831	0	0	0	0	0	0	0	0	0	0	0	0	0	0	0	0	0	0	0	0	0	0	0	0	0	0	0	0	0	0	0	0	0	0	0	0	0	0	0	0	0
CRO66403	0	0	4.4897	0	0	0	0	4.00653	0	0.66796	0	0	0	0	0.284658	0	0	0	0	0	0	0	0	0.312799	0.210038	0	0	0	0	0	0	0	0	0	0	0	0	0	0	0	0	0	0	0	0	0	0	0	1.41783
CRO66434	0	0.150474	11.8777	0	0	0	0	7.18734	0	0.957188	0	0	0	0	0	0	0	0	0	0	0	0	0	0.896483	0.802626	0	0	0	0	0	0	0	0.690141	0	0	0	0.30358	0	0	0	0	0	0	0	0	0	0	0	0.903004
CRO66461	0	0	7.07866	0	0	0	0	4.63617	0	0	0	0	0	0	0	0	0	0	0	0	0	0	0	0	0	0	0	0	0	0	0	0	0	0	0	0	0	0	0	0	0	0	0	0	0	0	0	0	0
CRO66493	0	0	157.951	0	0	0	0	127.45	0	0	0	0	0	0	0	0	0	0	0	0	0	0	0	0	0	0	0	0	0	0	0	0	0	0	0	0	0	0	0	0	0	0	0	0	0	0	0	0	0
CRO66519	0	0	9.78877	0	0	0	0	17.5807	0	0	0	0	0	0	0	0	0	0	0	0	0	0	0	0	0	0	0	0	0	0	0	0	0	0	0	0	0	0	0	0	0	0	0	0	0	0	0	0	0
CRO66553	0	0	36.4901	0	0	0	0	15.0772	0	0	0	0	0	0	0	0	0	0	0	0	0	0	0	0	0	0	0	0	0	0	0	0	0	0	0	0	0	0	0	0	0	0	0	0	0	0	0	0	0
CRO66582	0	0	21.1125	0	0	0	0	10.1908	0	0	0	0	0	0	0	0	0	0	0	0	0	0	0	0	0	0	0	0	0	0	0	0	0	0	0	0	0	0	0	0	0	0	0	0	0	0	0	0	0
CRO66611	0	0	3.60863	0	0	0	0	4.00746	0	0	0	0	0	0	0	0	0	0	0	0	0	0	0	0	0	0	0	0	0	0	0	0	0	0	0	0	0	0	0	0	0	0	0	0	0	0	0	0	0
CRO66635	0	0	23.6854	0	0	0	0	14.2152	0	0	0	0	0	0	0	0	0	0	0	0	0	0	0	0	0.152431	0	0	0	0	0	0	0	0	0	0	0	0	0	0	0	0	0	0	0	0	0	0	0	0
CRO66660	0	0	39.2152	0	0	0	0	40.2807	0	0	0	0	0	0	0	0	0	0	0	0	0	0	0	0	0	0	0	0	0	0	0	0	0	0	0	0	0	0	0	0	0	0	0	0	0	0	0	0	0
CRO66687	0	0	0	0	0	0	0	138.769	0	0	0	0	0	0	0	0	0	0	0	0	0	0	0	0	0	0	0	0	0	0	0	0	0	0	0	0	0	0	0	0	0	0	0	0	0	0	0	0	0
CRO66720	0	0	0	0	0	0	0	122.072	0	0	0	0	0	0	0	0	0	0	0	0	0	0	0	0	0	0	0	0	0	0	0	0	0	0	0	0	0	0	0	0	0	0	0	0	0	0	0	0	0
CRO66757	644.846	432.931	807.883	292.811	1247.79	1095.29	830.715	842.633	1395.65	568.041	352.001	1459.91	208.358	804.661	988.191	339.675	670.856	947.778	210.253	733.293	636.954	275.607	701.344	297.258	361.332	427.331	651.755	477.029	515.572	359.549	417.407	503.569	549.212	395.764	280.724	2043.88	365.479	351.948	479.684	894.377	704.549	499.517	631.645	2448.16	582.522	466.908	1259.51	644.52	757.763
CRO66786	3118.69	4904.93	3036.44	4946.38	3231.44	2940.61	3390.25	4072.17	5280.39	1716.08	2811.98	5274.5	1137.76	1331.63	3138.87	4963.93	1993.27	4285.34	1061.52	2608.53	1370.73	3611.69	1542.56	4722.15	5324.62	841.696	3541.61	1522.96	1110.24	5550.1	5075.61	556.857	1262.27	3591.72	4435.07	5384.57	932.471	5370.47	561.382	1926.43	1794.05	5913.61	4584.45	3666.59	1523.51	1131.86	4517.91	1711.65	5549.63
CRO66814	45.044	74.4939	49.4041	45.7541	85.3187	121.175	16.3447	46.1024	55.0687	104.753	74.9037	73.0766	91.0343	38.8504	73.364	50.5971	101.215	48.7398	81.9472	35.5989	14.9151	108.403	130.275	99.8775	44.5126	118.595	57.7197	147.464	105.845	62.3048	50.9389	116.83	53.4383	108.559	71.3897	101.15	39.9952	68.5707	27.6133	18.5689	194.053	58.7368	89.808	155.969	177.454	98.1363	9.97215	98.5606	78.1239
CRO66847	43.7978	129.289	138.491	56.5577	98.2479	188.053	10.0462	52.0038	176.986	81.4249	104.402	189.98	159.082	206.49	227.404	65.8004	147.661	110.48	168.947	34.8824	10.9756	155.968	256.464	108.355	48.0442	287.856	72.2566	194.162	171.989	119.325	57.9982	143.748	48.2812	119.054	93.2256	283.901	126.929	163.58	18.6193	22.3846	140.605	107.693	141.101	157.773	181.702	150.962	8.97843	150.286	103.657
CRO66872	3744.77	945.694	2372.31	1028.87	5423.36	3233.72	574.792	3396.13	17288	5149.8	1071.02	13549.9	485.512	1001.13	12805.8	1377.46	12140.3	18957.6	217.24	4848.74	1954.63	2475.63	6857.76	1070.13	782.032	10000.4	2826.71	7143.68	10758.4	1519.91	600.539	3115.92	2902.48	1388.01	1459.03	8471.11	14886.1	2032.43	5563.42	1439.53	7383	1548.29	2197.03	3570.42	4380.16	5734.85	1152.04	5985.01	4198.79
CRO66896	11399.7	6230.31	2725.04	6040.8	9513.59	4844.72	1598.96	2559.81	30730.1	14209.6	3301.24	21617.2	3036.9	131.544	21535.9	5882.86	4388.01	35193.1	369.701	2381.62	5419.91	29421	12335.8	37166.8	2870.46	27155.3	2563.76	18992.2	26253.2	7194.54	3125.12	3214.45	5503.17	4859.33	9315.92	15225.9	22364.1	11536.7	7504.85	3921.06	19566.5	11558.9	13566	8864.14	8747.93	9323.25	4525.42	10973.7	9432.41
CRO66919	1510.73	2407.18	6080.63	5072.4	3161.45	3013.41	614.652	2482.76	4489.03	3995.65	4059.97	2903.14	2169.36	900.59	2890.21	2593.09	7911.18	6791.61	1283.14	2029.68	555.739	4473.56	4349.8	4535.27	3550.8	9829.23	4842.91	5250.34	6781.86	4420.85	2241.01	1649.16	1899.56	3308.06	4198.52	2913.47	5119.4	5577.89	4320.19	855.416	3602.42	10364.1	3577.51	23929.1	2458.79	2770.86	735.751	2230.19	10477.4
CRO66939	68.9021	154.839	164.431	133.561	299.071	203.682	10.5723	81.7186	247.306	347.411	173.837	258.537	274.902	269.028	237.071	86.6039	441.048	250.966	294.974	34.7278	20.6547	305.32	632.099	348.43	86.587	994.642	95.3021	447.955	896.248	315.937	97.6769	153.825	97.7638	134.15	178.062	193.743	352.409	333.573	58.4755	51.0093	279.44	283.034	180.109	249.815	347.602	342.327	29.8886	223.748	239.159
CRO66968	4.29565	19.1498	7.79789	9.25475	12.0746	6.88451	7.16106	22.7833	41.4358	17.7888	5.15276	27.5145	39.697	0.0720357	19.996	4.22293	6.72721	18.7975	54.6333	11.7267	7.57138	3.06351	9.97286	7.60595	2.91842	24.49	18.9942	23.1606	22.4765	7.24832	1.56796	33.6802	50.4273	5.84883	11.4089	26.5426	20.6051	8.29622	8.17967	11.8535	34.6275	9.35669	3.132	3.29868	38.7988	24.1162	7.77507	5.36267	15.8698
CRO67002	216.663	104.227	178.67	24.8696	72.7236	32.1905	164.455	140.594	13.9636	4.01819	29.8591	39.072	266.897	6.36221	19.4072	93.852	27.6217	31.8886	158.384	73.6985	361.13	11.9369	47.877	47.042	53.0674	111.329	109.227	45.2292	24.8141	32.2777	40.7302	108.32	139.063	22.2055	59.273	50.3274	59.2597	10.9464	623.274	245.689	31.2459	61.4033	23.0516	48.5568	517.479	27.5641	153.313	10.0608	119.408
CRO67023	633.111	0	429.404	0	381.343	173.943	3568.58	0	205.138	341.973	0	139.036	0	0	48.5786	0	0	157.504	0	97.2831	795.154	0	87.7122	68.6326	0	64.4543	311.388	20.7508	35.493	0	0	0	739.697	0	0	97.9011	85.2182	0	0	725.325	155.409	0	0	0	1149.03	0	2064.9	37.6369	0
CRO67049	0	0	536.548	0	0	0	58.4572	0	0	0	0	0	0	0	0	0	0	0	0	0	0	0	0	425.215	0	0	24.3178	0	0	0	0	0	0	0	0	0	0	0	0	0	15.2832	0	0	0	0	0	0	0	0
CRO67072	1717.16	271.18	446.697	30.9984	332.136	236.625	3075.68	318.13	238.478	294.726	956.596	220.661	129.113	122.719	48.4343	2057.97	114.312	180.582	204.107	187.557	7811.77	51.5029	218.832	113.661	465.196	148.676	446.35	103.096	117.559	63.8297	64.4358	801.698	5141.97	853.864	598.909	365.522	62.3166	253.857	2644.35	1185.52	89.8754	198.697	249.62	147.884	5246.72	79.285	9345.27	50.0865	155.377
CRO67095	100.045	101.942	129.787	86.3125	158.951	0	81.1285	434.967	361.446	132.483	39.3075	373.735	168.417	0	146.595	84.6032	64.5614	447.878	179.601	232.88	126.65	75.9519	66.0095	222.039	39.4662	73.5958	185.619	74.0435	35.4611	154.031	0	154.712	486.942	64.898	26.3734	295.186	364.893	135.341	0	129.128	100.227	88.7942	89.415	99.13	71.1044	69.5736	31.8616	21.4874	59.2025
CRO67121	6.11431	25.3363	27.0937	6.17766	30.2362	21.9503	17.5353	20.1325	47.0554	43.1543	11.9606	47.6226	45.7347	1.31243	20.2673	6.41152	13.9614	42.3725	39.5263	13.4455	14.2307	11.3374	29.3246	9.07331	5.8156	28.4677	7.42968	25.2507	10.8774	9.43274	0	18.4453	29.119	12.0393	6.32912	39.0486	31.703	9.29694	21.7331	36.6965	32.9969	26.3557	16.346	8.13845	43.6008	23.6165	14.7893	14.9269	12.4627
CRO67156	17.0816	208.866	114.492	616.742	136.395	49.2772	55.9439	27.0564	224.443	73.8127	226.965	161.929	256.282	0	125.824	274.277	0	189.921	126.029	23.8529	39.1761	347.189	138.549	483.921	295.93	73.0383	79.5662	78.3814	46.9233	247.054	0	19.1327	162.51	246.891	397.839	122.496	81.9361	355.034	0	179.704	63.0503	916.463	273.997	1639.65	72.842	126.585	67.4565	31.987	470.032
CRO67189	6.93351	64.7623	14.7164	21.8402	16.0053	7.11177	7.16014	10.117	53.6491	8.48892	16.1221	36.239	122.419	3.53464	28.09	9.08817	4.06308	49.288	171.883	2.65165	13.4282	24.2293	22.821	12.1597	10.9913	15.8115	9.54846	29.6943	13.4232	6.68534	6.07394	16.1534	30.3972	8.4238	21.5313	39.0267	63.0322	22.4454	14.0828	16.9003	58.0094	23.528	15.8399	18.4577	21.1896	42.3508	12.0932	13.8492	26.145
CRO67224	2.60368	20.0874	20.7756	26.5276	22.2057	12.8762	4.08256	14.0326	34.2108	10.4473	22.2399	64.8023	20.3812	0.449097	44.5224	12.6761	7.44096	13.5527	19.1316	9.88262	7.01408	15.1201	11.8053	15.8061	1.51621	7.42193	16.5723	30.7217	14.5965	21.5184	17.1067	30.3297	45.1956	10.2847	29.7885	60.1916	97.6193	22.1665	5.66613	10.2638	45.4486	21.4911	14.1022	38.8454	26.7	12.028	2.75413	5.26259	21.6072
CRO67262	13.8205	422.476	30.8779	486.675	106.23	13.2898	17.1267	41.7917	45.3983	29.8603	237.194	92.0638	261.446	0	40.2968	303.432	41.8908	83.311	224.329	10.9535	35.2187	288.297	146.214	244.708	389.664	88.6411	30.7884	76.1005	10.8471	804.546	234.575	43.344	357.545	308.318	468.71	86.0194	111.278	376.224	21.0533	59.5883	75.64	703.47	438.334	74.2904	132.605	186.215	25.5834	25.8801	401.423
CRO67297	9.68177	42.7498	28.8415	17.2625	22.1568	0	35.4223	34.3884	32.308	48.8094	3.57341	19.8444	16.8417	0	37.6393	12.6905	15.6513	24.2096	57.1458	40.9245	9.8688	6.90472	15.9333	32.6528	8.77026	27.5984	81.045	29.6174	5.06587	4.66762	0	36.1477	77.566	12.1684	21.0987	27.9466	108.362	11.872	0	31.1687	23.0028	8.87942	0	19.826	34.4054	43.4835	7.9654	8.05779	9.86708
CRO67324	10.3574	78.0289	21.4336	11.5041	31.3731	18.9398	7.06384	29.2415	16.4668	20.177	18.6125	18.271	189.178	10.5921	7.92116	66.3225	7.71984	18.1051	208.313	6.20307	16.8747	15.6208	14.73	20.2717	26.9933	22.7483	16.9183	22.4387	6.66319	13.0154	29.005	33.7763	29.2467	13.4443	20.8135	26.466	19.3142	10.9932	43.9711	14.7587	12.4481	44.3809	17.5793	20.8619	75.4228	11.8964	13.7458	6.21777	32.7052
CRO67349	13.0028	26.4986	25.6989	14.267	38.2162	0	18.7694	19.2994	68.8401	23.7715	11.0749	74.8286	104.394	0	11.0514	90.4617	3.03171	32.6925	75.9043	20.5353	38.7423	4.27991	13.4036	46.5518	8.15441	8.55349	61.5796	16.5226	10.9903	15.9128	19.7148	133.542	111.518	21.3707	27.791	114.763	37.6966	8.83071	21.3313	26.91	14.2584	44.0315	8.75118	33.7953	61.8462	5.39068	13.3309	0.832441	27.5226
CRO67380	7.77308	31.1868	14.1105	8.66208	11.7464	5.60596	3.61222	11.0529	36.4763	6.29791	2.68963	37.3411	63.3818	0.977627	21.4714	6.3679	3.82862	24.9903	31.5424	4.62044	9.90405	5.19703	11.9927	0	3.96071	15.2334	14.1679	24.0758	16.0145	3.51322	6.38384	9.79475	25.9477	3.05296	7.94029	34.7074	92.5477	3.57433	10.3609	10.0543	17.3137	12.03	5.66743	5.96905	13.1207	11.7825	4.31668	7.68224	10.3974
CRO67414	2197.23	65.4648	222.866	186.899	452.39	330.359	1030.34	384.265	150.214	295.155	178.218	458.814	35.2921	34.2947	405.994	96.6221	203.345	159.443	140.849	2185.3	13.7869	69.4513	153.588	52.0028	82.7024	9.63887	597.699	212.88	7.43097	353.098	115.526	117.259	100.234	91.797	109.427	577.21	181.66	65.1808	179.256	13.996	110.867	187.931	109.464	419.614	319.151	5.46725	16.3579	182.924	452.82
CRO67442	2490.44	760.096	483.137	358.022	553.82	499.758	1936.3	746.268	133.596	443.658	854.131	250.48	94.8307	16.4555	147.24	1776.89	239.598	99.3172	60.5238	2108.47	909.008	116.636	139.701	303.367	998.77	41.4398	866.314	195.118	35.6557	613.686	471.6	340.316	829.224	592.67	536.091	625.013	138.842	344.268	683.741	414.938	82.3394	1064.95	637.288	251.178	607.012	36.7266	1399.35	545.21	305.574
CRO67467	485.769	289.373	141.926	39.9748	274.389	172.474	84.6736	133.44	149.632	306.79	16.5499	199.132	253.502	3.00778	137.623	88.1622	45.3046	100.111	176.444	233.538	354.225	79.9464	347.885	90.737	30.464	85.2131	108.973	219.472	82.1174	32.4265	32.7344	40.1796	99.7889	46.9639	12.2146	307.401	174.118	32.9906	227.69	195.91	95.121	82.2484	10.8978	137.733	217.772	80.556	261.926	149.276	205.643
CRO67497	428.435	1010.42	1505.3	560.601	542.493	571.462	2201.39	325.378	300.493	320.999	501.168	389.501	216.369	50.0606	301.166	176.625	180.131	392.487	611.806	669.206	537.084	162.629	316.797	755.098	173.706	265.923	1094.39	202.935	124.742	844.523	325.379	105.264	145.325	299.633	434.827	246.838	423.803	218.617	494.752	869.989	128.412	1425.95	609.637	658.001	270.12	121.04	1463.37	172.534	528.188
CRO67524	59.9502	1604.76	414.046	1686.06	232.637	343.365	16.1908	155.89	433.145	91.7094	435.591	355.179	417.9	595.627	239.064	1882.49	244.318	306.459	547.565	345.892	20.9642	1346.3	170.058	776.581	1767.72	349.267	333.573	160.235	390.157	1643	2320.18	222.915	620.527	1813.84	944.077	316.885	539.747	961.673	213.313	46.4888	296.975	924.661	2246.77	310.495	184.428	136.788	45.3622	366.742	284.974
CRO67552	60.7788	232.242	93.3577	117.399	228.671	131.501	69.6024	136.93	282.441	125.846	113.565	280.296	351.87	5.86056	201.699	239	141.239	313.798	450.029	100.929	99.0602	128.682	114.76	416.372	81.7248	2246.88	116.936	152.229	898.402	203.281	170.547	300.106	396.056	146.412	100.373	238.145	237.744	238.026	395.423	176.013	104.757	343.162	221.572	138.074	167.389	102.366	49.6916	49.0033	387.139
CRO67585	1.94327	173.26	15.7386	34.6483	11.0213	24.2925	3.2682	35.8171	10.9429	9.44686	23.1308	16.9279	409.446	0.977627	8.05177	17.1933	2.65058	7.54914	511.233	3.22698	0.990405	18.7093	16.1045	13.7632	3.96071	3744.63	11.8066	53.0559	1061.53	3.51322	41.4949	6.52983	11.0278	31.1402	32.5552	13.4097	26.6324	22.8757	0	1.67572	10.6356	18.7134	21.9613	41.7833	6.90565	19.6375	0.719447	6.87358	43.0751
CRO67614	8.98304	147.158	10.9999	14.4766	20.8327	11.9605	70.0337	11.1939	14.4838	17.5424	25.4402	14.1632	73.0224	0.347632	11.5585	6.34018	5.96926	10.0896	71.5209	12.2571	7.74787	12.936	15.2302	8.7393	10.0934	20.1899	31.4872	21.0856	7.86392	21.2374	13.9984	15.9439	22.2594	20.8434	11.2939	26.927	14.6788	18.4294	11.0526	12.394	27.2647	16.6356	19.9008	16.9802	14.2423	9.31046	10.5742	15.2401	107.747
CRO67642	523.301	1753.36	676.283	34.7603	305.06	161.816	16072.3	82.4447	120.697	37.6879	39.7648	278.663	93.7067	7.8463	178.877	25.554	66.5565	136.901	44.1248	1410.05	40.7902	116.351	136.779	87.2062	23.7017	32.1739	3565.9	129.949	28.9918	37.1008	29.2134	35.8578	40.4174	14.1857	23.4786	343.198	175.78	15.8534	112.541	61.5826	57.4637	42.3471	16.4588	236.382	41.5678	27.6505	44.5726	63.1937	62.7432
CRO67672	171.938	332.573	243.686	822.405	314.442	1038.77	13.8268	179.722	391.428	211.293	635.694	241.932	324.635	1528.76	689.973	368.261	611.115	473.378	254.059	130.96	30.6115	1621.83	371.95	403.577	432.125	296.956	275.806	423.807	413.905	1529.28	1190.38	587.336	159.737	830.792	915.511	636.094	63.1689	533.925	106.578	85.0698	779.094	517.861	551.334	917.389	267.934	222.328	32.0382	435.884	425.795
CRO67704	44.7205	77.1158	46.8833	74.8293	20.3317	89.9762	120.216	4.75534	36.5905	14.865	21.3305	23.9731	231.582	67.5636	19.0047	9.91994	42.5421	16.5895	111.385	56.3979	48.3896	144.255	19.4101	18.0989	10.2834	139.245	43.4729	27.7817	124.197	81.596	19.5882	9.5557	47.3114	48.4238	44.9797	18.9906	21.2155	25.8158	14.673	177.51	24.8697	32.1805	19.0621	57.0596	7.82374	24.1023	55.6982	27.485	16.8282
CRO67727	16.3048	97.1919	18.2143	39.2463	36.2591	97.2083	16.3086	30.9911	15.8127	15.8526	8.12415	1.67097	221.228	0	10.0085	14.9602	35.089	12.6681	227.534	9.10727	12.4649	19.1863	29.8996	4.94908	11.0773	141.757	21.7937	32.9194	117.732	9.43274	26.7815	9.49659	55.5165	10.2462	87.9414	15.4429	21.7871	22.7925	39.7405	23.6207	17.4323	76.2634	14.2656	5.00827	55.0442	17.5751	21.3288	8.82045	42.3731
CRO67754	11.3745	63.7459	50.8261	20.2806	54.3246	21.8755	51.348	16.3787	10.6753	12.2878	6.29725	0	74.1981	0	13.9642	0	20.6861	18.2843	220.593	12.0199	14.4928	36.5036	68.1908	34.5255	0	64.8472	78.3216	20.8773	196.402	0	0	10.1922	30.3758	0	0	49.2489	54.5604	0	0	27.4636	5.79097	0	0	0	92.9674	61.3032	14.0371	28.3997	0
CRO67782	99.2513	9.19393	362.862	0	498.265	104.117	6.38932	0	5.64547	0	0	0	0	0	60.9243	0	0	0	114.121	16.3454	55.1829	115.826	458.196	18.2583	0	205.761	482.412	107.647	708.165	0	19.7606	0	120.478	34.0207	0	34.1835	68.0117	0	27.4897	56.0201	73.4993	99.3012	26.3146	27.715	314.225	194.516	4.45398	22.5282	0
CRO67808	22.749	631.664	63.5326	40.5612	218.996	0	14.0955	1.63787	32.0259	24.5756	18.8917	17.4854	905.217	0	20.9463	29.8184	58.6106	76.1848	2834.14	1.71712	52.174	36.5036	144.404	0	15.4554	64.8472	50.6787	83.5093	357.094	16.451	62.2772	25.4806	246.803	64.3313	18.5907	21.5464	190.961	16.7372	34.6544	133.395	26.0594	782.389	41.4662	0	206.145	45.9774	28.0741	0	156.495
CRO67836	45.9816	120.794	30.4988	39.2844	35.5291	65.4028	8.39459	33.5194	17.5318	20.6973	59.3991	15.7078	154.973	2.79519	21.61	31.0772	17.712	12.4475	205.571	10.1953	17.6983	36.3792	50.5044	42.1618	67.6854	48.4698	30.0708	43.9568	30.4501	69.6211	51.9249	158.801	85.7005	32.8086	55.1906	26.5712	25.765	40.8783	39.4007	35.0249	41.6993	40.1942	0	19.1262	45.2758	45.1754	17.7328	25.1139	51.255
CRO67863	28.58	205.274	53.3414	98.4979	73.9192	72.3932	7.28085	24.7424	43.0698	27.4861	117.127	45.7205	68.2073	2.03398	72.8484	67.6135	46.0607	25.8657	71.1206	13.4434	8.97056	83.1449	93.1671	60.6546	74.116	43.2183	50.5397	85.8828	73.5854	110.396	156.48	130.155	72.9494	133.825	136.432	96.1099	67.3512	118.086	24.9542	12.2624	94.313	50.8248	208.38	100.635	77.2867	71.3811	9.54873	70.7782	38.3624
CRO67892	0	0	32.1134	0	0	0	10.1782	0	0	0	0	0	0	0	0	0	0	0	0	0	0	0	0	116.342	0	0	0	0	0	0	0	0	0	0	0	0	0	0	0	0	14.6356	0	0	0	0	0	0	0	0
CRO67914	4.35079	57.3161	12.4979	21.61	22.8203	20.321	8.7476	7.51791	15.5556	8.05737	16.8611	21.0202	46.2207	0	21.1747	17.9232	7.15896	8.82557	85.6879	6.56808	5.38516	13.2979	16.2199	8.8041	12.6681	7.97283	14.0981	21.6754	6.82951	15.282	14.9734	29.1001	21.5779	18.3576	16.2537	25.0612	25.5546	15.3192	12.3087	15.8646	28.9542	17.101	19.4864	5.72748	24.296	17.5866	8.8976	15.7772	22.8038
CRO67941	1.3912	42.8425	4.66238	8.54396	8.76692	8.91857	2.65443	4.09556	3.38511	3.67378	6.50401	4.91091	104.868	0.622126	8.82441	4.86276	1.40561	3.14745	125.257	1.65683	2.36347	15.5439	6.10536	4.69198	3.99072	1.76254	6.26108	15.7465	3.63966	2.45925	12.5259	4.01684	8.87529	2.71991	7.07407	7.36218	36.6498	5.57271	9.41901	5.5451	14.638	10.6326	3.60655	5.69773	10.4369	10.8304	5.64657	3.98815	7.08916
CRO67970	3.35282	55.5165	14.0455	16.4396	9.50779	6.44817	6.45493	5.79348	8.6535	4.52754	6.03272	9.44922	118.104	0.6747	6.43154	4.39475	4.57319	6.51246	119.799	2.6573	9.39838	44.8336	12.415	11.8731	6.83362	11.9468	7.80872	26.1543	10.526	4.84923	15.6037	9.95187	9.23359	10.5349	13.0148	16.3316	52.8428	11.1006	10.215	12.1431	27.5252	36.8996	11.0006	55.3555	6.25521	36.1403	12.2061	5.92967	23.0647
CRO67986	24.1419	62.9294	33.8682	29.0302	61.5056	34.5524	15.5053	15.0371	27.7516	23.0478	37.9212	36.249	64.4581	6.10095	30.3278	17.6619	60.9231	24.0669	77.6388	5.93296	80.6923	102.102	44.3503	22.7222	24.4119	43.2112	30.0178	52.0401	114.569	38.9768	7.37755	14.5895	93.7085	14.1127	56.8929	60.165	69.2506	42.9595	121.448	125.876	77.4627	61.7894	38.479	70.7064	52.2728	54.4662	88.6865	29.905	32.6146
CRO68012	18.0279	78.9065	39.134	62.4609	70.997	55.947	14.2168	15.1036	45.1193	28.7706	58.7505	45.1392	102.633	2.63842	41.3726	15.306	29.4332	32.4924	87.5795	19.8549	65.674	97.3035	56.4956	23.6295	41.1978	76.5005	36.5104	52.4543	80.0725	59.5554	14.3572	55.2545	90.2698	30.3825	88.0607	94.7992	104.725	67.977	60.5427	70.2388	116.294	42.2742	38.5368	60.4096	41.6419	97.1621	68.6653	38.0215	31.9439
CRO68045	45.4917	303.086	207.186	814.233	138.927	33.65	403.294	259.504	95.2435	86.9478	226.67	116.553	360.668	0	113.846	158.246	72.1263	128.442	240.48	59.4308	750.846	217.12	125.874	223.057	218.724	194.515	223.948	69.0464	35.7045	490.933	306.554	112.883	224.283	237.499	855.054	118.371	129.488	535.519	250.544	1010.28	159.453	67.3966	280.656	639.555	135.546	212.174	878.384	27.6677	187.233
CRO68070	21.0129	116.589	54.1825	41.3151	0	13.2862	24.0269	18.6519	31.3379	9.63978	38.2467	37.907	158.477	18.8255	23.4117	0	41.0069	27.8399	217.715	5.08417	41.1506	31.7164	0	16.0182	19.165	20.5132	34.5109	0	28.6918	27.6852	0	0	56.8841	0	39.2838	0	52.1719	25.096	113.569	50.8348	51.9517	0	0.209873	11.4942	0	0	50.7267	14.8531	0
CRO68100	29.8929	121.839	47.7051	53.2987	0	0	17.388	19.6774	56.1107	27.6798	70.9267	30.6351	245.14	189.057	41.9415	0	31.0654	66.3581	259.259	7.73608	23.941	210.14	0	51.8486	11.6051	48.6922	55.3504	0	53.6266	6.17634	0	0	601.572	0	34.8982	0	49.7469	84.8311	104.085	38.2975	134.797	0	0	0	0	0	35.8363	28.4329	0
CRO68128	37.5512	0	349.573	0	0	48.1458	22.1592	0	46.9906	54.0884	0	51.3115	0	0	7.68346	0	0	6.70701	0	92.591	12.7589	26.7803	0	101.316	0	107.042	294.057	0	137.538	0	0	0	83.5677	0	0	0	8.57729	0	0	25.9049	242.162	0	0	38.4481	0	0	24.7154	20.835	0
CRO68151	3.47801	84.6612	13.8144	8.26835	25.6086	16.3507	3.28383	9.90503	15.4748	9.18445	8.9858	14.2575	207.719	3.88829	11.6236	11.6504	21.3184	14.4948	388.741	2.04186	1.96956	13.2288	38.4311	7.03797	7.35132	15.4222	7.20025	19.1512	27.904	13.973	7.61708	30.6457	33.7983	8.25687	9.47421	11.9217	40.5161	6.53941	21.1928	5.59842	53.5152	13.8224	11.2705	26.1146	17.8527	30.2001	4.5783	10.9352	28.3567
CRO68175	5.81357	160.878	18.4577	51.2822	42.0138	61.1996	5.14594	10.2217	31.0143	33.0546	58.273	36.0612	365.659	0.246292	22.9141	14.8393	27.2667	27.3799	486.848	7.71394	8.1091	45.8247	29.5655	8.66831	25.7769	12.2109	21.5645	56.4416	46.1086	63.283	32.8355	74.7126	84.9804	35.3798	11.5022	45.8717	103.368	7.87916	9.32216	11.1872	286.945	39.5675	20.0782	20.6768	49.7997	49.4723	6.49475	38.4528	38.3556
CRO68206	9.96027	169.491	23.3661	189.134	25.1231	49.8047	5.28986	12.0475	71.6681	22.596	111.389	63.7975	168.93	0.400868	42.4923	46.9999	32.0017	43.7635	193.586	8.34515	6.85306	66.061	64.9812	32.2484	50.0751	34.0708	31.8713	67.185	81.3009	78.5108	88.3454	65.5989	114.376	73.2327	35.0004	56.6025	142.307	31.1446	7.58644	11.3374	185.597	32.8854	91.5029	48.9512	50.261	73.8117	6.1459	47.6651	91.3583
CRO68248	39.6019	98.2553	49.9994	273.051	51.7055	420.266	35.7532	42.6817	63.4218	17.7763	125.597	72.2891	132.243	5.38641	55.8237	75.3467	25.4703	48.0827	181.947	8.51222	50.1512	30.5116	33.4248	83.4669	117.757	43.7791	31.5478	56.3782	24.9688	192.774	201.571	250.022	42.2592	349.239	316.817	119.754	120.05	115.336	49.1308	82.3372	76.1246	90.8504	139.172	31.3375	85.2959	28.0837	65.7404	71.2139	73.4529
CRO68288	28.5786	136.962	31.9254	36.6767	46.8722	28.9912	134.489	35.0468	15.818	18.999	75.1109	17.3798	115.542	2.02232	7.03635	109.498	9.5191	13.967	217.408	8.88938	159.018	27.2124	24.4758	49.5691	56.3278	15.2187	25.568	23.7776	11.5848	27.2529	35.0774	74.1512	84.392	18.9461	68.7809	33.7393	17.539	50.1397	58.3656	119.699	26.7015	26.3543	17.8603	7.23491	53.5689	11.425	195.875	13.1993	17.2833
CRO68318	24.9052	32.2277	20.1409	12.8041	11.3109	8.22783	198.054	39.5144	9.65562	11.5542	7.95149	9.70836	65.782	1.72183	7.97214	5.60768	30.9367	5.48533	55.2701	14.2548	441.846	9.15318	2.69412	5.87452	5.6055	12.1952	33.543	14.5831	30.2199	15.9109	7.02714	11.7744	32.7448	5.18494	12.7361	4.13473	14.9722	10.2298	52.1371	519.012	61.9205	3.78351	3.11927	6.57055	25.3022	1.23522	310.895	13.988	7.00726
CRO68345	229.719	271.672	243.324	229.199	25.048	57.2275	806.924	137.798	35.7468	24.4306	55.3525	37.814	186.342	16.2873	32.5127	10.921	88.7503	33.8019	210.259	21.7418	2560.25	53.4775	12.1726	131.266	147.982	35.6253	176.45	19.6619	48.5773	214.324	23.4606	28.7966	137.474	15.7075	269.434	7.40819	33.8481	88.4469	630.98	2686.23	96.9569	1.63742	11.2817	42.0445	37.6444	4.81118	3676.58	57.9504	10.9173
CRO68375	81.5241	257.517	133.875	85.7605	20.9281	37.629	26.8442	31.2259	27.0345	22.8982	162.483	19.2162	548.817	75.7929	21.5184	42.7435	33.1121	27.0835	617.984	30.6447	57.7538	62.7916	13.2248	103.931	64.2486	85.984	74.627	26.1859	42.23	191.013	87.4863	33.6033	81.6419	55.3297	42.6383	20.2964	41.8982	46.1848	17.3865	141.724	31.5442	58.3191	92.7265	42.5703	11.0088	10.9844	194.776	60.3862	49.8507
CRO68405	158.145	151.815	80.8942	75.6872	13.4166	38.4185	122.007	51.2973	18.7483	14.3868	86.6324	21.3253	314.914	12.0597	20.437	49.0952	14.1282	12.4878	240.027	42.0938	73.3887	94.3825	10.567	65.6878	97.2637	4.74529	60.0101	16.805	35.2767	333.461	123.957	20.1375	71.1293	27.1991	40.812	28.3804	59.888	27.5574	35.5024	151.014	52.5466	57.2525	115.305	15.34	24.8459	8.9719	151.612	61.653	17.8138
CRP78205	301.512	18.6371	5.95939	2.84114	4.28086	67.4205	12.6084	4.17003	1.2571	3.44283	2.07123	2.27205	53.5093	1.42205	1.14824	1.45298	3.19194	1.15081	47.085	1.9349	12.2525	2.66809	2.39435	1.68234	1.22379	4.54228	5.16339	15.1324	2.82755	4.2085	2.57942	2.17281	4.67168	2.52518	2.15146	1.91232	2.51617	1.58016	4.22156	16.6801	5.43196	3.43115	1.21233	1.70246	5.61335	1.86697	14.911	2.13343	7.41377
CRP78237	3.31649	21.3089	3.91071	1.1498	1.97995	1.77175	4.58284	1.43267	0.518771	0.597131	0.816048	0.660887	60.3353	0	3.84539	0.724522	2.45728	0.0987264	57.7161	1.59935	4.83608	3.54782	1.55942	1.8642	0.500709	0.525214	4.77626	20.2909	5.63978	0.532965	4.23695	3.50835	14.1462	0.578928	1.20456	1.7451	1.32569	0.948914	3.92945	6.29172	15.9	2.28124	1.61206	2.54678	2.42259	2.7308	4.36568	4.75367	14.9282
CRP78265	3.26926	18.2602	5.00475	3.67015	8.1323	2.79442	13.6331	7.77621	3.78802	5.23224	0.938497	4.71543	33.1739	0	4.3109	2.38068	1.98187	2.72497	39.4098	3.08917	4.3198	1.55435	3.67222	1.96016	2.30336	5.86765	5.49294	21.1131	2.47087	2.1015	4.50808	4.61118	10.8324	1.36964	2.17691	6.42225	3.31889	3.118	2.58232	6.68241	6.53448	6.66295	8.82833	2.97541	8.00332	4.89439	3.34717	2.01547	8.88489
CRP78296	5.57931	51.3382	10.9544	10.8522	15.6954	11.0553	3.17266	8.03392	10.6843	4.74878	7.30096	13.5149	56.4674	2.92594	7.67985	4.2106	7.68694	5.70734	101.36	9.59676	3.01588	14.1073	10.8513	8.55309	8.7297	7.7111	13.8331	22.0327	9.28871	5.62414	6.66494	14.0135	34.5401	7.01227	8.0136	12.3531	7.64642	11.1952	8.24164	6.76476	13.8584	9.7687	11.0944	4.67392	12.0162	10.9345	3.4218	6.61341	20.1598
CRP78327	0.838206	31.6017	5.85229	3.17584	1.65761	12.0903	3.02343	1.38802	1.70448	1.58464	1.50818	0.644265	72.7217	0	1.41494	1.5107	0.635165	1.34741	86.2268	0.664324	2.4564	4.70752	0.886783	1.48414	0.854203	0.896008	6.62044	20.0004	0.822341	1.97	6.88398	4.31873	3.49757	1.58023	1.19873	2.04145	1.72314	0.847961	1.91531	2.24068	4.16078	2.88278	2.59736	1.60917	1.71273	0.847039	2.79292	1.13361	79.1249
CRP78359	0.523188	43.4483	2.0456	4.19778	1.87406	14.0868	1.99135	3.16413	0.491028	1.13039	5.21374	2.14472	107.164	0	1.28461	1.02866	2.06156	0.841018	129.258	1.02677	0.933266	6.15649	0.738011	3.17611	4.62083	0.745689	3.1787	13.444	1.23188	3.40512	8.02072	4.33648	4.71549	6.24683	3.42043	1.84055	0.717027	4.23421	3.18797	2.346	5.06094	2.87898	1.52585	0.803525	1.30145	0.704935	2.84089	1.08858	28.7929
CRP78390	7.58269	42.3785	18.4815	12.2908	39.3015	12.3735	3.29493	6.35269	24.1533	10.922	5.08849	38.1484	65.3518	4.34648	21.4391	8.13199	12.8151	14.5284	111.406	15.2974	15.4583	8.35739	20.582	6.97457	2.49775	22.9249	13.7744	31.2093	16.5916	9.96994	12.0775	27.8989	40.0392	6.06466	10.5155	14.799	25.8227	10.3124	5.6005	11.73	25.5027	10.1153	11.0572	6.35219	30.2122	17.9568	3.28936	9.56182	14.7531
CRP78418	3.55047	19.1226	8.87686	9.94786	14.5346	5.2025	10.9247	8.71559	5.81817	11.6893	8.7986	10.0496	25.5868	1.02068	8.5101	5.09704	3.48475	3.89548	45.1916	6.76367	3.10205	7.95796	11.0898	8.89522	2.75675	6.74721	8.76552	26.3772	6.3694	6.35772	9.25687	14.2407	28.5577	12.9621	14.3692	31.02	5.32932	8.2098	4.12082	8.9808	20.142	11.6294	7.39624	7.27054	12.1364	20.0466	3.75563	7.31696	9.82145
CRP78446	20.5216	110.827	67.1073	65.1964	36.9213	264.072	17.3392	19.6642	21.5947	18.1386	34.2906	23.8991	141.655	28.9074	44.4329	48.418	26.8036	22.5919	158.094	7.09723	19.1115	44.7043	78.5539	58.515	53.2337	21.8038	27.0522	35.6119	32.7988	34.5374	73.9528	148.446	32.3838	53.9293	92.9997	26.5552	21.8606	61.6293	41.4924	38.4811	67.1518	78.0213	69.9157	36.102	24.5297	45.2462	14.6427	44.4064	34.2236
CRP78473	11.5363	21.0844	26.3883	37.8733	37.9888	18.3128	19.9691	23.2036	22.6855	33.2336	23.5198	27.5864	33.9239	0.221094	18.659	20.4018	13.0989	8.73257	30.1087	26.5379	11.5725	14.4957	12.786	32.6081	12.4407	8.87369	33.2281	30.4171	13.5097	55.0872	23.2601	50.8657	30.0744	36.5933	43.696	27.6507	10.0384	37.3188	18.4106	21.096	35.5198	10.0764	14.9533	39.9352	45.811	9.37563	10.5759	5.94363	16.236
CRP78504	2.63719	61.9847	9.03449	23.8239	13.225	4.73374	7.252	9.7214	16.9406	9.11661	30.7579	20.9007	67.4356	1.48594	10.5762	22.1231	3.94346	13.283	89.9851	5.36132	4.03221	15.4222	9.79609	5.33652	8.83896	3.00699	12.2484	25.009	4.41562	16.2739	28.8781	6.77418	11.2683	65.6274	24.1375	23.1224	12.0475	28.8455	3.74952	5.57912	12.7999	21.284	28.4575	66.4244	11.3709	8.52794	8.07119	7.90142	22.0389
CRP78524	26.6279	23.5744	112.646	13.2314	280.063	10.0743	7.49601	24.5143	6.55504	215.352	4.35009	8.20164	33.0314	0	4.46591	5.72177	58.5706	5.14584	39.7523	2.06483	4.30124	5.60365	6.05498	1310.28	3.36112	46.8699	37.4838	28.5768	4.79652	118.483	12.4282	20.0791	61.8815	17.7393	11.1776	8.42646	9.17321	6.31626	5.7631	6.42427	6.81543	23.6205	8.48729	5.36338	12.927	6.66586	5.02792	7.14495	298.513
CRP78559	13.1129	44.8127	12.395	17.9848	85.6914	33.3665	24.6427	30.6179	8.2046	62.3297	10.2753	16.333	65.2725	2.43578	9.78292	7.66847	22.5025	8.43157	92.8777	21.7143	15.1142	6.47427	8.96402	251.061	13.4317	35.079	19.611	27.4007	5.70007	29.4693	10.1618	19.6135	42.4261	7.35298	10.2214	18.5614	12.3034	16.03	8.60483	28.2515	18.693	11.6562	7.94281	13.6327	15.485	7.06727	13.6431	12.9282	148.648
CRP78587	78.4125	113.4	25.7286	36.3628	24.6132	54.0998	12.1697	20.6073	7.92027	18.2332	32.5099	11.5314	192.673	23.6334	8.52574	61.7602	27.8174	6.21757	139.944	4.24659	94.264	31.5967	15.0041	65.8171	31.2947	15.0349	24.212	22.5887	8.00331	69.1642	93.5652	45.2137	28.9923	26.7371	47.413	13.0361	13.6137	39.5817	98.5588	165.069	13.874	17.8979	25.6374	8.10053	17.9934	12.3181	130.441	17.4124	69.8794
CRP78614	11.6257	19.1795	12.3688	1.97415	11.8981	14.9058	4.11625	3.66696	5.88853	5.98057	1.83895	9.64499	37.5574	2.6737	8.83544	1.45129	3.69164	4.15294	27.0745	14.6254	48.812	13.0288	13.2756	3.36077	0.752228	3.15617	8.07243	24.8949	11.297	4.80412	0	4.21655	20.6978	0.695791	0	11.3857	12.1394	0.814616	1.68666	21.0049	21.7026	4.56955	2.42184	3.40097	16.1319	14.9184	2.4595	2.30373	11.8482
CRP78636	13.312	35.9059	25.3681	23.7352	46.0476	36.1437	26.4777	16.688	38.7061	33.8374	10.4046	49.7553	32.6917	0	58.1615	5.13203	14.2411	20.1402	55.4634	23.5244	14.3674	18.429	53.5726	15.8457	10.6401	26.7859	20.2991	68.2704	39.3338	13.5906	12.0047	25.9618	45.4831	3.93671	10.2388	33.481	34.3418	17.2838	2.38574	32.9521	41.0632	21.545	9.135	4.81058	63.4457	35.8728	15.4618	7.82056	23.9415
CRP78657	9.42368	152.803	23.5719	108.85	86.9576	31.5194	6.12916	24.4253	117.541	60.6395	79.6195	119.461	175.865	125.572	117.705	71.1594	42.349	99.8921	194.679	21.4322	8.87486	46.0219	134.231	26.5314	57.8996	47.3018	17.4254	114.873	71.3899	202.073	110.371	46.6267	83.9783	97.3269	44.8674	104.002	69.9101	34.0638	8.73812	16.1111	42.6586	91.3123	60.9419	57.8926	109.055	117.588	15.8769	15.004	29.4385
CRP78679	11.2351	32.5308	9.07138	1.78504	12.2526	0.855738	0.905868	11.4367	1.25281	1.2017	10.0999	1.93801	71.4022	0.179079	1.50222	3.20776	16.9935	0.774864	133.472	1.52815	35.547	6.42587	6.19809	1.80079	0.302297	6.34184	26.9437	21.4382	17.6359	1.1262	8.03946	1.89386	44.2626	4.8933	1.99991	2.22758	2.36301	0.818422	49.1417	44.4316	2.88832	14.6909	8.75936	3.07517	21.1881	2.69786	10.7626	1.8516	18.3656
CRP78716	87.55	30.8265	23.0426	10.0798	23.9445	5.28932	10.7385	32.43	6.50081	8.91327	61.751	10.0215	61.3965	9.22408	5.5336	11.4156	26.3055	5.23972	51.4051	10.0106	65.4125	6.53799	7.328	3.71022	5.19028	4.79098	51.6142	25.5203	13.9108	6.85055	7.69639	7.8724	47.6381	16.515	9.23988	6.20209	7.01494	5.17108	111.722	73.0454	13.2242	21.4399	24.7313	15.4877	35.6186	5.35262	31.7532	10.1731	41.1093
CRP78747	19.0804	28.7004	28.4198	19.4401	44.208	13.9792	5.46888	13.3449	8.52739	27.4832	7.04231	8.38036	21.3369	0.365677	8.36591	4.76378	8.81279	5.35534	40.6046	5.76086	35.1934	3.88786	20.5066	5.51577	7.40744	10.3599	28.7054	35.0212	5.70491	15.7692	17.9089	21.168	45.4951	18.2712	14.8502	8.85148	6.22609	20.723	16.6091	25.6986	48.571	12.4994	14.5742	25.1178	44.5573	17.1391	17.9404	17.3923	11.1118
CRP78779	4.1734	23.6441	8.01887	8.33406	21.9752	11.5579	2.98485	6.53831	12.8473	14.0665	5.36039	19.6743	37.0246	0.537489	18.3424	3.71982	3.74436	11.5389	46.7325	4.33459	4.08386	8.21467	18.7207	6.4183	4.08292	8.08962	8.65487	30.6403	7.59921	5.07027	8.04322	11.2189	29.4232	5.8747	10.0952	22.768	11.2105	7.00078	11.1892	5.87324	25.8371	13.3198	7.78974	10.2554	31.797	18.8938	5.02671	6.391	5.61433
CRP78807	4.96565	40.9385	16.9777	37.5612	47.7464	34.1484	5.03473	22.7509	28.245	37.7131	69.6447	29.9169	40.0483	12.2333	16.7184	24.8517	98.0611	16.4482	46.6919	13.7659	130.374	28.6527	44.0439	18.5742	31.896	17.5864	14.8715	93.2137	51.7282	42.0031	39.8754	9.91032	59.7744	72.6226	38.3663	29.7256	34.6457	56.019	98.1078	455.602	36.9258	38.0892	48.054	39.7496	682.85	16.2197	29.1917	58.9854	7.82108
CRP78840	7.34346	155.266	33.4974	108.02	30.597	27.069	5.79595	20.091	50.1589	29.7491	44.7211	55.1893	249.894	27.2152	37.3764	58.5552	34.5007	43.4472	382.099	9.05348	13.7231	67.4278	67.3316	22.2899	60.7004	19.1885	17.5986	75.5362	49.4707	69.9211	61.6502	33.4493	58.424	63.4529	54.0103	54.6486	74.2233	74.7394	29.8309	33.7728	52.6534	90.0792	91.0213	31.0153	178.974	68.4367	8.00516	33.869	68.2917
CRP78868	2.36332	31.3057	14.8805	21.835	23.4082	14.0486	8.90014	18.9334	12.7706	11.1407	24.027	13.4311	31.3934	0.778219	10.5505	13.2358	11.9824	7.48289	51.9927	12.4222	12.2639	13.79	10.6072	8.26037	11.9691	6.73677	14.6197	37.4625	15.8507	25.1696	27.7612	20.6955	65.2644	27.5428	20.0155	15.0001	25.028	17.5459	6.54571	23.1213	73.5053	17.1427	22.2439	23.7577	48.405	8.68444	7.42389	11.9802	28.9026
CRP78904	14.6718	79.1417	23.9704	49.213	51.2955	88.8834	15.6005	46.1882	24.6712	25.7561	57.9762	30.7301	113.174	18.4529	16.7739	49.5205	29.1287	19.4083	125.801	31.8946	19.068	29.6247	46.0489	27.2771	28.0347	18.8203	23.548	51.6709	17.8487	45.0926	59.8464	36.4826	55.2825	49.7882	40.4661	29.4303	12.0646	66.7916	26.8202	38.2084	32.3532	91.0799	45.0627	30.7017	45.2299	24.4636	18.4231	37.0141	40.3722
CRP78934	329.758	261.452	141.683	201.784	188.421	97.5682	8.9812	215.783	87.902	339.373	626.551	85.9865	198.562	488.461	37.7289	340.161	96.4035	79.9829	227.049	90.7257	6.96125	50.096	275.93	248.752	355.274	322.602	188.099	70.7326	274.128	805.707	335.457	114.085	199.313	614.321	135.538	76.0356	116.326	296.45	53.5031	16.1528	53.6442	134.215	662.962	20.9773	94.9951	39.4359	13.0031	465.259	274.424
CRP78963	93.1957	197.395	63.5576	326.733	99.1897	111.434	75.3869	51.6684	62.6792	45.2489	131.405	84.7784	133.882	4.49536	51.8507	145.033	35.5484	43.391	193.661	65.0762	133.066	159.066	78.0403	127.844	228.602	47.7591	106.317	76.559	47.6678	165.08	210.985	108.687	184.097	196.974	225.343	125.06	50.707	153.571	66.9965	179.149	79.0796	168.064	233.626	151.174	114.612	56.4361	167.822	89.4739	162.212
CRP78994	17.5037	71.0182	26.3084	55.0413	58.0435	7.3447	18.4796	73.1388	50.3785	18.5653	28.8955	64.5781	82.2099	5.63573	49.8152	33.7891	28.9391	33.2528	39.7156	38.6272	55.1475	55.1525	34.5671	27.6919	15.5675	19.0509	28.8746	46.4385	45.46	22.0938	36.9403	33.9354	128.971	30.399	50.4548	59.2518	35.547	32.7807	45.5714	92.6484	42.289	62.1694	40.8388	18.5735	49.3089	30.8739	56.2412	9.00549	41.84
CRP79020	6.22494	57.1962	23.3796	30.8094	29.1858	8.25645	4.61706	49.8871	15.4452	11.3625	22.817	21.4484	71.1316	12.4403	15.0868	14.3493	24.4636	13.1695	82.4437	11.1148	8.6426	13.5479	29.295	12.8138	13.125	17.1327	18.0843	32.4054	26.1132	17.0751	34.3177	13.9448	36.6871	22.7967	30.6979	23.4093	12.6498	19.1093	30.7371	21.1754	30.2717	37.798	19.0937	17.8022	31.6561	15.0395	10.702	11.7908	21.6574
CRP79055	26.2783	523.325	83.3184	496.79	126.659	47.5657	7.38863	123.423	100.344	74.3105	581.938	119.208	285.362	69.8337	122.64	73.9545	180.153	110.782	233.31	10.2093	20.2864	220.756	109.297	159.527	376.493	24.2349	58.8542	62.7733	103.124	698.651	219.203	36.013	66.5647	115.596	479.395	114.197	83.4155	277.214	87.1259	34.1237	39.1527	199.893	229.917	106.832	96.6791	90.6002	24.2268	91.3414	79.1623
CRP79090	170.514	63.0258	63.1206	10.7303	59.8805	19.2902	67.8305	86.658	39.9558	20.9488	5.18282	41.4598	103.814	1.61473	27.0905	8.32657	34.6586	33.8593	111.075	7.82332	345.23	17.1677	32.3061	23.003	2.72577	13.3428	44.6894	41.4225	29.3899	15.9575	8.78674	30.5582	31.2502	5.46274	9.83614	40.7143	32.0749	7.13361	800.643	340.896	25.3627	18.398	13.6512	18.4856	99.5645	28.831	746.153	20.8695	28.6222
CRP79114	27.0512	31.0096	43.8177	34.9682	129.197	20.81	23.5855	50.0538	88.013	27.7621	13.4787	139.308	91.7595	0	98.3851	22.161	96.343	73.9236	78.6932	7.75908	35.8459	33.2787	64.3925	34.2124	2.75675	90.6054	46.5668	69.5117	97.6642	57.7086	29.622	76.6575	73.1437	16.1495	18.7905	121.518	261.832	24.3806	59.7519	54.5846	38.5624	63.264	29.585	45.7005	132.659	82.0088	80.454	11.2569	37.2181
CRP79141	10.0271	143.419	31.3223	51.3171	49.8294	24.2837	5.29247	11.4973	29.6264	16.0477	28.7845	35.0148	312.024	6.35229	53.5714	16.794	50.4295	24.9736	558.96	3.44791	5.86749	53.6324	57.7557	26.3024	14.8861	121.212	20.9087	70.2088	87.1512	43.5069	46.7667	37.2706	55.6626	21.7041	48.8619	32.8628	61.5849	45.9032	18.1033	9.60727	40.2727	42.4043	23.2864	41.0663	43.4189	64.5494	5.95798	9.89059	71.5331
CRP79177	43.2208	73.7619	44.2171	31.2442	54.4969	20.2423	32.826	73.5866	30.6507	46.6912	39.054	46.0153	101.089	30.1708	29.5205	55.478	22.6374	29.8787	135.06	17.6303	56.0399	15.0924	48.3712	14.048	38.036	35.9077	37.4617	53.6401	20.037	43.9681	45.9795	88.6944	35.2845	44.5408	28.5492	51.3595	23.5555	41.8908	36.502	54.8431	45.6623	28.9591	40.8196	23.3877	53.9955	22.3285	44.3563	34.1539	50.4956
CRP79204	18.2447	55.7721	107.73	26.334	114.108	16.7088	87.9764	86.3207	39.6824	41.2965	28.8595	60.5452	72.5421	0.349662	21.8654	151.459	20.0137	27.0006	38.0937	34.7564	42.5079	9.29397	41.668	58.0162	33.0541	39.6249	188.619	59.7989	20.4565	11.309	57.0817	86.4131	230.274	42.5855	48.2793	60.6574	18.4556	32.5995	66.1737	30.5666	48.6554	40.6367	27.8718	13.3432	80.2719	32.7769	41.1713	13.7383	61.0945
CRP79231	4.17499	73.3262	8.14066	10.5569	21.0954	19.2705	17.4967	9.77187	8.64413	9.02044	6.80812	10.8911	157.662	2.68847	6.98938	11.5418	8.23705	4.63687	304.587	6.40582	5.84184	19.0017	14.9373	7.0659	3.30059	12.983	9.53138	28.3762	9.17497	9.44177	17.7883	15.483	28.4816	8.58645	7.56809	12.0786	6.50206	6.64603	11.101	9.32118	22.1832	18.3792	9.96228	7.46131	24.6014	11.6597	8.24366	6.44398	29.4749
CRP79264	1409.13	1608.84	2399.15	1029.2	9152.39	4081.38	192.355	1193	451.458	2365.94	422.964	565.467	908.128	20.4986	891.03	1346.33	555.765	786.891	186.1	1195.62	108.159	1561.9	3382.72	9018.16	1038.09	14445.9	4799.86	1449	3291.24	3351.71	725.043	60.8513	436.384	533.445	1165.43	514.559	2512.89	1211.62	1318.98	193.247	1214.42	4180.67	1163.57	886.529	4518.82	1852.88	381.318	1172.77	2102.24
CRP79289	111.031	474.301	200.361	411.161	590.195	344.941	238.14	312.378	261.85	193.758	156.039	249.457	345.424	12.0309	225.435	363.836	321.009	247.127	777.776	45.7718	139.293	237.55	629.493	578.977	127.656	1326.86	193.726	337.04	328.463	469.402	252.517	141.582	362.084	359.602	209.389	175.654	406.754	323.615	377.307	238.623	158.713	1421.69	367.405	655.86	376.351	103.57	293.014	117.286	979.233
CRP79314	12.7796	62.1731	34.8506	18.318	45.4398	25.5415	29.655	38.6079	17.4814	17.5955	22.474	20.1589	110.171	3.93315	19.7653	24.9622	25.444	16.3135	196.71	8.37895	47.125	17.1557	33.3144	21.2967	16.0027	57.5004	35.0159	41.3934	19.4703	31.8926	18.9331	35.0835	64.492	17.3215	15.7677	22.5128	60.9567	20.7405	81.3059	45.3767	18.7535	25.854	22.2894	13.8545	60.9078	17.219	40.881	11.5744	29.1128
CRP79349	5.32113	25.1125	16.5814	5.49278	34.9439	8.61779	71.1465	11.6142	9.63762	8.4713	21.7069	12.0546	102.306	0	2.40676	64.9751	3.05597	6.30269	66.5933	6.93369	115.472	4.19431	8.29611	11.3344	10.2746	3.1933	30.6278	24.4167	1.75845	10.9364	14.107	25.5969	51.0445	14.0795	8.69695	14.3996	3.07056	5.7694	31.5703	54.6757	7.41435	15.411	8.57616	6.88196	31.8472	6.03756	73.1325	4.42858	21.4065
CRP79377	12.321	30.0837	15.8414	42.6929	36.8476	14.3069	14.3219	23.834	35.1999	35.6615	14.1573	44.7898	26.0831	2.33905	32.5356	14.0169	33.8225	26.4078	16.0737	29.3741	9.59697	9.45008	22.6268	31.0477	5.68579	41.7484	18.6438	44.3758	39.4107	23.5358	16.2921	38.9537	44.3885	14.6089	31.1563	33.2161	41.2588	27.537	15.5818	32.2346	39.8859	22.3866	18.6447	4.99849	53.0366	31.9492	5.27875	14.1239	32.6951
CRP79408	6.55561	17.326	11.6715	14.976	36.8133	7.87986	25.3871	26.6673	23.5851	31.4263	12.7028	25.8238	16.0364	0	15.2161	6.1761	11.9223	9.00126	13.4738	21.7724	13.3645	11.3959	13.7266	7.8765	9.18599	11.6795	18.0893	38.7297	13.1846	14.8148	8.07594	17.6227	29.1325	7.98184	11.3843	22.0644	20.3554	12.6609	3.74491	22.7534	26.4921	14.0914	9.85826	23.9121	37.2739	11.0411	13.4499	8.86599	21.9223
CRP79431	1.48937	22.0053	6.51649	3.762	5.63131	2.38697	8.1956	4.64666	0.854221	4.5587	2.6111	1.39915	32.061	0	0.609488	2.11489	2.18195	0.864551	51.9079	1.83619	3.54232	6.37301	2.18844	4.26959	0.843218	3.18414	8.14398	23.0083	1.36376	3.76966	7.06726	3.33641	5.88321	4.05576	2.6371	3.08997	2.80661	1.00447	1.51254	5.73658	3.09625	9.56158	6.33449	3.81235	5.99834	2.00675	4.41121	1.96262	8.34831
CRP79461	2.98159	54.8079	10.392	14.6726	17.4441	3.6699	18.3265	22.3597	7.68604	3.8652	11.753	13.567	97.0922	0.863995	6.14953	5.62775	8.45902	8.24375	96.5409	3.06075	18.2352	10.2066	11.524	5.79211	14.5848	12.9188	9.75801	22.6565	5.4291	18.1117	13.0598	20.6255	9.55489	6.74527	16.9586	13.8133	9.48013	6.31776	20.3481	45.7447	8.44001	28.8764	5.56521	13.1881	18.9023	9.64165	18.2505	6.74961	15.3149
CRP79493	17.5649	135.883	23.2364	54.3945	46.7742	31.114	21.6441	45.926	25.1616	54.429	63.2089	42.1604	156.19	37.4858	24.827	75.7348	17.2331	31.0837	258.993	7.60604	20.1422	63.2928	83.4597	43.9619	38.9406	110.68	20.033	75.2963	48.6136	49.4715	55.6778	64.5101	36.1063	47.638	86.1251	32.6473	32.7831	92.1623	79.5678	36.0328	32.3582	128.45	55.9452	43.3046	76.0527	67.8859	18.0258	35.3925	39.5708
CRP79520	11.1738	91.0854	28.7637	74.4939	52.6411	14.9492	80.0708	31.34	20.062	61.9294	60.7856	38.3368	185.075	0.586576	18.191	25.4716	23.5607	25.7712	117.158	21.7088	8.17084	58.2068	97.6547	19.6616	49.5089	156.488	29.9101	68.6605	89.9862	66.7511	18.0875	43.9675	54.1658	69.6075	69.0805	25.2418	27.2982	66.4826	26.6424	30.4981	50.7045	148.37	102.722	147.734	79.0697	54.9849	9.35281	29.516	16.3388
CRP79554	11.1104	49.0579	28.3856	19.2595	60.8324	16.6192	43.8363	27.938	26.6479	64.4578	28.1353	40.4845	45.3643	5.71367	20.9652	26.0247	42.532	21.2775	64.624	23.6835	10.4861	20.6893	93.9616	7.4942	14.2579	130.789	29.5012	101.963	129.025	30.0552	17.7988	66.6472	78.2285	35.2977	18.4953	40.4777	23.6156	29.4427	16.6115	34.2776	79.6103	40.1925	37.2032	17.6956	83.205	60.9888	12.7463	43.8366	18.8718
CRP79584	23.4918	60.0426	73.6988	48.1686	110.035	43.6736	97.7665	101.594	63.3261	144.655	50.0722	76.8399	42.397	62.4797	57.2001	41.826	78.8006	50.8749	41.5975	71.7258	29.8323	36.8579	196.479	11.8843	27.1322	238.841	71.9983	141.571	156.106	47.0008	47.1613	90.8664	115.668	53.3917	47.9943	81.1596	54.5981	67.9829	24.4538	87.9173	124.585	73.253	93.3483	66.7468	152.77	87.5719	49.2845	84.2339	17.3576
CRP79610	50.0546	146.487	96.2283	70.0485	114.275	108.019	69.9886	58.5409	82.3022	119.465	124.219	104.086	168.574	100.434	86.8173	113.1	78.4176	91.7675	223.177	58.8256	53.3947	93.7054	307.88	28.2666	87.9822	304.862	95.5956	205.379	169.02	113.222	78.0745	225.108	129.883	121.066	94.8903	108.284	82.2597	138.637	54.5278	131.095	182.98	176.553	258.438	99.6696	150.367	131.357	93.8066	164.576	78.7435
CRP79634	19.1424	110.353	86.2852	50.7312	46.4457	38.1039	59.5613	33.2913	49.8658	77.5678	76.6998	68.5474	90.7613	23.2624	45.2182	49.0105	38.335	49.4094	139.929	61.7087	35.8356	49.2417	135.432	6.78253	28.338	195.76	106.196	98.911	77.517	78.7484	57.0937	121.17	76.1331	79.7591	67.9297	69.3372	48.4879	68.9938	10.2118	80.3631	119.717	69.8824	190.835	87.3972	88.6704	58.0071	43.8271	56.6591	12.9805
CRP79653	77.2301	136.095	309.573	64.8003	117.165	157.266	247.547	101.003	203.52	213.977	92.556	339.87	173.066	35.4707	220.86	95.2755	66.0959	204.963	134.838	189.423	126.881	66.0936	360.787	31.256	64.1978	486.918	504.921	146.755	146.901	51.25	81.5848	284.139	243.854	105.059	50.4905	304.392	206.084	108.963	13.8409	287.699	212.787	102.495	177.54	170.243	114.299	205.669	209.006	96.7919	11.1118
CRP79684	29.4887	131.893	64.4707	36.4402	44.2443	49.4131	41.4189	24.6365	38.9717	62.0307	80.8208	59.7437	73.3892	27.2225	32.2597	28.4473	28.4961	24.7704	114.887	58.3716	22.6182	42.4771	84.5665	9.8469	32.002	167.841	79.4702	70.4698	48.7331	70.52	61.5982	94.7938	55.294	79.0175	65.3759	41.875	43.4151	54.4187	29.9475	62.7743	110.94	52.7509	183.357	53.2114	124.851	45.8957	47.2248	60.1814	9.52178
CRP79702	18.3841	62.5624	73.9859	38.8722	54.9822	49.8616	52.3861	28.8818	76.6108	68.2377	33.9266	108.213	72.8765	5.69153	68.2156	24.8695	28.719	74.1331	88.9349	46.2375	36.037	32.0209	113.788	43.4016	18.5748	197.862	109.595	95.2812	72.1445	35.2817	23.7445	116.791	99.6064	31.1039	62.4059	83.9361	111.199	68.2362	15.4388	73.2488	157.075	64.1998	101.389	53.5737	142.805	55.5747	43.5716	41.5858	12.6108
CRP79731	60.3535	328.668	78.1712	263.146	249.289	118.947	131.753	193.258	174.315	200.241	370.133	228.259	145.778	63.7338	239.92	290.839	162.138	154.137	169.174	138.557	90.184	189.292	276.754	685.7	279.405	124.104	108.454	235.987	134.334	307.129	373.004	152.601	225.545	392.535	284.428	252.766	64.0843	403.278	171.354	121.49	261.609	488.399	365.652	263.729	531.131	153.323	164.965	203.253	241.369
CRP79759	780.951	741.306	287.636	6.49656	675.415	593.297	689.761	361.668	109.429	320.143	4.03444	121.981	60.2127	175.484	100.647	0	625.832	81.9993	114.7	1861.74	477.251	550.885	530.247	0	1.6503	107.326	1806.41	358.907	602.45	0	15.9596	20.6778	10.5412	3.05296	1.98507	171.565	45.7744	8.04225	321.928	1235.84	327.106	695.068	1.77107	462.601	477.353	582.578	933.482	1255.44	7.42674
CRP79782	915.579	1000.24	0	0	927.856	998.651	664.44	546.942	0	0	1.44826	0	13.6515	567.475	0	0	558.605	0	0	1949.27	502.964	647.83	561.811	0	0	0	2019.54	502.35	584.118	1.89173	0	0	0	0.821951	1.06888	0	0	0	195.263	1061.57	353.933	647.771	0	2601.41	528.946	430.01	906.503	1075.51	0
CRP79813	647.26	505.606	0	0.1731	278.147	928.336	257.633	268.437	0	0	0.107497	0	3.54648	1046.15	0	0.254508	396.792	0.0520206	0	255.705	420.826	449.904	628.383	0	0	0.276744	348.011	316.294	279.035	0.140414	0.212621	0	0.324082	0.122019	0.952057	0	0	0.0714284	363.224	787.012	393.69	254.829	0	327.135	635.423	341.413	770.33	687.686	0
CRP79837	685.255	212.419	0	0	437.645	952.689	212.418	197.148	0	0	1.5236	0	7.18083	21.5982	0	0	592.67	0	0	115.808	529.48	231.103	772.523	0	0	0	309.327	567.631	632.866	0	0	0	0	0	0	0	0	0.506192	622.553	856.224	435.746	88.9697	0	302.205	661.106	485.753	1046.38	742.667	0
CRP79862	5925.73	1641.61	32.9264	25.9418	1667.32	5058.04	278.413	1262.58	33.5361	205.448	51.0329	51.1781	15.1856	3640.19	40.1036	41.0951	3565.06	46.827	6.88606	622.928	1669.5	1549.02	1645.41	4.36882	32.1417	129.24	1493.23	1046.24	1646.45	45.2091	96.6218	56.7335	60.476	121.399	41.2701	41.913	10.9993	54.4212	1078.17	2422.25	1313.13	781.261	1.23193	1052.99	4109.22	851.948	2814.95	2825.96	0.860987
CRP79894	18.5627	98.0236	0	0.0434345	44.2187	29.703	30.5029	29.0304	0	0	0	0	0.508507	29.854	0	0	60.828	0	0.0410816	15.6037	21.0692	40.1318	56.424	0	0	0	24.3519	76.995	120.835	0.0352328	0	0	0.0325276	0.0306171	0.0398152	0	0	0	26.496	36.4505	64.046	41.0193	0.0355229	50.2088	85.91	34.464	18.5307	60.3973	0
CRP79918	20.7781	75.54	0	0	42.4971	39.4672	22.8423	23.3445	0	0	0	0	0	18.6866	0	0	44.3192	0	0	19.6723	19.7414	20.3065	90.462	0	0	0	25.1442	84.9849	112.343	0	0	0	0	0	0	0	0	0	42.2029	59.2821	42.706	31.7603	0	28.3658	67.8212	45.6233	31.6567	75.1493	0
CRP79941	17.677	98.4667	0	0	48.017	40.7958	47.7755	34.6175	0	0	0	0	0	13.3988	0	0	53.9375	0	0.248422	35.4031	29.2801	41.602	69.8188	0	0	0	37.9477	88.9543	134.577	0	0	0	0.196695	0	0	0	0	0	29.6209	88.8172	58.9481	47.015	0	49.7728	68.0523	44.4598	39.7031	83.6129	0
CRP79969	61.0982	128.391	0	0	64.8106	65.0543	62.8395	36.1655	0	0	0	0	0.551635	25.0154	0	0	80.6134	0.113281	0	29.9686	51.3959	54.2781	104.973	0	0	0	59.428	109.039	158.96	0	0	0	0.141145	0	0	0	0	0.155544	22.5437	125.134	74.16	109.937	0	75.3287	107.433	49.5646	74.6176	103.107	0
CRP79996	132.404	249.597	0	0	84.4014	160.911	101.917	66.3545	0	0	0	0	3.32457	80.9364	0	0	81.1017	0	0	42.9094	76.8966	176.509	153.07	0	0	0	87.5613	107.576	101.668	0.153566	0	0	0	0.133448	0.173539	0	0	0.0781188	54.9933	117.708	81.4101	156.293	0	193.075	112.667	80.4009	138.58	169.225	0
CRP80018	75.0251	197.01	24.5406	26.5706	49.5835	145.277	57.8124	31.9842	15.835	38.4428	41.2516	19.6828	47.5996	55.6335	12.8934	27.1108	55.294	17.5189	58.6034	32.0095	51.9869	98.6735	113.578	2.46964	39.1013	31.6767	38.1936	97.6197	59.489	38.3686	40.9368	24.0878	11.2357	54.4129	41.2591	14.636	9.72755	35.9642	17.8087	94.0744	91.1424	97.556	83.0827	56.2316	109.155	59.3717	78.0015	139.048	5.8917
CRP80043	37.225	113.913	44.7628	69.3311	40.0587	59.2795	54.7559	30.4542	40.5	76.842	104.62	60.2614	137.035	51.4345	41.2613	46.1514	42.4017	39.3208	153.142	36.2052	49.6053	68.4828	72.41	5.03781	71.8438	65.2218	51.2835	90.0843	47.4533	91.5606	44.1379	71.9702	51.6838	93.4224	71.1106	43.053	35.1756	82.1634	16.9758	88.9799	151.495	49.2531	117.208	85.5747	132.621	46.9617	42.3105	77.4526	9.78644
CRP80075	38.6734	50.0572	35.4668	19.1022	31.8631	50.7572	47.5087	28.1449	36.0509	78.7584	32.1161	47.8015	47.7277	13.4088	31.9197	19.5231	40.5524	38.7844	82.5152	42.564	45.6798	18.4492	70.2184	1.58631	28.2271	70.3902	52.2852	76.259	42.0432	34.5807	28.614	59.3563	69.0847	35.6335	24.9844	45.4681	31.5145	25.858	10.3495	84.724	144.81	17.6144	53.1555	32.1057	93.7872	44.3622	47.2102	83.2934	10.386
CRP80100	69.4513	286.489	112.899	113.156	54.5447	177.785	52.3602	36.8989	41.6567	99.8647	192.517	73.6303	288.075	346.7	53.9515	145.655	55.3138	51.7147	428.509	44.7583	44.6728	260.803	135.804	12.6001	111.941	94.2088	100.301	123.738	58.6446	227.914	376.062	140.667	39.6525	203.473	151.481	60.9195	37.909	219.721	25.5375	73.6844	78.3995	183.839	245.855	91.2171	140.253	55.5012	75.3055	130.752	27.0919
CRP80133	104.426	185.746	294.242	93.9991	73.4793	349.409	118.925	51.8551	109.996	195.392	163	164.788	140.207	292.89	138.159	100.997	120.217	120.601	251.162	160.307	87.1181	117.132	173.475	9.84757	112.962	105.197	242.776	127.469	96.1233	210.859	116.348	239.926	58.6171	168.199	119.307	108.316	93.0944	175.59	16.6798	181.146	121.093	98.7473	269.366	142.629	153.768	106.551	108.601	174.326	26.0379
CRP80160	40.6111	101.252	44.4018	52.7664	40.4941	159.531	77.2486	56.6739	54.7393	210.492	60.0358	64.2004	84.5474	19.3006	59.6698	99.9507	91.0119	67.1339	95.4444	114.267	52.4052	100.753	59.4193	3.49699	73.3798	44.9511	74.0217	117.559	93.5874	183.707	64.3404	87.7814	86.6758	74.9333	55.4307	74.8243	50.0325	194.85	5.26508	128.753	143.742	90.9348	85.05	120.099	96.4159	55.3009	44.0395	81.2619	8.58591
CRP80193	232.449	265.19	74.7504	130.543	87.0911	503.987	30.4028	44.4463	108.767	216.753	302.457	129.976	194.172	183.725	129.977	154.703	220.709	137.845	281.099	35.8764	62.3445	181.254	151.531	13.3584	120.006	28.7967	92.6125	184.686	95.93	277.027	144.356	227.648	57.6287	259.969	197.316	96.0331	43.0427	203.621	32.6064	107.226	169.98	192.362	304.541	240.869	271.697	138.001	100.821	263.218	24.4646
CRP80223	74.1885	243.506	34.5965	86.1246	64.5733	263.135	67.5508	63.5642	97.0312	181.264	175.808	103.032	241.823	96.2725	107.82	165.102	124.134	128.669	304.79	55.6148	73.3837	124.113	141.001	8.41824	136.92	29.6465	47.3678	151.865	91.7853	338.947	200.44	134.198	72.9842	196.071	112.189	102.32	42.6022	283.629	30.278	155.451	142.729	111.281	256.135	122.815	139.622	114.596	77.351	206.584	21.9053
CRP80251	47.2166	138.823	18.6809	67.5248	49.9169	192.965	21.7678	38.5274	49.8535	139.209	113.276	77.6241	161.702	117.384	72.4585	121.845	85.5719	109.37	291.548	30.8878	63.921	70.5036	129.392	0.995269	79.528	47.6686	27.8903	151.211	93.4179	182.107	91.5588	159.32	39.7324	116.832	81.1911	43.6559	39.0957	177.675	2.99696	137.076	80.3801	96.08	141.291	67.9842	68.8639	80.849	52.6851	145.725	28.5715
CRP80282	52.3939	393.442	78.2516	311.731	58.6485	175.242	31.7581	57.5675	194.555	179.646	344.298	216.53	316.515	164.34	180.733	511.337	129.119	241.072	486.445	44.792	104.78	266.839	158.659	8.06692	295.601	30.8444	126.408	166.201	112.638	542.8	213.278	146.713	89.7306	352.157	238.285	166.442	109.66	785.208	8.67541	221.187	64.9472	526.482	646.094	363.855	43.7138	115.1	98.3932	148.354	27.8592
CRP80309	1153.24	880.035	565.908	1438.96	1552.88	784.435	180.391	433.91	417.319	428.085	928.168	702.133	217.778	644.364	943.573	556.512	761.585	539.773	413.077	1472.97	144.258	610.24	609.652	257.01	925.998	93.0974	504.445	849.218	129.874	1228.13	503.862	465.961	598.409	502.603	1109.1	1157.58	562.478	646.639	683.252	312.419	251.26	1475.68	1403.34	751.272	634.972	150.594	153.336	883.087	1715.26
CRP80338	49.0104	95.8027	111.735	362.024	153.76	61.5556	202.568	143.737	234.682	164.239	219.284	237.811	93.9542	1.20766	219.187	69.4851	60.0279	172.038	137.471	200.068	58.1135	42.7991	59.2579	93.1037	97.8529	145.409	107.764	91.7922	95.773	115.729	227.815	91.8658	120.867	275.305	223.963	262.548	181.629	191.332	51.8046	142.14	187.905	77.0551	62.7168	150.543	81.0398	126.681	93.8102	64.9304	100.916
CRP80364	91.3	994.172	193.468	1801.92	272.3	1060.97	272.465	314.445	187.513	142.652	671.667	167.311	161.174	484.539	312.751	396.204	290.808	169.22	100.689	151.69	276.036	927.02	147.524	206.41	1022.24	730.04	213.316	261.543	225.498	2048.24	1292.35	1190.18	168.658	1495.3	2230.96	412.059	99.8535	1528.18	327.665	396.495	644.06	265.039	967.489	677.338	303.641	134.831	343.171	738.177	482.98
CRP80395	9.4424	131.401	27.5098	45.2886	30.9716	85.2492	24.2392	34.0758	16.538	26.2485	30.6933	6.906	257.339	130.034	31.2404	16.3488	32.0295	11.8534	271.723	9.64097	18.3242	38.1902	28.4847	9.30199	24.25	46.7984	30.1897	67.1367	35.0478	66.4538	48.1353	222.808	19.51	55.582	59.4564	55.0894	8.77492	55.9734	28.0102	29.0741	81.9119	16.713	32.4473	27.7355	31.3874	19.0235	29.8231	78.4285	29.1128
CRP80420	5.30255	75.7582	17.5185	28.7655	34.4178	80.2812	13.222	33.8882	12.565	32.4198	33.6038	7.5154	115.103	26.4719	32.8954	11.6825	33.3075	11.5464	140.222	10.219	9.60247	45.6206	30.7149	3.88108	30.1997	76.2193	15.7198	78.0677	55.9622	74.2437	41.7571	174.741	31.1833	45.6584	46.2832	42.6204	6.64864	27.3919	17.8738	11.3631	93.5106	10.8644	25.8291	27.7235	40.8137	22.4978	8.52084	89.3891	26.2153
CRP80448	6.69386	140.892	25.0038	125.319	58.5075	98.1617	20.9972	37.4107	22.2501	35.7047	86.6259	12.2195	131.542	147.836	46.2257	35.6446	41.7204	16.2525	136.521	15.5052	15.5654	162.012	46.4743	18.625	116.82	95.4062	26.9436	95.2187	90.6268	239.615	116.822	236.738	33.2384	165.107	159.322	48.7955	12.3274	100.037	18.4821	18.4712	92.5479	58.1299	114.083	169.63	39.9927	26.4939	18.0705	97.8418	66.5144
CRP80477	13.0147	132.132	29.0776	120.244	52.552	86.467	21.0713	81.7767	15.9901	52.1487	126.814	5.57765	173.5	1.0476	23.3858	34.4285	22.2346	12.6794	250.806	23.3625	12.3013	179.22	33.2123	19.1535	116.394	69.4765	45.0474	64.0629	125.176	132.448	96.3921	95.9462	37.5997	106.769	127.242	38.6771	8.75614	98.1912	32.4422	13.549	128.184	44.2722	84.8847	95.217	45.0721	31.8832	13.3162	122.299	41.2384
CRP80512	22.7147	90.2094	49.7981	69.0528	57.5144	128.434	8.09273	23.6643	19.4353	51.163	136.57	21.882	80.7543	3.63392	15.4769	110.162	41.6198	17.0397	116.212	16.031	7.66961	67.187	62.9215	44.8156	96.6825	15.378	44.5302	64.2055	59.9015	101.104	143.146	85.4606	58.992	62.3075	44.272	27.5072	26.8889	29.455	32.1801	12.4967	238.576	90.4644	77.8393	99.2503	78.6613	42.0825	8.60579	91.2623	21.1818
CRP80532	22.8198	46.8741	40.7066	25.575	40.027	47.6489	12.7095	25.2443	17.043	23.7912	44.9199	18.1895	47.0676	11.8666	18.8993	16.2376	25.9107	11.1406	62.4897	19.0183	9.7104	27.5889	44.5036	28.2928	15.7496	20.857	52.0543	51.9902	42.871	33.8428	27.6063	54.7551	43.5291	22.9446	19.7734	23.721	17.5733	11.3528	13.9049	12.8438	179.434	21.9253	27.5718	33.8234	57.3572	25.769	7.54551	34.4873	22.3706
CRP80559	2.49355	19.4797	12.2565	3.26038	8.18757	6.39413	2.94291	3.54271	11.5453	6.8242	5.15387	11.7551	38.6045	0	22.1432	5.8832	4.23254	3.65205	31.2581	4.59248	1.52503	5.33494	7.85554	5.04585	6.77636	1.4216	3.36664	31.4273	4.1751	3.60644	6.18917	13.9276	13.873	5.64115	4.6189	17.5443	10.7078	3.17996	6.07763	2.7523	13.5415	9.60498	8.24192	4.08496	8.97927	5.82359	2.21561	4.28893	7.62382
CRP80590	29.0885	49.9041	17.9054	17.4646	15.2394	79.9187	58.7473	22.2252	16.3431	10.2609	10.517	23.4227	80.547	0.955685	17.6734	12.0609	17.6338	12.2465	144.912	14.787	26.6248	12.701	7.95524	40.2426	20.569	0.846105	17.5529	29.1469	10.2503	17.6011	16.2515	19.5488	29.3287	13.43	14.0688	24.9001	17.2887	9.17205	42.503	31.5336	15.8673	13.8834	9.52227	16.4112	22.7835	9.59837	26.6668	15.8101	11.7976
CRP80621	50.5857	63.0667	37.8948	45.6275	37.3056	50.3602	60.6853	26.0513	14.8945	15.4299	46.7861	20.1268	145.968	26.5866	21.9187	39.7835	23.8111	8.29104	144.02	39.8	36.3974	15.2793	20.5674	39.7411	42.0496	8.48221	37.122	54.0702	28.9595	35.2903	69.0784	25.3303	40.1297	32.1629	28.2079	27.7002	20.7983	16.6385	48.9553	66.5092	15.4525	31.111	26.0348	27.4203	38.4904	16.0373	49.354	21.7933	32.7519
CRP80652	26.2518	93.234	58.937	70.4374	94.4146	122.543	7.67048	28.5528	98.5525	34.6924	69.4235	100.562	58.523	45.0316	129.384	56.1248	83.4338	63.9138	106.595	34.8979	12.0805	56.7111	133.563	39.7127	45.3673	57.3957	63.5922	109.467	71.6137	102.109	50.2368	92.3801	86.6115	61.5037	82.8969	100.56	69.8602	123.012	37.2727	22.5056	109.907	80.6438	146.434	57.1501	88.0359	107.144	7.92624	60.0302	40.5211
CRP80678	24.5849	100.204	12.4836	63.7594	149.44	60.1768	26.9052	41.1939	58.7329	67.6044	47.0195	59.5526	221.605	0	69.968	58.5907	48.7757	45.5077	237.453	78.2769	33.0334	105.199	152.905	117.589	27.3317	82.8225	36.2107	127.169	77.1825	100.207	151.738	55.0739	96.9894	123.596	29.2232	77.416	137.837	103.595	54.4744	43.1709	135.407	24.5972	101.032	13.7302	190.615	192.729	24.2718	55.803	34.1665
CRP80700	25.4264	68.714	20.5827	27.5953	76.2281	38.2698	11.0901	16.237	23.0565	29.4585	31.8259	29.8343	74.037	6.8222	22.8461	34.777	65.2297	18.758	105.334	28.4824	21.2224	11.8261	56.1391	106.632	21.5305	31.5128	22.0902	79.1345	37.5985	40.5053	50.0364	52.5015	73.3143	40.2934	34.3301	35.5003	51.2602	46.3612	41.5399	38.3859	61.7238	54.7497	38.6894	71.3098	131.998	81.4276	10.7323	26.0685	31.5464
CRP80723	14.6961	81.4843	14.7902	28.5637	46.832	22.9165	3.91424	10.3711	9.278	20.0239	21.8431	17.7747	112.275	8.41912	15.1163	27.5931	35.8767	13.0534	186.658	16.1895	17.8141	36.8244	62.5647	86.0006	21.7678	21.5122	17.0533	63.0609	27.6409	49.4039	46.1035	34.1672	31.8213	54.2469	36.5704	25.7246	43.4573	54.3545	39.1272	23.7471	44.0162	33.8777	43.0534	71.1688	74.6198	49.9492	7.58127	14.9858	30.3596
CRP80749	12.2897	83.8854	22.9443	18.3104	29.3982	11.656	20.505	12.2664	23.7006	35.2828	9.32049	43.3058	175.712	3.04904	22.0117	18.3156	15.5128	25.2583	210.378	22.9243	38.5253	16.929	52.7203	12.9455	8.4639	13.9171	19.0932	67.5172	29.0692	8.76565	22.4909	31.9057	47.544	18.4084	7.15412	63.6902	98.9816	25.2681	40.0075	52.9593	66.5979	17.6017	26.5135	18.0992	36.9726	50.3575	22.8537	11.7696	18.5301
CRP80775	49.5273	67.5599	33.9103	18.5159	87.7497	101.396	34.7888	46.0108	49.9816	84.5709	14.1521	126.893	116.725	10.288	48.0544	7.3295	36.8038	65.4894	346.89	57.0406	60.2552	20.5091	85.0756	17.7813	21.7086	141.18	29.1203	106.3	66.4584	34.6606	17.4949	24.3371	33.0659	15.0599	19.5843	92.5214	68.4243	28.2109	85.182	72.7419	45.9569	19.7809	19.8027	14.7223	103.33	92.5641	53.6286	62.4945	17.0965
CRP80802	26.8166	83.6829	112.339	62.7555	171.102	186.955	19.583	31.3743	63.969	108.637	35.2603	147.718	100.585	127.49	52.4696	32.9532	18.2886	69.1513	114.472	67.5561	33.3141	43.0305	131.214	71.2228	25.051	162.44	57.0248	167.658	105.236	46.0573	73.4126	33.7912	63.7813	92.6859	38.3508	116.11	72.3555	40.693	107.233	48.5613	52.0514	41.5027	58.6567	10.2964	82.1928	94.847	36.4032	66.9554	66.6165
CRP80830	19.7158	83.335	15.9067	39.7101	63.3203	66.0047	20.7481	50.2605	48.6584	81.2514	40.4269	102.15	128.611	28.2132	45.0476	11.4857	32.7574	62.9947	150.543	33.1258	35.3553	41.4009	81.3736	47.2844	31.2544	131.136	24.2531	113.589	70.4933	45.4132	22.3891	55.1264	69.4708	33.0394	34.6109	75.0897	97.8241	28.2054	102.338	53.1449	117.85	38.173	22.3611	43.7379	71.6196	113.146	43.4353	50.1379	36.8376
CRP80852	10.6125	57.052	14.206	22.6739	39.6528	22.5215	13.8154	33.2769	42.7029	44.475	17.9302	77.9139	105.752	6.99593	32.1227	7.67477	14.919	31.9621	122.502	20.8135	30.168	18.5951	37.0381	19.4387	11.4366	60.7642	14.8967	60.4516	34.7535	21.8327	17.632	25.3723	30.7231	15.5229	19.4388	61.0025	83.8187	16.4911	31.4969	35.9745	59.7597	19.8857	29.2166	19.6712	67.2332	35.7479	22.3097	17.6649	18.741
CRP80875	29.7563	64.9726	33.241	27.2855	36.0367	68.673	19.5662	66.3526	25.5334	91.8445	18.8274	41.822	148.63	12.3181	29.7468	11.1438	24.2234	36.8997	149.827	34.6533	38.9972	30.9224	29.9817	63.6546	34.6562	53.3167	26.8601	33.55	53.3817	24.5925	44.6869	37.3289	30.0831	32.0561	33.3492	26.6879	113.604	35.0285	119.151	55.7176	70.1206	32.7484	29.754	78.3437	57.4032	41.2387	53.7187	38.9166	44.1891
CRP80907	14.5409	56.6108	15.4776	18.5072	47.9499	43.6186	8.75878	27.5752	32.0435	72.417	14.6323	57.6398	89.8424	11.318	28.3773	10.9084	22.6748	38.0017	109.693	18.4309	21.1374	13.6964	57.6966	23.0399	13.1719	68.9526	15.8911	81.6203	59.2879	19.5758	19.9285	34.5611	34.8632	15.3446	10.9861	64.8398	122.452	16.2493	45.1375	28.9262	78.3608	24.0298	19.1368	17.8378	66.8824	60.5017	23.8134	28.9608	16.4969
CRP80938	1730.34	2641.76	1847.5	3662.81	995.215	2877.73	1136.42	1425.5	732.406	2786.27	2057.64	1638.49	422.656	257.347	1454.93	1123.18	1456.12	623.866	496.907	2228.22	166.251	4634.52	308.654	3792.11	3587.22	278.063	3364.21	740.401	298.516	3989.16	2224.54	740.964	3239.24	2307.48	4448.02	1125.64	1380.42	3710.58	1256.94	376.904	1303.77	2282.54	3507.19	427.454	1825.14	823.568	375.059	653.575	2945.49
CRP80963	101.048	37.9343	181.205	109.049	228.604	102.282	31.5408	41.3539	78.1989	132.143	58.8877	125.359	48.5697	1.07023	70.1889	38.3409	85.4373	37.0464	69.5087	549.565	8.13161	28.4465	129.411	16.143	43.3587	250.144	112.016	143.983	121.05	42.3058	104.828	57.1867	173.983	56.8163	39.1157	133.846	131.198	54.7805	24.3049	16.51	56.861	21.9492	46.5318	16.3361	128.516	85.9901	22.3151	101.804	24.3906
CRP80981	26.2685	11.6544	11.6537	11.2049	20.8597	5.80131	14.0623	20.3062	13.9194	43.1776	7.51505	24.4734	18.6933	0.910525	22.451	4.61286	9.52412	5.38773	26.7068	39.3142	14.0286	5.10923	6.91447	4.83236	0.853902	48.3674	22.0943	42.9087	17.7563	13.2701	7.15682	24.045	31.3831	5.52886	6.98443	31.6313	26.8715	5.45586	15.3171	14.7399	32.6987	7.95368	10.2636	14.6705	31.533	7.45132	11.1678	16.7367	13.0654
CRP81010	79.1107	58.7591	7.45057	7.31796	12.8027	27.2324	4.86819	7.23976	5.58544	51.4329	2.84034	5.25779	101.203	2.06482	36.2792	3.90034	5.10059	5.11317	138.431	6.93952	6.32771	14.0499	16.7174	4.56794	4.04323	105.296	8.89398	58.0063	39.7831	6.38133	11.0112	35.9497	12.3307	6.3191	6.70817	38.5959	33.3981	4.30307	6.25228	4.74257	12.5898	8.46942	3.89025	14.4981	16.773	42.0287	14.6887	86.1655	19.7641
CRP81034	58.7313	31.7138	19.3482	25.0764	73.2739	28.0502	16.7602	27.1524	30.392	34.0447	20.9079	43.3739	56.0658	0.419289	29.3368	29.0179	25.4989	12.2112	59.5146	145.123	8.62812	21.4534	46.1994	18.7098	9.73206	19.6743	25.8458	73.3795	19.4195	42.7544	27.3793	50.0013	60.8593	32.2431	21.0713	64.842	47.0274	32.0009	14.2831	14.3738	40.4429	36.9047	47.0942	35.2004	58.5866	12.2824	6.55688	28.1791	63.3061
CRP81060	282.32	146.133	126.745	250.978	266.587	278.363	55.3297	71.2282	113.616	54.4112	253.604	175.229	102.371	141.791	185.341	153.234	129.043	73.01	84.0451	510.799	17.2935	161.64	229.971	118.55	167.132	88.4114	126.915	202.166	51.5983	264.931	210.745	169.482	111.499	195.906	157.709	241.751	139.327	236.579	42.8051	37.3062	89.615	284.452	352.542	188.909	169.942	43.5757	22.5074	138.332	294.208
CRP81090	124.95	612.448	160.608	149.456	183.055	128.029	123.034	231.816	224.944	164.54	390.937	273.251	149.601	137.469	171.905	418.473	196.814	170.789	153.262	109.231	119.992	129.751	161.137	272.946	168.833	156.977	126.773	133.222	117.354	315.814	440.435	257.344	187.551	197.124	371.415	238.435	154.884	414.008	48.8465	169.39	170.26	635.31	189.575	111.341	203.497	76.5469	202.33	101.526	194.476
CRP81119	13.0714	72.1033	67.2543	59.386	66.6686	32.8741	13.0166	21.5007	32.7144	32.3153	46.3428	34.9069	82.6439	7.33478	26.1543	40.692	28.1914	19.7999	133.216	52.2355	7.04631	49.4788	49.1105	45.7803	21.3476	29.737	47.1413	57.9037	35.3153	53.2621	64.1361	40.488	66.9619	55.9204	41.2903	49.9979	75.1884	54.1887	19.9122	21.3296	55.6709	33.8896	49.1187	31.6574	69.4977	42.6757	7.44517	21.2347	35.7378
CRP81142	5.86131	28.7979	15.9479	7.96734	15.3134	8.48228	29.845	11.1475	11.2199	25.2024	5.39762	18.7937	38.4617	1.93857	13.5723	3.49909	11.8206	9.67076	60.0902	8.4016	20.3194	5.46309	13.8755	6.92855	4.2581	22.4979	14.2915	34.2983	24.1402	5.28781	7.49865	14.9763	19.4497	5.47032	4.74249	17.5888	81.522	2.6472	10.4316	29.1449	45.1457	6.38682	4.4851	15.3301	23.5511	14.8566	17.2741	11.8332	8.87154
CRP81170	6.60572	79.1512	21.5913	42.0952	39.2171	24.232	4.4503	14.5145	34.6722	19.2939	39.7542	47.5136	119.696	14.6714	32.8142	17.7981	26.3257	27.7264	180.405	11.7542	5.51759	64.6451	54.269	26.1153	18.6163	65.9049	21.9994	52.8763	49.6373	37.4195	25.987	32.8567	46.3885	24.215	42.7862	38.4992	173.308	31.4104	11.9262	6.75109	78.8772	65.7997	35.5871	38.5143	47.9918	45.8208	4.076	18.5293	45.6291
CRP81198	14.3188	94.8372	13.9962	35.902	41.8068	27.538	8.7929	7.08757	27.9972	24.1696	28.7366	28.4316	135.437	8.46419	18.4029	23.4607	17.0893	23.2571	149.412	5.47158	6.61356	12.4455	57.7542	9.0547	14.5921	21.6838	9.42458	59.5441	29.5004	20.0623	27.4393	35.685	31.3677	18.5588	27.0597	40.4436	160.671	18.7653	5.45311	10.1866	41.4619	41.8589	43.065	15.119	43.2512	45.8208	6.18472	15.2687	38.3064
CRP81226	19.4804	38.9056	26.5493	24.3134	68.3252	35.9662	14.3119	16.6622	27.7901	13.0476	42.7083	34.7376	34.056	2.11686	25.3506	20.4273	25.5081	13.4652	56.6694	7.26382	21.6438	26.2574	33.7993	17.3447	15.0877	19.9908	22.7244	45.2306	37.0002	43.9526	33.7041	45.9956	56.3147	32.5632	29.292	59.9909	41.6486	29.6681	20.1792	26.6085	48.5975	21.4392	38.3491	25.1315	47.766	34.6468	11.5394	16.2128	35.7359
CRP81253	28.2832	321.818	19.7471	142.881	62.2638	31.7301	6.67604	32.2417	42.029	5.09236	100.475	24.1546	571.942	46.0065	29.659	50.9747	52.8658	30.9414	932.077	7.11619	61.8635	108.417	90.5981	57.2329	49.6396	60.4672	25.7758	30.2823	86.9434	129.537	105.818	111.934	138.473	74.0569	123.271	7.65375	40.3771	123.987	61.0371	60.1599	44.3986	51.8787	135.759	43.4381	45.2286	73.041	26.7596	26.4815	68.4584
CRP81294	1326.28	612	646.438	599.5	140.234	273.215	4678.94	1460.37	17.6744	37.9229	202.85	30.0736	60.1105	72.849	15.1512	70.8173	379.561	9.25799	76.3124	590.597	1909.05	22.297	42.5547	306.341	11.9247	21.8896	682.276	31.9644	96.4314	360.161	454.677	257.788	1186.66	417.074	437.036	30.1315	18.4172	79.5001	4146.87	1841.05	20.8044	87.5303	253.549	16.0057	352.021	9.60758	3130.52	40.8567	503.102
CRP81320	22.2924	79.097	70.7066	159.698	81.6337	93.4014	44.2567	61.4483	73.4762	35.2634	90.3589	122.797	75.825	161.815	80.1486	77.2241	43.9203	46.0732	102.376	40.2035	38.3451	24.6989	73.2797	66.0539	55.1718	19.2906	67.0753	56.991	39.3667	49.514	68.0017	71.1621	89.8298	138.588	93.0394	103.846	36.8256	119.788	57.0024	96.6648	44.7899	78.859	97.5215	62.3606	44.419	33.2545	43.4275	33.7932	91.2819
CRP81341	27.7275	62.0193	22.6643	61.4958	62.7815	59.8287	29.2124	56.2861	48.661	32.1456	61.403	74.1588	65.2904	7.89323	50.2303	44.3221	26.2381	28.9897	114.048	48.188	31.0205	28.938	52.9449	60.2138	41.3512	13.4944	40.5405	49.0306	28.6623	50.8618	50.3573	48.1761	76.3043	30.599	33.1597	62.955	49.1224	64.6833	22.6645	72.3129	57.155	52.0997	29.585	108.019	62.0037	23.6914	31.0466	33.2078	31.0151
CRP81366	14.003	38.7288	13.4081	23.1838	40.3061	23.0834	67.6405	38.5988	31.9168	25.9326	17.7199	27.6763	62.6361	2.41531	26.4007	23.5987	18.7966	24.6534	108.796	21.1393	26.5079	34.2393	38.7998	78.9357	25.8223	31.3628	35.6514	63.3366	25.1208	26.0391	32.858	31.8169	89.4814	27.6562	22.8867	32.4802	27.4157	21.3409	42.6626	51.7501	44.3028	187.134	32.0877	24.5784	61.8462	37.7348	13.8247	28.303	21.4065
CRP81385	32.4358	120.133	34.6589	52.3009	56.5771	30.3767	33.2547	25.5867	37.5892	21.9382	39.9748	28.6163	270.829	9.30831	30.2984	32.9034	14.0206	26.7502	433.318	13.4976	20.8437	58.5344	44.3615	71.3433	68.2175	41.808	34.9582	47.8864	38.961	66.493	62.3886	36.2674	70.2379	64.8718	49.3257	45.6429	68.0326	80.5157	62.7302	34.0504	43.7972	139.685	62.9276	29.4563	69.1588	58.5246	30.9089	24.6477	50.8785
CRP81418	117.71	51.2601	76.0319	47.4859	123.174	74.6171	42.841	53.7844	27.1557	31.2576	38.2269	43.8053	36.0331	0.396992	40.9714	27.1515	34.6821	18.3227	70.42	64.5274	38.3748	24.6213	33.1621	35.2633	17.4239	35.6159	106.809	42.5464	37.1607	51.8345	59.7676	53.9162	80.7819	63.6399	42.4542	51.7844	56.5525	38.2217	97.1694	82.1102	75.9987	40.7093	63.7684	11.1095	94.1753	18.6068	51.938	49.2566	51.2691
CRP81448	30.9626	206.917	111.852	324.067	131.674	71.1477	58.2307	49.2168	223.166	86.8799	129.12	144.234	285.389	158.762	156.492	190.273	74.1049	112.041	444.849	108.539	44.8819	279.604	91.6062	107.408	99.9879	42.411	55.7025	126.946	44.8153	113.408	136.501	61.7944	117.05	115.734	277.347	239.395	127.303	577.792	71.0563	105.412	203.29	470.205	339.507	211.21	46.584	125.698	62.1293	67.602	167.202
CRP81477	153.882	669.963	132.834	685.925	267.251	53.8085	336.81	279.999	630.209	785.851	232.346	365.584	784.792	1936.79	489.468	605.107	224.733	468.491	1745.77	321.003	99.8166	254.405	434.133	155.695	228.1	239.263	101.993	276.024	406.245	192.212	229.781	119.085	275.52	316.479	503.015	522.42	637.477	1157.9	340.967	212.312	309.816	461.878	642.582	85.9403	208.793	1168.63	220.978	343.461	278.012
CRP81507	32.5103	189.178	42.6205	69.9419	58.226	102.312	14.983	38.9981	45.8939	22.6398	122.272	54.5196	168.956	23.1409	32.8203	209.896	41.8595	46.7892	239.465	10.6269	22.0466	53.4602	83.1907	65.7866	155.158	28.3378	47.4486	65.8355	34.1618	92.4856	121.216	87.514	36.7727	125.282	101.879	33.591	58.3636	113.467	33.5619	27.9879	36.523	113.104	117.538	29.7105	58.624	50.6821	64.3253	51.2073	56.6813
CRP81532	50.0972	81.303	38.1598	37.1047	53.7861	23.4279	14.3141	26.7793	34.2669	22.0427	50.2439	43.3305	123.434	16.9553	30.035	33.1986	27.4157	28.3394	175.688	9.57804	27.8089	38.6597	67.2306	25.164	32.2079	24.5966	27.3432	53.7546	30.0371	34.2827	40.685	61.127	41.1387	31.3225	43.2212	40.6293	51.3718	33.6841	46.0829	36.6607	65.172	36.5888	41.4484	37.4179	64.6451	74.1339	26.6338	31.26	29.1749
CRP81558	13.7014	113.209	31.9655	68.4691	56.2011	30.832	15.9066	36.2376	39.2482	34.6377	54.4918	41.9339	142.274	10.7286	44.6269	39.095	28.7602	35.1599	162.372	21.078	18.1939	48.857	84.8034	47.1525	107.397	41.9793	31.5614	87.1638	71.2522	64.033	46.9498	55.7073	109.334	52.9499	44.1783	61.9977	111.772	78.5878	78.6602	32.3425	100.459	72.0619	92.8308	90.7568	49.3521	110.515	13.849	51.9738	60.1293
CRP81586	40.1737	52.258	58.4851	19.4314	161.954	64.9332	39.3053	57.6019	37.8379	38.7824	19.402	50.5881	102.594	6.62224	48.4021	33.0514	26.9447	35.7244	100.362	18.162	30.4945	10.9726	63.3007	27.6746	49.6511	17.6649	51.759	124.137	24.4866	24.4159	51.9475	92.7717	79.8928	72.2461	13.6211	206.557	82.2939	16.9797	13.6719	85.3533	87.6877	55.8546	23.0589	58.4179	80.1898	92.1351	38.7128	109.02	48.3472
CRP81616	104.322	59.2142	294.085	47.4376	270.021	115.802	143.656	54.0384	64.8349	62.022	122.489	123.416	52.9797	5.91752	108.304	49.5573	19.5242	90.4136	43.6871	70.0767	44.2478	37.4492	57.7765	63.7558	178.853	13.9707	224.036	103.45	18.6836	90.1243	113.47	73.7167	164.539	155.755	59.5054	400.535	138.655	53.573	27.7307	130.41	157.199	105.951	80.6567	94.6269	95.5417	101.884	48.3863	141.598	214.065
CRP81643	9.40824	28.9829	8.18804	9.16763	6.04125	9.67818	6.58477	10.1763	11.2256	5.20002	2.90717	11.3236	73.3609	4.00665	3.4248	7.31314	5.17286	9.78934	115.583	2.82408	41.1478	12.6391	4.47521	5.53436	5.79728	4.054	10.9891	22.1879	4.80827	4.74672	11.0211	15.1943	12.8546	7.01227	6.07928	8.40764	8.77089	4.99027	11.6656	154.183	8.85579	6.32092	9.89066	9.74496	8.55272	4.42204	20.845	4.73451	16.3893
CRP81671	12.8676	47.4827	8.31667	10.3243	10.3981	26.5147	10.3322	11.3554	4.08305	5.56031	10.4823	4.89807	50.6026	0	3.78006	14.4569	6.07326	2.46244	103.385	3.53818	103.665	10.4222	8.94589	7.43954	5.86971	6.54997	14.7423	26.3171	3.75114	12.2298	25.9667	36.2788	13.2544	13.9776	10.6657	6.01908	3.33805	8.52044	11.201	438.386	11.4177	6.57497	10.9902	6.49335	8.94935	6.192	48.7733	10.9387	19.3898
CRP81701	9.61358	63.4399	24.0358	22.8546	38.8087	31.6952	4.70051	8.30584	31.2212	8.90185	16.2205	28.1494	76.4482	0	28.9439	17.4015	17.2061	14.9631	89.1681	6.70359	3.96638	31.3421	25.8304	12.9691	6.22035	37.8437	25.2177	39.4918	34.4928	22.5116	24.0622	62.1464	41.5662	10.3566	14.2162	26.0154	28.5466	31.6604	6.97369	6.31617	28.6676	26.4506	16.6889	11.2494	14.3159	51.8127	3.16372	11.049	29.3928
CRP81727	52.553	33.0747	70.7942	27.5593	39.2177	35.6718	98.7819	9.34792	14.5066	0	10.2688	30.0971	28.2318	1.24417	18.9759	10.1301	6.55907	4.14109	125.118	3.96678	3.93884	19.8419	14.1722	15.6389	4.20047	0	55.0937	25.5332	0	15.6487	23.6959	49.8608	76.3635	15.5413	15.1577	40.1546	20.1243	15.9209	4.70918	4.26517	18.0995	8.50549	9.01575	14.2433	12.0841	8.33048	1.52599	2.57282	51.9836
CRP81754	1.13142	53.9544	3.28618	7.26231	4.01898	2.61114	2.68398	3.87746	2.40691	2.68898	1.87916	3.24664	144.067	0.455359	1.73627	1.48302	1.09741	3.63748	155.791	1.36642	3.51749	15.0082	4.30916	1.8316	3.22843	1.9351	4.58273	22.3242	2.13121	3.10913	6.93807	4.20736	45.1711	3.98162	5.54763	4.40891	3.41133	1.99782	1.37883	4.44893	7.08514	7.78242	3.4647	1.73766	4.58353	4.57337	2.84838	2.91908	5.88068
CRP81781	4.22932	27.2423	3.03725	8.61811	6.80824	10.4578	11.3646	8.26502	2.83525	2.61081	3.17772	4.17954	35.0771	0.0607915	3.15244	2.17786	5.95185	2.18526	39.9921	3.83083	10.3927	8.40231	5.22016	1.83392	2.25764	0.861138	7.34168	21.902	5.21623	3.71384	3.96964	5.61693	8.7734	7.21397	6.17186	2.20725	3.20865	3.33393	18.4077	11.6705	15.534	11.6365	4.4052	7.42343	16.7471	6.5126	7.4562	9.42834	8.77449
CRP81813	6.9528	86.7024	5.54787	18.0048	5.53444	28.6535	4.57179	5.33956	1.55367	1.78835	5.86556	1.86619	150.318	3.26465	3.45496	7.59454	8.02834	2.12886	262.003	3.04888	7.34022	36.8346	9.22385	5.35978	11.2468	2.83133	6.57109	25.3712	6.75623	7.66164	19.2151	10.5319	4.19981	11.0272	15.4223	4.47977	2.26876	9.74367	14.122	7.42303	13.485	15.486	9.17312	11.1868	20.3544	5.79929	6.78255	17.0841	12.1472
CRP81836	6.28433	68.6454	8.70514	18.1519	6.45301	17.4039	7.25368	3.18529	1.88737	1.9009	4.03586	1.93211	116.751	0.657601	2.23739	6.26032	5.4097	2.28978	122.088	2.9979	6.53385	42.4873	7.00312	9.41039	13.8332	2.50794	10.6908	25.4915	5.91877	10.9069	21.4705	7.03894	3.77605	12.0055	16.8448	3.94541	3.01443	9.70958	11.1049	7.36997	12.414	24.2068	8.43083	8.10738	11.1661	12.5318	6.7627	14.4354	19.5981
CRP81864	4.01684	26.2814	3.77873	4.52336	4.60679	3.25272	2.35789	1.82654	0.529112	0.913551	1.63862	1.7333	40.821	0	1.29773	1.93978	3.20403	0.906248	84.6751	1.91493	7.21914	11.3079	2.08754	0.855613	1.43632	0.602643	7.02176	20.566	3.31858	4.28076	6.94512	5.399	5.08123	9.29987	4.49197	1.71632	3.18714	2.95533	3.86464	7.72973	14.6383	4.65341	5.24086	8.44201	12.6215	1.13942	3.86133	5.63043	10.342
CRP81894	4.5356	26.4692	3.2243	3.67588	3.24111	6.87259	1.60589	2.41451	2.0639	1.48478	1.21748	2.25369	91.8084	0	1.51862	1.80154	2.08299	1.25198	110.097	2.19936	8.40586	10.5861	3.10203	1.94687	3.54833	0.783576	4.89897	18.4157	4.53066	2.5842	8.12723	4.74154	4.77156	4.66405	3.59422	3.04986	1.6011	2.42692	4.18744	9.95562	14.2049	6.42867	3.20674	7.59916	11.7221	4.07413	4.95277	5.71942	6.72352
CRP81921	2.27799	17.4089	3.81715	10.1541	4.0799	4.38105	0.907375	2.13213	1.78164	0	3.15291	1.16728	31.2057	0	0	0.746477	1.72619	0.610308	40.337	1.89141	1.45125	10.966	2.81168	1.15242	2.32147	1.62339	3.2294	17.2473	0.893951	4.11836	14.9669	1.53092	2.6615	4.29459	9.30799	1.2329	0.780496	6.70401	0	1.96436	10.4379	10.9684	9.135	10.4958	5.26184	3.06933	1.96786	2.84384	3.4824
CRP81947	2.88047	62.5803	6.20576	17.6087	6.38725	1.97848	2.07617	3.91072	3.99075	5.33444	5.12587	4.95514	173.404	8.98454	4.79925	4.0453	2.24509	3.19713	214.083	10.6382	1.41563	12.9858	4.71622	1.4572	7.40851	1.75949	6.83362	25.0187	1.13038	6.69545	19.1506	4.10208	3.7775	5.68901	8.23882	7.7392	3.24273	5.14679	1.88055	2.83873	8.32765	16.6997	9.90086	6.31986	5.7761	3.04944	1.4219	3.08226	18.2427
CRP81977	1.42545	25.4184	3.18477	4.44774	7.12709	4.11215	4.19533	4.36173	3.23309	0.384977	0.986465	3.28691	35.3344	0	3.06249	3.73685	1.18818	2.76877	44.1714	3.68514	2.90598	6.48073	5.7809	2.88449	2.42109	3.0475	4.04159	20.6038	2.79694	2.31935	7.41436	5.90748	6.18588	4.70284	4.95079	5.11109	4.02925	2.22861	3.80004	6.63765	14.9681	7.84393	6.23587	2.73656	12.5372	9.60316	1.84708	3.55906	5.44776
CRP82003	0.977118	36.7767	5.11663	5.55324	6.78134	5.6376	3.7191	4.5024	1.33737	3.82646	1.6905	1.815	66.1297	2.0646	1.98682	3.12187	1.66596	1.43981	74.9241	3.72459	2.02311	9.01548	5.42716	1.60652	3.07028	1.56675	6.48082	27.0139	4.40967	3.88635	9.76355	6.07419	6.97203	9.05706	2.8946	3.60271	3.89187	3.0104	4.65151	3.20183	16.23	6.04896	6.05563	2.6262	13.8892	11.6844	1.62789	4.87932	9.33582
CRP82025	6.36966	83.1031	5.02278	12.2478	19.1253	16.814	7.03113	6.79806	8.12712	2.69847	10.7867	9.85574	129.051	3.36784	7.43656	5.89348	4.16423	4.48381	130.376	9.82323	5.41059	22.446	17.6178	5.05467	13.9158	1.06806	9.61172	37.0222	9.41041	7.76741	17.5059	15.7239	10.6731	23.232	12.0437	40.7604	9.07193	13.5078	11.4155	7.75437	43.8748	20.6181	15.6627	6.90543	25.9197	27.9348	8.5697	11.9538	16.038
CRP82040	10.7629	89.6714	11.3161	29.3497	25.1349	26.7873	4.81949	11.3045	40.4053	15.0469	19.6286	33.0905	138.766	4.07691	27.9813	10.7882	9.59505	20.0152	416.397	41.6714	5.16275	50.1182	31.2575	10.2492	12.9039	12.6331	22.0537	44.7389	18.8823	8.24111	26.3446	31.202	22.825	27.0544	21.7302	145.971	24.295	20.0296	11.5734	12.2292	91.2195	24.3871	23.0805	25.2811	29.248	110.896	10.9384	28.4535	30.9711
CRP82067	27.6803	62.8572	21.6453	35.6052	46.9787	27.3779	6.33538	7.97164	31.0508	13.2427	26.7086	41.1331	93.8935	11.8566	41.5072	23.3243	18.4582	19.7053	103.363	26.2959	13.7044	34.6872	60.1028	17.2039	16.6565	13.5264	22.9039	58.4268	32.898	41.7501	15.1554	28.4351	17.4242	31.3106	31.992	72.3377	27.0969	38.4033	17.469	16.6403	56.2697	67.9992	32.0029	35.2243	39.6272	95.3711	13.7615	24.8474	21.1576
CRP82100	36.6754	177.684	14.0361	18.1644	100.86	64.0034	8.77719	6.45464	9.03019	21.6444	8.64825	6.78638	290.634	3.82683	6.98313	2.44815	18.3217	7.18745	400.877	17.3788	9.25944	108.619	139.875	7.90252	7.38278	7.26009	45.1155	99.1041	81.0244	8.84067	21.5678	8.29193	5.78132	7.04228	5.27276	9.00581	12.5659	10.8683	8.27691	21.4353	78.5787	103.244	6.18991	48.5038	56.3559	278.193	11.6504	54.9708	22.3226
CRP82138	171.796	262.462	190.097	257.815	236.074	241.428	19.2605	125.329	322.472	257.164	440.936	416.688	296.619	603.568	465.487	238.286	359.364	396.366	371.85	145.853	50.4729	341.695	295.296	152.887	227.116	178.259	141.053	286.096	321.854	361.106	230.126	188.103	139.995	393.564	366.277	338.326	547.356	621.721	188.399	77.1386	316.601	267.36	508.152	402.736	248.33	425.364	49.1154	423.909	208.964
CRP82167	20.6169	131.461	64.3451	73.5194	114.708	69.4905	13.3201	46.7039	237.647	95.5182	55.5408	256.16	209.635	41.317	185.396	30.6455	96.6358	188.371	270.978	23.2947	20.3652	39.5624	180.64	25.3758	32.3458	164.191	39.4292	162.289	201.182	54.4109	48.4108	71.8962	95.3578	77.4689	47.5921	179.223	308.187	71.1516	29.7876	34.4569	170.865	68.4208	58.5782	206.958	103.175	213.639	15.4231	87.3854	173.507
CRP82193	48.234	309.685	141.945	396.417	248.238	227.987	5.75637	91.4312	195.415	143.618	485.584	257.365	177.514	113.337	217.125	164.349	283.164	158.414	88.3229	30.4303	11.4353	365.809	308.461	342.587	475.894	243.179	132.481	227.385	303.985	540.391	328.469	221.479	254.335	466.881	500.854	175.334	246.905	545.201	61.4135	37.9097	404.517	259.808	563.562	189.067	345.199	260.606	5.56749	184.141	344.834
CRP82211	59.8627	252.552	240.117	513.075	230.573	267.959	17.2289	110.093	351.445	262.081	276.375	404.33	174.011	139.484	312.449	249.392	356.211	250.326	131.209	68.9141	20.2505	321.314	308.018	281.942	189.556	215.049	194.685	272.439	312.4	500.241	222.339	317.139	504.134	270.151	437.708	356.673	532.55	773.975	67.1936	86.8194	606.516	362.159	432.636	268.289	317.353	305.18	16.0712	134.023	290.593
CRP82237	31.4969	181.754	109.26	187.393	158.545	244.851	4.69555	28.9311	297.475	70.2009	133.994	282.357	298.459	608.337	299.779	159.056	159.786	182.271	195.413	24.6252	16.2217	229.118	253.015	89.2305	85.5948	107.741	67.4139	128.706	157.171	215.304	135.782	137.105	131.925	255.02	188.576	245.115	324.202	342.723	32.3237	60.8393	92.1631	247.209	166.313	114.06	90.7208	136.697	14.2386	86.6434	99.3405
CRP82264	88.7279	141.128	112.173	74.0844	233.588	327.966	11.4934	136.738	169.797	138.401	80.992	180.088	206.671	118.279	231.408	66.3767	268.94	166.517	167.514	124.472	18.5296	88.8976	216.74	63.9361	109.388	160.391	202.308	171.595	194.309	137.092	79.6239	195.08	169.043	70.1737	136.53	161.633	293.029	166.226	160.877	63.2995	196.558	123.849	116.131	143.583	201.488	225.105	23.0746	240.267	95.2784
CRP82310	5.30512	150.806	17.0194	48.9927	52.3394	25.1147	4.52731	17.7071	69.2807	44.6731	26.0571	55.6232	407.114	13.0846	46.2589	17.6518	39.9943	56.4155	600.224	11.1301	6.23955	55.0054	74.7384	13.4879	21.2558	66.3066	11.4603	68.7854	86.9053	33.0523	39.6223	47.0496	44.7727	26.8416	38.2404	41.5227	89.3917	54.3442	12.0187	9.5717	63.7146	77.0991	37.2917	39.2763	45.4392	78.0786	4.90183	18.2271	81.9318
CRP82337	80.4596	79.7078	84.8886	43.8346	314.225	206.32	10.6829	37.3319	202.768	72.4333	42.0701	180.948	134.13	7.19607	128.961	43.943	112.455	172.45	130.034	56.0084	17.0862	38.2541	282.165	40.7038	12.1474	439.596	85.095	219.469	505.195	48.4873	39.1582	83.1115	262.617	53.3712	32.8761	185.073	369.096	108.528	13.6186	38.5454	104.685	67.6424	45.6275	41.1906	131.842	391.48	27.5816	96.7252	40.9998
CRP82362	19.95	160.858	61.045	165.137	78.3079	93.7882	10.9195	36.6373	72.1208	55.5975	108.208	84.1519	148.118	84.2485	56.0835	92.0923	61.872	50.2988	223.398	43.4588	8.00644	99.3875	108.42	74.6943	73.3347	49.7257	63.6299	66.8663	57.9418	133.258	110.601	105.747	71.1644	100.901	115.305	67.2879	56.3338	171.526	19.6732	37.4981	93.7185	151.942	122.268	64.5358	112.815	62.3311	8.13528	54.1423	107.847
CRP82387	44.8421	112.256	69.5742	147.321	78.7011	76.1259	60.9352	52.8121	60.6172	48.1436	81.527	72.0538	170.092	30.8032	80.9632	32.8354	67.2885	42.9384	277.28	42.4347	39.1483	174.705	104.448	68.8958	79.7362	90.3454	70.5216	87.5132	117.75	140.921	41.2228	133.814	93.6022	102.281	152.237	81.6474	80.5186	145.307	78.4297	57.5726	132.118	143.179	104.946	203.633	90.7912	152.541	58.5499	61.2792	88.4387
CRP82416	51.776	215.731	61.4959	71.3593	139.185	123.611	27.7614	49.7032	29.8821	13.8226	171.988	17.8397	258.938	218.501	14.8864	37.0532	141.694	17.0604	360.552	19.2486	131.106	113.003	283.012	66.2352	52.7641	5.93755	45.5588	143.504	112.802	106.086	119.258	64.3257	67.4458	235.051	68.3311	26.3313	49.2429	52.7616	147.773	135.379	12.4984	614.851	147.53	23.7643	202.286	220.112	106.934	52.0067	156.936
CRP82443	51.2633	42.3287	109.926	14.7084	252.485	31.7301	69.942	73.8166	18.8025	5.09237	26.4236	11.4734	59.1929	42.2122	9.9466	7.33728	116.805	5.84098	49.1875	12.6757	68.4703	27.1043	293.405	55.4444	29.6237	5.03893	34.1291	192.779	115.616	41.7586	215.507	20.0636	246.656	125.897	19.7426	21.3667	42.396	8.23689	190.292	65.4442	9.29971	248.855	196.764	10.8595	495.421	291.37	43.7752	71.8433	681.882
CRP82473	30.3415	96.7254	84.3494	31.068	287.467	6.33545	4.69615	63.7627	3.74261	5.05713	6.62318	4.7975	129.159	14.2002	3.29925	5.90875	104.107	3.53028	188.956	2.93148	33.932	207.174	431.239	257.871	324.401	3.95383	13.975	240.821	135.942	57.6751	480.148	11.6131	289.847	615.704	35.4219	7.27237	28.514	6.05919	114.891	23.3832	6.75274	554.314	558.745	8.521	443.796	482.87	6.7185	86.2901	728.351
CRP82502	60.2702	107.215	113.029	22.5128	438.51	7.12308	2.14587	122.664	2.00138	4.36488	3.16897	3.10559	158.58	10.0957	3.82363	5.95809	208.3	3.42791	154.021	1.98237	34.0636	159.204	789.379	224.844	298.067	7.19848	19.9115	448.518	207.977	52.5939	579.97	15.1609	272.788	515.648	18.1605	7.47152	61.0271	5.20225	204.654	38.9065	7.97118	553.527	531.742	4.65408	570.263	852.901	21.6071	147.54	767.969
CRP82530	75.5043	107.591	158.578	10.1554	594.23	6.17916	5.73966	131.098	2.46719	3.47093	1.77878	3.74174	111.653	30.7407	3.22729	4.59427	199.466	2.26937	126.099	3.85824	32.378	131.546	1062.9	153.97	184.153	3.33044	13.842	470.974	181.792	36.5418	412.599	11.8432	268.425	385.46	13.1283	4.3473	51.8393	2.14899	227.813	44.3294	8.03018	418.296	557.751	0	672.498	988.211	31.5762	185.115	461.251
CRP82562	28.3527	81.8082	116.03	13.0135	328.812	2.69941	3.80177	62.129	3.95196	2.72934	1.86498	4.60305	93.0247	34.572	3.18786	1.65581	145.331	4.81338	153.621	2.47913	11.6603	133.634	997.386	92.8769	142.657	1.20031	17.5104	349.081	95.1805	20.9094	343.363	8.04936	104.672	270.083	8.94687	5.24165	56.4585	3.30457	128.717	28.4674	2.8584	362.627	380.902	3.01796	481.928	741.724	12.0558	138.194	348.032
CRP82596	41.0118	148.213	315.204	13.9747	593.983	11.9187	1.323	137.165	2.62308	1.57528	3.02738	1.86801	181.681	29.6372	1.00698	3.58377	314.365	1.66036	223.471	6.41139	13.9347	218.387	1050.07	181.471	251.138	2.07834	40.606	512.206	131.615	53.2524	619.947	18.7012	217.585	465.738	14.5977	6.01771	99.0482	2.95033	297.658	29.2981	2.31999	531.096	425.008	1.11977	754.87	933.256	22.3142	168.994	665.962
CRP82623	29.3391	191.903	155.239	30.3844	413.947	5.40599	2.51922	56.894	1.92364	0.379579	2.23706	1.1703	188.405	30.4038	1.5637	3.2239	108.845	1.69445	264.053	12.1071	10.5208	209.174	791.349	305.379	243.966	1.00159	51.3769	316.493	133.06	64.1583	443.626	16.7262	289.006	505.201	18.6641	8.60506	82.7055	3.55455	81.8933	30.5413	1.78887	410.624	488.672	1.88873	347.679	473.662	18.7755	109.369	475.098
CRP82657	80.7013	257.584	189.772	104.468	93.1676	128.983	133.669	161.627	115.513	78.0251	70.9962	124.624	461.529	250.197	103.599	44.4373	106.11	113.93	784.255	147.697	48.6425	53.6115	77.1913	108.87	101.644	60.9248	125.078	76.0909	31.2357	95.4007	60.5279	83.8703	44.5298	89.8497	89.74	0	159.841	82.4199	39.2945	74.738	64.9131	168.305	91.8874	146.015	75.6896	68.5184	61.3015	81.2725	76.6127
CRP82688	5.33332	131.681	91.6598	32.1852	26.7119	5.12853	6.29142	15.8172	14.471	11.1907	11.0726	12.7184	369.447	5.84091	14.1969	26.0135	8.51805	13.5743	560.317	6.05398	5.22726	10.6426	24.1972	10.3772	16.0963	14.472	9.76254	29.3201	7.48631	14.7597	39.6457	13.2111	13.1471	14.8886	16.847	0	17.7461	2.30153	8.74942	11.356	7.8848	70.8302	20.1159	12.2866	25.8411	21.1435	13.0369	6.70077	39.0408
CRP82718	1.15558	177.802	7.22911	11.5382	4.07032	1.77794	1.43203	3.12829	2.0245	6.49153	3.8386	1.42114	682.049	0	0.851212	3.63527	0.840638	1.98143	978.874	0.628022	1.17791	4.94475	5.37924	5.61216	5.02459	3.95287	2.80837	9.5446	1.45115	0.668534	17.2095	3.93481	3.24031	5.80952	4.15516	0	4.27605	0	0	1.11606	1.64733	3.17946	5.72933	7.09911	2.95669	7.47368	2.624	1.34645	14.8391
CRP82743	42.9413	85.4555	36.0581	43.1636	7.91447	26.6045	93.5707	23.7374	25.2449	36.1151	11.807	21.8561	162.429	16.2386	17.3368	7.9329	20.4409	29.3406	160.142	71.5255	25.8512	23.4307	6.09797	23.9106	27.8033	20.538	49.4944	5.81869	16.7383	17.9234	16.4104	10.3297	19.2409	33.6861	40.5089	0	24.2908	0	7.02435	43.5402	45.4852	7.9294	24.3748	30.0982	2.8676	4.65974	75.3996	59.4842	5.28683
CRP82766	17.1955	287.463	33.0159	128.866	40.4214	18.6022	22.2604	45.2656	18.1558	34.8304	77.6471	18.1732	518.085	9.40773	23.9143	52.4741	22.64	15.6924	545.763	34.1521	17.6646	46.5621	23.8771	47.3011	40.5235	32.9332	28.948	29.3424	16.0265	59.8436	74.7303	27.3256	19.0142	67.5373	90.9011	33.0093	18.2271	0.197678	14.7345	27.9879	12.0375	121.975	81.8851	55.2945	26.1612	26.0651	22.4144	15.4293	75.5751
CRP82790	16.4659	94.6768	73.3142	31.0363	39.6718	14.4765	6.99599	11.7873	11.0384	10.6728	21.0971	15.6695	108.025	21.9638	9.96304	88.1816	9.55409	11.5959	226.509	4.01271	18.2227	5.53597	14.7657	29.0359	22.3736	16.7633	22.676	10.1461	6.27709	12.2477	35.5464	61.8635	18.2172	13.3039	23.4521	15.1499	20.6322	0	17.9166	13.4687	10.5388	15.5328	12.0055	7.94791	17.387	15.8471	15.6757	10.7674	20.8565
CRP82819	13.8096	120.277	47.3822	15.2424	35.6272	41.735	8.14911	7.57526	8.64046	27.7056	10.922	12.8046	219.63	37.7143	14.3299	10.3434	10.7634	8.98519	564.746	7.94183	3.35151	7.73813	37.1044	3.32673	3.12736	25.306	25.0374	48.8831	13.9353	15.2175	23.763	62.9023	15.5856	9.09141	4.83656	19.041	21.6296	0	8.01397	8.6193	72.316	13.5698	10.0687	18.1792	40.6613	27.4671	5.84302	22.1655	36.19
CRP82841	70.4907	233.733	98.7549	174.104	168.505	97.7868	44.3929	88.8567	139.184	111.105	29.4292	120.797	428.165	71.6231	120.234	48.4703	126.796	108.05	519.351	162.849	32.9814	65.5179	183.383	122.766	84.0049	125.174	137.61	158.546	78.9064	100.28	50.6162	159.981	107.625	33.4047	68.9379	165.113	89.4804	0	40.488	83.3059	96.4863	79.4864	43.8125	85.1893	161.797	105.877	40.2157	83.6724	65.3626
CRP43089	26.6529	59.897	28.1427	27.3413	56.3452	160.097	12.3454	38.0634	74.4725	82.0402	16.9793	93.9177	76.2137	28.5071	60.7359	22.0142	81.0081	26.6065	97.5916	114.425	11.537	33.5894	42.7469	38.4186	12.4025	31.2228	51.4638	53.2761	41.2643	20.0663	26.3872	57.7436	104.572	15.6019	15.5152	84.3771	47.2858	20.9526	15.5732	27.454	79.0006	40.1821	25.0232	12.3363	88.4866	29.5164	10.994	26.4364	14.5118
CRP43115	0.250579	46.0872	3.35909	2.90408	2.46834	2.40958	6.21048	1.4072	1.0191	0.541399	0.416185	1.28401	73.2293	0	5.30663	1.3138	1.51905	0.537071	101.947	1.26724	3.57588	2.41252	1.06041	1.26766	0.510724	3.57146	2.63888	20.4668	2.16336	1.44966	8.23179	1.85241	3.09495	0.944811	0.614327	1.15276	2.06051	0.829622	4.1989	4.66731	4.5927	3.79192	1.0962	2.30908	1.51379	2.36339	4.63854	0.625645	8.04434
CRP43148	2.26064	64.9802	6.75392	11.7171	10.8596	7.68426	7.0827	4.16363	4.93413	7.72402	5.76298	5.11845	148.975	7.95574	4.48572	2.6186	6.02352	5.85939	171.112	2.00795	7.18087	19.459	3.8563	2.44685	5.71481	15.4358	6.3883	21.8562	4.78643	7.52765	12.3198	4.23978	5.33509	6.54148	10.9126	3.9266	4.53922	2.59155	7.52814	10.5176	25.5079	23.1438	4.29313	4.5216	5.0069	3.96682	5.39797	1.61892	24.1107
CRP43181	1.48782	9.55097	14.2936	5.83608	27.313	6.29502	7.0062	5.3988	9.9607	1.60728	1.81214	12.503	12.4228	1.91615	4.65772	1.56014	12.2663	6.85605	16.4343	7.25474	29.0421	4.13814	2.20365	1.20428	2.02161	21.2055	15.0657	16.658	8.40761	4.30369	3.25842	7.93239	21.2568	3.73988	8.02465	10.4681	12.4382	2.18928	13.5987	114.544	128.089	6.95904	1.08478	3.19904	6.23882	2.40559	1.76264	1.23826	27.2933
CRP43201	6.32322	50.4079	36.1496	35.1491	66.0619	44.3513	3.29239	8.14104	14.1963	1.60728	6.17774	10.6733	85.4069	11.8262	3.65312	4.87543	29.5383	13.1541	168.421	5.22207	70.3304	38.994	6.82084	3.01069	5.05403	55.1343	41.2801	29.6976	25.6899	10.7592	17.1067	17.4979	47.6789	22.9067	38.9074	45.6973	4.07809	10.3991	74.7929	369.752	527.014	44.0057	12.475	6.85508	21.9416	21.0489	4.77383	10.2156	73.9193
CRP43232	9.97418	36.5879	7.98527	10.6703	24.662	13.4277	16.598	16.2773	13.0015	16.5217	9.20334	21.6363	63.3287	0.669046	12.6533	5.01161	8.46508	12.4704	70.2256	13.7022	9.82797	17.4275	4.68987	10.0917	7.22812	9.47733	20.8732	23.1891	7.56737	9.37675	10.558	19.2156	24.5275	11.4912	16.0303	13.3157	3.98696	9.29527	19.7523	16.8578	24.1207	14.1788	9.69637	12.7655	19.3763	3.58375	12.1449	9.96138	11.1816
CRP43261	3.44801	33.588	7.24138	2.95093	4.89915	7.95747	5.59133	6.23599	0.51777	0	2.2907	1.41345	58.6594	0.222034	1.60856	2.71171	1.17053	0.739018	98.0364	1.02022	5.06105	7.08194	0.972755	3.07	2.62365	0.7863	7.374	25.8209	1.29897	2.99214	10.5719	7.72407	3.40695	4.85361	3.60671	2.98582	2.9298	4.8707	7.56359	6.08928	4.77482	4.93313	4.02237	3.81279	4.90117	2.22998	4.01684	1.60701	13.4938
CRP43288	4.28491	45.8446	5.31856	4.24442	8.10063	7.32512	9.35564	18.7844	0.59578	7.71493	7.90751	4.14735	78.2638	0.191615	1.169	5.92852	4.04067	1.4031	149.54	6.89986	4.00371	16.2979	1.67897	11.561	8.73337	2.71431	4.62819	27.0897	1.86836	15.149	21.8966	11.6253	7.78755	10.1725	7.00333	2.57676	2.93622	18.39	9.42843	4.43395	6.3022	3.92981	10.4139	1.46242	9.13617	3.84894	5.87548	3.36805	26.9294
CRP43314	0.725764	18.8051	4.1696	2.03348	1.88787	0.398798	7.98432	2.23942	0.518972	0.672033	1.03321	1.16881	35.1692	0	0.827361	1.76671	0.628526	0.555551	68.3653	0.500861	5.70691	3.54919	1.31627	0.629412	0.422637	0.591095	5.62734	22.5507	0.813745	2.69918	2.49774	2.41551	5.19152	1.30309	1.1862	1.23451	0.994656	1.37307	5.68587	6.50873	2.11143	4.27897	1.05832	0	3.90548	1.67637	4.65739	0.345158	7.60788
CRP43335	0.800618	24.202	3.57751	1.4275	1.91188	5.13251	2.64572	2.3057	0.333958	0.576602	1.18199	2.4615	64.7603	0	0.982901	1.39923	1.7796	0.714991	60.0824	0.886333	6.93672	1.71292	1.31758	1.6201	1.81311	0.760736	3.24285	26.9408	0.837829	0.771962	4.09129	1.91308	4.45431	1.00624	1.74473	2.16656	0.731496	0.196348	4.87846	4.60259	2.30979	5.87415	2.33496	2.45922	2.27608	0	4.74254	0.666326	11.4232
CRP43363	6.34356	70.2518	6.71347	5.65526	3.63762	1.28421	15.7813	2.88455	0.208899	0.721359	1.84841	0.855405	87.9878	0.671862	0.61483	1.31288	3.23836	0.447246	204.807	0.756033	11.4008	8.92899	1.53062	2.02683	1.81463	3.33102	5.67976	29.1083	1.31021	3.62162	12.4304	3.21607	5.12676	3.77659	1.9099	1.98769	1.25832	0.982566	6.1032	12.7829	2.12476	10.564	2.67772	3.07661	6.05092	1.79941	18.7884	1.25041	22.9677
CRP43387	15.2973	44.6267	23.7603	8.78027	10.0082	4.83613	22.2213	11.0438	3.80229	3.39566	4.87258	4.93936	54.6779	1.60241	2.95851	7.00413	11.2424	2.18954	89.9374	5.67839	44.2685	6.50087	4.80341	2.75626	2.98971	2.38935	27.7549	21.8273	7.07213	11.0623	12.6206	14.1298	20.7056	7.3744	4.45243	6.69142	3.30268	2.08136	29.3681	54.716	4.21413	5.18901	5.5003	3.54018	29.7122	3.38816	32.1703	2.61603	55.4195
CRP43405	13.1094	58.5208	37.4252	14.4696	43.7281	28.0135	33.1173	17.4387	9.50436	12.5885	28.8006	12.5819	96.6461	2.93117	14.0504	48.2769	22.706	5.68643	164.756	10.6491	17.2866	38.7324	28.6189	13.0533	12.158	28.4717	42.1419	49.0783	21.2313	16.2517	65.1683	21.5359	38.2042	30.599	12.9238	7.88345	11.5498	23.1176	27.2608	28.4227	13.9842	52.6723	46.1222	15.34	39.7829	28.0372	19.0029	11.9496	2426.49
CRP43431	3.35808	31.176	11.4624	6.65269	12.14	6.45827	7.5632	4.78174	2.80147	3.22463	6.61025	3.82385	50.1392	0.300337	4.23716	6.60246	4.86309	1.69939	78.4965	1.8588	9.98361	4.78974	8.81593	2.64261	2.02795	11.1678	11.0325	28.5923	8.78538	3.50771	7.763	11.4511	20.6758	3.98608	2.13442	4.84658	3.19599	3.15696	18.7568	17.5031	7.40854	9.75266	5.985	4.58438	14.32	4.52462	10.038	2.32901	721.547
CRP43459	3.80272	18.6767	10.0254	2.9833	10.6928	4.09551	4.32197	3.61398	3.71173	3.61509	3.87375	4.83247	45.4445	0.122438	3.50139	3.09037	5.34821	1.63009	47.135	1.77962	7.13218	5.53243	6.49061	1.07731	0.82673	8.45511	11.2748	27.6397	10.5058	2.41997	3.99755	12.6758	28.0793	3.24999	2.4861	3.66345	5.42008	1.3989	10.4271	8.86685	6.65998	4.81287	5.43431	2.56974	10.3243	4.09898	5.55637	1.32925	979.652
CRP43486	3.45716	26.672	7.72405	10.1267	32.728	12.3478	41.3556	11.592	15.2962	11.7378	13.6713	23.7888	43.815	11.1312	12.5813	3.88416	16.7662	6.88053	37.8961	17.9684	9.18744	16.3782	7.4892	9.99399	1.00661	16.1901	16.4035	37.6196	28.2967	26.0721	7.03061	25.5571	28.1919	5.27617	9.28289	24.4579	8.7992	12.5361	11.2852	15.8428	25.1444	13.5886	5.4014	16.6873	21.2363	4.65813	8.53286	10.4815	473.386
CRP43508	3.60041	17.4802	7.92579	16.6152	40.6814	15.8852	22.496	21.561	15.0403	16.0156	8.67668	23.9838	29.0124	0.085238	19.2406	3.60886	19.3226	3.40448	24.912	16.5137	12.521	8.1562	7.7675	6.85709	1.43887	30.1858	21.017	41.5939	52.0281	34.0007	3.0149	39.9478	34.2179	3.72657	14.3653	28.3696	8.41741	10.7516	8.71091	22.8652	40.1112	15.4419	4.78694	26.0216	33.7925	6.84866	14.4796	13.4842	225.663
CRP43537	11.4278	42.6369	13.1589	39.1841	94.5168	121.048	69.9056	53.8728	22.3308	46.3428	29.9792	31.1709	73.3993	0.353794	24.8218	19.1272	85.2641	7.06542	63.8939	16.5352	34.3186	16.9268	30.2563	7.11537	20.5446	97.7271	42.8695	69.3797	100.731	69.4184	10.0111	115.161	32.7484	27.179	34.7695	38.4421	14.0956	40.7458	17.6763	47.0587	45.7395	24.1864	25.8938	75.605	60.1031	13.7395	60.4906	84.5745	60.7413
CRP43560	5.49347	118.35	44.1265	236.941	98.0759	97.6012	65.2978	52.6602	113.591	109.083	121.944	180.961	97.6079	2.63207	80.77	78.864	99.2722	29.5758	162.124	46.5204	39.1972	80.0343	18.6348	29.1144	18.8388	91.7197	94.5135	102.031	113.333	340.133	27.4996	128.102	65.3183	124.279	164.181	139.74	57.1829	138.574	31.0827	60.4547	77.6455	72.6943	105.283	123.743	73.0671	9.86909	45.8417	46.5911	195.152
CRP43581	52.7683	49.5399	34.9383	12.1571	50.2186	126	258.392	18.3983	8.16137	22.0976	10.1757	17.6211	86.2482	13.3033	12.8291	9.32585	46.9949	7.30698	100.862	38.4653	318.043	37.1041	19.7588	10.498	10.4731	13.5208	72.6457	39.1769	29.084	21.0093	16.2312	12.0202	74.4179	14.3447	13.0822	17.4886	16.6577	14.2862	149.93	466.484	79.7661	35.8887	9.51041	22.7649	55.6236	13.9802	239.922	59.831	39.4274
CRP43608	28.898	70.8451	55.2952	128.047	71.3998	39.619	184.678	91.2983	83.2445	128.582	43.4026	130.777	70.9236	0.230306	85.0052	36.7532	49.6064	52.2789	78.4081	117.486	70.4324	17.1402	35.5168	87.4258	62.9811	66.8789	64.2032	68.2704	39.9721	73.2455	48.2496	42.9436	104.107	78.034	99.6067	136.736	77.6405	58.1001	37.4836	132.442	52.0036	71.6371	36.2985	41.3062	82.9674	48.5744	62.7095	33.3376	118.096
CRP43633	0	0	342.133	0	0	0	4.17069	0	0	0	0	0	0	0	0	0	0	0	0	0	0	0	0	2860.38	0	0	171.763	0	0	0	0	0	0	0	0	0	0	0	0	0	0	0	0	0	0	0	0	0	0
CRP43658	87.6898	4126.46	1700.92	14.2136	590.137	858.559	2747.73	149.227	54.8663	17.2238	88.2685	130.716	187.206	343.297	29.3604	282.126	53.1588	68.3444	100.828	1945.97	125.95	562.837	78.7154	177.446	184.143	22.7241	7394.23	58.5275	12.5135	80.7079	226.964	153.579	74.511	110.212	117.263	125.121	163.88	41.056	412.888	192.478	60.879	109.667	58.1232	97.9463	169.973	21.4821	145.6	112.789	24.3732
CRP43682	3.21649	580.115	16.1693	37.2774	35.5246	37.1159	31.3182	5.55791	30.1878	17.3738	19.5882	41.2045	151.069	0	19.7441	143.346	3.89977	32.7464	345.8	13.8388	12.2949	158.279	14.7459	32.5439	19.6673	22.922	67.7466	63.4651	7.57347	27.9123	56.3547	29.5423	25.7691	36.3834	23.6569	54.8364	94.7761	15.3822	0	28.8459	10.6443	75.2234	23.4518	19.7599	16.0023	34.6708	17.4655	16.0618	88.5076
CRP43706	1.26175	25.285	18.5586	14.248	30.8212	6.47095	21.9275	4.96608	11.7103	5.9066	5.12265	15.517	49.9327	0	9.16506	5.78849	6.11913	6.76084	78.3748	2.15875	7.39523	7.64864	11.7172	3.40431	1.14296	2.3978	20.4426	33.1944	3.30099	3.64977	7.36886	16.488	22.8847	9.51488	11.686	18.6656	14.122	5.87934	3.84416	14.6522	15.4172	12.1505	13.7993	3.87566	30.0414	9.6337	6.95508	2.27524	19.9315
CRP43732	7.33057	26.34	15.5161	14.1022	16.5265	5.19407	13.319	15.7779	16.536	7.08557	9.82564	28.2711	20.6376	0.232919	15.1572	10.1143	5.96417	8.16597	23.098	14.7067	11.6015	9.08007	13.3338	11.7109	1.57273	7.6986	22.8159	31.8669	5.75345	14.5084	11.8296	21.6938	23.6978	12.3652	12.2965	23.1783	18.2423	9.50935	8.22828	24.6197	12.866	13.8	10.9709	7.70316	19.7432	13.516	6.66586	2.72938	16.5146
CRP43756	6.7628	84.0706	13.5986	14.4696	34.9235	2.60125	23.8249	51.8066	16.9256	7.30581	4.4929	20.0991	81.1719	0	4.98152	12.4102	8.60937	12.3206	149.973	14.9056	4.82541	4.3407	20.0332	75.2672	11.027	17.35	32.3228	40.9623	15.9235	17.606	31.1031	23.3306	44.699	23.7992	12.1586	6.95433	14.8294	12.4391	12.3625	3.26574	18.2483	7.44282	11.834	4.15459	22.1098	18.2242	3.67218	9.00549	26.8797
CRP65901	10.4921	128.818	26.9002	77.2828	51.548	46.9729	2.74048	26.9469	51.442	24.8989	76.5611	52.0005	92.0043	7.96088	38.9595	39.4543	38.0585	29.6767	140.391	13.1907	6.31168	117.391	70.483	76.5724	80.3971	54.4234	26.4739	65.508	52.3788	68.66	39.1763	89.4691	65.1106	66.3666	109.638	55.8547	57.5176	86.3057	15.197	14.0014	131.88	104.113	116.63	80.3061	83.7385	64.8907	9.67926	27.485	70.9941
CRP65922	18.4405	75.1608	54.3093	62.0223	74.8113	53.1974	20.7745	29.6916	36.7118	27.1653	95.5954	62.7084	160.753	1.51808	40.1328	60.4278	43.6994	26.9481	127.573	11.3884	13.4568	36.7635	93.4078	30.5309	67.7668	60.9285	32.2534	77.3091	51.3141	80.6184	40.386	65.9076	53.7227	83.7522	82.1987	45.8192	52.8428	60.7448	104.704	30.9359	87.4832	93.4021	71.5039	78.5276	122.721	57.5986	15.5162	50.2278	41.004
CRP65948	44.1214	156.569	92.8456	67.6912	94.1062	163.789	23.9777	53.1901	64.5215	49.3268	59.3631	74.6607	132.528	13.731	61.8825	79.0155	97.1912	50.0321	164.387	35.4721	29.0238	57.6266	83.0441	64.3665	66.2253	96.5217	92.2646	81.2183	66.8421	73.8305	71.3481	81.5995	53.4332	110.907	66.6625	76.0812	94.3937	95.1204	40.6398	59.636	75.0946	134.099	86.4085	61.4593	97.3563	44.932	33.6827	39.2826	76.0761
CRP65978	27.5311	162.413	102.44	114.784	119.996	92.3602	59.0362	70.3446	105.298	91.2375	102.912	126.224	164.738	50.5697	80.305	113.958	104.907	106.591	334.948	96.5918	40.3009	75.7321	86.5767	136.973	55.4098	112.703	104.637	99.3543	51.3392	169.154	106.536	97.6579	52.5159	156.099	88.9795	113.266	64.9657	147.729	69.3731	92.8202	51.7455	218.702	88.7446	172.947	94.5984	31.7956	26.0565	45.1371	173.411
CRP66016	0	0.139726	0	41.1973	0	0	0	20.1403	137.706	21.9242	1.44242	106.874	257.974	0	73.1886	15.8171	0	109.7	0.0578124	0	0	0	0	4.57847	11.9247	4.88606	0	0	0	0	7.65803	0	49.5282	0	35.8594	2.59754	1.03362	3.58154	0	0	0	0	0	0	0	0	0	0	0
CRP66045	0	0	0	0	0	0	0	23.9832	27.5855	0	0	32.1573	0.345462	0	34.54	0	0	27.5257	0	0	0	0	0	0	0	0	0	0	0	0	0	0	34.3847	0	0	0	0	0.0974096	0	0	0	0	0	0	0	0	0	0	0
CRP66075	0	0	0	0.0726535	0	0	0	32.9051	16.5721	114.892	0.0451187	16.2029	0.212647	0	22.5865	55.3338	0	17.0524	0	0	0	0	0	0	0	0	0	0	0	0.0589345	79.5138	0	21.002	0	0	0	0	0.0599597	0	0	0	0	0	0	0	0	0	0	0
CRP66104	0	0	0	0.321791	0	0	0	11.9544	8.1869	74.2833	0	10.8201	1.1773	0	18.6118	20.3445	0	7.83314	0	0	0	0	0	0	0	0	0	0	0	0	64.4272	0	17.5919	0.113416	0.147488	0	0	0	0	0	0	0	0	0	0	0	0	0	0
CRP66136	0	0	0	21.2412	0	0	0	30.3217	23.302	124.292	0	27.2779	194.632	0	34.0606	50.0819	0	21.7383	0.090498	0	0	0	0	0	15.4583	0	0	0	0	0	116.586	0	25.1507	0.134892	16.6646	0	0	0	0	0	0	0	0	0	0	0	0	0	0.328143
CRP66166	0	0	0	687.845	0	0	0	697.66	351.773	774.519	0	411.865	542.585	0	363.592	341.395	0	516.971	0.590367	0	0	0	0	0	762.03	0	0	0	0	0	220.806	0	185.574	0.879971	458.879	0.378936	0	0	0	0	0	0	0	0	0	0	0	0	0
CRP66188	0	0	0	128.014	0	0	0	63.5625	88.1817	258.541	0	111.733	908.947	0	171.392	94.1094	0	86.9165	0	0	0	0	0	0	36.1322	0	0	0	0	0	87.3563	0	79.8903	0	78.2315	0	0	0	0	0	0	0	0	0	0	0	0	0	0
CRN68674	88.6557	34.0399	172.631	5.41486	374.154	8.98567	58.9747	18.7369	1.46168	2.52369	46.5604	1.7956	135.932	10.2953	1.5057	52.8211	176.315	0.813645	97.3091	38.1762	28.7536	82.9689	59.2337	1.18182	0.793568	1.99777	91.4057	53.062	245.508	3.54769	7.67439	3.50629	346.635	131.832	1.9091	4.10917	1.68086	0.687507	385.408	38.5974	28.4258	190.577	522.228	17.2218	887.201	13.2201	17.7014	8.45756	102.138
CRN68698	70.0148	51.6519	270.934	3.99475	215.766	3.23167	4.51173	12.4208	0.525688	0.605093	60.7793	1.14805	187.073	9.35532	0.859557	45.8864	109.675	1.05045	127.047	1.73342	14.1307	76.0968	106.467	2.83359	0.380539	0.798325	70.5573	76.8484	220.686	2.02527	9.81358	4.01521	228.111	118.62	3.20414	0.909446	2.11101	2.26655	198.808	11.592	7.41435	153.34	381.843	6.02171	760.154	16.6033	4.83863	3.03008	119.876
CRN68722	62.2322	62.1166	156.795	8.69035	209.126	2.17363	10.5294	16.0303	2.78443	3.8155	33.6323	2.82329	210.856	4.74773	1.56098	57.776	149.577	1.55185	195.721	2.02611	18.7927	121.207	99.5926	4.43116	3.1674	2.01358	49.7268	60.3535	197.37	6.02772	12.5309	6.01313	226.935	88.8692	4.96445	3.02024	2.66225	3.84586	229.416	11.013	9.63815	204.848	347.645	5.20742	639.753	11.8019	8.57786	4.58559	98.9145
CRN68741	69.4003	69.3856	221.954	6.98533	235.171	2.15276	4.82195	16.9241	0.350184	3.62771	63.8302	2.67669	384.562	4.42997	2.17584	68.2254	147.815	1.09961	165.173	1.71798	75.4	116.55	72.6328	4.90771	3.54891	2.1272	75.8671	65.2314	201.185	6.20595	17.5689	5.26583	208.502	121.458	5.79342	2.52426	3.19599	2.60792	326.824	11.1968	9.78308	219.692	542.459	7.44961	685.372	13.5739	10.4985	3.57114	120.353
CRN68763	78.7275	58.7375	210.477	8.56497	335.535	8.21202	5.62215	16.2168	3.67353	3.45961	56.44	3.55549	224.92	4.61852	4.09542	52.471	242.026	2.43097	131.191	3.02159	76.848	115.337	84.5134	9.72061	2.17573	4.56442	100.744	80.8224	214.484	7.71962	12.2739	9.92408	189.575	104.314	6.54273	5.92193	8.59508	3.73061	301.651	14.5442	17.3914	386.226	417.568	8.1974	739.725	16.5407	10.1438	3.77585	132.999
CRO79255	9.86186	45.2199	16.5251	8.79181	33.8534	18.9664	17.4586	2.84012	12.3409	31.9611	0	0	51.4648	0	6.05359	0	5.9784	2.64214	74.8399	38.7082	27.644	10.5497	27.8224	9.97805	0	0	31.9558	153.858	0	14.2633	32.3972	13.2553	52.6726	18.5921	0	5.33746	10.1367	3.62786	0	47.6228	20.0835	54.2675	14.3808	0	77.0998	53.1509	34.077	41.0384	15.0759
CRO79280	9.82358	43.764	16.8438	20.3667	18.3442	3.51493	22.325	14.0139	6.57531	14.3143	4.80623	11.4723	78.0898	0.827512	8.55432	5.09066	7.7556	6.73272	157.767	20.2101	16.7665	17.5961	14.0183	11.0951	3.72505	1.95368	15.7308	88.4764	1.79305	15.86	15.5103	10.2355	20.5907	18.3764	8.9614	21.6379	9.39291	24.0359	27.1452	18.1241	6.2808	98.6852	12.9924	89.8221	34.4222	8.00324	23.5696	7.60541	26.5424
CRO79304	20.5216	93.202	44.5397	26.1356	59.1568	36.0843	23.5625	11.9889	16.8755	81.0765	6.49221	33.6499	195.828	1.41587	17.9956	13.0652	25.2364	13.8236	254.614	64.3499	6.87307	35.1248	72.3696	14.2377	10.357	6.68548	23.7489	142.056	5.52224	14.4163	52.6483	16.5498	25.8358	30.2138	18.2079	52.3603	8.43743	56.0801	319.759	10.5166	16.7167	185.521	20.52	93.6523	52.9235	22.1204	6.36752	67.8296	73.4991
CRO79333	1075.33	1020.15	1775.26	3182.91	1135.31	448.253	26821.2	228.83	195.548	2300.45	4662.96	331.152	469.943	0	686.092	0	253.687	221.394	379.661	12582.1	51.2954	2266.67	269	203.665	4153.08	0	5908.95	286.821	0	4895.62	69.6072	94.9321	795.726	4427.36	2675.27	1310.2	25.4092	3593.34	532.582	87.703	498.927	0	2680.39	927.453	726.615	42.8241	112.439	630.438	16.1957
CRO79354	22.6863	76.9492	30.5505	69.2627	250.466	102.8	20.4661	28.9081	84.1948	108.103	69.8531	53.1874	118.39	1.5009	169.016	15.8865	32.5921	27.8089	159.846	620.496	8.55291	128.99	49.3171	302.484	92.477	1.77174	32.9794	148.02	5.85386	118.66	317.164	26.0369	76.5601	45.6987	66.0308	31.6209	80.2841	102.89	35.0323	12.6488	73.4139	1032.9	57.5529	59.1839	165.654	98.8197	6.44309	15.5186	84.564
CRO79383	6.00809	61.4684	32.198	89.6076	24.7201	48.4052	7.47412	137.229	72.9485	11.5777	13.0353	27.375	96.815	5.84909	18.0413	5.85317	57.3891	26.1896	141.301	4.20407	7.73796	18.2392	15.6903	34.3375	23.0569	11.109	59.4572	81.3657	3.69593	83.6078	16.0031	26.2634	28.2951	15.8167	99.5244	25.0909	21.4197	14.4558	30.4255	129.998	22.1559	14.7435	20.7189	5.48655	23.3125	73.2945	10.0597	9.66278	22.8375
CRO79406	1.39415	5.68233	6.03497	18.9538	5.56605	4.02184	6.44787	33.2241	0.872299	1.12957	0.19296	1.42876	7.73016	0	2.03248	1.37054	21.4457	0.747025	13.9596	1.13125	2.84216	2.23708	1.10621	4.937	0.236792	2.98057	25.6934	53.2569	1.09421	13.8625	2.67162	3.90388	13.4962	1.97124	22.2165	2.6409	3.82134	0.384647	14.3354	70.0882	3.28277	1.91792	0.508243	0	4.83042	0	3.18291	0.145037	4.26249
CRO79445	3.5354	9.6065	17.1142	16.8096	12.6638	13.5986	6.67604	58.7139	2.94941	2.54618	1.30487	1.20773	33.8245	0	5.06372	1.54469	37.149	1.26292	16.8927	1.06743	6.00617	5.04267	4.15588	26.2317	1.60128	10.0779	61.0982	93.01	1.84986	8.52216	12.9046	18.4796	11.0149	4.44342	7.70443	1.27562	1.61508	0	10.7712	114.629	1.79994	6.48483	1.71847	0	8.37566	6.35139	3.49038	0	18.0154
CRO79484	4.47463	19.8793	5.99838	7.02084	10.9526	10.3268	4.46774	46.2883	0.671933	1.54685	0.594549	2.93488	33.6257	0.0720357	1.09868	1.17303	39.4952	2.78126	56.5953	0.756564	6.84161	5.74409	5.68074	11.2278	0.972807	14.2858	23.9239	56.9981	2.80956	3.62416	4.70388	13.1513	14.937	2.69946	7.31342	2.61551	3.18888	0.921802	18.5406	110.139	4.55625	0.492457	1.566	0.549781	13.1026	2.41162	7.06825	3.42615	7.66127
CRO79514	3.13224	17.7535	5.24858	6.28286	8.70697	1.50599	7.00065	27.2308	1.22488	2.53781	1.51734	1.20376	24.0079	0	0.961346	2.05281	35.84	1.57345	43.5784	1.65498	11.474	1.67536	3.45184	0.792287	1.33001	16.1832	17.2859	62.162	2.15107	4.24706	4.71613	12.0161	18.9513	2.2144	5.75932	2.43691	2.28051	0.720158	16.7002	137.21	6.57808	1.61588	1.71281	0.601322	29.0793	1.58263	7.92417	1.95514	5.38683
CRO79541	1.20471	12.521	4.30653	9.45113	7.83942	1.85352	7.54983	17.9717	2.11056	4.16461	2.13428	3.45695	8.8016	0	0.739497	2.21072	11.3929	2.19476	16.8625	4.94676	6.38551	6.18594	0.849684	4.38805	0.654774	16.4836	13.4677	47.3194	2.64747	7.31801	5.80447	9.71544	18.6598	2.42259	12.9954	2.73846	4.62294	1.41816	11.7452	100.892	6.50141	0.662923	1.40539	3.70045	16.0969	1.29856	4.63854	0.401054	2.94664
CRO79586	1.29728	12.7231	8.51405	23.4195	9.58414	1.8712	54.3719	20.735	7.60959	7.70793	1.79553	18.6129	12.6936	1.10949	9.65537	2.55063	15.6303	3.30182	16.5447	8.59252	16.5292	6.59188	1.02934	3.60955	1.32204	16.1786	25.0904	45.9849	3.81817	12.4303	5.68225	9.44483	23.493	7.13328	20.1428	18.8693	5.22262	1.7896	14.3274	107.28	9.57681	4.01547	3.54697	1.99239	19.2469	1.74793	15.2891	2.56423	7.93265
CRO79617	12.7114	30.0262	14.2	9.27179	14.6601	11.1121	47.1546	28.7869	37.2363	11.2353	5.11813	44.4105	54.2745	0.465085	27.3097	1.5147	18.5641	36.5326	45.7964	23.7253	40.9323	16.0704	11.4105	9.3536	1.57019	26.3525	16.3822	56.2071	6.34879	6.68534	3.79621	20.7095	28.5456	5.80952	12.2766	43.1545	34.446	5.10123	29.9259	171.395	14.4141	3.17946	4.21274	24.8469	34.0841	4.67105	45.92	16.8307	10.5993
CRO79642	2.94409	55.2841	9.63167	5.99918	15.5675	10.5153	10.1634	11.6885	11.9735	7.26967	1.62993	20.0428	68.0402	0.846356	7.48695	2.75642	16.5726	12.9583	88.482	4.88893	15.3263	16.1971	8.75084	1.70216	2.8574	12.5884	18.0576	79.8981	7.59227	5.47466	14.2772	32.4107	32.2914	5.81465	4.81187	12.7472	16.1394	2.63023	17.9394	90.2341	18.7362	10.9933	3.98648	6.45944	17.6362	12.4671	18.0624	9.45099	12.859
CRO79673	5.04758	98.0544	12.1869	24.3865	30.0855	23.1728	7.26397	7.69029	17.4211	8.44316	13.8823	23.0278	205.206	5.83233	16.4915	7.25645	9.27845	15.5299	282.827	8.849	7.46868	27.5208	19.6378	8.23718	9.51348	6.498	13.1902	84.278	9.4568	15.7782	18.1865	15.9033	26.7419	13.9158	18.8948	21.5905	18.6331	18.3289	4.46469	28.0814	18.569	18.3678	20.6569	10.503	21.2932	25.0102	7.71609	9.48595	24.8913
CRO79707	4.45108	54.9297	18.4161	16.1664	33.7576	39.3142	11.0318	8.21344	15.4721	7.47985	5.29358	17.5706	106.248	1.85776	16.3935	11.4525	8.99436	8.65674	108.981	9.33262	12.2669	25.7476	15.1154	5.6711	12.5441	3.75943	11.3515	84.7234	8.02203	7.62981	17.3301	23.8568	17.3898	10.7742	9.43047	21.6812	15.2505	20.1341	10.5475	21.9491	17.8773	10.4323	11.539	8.60841	17.575	10.6619	10.986	12.211	19.6572
CRO79743	0.736998	26.8473	5.14567	3.44941	2.19994	1.77175	4.06095	1.75105	3.68904	1.59235	1.83611	3.58767	29.086	0	1.86614	1.20754	1.50788	1.8758	56.3179	1.55763	12.5362	5.12463	2.01425	0.18642	0.375532	0.787821	5.37329	60.7882	1.30149	0.799447	5.85103	3.756	5.28945	3.35778	1.5057	4.03866	3.03016	1.35559	0.842025	7.75344	5.95662	1.26735	1.88074	3.67868	3.01187	1.73778	5.77544	2.14682	6.47828
CRO79778	2.60217	62.5561	11.0893	12.2006	6.18523	4.07775	12.3527	7.38297	4.64323	5.83045	3.94842	8.59298	99.3323	2.28852	6.56674	6.82165	1.98645	5.06087	145.139	2.69162	9.77473	16.2897	4.41836	4.48556	6.9406	0.549455	9.83725	71.1118	2.42054	8.08466	18.7854	9.45636	10.6811	7.51004	7.08839	8.45011	8.32128	6.3108	4.69807	11.1696	6.42781	14.054	10.2593	7.10486	7.53471	7.27196	12.3694	4.89286	16.7959
CRO79812	1.60845	77.133	3.03212	8.24507	4.23108	1.93336	2.34916	2.02658	2.70466	2.6064	3.00539	3.60585	151.875	2.02296	2.83857	3.95305	1.34071	1.83144	201.911	0.880209	6.14821	16.3461	2.83611	1.83082	3.96127	1.14624	4.39757	59.2292	1.578	4.65264	18.934	5.31468	3.55712	7.58083	5.91498	4.02619	3.16879	2.95849	6.43182	5.75603	5.16926	3.87228	4.98413	2.4703	5.14424	2.1672	4.9624	3.84863	15.0605
CRO79843	0.96881	78.4103	6.49359	6.90952	2.06565	2.66174	2.49915	2.1922	3.72363	1.79417	1.53246	2.41125	107.616	1.11404	1.86904	0.725645	1.17461	1.77983	133.972	0.981994	2.39828	18.0627	1.85468	1.40032	2.82086	1.18356	5.04527	63.1263	1.52076	3.20275	14.2461	1.92225	3.60364	4.0008	1.80965	5.0187	2.37098	1.22192	2.10833	2.76883	3.87546	6.09273	19.5765	0.850242	2.45913	0.74592	2.93774	1.61261	14.8103
CRO79870	9.93329	83.104	9.34447	27.0325	12.1725	6.70307	4.07234	11.0413	11.9941	16.9435	19.6819	9.64416	201.894	0.420823	5.99047	14.1623	7.18378	10.5517	157.67	3.63051	5.95077	26.0993	10.4475	4.58436	17.5226	5.46438	7.90565	66.5312	7.38589	15.6269	27.0978	10.6185	12.5654	25.188	18.7986	5.75339	7.40385	16.7962	6.90222	7.81429	10.2919	13.4254	27.4451	33.7234	21.4272	7.04419	7.22607	13.0534	14.3859
CRO79903	10.3943	81.6162	18.4419	17.0794	15.5744	9.40726	10.2109	6.45649	10.5843	16.7333	8.12415	15.4565	115.932	1.2304	9.75832	4.54149	5.18921	7.64453	131.468	1.99991	16.9314	13.5176	16.9622	6.59877	5.53867	3.48584	11.8875	81.3634	2.23947	3.53728	12.498	18.354	13.7431	12.2955	9.32712	28.6797	17.3179	8.39724	7.45134	23.9019	10.0651	10.0937	10.402	15.0248	20.4243	19.2228	19.3167	12.2129	16.8246
CRO79945	13.2638	105.277	21.4458	44.1868	35.3207	37.5923	7.35332	10.7559	57.6561	15.083	36.3297	50.7955	105.649	35.682	89.9888	57.6473	29.2005	36.6579	166.289	23.8173	4.26949	50.0348	24.8646	41.6729	35.5709	10.9448	21.7724	93.8568	12.0539	38.3672	49.6885	40.9726	34.4891	67.5591	34.7999	76.8873	60.5136	66.513	11.6978	14.6883	26.8338	70.1066	78.8932	31.0924	30.0173	29.1587	5.51365	21.7875	49.0906
CRO79975	2.18729	65.1915	7.94119	11.0498	5.82177	6.30992	4.87253	3.30707	4.67592	3.15056	6.4584	4.10961	146.011	1.90735	5.48247	5.73404	5.08288	4.00439	155.692	2.75167	44.4052	24.5685	5.2709	6.27035	8.42081	2.07834	25.9878	61.2238	2.28895	5.00889	19.5605	7.59481	11.9258	8.2472	11.0228	10.457	9.11793	6.57119	2.77666	6.66438	11.0431	11.0332	8.50549	39.1919	6.86599	5.89425	86.5576	8.04013	12.2604
CRO80009	3.46478	65.6253	9.10713	7.99462	8.82144	4.70363	8.55118	6.3391	3.31556	6.60525	4.28775	4.3863	139.331	0.738242	4.50384	4.80864	4.20079	2.51177	205.708	2.39989	35.0055	20.4945	3.73744	3.71181	3.60013	1.74292	35.1671	57.7961	1.91955	5.89547	17.408	6.48325	9.9331	6.14774	6.99534	6.06687	2.93287	4.49852	2.48378	5.62398	7.471	7.28989	5.94401	13.1467	8.25663	7.13988	64.5901	3.73173	19.9403
CRO80041	1.89117	19.8724	7.65831	10.5373	10.3729	7.72884	13.1617	7.65895	3.47588	7.40593	7.72166	4.36078	30.5328	0.380566	4.1356	6.04224	3.86927	1.83668	21.1289	6.5664	48.8551	4.55192	4.08489	5.50116	2.56968	3.03237	44.524	54.8875	2.22644	10.0861	8.54242	8.68483	14.0464	8.76475	8.11376	8.12435	3.80676	6.00041	3.96122	10.437	10.7717	7.47978	7.41142	7.62431	9.66071	1.59258	65.4063	6.68928	9.75728
CRO80073	4.6528	83.6847	10.3954	16.206	15.0837	6.6592	9.59701	8.07093	9.81683	9.58522	14.8565	12.309	143.427	1.74195	5.51288	42.9747	2.36143	8.05912	201.819	3.70802	16.9854	21.9929	10.837	6.56878	13.0854	1.85066	15.1643	68.3201	3.90657	4.53844	24.4085	18.7614	19.9384	14.1435	13.2639	16.9246	8.67521	10.4289	17.4723	9.3307	10.0262	24.7102	10.5717	8.97392	20.2257	10.7887	30.6593	7.74472	23.1579
CRO80104	3.52742	22.182	14.411	11.1411	20.9685	9.30371	17.717	17.705	11.4767	16.3314	18.7477	13.2206	24.9824	0.081124	8.53734	33.6863	7.45375	3.45618	31.5279	21.1026	21.5734	3.66565	9.59617	3.46701	4.65605	2.29831	26.5341	55.5875	4.27144	12.39	15.0091	20.3645	32.1627	12.4135	11.0364	18.1093	4.83431	13.7919	15.9669	17.8682	25.6554	8.8734	13.9616	11.4541	33.0211	4.34541	22.8353	8.22009	9.8604
CRO80139	2.81004	73.2192	11.4354	26.8408	25.4635	24.7053	3.76653	9.76896	6.15372	10.8417	57.3394	9.66795	64.4185	0.161564	5.54436	91.8192	9.49084	3.54915	75.6525	4.12091	13.0941	20.1834	18.1205	10.1541	46.9096	4.00509	20.3248	63.9186	6.93151	27.8687	44.8376	37.4997	36.8513	54.9945	34.7739	14.5568	6.32688	44.5978	12.8419	13.8466	20.7444	24.299	36.8789	17.2629	41.9405	7.03152	15.0603	16.0368	23.9334
CRO80172	23.4532	228.823	18.9949	55.4074	63.1823	92.4661	32.4892	25.8352	6.97033	19.0023	83.1002	6.00891	157.58	22.182	7.19826	340.463	24.8809	12.8811	326.301	9.38251	28.0899	91.5753	49.2113	33.2214	150.575	43.4556	47.0229	93.0899	12.8852	78.8656	134.831	52.8016	41.1025	110.538	87.2063	23.8002	4.4196	86.7084	60.7364	28.7183	34.0305	101.633	173.565	9.00503	57.9241	25.2804	75.5419	48.3103	62.7432
CRO80200	8.00977	63.9873	9.84256	17.1376	29.504	21.5662	13.953	13.2868	21.0488	16.6136	14.0129	26.9244	74.8212	3.80393	22.5185	15.7483	11.9449	15.0216	130.079	12.4062	7.75628	11.9958	16.609	8.75247	9.5775	32.8785	13.2368	67.1862	11.3158	16.4502	21.0503	20.7423	47.7003	18.9259	15.9714	22.1955	14.4901	20.9794	8.2971	10.7196	26.425	20.7157	17.0528	9.34923	40.0769	14.6774	8.06594	11.7326	23.9995
CRO80227	5.4358	233.778	18.8453	26.7365	6.60226	14.4195	5.77386	6.69367	11.6107	6.88472	4.56601	11.3336	344.807	11.165	11.5059	8.59918	6.02236	11.7511	397.972	4.98022	3.63018	51.733	6.21353	7.58599	7.13136	5.87743	13.2104	63.3034	6.17882	8.94625	43.514	12.429	11.6382	12.4859	17.7687	13.5939	11.9453	11.1705	8.56611	5.81883	7.9207	25.7861	9.56658	29.9392	3.19726	6.56644	8.97515	9.36004	33.2391
CRO80254	0.829444	61.8032	4.40125	6.47015	2.13546	3.19038	2.49625	1.49295	2.2705	0.672033	1.95162	2.23136	70.3383	0.709376	1.65472	1.76671	1.25705	1.22221	124.579	0.939115	2.06083	9.31663	0.731261	1.67843	1.54967	0.295547	14.6143	52.523	1.13924	0.599817	14.3052	10.0336	3.25335	4.56082	2.3724	3.36685	3.12606	1.83076	1.26353	2.57488	10.1349	3.13791	2.7214	2.86623	1.10532	2.79395	2.86609	1.46692	11.4118
CRO80280	3.07294	39.2445	15.1044	20.455	32.4715	2.36396	3.01018	7.2568	15.7661	3.09837	9.98079	18.0557	66.2836	0.412252	21.7552	9.39841	7.82401	7.02537	67.3688	8.84503	1.87938	15.7789	10.4033	2.48732	4.73218	2.33589	11.9489	62.6067	15.4357	5.33332	13.0112	15.1445	74.541	11.844	17.7461	26.9429	18.5304	17.9363	21.2212	4.94639	37.235	7.89118	18.8203	5.03413	21.8402	23.1864	2.52818	5.115	10.0216
CRO80309	0.422575	36.1693	2.83237	2.51149	3.19552	1.0836	2.29415	1.4198	2.20333	2.73903	2.18353	2.74276	54.7634	0.623599	2.93979	0.738526	1.62241	1.73595	43.4705	0.978161	1.65116	4.82186	2.68239	0.855107	0.382791	2.81067	3.99376	50.2858	1.10554	1.01862	6.78676	2.52435	3.94973	2.65553	2.07199	3.4306	2.41307	1.13998	2.5749	2.42929	5.16339	3.488	1.84862	0.432668	6.60736	3.7958	1.59924	1.64124	5.16796
CRO80334	0.578729	23.3915	6.68053	4.12747	7.25554	1.48402	23.4277	13.1112	7.12136	10.8368	3.41761	10.2804	21.141	0	6.27602	2.52858	2.105	3.30773	45.5453	5.41673	6.68563	4.54003	2.04089	1.95182	1.31061	1.6497	7.18858	47.8004	2.11969	2.51107	2.53491	5.01291	40.0544	0.969822	1.89177	13.7817	7.66707	2.69668	2.93867	10.2471	6.2857	3.71538	3.37566	1.77765	6.85528	3.63893	9.71311	2.40828	8.84709
CRO80358	3.15067	64.3865	8.79909	13.4199	7.26257	10.7722	7.34396	4.99048	11.0614	12.48	4.45766	16.1445	135.19	6.62199	11.9263	2.06489	3.92607	8.15973	112.908	7.18736	3.74679	25.091	11.2343	4.60458	5.94592	7.4843	7.79873	70.5193	7.14372	4.55685	18.0171	7.37167	9.11508	7.69975	6.57993	20.0836	8.15618	6.43906	5.86611	7.72801	16.7536	21.6717	6.89155	13.979	9.33024	10.8487	6.56672	10.4888	15.5197
CRO80379	2.60226	51.5334	5.94041	8.67443	5.91026	4.3519	19.8495	8.92794	8.07022	7.57804	2.50555	9.97181	65.2435	0.0910717	5.69497	3.41094	4.86976	6.91122	67.9258	4.38962	9.86051	15.7344	4.78795	2.97635	3.84337	4.51524	4.8577	52.8512	5.50562	6.05462	6.69028	5.82947	10.4996	6.82563	6.84208	8.51165	6.20242	5.91022	5.86002	10.6931	12.7302	27.7054	4.6196	4.51792	11.097	7.01249	6.98132	4.14321	17.2961
CRO80411	1.37663	88.1561	7.21602	7.92996	2.27589	2.85119	5.51152	2.98866	1.59016	2.51673	7.03515	4.01538	131.523	0.170476	3.0551	1.66563	1.47648	1.47527	200.903	1.2629	2.59056	17.8983	1.41906	2.78569	3.88495	1.20743	5.2328	46.8418	1.82846	2.29734	16.0022	3.70063	4.94888	7.71932	3.28844	3.89724	2.03179	2.80477	1.93576	3.14122	6.14607	11.9456	8.49295	3.57798	3.08573	4.28041	3.18865	1.41011	19.1021
CRO80434	0.97676	47.9157	5.29986	5.47346	8.49699	0.805076	4.17473	3.05408	4.62725	2.11038	2.78107	7.43611	71.5441	0.112318	2.86939	1.6461	2.83374	5.30854	100.951	1.08484	4.58701	9.55328	2.41119	1.55299	1.8012	0.994397	5.31275	47.061	0.657101	1.10998	7.7927	2.59445	6.00877	2.71832	3.76303	4.60676	3.8247	2.4639	3.18844	4.42798	4.86632	4.03116	3.66257	4.2861	5.50408	3.7602	18.3566	2.78716	9.17242
CRO80465	10.1298	88.7682	33.3825	47.8626	35.5291	29.2225	12.4634	17.7225	37.8701	24.075	22.713	52.4258	102.422	4.79037	41.3502	24.2319	29.3225	30.6673	195.173	37.1984	12.0034	41.1782	39.1165	11.2741	14.4524	12.2721	37.7477	66.7017	30.6093	21.2437	22.7396	54.0077	70.1657	20.3704	29.8014	40.4333	25.5098	42.4813	13.1165	20.9643	51.0571	34.8387	19.2029	8.55669	30.9579	37.534	18.7515	17.0721	21.6798
CRO80494	1.45153	29.0264	3.04034	3.23508	5.3077	2.09369	1.41332	3.13519	6.35741	5.88029	1.20541	7.43785	49.7102	0	4.12089	1.42695	3.84972	1.55554	62.1145	2.27344	1.3871	5.8229	1.79159	0.734314	1.23269	3.62045	5.43836	37.965	3.98735	4.46114	7.54999	3.90197	9.20629	4.10474	4.74481	14.239	6.5896	2.40287	2.21117	1.87752	10.346	6.48978	1.3229	3.90126	3.22386	3.42259	4.83652	1.81208	3.88319
CRO80524	2.3997	67.9767	64.3375	11.9802	38.1078	1.84605	4.75803	4.83763	10.5102	3.11086	3.71993	13.772	83.9042	2.12476	14.4357	1.88726	4.65514	9.25799	91.0545	3.04303	3.17988	16.4293	8.12407	13.5967	8.47774	12.3129	20.606	55.9377	4.52022	7.63558	9.45992	12.2566	7.69014	6.63526	11.7664	25.7157	19.7327	7.4153	1.46223	4.63525	13.4391	5.282	13.2973	8.84526	11.5976	7.75997	13.978	5.19268	14.6738
CRO80550	4.00697	37.7673	7.73165	9.41761	17.6422	9.10736	3.88537	8.86457	27.7491	11.0185	9.07518	29.1186	64.3953	0.842988	15.7081	4.53597	6.0727	14.5414	73.9471	7.14886	3.34176	9.74195	14.4518	5.15987	5.44459	9.08576	8.70516	54.3238	9.72061	10.9321	12.1661	24.807	33.0141	8.69872	6.25138	21.5387	22.4654	10.9883	8.32361	6.09387	30.5077	7.76741	8.36618	10.0702	19.3525	14.7243	3.28164	9.01927	14.2
CRO80573	0.845007	57.935	5.52893	6.45703	3.74749	1.85728	5.00069	3.6503	5.58922	4.17305	2.13861	5.19594	65.2009	0	15.1904	1.89875	3.07353	1.68175	91.914	2.82465	10.5821	12.1387	4.42732	3.41985	3.28051	4.47337	9.38782	37.2233	3.97926	4.1902	8.19561	4.92166	7.09219	2.88266	5.91898	7.31738	6.20399	1.59866	4.04559	6.49553	8.66565	3.65347	5.80897	1.48318	3.94659	4.87949	15.9699	4.11915	14.0249
CRO80614	7.30544	68.6297	10.7486	17.1556	22.0727	21.2461	21.7337	6.46562	17.5033	16.554	9.07548	19.7214	83.2218	0.215137	27.0156	7.0066	8.42525	8.49727	92.3994	49.7628	15.2564	13.7239	10.5564	6.49011	7.26328	4.06333	18.9088	57.8868	11.4675	9.53512	13.2678	12.6931	37.2343	10.5254	7.28058	44.1676	17.338	5.37488	14.6573	28.8861	35.4698	19.6098	11.9521	25.7236	20.2621	18.246	11.4343	17.3504	11.9851
CRO80644	16.7979	74.8233	46.6447	60.7568	38.6809	16.6144	38.9988	24.741	25.5249	35.2564	36.6679	35.4138	42.5782	0	64.5187	25.1635	19.4934	14.6585	99.1483	13.0416	43.7845	41.0733	13.8786	28.1645	13.0427	12.3129	31.4922	57.6995	22.6011	38.872	40.993	22.793	57.6761	34.9859	50.2031	36.6254	20.3904	32.133	62.8757	67.2111	40.0729	54.1405	32.8934	28.01	38.2038	27.1599	45.7245	17.9747	32.2824
CRO80675	117.512	134.644	716.09	86.3272	105.684	223.09	242.677	141.905	95.9307	103.52	50.2596	117.846	164.497	5.68349	100.615	77.3457	79.7983	73.2357	96.5349	268.917	165.279	26.9761	52.2901	40.8229	66.4734	12.939	301.519	85.6273	24.542	98.4743	71.7956	177.38	261.964	135.016	65.1204	109.458	55.2961	46.383	433.315	242.503	64.9632	81.871	105.904	38.7292	105.026	63.8773	380.413	74.7151	74.0157
CRO80711	4.29888	26.8299	15.9077	0.479054	0.320804	4.13381	13.3182	5.18427	5.54761	4.64405	2.37999	11.8401	52.5797	0	10.2254	0	4.23482	7.3423	49.3882	5.15121	6.84676	9.19746	0.568502	2.17476	4.38092	1.53178	7.18258	1.9726	3.37401	2.72016	1.17685	7.70412	16.1441	1.01306	0	0.436247	11.2309	4.54659	11.4602	10.0089	9.30174	0	0	5.77704	0.572873	0	11.4061	6.03754	0.821468
CRO80749	16.9521	267.74	66.2807	49.1164	23.4035	73.3554	16.5059	4.27178	94.1346	4.57832	32.8482	73.8355	298.572	0	67.6382	33.3303	12.8458	60.1778	228.705	3.19893	33.4792	95.2063	28.3964	42.8796	8.63782	12.0807	27.4654	103.068	19.9575	33.7123	13.9224	14.2408	14.1472	21.306	17.3168	53.9023	149.561	32.7398	12.9119	23.389	30.2073	93.2836	58.7098	45.5621	10.5423	22.841	37.6566	22.9265	77.7447
CRO80777	8.5018	23.7093	29.9919	31.1151	23.7751	6.88451	17.8234	16.8813	67.7532	36.7378	20.8092	73.8305	32.6917	1.98098	58.2301	4.10562	17.0893	26.8536	33.5799	40.26	9.57826	19.147	18.6202	21.7313	6.68805	15.3062	38.0608	46.814	14.7502	16.1793	8.81977	17.8425	69.0089	24.1827	25.597	53.5211	89.2274	14.8147	8.17967	16.3603	31.6659	16.0049	9.7875	6.87226	14.311	21.7046	9.27708	11.1722	21.8893
CRO80805	2.76374	52.4742	23.3613	21.5178	21.312	3.89785	4.71331	11.4614	19.771	18.113	25.7055	31.0617	55.047	0.25954	21.6586	5.55467	3.90931	12.4395	87.8559	4.18614	4.55437	35.084	32.4879	17.8964	19.5277	3.6765	8.50771	54.5318	3.61524	8.79392	20.983	25.7142	16.9139	47.4721	24.3924	20.642	13.1938	15.7926	7.8589	7.24501	19.8867	38.0206	7.11993	11.319	21.1486	23.0877	6.18472	10.0441	29.8564
CRO80834	13.0147	59.7972	21.4117	32.0652	44.4997	22.7545	7.28907	14.5835	82.0234	26.0743	32.7514	112.281	54.9519	0	59.8443	20.7811	17.5008	50.5907	81.2077	14.3604	11.8189	13.1631	31.7103	26.336	6.75211	16.8632	14.5685	71.6636	5.94309	28.0638	24.8754	63.5047	71.7237	27.9561	39.4489	67.7489	86.2642	38.3015	15.8606	16.1608	44.8161	37.1105	45.2028	25.4396	52.8083	35.0716	8.52704	19.1031	37.621
CRO80862	65.8368	288.995	83.8724	99.7496	55.0362	15.5933	92.8112	74.0201	24.7565	16.8173	58.5342	30.7445	429.045	14.8802	22.7946	68.2294	50.8229	26.4145	530.252	27.5401	85.5388	49.2656	29.9654	55.4557	49.7967	19.4143	82.7589	62.0573	16.5454	92.1717	110.094	60.011	48.1769	137.978	78.981	33.4382	27.2243	54.2846	79.5419	144.084	13.292	221.297	80.8709	42.3383	44.2564	32.3367	226.534	16.4651	98.6624
CRO80892	8.2294	210.863	21.3012	73.7226	0	22.3892	19.6499	34.7983	49.6065	0	0	35.9977	525.823	36.5942	25.0112	38.1484	18.2516	47.9674	585.419	25.8163	14.6285	32.637	0	38.1794	81.8191	0	17.398	0	15.4384	0.290299	51.4313	0	22.7808	168.767	58.722	46.1688	29.9839	0.147675	12.2304	21.7391	17.6787	0	0	50.5557	0	0	20.7079	30.9042	65.6634
CRO80918	143.593	0	331.512	290.162	0	331.391	349.11	24.812	119.793	0	10.5997	98.1059	49.9568	863.02	105.772	25.0955	0	102.589	32.2875	407.532	112.215	204.812	0	2169.59	494.283	0	224.891	0	90.1602	0	0	0	357.904	120.315	140.815	186.518	98.397	0	0	310.383	170.581	0	0	882.137	0	0	132.314	270.884	146.342
CRO80946	73.5775	191.77	62.2067	65.3381	86.7378	101.206	81.7951	84.4552	87.8824	0	0	94.2311	35.2013	100.236	51.1554	61.2015	70.4147	96.4861	33.8844	57.7329	50.3243	35.6189	46.4957	20.7166	5.72032	0	66.4249	53.4748	69.9883	0.138382	74.3883	0	37.4967	64.9368	30.025	87.1004	24.6521	0.14079	39.9362	79.536	83.9313	31.0636	0	57.3093	56.3735	34.0341	77.9304	115.385	39.7844
CRO80974	25.6099	230.014	34.6715	116.765	31.9434	61.4492	7.18928	18.2629	63.3322	0	0.337581	57.4285	252.975	12.7612	10.4428	55.5479	60.5109	54.1388	251.523	9.10386	10.0689	69.7952	31.2227	22.7036	69.5137	0	24.5003	47.3416	82.2192	0	83.0629	0	17.4643	100.854	29.3998	36.0047	13.8722	0.0897246	18.5775	16.91	54.1409	24.662	0	102.452	16.1214	21.1968	15.0198	59.8321	63.386
CRO81002	21.0981	103.84	35.5757	42.5861	15.9227	42.8728	27.8366	19.3746	31.134	0	0	27.7415	151.65	0.640853	11.7291	25.5675	21.4775	27.7292	210.123	15.7449	24.7518	36.6226	23.0227	14.4996	38.9448	0	27.733	33.9754	78.1086	0	40.1036	0	19.1353	44.5283	16.2656	50.4149	19.6403	0	25.4691	45.8609	40.5338	10.9526	0	28.1234	15.8437	6.43636	21.812	33.1306	43.8153
CRO81028	12.9525	131.615	41.1785	49.8952	12.3326	36.2607	10.3392	7.69097	50.1931	0	0.20657	50.0924	139.477	1.35152	4.46619	36.401	15.3749	39.6615	101.753	5.08714	11.0877	15.7432	11.1844	13.9681	37.9361	0	17.445	34.8799	80.5327	0.279781	61.5858	0	20.0081	51.1156	11.5868	75.9813	10.9942	0	10.231	13.6421	28.3445	12.3192	0	18.4951	9.56146	10.0547	14.3893	35.3295	26.8084
CRP03286	1.42545	36.1305	4.77715	13.0255	3.93586	17.8193	5.39399	5.69591	1.89526	2.69484	1.38105	1.82606	63.6949	2.65335	2.29687	3.03619	2.7004	0.954749	88.7936	1.77532	8.99037	6.86195	2.51344	2.16337	3.63164	4.57125	4.04159	33.6855	2.51725	2.06165	9.36551	28.4198	3.68774	4.031	22.133	2.02515	7.57011	2.62189	5.97149	17.3316	3.53791	1.96098	1.29914	2.18925	5.19216	3.84126	6.68468	0.74147	8.17164
CRP03314	183.581	177.812	117.189	48.559	67.144	56.2575	37.1426	80.7568	97.5085	65.3808	48.5843	158.162	109.226	38.1606	160.675	74.0404	88.6647	90.5312	207.954	112.074	118.754	48.557	37.7058	83.687	21.9294	23.0026	89.8837	82.3874	95.0012	113.063	64.0638	71.178	170.378	78.6008	56.8774	111.915	154.484	51.2069	393.364	186.835	43.1376	63.8316	48.5394	32.5326	107.535	50.2864	160.082	65.0609	44.7178
CRP03333	5.70007	63.1022	25.3625	26.0108	28.406	7.80375	9.42392	22.8984	46.2431	40.4951	19.2553	56.931	72.3489	6.18238	34.4555	18.1087	15.0518	36.1335	100.362	13.4034	10.6848	11.9886	27.1879	16.6174	6.03859	36.6277	21.0529	52.1338	32.7569	22.6363	17.9848	24.9321	49.5365	12.7496	22.2644	80.733	130.353	22.4614	14.4229	20.7941	29.758	34.2901	21.5548	31.1594	42.5031	17.1828	6.34285	9.0859	29.8336
CRP03370	0	0	48.2252	0	0	0	3.82121	0	0	0	0	0	0	0	0	0	0	0	0	0	0	0	0	393.105	0	0	0	0	0	0	0	0	0	0	0	0	0	0	0	0	21.9785	0	0	0	0	0	0	0	0
CRP03393	9.24659	58.9371	17.8018	27.7115	26.8377	8.324	29.8132	21.2467	27.0809	20.4031	23.0908	32.8642	84.7011	2.13785	41.4221	15.2146	13.8346	16.6559	110.647	23.5223	14.6392	18.9413	19.2874	41.0051	8.28695	12.3378	25.1809	50.3734	13.2792	54.632	17.6655	25.2091	19.8334	25.9628	24.4377	38.2255	54.734	53.8454	16.1836	32.9798	20.7336	43.845	26.6802	26.5894	36.4944	22.2666	26.7067	8.02308	30.6767
CRP03424	35.6889	106.146	50.7226	130.098	340.706	50.6692	51.3881	88.2243	162.624	135.647	158.171	362.4	88.0032	30.1184	198.369	126.378	88.2961	93.4131	74.2082	224.943	31.2835	97.1446	194.453	6.04974	73.2478	33.8223	98.01	242.215	37.5431	201.334	136.475	212.554	127.119	126.346	85.9689	368.817	98.7192	70.3182	114.995	69.8645	178.322	127.498	27.2473	167.879	193.557	32.4774	22.2752	84.0536	80.5516
CRP03455	34.0072	32.3921	409.628	42.1806	88.7124	108.057	116.874	36.1942	35.1547	39.9324	15.5531	36.3669	86.8055	4.46308	67.6167	12.5974	21.0638	27.7292	76.6743	289.392	36.1713	9.49024	66.7419	13.464	10.0453	31.6107	97.0196	81.4157	31.3327	28.8695	21.0482	26.1667	103.156	23.229	16.9163	82.0243	50.6595	16.3176	209.471	49.9801	46.6718	30.5109	10.7804	118.083	40.4581	29.8831	82.1108	48.6073	24.8634
CRP03481	12.7234	104.972	55.0196	50.4939	45.0852	18.9443	36.6931	17.139	44.1699	18.6223	17.2693	59.7285	269.875	20.1526	33.5079	22.0571	6.71786	34.0878	233.602	18.2782	16.9436	18.4405	12.4476	34.8825	18.9613	17.5494	89.771	42.1864	7.08687	29.6806	41.3482	23.5374	26.5796	20.118	50.9821	96.4065	35.1559	17.2123	17.5064	28.597	12.3286	21.4559	14.364	44.1246	23.3363	7.74213	30.3904	6.14858	41.4105
CRP03506	8.54496	37.5544	19.0913	8.15642	15.0464	9.29584	58.1561	16.2815	11.719	9.88377	4.10953	16.6297	58.3305	1.459	10.4375	6.78812	8.11021	9.94351	83.5503	7.44014	47.9052	9.60264	9.31411	12.4008	6.56768	14.0242	24.1926	42.2197	12.7357	8.48879	13.0431	16.1644	21.7822	6.83429	9.45176	21.7689	13.8401	6.47735	19.4596	56.9829	20.9171	14.9612	6.29315	8.74905	21.3479	9.7689	39.2409	4.09459	17.1531
CRP03533	22.2551	102.654	44.1734	72.6299	48.1037	53.5015	16.3927	42.2896	27.2279	36.0631	66.0059	41.5427	99.5485	2.39919	25.7365	62.7701	27.9464	22.9981	115.442	63.6243	11.8489	92.679	32.9348	50.2619	49.9497	33.419	43.9447	70.3903	28.696	80.4697	85.2954	103.449	70.1784	93.9027	84.7649	39.3612	30.7729	107.746	25.4266	27.9641	59.9911	57.4054	96.4894	19.5314	72.3076	26.2379	12.7515	20.5067	91.1295
CRP03566	14.1499	24.3836	16.5043	17.8087	26.212	17.6085	15.8403	16.9593	7.942	21.1306	25.1142	15.7807	18.4605	1.25622	8.558	14.1831	9.96543	7.69341	19.6514	13.4135	20.2561	10.2396	7.19141	5.89506	3.11018	13.0495	25.7909	34.5649	26.1309	24.9795	15.9503	18.9255	40.0103	21.9685	17.6852	20.6096	7.27212	13.4725	18.3852	26.4131	16.8446	12.023	14.5649	3.83501	20.2612	3.92521	8.73105	4.84911	15.269
CRP03600	13.6932	46.0174	12.7963	11.6205	16.0156	5.57082	20.337	10.9773	7.82621	11.379	12.2461	12.2116	47.2384	0.92734	8.4054	8.28391	7.74227	7.12555	98.4195	3.5579	17.4136	5.7748	11.933	4.26292	4.29369	15.7634	13.1725	42.0498	25.7313	12.6635	13.5527	10.6182	32.9638	11.5837	9.46862	11.6866	8.43587	9.15429	10.8308	22.5712	13.105	9.23766	8.83185	6.26865	13.8963	6.74133	9.78164	9.53347	10.2652
CRP03628	13.4002	17.6702	9.86224	6.46501	16.2822	4.85107	9.0146	14.3014	4.93196	11.9215	9.42617	9.53227	13.5746	0	2.61282	4.33945	7.54997	4.64602	34.0301	3.97447	8.59717	3.7102	10.1183	0.95704	1.28526	13.0323	21.5829	48.4675	21.0345	8.89239	7.25052	10.8067	22.9448	8.51998	7.72995	8.95894	4.75327	6.9593	9.60615	20.1197	23.9984	2.60252	6.66674	1.45273	16.6948	6.79725	5.75875	8.79079	7.71201
CRP03656	23.176	52.1226	28.664	34.2387	23.7684	21.0126	19.1371	24.6478	21.2335	13.2338	28.4113	26.6356	61.3366	4.13078	14.2263	21.6987	18.8666	14.1924	92.9643	6.67255	54.1658	18.4173	32.2251	9.04463	6.52315	35.3917	25.7479	55.6038	35.0804	26.8158	14.502	32.634	40.2297	14.1481	25.7038	26.9682	31.1954	47.0132	70.1055	87.0208	40.792	8.65396	17.622	14.7462	27.0607	26.3199	57.8559	18.7374	19.2331
CRP03687	7.37956	35.8995	32.9751	18.6754	44.1271	11.9033	4.50925	15.7679	38.1299	28.8024	21.0867	49.2802	39.1319	24.7183	46.906	6.8646	25.8314	17.0923	43.1558	13.1529	3.27576	12.7327	37.7769	5.29881	8.73337	43.4289	40.6895	52.6502	36.6198	23.4121	8.34155	62.0726	78.8291	11.6684	28.4024	50.7622	53.5045	19.0905	5.07685	6.73303	94.2906	9.16955	15.6209	13.1617	47.7111	54.5267	2.93774	15.0572	16.7399
CRP03710	5.82282	35.9484	14.1573	19.848	24.0269	22.3969	19.3431	14.599	22.181	18.8711	12.1362	21.4125	67.4765	1.72316	13.5612	15.2646	10.1743	10.7366	63.3943	17.1411	7.06999	13.9236	14.7363	20.4467	22.3396	14.6455	13.596	35.5203	13.4414	15.1094	23.2543	12.9673	33.0436	21.094	21.2731	34.9439	20.4198	23.1843	6.78305	11.46	23.7161	52.7744	40.2072	14.7294	41.7494	20.7677	7.77762	9.40718	23.5625
CRP03749	7.25436	39.1498	13.2064	14.3716	29.5942	6.20072	16.3148	14.2374	6.55627	12.7711	7.43746	7.9852	42.0638	2.1627	6.2672	9.50873	6.02647	6.4785	101.042	6.32747	10.9548	16.0956	30.6991	13.5923	8.39677	25.2743	12.8416	60.4109	3.37401	9.71487	18.8297	7.34299	16.5028	14.1828	7.4653	12.2149	8.65328	11.8607	13.9159	12.9745	11.2168	34.7444	31.3436	35.4875	60.3426	23.169	18.3029	11.1806	11.5006
CRP03774	5.33206	30.6711	20.1752	15.9472	106.69	4.63113	15.8339	17.9811	25.6134	31.2165	20.7591	35.2546	43.9826	0.899926	23.7558	12.3999	11.4697	18.5249	53.952	16.2546	12.1851	14.7199	35.0595	15.3145	7.24509	25.4957	16.3023	81.1353	4.04991	15.9212	18.4581	10.1722	24.804	29.8325	16.3051	31.1855	15.4402	17.3371	6.81245	17.3238	30.8245	64.8343	125.157	63.3995	111.855	27.3468	10.1038	21.6158	18.9318
CRP03805	5.68871	117.715	13.1986	10.1429	7.57606	10.099	2.40151	8.94758	5.47592	13.2364	3.3917	6.72688	239.779	0	7.52112	5.7358	1.0611	4.45503	454.582	3.89756	3.34535	28.0869	7.71588	28.3359	5.94592	12.4738	5.31732	46.1829	8.92965	8.86054	30.6674	5.09743	5.55085	9.89967	5.72168	40.4988	10.4951	5.79515	3.99962	5.73564	4.45574	7.22391	12.124	1.34413	5.28714	7.07527	4.53622	5.0987	25.4202
CRP03844	1.00161	33.1697	6.71347	8.03642	5.38169	3.85262	3.4577	3.22108	5.84917	3.96747	6.09976	5.30351	60.9816	0.537489	3.89392	3.06338	2.22637	4.47246	144.561	4.20859	1.53145	5.35739	6.12249	14.8634	2.94878	6.18618	7.03208	37.8408	4.19267	3.86306	12.4304	5.68422	8.58175	6.71394	3.8198	6.05341	9.95214	2.82488	3.5602	3.80033	5.09942	3.21513	6.81602	3.07661	7.35602	4.94839	2.80177	1.52828	11.739
CRP03872	0.647463	45.8519	6.75067	4.23287	2.64133	2.07534	3.01837	2.05109	2.09306	2.56465	2.03124	4.64478	68.1397	0	3.1795	2.40456	1.37375	2.1394	97.0867	2.02002	2.1449	6.69536	2.28328	14.1936	3.37241	3.07605	6.29401	36.3449	2.37144	4.05788	6.85361	4.78637	7.34851	4.61127	2.46919	4.08825	7.83821	1.90545	3.61646	3.57324	5.10936	2.67213	2.98979	4.30902	3.06779	2.90794	1.97092	1.43696	10.5577
CRP03902	7881.76	0	2465.34	0	2054.7	3486.4	54238.6	0	49.3152	1589.4	0	121.162	0	259.059	40.3178	0	0	232.281	0	6708.79	6654.85	0	583.698	265.821	0	224.674	3171.17	48.2221	288.683	0	0	0	710.384	0	0	127.974	0	0	0	5836.01	742.361	0	0	0	2166.02	176.996	6789.27	1672.73	0
CRP03926	13.4587	83.9975	31.2442	71.9901	53.6703	30.737	18.2047	26.9501	71.841	39.9832	46.8024	88.7917	122.363	8.20965	50.2142	63.3978	18.7398	66.3689	108.696	12.8572	26.4728	44.992	72.0832	27.2345	40.2894	31.1714	25.5532	115.022	32.6798	46.2304	65.3986	60.5817	65.9867	65.0183	41.2446	100.726	60.5229	109.387	40.3636	46.1326	71.1974	85.6319	63.477	102.705	55.599	54.402	22.3185	41.6544	54.6509
CRP03952	21.8446	77.3352	61.007	75.9002	68.2159	17.2356	74.5675	28.9549	44.5083	44.7769	120.318	64.2911	120.575	27.6151	46.7599	55.0636	22.2406	45.0192	131.534	44.6885	36.6828	31.7569	54.7148	19.8351	68.8776	32.7313	66.9273	115.401	21.5411	42.5306	85.2555	94.4829	73.4816	91.165	69.5756	90.9446	37.6144	80.9776	32.4236	72.2569	85.1225	49.3152	49.415	102.369	65.4859	66.4132	58.2018	78.5491	41.9567
CRP03980	4.45232	22.3812	9.20138	7.2769	7.02165	4.56678	10.286	5.21437	3.25005	2.4049	4.60121	4.79102	41.8225	1.10501	3.14296	3.79335	1.61943	1.31213	58.1275	11.7624	6.92095	5.23915	5.91409	2.25239	2.52072	1.26916	13.1046	34.5268	2.09666	3.32704	8.28824	9.14272	13.4753	5.87562	5.82156	9.31747	7.01716	6.0601	15.3734	18.6847	18.4741	2.85834	5.19397	5.24245	8.70202	5.19911	24.3957	13.4016	8.16757
CRP04008	2.62556	31.569	7.43034	10.9231	7.52381	12.792	4.5861	5.59539	1.31422	2.64728	10.6596	2.69075	44.7587	0	1.50422	3.44148	1.48554	1.68822	70.9916	6.23609	6.33386	18.3501	5.55543	3.18779	5.94592	0.997907	9.07489	37.7495	1.64855	3.79737	12.6503	11.0575	11.4523	8.57972	9.44077	4.92616	3.11854	9.65859	18.1316	23.184	17.11	4.81594	10.465	11.2907	8.58382	3.30179	18.0585	17.6269	11.2384
CRP04044	3.69331	45.5022	5.90743	14.5172	5.86305	6.1344	9.71834	7.46962	1.3655	3.98986	7.80713	2.40865	63.7349	1.31752	1.33965	4.84104	1.98451	2.11391	118.127	4.30836	11.6362	20.4729	7.10427	2.37798	15.0552	1.67491	8.22772	35.5122	2.37168	11.6546	12.5006	9.4394	9.75097	5.27486	17.4233	4.54295	2.47331	7.10204	41.6848	29.8214	13.3333	7.62128	10.7713	11.0867	9.42587	3.84533	19.6816	12.8541	12.3185
CRP04074	6.05608	72.9829	7.80611	22.8418	10.8465	17.0227	13.6695	13.7179	2.98765	6.29072	18.3116	5.01291	118.819	3.51544	2.28767	12.5177	6.98955	5.05475	204.554	4.81736	24.5142	25.6648	15.0319	4.0064	16.4578	2.65588	10.661	38.2635	4.75316	21.5606	21.4252	14.5058	10.1858	13.7592	23.413	7.68995	5.34701	10.5394	29.8054	44.5098	17.6102	14.4196	23.6062	9.30108	15.7269	4.70761	36.9086	20.5487	21.0085
CRP04104	0.998534	5.90131	5.13116	4.62898	3.93443	4.60893	7.5305	5.63633	1.37449	4.31484	1.76902	2.45599	9.90074	0.0803754	1.22588	1.83238	1.45278	0.535044	15.1554	2.77365	10.3818	5.55455	2.67622	1.61648	0.271358	0	5.82407	35.9222	0.313483	4.91025	4.81108	6.44219	9.46645	3.76498	5.54888	3.89109	1.77903	1.46932	16.428	19.9765	12.4043	3.29682	5.82433	0	11.9227	0.538163	6.60499	3.65659	1.83176
CRP04133	2.39782	28.4372	5.05963	6.29419	5.0699	5.63628	4.97598	6.38758	1.95871	3.16599	7.00628	1.43346	57.6998	0.643363	1.06302	2.79375	1.9785	1.035	106.596	2.46349	11.7115	14.2504	3.71122	2.02173	2.8961	2.27838	8.79495	35.4533	2.09106	8.76633	6.71011	6.71436	6.84811	5.10649	9.2533	1.94663	2.46465	3.92037	10.7552	23.8473	12.8521	3.48192	12.0437	0.818364	11.5033	1.97437	8.08824	4.54558	5.90565
CRP04161	3.23231	58.3162	4.67286	27.4599	4.82424	5.85073	15.4837	8.04932	2.26035	5.34048	10.9476	2.92286	118.573	7.04016	1.40056	8.97203	3.4579	1.12069	126.976	5.53978	12.7914	43.5272	4.69362	4.23228	18.3431	2.70997	9.85771	40.8314	1.19384	15.6748	22.9026	10.8187	11.4247	20.0735	32.9408	2.98427	5.34191	13.0098	14.4821	22.2983	8.03457	7.32393	17.1901	1.7521	10.9459	3.58661	12.2953	4.90555	18.6024
CRP04195	3.50934	93.0475	12.0876	19.0321	14.4255	18.8415	11.5452	20.4237	10.2926	9.9517	19.1049	13.1871	144.984	1.38297	8.07814	11.4039	6.16063	8.8536	225.445	4.63558	12.0728	16.2679	7.88953	9.61645	20.7625	8.12791	10.0093	42.2706	6.54155	19.8795	19.3744	21.357	21.6722	15.0698	18.0437	8.38873	15.0799	18.9343	15.3695	18.611	15.7079	28.9667	12.9001	19.7624	12.0552	13.7913	12.7398	7.05836	18.7767
CRP04220	16.4722	131.028	95.5679	54.0026	83.9058	18.3945	33.5823	97.1722	59.5115	37.8858	37.0664	78.9608	133.102	72.4972	54.4706	85.6682	58.6257	45.5552	198.484	21.5781	52.8087	42.0635	53.5923	77.4177	39.7103	33.323	82.6463	75.5851	55.0498	43.8054	83.7879	90.9415	98.2667	52.0911	59.0559	47.164	29.1292	48.086	61.5179	130.863	52.4823	76.0231	75.9347	63.6543	79.6847	32.9337	39.3447	17.6894	40.615
CRP04245	23.3424	35.5704	29.1299	12.7483	75.9544	21.0306	72.2231	109.435	16.7103	75.4228	34.9271	24.1375	6.03583	0	16.3938	62.2952	26.2613	4.16918	9.39788	28.1272	80.3829	7.19872	10.9756	3.82985	8.57221	16.7846	57.9206	41.686	16.835	46.5346	19.8038	55.3055	59.1072	21.4085	20.2786	30.3885	16.8599	13.3059	44.2078	126.792	41.0054	17.3578	14.106	32.2972	89.5264	7.93363	48.2703	6.30066	13.502
CRP04270	31.5948	124.057	66.6342	33.9942	174.068	35.6199	39.587	118.13	27.4372	83.5637	103.443	39.0785	166.301	9.42728	38.2867	206.352	45.5714	23.205	257.681	28.4123	174.491	31.4676	77.2252	72.2014	77.7188	57.4539	85.6092	81.2371	50.0224	55.9381	68.5982	117.271	67.6451	76.6803	35.168	54.3951	41.6208	50.2983	88.7909	179.628	62.6781	123.65	47.2637	61.9101	129.505	26.423	89.8129	23.575	59.125
CRP04296	30.9792	205.036	95.4641	202.473	209.424	168.593	147.108	124.683	64.8109	88.2772	145.598	91.805	174.931	83.3394	68.8234	159.031	190.649	65.319	153.738	88.5534	276.133	95.4185	192.791	188.453	150.652	172.241	85.3102	128.069	59.7694	206.133	241.559	105.795	118.525	151.765	176.196	96.0317	77.1584	169.779	71.0069	537.851	116.118	305.581	150.348	115.78	313.564	88.9093	318.346	94.9895	238.99
CRP04323	3.50074	19.2625	9.3857	4.99343	16.3016	5.38612	4.46215	2.8229	7.44725	4.5382	0	10.763	23.7495	0	4.72756	0.917727	4.66884	5.25224	29.5183	1.16266	6.06623	2.99594	7.40724	2.83359	0	15.9665	6.80617	46.9058	5.49517	2.02527	9.20023	81.8726	21.9697	4.39985	3.43301	7.19978	15.3528	0.515125	2.13313	7.24501	6.05981	5.77913	1.02097	2.15061	16.9188	11.3204	2.0737	1.16542	6.42195
CRP04348	10.2795	40.2436	21.7578	21.7044	66.1326	34.3365	41.3763	29.7596	41.9754	18.1184	12.5801	70.139	69.8784	10.7783	41.8448	14.5376	21.6464	40.2956	91.0104	18.2543	31.4341	12.7327	35.869	18.0641	17.6432	40.8688	28.9262	74.7251	15.7112	18.7797	15.4034	89.2015	50.7491	18.3594	23.4329	57.9772	35.776	21.2957	12.3625	42.7346	20.6584	61.7754	14.9897	29.0821	52.1023	44.467	30.1786	22.0635	20.6767
CRP04375	14.6103	66.8938	59.8447	50.7107	159.852	61.4423	6.48347	26.4799	60.0899	72.8142	46.3752	84.6479	66.5872	14.818	55.7235	23.7468	70.1472	55.1135	73.7523	23.2913	21.0481	65.0182	140.693	35.4778	28.8518	146.599	52.0766	136.407	140.356	49.5875	27.3046	80.1214	128.106	35.991	64.6334	75.2786	114.534	40.9908	102.083	24.5927	135.28	70.7494	50.848	62.2305	156.728	121.789	11.8279	32.7499	49.4346
CRP04405	22.0115	238.411	124.768	318.331	319.762	122.294	8.94807	52.591	125.991	118.014	207.617	119.474	142.522	19.0302	89.5764	129.299	127.506	92.1712	112.736	39.752	19.9438	355.819	293.246	247.454	173.914	455.483	125.479	215.473	310.966	273.55	164.26	109.211	148.044	206.974	286.476	130.162	225.692	323.893	84.4486	23.6207	145.269	284.866	324.543	473.282	233.503	235.067	23.7434	69.8851	351.448
CRP04429	17.0298	80.4194	30.0703	31.3434	84.8872	38.7386	5.57578	16.6117	35.2885	46.2896	62.8545	44.6637	97.4714	1.84245	31.6978	22.322	47.4001	26.0015	108.546	13.6836	5.9729	52.8898	87.9525	27.4204	22.3933	129.452	29.9646	128.895	76.7464	40.7857	26.4684	58.3315	64.3054	35.4425	40.7031	33.4979	39.7771	50.1177	32.3579	20.3381	51.1821	43.3287	51.2684	40.4977	86.9368	60.2014	10.7567	25.6033	61.025
CRP04455	2.57178	15.5595	8.25975	9.31422	34.6175	3.09129	3.94108	7.56849	19.2593	20.4898	12.9033	31.7924	18.6636	0	13.4186	9.58625	16.8085	13.4789	41.2698	5.26555	3.72739	12.7241	16.3816	4.22838	2.62086	17.6402	7.94283	52.1455	29.5203	12.9024	5.45636	38.744	25.8086	13.4343	16.0253	27.2291	32.9882	10.7025	4.65227	5.48879	54.5424	8.84494	10.4303	12.8369	30.7304	15.5933	2.14231	6.55498	14.7432
CRP04486	4.08209	26.2705	17.7605	16.8551	55.6665	17.3542	5.97146	10.766	19.3575	25.995	29.7364	20.2567	34.1964	3.28582	13.4519	25.6268	25.6579	14.5053	45.6522	4.67049	6.35093	42.7489	66.6741	12.1732	8.75789	39.1958	11.1389	82.4174	55.9833	24.8589	21.1738	44.0862	26.823	25.6526	23.8782	21.3955	34.0086	26.872	2.61828	9.04101	67.1611	28.3741	26.63	38.9362	56.6506	63.1069	4.24223	12.5167	23.6476
CRP04516	0.278096	31.7374	8.07726	29.2548	30.2993	6.41804	4.82473	7.84872	24.3602	8.41192	13.5487	55.5754	25.3971	0	30.5564	14.9452	18.5444	15.1992	30.4839	7.68275	1.84255	34.5093	23.1447	1.12549	2.26723	30.1237	13.2916	50.2777	19.6439	16.4908	9.7448	43.2347	22.2799	17.4761	49.9978	43.799	44.7828	18.8237	2.54181	3.06954	63.8545	20.659	20.2763	20.5012	56.3303	24.7304	1.2355	4.86044	8.50258
CRP04545	1.62492	14.7981	11.6854	17.5644	22.433	0.781263	1.09671	7.04865	26.6246	10.5323	18.4419	42.7765	19.8744	1.26708	24.3749	5.99028	11.1434	11.6997	16.0134	4.56876	2.4327	11.516	16.0448	2.6716	0.413982	17.6592	7.89794	50.9815	32.8397	11.4569	6.00527	33.9436	30.5112	10.8495	16.5987	37.2663	49.4799	13.0012	4.33178	5.46467	70.9908	8.3827	14.5131	6.55093	46.267	16.1467	0.95251	3.46542	24.2193
CRN83338	19.4063	8.85134	34.2733	9.55653	59.8036	25.5924	79.4753	16.66	83.8394	0	0	78.4162	71.8556	58.7639	90.3068	20.3496	12.3246	51.7942	0	27.4548	24.02	12.2582	83.8184	8.60197	7.53397	8.42952	61.2361	79.8891	33.6536	14.4347	33.5961	22.5232	28.2569	49.0133	3.92699	423.725	15.9577	0.13598	10.6988	42.8401	45.6368	38.6472	0	32.3594	40.064	154.894	31.2933	20.4581	7.34602
CRN83360	0	3.72923	175.803	378.477	355.051	21.1159	4.2114	187.611	130.525	0	0	84.3911	625.496	95.0062	79.7526	213.474	7.76526	114.721	0	21.5475	1.86527	15.6605	243.932	211.069	208.862	41.7303	25.2007	251.905	2.87245	79.399	288.551	286.131	287.102	1087.86	269.177	1062.69	21.3171	36.3511	5.57518	2.52476	12.1114	266.845	0	39.3461	305.634	271.216	5.41985	1.52298	5.59484
CRN73589	13.7685	174.27	38.2121	31.8331	65.1699	29.4313	37.3613	16.1636	29.7655	222.003	268.048	36.8575	208.957	311.63	34.7708	24.7395	94.6669	24.6997	191.511	29.1016	5.12951	132.784	140.219	13.7632	145.885	20.0906	18.6337	117.287	101.267	205.439	28.0917	37.3078	41.699	93.9788	72.7237	6.98928	21.1862	57.7235	70.8947	15.4599	138.372	71.5233	21.4319	42.7565	170.62	52.6839	38.2924	545.04	0
CRN73614	31.8752	0.187743	53.412	21.682	78.6755	76.5396	12.6069	31.9433	19.771	22.0939	35.0901	22.2813	43.9895	5.8582	17.9828	40.4525	43.0024	12.4395	71.8538	27.9261	30.519	19.1188	64.7159	31.505	45.189	24.4225	33.5831	52.3336	33.2602	48.4998	50.8434	99.3483	61.2592	42.2618	30.7164	29.1182	16.6027	65.6106	66.2393	42.0084	73.3087	30.9234	48.8991	19.2423	110.85	29.2941	22.6925	36.6493	0
CRN73637	87.9225	0.274394	94.0074	75.8618	40.3922	118.598	27.8884	67.0826	31.3391	80.2912	53.0745	40.8442	218.524	54.84	38.0189	82.9484	37.7098	24.8183	365.46	101.631	73.7006	85.8451	49.0018	10.081	59.8251	33.7753	203.531	58.694	27.6872	112.363	81.9765	228.389	32.6309	86.8125	94.1876	42.9218	11.8099	186.138	44.7137	125.859	71.0177	51.864	26.506	46.3209	76.7472	25.0356	55.9633	92.1128	0
CRP56454	95.2772	236.66	87.5462	212.56	253.637	366.11	19.0365	64.8083	128.559	116.986	314.386	153.036	110.051	68.3957	151.547	207.064	158.13	101.647	124.231	80.0476	16.3154	325.584	275.698	206.832	308.357	116.165	72.6426	329.354	85.8878	343.883	306.442	337.667	80.2893	259.672	305.546	124.931	84.0353	434.711	38.4917	36.8283	149.295	378.711	381.621	248.599	261.749	212.209	19.7412	296.707	296.821
CRP56482	233.23	87.5738	46.9831	138.121	264.831	226.352	37.5222	52.8055	82.4814	45.9735	150.198	162.868	95.8605	31.3114	160.309	109.166	59.8602	56.9185	88.3076	264.055	54.1386	78.9572	178.919	30.9479	54.6626	2.8432	50.0957	199.243	4.69699	140.892	154.729	67.0311	72.0289	69.9921	84.2269	248.679	34.9713	105.306	149.408	70.2982	32.7534	110.229	104.236	385.518	132.917	9.40734	45.0508	97.5385	168.741
CRP56502	9.98402	182.123	30.6167	67.3662	41.4311	21.8368	3.18842	10.5991	20.9454	17.7647	47.2543	25.2789	341.73	44.0431	20.1883	41.0562	9.37537	17.4129	285.405	10.9938	5.78686	58.6376	24.8532	42.7835	42.8263	2.7902	19.8233	52.1011	7.0678	52.9467	53.1636	34.2065	22.2188	56.5902	43.1949	24.3691	16.7685	44.0737	11.3323	11.3442	12.1595	54.9398	58.2356	50.5111	21.566	16.8813	6.47463	12.7084	56.2625
CRP56531	96.4171	123.315	368.437	61.6508	110.16	97.1908	204.709	60.1302	53.2541	165.217	79.5168	89.2709	97.1618	27.5647	61.2254	100.232	53.2091	43.8246	150.824	668.344	65.0679	32.721	36.112	24.2201	52.4038	30.3274	828.464	78.7208	31.3133	110.598	91.7454	168.323	145.611	80.2297	54.34	66.9383	14.5809	80.2328	16.207	125.229	58.2283	106.112	20.3624	42.8921	126.182	41.2131	90.9223	79.6911	36.5943
CRP56551	36.664	50.3537	84.2897	48.3182	98.4981	26.5699	35.1815	52.7943	171.885	120.546	27.6527	147.03	59.6185	0.213856	108.289	49.4508	55.7267	85.1312	35.8437	64.7344	30.8728	36.3792	44.9725	102.148	20.9381	169.644	83.0768	71.1963	85.9111	45.3424	36.0753	104.511	254.004	40.0701	47.7658	149.544	227.936	59.8143	14.57	72.2129	67.6318	95.0289	61.9875	22.8503	147.662	52.9803	19.1478	23.4384	105.599
CRP56576	22.1786	245.578	68.5467	189.813	441.797	79.6209	273.927	475.422	181.787	373.767	230.84	262.145	100.309	178.226	214.195	156.983	233.046	262.635	175.167	271.758	92.3122	101.229	295.124	34.4079	314.417	455.194	67.6742	161.474	179.873	349.641	153.813	327.58	228.523	163.532	200.579	223.666	98.786	60.3752	40.5427	474.811	185.935	176.963	61.4485	193.021	394.072	197.229	180.644	211.042	58.7681
CRP56601	6.93351	65.1905	22.4149	42.5191	51.4592	19.3957	40.9895	31.9182	35.6916	85.1162	52.3445	38.6506	74.5589	9.09029	28.5672	26.9891	35.0903	30.0592	91.1499	21.3464	15.5805	34.838	36.0839	12.9675	32.1174	61.6888	19.9139	69.5117	71.5682	71.7155	42.3335	52.4327	48.0436	52.0216	21.9777	53.8437	47.7997	31.9987	11.8424	34.279	125.261	63.8782	48.8678	87.4481	75.8585	34.5375	16.4389	41.3553	27.6225
CRP56630	13.8299	82.3039	51.1147	57.7115	52.3494	69.0408	9.9496	17.9229	28.7212	57.5362	91.3908	45.837	60.2714	32.6266	25.6486	52.0688	56.1897	21.0489	65.8744	17.5464	5.32389	50.9939	41.9225	14.5883	63.772	25.1635	41.8339	81.9583	81.986	124.695	78.9431	98.8098	47.4431	110.763	32.9438	64.1802	79.3438	43.1902	15.2404	7.10471	196.251	19.0257	97.4024	84.5092	42.8722	48.766	4.35759	95.387	11.6955
CRP56661	7.28051	148.146	29.8214	40.7134	23.3787	19.5178	2.44106	11.6272	26.2966	49.3355	49.9563	31.4279	231.129	71.2118	21.1265	18.9414	25.6119	20.6877	246.209	6.87762	2.4175	34.9295	32.7548	10.9378	43.7673	14.779	18.6765	56.0843	57.6611	49.4585	52.183	42.0092	26.8811	48.1089	16.9476	41.9709	55.0296	14.8522	2.68865	4.18541	121.196	24.5841	49.3832	75.2216	15.5233	24.97	2.39593	40.0281	21.2478
CRP56681	9.27582	128.879	26.5347	48.8433	27.5331	25.3418	10.3438	18.4747	45.8334	43.8285	40.219	45.4874	169.423	17.2007	27.7775	22.7259	41.4115	35.2563	295.97	11.7783	4.46241	38.9494	39.437	24.3837	42.5231	18.0394	22.6831	71.2041	88.8593	65.3233	45.7555	35.5772	50.7579	42.4924	23.0951	51.9857	95.6406	26.214	8.71585	8.79111	204.877	23.6132	50.4388	225.54	28.5883	24.0617	4.8784	40.0426	33.6611
CRP56704	6.69707	98.3285	15.6428	45.0495	26.2606	14.0507	7.05968	14.9035	42.855	59.8516	32.3581	38.5285	156.477	10.1688	31.1122	15.5615	33.0325	24.8748	175.313	12.1781	4.73197	26.3773	42.7258	21.8679	22.1292	13.45	14.9193	67.1879	77.8881	40.2852	40.001	40.1657	40.9518	33.2859	19.6527	48.9321	101.17	24.9723	3.70979	10.395	142.429	24.2891	33.2925	60.7782	38.0782	30.762	4.95885	22.1683	19.0797
CRP56727	6.69652	80.5613	24.614	28.8867	31.2733	36.5591	6.50112	11.1979	52.7119	38.2713	29.6591	50.2534	133.021	13.8234	41.371	26.3326	39.0238	31.5992	130.599	11.4137	6.4956	25.8814	57.4386	22.2933	11.7408	17.8573	25.3739	82.6679	83.0758	44.0523	33.5895	83.7166	68.5041	32.5797	12.0041	50.9741	174.077	41.3222	7.89761	12.3687	230.735	32.689	47.25	52.4187	38.5357	51.2261	5.86482	21.574	19.1532
CRP56757	38.8654	342.245	155.906	318.528	59.3909	366.086	14.1909	27.0282	268.322	76.8154	197.565	193.268	333.619	92.608	190.043	124.753	214.992	130.513	303.508	16.9016	16.2066	103.468	130.206	58.5381	119.722	34.6213	67.7986	111.665	147.319	238.899	174.105	207.174	141.975	190.671	78.681	280.384	905.2	131.925	26.9115	45.3967	443.524	125.161	183.869	132.269	116.925	97.5923	20.0573	81.0494	56.0382
CRP56781	33.1051	102.271	38.4783	99.116	83.4534	115.559	9.99361	30.1173	59.4463	33.2825	50.9581	63.9321	166.021	27.3406	64.37	62.7064	56.9002	42.6036	307.138	20.4672	7.50964	52.2001	90.7645	74.7348	84.3748	53.457	36.274	89.0369	44.4561	101.573	136.623	53.0269	32.067	94.5191	69.5892	63.2798	98.0184	113.828	17.4903	19.8015	46.3254	105.827	125.709	39.9696	105.607	58.0126	11.3353	43.7172	133.687
CRP56807	3515.3	9783.89	7133.22	16216.8	3379.5	4341.49	2307.06	5145.41	2984.4	5282.1	8639.1	2742.49	3615.68	28045.2	2817.05	12222.3	5243.93	3761.41	1373.14	5801.44	2348.94	11556.4	2162.63	9222.29	13025.6	516.644	3509.49	1472.78	1227.17	9308.68	21052.3	3205.98	1717.07	19267.2	8743.11	3190.94	710.885	12542.6	3953.93	3058.6	1324.89	17611.6	13155.4	1817.63	4082.63	1620.13	4665.67	2277.83	9058.47
CRP56828	55.0469	180.716	85.3169	113.098	182.325	188.597	16.5214	120.472	189.089	116.571	146.323	217.436	237.327	238.785	272.557	82.9046	294.696	202.271	409.902	58.528	11.6122	108.803	387.861	72.6623	71.5769	101.319	63.3453	198.559	185.405	91.4781	82.2339	166.106	128.263	139.286	127.209	213.283	206.09	174.07	36.6519	36.7169	183.001	104.815	172.236	115.336	162.193	366.426	14.6662	135.924	91.9529
CRP56853	68.8634	253.689	349.134	425.018	219.789	20.3752	321.656	132.722	208.806	57.2252	392.979	271.436	41.4656	0	269.884	229.13	70.647	96.5052	93.7985	71.9711	256.477	306	156.917	246.541	165.547	120.799	278.927	58.3365	99.7809	298.794	162.417	130.532	127.316	406.119	311.681	48.7382	123.416	120.817	177.527	624.884	64.7256	451.812	332.152	178.982	120.475	57.0987	339.933	39.6779	404.893
CRP56874	13.4885	81.2575	26.659	63.6927	47.6081	13.6833	59.8288	44.4804	38.581	31.385	30.0347	48.9138	182.165	11.5136	44.0376	39.2463	23.6323	28.5131	184.227	18.774	38.9055	75.4767	66.9081	39.5926	22.1547	36.3372	27.6174	62.4381	48.6285	35.3728	47.3951	53.3934	58.1884	44.8971	48.4526	59.5255	68.8654	69.1409	46.966	79.9628	48.5992	84.0121	49.7135	105.629	77.6413	71.8981	33.5846	19.6147	70.6974
CRP56890	68.7091	210.036	177.364	149.271	88.665	18.7031	80.9541	67.034	38.6252	36.9988	151.221	30.5494	303.951	1.2763	32.5731	153.52	18.0707	24.1289	295.026	17.362	113.674	45.6841	41.0052	37.2192	46.5366	42.7877	143.86	57.2356	29.5353	110.688	132.883	123.514	75.3716	83.4331	136.832	50.5741	32.1611	116.813	121.092	204.327	39.2865	97.14	168.941	35.0668	81.4388	31.9036	124.606	11.2609	129.275
CRP56912	355.129	99.5916	163.559	30.7801	180.125	49.4266	116.501	68.145	16.4863	23.5571	60.7938	18.224	79.9288	6.58219	7.72851	192.763	21.1664	10.2934	107.257	17.1454	319.651	12.219	33.3232	24.427	59.2595	10.3599	154.673	44.9081	16.2997	28.5348	85.5645	173.24	103.902	61.9914	59.4006	47.3484	26.3275	25.9753	355.514	354.05	19.2962	67.4967	51.2935	12.7583	140.498	19.9373	281.664	20.9572	59.9242
CRP56947	159.799	39.9303	34.524	80.249	33.8644	104.454	33.182	53.8651	47.6532	85.4641	86.4889	66.8116	302.81	104.515	52.675	163.542	63.7235	47.8226	318.273	57.9939	38.7276	120.796	64.3133	4.6768	168.327	56.9944	156.314	56.8491	95.6179	174.544	146.087	175.39	8.87242	129.755	130.635	57.2384	19.1134	242.463	45.8711	90.6325	90.3583	9.66214	1.85159	61.2905	44.2818	31.2294	80.9833	264.647	3.53311
CRO95919	4.41695	89.5403	17.919	36.061	22.8302	8.9418	3.58047	5.289	52.5089	24.1092	20.8499	59.0844	155.892	2.90042	47.0909	16.4546	10.4286	33.508	125.453	1.64944	4.9762	13.4291	35.7438	11.2901	14.5304	42.411	12.6176	40.1089	25.9089	21.1822	30.5477	28.5383	15.9861	15.7776	24.3171	34.3485	56.3923	17.6169	4.95786	6.89597	20.7122	25.5847	7.45787	14.2814	10.5743	25.6847	8.37715	9.09344	23.4552
CRO95948	2.10664	214.659	15.2968	61.976	40.8742	24.309	44.1937	23.0543	56.6782	77.3769	101.468	115.504	406.765	0.423927	50.4324	19.3291	29.3727	76.194	255.791	12.562	17.7155	38.3109	43.0887	49.0236	57.2492	78.0663	29.8648	36.7331	36.3751	51.7966	36.9095	29.731	15.471	14.5624	49.9254	39.3355	72.1786	14.7244	3.20913	31.9721	25.2045	144.904	15.3597	90.5922	17.9669	34.0615	33.797	22.7927	70.8498
CRO95973	8.23394	27.4131	15.5732	24.856	28.6423	18.5009	9.0924	14.3451	5.968	3.34666	9.56844	6.93452	50.2018	1.77178	3.7532	6.62524	6.42474	3.40728	57.4677	4.13519	55.6764	6.97684	8.85487	11.5478	11.2989	9.06318	13.0762	18.0309	2.17549	15.7998	14.1049	29.7681	12.083	8.40191	22.5183	14.384	4.46914	11.0963	11.4254	121.478	20.4622	16.8228	7.72721	8.01324	21.9597	9.44661	12.0327	3.05323	29.4119
CRO95997	9.00191	6.11507	5.86606	2.67505	14.555	33.6632	11.2439	7.84939	2.81619	1.62078	2.21499	2.30636	18.9213	0.100638	1.38143	1.31104	7.12452	1.20587	14.7592	9.89017	266.608	2.13996	1.93999	2.02399	0.679534	2.13837	12.7616	11.933	1.57005	1.08496	3.2858	7.61814	25.8761	1.2571	3.26953	3.65402	5.3118	0.919865	17.5221	436.426	50.0316	9.63188	1.0939	0.768076	8.35279	2.69534	4.07334	0.62433	71.1001
CRO96017	22.6316	15.8863	29.0274	3.58683	35.8794	192.8	1.42454	10.4283	1.57336	2.89763	1.48498	3.09247	17.9344	2.09157	2.2639	1.97764	19.5123	1.16775	46.0818	16.6018	306.046	3.58669	4.49303	3.05309	0.455575	9.55742	44.1362	16.7695	3.94723	2.18215	4.77289	8.26193	24.6229	3.16046	5.47992	5.5346	8.15618	0.493359	36.2632	646.126	103.273	6.91868	5.13361	1.54481	8.45942	10.8421	1.65507	1.53474	203.995
CRO96044	6.31047	31.9528	14.5328	18.1755	32.6891	11.5762	18.9057	20.9974	13.06	10.6977	19.457	15.3222	47.6242	10.0809	9.11789	7.76251	11.4765	7.80309	50.9179	5.54001	9.15377	19.7326	36.0856	28.4861	7.3873	16.3279	12.0329	27.62	15.5442	14.4626	14.6708	18.3556	35.9731	12.5679	25.5469	19.1261	19.3593	11.2857	19.226	21.2308	41.4202	20.0337	21.5187	11.0337	33.2581	38.4581	12.6999	12.2816	27.605
CRO96076	8.47606	107.96	73.3822	34.0037	101.204	16.3012	37.8885	32.9538	42.4269	4.57832	107.93	28.2312	149.286	0	13.0073	86.1032	35.9681	12.4897	78.6173	11.836	217.075	40.8027	46.3309	47.1676	2.87927	0	101.278	40.8382	29.9363	9.19427	60.3302	7.59507	364.997	162.458	69.2671	10.3217	17.4246	12.4723	180.767	371.3	14.0248	169.076	166.86	0	97.8924	22.841	216.525	5.29074	168.447
CRO96108	16.1088	67.7086	92.2256	32.312	125.621	15.4902	74.5024	86.9843	71.8132	13.0517	33.4436	74.2895	126.097	12.1561	16.0683	26.3934	123.288	56.1051	81.4977	28.27	362.265	90.4699	58.2279	44.821	16.4162	11.4797	127.233	51.7421	44.2508	14.5614	17.6396	18.0431	420.777	20.2461	32.9106	18.5266	45.5338	10.3703	656.422	468.123	35.8806	44.3214	41.1077	0	161.716	65.1141	418.465	38.5444	61.5641
CRO96135	0	0.25641	0	0	0	0	0	102.11	85.9662	0	0	73.2401	0.656598	0	0	0	0	70.7887	662.646	0	0	0	0	0	0.683844	0	0	0	0	0	0	0	0	0	0	0	0	0	0	0	0	0	0	0	0	0	0	0	0
CRO96162	8.0017	37.7096	103.913	14.267	31.9463	34.625	17.1757	4.89687	29.4135	12.9663	17.7199	29.7264	91.3443	0	12.2794	28.8429	10.9142	26.7972	346.629	12.8346	7.13674	25.6795	37.3889	44.5278	10.8725	8.55349	96.4207	25.7018	15.7005	21.6993	19.7148	15.6844	76.7937	25.142	17.9824	7.03738	10.9663	16.9255	15.2366	17.94	20.8783	11.0079	18.9609	27.6507	25.5915	37.7348	17.7746	17.4813	30.5807
CRO96184	10.3877	88.2052	32.3949	25.4665	21.0591	33.296	5.82333	12.8387	24.3728	16.8326	16.2943	14.1941	233.775	15.8518	23.3799	6.24055	24.139	16.698	386.486	5.88057	6.8383	33.3366	29.0005	28.0268	29.9934	11.104	18.5829	37.7349	19.0233	17.5278	11.3748	12.2167	9.53578	9.79168	24.7593	27.8759	18.9817	23.8831	9.23063	7.16598	8.37355	27.3896	23.9835	49.1904	21.2255	15.1625	7.69154	29.8982	26.4662
CRO96215	4.90826	127.534	8.22458	13.1271	11.7209	70.7969	2.9326	4.59397	6.90982	9.27913	9.51075	10.689	387.413	0.987706	8.66203	5.62936	261.84	6.57497	528.713	3.79744	18.1362	22.3151	8.22178	18.6228	6.66924	12.2424	34.791	30.405	8.66764	6.21151	13.4368	4.94786	6.5538	6.93998	14.0388	11.2899	18.4985	9.47936	5.60771	81.2637	5.6225	52.3299	7.15732	7.53823	13.5176	18.1866	57.8462	4.08497	35.6407
CRO96240	4.44677	36.8529	17.8831	11.8928	60.3508	18.8145	5.53678	12.0806	15.0243	225.459	8.37034	87.1942	74.6453	1.4914	78.6125	8.3544	30.1019	49.9575	161.605	3.1551	4.83485	11.4166	47.8811	76.1858	6.04218	19.4362	19.9325	161.196	10.9356	14.3635	10.7126	38.3848	25.3337	8.75587	7.51015	176.41	26.7133	8.94251	15.3543	8.58936	13.5836	37.1121	5.40364	66.4735	54.6755	36.7479	2.63409	23.439	43.0529
CRO96265	134.662	215.624	115.611	267.248	164.165	386.99	214.665	253.753	38.5558	168.479	354.141	58.4074	149.514	33.5782	59.8644	101.132	114.125	41.1768	129.768	134.382	152.731	85.1784	128.862	193.808	208.976	136.654	114.421	113.387	89.4616	346.378	251.436	160.58	69.7807	250.446	260.448	69.4301	31.0879	235.996	206.86	234.834	90.7138	212.284	131.711	81.2102	319.659	88.4337	174.132	132.623	352.902
CRO96296	249.209	106.663	142.461	32.2121	120.862	20.4384	663.181	228.622	8.64413	12.6286	25.2993	21.2377	67.9373	15.6115	17.6132	13.9298	59.5921	6.83327	194.452	18.8508	1224.35	6.82111	32.2303	25.8059	2.88802	33.323	269.031	39.987	33.3635	46.8795	51.2037	78.5621	34.7659	14.6924	69.4775	23.2944	27.3086	10.9464	704.219	1203.79	21.3716	48.2454	6.9736	16.3216	126.136	28.638	1723.56	17.6894	147.839
CRO96324	139.451	568.569	389.143	506.88	536.318	300.69	38.6909	181.069	342.504	159.675	790.339	319.129	277.14	716.613	293.503	1254.68	519.379	218.992	294.668	141.252	51.9557	437.402	414.636	378.004	619.163	238.19	285.802	220.851	335.197	403.11	522.973	628.609	378.109	499.428	709.559	377.872	245.194	837.733	210.451	66.2261	262.907	379.085	790.384	144.302	445.01	434.332	52.7052	159.177	390.593
CRO96351	4.40076	30.3466	9.48927	9.85377	14.4194	2.75558	10.744	6.69056	5.44296	11.7194	3.05965	6.29308	64.6243	0.411898	2.95265	2.28051	2.85393	4.60644	72.0572	1.68405	5.26818	4.37927	7.00174	8.49102	2.78124	6.12644	7.62743	18.2211	5.62274	5.32873	12.1035	6.32771	8.81424	1.28629	8.02904	5.76061	8.55592	3.0872	3.74169	9.60187	9.79574	5.63171	1.79087	2.82927	10.547	4.96425	7.57801	2.38495	15.6453
CRO96383	445.289	20.2559	879.396	21.2664	176.83	45.8776	6052.35	153.429	87.0661	42.9503	39.6201	142.608	20.748	0	34.167	151.128	4.82037	78.8229	40.2288	118.239	772.021	76.556	22.4331	120.679	48.6201	33.9997	640.927	43.7844	49.927	23.001	26.1218	62.3448	228.275	4.99692	64.9812	81.768	87.181	8.77542	24.226	466.263	85.0146	10.9389	17.3928	12.2123	146.936	21.4277	1888.01	33.0891	36.4671
CRO96411	36.7497	63.9945	51.47	330.067	66.965	49.5796	205.809	204.8	321.056	91.2519	88.3673	310.292	87.3033	0.220755	48.3154	57.1571	25.7696	182.221	153.55	34.7361	144.667	46.3542	39.4598	26.0834	61.4869	28.9255	50.6542	36.2431	57.2561	49.185	178.988	116.484	128.535	32.0561	362.18	161.345	112.57	63.7615	117.814	128.652	140.744	64.1386	61.1877	16.8481	56.1362	73.9045	222.564	21.912	476.27
CRO96443	9.95876	18.339	7.90815	96.6974	5.65887	31.3828	1.89047	30.8917	181.527	45.8852	60.316	205.105	31.9337	0.43461	18.9284	2.67362	8.7284	110.389	31.4644	1.73888	3.79139	3.85062	1.94639	3.88476	3.26067	5.47239	10.1086	21.6924	11.3006	4.16486	43.8835	145.897	24.993	2.56362	116.879	81.1732	13.8129	3.08971	5.8489	6.12515	120.891	1.98075	3.32433	5.89684	4.60493	10.9933	1.36226	1.29817	443.516
CRO96476	16.3614	29.3914	7.7815	61.4495	8.07534	29.1297	25.3873	45.5214	126.342	54.7754	43.8559	161.7	68.5007	1.18985	16.6808	4.56522	7.93105	126.989	82.4785	2.99575	10.2377	5.3721	6.05551	4.58928	14.3074	7.50382	9.84219	21.3336	10.5528	4.92018	54.015	125.651	25.0102	4.2756	83.5338	66.3918	10.4759	2.65187	13.8193	13.8852	130.33	5.12564	3.24807	10.6982	7.19583	18.7711	13.0944	5.86475	229.688
CRO96509	82.5963	14.0271	25.6303	229.084	73.9651	0	119.415	18.5009	180.878	99.1426	60.9704	272.752	119.732	0	33.8006	6.01467	2.78172	113.103	19.3459	2.77088	18.7093	0	16.182	9.2855	6.23501	13.0803	29.7378	50.5339	36.0147	13.2733	190.941	150.079	36.7625	0	157.496	196.196	3.14439	0	13.9803	18.9932	88.7752	12.6252	20.0739	14.0948	32.6129	37.0963	56.6282	11.457	701.477
CRO96540	41.8461	41.6441	13.4601	17.9996	39.6604	14.4047	111.208	22.7895	28.4238	19.3489	9.19477	27.5333	82.8472	2.22808	16.4915	10.031	8.88362	25.2143	160.909	9.66016	26.2234	5.57384	11.3693	17.4628	8.40726	22.2788	17.4111	30.7824	13.5462	12.2458	18.5431	25.9705	17.2844	8.39042	17.032	45.296	13.8354	5.63043	7.93723	39.4264	18.2375	16.1278	14.4835	21.5061	28.3524	8.33675	28.9353	13.2803	34.8478
CRO96571	131.159	2100.07	455.692	3726.23	940.314	255.579	1027.17	910.033	214.741	324.577	1615.41	182.379	554.806	480.2	284.447	926.236	75.3071	359.444	1133.7	81.4684	15.6073	563.702	367.989	1970.1	2993.56	51.0579	194.714	265.128	88.883	4801.75	1848.76	491.592	136.556	2493.01	3138.09	380.573	109.277	2428.61	15.8431	30.2931	175.323	2543.57	1926.91	1182	87.4688	87.1929	20.8209	147.629	1996.21
CRO96598	106.691	702.305	117.808	848.004	522.002	304.581	470.795	793.404	46.9215	132.18	482.781	46.1378	209.515	11.07	100.167	395.127	81.7255	70.6506	250.334	35.4527	17.1615	236.974	240.45	429.546	824.232	35.511	123.498	203.071	91.385	2079.15	1274.73	1517.42	197.797	1602.29	1003.53	200.333	61.7841	984.7	47.3489	18.9747	373.887	387.89	1001.64	225.803	199.607	47.1978	19.5443	107.581	411.803
CRO96630	29.6507	159.07	45.9571	204.69	208.913	109.5	74.6841	227.077	9.77815	27.1948	104.853	8.13782	72.9588	1.15595	16.4377	50.1591	19.9206	10.3655	106.346	5.31783	4.9942	65.7873	112.905	74.3591	98.8281	46.4745	55.0193	94.8906	72.2679	544.177	224.782	535.995	144.379	257.89	261.776	36.6672	11.4615	198.449	29.5974	7.10961	145.797	49.971	128.357	70.5779	166.907	13.4308	4.75376	31.3562	122.423
CRO96664	25.2357	279.415	54.3843	174.312	171.714	82.5452	67.9979	152.735	5.71909	19.7489	95.9286	5.29466	55.4776	0.799728	11.8315	45.059	12.2868	9.15666	72.8841	3.65967	4.75981	91.8287	117.304	69.9646	135.809	42.4818	54.4077	67.8373	103.555	658.127	274.164	343.91	128.019	463.27	290.019	29.1445	10.7569	180.552	22.3996	5.89438	141.227	33.3498	159.367	34.18	149.134	11.2448	2.84456	18.1914	177.399
CRO96692	30.816	204.651	38.4837	131.483	200.963	71.9468	67.2518	190.69	5.22023	16.5725	83.9623	5.99906	32.6547	2.08513	7.84728	41.0098	17.3759	7.06633	54.0107	4.36767	8.40151	56.286	110.334	37.9868	71.585	58.6898	57.3401	62.9215	218.732	444.723	145.146	424.415	153.27	160.335	200.805	22.9054	5.57884	91.8285	43.2535	14.389	143.736	21.1041	76.6276	15.7071	115.391	11.7854	6.17773	23.1832	91.5433
CRO96720	34.8284	115.769	38.7182	101.589	224.53	81.289	164.29	311.035	13.3289	44.2001	54.4764	14.3813	50.7324	5.5797	14.6332	37.2305	21.4209	9.24045	42.4829	18.7851	4.48074	69.813	118.768	40.3706	79.0267	59.2791	65.7414	54.9267	311.835	266.535	102.936	234.139	246.183	115.596	131.81	34.5887	17.0307	130.113	54.0857	19.0113	129.804	26.515	65.8265	29.0821	58.2787	27.3363	6.25939	32.0821	49.6241
CRO96753	11.6074	58.7366	35.8234	31.9208	78.9274	20.4316	22.9868	51.4454	9.47832	83.7379	16.9913	11.2908	73.4076	0.791797	10.9895	11.8622	8.22922	7.37918	68.5118	4.81137	8.42253	28.2014	38.7136	52.5502	15.7719	8.41211	35.0621	59.4009	67.3226	79.9561	25.8519	63.6398	60.4195	57.6126	34.7273	31.0915	20.3567	35.318	28.1714	118.483	62.1005	41.6798	23.2376	15.7119	16.779	13.7841	4.17596	5.23956	57.7445
CRO96791	46.4198	259.985	90.6573	244.633	227.096	310.901	16.9145	111.186	13.2019	43.718	135.865	25.2833	115.476	9.58075	24.7748	115.876	21.1217	16.1182	156.748	0.996429	19.081	296.325	193.54	467.697	223.774	5.55199	109.481	137.037	57.7492	436.629	236.265	401.019	94.9966	342.573	432.58	179.788	50.3459	326.641	386.698	401.22	239.473	201.849	106.821	135.606	18.1493	16.912	10.8963	11.7972	131.008
CRO96817	25.8609	245.1	55.724	215.308	200.158	303.41	14.6158	87.6272	7.58266	29.457	80.393	14.6377	44.0446	5.40006	11.2914	54.3211	12.0039	6.89954	48.3564	0.767741	13.1803	172.239	174.613	120.865	85.5694	6.47732	85.1132	113.801	74.9042	292.651	233.421	333.439	130.178	280.695	395.618	77.7714	24.6168	176.018	553.838	224.086	218.594	114.024	70.6883	82.4271	30.4539	16.6204	9.61443	9.72593	128.03
CRO96850	21.0999	260.481	105.465	325.084	286.736	169.601	67.7633	245.945	7.44725	43.8349	126.999	8.5941	66.3492	1.30647	11.4575	69.497	15.2509	4.78329	82.5708	6.9015	21.0939	329.894	156.641	267.13	155.113	20.0489	226.15	123.88	180.042	368.552	323.472	249.667	161.097	363.448	419.139	60.3197	21.1319	196.637	446.697	515.241	297.344	308.877	83.2323	167.015	36.7216	21.14	14.5552	7.87981	224.136
CRO96888	0.928273	33.7362	11.8677	14.8959	25.1844	27.7707	4.32746	8.67348	3.09764	3.11985	2.7409	4.33381	57.5928	0.78871	2.65911	3.10946	1.6882	2.76331	69.4883	1.08994	3.46942	18.095	26.5522	5.42655	7.70806	3.23412	16.2929	39.4714	47.2756	5.96699	9.71313	38.1699	25.7538	8.68533	18.3748	17.5841	8.97604	6.75376	28.91	26.9669	63.1711	18.162	4.9633	19.9593	3.95848	5.55885	3.20759	1.80266	19.5515
CRO96924	8.97223	27.2326	10.023	11.913	25.6995	25.6996	10.8989	7.03704	18.2747	8.45529	5.17867	18.6835	42.3392	1.30612	9.08152	3.25289	16.0858	7.72282	67.1228	10.3315	7.29699	12.2528	15.0125	4.24925	2.85328	14.9646	17.9387	39.1556	27.2687	9.80578	7.94353	24.4611	22.0488	6.47805	12.7923	15.5494	11.8386	7.51413	14.5402	17.976	39.605	21.0094	5.84582	7.62286	15.0601	16.9761	5.65403	7.07007	7.87938
CRO96951	7.24585	84.4643	10.145	29.2837	12.3429	4.45928	3.88245	24.9295	3.38511	2.50485	15.7252	4.55448	103.86	1.08872	3.26171	9.87749	2.16699	4.50375	148.996	1.03552	6.40105	48.7813	3.40701	4.10549	63.6677	3.30476	10.8004	27.8401	11.2223	52.1194	30.0451	18.6125	9.22359	12.7496	41.3707	5.96086	8.20914	4.54915	41.2082	7.93109	14.756	16.2147	35.5019	7.71567	6.17977	5.7276	5.62749	2.97503	65.8701
CRO96985	87.3961	94.5661	80.1969	64.1857	41.6162	18.4088	34.0014	309.581	4.94748	8.09259	25.8054	7.89037	125.423	9.63099	4.34287	19.3653	11.1007	3.90245	98.6077	17.1202	25.3467	58.3213	11.4476	44.634	233.546	7.7111	77.7097	31.8914	49.9753	239.562	69.7256	43.165	45.0115	30.0759	86.3853	12.5009	7.5573	10.5637	249.151	38.0405	38.9862	20.6109	43.0878	25.5667	11.2398	10.0934	33.4861	8.83231	18.45
CRO97022	4.17462	84.3831	7.91711	65.7781	24.9515	18.6713	5.24204	29.1895	5.70997	6.29277	13.0072	10.1485	141.353	0.625171	1.84742	5.09017	4.94372	7.54298	150.871	1.24577	6.6303	35.1033	20.4736	8.84052	32.5833	14.6674	8.1006	37.4207	55.3192	68.8029	28.9165	174.596	37.2694	17.6927	103.616	13.136	4.7234	37.2856	29.2827	7.76899	50.1689	18.9652	17.5547	16.4015	9.17702	4.44753	3.30676	2.98959	24.3398
CRO97052	114.061	172.115	90.8971	219.129	241.656	96.4077	39.163	387.276	7.50028	24.0683	122.005	13.1536	26.855	3.89857	12.2638	52.2162	21.0665	4.93089	23.5846	17.5297	26.1656	72.0183	58.5848	57.8248	8.39083	45.5606	109.368	64.8951	244.806	405.239	201.273	402.312	403.791	191.902	290.717	44.5625	11.0353	114.564	264.873	36.6697	206.144	32.9816	160.499	17.8525	68.4155	10.1151	24.5061	15.0153	74.7812
CRO97080	62.8911	816.933	127.158	1012.45	226.13	104.959	5.52086	492.691	7.96758	5.61494	511.341	5.85934	189.869	11.9236	7.49766	167.936	5.67155	5.70932	273.257	1.56929	2.38411	248.539	84.6819	360.757	26.484	74.0804	87.1576	55.3318	139.515	1494.45	954.474	683.47	292.701	828.652	1253.02	51.7603	13.7124	612.807	157.563	10.9361	173.459	127.275	381.616	77.4314	7.01873	25.2114	5.51628	6.70496	208.97
CRO97118	101.171	604.713	246.515	1180.8	331.273	149.249	5.22567	725.735	15.0434	11.8296	523.477	15.6135	60.2507	15.0418	12.4206	161.63	8.22564	12.5003	115.617	4.56397	1.94119	240.903	118.871	993.287	13.2618	90.2507	143.474	74.9336	137.885	796.01	944.159	952.526	429.269	689.334	1360.98	95.4691	67.8594	652.756	128.372	14.4514	127.741	124.444	292.631	92.8634	7.44429	17.3203	5.17042	9.11356	288.945
CRO97148	10.7156	36.2839	9.57636	22.9269	23.9649	31.0709	29.3597	34.7054	14.0281	8.90459	11.6824	11.4885	84.7402	0.796184	13.0541	4.96996	9.29417	10.9534	95.3581	5.42536	16.2998	7.75956	13.9527	20.3493	98.5607	31.9551	10.4166	39.3359	6.72816	20.2667	17.6911	14.9936	15.0785	17.6116	17.2443	12.4912	7.68172	11.0374	9.54295	22.8589	15.1915	19.5039	6.97145	16.7104	19.8011	7.10793	18.1473	12.4855	20.1612
CRO97181	10.7035	35.2043	10.4434	38.4099	21.3539	28.1415	59.1603	49.8661	9.96075	19.613	20.6276	15.4125	66.4625	4.33506	14.0137	5.41652	8.50087	5.95303	85.168	15.4526	59.1086	17.2475	12.8527	13.5712	47.3129	9.07601	15.311	34.753	7.0183	50.3608	12.4625	38.2728	20.8047	15.0702	41.1883	21.6686	8.58789	32.1476	34.0548	93.4663	32.5581	14.5383	14.4226	25.8024	33.2695	6.5719	108.347	18.4364	24.026
CRO97202	17.8531	110.666	109.691	350.152	94.5927	97.2831	61.1044	31.706	43.751	32.1444	194.386	19.8211	128.106	62.8713	39.2695	40.9521	28.8608	30.2931	149.283	62.8871	49.2863	168.702	93.3895	96.3385	44.4739	50.8914	109.674	99.6712	51.3779	109.74	65.1659	47.3259	103.3	9.34935	267.479	39.4552	49.9548	160.906	36.2619	88.2652	46.2043	208.763	15.1864	393.01	104.681	108.248	57.2838	23.526	63.682
CRO97231	25.613	27.6339	99.3023	12.0885	72.8571	57.9519	202.844	80.0545	26.3953	58.5944	9.17538	25.477	47.1753	4.85101	30.0573	12.8366	41.1008	19.3754	57.8036	132.602	77.1717	8.05869	51.0068	0	5.11801	36.5057	243.493	60.8385	39.0227	15.2536	6.59932	98.5537	113.162	2.84041	13.5437	37.9176	37.6836	12.7477	61.9688	161.102	93.5819	10.3634	8.7881	9.2558	90.4837	42.6307	97.4289	23.8247	13.8194
CRO97256	9.4568	39.5413	40.0714	33.7228	37.8653	22.5774	41.623	42.918	12.2421	20.4322	20.5812	18.3807	46.7983	6.43091	16.0137	17.0974	17.1985	5.4167	50.0437	26.5834	21.9381	15.349	24.6096	21.7759	20.3823	13.0138	49.1349	31.4231	18.9395	21.2237	27.8528	22.4996	31.5682	10.2462	30.3798	18.8845	13.4074	25.4316	30.7989	51.9656	23.9072	20.636	11.4125	53.0877	37.0824	20.2114	22.6971	6.51356	20.9373
CRO97277	1.53201	21.3745	6.58238	6.93395	12.9453	2.71972	5.6955	8.34892	9.14316	15.2771	2.87071	13.5266	22.7547	0	9.18704	3.24385	5.71523	7.38806	55.9445	2.57962	5.6458	6.55547	7.39746	2.3847	6.40511	20.4917	4.20051	30.066	7.39944	6.13595	4.12948	13.7805	16.9158	2.36982	6.54877	12.246	9.529	8.4103	8.617	7.47934	28.6191	13.6181	2.23401	2.89587	19.0128	10.7974	2.90865	2.84431	10.4489
CRO97302	2.17106	30.3205	8.13192	11.6129	13.7618	22.5963	21.7043	21.8468	4.63456	8.27783	6.22193	5.49699	45.3193	2.31295	5.09555	6.69586	5.65161	2.05292	84.9634	6.9213	12.1715	6.2844	4.95406	3.10114	5.20587	9.82917	10.449	35.2779	3.60842	14.2225	8.11108	48.0629	19.7809	9.63058	13.3588	9.46933	7.00101	13.7182	10.1163	22.5539	23.602	13.7037	5.40063	8.23786	14.9764	9.98028	8.3215	4.99554	16.0089
CRO46571	1.52271	42.41	4.53609	4.97746	4.16653	1.95232	5.32398	3.21585	1.90548	4.66076	2.95056	3.12104	64.8954	0.714981	2.41464	2.66121	1.23078	2.17577	86.0248	1.13021	4.91507	4.61528	4.74337	1.79743	1.89661	2.17029	4.21455	24.2222	3.78452	4.2211	13.8952	6.02629	9.14947	3.03018	1.24437	4.1893	1.21734	1.40039	3.09281	5.6024	6.39575	6.63347	3.51571	3.50793	8.11671	5.12919	4.0715	3.59068	8.14725
CRO46597	43.8514	126.278	43.8142	212.221	90.5707	58.668	5.40042	30.513	87.0834	71.2057	108.268	74.8074	176.251	16.8814	88.9454	92.1087	81.236	62.0259	146.524	14.9257	6.24669	94.9856	127.172	74.9572	68.8366	231.368	46.5555	116.732	194.532	143.391	63.2297	66.0181	121.834	104.408	95.7104	89.4791	25.7564	288.163	15.7666	22.7353	101.089	145.382	123.918	56.0537	109.953	122.573	4.97466	25.8419	115.752
CRO46626	43.7737	72.6691	66.482	51.7398	134.188	73.7809	6.095	52.9752	77.5499	73.3238	38.6662	91.2336	120.635	39.7878	65.5146	17.4065	108.828	50.3366	109.901	27.7693	7.26945	41.0394	174.142	33.8392	32.7468	238.343	64.9445	97.9483	226.21	54.0629	25.8519	98.721	141.198	27.1991	36.9781	103.816	18.8738	68.3924	14.9848	18.6614	189.056	31.1245	71.7211	30.2152	134.582	147.119	4.85577	87.1896	31.579
CRO46657	20.2343	27.1369	24.0997	21.4874	73.5452	15.4514	8.2178	23.3091	47.2901	47.254	15.3208	51.2319	51.2442	2.9341	46.3946	7.02061	37.4303	30.055	59.7156	17.0475	7.65862	17.8258	100.109	22.2791	16.5772	117.903	28.6852	67.4512	135.923	17.4299	10.1011	25.9969	67.4458	12.3416	17.022	58.0577	12.846	25.724	15.4119	14.3693	108.925	17.6023	14.1022	17.3662	75.9233	60.1398	5.50826	22.0409	20.0151
CRO46681	19.1458	29.2632	171.103	0	45.7202	0	10.1682	16.5414	155.73	103.415	0	88.2953	49.9568	250.43	94.0193	0	0	112.848	32.2875	14.4515	82.9414	266.256	87.7731	697.368	13.0074	54.5761	85.3035	52.7118	90.1602	41.5361	0	30.0226	204.517	0	15.6461	103.621	65.598	42.2587	29.1655	231.137	58.4849	0	0	411.664	115.663	77.3901	51.9804	31.8687	0
CRO46716	14.9307	68.998	34.0632	44.6189	109.977	34.7814	3.90898	31.6739	73.8146	46.3441	57.7462	91.1623	66.3941	5.07813	65.4463	28.6668	75.3418	54.5374	120.399	7.33339	12.5397	30.5946	172.644	28.5111	20.0018	150.462	38.3298	128.918	172.642	56.2673	26.2516	105.052	76.3761	56.2964	48.4624	94.6938	28.9645	47.0347	46.1299	30.0297	122.16	76.3744	54.8907	16.1486	130.329	98.037	8.30457	38.8541	57.2227
CRO46745	20.5833	57.9054	46.9873	25.5303	120.078	27.538	18.774	41.7522	61.8738	48.3392	20.3138	78.4162	127.264	40.34	48.6167	18.7686	71.0697	58.5024	187.519	20.8731	9.57826	32.5498	223.758	34.4079	19.4561	238.522	47.1229	117.035	246.539	16.1793	22.5394	46.1098	80.6598	24.1827	20.4776	51.5837	26.6762	36.8721	16.3593	25.0035	193.413	17.236	22.185	60.4759	124.983	96.4648	10.1606	65.9161	32.834
CRO46784	16.8172	98.828	34.0103	40.0661	74.9097	20.6326	9.82984	26.5958	51.0695	29.1307	34.3525	63.2933	82.8441	0	41.7372	32.4949	60.7295	57.8734	104.152	7.37558	9.53159	59.2437	143.255	39.6047	41.762	157.453	33.1189	106.173	162.486	43.8232	28.8931	78.1393	62.7201	37.171	42.8882	39.8598	20.0676	63.7851	21.2014	19.1024	116.546	74.9903	39.1103	54.3285	89.54	129.314	6.87023	27.6307	47.428
CRO46823	41.8229	283.327	119.098	256.413	194.319	87.2762	11.7708	64.5944	147.585	87.5435	256.93	143.736	302.732	160.846	224.186	138.552	459.696	173.306	401.049	28.4713	34.0684	717.955	384.809	314.128	132.778	214.436	84.6043	227.934	223.57	354.929	233.143	225.688	86.0891	323.684	318.004	196.638	299.186	318.845	104.056	44.0957	271.836	523.909	411.922	266.28	586.428	138.695	16.5083	95.7376	433.284
CRO46859	14.7604	106.082	46.134	128.508	355.947	89.9936	29.7722	115.587	110.825	170.312	63.9833	128.257	194.209	16.0522	111.328	71.8321	112.706	135.548	144.453	87.187	26.8899	81.3014	180.855	117.25	49.9269	264.537	41.9773	223.221	187.822	153.071	68.4353	111.086	175.389	56.4435	82.1265	130.368	97.702	132.512	38.7509	82.6518	184.752	419.508	92.7359	236.34	209.811	190.839	20.5409	45.7403	229.484
CRO46889	16.384	70.4615	26.3775	69.1651	195.41	85.262	26.3604	102.279	62.1107	155.132	42.6856	75.312	69.7841	9.30923	65.5195	30.0026	55.9418	67.9086	74.7638	67.9089	22.5949	44.8481	229.075	97.9998	47.1437	287.777	39.0367	184.855	213.689	70.3923	41.1589	81.5018	90.5641	49.3603	54.7382	59.855	44.5783	62.9307	30.8311	48.5347	148.306	149.821	55.5127	133.216	180.662	164.918	17.6027	54.1423	100.186
CRO46930	32.1155	191.694	76.0038	138.134	262.652	155.729	15.8439	114.1	97.6142	195.669	94.7148	135.552	192.22	11.7615	210.685	102.746	181.679	190.027	196.618	45.4495	21.8757	197.667	333.326	603.678	178.481	339.288	63.253	278.39	269.741	234.887	115.003	107.813	80.3794	222.862	146.525	166.896	115.876	174.47	63.0664	40.7401	246.034	431.76	203.528	182.802	348.978	317.874	22.8407	119.202	290.849
CRO46967	5.63804	111.069	17.4953	116.722	30.6672	27.7102	8.37306	11.4561	110.337	8.12098	42.3121	151.513	196.15	5.0425	41.1456	30.7922	17.8488	112.953	266.224	7.84935	3.35239	56.9622	53.683	45.6357	21.2801	44.6432	20.0454	47.7174	53.5924	68.859	42.5309	21.8921	33.8771	37.7924	110.579	32.7181	40.7809	99.0937	8.58865	7.56278	54.2193	87.9036	42.021	30.7877	27.1592	111.417	6.64857	11.9915	47.883
CRO46999	205.653	482.258	361.914	1417.74	864.366	302.053	40.8957	230.109	2005.47	969.312	748.64	1055.6	391.429	741.516	995.852	437.577	830.42	1241.58	225.37	69.375	101.762	796.361	1533.93	222.328	327.765	3309.57	267.296	1255.53	2813.59	539.362	247.563	398.848	2626.81	437.278	985.923	1112.47	2173.69	1050.34	304.697	121.465	2319.58	757.67	375.886	1004.87	230.757	2168.35	76.6594	305.094	1040.05
CRO47021	719.765	30.9893	498.288	0	2060.75	233.959	104.091	11.678	7497.34	2628.36	0	5921.88	26.4517	624.244	4567.55	26.5758	0	11983	0	200.481	459.835	4749.95	4440.17	3528.4	13.7747	7426.69	287.43	976.867	17058.8	0	22.2019	218.013	967.842	50.9648	0	2869.52	4105.52	14.9171	30.8859	447.58	5594.76	27.8923	73.9138	1338.98	742.115	12593.7	405.342	1012.45	0
CRO47046	15.2206	94.9165	45.0582	50.2057	97.4097	26.9306	7.94888	15.561	184.181	62.8113	60.1658	145.691	146.548	3.61422	102.586	28.9284	95.7757	109.367	168.254	7.39875	6.74887	72.6189	260.649	96.0957	24.611	383.977	39.3327	225.17	345.718	53.9337	32.3342	116.065	68.4901	41.3204	63.436	83.2011	139.969	98.3216	6.49213	15.33	175.75	67.4232	48.6071	131.374	48.0305	230.51	4.65831	24.5751	127.974
CRO47079	30.8822	136.197	206.274	218.243	178.222	127.447	21.7831	52.1583	129.421	109.121	152.273	132.201	71.3473	2.91306	210.795	51.864	192.088	109.025	97.2429	28.628	17.051	151.072	323.43	109.361	125.012	702.418	218.25	316.922	509.506	157.724	89.1221	128.561	88.2704	136.859	216.094	182.376	82.9946	144.256	44.5939	28.2947	283.501	50.4502	126.186	183.79	120.718	352.386	18.8174	70.8148	488.328
CRO47112	448.802	354.945	312.527	591.493	753.934	389.777	45.3516	297.496	435.084	520.463	822.429	591.103	183.493	201.196	813.472	280.825	1239.47	531.984	156.713	268.9	47.862	381.281	1037.11	216.107	652.555	1547.03	368.522	1278.92	1189.92	921.7	390.293	431.997	155.284	683.196	685.341	641.945	306.642	854.181	388.582	79.8502	535.709	583.462	635.981	1080.71	342.102	1646.1	46.6804	660.706	1318.09
CRO47144	3333.56	3516.77	5582.55	11779.7	6680.67	5214.84	1556.62	10322.1	10168.1	19232.6	7723.26	7086.43	1284.25	6310.85	13052.4	9692.85	15751.3	12197.8	409.918	5622.29	2834.71	11647.9	7965.01	7772.19	10187.4	10974.4	3546.82	8695.73	9280.54	7987.58	9218.49	4553.67	4880.56	8481.94	8878.38	7404.72	5114.88	13478.3	6568.48	4959.71	8189.21	3397.93	9061.66	1817.89	1678.22	14784.8	3028.78	6717.37	8594.97
CRO47174	41.3061	91.9472	123.557	66.3444	311.474	251.232	26.6312	92.8064	268.201	113.831	84.9213	264.486	119.359	59.0324	276.813	51.1593	251.645	177.125	125.597	81.2529	20.6461	88.6179	731.381	70.4605	44.8389	416.488	122.231	502.512	415.826	114.052	69.7787	271.172	143.963	110.981	83.3199	256.999	79.1446	89.2456	30.1616	38.0721	284.394	203.503	98.8956	123.732	349.78	596.415	20.5586	112.793	126.986
CRO47212	9.25966	39.9032	28.0151	17.8857	161.925	45.2626	32.4095	43.2226	94.3882	47.0982	29.6905	116.445	43.2886	2.56211	98.6401	10.3672	62.0975	46.8251	43.4307	46.0422	8.16041	20.2238	224.634	29.2774	9.43638	170.469	63.447	231.035	176.843	37.387	13.097	56.6977	118.489	31.2768	22.7012	156.61	24.7197	20.8638	13.5179	14.3726	215.089	61.5691	27.2866	113.77	144.784	128.402	4.38042	23.9222	43.0559
CRO47247	10.7696	136.674	39.2174	87.2824	81.2869	33.3547	12.7269	31.2974	59.158	68.5973	121.106	63.9288	168.971	25.1621	48.6796	107.065	47.5662	46.9898	223.25	15.857	13.2587	67.3294	165.629	78.9643	76.3985	108.445	37.5032	115.394	102.09	77.6788	88.5248	63.9798	66.3919	95.6283	76.1232	72.8973	32.9697	93.9512	22.1585	27.3057	68.7158	97.745	74.4433	137.907	82.0097	96.8644	12.7037	22.3497	128.716
[truncated: 5,365 more rows]
[truncated: 1,323 more columns]
