# Supplementary material for: LSTrAP-Crowd: prediction of novel components of bacterial ribosomes with crowd-sourced analysis of RNA sequencing data
Source: BMC Biol. 2020 Sep 3;18:114. doi: 10.1186/s12915-020-00846-9 (PMC7470450; doi:10.1186/s12915-020-00846-9)
Supplement: Supplementary file 15 — Additional file 15 : Table S14. Salmonella enterica expression matrix. Genes are found in rows, while samples are found in columns. [file 12915_2020_846_MOESM15_ESM.txt]

geneID	SRR7517552	SRR6942815	ERR731340	SRR7533163	SRR6942803	ERR708920	SRR6838603	ERR731324	SRR5092216	SRR2846610	SRR2846611	SRR8269288	SRR7100802	ERR731326	SRR4436375	SRR6942802	SRR8269279	SRR7533145	SRR5092217	ERR2020351	SRR6360033	SRR4105770	SRR7517551	ERR731312	SRR7085449	SRR1172020	SRR5980359	SRR5534447	SRR9189115	SRR6359999	SRR6838605	SRR7725360	SRR5534432	ERR3477187	ERR731331	SRR4449048	SRR6360024	ERR731314	ERR582673	SRR6360016	SRR7725365	SRR6360011	ERR582680	SRR8269276	SRR5534421	SRR5980367	SRR6360031	SRR7533162	SRR7085450
AAL18965	0	0	0	0	0	0	0	0	0	0	0	0	0	0	0	0	0	0	0	0	0	0	0	0	0	0	0	0	0	0	0	0	0	0	0	0	0	0	0	0	0	0	0	0	0	0	0	0	0
AAL18966	21.6661	33.6194	7.95284	14.489	29.7072	22.251	226.62	8.82449	15.9115	84.2093	397.229	98.2537	8.98139	41.395	63.9979	28.5262	15.0801	20.9682	17.5696	271.794	112.861	11.4628	57.0143	34.344	59.5777	25.8412	526.882	19.5317	11.4617	6.47743	84.6661	15.8826	129.247	17.3278	35.1697	94.9063	140.283	8.11344	84.7358	1.06045	18.5401	1.40655	73.4659	35.2108	18.5419	579.771	14.2903	22.0971	46.0555
AAL18967	645.953	57.6246	24.1135	37.4295	68.9172	45.8284	446.201	16.0319	47.8066	246.177	584.998	191.358	40.0229	106.614	91.769	72.4148	60.4848	55.9349	51.968	476.362	231.574	170.81	387.535	61.2838	173.485	94.3189	827.03	48.3199	32.9554	20.4146	204.452	61.443	117.831	47.0822	54.3062	154.578	348.758	35.7441	205.845	3.7735	64.6797	3.24187	133.419	99.8435	59.1668	871.775	27.2649	55.288	115.439
AAL18968	454.623	65.8373	30.6642	48.5021	83.7256	41.2853	498.628	19.1834	78.1001	224.229	811.474	162.577	25.4512	112.236	74.0267	72.2915	65.9849	64.7321	79.4073	510.878	495.898	105.312	351.88	61.7112	169.495	62.0407	823.063	48.2265	43.9421	38.5379	230.317	55.3372	105.854	93.0744	61.9788	225.463	784.628	40.5375	335.707	6.38525	73.6542	5.24113	178.797	93.6765	56.5112	985.212	36.3235	69.9159	110.635
AAL18969	80.2031	48.0532	119.859	91.1216	63.1901	30.8766	98.2871	105.595	60.9849	113.971	114.206	391.801	91.8027	89.0459	45.7339	65.3855	52.7708	94.9894	75.7668	96.0851	126.019	121.349	81.4065	146.3	139.965	78.0059	134.297	127.829	57.2841	49.5715	62.0107	131.454	76.9497	54.2755	162.462	92.7211	94.7487	104.037	156.195	5.24146	138.913	4.50779	86.1832	477.465	145.592	107.687	23.5037	85.9411	131.913
AAL18970	54.6397	12.1023	12.8339	26.961	13.5957	14.3598	33.4672	13.9516	38.8572	12.3355	17.8814	49.6586	5.79756	20.2281	17.1597	13.1054	17.4248	33.8215	40.5723	42.3764	14.2721	11.2776	45.8051	17.3197	27.942	25.4798	30.7899	18.4278	53.8938	2.72435	18.5394	21.101	45.7088	20.0916	25.9757	45.5465	6.59282	14.4314	27.6635	3.60725	18.9772	4.02743	24.6048	33.1996	28.4686	24.0542	9.08597	24.577	24.1701
AAL18971	293.573	791.181	1578.38	641.278	1200.22	817.967	541.19	1247.7	644.53	588.85	496.317	609.77	604.186	1141.98	376.989	1204.14	932.455	756.589	696.48	1275.7	1484.2	849.844	716.364	1996.85	607.897	1103.18	523.509	1803.79	894.698	1354.8	324.848	1093.62	291.306	811.433	1790.44	676.129	987.548	1329.02	2166.2	99.6607	1294.73	175.48	1873.08	566.931	1911.06	623.553	569.007	460.304	728.812
AAL18972	18.8032	55.591	104.794	103.213	56.2054	80.9796	40.8086	93.6748	181.047	30.1534	37.6451	96.8788	89.463	140.441	56.035	52.6622	108.685	86.0755	177.981	73.186	7.5711	24.3579	43.3392	76.3778	56.232	55.3654	38.0161	118.308	162.932	20.6811	26.323	90.8382	88.5761	93.9378	111.183	49.4408	8.88012	86.9527	188.102	1.95467	105.326	2.26704	189.625	75.3187	129.187	33.1897	12.5367	77.6878	63.5912
AAL18973	15.5982	44.1999	7.81191	23.3556	16.4558	246.508	46.7354	12.7384	30.2453	17.9172	31.2209	34.1177	51.7579	52.9449	47.079	15.9828	35.001	36.605	32.027	29.4757	7.4562	18.4619	17.4332	6.07157	17.0777	22.052	97.557	170.425	728.174	36.9036	19.9571	19.115	317.232	240.611	12.4232	49.6231	2.2522	17.0833	67.5663	23.5977	13.4531	23.5452	86.6703	46.3199	25.0203	43.8655	3.33859	15.4348	15.8144
AAL18974	13.2991	2.63197	1.17518	4.9557	4.25314	2.80176	4.88535	3.46758	3.71822	5.30856	9.61961	15.8508	2.24904	7.0386	5.90719	4.25479	4.16841	6.72838	7.15166	8.26741	0.326199	7.01206	6.45924	2.82004	7.46755	3.17594	3.94589	1.46596	13.1381	0.100266	3.42255	3.90254	13.556	4.59869	4.58652	24.7261	0.321868	3.81472	3.32968	0.198377	2.98972	0.287598	5.1183	22.3205	3.52867	5.14614	0.397605	8.90817	7.5336
AAL18975	11.0826	9.11065	2.93795	6.01244	13.7602	2.43632	8.02072	11.9198	5.22875	12.8811	30.7009	20.675	3.74841	28.2277	4.00487	10.0771	4.20849	15.9799	7.6625	3.44475	0.815499	28.5236	10.3809	8.13472	8.19609	5.49681	4.93236	7.06803	4.69218	0.50133	7.1303	5.93865	19.0772	3.52319	11.0964	25.1337	0.536447	10.4905	5.20263	0.743913	4.13962	1.07849	5.1183	16.4346	4.7049	9.35662	0.331338	5.09038	7.5336
AAL18976	127.648	374.643	3536.28	1430.61	531.88	684.792	76.502	542.276	369.072	408.317	108.904	568.353	239.949	1067.1	132.599	531.056	57.2391	1439.75	414.74	111.818	291.852	1235.43	209.152	2191.48	301.273	36.6902	496.204	1828.51	209.469	214.573	71.091	944.937	35.1735	546.167	1826.52	502.148	425.887	1949.77	745.853	27.6223	1014.89	31.1658	581.499	465.708	667.319	513.84	136.352	789.592	304.818
AAL18977	45.6117	132.743	407.364	199.786	139.114	173.738	24.4225	80.418	95.0065	99.2937	35.3968	150.634	94.5042	222.622	64.111	120.965	18.0313	213.67	95.3906	32.2114	43.9173	225.119	65.6515	325.771	86.8221	17.3147	227.832	154.329	39.5074	71.0077	27.0433	208.15	28.448	253.63	303.405	101.79	99.5278	285.292	248.972	4.83135	203.322	4.80069	191.041	133.83	121.344	232.484	21.4704	153.922	80.5029
AAL18978	12.1923	2.36653	4.94921	4.96086	1.03214	4.10417	1.80488	4.02342	3.03595	2.89859	10.6954	2.66546	4.41012	8.67099	2.34063	1.8477	1.98424	6.82383	5.05786	1.62415	0.224289	6.70089	9.91354	3.87802	1.37757	1.17585	11.3047	8.71175	3.17663	0.758353	1.4708	3.90832	29.3824	4.43697	6.81588	10.9294	0.885245	3.80326	8.01302	0.272801	3.98486	0.197748	4.57503	4.41494	3.47764	8.04182	1.00242	3.7334	0.258999
AAL18979	5.36127	0.714153	0.518166	0	2.6475	0	0	0	0	2.75374	28.8785	0.60774	0	1.55175	1.05951	3.15965	0	0.593342	0.720765	0.694344	0	2.93458	2.44118	0	0.642464	1.29263	4.63957	0	0	0	0.251514	0.897771	6.96679	2.61635	0	10.0637	0	0	1.46814	0	0.648981	0	0	1.07854	2.07451	6.6009	0	0.299263	0.66435
AAL18980	2.92069	1.24497	1.58079	0.224073	1.15384	0.374538	1.00885	1.99903	1.07176	2.40027	12.2712	0.529732	0.0640275	2.02885	0.615675	1.37704	0.985869	0.905068	0.314124	0.605219	5.18187	1.09624	0.354639	3.66831	0.559998	0	0	0.482924	0.665848	0.15414	0.43846	1.95634	14.7673	0.684157	2.04704	10.4428	0	1.4661	3.19923	2.13477	1.06065	1.76851	0.786842	0.705073	1.6274	0.719203	7.94617	0.391276	0.289538
AAL18981	5.59104	1.70231	3.70541	1.68512	0	0	0.766358	0.911123	3.41944	2.2974	7.31391	2.17298	0.612835	3.39062	0.841841	0.470723	1.51653	2.47508	8.59034	0.413772	3.65698	2.74807	2.90948	4.55987	0.765712	0	1.3824	1.76086	1.21393	0.632289	0.149882	3.03166	14.7194	0.623653	3.73202	6.85388	0.225527	2.80654	6.12424	0.416996	2.99723	0	1.07589	5.30244	2.22522	0	4.7361	0.713346	0.395898
AAL18982	6.31357	5.37512	2.50715	3.92893	6.77776	1.74906	6.40016	4.2273	6.54747	6.13325	14.0838	8.21489	2.14379	7.07115	7.4591	6.61266	3.36607	5.87849	7.08556	3.73287	1.47285	7.95272	3.65599	4.34879	16.0362	5.89038	8.73	2.46797	5.74955	0.706239	4.11446	4.68862	49.9309	1.72809	6.21267	16.5992	0.523184	3.41037	4.96125	1.82724	6.46711	2.3374	2.21856	11.4103	7.20151	6.71722	2.40564	5.12541	14.0824
AAL18983	5.78154	2.75758	1.5682	2.64254	3.68392	1.05381	5.54281	2.0344	4.06348	3.36235	11.0756	4.42382	1.14989	2.88794	3.77783	3.21498	2.37548	5.10851	4.51315	3.44194	0.980658	3.58754	2.69623	3.51361	6.43658	2.78792	10.41	2.77534	5.66018	0.664378	3.96346	3.35728	16.9536	2.06148	3.48571	10.1024	0.631926	1.5447	4.06021	0.858061	3.02235	0.714627	2.82622	4.82585	2.7495	10.4192	0.60986	3.93513	6.79451
AAL18984	5.28534	2.26666	1.64461	4.8955	3.56488	0.123983	4.37854	1.32347	2.60174	3.33714	14.7902	3.15641	2.03471	4.77586	0.917124	1.59544	1.3054	4.70804	2.07968	3.40585	0.110667	1.20962	4.34362	0.883137	0.556125	2.11351	2.00803	4.15639	0.146943	0.204099	2.53999	4.66273	11.9697	7.77564	2.55993	7.05198	0.109198	1.16477	3.81252	0	3.27697	0	4.6884	3.65658	2.63372	0.476152	0.269785	2.67681	1.15014
AAL18985	8.1536	2.1217	3.29879	5.78257	4.12005	4.37687	7.31382	3.56901	7.65397	14.2586	27.2708	25.4067	6.17289	6.36637	7.04491	2.34677	9.72077	5.28833	8.56537	5.30446	4.39516	5.15989	8.11596	4.22186	7.36219	8.41211	7.87648	5.17318	1.29685	5.85419	4.48339	6.98556	44.6213	6.2184	3.54397	11.5933	5.62178	3.99769	14.3314	1.48494	6.26625	1.50696	8.42882	20.4843	8.27631	8.40463	1.98417	4.19143	2.53766
AAL18986	35.4214	4.91419	1.08518	3.46096	3.16832	1.67122	8.54144	1.37229	4.65968	4.11932	11.0158	6.0911	1.93395	3.71401	3.69815	3.07224	1.77653	5.503	7.97863	3.11601	0.917993	4.38984	15.0939	1.37357	4.42089	4.89857	15.9628	2.76263	2.59017	0.529067	4.66538	3.31268	17.622	3.44415	2.65435	7.88559	0.339677	2.21418	3.95315	0.523381	4.36865	0.151755	3.24089	5.56617	2.73087	14.3177	0.419604	4.29762	2.98141
AAL18987	5.65335	1.97947	1.68602	3.46975	3.82866	1.94186	3.44055	2.53351	6.91508	3.61725	11.8762	4.92538	1.20392	2.71155	3.74538	2.61783	2.38533	3.91488	7.86089	1.33883	0.254219	5.7342	2.6232	2.0287	3.29054	3.01169	8.24706	2.53719	5.09393	0.55409	2.39452	2.48841	12.6891	2.68006	2.32706	7.85429	0.843748	1.09459	5.57324	0.168657	2.33652	0.091692	1.7406	4.04551	3.22503	5.96615	0.140849	3.15566	3.60279
AAL18988	10.643	3.99537	2.1508	4.45376	4.14088	3.3345	6.91617	3.86298	5.17776	7.05692	14.8533	11.0776	2.75738	6.53434	7.5209	3.84899	4.64373	8.51288	5.85343	4.26047	0.692183	9.23022	7.63635	3.7285	6.02915	4.66561	12.1409	4.13281	2.66531	1.08508	3.85821	3.72647	9.42971	3.35243	5.74527	5.01616	0.751291	3.76403	6.88882	0.126284	3.77716	0.457704	2.6066	17.9558	4.64238	8.93447	0.253111	3.56452	3.35706
AAL18989	17.1061	2.40383	2.3982	1.18978	4.08443	2.35031	5.62732	4.5031	3.449	4.63453	11.5431	5.88125	1.05083	7.61712	2.22894	3.98826	4.16402	3.24543	1.21304	9.64078	1.29101	5.11528	4.27968	3.2195	21.8956	4.71357	2.92814	2.0203	0.857095	1.19048	3.17473	3.27371	19.8527	2.64199	2.85458	6.6539	1.75157	0.849242	11.7367	0.294421	2.59405	0	2.2789	10.2103	2.79311	6.24898	0.786808	2.01464	6.98812
AAL18990	8.56128	2.28083	7.32881	17.0068	2.01321	2.74466	3.05106	23.3689	41.1401	46.4865	72.4669	35.7693	4.28984	31.1513	2.25587	0.720795	12.256	18.8145	31.8983	6.96948	1.57493	44.375	6.68272	11.1717	8.79372	19.069	9.52562	8.42601	2.09118	1.61365	1.83605	11.1959	31.6415	5.25233	17.3821	6.99667	1.38135	11.3577	2.67936	0.159631	7.77256	0.462853	4.11863	11.5639	16.6583	19.5758	1.06649	13.5173	16.3679
AAL18991	6.24141	4.30368	1.98711	2.53501	6.7686	1.53013	7.04532	1.88464	5.61352	3.31895	6.92162	9.98838	0.885334	4.67562	5.12725	3.67835	4.18254	4.7946	6.71271	5.70587	1.36579	4.70823	4.23504	4.192	6.68741	2.95065	12.0733	4.55289	5.57996	0.775039	4.1337	2.54116	13.7054	2.29336	2.71616	8.00745	2.07332	2.58012	9.24956	0.766709	4.22203	0.416829	5.93453	10.1186	3.40951	17.6292	0.768356	3.93478	4.36751
AAL18992	7.5613	3.54538	4.32632	4.2347	6.5717	4.36334	6.67454	2.07009	3.32959	4.47408	12.7074	7.47417	6.69667	4.66883	7.41165	8.02121	7.59306	4.41843	5.85524	9.55769	4.58713	15.7984	5.14144	3.62605	12.323	5.73658	13.0869	6.00109	3.79235	4.70878	3.97291	3.64659	21.009	5.96302	4.71069	8.65122	9.39405	2.58098	11.9267	0.552665	5.96771	0.457846	9.37036	7.97067	6.6474	11.9163	1.89892	5.33493	8.845
AAL18993	7.27652	0	0	0.598122	0	0	0.897647	0	0	2.56284	17.2178	0.353506	0.0854551	0	1.23258	0.918942	0.493425	1.20796	0.41925	0.403881	0.223098	0.975409	2.12995	0.445087	0.373704	0.751888	2.69871	0	0.888681	0.205725	0.146299	0.348139	5.71019	0.456559	0.607135	6.69004	0	0	0	0	0.188747	0.590092	2.10034	0.627356	0	0	0.271935	0.52222	0
AAL18994	4.77482	0.776176	1.12634	1.44355	0.799287	0.389176	0	0.96934	0.44546	2.89313	16.8703	0.770609	1.09109	1.78021	0	0.715429	0.10244	1.93462	1.56672	0.503098	0.208428	1.3669	1.69509	0.554426	0.931015	0.546347	0.840418	1.27122	0.645746	0.192197	0	0.542078	5.62152	1.04265	2.07978	5.55567	0.0685534	1.34059	3.45723	0	1.26374	0	1.30815	0.634945	0.826714	0	0.0846843	1.08418	0.601707
AAL18995	14.8247	0	0.312612	1.55092	2.12967	0.259236	0	0.461209	1.48364	3.65496	31.3606	0.366653	0.177266	1.5603	0	1.42968	0.85296	3.40068	2.60905	0	0	3.79382	6.87295	0.46164	0	2.33955	2.79908	2.89688	0	0.640127	0	3.24978	5.3494	2.052	0.314857	6.36061	0	1.21771	3.54295	0	2.83862	0	2.17845	0.325344	1.25156	0.99559	0.564096	0.902736	0.801613
AAL18996	3.81932	1.37193	3.38444	2.24699	1.69533	0.66037	0	3.37775	1.88969	9.46923	22.1908	5.19538	1.4958	3.87528	0	1.36572	1.33084	1.68127	2.56156	1.26718	0.994694	6.32203	1.60229	2.05794	3.33236	3.97313	2.67386	0.957904	0.489164	0.305745	0	3.19063	12.0148	0.477485	3.20823	8.92996	1.05419	3.68359	3.8075	1.0082	3.05448	1.16931	0.86708	2.35681	2.5107	1.9021	1.57167	2.58705	2.93538
AAL18997	6.55614	2.8098	4.90389	7.98208	6.4751	2.42168	0	9.26718	7.40919	16.4566	36.3894	17.2226	3.23379	10.6155	0	5.20778	6.25413	8.23375	10.5002	5.02072	1.91689	6.37479	7.35494	5.61432	19.0605	4.39852	13.0739	5.30231	1.84122	0.714568	0	7.89184	35.9636	1.80839	9.9892	12.9436	2.09265	6.86816	4.05904	0.446456	9.10936	1.02482	3.64767	7.79877	8.2944	9.12491	2.38621	8.40117	15.0473
AAL18998	4.05508	0.185198	0.268747	0.733311	0.228855	0	0	0.594738	1.48803	2.28516	16.85	0.945614	0.533373	0.402406	0	0.614532	0.219982	0.384671	1.30839	0.180061	0	2.39175	0.949587	0	0.166607	0.558685	0.601578	0.670489	0.132066	0	0	0.465629	18.97	0.271394	0.270676	8.07786	0	0	0.380725	0.0907318	0.673188	0.131539	0.936384	0.419537	0.645566	0.855889	0	0.620852	0
AAL18999	7.20288	3.46212	15.481	11.564	6.56662	1.35644	0	6.29167	11.3673	36.5101	34.6742	25.2487	9.97099	7.46436	0	6.14485	10.1056	14.7167	11.7827	4.54031	8.73476	9.92545	9.49514	12.7676	12.9654	3.20612	7.323	4.87212	3.67459	4.98426	0	19.231	30.5609	3.0677	12.003	18.6398	4.26672	9.93668	19.2003	4.97014	13.7737	9.55015	9.15958	15.3514	11.6473	8.55823	13.4403	12.7197	10.7856
AAL19000	4.73435	4.51961	4.88079	8.21016	6.75398	2.02371	0	8.43845	7.84195	7.21412	21.8888	14.9822	1.57842	12.1042	0	7.90549	5.86788	9.99889	9.86547	5.92712	1.18543	5.30625	4.79048	6.53183	12.7651	4.81956	11.9497	7.33878	5.6964	0.728747	0	5.32931	19.3419	2.50294	9.60124	14.5999	0.389898	6.5354	10.3717	0.411952	5.44437	0.447923	3.98577	9.92101	6.22854	9.47216	1.1697	8.28042	9.97329
AAL19001	3.2769	0.988306	2.43808	2.77489	0.977025	0.356788	0	1.37532	2.60914	2.36273	11.9894	2.56518	0.569268	2.00428	0	2.29561	0.782621	3.73609	3.29161	1.72961	1.06157	1.33437	1.63285	2.43553	2.57838	0.35777	0.321032	1.07342	0.775244	0.440505	0	1.61514	17.8801	0.68794	2.31114	9.54996	0.261868	1.86216	4.06348	0.581028	2.35755	0.561566	1.4991	1.49257	1.26319	1.82698	0.388183	4.05863	1.37908
AAL19002	8.16973	4.12392	4.53814	5.6657	5.18098	3.14296	2.00506	5.29737	7.25813	16.4317	26.8901	14.2717	6.03745	6.1231	1.59753	4.2573	4.76241	6.11021	7.56114	2.40572	1.73493	28.7273	7.43993	5.4496	16.3237	4.7689	10.0468	3.697	3.03882	1.32752	1.67024	5.93306	40.9311	4.53248	6.83097	12.0839	3.53306	4.72691	15.9666	1.44794	6.51141	0.976355	3.47518	12.015	6.06954	12.0705	1.88974	5.93318	14.0026
AAL19003	49.9998	22.7275	22.6644	70.4116	56.5694	90.7975	62.0299	38.0497	141.069	39.9553	36.914	91.5717	138.578	22.0782	149.734	52.3023	69.6015	60.5411	141.867	32.7791	56.5761	100.473	126.413	154.765	142.347	30.8691	104.616	55.0406	57.9923	179.662	24.2784	74.3387	66.4377	44.7099	96.0314	123.454	122.666	21.6144	44.7297	19.6307	143.84	24.0225	55.5504	145.307	83.8546	152.076	17.9806	180.547	340.886
AAL19004	42.7105	16.5101	31.7286	71.4236	55.692	64.2566	43.1227	91.8694	157.582	86.6032	51.2747	53.0355	97.5465	22.4077	120.043	50.3425	46.6424	53.8181	154.92	29.935	67.4208	84.9563	77.2819	199.05	111.998	45.1394	85.0345	32.2328	35.1082	96.276	23.887	75.7278	64.2397	29.3711	142.826	69.0684	60.6928	30.9681	62.9897	25.6503	124.319	35.0739	36.0982	60.9873	67.6614	106.203	24.537	171.217	206.582
AAL19005	6.09417	3.28487	3.94493	5.93257	4.89905	3.33951	6.81272	3.45569	9.23117	17.8202	22.7875	32.2918	3.51856	3.48672	9.27065	4.69828	8.49884	6.72884	11.8321	6.82803	6.02255	4.38855	5.67884	4.42984	8.91632	2.6653	11.7741	6.38564	9.32946	6.98403	4.30839	8.4013	32.1705	4.52327	4.75963	9.23515	8.85386	3.14802	11.7595	2.16426	12.2878	4.1433	7.4453	34.0635	9.24592	9.94617	4.85686	7.95055	6.0589
AAL19006	4.88522	1.15358	1.67401	3.19423	1.20621	0.427133	1.43814	0.569937	2.13897	4.58503	12.5591	4.22884	2.02627	1.0926	1.71144	2.45377	2.35402	3.57571	4.38838	0.776483	1.14378	1.30228	1.76942	0.855703	1.3571	0.696003	0.864737	1.10148	1.70854	1.40628	1.34383	2.49135	12.6701	0.325096	0.778166	4.40641	2.77446	0.91959	4.19576	0.21737	3.16509	0.315134	2.24334	4.58997	2.62924	0.615148	0.348539	5.94961	0.990588
AAL19007	2002.68	6774.33	533.86	2000.55	4090.54	1131.36	5280.22	509.639	298.078	363.45	262.527	278.97	3843.41	2577.5	6208.71	3262.44	1582.94	2362.68	378.578	657.707	1642.63	3628.53	2033.83	803.817	403.787	1220.56	3999.03	1916.83	7272.52	3227.11	7682.5	2216.68	3340.11	5987.87	884.441	1948.06	1097.54	924.238	1960.79	2693.74	1473.11	2526.47	3671.59	1422.29	948.065	3393	852.093	570.304	445.876
AAL19008	32.4273	8.63901	9.40227	10.8841	53.3774	18.1928	28.0021	23.1192	9.91613	63.292	78.6012	38.5967	3.55436	28.1569	8.54449	42.9996	30.7848	28.7103	26.157	113.392	0	38.0349	27.0697	18.5126	62.1744	46.9103	56.1242	13.4043	27.7224	0	12.1701	18.1003	78.5302	9.4949	22.0962	28.9855	0	52.9021	35.5198	4.23241	3.92531	0	43.68	44.0333	7.5285	39.9251	0	19.9108	64.2924
AAL19009	41.7817	169.926	70.5406	48.031	236.448	92.3224	164.973	47.8124	50.6215	49.658	56.5491	67.1471	160.695	91.0301	214.891	238.135	76.4856	76.5018	49.0607	149.869	17.329	128.452	72.1653	83.6366	151.601	98.6125	243.947	107.124	90.3288	26.3069	146.041	128.3	129.143	220.262	93.3909	259.066	41.4406	81.769	304.143	3.2444	109.604	4.70359	188.789	101.874	90.8634	294.654	19.9233	54.3203	105.515
AAL19010	59.6116	227.163	157.245	117.808	256.028	230.545	229.939	39.9705	78.5912	98.0405	67.9783	102.38	143.106	92.6216	266.401	244.873	118.729	180.42	91.1395	232.476	221.186	210.974	76.4609	173.593	163.367	191.731	290.763	189.07	211.974	270.918	144.628	181.214	106.728	337.442	143.806	214.014	329.659	99.3096	326.971	9.10795	224.98	6.93929	266.492	88.0521	233.983	360.942	65.226	137.542	116.056
AAL19011	129.81	262.392	152.807	151.247	308.887	283.347	292.33	91.6554	200.128	47.1272	32.1105	187.156	104.05	175.292	333.451	319.25	246.196	273.366	178.406	420.938	323.377	54.1134	190.991	261.536	378.926	198.931	413.828	307.667	269.345	394.8	276.867	210.934	195.194	360.865	227.829	302.803	427.213	139.862	243.449	20.8049	248.487	16.9202	260.974	221.861	334.369	536.115	71.4197	175.638	320.855
AAL19012	78.4825	139.576	68.4185	85.2324	171.451	173.709	173.545	37.7971	86.7801	97.7082	75.5902	131.681	92.6333	118.242	285.958	151.166	185.528	165.318	97.6851	458.405	262.809	112.66	127.797	117.948	226.091	155.39	296.858	188.206	208.248	277.111	134.741	137.167	114.02	259.021	115.356	149.132	330.864	51.6583	193.853	9.15813	167.136	9.14643	212.134	172.523	169.901	311.005	30.1847	89.996	190.512
AAL19013	53.6924	94.6993	34.1039	69.8737	108.456	72.1621	98.7726	16.6231	80.3704	63.9423	48.4981	59.999	73.6747	42.8807	188.423	95.3903	99.53	113.354	92.4975	208.545	174.918	102.798	77.1751	56.7498	110.514	84.7417	199.52	83.4713	119.736	218.702	82.5247	76.983	52.3823	150.103	47.8248	112.486	202.647	28.7372	147.65	4.75497	99.9801	5.51485	152.477	78.3667	70.8058	235.807	12.7072	67.5141	83.065
AAL19014	8.51093	27.6243	19.3652	21.5698	44.0178	11.5598	23.7128	24.1234	14.9004	61.8285	81.5745	18.2498	25.5083	34.7504	34.1526	45.2579	17.2699	28.4733	16.5604	23.728	25.5447	78.0937	10.2948	20.6965	22.3288	26.5041	34.7459	19.7659	28.8821	15.1208	17.8851	27.8076	53.3719	15.9415	38.5531	35.3318	11.0068	19.9589	29.4622	2.34041	19.8421	2.8767	24.1539	26.6234	23.1683	21.8375	7.00232	15.7101	21.2539
AAL19015	30.1751	38.9916	49.7712	73.4529	39.6172	21.6358	31.9864	10.6666	80.3946	98.8965	84.9675	81.6022	27.3017	30.7512	38.3507	36.0997	43.2274	70.6702	88.3246	68.238	157.134	32.3837	35.0488	77.0567	83.5363	39.3828	66.1428	68.267	34.396	60.0762	22.1242	81.271	77.2917	35.6063	58.7823	65.8966	88.0851	34.557	83.7206	64.8076	132.776	77.3388	78.4935	58.9408	92.8769	63.7371	208.926	75.6448	60.1853
AAL19016	9.3566	4.91419	17.8279	47.8381	9.24094	5.52789	7.46414	21.7279	82.4028	29.9886	33.2635	26.91	14.8123	31.8786	16.8002	6.85346	27.494	46.953	128.521	29.4982	16.2944	23.956	11.9291	11.9042	20.5667	19.2076	23.5972	10.8295	15.0839	6.34881	5.7941	17.4587	37.7074	7.82762	23.8891	19.4989	8.60514	28.3817	46.12	3.03561	19.5133	3.79388	25.9271	23.1521	14.3991	19.7486	7.413	42.7971	8.94422
AAL19017	9.04298	3.66877	6.65484	10.2216	5.34966	2.16328	5.10025	5.5767	12.2965	18.8998	31.8222	21.0117	4.06041	15.9965	12.6639	4.70723	14.6133	13.869	15.6996	12.6272	1.37925	11.759	7.23191	3.06612	8.84529	9.87226	8.81877	3.83292	3.66271	0.690431	3.95378	10.331	24.4023	2.76881	6.59538	15.953	0.972098	7.88044	15.386	0.575167	9.05171	0.62539	6.86341	30.6954	8.78154	7.96893	1.20084	12.8218	5.87022
AAL19018	6.33583	0.765767	0.274351	2.42441	1.32826	0.331782	1.38606	0.26984	4.34383	3.076	12.113	2.02661	0.974121	0.136933	1.98547	1.90444	1.57103	2.6371	3.90479	1.76463	3.0825	0.666748	3.21405	0.218151	2.07484	0.887964	4.54001	0.916997	0.965256	2.04233	0.975164	1.96823	7.61282	1.69475	0.379941	5.62336	1.14987	0.100188	0.638675	1.99425	3.07139	2.96786	0.669137	1.73785	2.27904	1.33918	2.31417	3.44318	0.7035
AAL19019	2.21898	1.02481	0.143917	1.42798	0.000735335	1.6598e-08	4.30975	2.18064e-06	1.63166	0.000156967	1.93228	0.000238372	0	0.239437	3.13857	0.804438	0	1.54957	1.52435	1.54279	0.40522	0.491622	0.365916	1.00767e-05	6.00698	0.757927	0.00187415	0.871988	0	4.70606e-10	1.83933	0.928133	5.94004	1.48968	0.000416123	5.9008	0	0.404875	4.75715	0	6.17738e-07	0	1.10017e-07	0.000228368	1.52277	0.00146127	8.64843e-09	1.85284	3.32077
AAL19020	35.6789	0	0	1.78516	3.06417	0	1.78609	0	0	0	15.0405	1.05508	0	0	2.45251	2.74269	6.87253	1.03008	2.5026	0	0	0	12.7142	0	2.23073	2.99213	0	3.8474	1.76825	1.22802	0	1.03906	27.4883	1.81687	0	16.6393	1.31404	0	5.09759	2.42964	3.94337	0	0	1.87242	4.32179	0	0	0	0
AAL19021	4.7408	0.730412	0.463718	1.15029	0.902593	0.329607	1.34817	0.586406	1.04799	1.83068	13.4758	2.29206	0.69494	1.12418	1.30939	1.11086	0.759149	1.55505	2.30367	0.798921	0.343243	2.35824	1.6645	0.391302	0.9035	0.220343	2.07602	1.13331	1.04172	0.316514	0.643101	0.91821	8.90675	0.167245	0.66721	1.89927	0.241918	0.17203	0.750783	0	0.933407	0.194544	0.692449	2.75773	3.34173	0.843898	0.298842	1.07127	0.934279
AAL19022	4.86322	1.23392	1.79059	3.33126	2.74463	1.0394	10.3989	2.24546	3.11593	5.04341	17.838	3.4652	1.31995	2.41301	2.50186	2.86612	1.56339	7.33006	3.9851	1.5596	0.397616	7.96777	2.03865	3.56965	7.21536	1.86118	4.80978	4.46728	1.23188	0.672197	6.99656	3.41259	30.3121	1.71781	4.14792	4.22284	0.261558	3.13868	5.58067	0.483617	2.91542	0.438204	1.24777	2.23621	5.01809	4.27691	0.0807758	2.48194	11.2491
AAL19023	3.43309	2.19508	1.59268	1.18523	1.35626	1.98111	2.76695	0	1.25979	5.07846	1.10954	2.335	0.903124	0.794928	0.542765	1.21397	3.47648	3.19155	6.6462	0	0.589447	2.57713	0.625283	0	0.987364	0.662188	0	0.567646	0	0.543546	0.773074	1.83964	19.9537	0.402092	0.802056	2.20947	1.74486	2.06798	2.2563	2.68852	2.49345	0	2.77465	1.65754	12.7527	0	0.718479	2.2996	0
AAL19024	3.59682	1.70928	1.69118	1.56617	3.07231	0.654465	2.07065	0.166338	2.49705	2.99587	7.38316	1.65295	1.5024	1.01291	1.30636	2.92185	3.01472	1.87199	1.88194	0.453238	1.50217	1.27704	1.41644	1.99792	2.65603	1.12503	1.0095	2.81286	0.221618	1.38519	1.75123	4.55798	17.5704	1.08163	1.022	3.85808	2.38803	1.02474	5.75003	0.989666	3.81264	1.32441	1.57134	1.34938	11.5554	3.59065	0.305167	2.01858	1.01187
AAL19025	2.46705	3.07594	2.06012	2.41319	1.85178	1.89819	2.2156	1.68854	2.4443	4.13602	10.6044	2.65116	1.49268	2.51347	0.97509	2.3554	2.84174	2.78494	2.86561	1.53365	1.27075	2.73163	2.11187	2.78869	3.7605	3.23581	2.56194	2.12116	1.29358	0.859314	1.99994	4.32949	12.0656	1.38694	2.70891	3.17549	1.37926	1.48607	5.99916	1.12056	3.74489	1.28843	2.39267	2.7098	9.21005	4.55622	0.92935	2.34657	2.78806
AAL19026	3.32612	2.36298	1.28587	2.97706	2.92	2.48808	1.91481	0.948549	5.76364	3.41682	7.16644	3.01632	1.70135	1.49753	1.02249	2.94035	3.50849	4.66269	2.68296	1.14872	1.74497	1.21374	2.35588	3.16478	1.86005	1.9603	4.79729	1.98596	0.210632	0.292561	2.39259	3.58939	6.94167	0.649271	1.94266	4.55874	0.939163	1.39135	6.67941	0.723541	3.62363	0.629376	1.49344	2.45344	6.86409	2.73012	1.54687	5.19853	1.92342
AAL19027	4.96107	2.79023	2.55726	3.01315	3.99238	0.795234	3.06759	2.51521	2.69702	6.56863	21.2297	3.37424	1.05736	2.34	4.50266	3.41109	2.5584	3.59933	3.11248	2.42727	0.867568	3.7069	2.50994	4.56308	3.30281	3.72132	9.54052	2.50644	6.07391	0.290912	1.81019	4.24608	6.90256	0.914618	4.61465	6.4054	1.94557	2.35196	2.11329	1.0792	3.4364	1.46027	2.22754	4.04755	4.3512	4.41145	1.05748	2.95385	3.82516
AAL19028	101.455	151.964	40.0726	34.8212	85.0006	29.9074	292.456	33.3225	73.5755	42.076	46.6969	33.3984	47.1332	32.4862	21.85	74.4166	30.7471	46.8597	64.1862	892.028	47.4586	228.323	84.1925	58.0999	196.934	105.823	805.676	47.9539	31.8656	30.087	456.98	51.4059	31.0949	68.1814	57.6052	100.626	152.281	35.7913	155.514	2.37781	53.3831	4.16048	92.6592	28.119	51.7275	681.418	12.3802	52.1083	479.994
AAL19029	3.94	0.699774	0	0	0.864732	0.421041	2.77226	0.749078	0	5.39658	41.7381	0	0.143955	0.506834	8.65147	0.774008	0	0.872093	2.82501	11.5662	0	4.92942	4.78405	0	0.629528	8.86622	9.09231	0.361923	0.998027	0	3.69675	0.586463	4.65444	0	1.53414	1.40873	0.370833	0	1.43858	0	0.317957	0	1.76908	1.05682	0	3.234	0	0.879713	0
AAL19030	47.5141	1066.81	9.47644	6.67678	282.103	66.2351	256.418	175.408	4.15731	3.89349	14.7569	5.13701	533.882	9.30067	15.4688	267.923	24.6396	7.29498	4.87389	247.353	127.91	115.262	94.1052	590.218	67.9307	5.16507	812.496	33.3776	92.9804	64.7908	203.357	22.5816	66.4798	36.8719	457.975	297.101	228.228	9.6161	74.0066	138.674	56.5016	164.328	30.5212	12.6802	56.2396	817.143	20.9796	4.18528	233.299
AAL19031	35.9846	712.963	6.66858	10.0862	129.909	43.4113	333.96	32.1683	8.21838	5.52165	9.08256	10.7947	211.702	5.01128	27.5092	145.216	19.2446	10.4388	9.13698	240.065	270.042	44.7383	97.8985	290.301	63.2041	5.69059	685.987	39.0784	67.2098	62.4792	192.686	36.0321	37.2132	31.4014	185.495	241.569	375.487	4.41041	23.7064	105.436	49.6122	138.896	11.8351	50.8945	117.551	729.957	36.8882	7.77492	191.044
AAL19032	38.0777	28.0513	56.0671	85.3523	34.6639	5.73215	33.5486	263.451	138.513	1933.08	2623.92	106.972	34.297	502.561	4.97306	32.198	132.232	122.906	120.188	115.783	11.6543	77.0524	38.2947	22.6836	12.3797	312.943	42.9808	448.383	5.28397	6.2908	47.1595	173.435	108.662	149.499	137.306	54.3396	6.73146	490.646	141.448	1.5558	174.833	1.87961	313.099	97.717	281.661	26.9062	9.7013	61.8791	11.3243
AAL19033	7.86679	4.19161	4.56194	20.5578	12.6255	2.99489	5.66104	5.88911	19.2451	17.7789	21.9817	14.4911	2.20959	19.7334	3.23887	10.1418	15.6627	16.1067	18.2437	19.1032	7.73836	1.69165	5.07454	2.80695	5.42059	18.9672	10.2117	13.2784	3.54951	5.83835	5.81263	14.1613	33.1074	7.96607	8.61506	14.7668	3.19307	16.2892	22.0811	0.641734	11.0702	0.372143	11.259	11.2759	11.8716	7.86967	2.57245	16.467	7.31119
AAL19034	2.77806	1.24338	6.18621	3.96422	4.17046	2.99248	2.17505	1.90141	6.32042	15.3421	17.4181	12.2438	11.5468	2.57303	3.60149	2.35763	7.24391	4.50111	5.73665	12.607	28.2373	0.938437	4.04783	3.23541	3.99488	4.28674	2.30793	7.34943	3.03999	11.9636	2.68996	16.7472	7.08871	3.12358	6.10083	9.4163	7.43624	5.85692	32.134	2.69769	18.5628	3.91099	4.4905	6.10282	17.3368	3.69403	9.88369	4.76374	2.31334
AAL19035	5.24719	2.53933	5.35986	3.18539	7.32183	2.17605	7.0669	4.85988	3.09137	8.72335	12.3687	7.17044	3.81495	5.68477	5.02309	5.36208	4.35683	5.14653	3.18413	12.2696	7.68675	3.16198	3.33177	5.19421	13.3604	10.2603	5.74896	5.61154	2.79853	3.163	4.74257	8.57708	10.4752	1.63508	7.98506	9.65592	1.95734	5.58202	15.6609	0.640881	8.19895	0.655851	6.22506	7.11794	7.06342	7.82365	1.66231	3.09555	12.4555
AAL19036	6.27323	2.55805	6.38478	5.63535	8.21878	3.32453	4.60642	13.3628	4.46305	16.4132	25.2396	15.4124	3.93622	14.7479	5.97096	5.54567	8.75092	8.33124	4.23405	15.9174	3.1873	5.82637	3.84743	8.00326	10.4017	18.5822	9.63883	9.36701	4.5969	2.58438	4.43247	14.7925	13.294	3.11138	12.7865	7.27819	2.98231	8.96496	16.4074	1.05272	13.785	1.81689	13.4512	17.2688	12.127	9.22118	2.61233	5.31684	16.2769
AAL19037	8.3609	3.75535	5.28924	10.218	4.7771	2.85764	6.16578	6.73932	8.36747	16.5247	19.5404	9.16439	5.90762	9.59978	3.49578	4.88675	6.73477	13.4897	8.69499	7.30238	2.49142	3.11222	3.6497	5.44383	15.004	18.3926	4.66414	10.2255	1.96909	2.02391	9.49146	17.5414	15.2808	9.22597	11.7845	6.74467	1.81449	9.67722	12.4885	0.974021	11.1915	1.2552	18.9876	10.3004	6.54524	4.59406	2.81988	10.0437	21.8856
AAL19038	4.15407	0.790495	1.0324	1.93494	1.66063	0.190251	1.19573	1.10005	2.35912	2.98715	11.108	1.51359	0.341496	1.03058	0.664569	2.01101	0.87637	2.62708	2.23388	2.45942	0.254727	1.02089	1.57625	1.10108	1.4934	1.33542	0.77033	1.34918	0.676449	0.156594	1.16928	1.39124	2.48872	2.28787	1.67526	3.60708	0.418909	0.819195	0.650033	0.0387278	1.13141	0.168438	4.19669	1.67136	1.05628	2.37462	0.25874	1.52377	1.76488
AAL19039	4.90357	0.729135	0.529037	4.65871	1.80203	0.548384	1.05039	0.195127	2.92924	13.2141	27.273	2.48196	3.26238	2.50847	0.631013	1.20973	2.23738	3.25612	2.02369	2.30396	0.391591	11.9846	2.18084	0.585927	1.47587	5.60893	1.77634	1.97982	0.259975	1.26384	0.449384	7.56199	8.89118	1.86987	1.99813	2.93567	0.193196	3.43458	5.62102	0.178608	10.146	0.388408	6.91238	2.47762	1.48262	0.842423	0.477312	1.68048	2.71315
AAL19040	4.12618	0.841989	1.62912	3.08138	1.73412	0.16887	1.31405	0.751094	3.54369	3.24667	9.07942	4.29917	0.404158	1.72787	1.17977	1.55218	2.77815	2.85651	5.09871	2.59234	0.452201	0.741403	1.27918	1.05251	2.39865	1.18535	3.64671	1.95964	0.700499	1.45946	1.33441	4.82194	8.21387	2.72481	1.33316	3.76671	1.04113	1.32206	4.61585	0.756261	7.04576	0.299017	8.51442	3.86778	2.52738	6.80968	0.643054	3.11669	2.6109
AAL19041	6.05525	1.15	0.556266	1.51785	1.53951	0.864915	2.58857	1.12844	2.53	2.95622	9.30056	3.13981	1.18286	1.17997	1.04263	1.80199	2.54226	1.47299	3.38521	3.44747	0.102937	0.61882	3.60343	0.718766	3.01745	2.83317	3.42424	0.644342	2.25519	1.23397	1.45129	4.01576	4.7169	1.50969	1.61075	4.37292	0.50785	0.993124	7.48643	0.657305	5.24702	0.4084	7.26817	2.93078	1.55893	1.77157	0.439144	1.6465	2.1396
AAL19042	9.52776	1.17153	3.40008	3.37366	1.44769	0	3.3754	1.25407	9.413	0	10.659	2.49241	2.41001	0.848516	1.15871	3.88741	0.463855	4.38004	4.72949	3.41709	1.88755	0.687715	6.67434	3.76572	4.2157	6.36145	7.61094	2.42365	0	2.32075	2.47557	10.8001	11.4286	2.14599	5.99287	2.35842	1.24166	1.10369	9.63359	0.573952	6.12154	0	11.8468	4.42319	4.08373	5.41419	2.30074	2.45462	2.17965
AAL19043	13.1943	4.65638	3.511	7.0989	7.67204	2.52699	5.88593	5.27765	7.44071	9.64627	16.7986	8.62438	1.80309	6.41443	5.73421	5.85725	4.15725	12.5163	7.37174	7.81167	0.882624	9.43294	7.23019	4.5978	18.645	3.02972	19.8705	6.18596	6.83631	0.859109	4.21231	7.03961	50.9304	3.88008	6.80555	10.4154	0.822521	5.59097	3.94161	0.536764	6.45088	0.389089	6.23204	9.03156	5.9939	11.6036	0.717222	6.69543	16.0526
AAL19044	162.84	90.8007	41.7253	72.9966	56.1026	5.46331	25.0715	93.9583	236.241	249.754	110.152	221.51	41.0941	41.6514	16.4647	36.8255	25.1662	65.3815	290.198	26.4846	16.2552	824.409	648.354	201.064	16.3372	65.7404	49.158	32.8734	12.9501	55.4608	14.9234	29.1708	76.5	7.76196	199.065	560.563	101.048	54.1773	43.5554	5.93133	39.882	2.14975	7.65168	507.381	28.1346	34.9695	15.8508	73.5628	16.8937
AAL19045	506.571	22.4794	29.1504	23.0702	35.462	12.0866	77.1702	22.0153	49.4093	319.054	296.395	616.227	7.87127	28.406	12.5359	27.5092	29.3528	15.4977	55.5121	108.815	16.6965	147.121	318.264	5.63709	14.6293	2.30855	122.736	10.8842	0	1.89493	49.5229	52.7104	71.6841	2.9788	13.9808	34.3415	17.2352	25.6837	44.2462	0.468642	38.1395	0.679418	26.6011	51.1043	70.5789	111.625	7.20128	32.2683	12.0132
AAL19046	547.354	37.3998	41.1152	19.582	117.641	8.18283	62.0416	26.6899	39.0261	208.888	242.892	179.389	41.2663	32.0131	61.0905	109.059	36.7959	13.1825	56.0471	249.027	324.42	176.302	122.032	21.8576	107.054	1.36756	66.265	7.03387	6.46546	17.9606	39.1158	24.2202	155.286	9.54967	32.3002	66.164	1192.16	51.2498	86.2051	2.77619	26.2625	5.63472	34.3815	103.551	19.0944	54.9954	135.769	50.8161	82.2348
AAL19047	567.937	216.483	131.738	30.1649	500.511	71.4294	286.715	22.426	48.094	5.38545	7.05967	511.077	18.6755	151.737	0	363.034	931.797	29.0098	77.5276	258.005	168.771	0	1062.26	89.7877	31.4115	8.42661	113.42	480.364	84.6573	525.68	344.319	269.217	145.539	74.1933	163.304	843.493	1628.3	65.7895	129.205	198.433	6.34603	243.039	511.974	493.045	377.309	145.23	237.716	14.6317	77.9558
AAL19048	5.24608	4.74779	2.23691	2.99636	4.11451	2.18887	3.50866	4.15824	3.53874	7.51309	18.9495	6.87383	2.28318	5.53771	5.48864	5.11504	2.24604	4.53375	3.79606	2.57782	8.87484	6.94958	2.49411	4.03	12.0925	0.0372016	4.40636	2.10476	4.04522	1.43521	2.60587	4.80581	53.6163	2.46225	4.95653	25.6531	7.38464	3.60154	5.70413	0.362498	5.28108	0.569329	2.18231	5.44753	4.80019	5.27174	1.13019	3.1781	19.4449
AAL19049	16.8966	8.79355	9.11473	5.87853	14.3592	3.4013	38.9088	2.35328	10.454	23.2508	25.3991	31.0021	9.4971	7.27887	8.38671	19.4528	5.96866	8.74107	14.5803	9.77101	0.67467	13.4582	20.0392	5.72044	18.0819	7.38979	23.4634	3.73587	2.68746	1.71086	25.5499	4.86923	11.0015	8.62924	8.03265	27.1859	2.49642	6.80502	30.3445	0.307723	9.20399	0.223062	8.73348	48.8525	7.29826	39.9136	0.822356	8.29103	10.8097
AAL19050	18.2672	4.32354	4.54641	4.01486	8.13025	2.14898	13.8336	1.67687	12.5146	19.0875	32.4327	30.3677	8.15947	3.17685	5.54671	7.27726	5.33408	7.21032	17.391	7.67617	0.7067	16.8834	11.1736	3.69256	15.9527	5.85982	13.4336	2.43058	1.65328	3.19628	7.26036	4.33239	6.00155	6.19812	3.29692	20.2668	6.64111	1.82999	13.3968	0.399078	7.20314	0.356041	5.3859	31.0863	6.22501	31.5645	1.02547	15.9383	11.1917
AAL19051	45.4977	109.461	8.6152	20.4357	52.2717	43.5351	68.9559	11.9159	26.8322	27.1846	43.8881	49.1015	296.778	39.2373	120.741	41.0417	47.1599	50.0962	32.2061	55.9182	11.1597	140.493	68.0691	13.9149	118.835	22.611	96.4238	48.7449	58.2123	31.607	66.6468	22.39	79.6346	167.476	22.5061	118.52	24.3826	14.6819	86.9599	3.63573	38.9458	4.74384	120.07	113.617	27.5931	88.3135	3.15773	17.4148	159.472
AAL19052	88.2095	60.4745	40.6194	51.1592	64.0261	52.794	112.193	21.2922	91.8776	140.159	124.055	118.762	43.6244	34.8546	147.707	57.4862	96.2853	103.42	103.936	134.438	131.637	156.219	72.0134	49.1554	152.821	97.6525	153.191	62.8036	106.725	90.6427	91.0118	87.9207	53.7739	96.496	42.6694	121.85	106.683	33.3979	181.701	2.04328	97.0835	3.41799	135.446	161.645	60.9483	155.68	13.5461	78.7136	109.381
AAL19053	114.424	193.97	71.8485	130.838	192.188	111.451	213.561	56.7416	171.163	121.737	153.104	196.297	127.018	66.6586	275.962	194.574	222.099	209.794	200.469	231.065	193.645	358.693	107.853	96.738	203.844	151.12	361.394	115.686	199.382	115.39	192.837	172.325	72.8381	178.19	108.547	122.735	174.714	59.8154	253.865	1.42687	152.052	4.13724	257.702	337.365	113.029	337.844	17.1592	150.605	190.739
AAL19054	106.481	194.976	85.2454	63.9192	221.498	164.944	198.788	81.3356	87.9832	62.2106	58.0327	132.882	83.6279	92.9736	271.304	210.662	177.922	142.109	96.955	419.165	85.3896	100.996	119.281	124.269	246.168	219.118	429.477	130.099	229.623	93.908	180.717	168.384	85.4923	262.854	115.21	115.9	130.109	78.3624	359.541	2.37781	164.674	2.13968	297.44	272.28	109.678	456.342	13.5854	65.7841	235.404
AAL19055	68.1975	173.338	26.397	62.1108	174.291	94.2217	132.594	22.9998	47.0551	53.9788	37.9783	128.552	34.4652	43.1533	212.444	148.424	114.925	152.229	61.7288	179.808	58.9001	53.8559	79.6782	57.3414	119.414	88.6756	329.697	77.9923	92.9647	96.093	96.2825	107.931	72.3614	190.125	47.297	65.1018	107.924	28.438	144.976	2.19569	122.092	2.52785	187.28	169.112	59.9629	352.414	13.8927	79.2098	94.42
AAL19056	122.784	229.041	155.546	149.68	270.125	172.81	220.305	114.28	139.59	185.355	141.834	226.107	142.673	132.921	332.03	233.516	142.936	377.046	151.948	286.885	138.038	227.726	186.778	256.189	373.044	172.65	305.069	224.677	176.178	163.169	153.533	162.679	48.0189	302.29	237.06	195.752	146.108	131.815	259.07	5.82185	174.436	4.83273	324.887	284.612	173.821	418.532	50.5643	139.43	306.497
AAL19057	83.2407	154.036	140.632	84.6991	187.189	104.056	181.957	168.296	106.893	129.205	135.293	166.708	177.279	136.366	195.71	173.738	77.6782	172.054	124.263	179.163	10.9042	192.397	97.2906	180.648	294.849	152.702	223.704	99.8712	146.78	14.9752	127.301	138.249	42.2138	153.696	224.991	156.373	13.3407	140.846	256.683	2.78801	150.859	2.36351	230.674	211.181	85.8481	254.194	21.4996	93.3466	239.437
AAL19058	34.8454	74.7185	34.869	21.9447	92.7517	42.1981	70.1493	54.1703	42.6872	63.5153	73.9905	50.1455	50.4092	40.711	62.9838	82.2692	54.6633	26.5951	41.1329	116.564	3.92165	118.227	56.2093	60.771	144.824	52.355	130.732	73.8634	48.9228	3.61627	55.9787	51.8748	73.568	49.957	57.0845	46.1507	3.95957	41.9153	88.3227	1.41432	43.9806	0.241227	84.5728	54.113	58.3065	123.606	6.22526	23.6252	143.123
AAL19059	41.3163	42.0684	14.113	48.6046	46.1159	107.915	78.7687	17.674	96.0557	47.0943	41.6138	50.3317	26.7999	27.8484	133.549	44.78	44.0594	50.2667	97.2422	47.9383	18.7063	59.0826	35.3062	24.2336	55.3439	34.7972	111.672	89.0196	377.733	59.5897	52.3335	44.0706	95.7779	55.7652	26.7758	91.063	69.7568	18.9639	48.8212	4.21066	28.2609	5.30123	28.0174	79.8433	64.1234	84.1436	7.10687	46.9149	46.4987
AAL19060	17.3911	31.149	4.77715	14.4418	23.3615	89.1914	52.1534	2.80268	18.6503	9.05641	14.869	23.7717	25.5125	10.6808	118.606	23.338	20.6264	9.99676	19.9738	51.024	12.2831	29.4734	14.8944	7.92084	21.6834	19.5368	70.6643	52.6719	316.824	47.9377	32.4496	17.7477	80.1756	55.7606	8.91948	54.7745	56.866	7.58119	67.6765	4.31971	24.0027	3.66454	31.4403	33.5953	39.6604	51.603	5.41911	11.504	14.4347
AAL19061	6.33201	7.60326	3.37325	8.78598	13.5847	12.8209	13.0986	3.78436	17.8436	7.3201	12.6311	26.5201	3.48687	8.03237	18.8241	14.6235	11.4282	9.33473	19.0131	61.0694	0.650227	6.76602	6.18023	4.98133	26.663	10.285	18.8772	6.46216	105.849	0.911381	7.94799	6.71709	27.9595	13.1469	4.95465	27.6227	1.38584	3.87806	13.1417	0.545697	8.25167	0.309572	13.2225	25.1229	10.4664	20.4787	1.49002	12.0139	25.2286
AAL19062	4.17341	6.67107	2.50979	5.15845	3.0532	1.9326	3.64837	3.70279	20.9866	7.62171	11.24	27.7544	5.59103	9.30557	4.76528	2.45959	4.30442	3.79767	16.2087	11.7709	0.530783	3.33592	6.61586	2.91205	5.55686	2.53421	8.82837	1.40567	6.87148	0.856537	3.04559	5.07318	40.3179	4.34488	3.61116	13.4296	1.30934	1.39662	2.53967	0.363142	5.50096	0.350979	11.8679	18.7504	3.5886	5.70931	1.1322	5.28037	3.44769
AAL19063	38.2592	22.0563	8.00168	913.042	50.7947	3.01611	29.969	2.1464	423.484	29.3802	19.2569	10.6647	28.6677	4.35682	14.3781	65.426	8.733	1121.17	817.569	55.5609	11.8456	308.389	18.8487	2.1484	12.6269	3.62931	55.3625	2.59262	21.448	4.46858	13.7704	206.274	81.7989	17.9975	5.12854	78.7126	94.5695	2.83353	10.3052	2.45587	2.73321	1.42416	17.7418	9.84164	0.582457	27.7999	3.28152	970.896	6.52852
AAL19064	3.54184	2.83076	2.39622	0.679315	4.66408	1.70322	0.50975	5.05034	2.16616	2.91074	12.8777	6.82539	1.55288	10.2514	1.39989	1.04369	3.54924	1.17594	0	4.58707	0.253383	4.98518	3.22545	0.505506	2.12217	3.98512	1.53253	3.41616	1.00932	0	0.664635	1.18619	75.1043	0.518535	1.72388	13.93	0	1.33343	5.81941	0	1.50058	0.670195	4.7709	6.59078	2.74098	1.09019	0	0.790813	0
AAL19065	2.88739	1.04896	4.56653	5.13519	7.25888	0.757366	3.70227	7.86004	10.5954	5.33903	10.1801	5.08815	0.474731	9.1169	2.28246	6.03321	3.0734	7.40782	10.3749	3.46753	1.80274	1.23153	1.67329	2.47261	6.79435	2.02521	8.85906	6.07622	3.44088	1.24677	2.29045	5.80209	43.9085	3.38178	3.37284	20.1313	3.55761	4.74345	6.90055	0.822246	4.24188	0.447021	3.71257	7.28717	6.45977	3.39342	0.412006	6.59343	5.26935
AAL19066	9.10402	0.959506	3.77101	2.87823	2.47019	0.529208	2.50536	1.62626	3.1205	5.17973	13.58	6.63434	1.06917	3.88016	2.29344	2.65323	2.56437	4.74992	2.98587	3.26512	1.28829	2.53464	2.41434	1.62778	2.80536	2.26739	4.41542	4.75578	5.13172	0.71278	1.66146	3.5181	16.6996	1.49397	2.51258	15.2382	2.54237	2.8625	7.23262	0.70512	2.76115	0.62471	2.82998	8.99635	4.64537	2.95623	0.15703	2.6135	4.46297
AAL19067	5.22349	1.24209	1.5521	5.46464	2.3876	0.581266	3.20592	1.18187	13.465	4.73621	8.85944	6.07781	1.40534	3.54851	3.10537	2.90035	2.15842	8.34174	13.5805	2.61654	0.29648	2.30893	2.24084	3.03136	9.49792	0.9992	7.62105	5.10356	3.59217	0.580958	4.9091	4.33734	17.9306	2.60389	2.92477	19.9111	0.804493	2.14531	3.83018	0.169034	3.10403	0.245058	2.44228	6.6436	4.00897	7.01591	0.36138	8.67487	6.997
AAL19068	16.7357	15.4707	70.8582	55.1091	22.3039	9.40543	12.5365	15.5257	53.0884	49.712	37.1447	106.764	23.372	52.2909	9.56342	19.9639	18.8231	92.3183	69.4496	25.6961	3.28888	13.4334	10.2829	34.8791	82.3466	13.7095	39.2607	118.772	9.99801	3.11258	9.87553	113.112	54.8093	20.6639	45.8115	70.94	6.40503	102.48	44.7249	1.02638	130.704	0.80123	33.8148	54.0302	79.3006	37.9832	2.84838	59.157	134.624
AAL19069	19.7177	14.4763	6.78078	30.7381	20.8326	17.0895	16.2349	2.74618	41.4359	21.6214	24.2675	23.8589	15.4932	9.15775	83.1891	14.3906	14.2206	111.063	48.4546	16.7472	1.3778	19.0398	19.0003	6.0865	35.9373	12.4931	33.9284	22.3667	31.3615	2.26876	10.5839	24.2645	91.8995	27.1218	10.3112	86.6899	2.81611	12.257	22.2259	2.1546	24.6453	2.21259	37.9869	28.2969	15.3302	42.7666	2.15923	46.0729	43.2983
AAL19070	28.1932	20.2797	3.86436	15.1161	16.7068	21.4458	44.3389	2.85062	21.3967	6.63493	10.5613	15.7762	5.85745	5.48954	60.7812	14.7274	11.1927	30.4644	22.7416	25.4929	3.08042	7.45546	48.5486	6.365	38.6993	3.33696	125.095	12.9254	38.8564	5.78253	30.8053	13.7341	84.2933	28.8179	5.23937	46.4612	5.97048	4.82461	22.7403	1.90679	17.219	1.89142	17.6073	15.3135	14.6381	156.677	3.35244	17.5113	28.0123
AAL19071	31.9677	7.23661	1.28587	9.40962	7.39126	6.97551	58.6677	1.02759	19.6642	2.44872	6.27063	5.3414	3.69133	1.39056	17.8936	6.37077	4.03477	11.2886	21.091	16.9436	1.58633	3.20773	36.0114	1.58239	36.4703	2.40583	96.9052	4.54479	28.9092	2.96218	38.9316	6.74557	33.7588	15.6366	1.94266	35.578	1.68267	1.53048	11.9926	2.13445	9.12618	1.46854	11.7608	5.68752	4.97646	125.756	1.16015	12.4393	15.3186
AAL19072	98.5496	21.6502	7.9989	11.0923	24.9484	12.6269	123.561	4.26545	11.282	16.7988	21.2155	18.4242	26.8867	6.73411	34.419	24.2408	11.4121	13.7943	13.4053	69.606	1.28402	30.2526	78.9251	8.39655	102.403	11.7001	158.342	10.167	44.6118	3.42054	79.1959	20.6491	43.1126	36.301	7.37688	46.2583	3.37859	8.8844	48.3308	1.4316	36.2106	1.22641	34.9218	28.5846	14.5073	279.605	1.5651	11.0205	47.818
AAL19073	9.38223	5.49898	8.60155	21.6453	12.355	7.6915	14.1204	8.7914	32.1333	28.6389	36.3147	34.9755	9.41709	15.2588	8.89987	11.2957	10.8863	26.5224	27.1728	14.7895	0.997217	22.219	10.1309	15.5332	26.2125	12.28	25.5176	20.8319	12.3243	0.848827	7.79694	17.297	42.1174	10.8579	13.3081	23.9612	1.62735	11.8413	21.8753	0.419852	16.6626	0.608684	11.7353	20.6809	23.6494	25.2484	2.57127	21.4871	22.6543
AAL19074	19.5526	15.1148	10.595	17.9822	20.8938	9.71085	944.786	8.77544	13.8206	18.5711	20.7187	43.82	8.69563	18.926	58.7841	15.3014	14.7078	24.0515	11.3764	211.715	459.4	9.77506	37.0715	16.4693	13.367	10.8196	458.519	11.2623	14.4322	19.0308	171.425	18.7863	15.3356	7.69607	24.5248	96.7844	445.834	8.20586	21.5928	5.39687	13.7354	8.00611	48.5735	20.1185	15.1811	277.043	64.9015	18.0352	16.6822
AAL19075	10.3107	13.7056	6.54562	10.0232	19.4018	8.24638	886.898	3.15709	10.5542	13.3792	16.7493	37.6476	6.38837	10.6178	71.5959	14.3919	12.5018	17.6211	9.80528	169.772	446.443	5.75406	22.5352	9.8519	14.4367	4.60557	489.999	8.47929	12.9901	20.3197	105.275	16.248	10.0392	8.00839	13.6924	77.01	429.069	5.63877	20.1509	6.07714	13.1643	6.83883	40.5695	14.7707	16.9329	280.22	75.3537	11.4502	11.0552
AAL19076	15.2663	17.6307	11.0979	13.8276	21.7868	10.8891	856.159	6.87423	13.8041	14.317	16.9972	34.1308	6.43717	12.3468	74.4859	17.693	13.7765	20.2261	14.023	200.364	283.374	6.10013	21.6854	13.8864	17.3314	11.2713	417.956	8.5147	19.7331	17.752	108.395	17.6136	13.3577	6.97245	21.9286	83.678	284.128	7.91992	23.5231	2.1165	14.8016	3.48306	48.4089	18.3828	15.5339	238.505	45.6311	15.8036	20.3114
AAL19077	12.3521	6.53088	4.5733	4.6471	10.2288	7.4478	722.068	4.95875	4.53268	9.83884	21.8797	22.6511	4.70227	7.70033	57.5715	11.6755	4.35985	6.65641	4.06211	77.3781	80.5093	10.5206	19.8583	9.43856	26.7804	10.4923	256.298	5.53797	21.2282	3.08393	65.4186	5.88706	28.2523	2.58739	14.3734	69.8138	100.488	4.14951	11.2404	1.89744	4.77897	2.04963	16.7025	12.2429	8.16204	190.921	21.8736	5.53713	28.2579
AAL19078	0	0	0	0	0	0	0	0	0	0	0	0	0	0	0	0	0	0	0	0	0	0	0	0	0	0	0	0	0	0	0	0	0	0	0	0	0	0	0	0	0	0	0	0	0	0	0	0	0
AAL19079	5.42116	0.698836	3.65078	0.452801	1.89986	0.672763	2.61754	4.0396	0.962576	4.31148	11.8688	2.79512	2.5302	3.13816	2.48828	1.54594	0.885432	1.16123	1.69273	5.84329	9.08272	0.328187	6.60906	5.39116	5.40669	1.34923	0.908012	1.01202	0.89702	1.17671	1.32905	3.04552	31.2359	1.0753	7.04757	9.84786	1.40728	2.50181	5.17195	4.86169	5.27101	6.65119	0	1.89973	2.84202	2.58373	7.41113	0.409983	7.93124
AAL19080	21.5349	13.0422	14.9443	10.4926	17.6138	4.37388	96.8948	7.09499	7.52603	13.9053	22.6952	31.1738	10.3508	8.41386	12.2651	17.0271	6.9699	23.6554	8.05601	72.8259	130.253	20.1652	16.3223	18.0977	36.7377	31.1315	42.5965	7.92494	16.8222	6.45903	48.4176	23.5928	21.2051	7.75464	20.416	60.4019	217.844	9.73561	38.5329	2.58378	24.4488	4.85949	27.3862	14.4227	12.2145	30.1372	47.2144	10.7215	19.6244
AAL19081	84.8197	21.3515	39.2462	13.0658	28.5834	7.92219	143.029	52.5684	37.9872	76.567	75.907	100.389	16.398	32.2177	21.8218	22.8293	21.5575	23.9483	34.1195	46.3623	109.893	87.3191	31.8297	43.8479	129.975	54.7493	77.4476	13.9878	25.884	12.5127	104.022	46.3756	24.4583	20.4683	38.7478	83.578	325.49	28.8317	57.7936	8.19404	40.1803	11.6266	48.5801	71.2092	28.7372	46.0486	36.3409	30.4207	100.637
AAL19082	28.7298	93.3999	108.41	125.449	178.081	46.2341	85.6791	88.6254	91.6163	102.058	91.544	78.0517	154.881	94.6321	81.6304	165.693	134.913	238.281	102.359	80.7472	16.9521	39.4883	58.665	69.8577	55.7445	148.606	73.5366	201.455	78.5042	46.5758	70.1163	223.716	55.0106	161.563	179.428	191.931	23.5138	166.477	499.437	1.52105	234.439	3.21585	464.72	60.1244	101.009	64.8665	30.317	129.614	32.4922
AAL19083	152.284	227.381	303.191	322.344	276.521	180.002	309.656	371.756	331.422	440.704	496.221	233.599	416.94	325.6	177.297	275.898	216.42	445.634	312.862	299.054	12.9225	887.501	230.754	344.174	373.034	366.318	372.557	308.21	236.214	8.14275	313.4	359.279	513.555	228.458	407.939	406.345	14.8761	310.555	258.043	4.91173	205.355	4.27249	224.053	211.671	246.03	354.913	30.4525	333.743	435.359
AAL19084	104.823	135.701	121.064	154.827	213.644	141.175	179.722	164.039	261.75	237.331	230.39	182.177	156.438	136.4	173.287	195.265	131.573	191.503	254.369	283.793	18.6156	277.367	192.117	199.677	361.438	123.361	317.72	142.401	145.904	14.4556	147.033	135.602	265.022	170.069	192.283	247.002	62.0958	133.66	177.999	5.22508	168.11	4.58493	161.774	109.146	152.132	406.635	27.4676	227.518	649.202
AAL19085	95.3044	76.1706	120.953	247.218	101.842	86.4017	111.081	161.738	333.241	247.487	195.665	209.871	99.2829	111.695	117.328	91.1568	78.6112	268.443	389.42	220.352	8.38287	227.968	109.556	163.227	172.996	157.082	221.06	90.4156	99.7309	6.49327	99.6086	147.557	205.977	111.623	157.41	132.392	16.2123	151.755	150.172	3.0588	94.6093	4.87798	123.115	116.921	101.927	255.36	18.3922	420.442	202.702
AAL19086	18.3872	130.2	101.079	364.646	203.21	47.9316	143.141	97.661	171.353	168.049	194.881	163.992	20.2318	95.024	78.1005	157.472	72.8776	342.009	179.458	61.6779	19.1777	73.4249	43.3392	87.635	63.4703	144.432	314.065	70.3314	61.4076	5.82892	339.248	289.735	108.892	59.1009	117.063	75.0982	32.2433	74.7994	62.336	3.61614	59.2648	3.73117	58.5013	73.034	125.98	332.051	26.3359	365.088	64.2098
AAL19087	36.182	108.715	64.501	52.3529	124.547	98.0206	147.643	32.4707	146.142	204.734	157.987	192.673	58.0577	42.241	111.446	105.485	136.18	71.2043	131.764	175.458	194.971	187.23	84.3333	102.01	131.13	97.8514	360.497	67.4395	55.7215	130.154	128.595	103.009	32.2455	169.805	92.2148	101.503	355.486	52.5818	183.418	4.08181	128.105	6.14744	127.808	120.848	116.546	424.483	19.2747	109.248	159.075
AAL19088	37.2817	87.368	85.8261	108.52	100.855	118.71	111.36	40.219	146.402	87.8954	69.3319	135.581	50.8864	57.5501	121.172	94.5484	115.202	124.192	144.966	106.356	430.843	67.4859	99.0886	128.185	98.894	95.8804	261.608	78.3328	68.1355	214.872	90.1882	94.1627	36.6286	163.431	93.3394	94.817	305.755	67.3207	141.729	4.1394	120.175	5.55424	124.979	82.0589	121.934	310.928	40.7768	149.496	112.381
AAL19089	26.2686	101.907	50.4919	98.8404	114.416	104.961	117.667	28.0294	212.013	70.4034	58.1881	99.3195	51.1967	56.6387	176.97	106.325	122.355	133.421	209.273	119.149	329.524	48.744	88.6326	81.3864	92.9509	147.449	223.366	90.5281	78.5585	201.992	94.3781	68.3545	31.1714	185.204	82.9186	88.2499	212.516	49.1145	105.719	4.16053	71.3849	3.9374	121.658	84.8341	117.862	277.182	28.2597	142.841	106.541
AAL19090	32.6144	87.759	57.1113	108.333	92.3121	101.734	129.953	21.0646	177.486	132.912	90.2271	138.135	50.8604	49.3773	274.048	86.9596	139.506	151.599	171.307	153.149	375.605	66.0247	94.735	88.5341	118.214	101.227	294.156	95.2637	79.6734	209.458	129.542	102.937	41.9333	205.686	70.1979	81.3567	316.994	43.9307	126.155	8.08722	125.198	6.69026	125.666	89.191	121.476	338.556	37.4856	181.257	143.324
AAL19091	29.1222	67.8828	27.9899	78.3655	57.5245	56.7975	87.3451	19.5269	183.411	71.7993	58.6487	99.0367	45.4412	39.2753	224.047	58.3251	94.5647	112.964	191.349	81.991	169.813	51.4349	61.276	40.9059	60.2614	126.838	212.409	54.1327	51.9618	109.543	76.4613	46.6572	43.3169	123.836	38.0977	58.5955	154.511	27.6093	57.3782	3.565	55.0073	3.46919	73.8361	87.4269	65.7876	220.202	15.8567	133.918	67.0435
AAL19092	45.2624	58.9123	33.2556	83.3568	53.6731	93.9944	112.784	15.6694	202.864	80.5941	59.4351	128.705	61.5585	34.5003	268.079	48.9709	97.5786	124.31	190.725	134.038	180.494	49.8671	105.748	54.6371	121.972	64.211	176.555	67.2064	47.8289	130.37	115.826	89.1427	76.6667	176.532	42.964	90.7393	239.328	31.1982	144.79	5.17286	110.37	5.028	121.635	84.4411	81.1392	204.058	22.9351	144.854	118.649
AAL19093	42.9581	95.3665	56.754	79.5318	82.8362	126.551	138.414	34.9609	134.863	112.27	87.2471	121.526	78.9607	57.6588	295.688	74.6872	128.117	129.603	130.036	168.295	355.631	92.3616	108.524	79.2603	101.072	123.205	234.987	101.223	46.4633	219.406	124.685	98.9474	113.902	197.904	71.1237	96.2111	329.75	53.3067	158.453	7.6003	132.091	8.98885	136.234	111.749	122.906	313.571	36.5063	129.127	99.3497
AAL19094	48.4247	86.0703	96.6085	118.835	79.0559	127.034	108.13	97.5451	269.198	307.938	211.981	150.3	133.835	89.0112	276.025	63.7335	106.41	133.421	264.682	123.559	304.497	121.651	102.678	132.451	123.681	161.365	191.392	119.505	31.5125	182.16	106.349	113.283	191.852	157.292	112.816	109.02	269.459	87.617	153.191	8.63159	209.286	11.8983	137.637	101.633	175.183	211.901	39.6109	205.149	132.461
AAL19095	56.5592	100.967	38.4246	77.1429	132.515	59.5587	118.062	78.2348	203.381	291.865	222.654	147.767	64.4834	72.292	220.692	100.364	84.7875	140.291	196.643	75.5495	104.198	227.299	56.4883	70.1765	94.6902	148.809	210.609	76.4527	21.5294	89.711	110.338	85.6547	248.801	91.5078	62.9336	67.6419	139.359	57.0412	99.7127	3.39469	87.8922	7.4994	81.3299	124.204	104.282	178.794	10.3679	140.065	94.5395
AAL19096	77.6738	149.05	97.9782	134.925	197.506	90.3292	167.535	106.682	215.064	248.784	199.123	169.163	126.034	108.522	298.812	164.32	150.855	189.539	215.705	187.504	263.568	205.135	134.715	142.586	167.852	148.815	250.197	149.565	41.2994	134.431	194.442	151.688	279.534	137.286	127.112	151.047	252.902	102.753	169.222	18.1476	183.87	32.5041	133.53	175.929	176.318	305.468	50.8068	207.95	170.744
AAL19097	275.494	277.022	304.752	239.883	324.344	263.382	355.341	150.964	390.436	482.708	443.968	684.749	299.771	253.339	485.545	267.685	419.417	376.736	420.374	664.304	1640.62	201.668	376.108	474.298	381.793	183.707	511.409	381.39	123.115	749.63	246.528	359.206	373.657	468.045	414.717	295.578	1189.38	266.754	658.79	940.273	722.739	1181.17	580.29	457.28	584.208	704.849	1513.44	381.77	393.171
AAL19098	1112.61	595.87	616.792	689.412	802.28	736.331	882.436	554.493	835.598	685.322	674.073	869.222	490.558	759.804	1374.12	753.236	602.713	767.723	943.133	2262.52	1217.77	341.363	676.802	887.209	2431.88	1076.96	1266.2	778.896	1338.04	620.793	834.421	666.068	2262.64	808.496	1030.39	1061.96	999.953	477.21	1016.89	554.3	1159.15	661.05	986.18	782.513	874.428	1634.59	1281.38	689.174	2640.99
AAL19099	39.9881	188.586	147.357	75.5539	247.047	119.47	131.594	67.9381	195.131	48.2454	38.038	113.999	47.7478	104.412	282.474	252.717	135.158	101.129	175.691	180.711	53.5629	71.3194	77.9973	143.289	169.655	64.8226	338.689	132.237	321.981	41.3096	95.9537	132.594	183.127	269.883	138.477	84.2643	29.5489	120.437	210.621	7.77335	119.469	8.69359	272.761	177.663	157.76	233.6	42.7339	49.5814	196.521
AAL19100	30.1036	106.637	220.197	135.951	166.363	222.138	109.434	83.7428	115.05	76.3999	43.3482	77.192	153.567	132.722	225.009	157.649	135.871	211.49	131.634	218.761	90.9989	113.869	106.649	174.995	107.98	146.593	258.711	144.786	110.833	68.2794	87.0642	141.392	69.9875	439.552	134.307	126.398	116.459	200.65	254.362	17.951	133.699	16.0106	319.002	77.4612	189.942	246.507	117.371	112.359	96.2987
AAL19101	48.0111	56.632	19.5851	16.9562	45.7825	27.3869	26.4958	16.9968	12.1503	46.9393	57.7862	30.1772	78.0665	10.7336	32.4557	39.8084	35.6252	18.4689	12.8201	31.9046	1.42126	420.992	54.879	11.3418	39.5197	16.2858	25.7885	9.30711	30.5715	9.96043	21.0634	29.9409	16.4284	52.5475	13.924	51.1432	32.8159	21.4408	226.317	2.85229	22.0044	1.12776	49.5072	80.3318	20.6018	26.9062	4.1577	16.4124	23.141
AAL19102	409.379	461.04	188.839	273.028	385.94	277.399	219.606	230.842	221.921	240.856	180.418	534.725	1252.85	113.103	14.7095	361.899	532.912	398.493	277.684	296.425	179.715	1466.7	622.76	414.309	314.414	85.2437	72.4644	399.98	275.743	268.835	138.801	386.386	102.218	242.461	402.127	404.184	114.279	126.1	703.203	14.5724	45.6133	5.28161	864.755	348.139	375.854	120.281	68.1505	236.822	304.372
AAL19103	31.9561	50.8896	64.1309	45.1763	63.8315	71.2533	55.3283	65.7388	66.5378	40.8685	50.0922	63.5763	68.1652	57.9204	59.037	65.3874	63.1748	61.0369	62.9459	115.883	16.5424	74.6837	49.3745	120.531	119.444	72.9502	101.917	109.139	147.069	33.3508	35.3735	94.999	59.2136	99.7373	129.043	57.6423	25.0418	67.048	151.42	4.87388	118.482	2.71767	136.875	64.6479	73.0241	114.94	16.4064	34.7134	117.462
AAL19104	26.8953	38.791	53.2434	54.0748	43.0501	25.5698	68.6962	68.766	34.8831	29.3436	30.2232	52.5652	55.6562	51.7175	44.2316	43.726	45.4899	76.9798	42.6413	67.0223	6.36939	35.2448	35.05	62.7414	54.4572	36.3733	90.6915	71.5612	65.5434	5.38395	57.083	71.3352	60.3673	68.0698	88.2928	39.6257	10.3438	62.6152	124.444	1.93676	85.321	1.75489	124.925	81.3451	43.6374	78.2175	8.57238	42.1394	57.9213
AAL19105	255.975	238.887	211.289	179.266	231.616	57.3154	113.232	182.014	127.045	160.818	102.288	131.31	487.798	129.409	114.109	220.555	162.251	184.994	123.289	171.436	129.49	692.254	185.025	243.133	314.146	116.361	311.834	124.829	650.699	99.1796	91.1291	359.977	88.8024	543.281	244.998	129.087	342.379	91.2541	312.517	215.512	431.342	195.439	210.562	73.8414	361.303	556.284	190.712	170.064	382.471
AAL19106	5.00261	1.97317	1.43167	2.69155	4.10662	2.1245	3.44098	3.66854	2.74168	2.48275	9.86872	3.66763	0.854551	3.53522	7.3441	2.87169	2.54936	3.62388	2.5155	3.23105	0.0557745	3.71875	2.60327	2.44798	9.06232	3.13287	10.7949	2.52445	49.0996	0.41145	1.68244	2.65456	29.7022	3.11982	3.03567	6.55067	0.385238	2.3481	2.34844	0.610542	1.84029	0.51633	6.30101	4.70517	2.77537	10.0789	0.203951	1.39259	8.69478
AAL19107	5.05565	0.878402	0.63734	1.8023	1.8453	0.687074	2.24613	0.752233	3.1256	2.7774	5.32804	3.32644	0.903506	1.52691	2.51949	1.45738	1.5303	3.13816	2.6596	1.36646	0.283054	1.08285	1.90166	1.41175	7.11203	2.54388	3.42398	1.63551	8.2684	0.21751	1.20651	1.91403	13.5158	0.6758	2.3109	7.30908	0.0465493	0.662032	1.26406	0.344276	1.69626	0.249559	5.99578	5.50535	1.53097	1.21786	0.0575026	1.84046	5.80173
AAL19108	4.63971	3.49009	0.633073	2.51261	4.85191	0.26249	3.77087	2.33499	2.50377	4.37372	14.554	2.59879	1.97441	3.47574	3.66764	3.37778	2.41827	3.26214	0	7.21072	0	2.81706	4.22524	4.20691	9.02675	2.63213	2.83421	1.80507	11.5107	0.216054	2.91925	2.01091	15.8628	0.958965	3.82571	8.48969	0	1.233	0.896855	0	2.27958	0.61972	7.72027	6.91797	1.52073	5.04044	1.14235	0	7.71091
AAL19109	29.4703	78.9124	38.3159	40.4483	107.155	34.6623	65.1614	16.8623	49.4219	12.8423	16.9864	28.7256	11.0795	35.3143	42.3631	107.362	31.2446	47.6765	50.7232	85.0376	36.7409	17.6135	62.6498	57.3855	100.008	20.1849	77.4841	78.9887	70.9295	36.3316	36.4569	38.7251	45.1032	57.8753	52.7338	84.1614	37.9226	34.0621	98.076	1.61698	43.6264	1.17212	92.1625	44.4644	32.2489	87.3598	9.91916	33.508	81.3643
AAL19110	47.5366	136.832	77.7249	69.2032	223.449	59.6414	108.745	86.8438	97.3836	114.776	143.815	151.57	58.2361	146.692	63.1467	206.325	104.056	71.913	93.9877	197.471	19.0238	80.4913	84.7902	125.184	196.851	161.837	131.764	110.069	189.244	13.5812	62.5767	105.099	52.6943	57.6644	126.088	236.545	28.1569	75.892	105.706	6.71763	85.8602	9.13026	143.712	206.108	137.415	118.156	26.3672	71.5838	204.354
AAL19111	26.8472	45.1397	23.872	32.7262	67.9579	14.5362	50.4313	13.9516	51.083	37.0176	47.8828	48.1523	14.9098	30.6217	45.3532	52.0379	43.1712	45.4929	53.8991	155.77	9.30448	17.7276	42.7404	31.1649	84.9345	51.784	57.8249	45.7882	85.6873	7.79277	32.7467	43.1587	33.7594	31.8517	37.517	123.935	13.1397	16.9205	48.3591	2.56967	42.3564	1.58048	68.7108	68.4714	56.1432	75.6588	5.6186	50.6193	85.3143
AAL19112	5.46465	5.13012	3.82285	9.08358	11.3082	3.7541	11.7349	3.71052	12.7319	5.02557	9.39126	8.90841	2.42445	5.12159	11.0394	10.8886	6.53286	12.7292	16.5124	34.5104	2.90413	6.51138	5.29246	5.94238	12.5981	8.951	28.8246	10.2546	42.1202	2.05998	7.81299	7.32065	19.3052	4.0129	7.19398	25.4932	8.0089	3.13497	18.8125	0.271713	5.32345	1.28023	10.5156	12.1974	5.88034	23.3884	0.998419	9.58677	10.0607
AAL19113	6.42569	1.46732	1.75353	2.95162	2.87982	1.03866	3.9168	1.94028	3.07126	5.3251	20.4181	2.90136	1.11863	3.12576	4.22576	2.76862	1.46952	4.51785	3.22315	15.7768	0.695334	3.69876	2.80291	1.66465	3.49419	3.95779	20.7475	1.91957	10.8944	0.213729	3.4046	2.24244	10.6782	0.885402	2.52303	20.851	1.8296	2.1142	1.59697	0.422864	1.60795	0.12261	3.49129	5.40964	2.15625	8.7757	0.339018	2.42334	3.13146
AAL19114	30.3661	9.0512	16.9976	13.1602	9.1014	12.0131	201.948	18.5229	20.9822	9.78596	19.5562	47.5367	13.8553	25.1942	22.161	8.34282	14.8971	32.7343	23.8227	397.991	97.3166	8.07411	37.7645	32.6118	41.9903	13.3311	331.194	17.7613	15.3136	3.07624	110.851	13.8697	33.564	23.3744	47.1439	57.462	154.57	9.7811	33.7485	1.47812	15.5835	1.70172	73.1328	33.7045	17.322	255.901	17.0203	18.7413	40.449
AAL19115	88.7389	126.188	40.7667	90.117	225.365	325.868	305.256	42.5942	52.0165	21.594	25.5136	181.223	62.1876	32.4222	1469.27	138.556	30.4154	88.235	62.8415	104.419	4.25423	97.8662	77.2435	150.798	461.707	112.479	254.914	21.5325	1362.52	6.93358	370.13	75.5724	908.509	8.30115	52.5021	243.647	2.73342	22.5614	959.645	4.87355	72.6119	3.40189	474.093	141.052	34.9968	257.109	10.2504	62.0649	340.168
AAL19116	161.656	405.645	318.967	319.747	437.289	1586.35	1044.57	102.149	157.308	237.574	118.449	220.169	190.485	268.189	1723.24	455.414	203.284	355.157	195.223	461.304	552.411	776.918	308.866	573.313	567.859	422.16	546.024	929.482	1146.21	574.312	463.803	699.95	396.094	189.878	248.74	693.423	1123.91	272.132	1200.7	28.6184	418.539	25.5668	674.112	197.536	305.065	585.667	80.7437	290.018	360.712
AAL19117	165.097	246.762	252.323	390.059	252.814	1363.55	769.751	76.8285	179.343	224.014	91.8176	225.183	171.086	336.416	1516.76	308.812	169.845	477.248	239.649	545.059	546.895	418.821	367.828	367.589	330.435	268.001	334.282	1012.33	911.67	595.52	383.172	574.759	234.342	226.459	211.193	676.538	1048.88	256.464	485.485	74.0704	414.614	80.8009	488.682	267.627	278.053	443.396	100.385	453.564	204.372
AAL19118	249.423	1070.39	1313.36	674.201	715.9	1484.77	993.125	361.603	307.205	761.984	360.841	408.079	2413.02	402.23	1633.31	849.621	934.766	879.775	429.939	722.353	1367.92	1047.81	516.884	693.628	618.726	623.128	749.756	1482.89	1354.61	1895.87	372.153	1724.6	740.312	310.544	447.415	973.542	1489.34	650.587	1132.58	420.947	2075.89	549.384	874.197	416.464	883.88	882.765	411.148	949.188	406.177
AAL19119	6.82621	24.2477	5.27801	6.98266	14.9818	18.9663	17.4657	0	4.17485	10.2848	17.159	3.61107	6.48458	5.26867	125.308	20.115	9.12063	2.51823	4.89445	5.89379	17.5805	20.6393	7.59785	0	20.723	1.46296	43.3202	4.38932	114.987	25.2178	12.8095	6.60446	44.0833	1.77667	5.31591	29.2881	10.9222	1.14219	12.462	4.75177	5.50874	4.30557	12.26	7.78169	4.22616	8.40455	1.58732	0.508046	9.02271
AAL19120	4.94991	9.14308	2.42393	3.03802	10.8638	1.26951	11.7151	2.2586	3.43097	2.57634	9.0653	4.86295	1.04895	3.82049	16.434	10.3075	3.20241	4.38253	3.37167	4.27379	1.5109	3.61255	1.90327	3.57946	30.5284	7.95632	11.994	5.82006	7.77384	1.48032	6.62589	3.75762	17.3865	3.02756	2.31285	16.7543	3.54073	2.48471	24.941	1.29213	3.51522	1.74838	2.66704	8.36457	13.4839	17.4707	0.690613	2.50513	27.1521
AAL19121	11.0852	7.17563	3.02821	6.98457	7.50993	1.586	10.9174	2.42977	8.5726	4.85617	9.54875	14.3003	1.83764	4.34867	9.08866	7.85586	4.14572	12.5623	7.83325	7.90206	0.589862	8.76841	6.21551	2.6674	26.6776	4.46187	13.3192	4.80945	3.23728	0.543929	7.81354	4.63302	15.0651	5.39182	4.54818	16.1651	1.16406	3.10415	11.4399	0.32285	6.42099	0.78009	6.84896	15.4259	5.74277	15.2275	1.15037	9.84921	15.1214
AAL19122	83.6909	764.938	535.336	163.787	441.64	74.4244	237.3	57.3183	178.697	315.167	192.315	439.989	421.689	58.677	329.924	492.22	411.353	508.465	189.496	566.58	165.448	133.946	40.3854	125.641	282.885	238.861	518.833	160.296	70.5098	401.623	80.3149	547.428	97.0551	87.8938	159.696	707.308	125.064	117.392	359.183	742.275	1050.56	1012.68	321.607	188.825	393.501	584.104	156.427	451.731	158.734
AAL19123	81.1309	0	48.3986	54.4333	0	42.278	0	53.8999	28.2475	69.0469	72.1804	123.864	96.688	65.6681	0	0	74.5535	153.28	44.1189	307.901	28.7814	339.68	61.339	49.7868	0	0.488416	23.1402	53.0054	82.8966	72.8851	0	79.6488	37.3319	54.0358	77.8518	0	62.6327	26.0825	0	44.4985	62.8977	34.1534	173.955	332.599	53.3328	24.6919	15.2621	64.3174	0
AAL19124	93.4681	153.221	676.257	214.208	221.551	75.3587	57.2432	950.068	116.031	624.641	564.952	563.49	142.951	1006.6	26.4102	230.654	480.547	187.254	120.631	165.66	38.5837	144.433	179.655	493.189	52.0474	244.344	64.0204	352.166	101.555	56.6747	44.334	333.814	165.484	119.721	799.123	233.365	33.3546	495.338	40.5171	28.6558	176.359	29.3517	313.418	401.107	770.122	55.8259	64.0937	315.438	35.486
AAL19125	5.18375	4.55734	83.6683	12.0302	8.19148	4.48702	1.19369	0.886987	11.7302	17.2533	21.9189	7.28645	7.10239	96.6234	5.4636	9.62333	4.81182	12.3344	14.7742	8.86185	2.37341	1.37817	2.91109	2.95939	1.24238	4.99931	1.79438	32.2845	1.37873	2.0518	0.729558	23.5529	19.1673	3.13685	3.63316	10.6572	1.90279	142.334	6.81372	0.8119	29.3352	0.392353	15.3617	12.5139	8.42442	3.19116	2.07931	14.4098	0.770822
AAL19126	2.31006	6.21905	58.5899	15.7754	10.0867	2.10481	2.09981	1.87235	28.8883	27.0528	24.2641	13.9752	6.85655	44.4101	5.57435	12.0379	7.65645	18.4882	28.2448	4.81835	4.48816	1.36903	3.1002	4.26877	2.09804	2.81415	5.36599	26.1842	1.10871	6.35236	0.85557	30.9465	18.9159	3.0616	4.40272	10.7591	5.14949	48.611	15.7815	0.856921	41.5254	1.44938	17.1961	12.951	12.9281	5.83807	3.68949	23.6175	1.98872
AAL19127	10.3037	28.4242	371.515	16.6863	30.8572	4.1557	10.9545	16.6352	27.7475	47.7333	43.5053	40.2959	15.3287	81.579	8.99885	29.3827	27.3995	22.7881	22.9231	11.4934	17.1203	9.04459	9.83727	23.1972	19.7159	13.1426	12.9435	43.9655	3.8834	17.9578	7.48455	69.6281	27.5049	10.1701	27.2751	24.5998	14.2886	105.236	43.9619	2.66798	82.3189	4.24528	28.8776	40.871	39.9722	16.5737	20.8679	25.4362	21.0053
AAL19128	24.3032	38.2982	144.657	98.9425	76.5372	40.7944	78.7989	99.8432	133.142	118.988	115.78	117.189	72.5655	92.2411	55.1875	72.9662	62.9044	135.271	130.384	90.5063	10.1366	44.211	49.693	95.2243	152.816	105.252	124.404	119.131	34.4977	7.62303	56.3401	120.632	79.5487	54.9149	107.798	125.67	8.05991	93.5679	90.0339	1.7955	117.273	2.21259	80.1432	79.9785	122.216	166.409	19.433	123.322	192.456
AAL19129	21.1228	187.889	13.9627	89.8631	143.978	335.78	182.843	30.7122	36.9483	35.4825	33.7796	34.0182	260.99	39.4064	206.77	196.211	120.733	50.3634	52.9689	226.051	246.728	249.757	48.2392	61.4817	64.3693	90.6677	340.393	81.9755	186.132	269.448	97.9639	77.3398	79.048	65.8865	39.1205	67.8536	221.943	24.2276	85.2359	730.918	90.737	843.325	88.0115	44.3204	65.6574	261.954	279.55	39.0006	60.3778
AAL19130	22.1699	142.854	22.9699	66.1065	91.2815	354.046	236.938	45.5217	38.3266	24.2928	22.4506	36.189	469.582	38.4436	253.764	125.257	158.835	36.5748	46.5753	258.642	158.35	175.947	76.0022	76.6155	73.2545	74.1212	376.036	89.6874	185.321	189.543	121.424	87.185	193.876	75.8782	44.8885	98.3973	148.652	33.5344	119.154	583.353	87.3443	683.848	107.906	47.9892	95.5301	311.539	224.151	30.6903	54.6513
AAL19131	78.7999	122.46	51.281	35.0132	257.69	22.3152	134.329	99.6273	43.374	100.376	97.6247	124.758	95.5858	148.502	94.128	256.197	82.2895	96.5117	71.3315	100.694	2.25494	312.196	96.0797	48.7355	190.747	131.305	245.492	134.635	130.242	2.4259	87.4898	70.962	149.252	43.5825	174.892	208.961	3.33749	57.3552	60.4204	2.74266	73.766	2.98214	99.0682	221.932	60.169	147.147	10.5361	38.4142	191.386
AAL19132	23.6062	52.7239	19.5024	11.988	129.666	12.2627	27.8179	8.06266	15.1719	40.774	41.6549	56.4618	17.0591	25.565	18.9161	99.4003	26.9569	16.8409	16.7685	41.7846	85.6224	25.7052	32.9403	25.4765	74.8006	13.0538	132.645	40.5976	18.167	38.0695	15.9939	19.9892	34.5119	19.3158	24.661	412.318	50.7148	30.7487	119.926	50.6841	30.5157	47.413	49.4702	39.5896	53.5399	150.156	123.121	17.545	58.252
AAL19133	70.0198	30.4903	17.1874	6.98592	47.0825	16.4565	50.4342	1.62938	17.9084	30.2268	45.5382	63.3295	15.6368	4.89215	43.7766	62.3461	13.9745	6.89625	24.1476	22.245	6.76978	96.8365	87.1518	5.14754	99.0203	10.0733	20.3955	3.66562	35.277	11.4487	12.4302	3.26889	34.8233	11.85	4.44937	59.5611	263.364	4.39162	11.441	0.6059	6.73244	1.04733	6.0126	48.3462	4.86373	25.6101	2.39766	24.3378	28.01
AAL19134	71.4043	162.878	95.7963	96.6065	87.6757	160.921	116.765	60.4293	89.5831	24.2655	26.8194	43.5775	372.569	123.332	127.381	93.1489	108.338	98.1612	82.5041	156.56	34.46	148.49	92.7936	69.7404	107.953	61.6051	145.295	197.996	328.429	155.827	134.934	86.0904	134.188	234.165	73.9411	79.2818	46.9169	74.6889	189.616	23.8786	115.846	21.6911	193.405	79.5484	177.246	101.22	15.3474	62.307	80.064
AAL19135	112.323	294.148	299.185	236.841	575.36	416.296	298.875	147.935	143.41	98.2585	98.5913	155.086	433.006	200.351	315.933	604.225	121.537	300.584	181.207	393.699	90.9961	2551.83	285.744	290.608	1825.25	104.395	697.085	277.187	1424.08	190.3	171.576	155.651	230.473	171.647	309.38	432.919	308.065	201.115	380.653	12.4402	168.214	9.89549	303.358	206.335	141.256	886.882	53.8395	130.889	1530.81
AAL19136	17.2032	32.7981	40.2162	13.8168	41.9455	23.181	25.4298	24.2236	10.3569	38.6582	53.8615	30.6533	33.1167	26.4521	34.989	45.4655	34.1381	22.9064	14.0212	72.6887	8.46117	60.2821	18.7671	26.2412	27.1865	57.1184	40.9404	11.1112	19.6096	24.1871	16.2925	24.6665	33.4054	37.8839	23.8634	29.2169	17.153	30.899	68.3088	3.22771	26.2583	4.27249	29.3283	43.6926	33.6993	32.1023	3.75031	23.0466	19.7188
AAL19137	18.3599	26.2489	24.0712	9.77674	30.4093	25.9934	29.8706	11.9027	25.317	8.01279	13.8208	34.9026	13.012	13.3345	47.957	32.461	25.1886	13.2516	23.7323	58.8396	13.7057	12.3056	13.6043	23.4371	26.0737	22.7656	22.5003	8.10783	20.2781	31.0544	19.5803	15.8878	19.5606	32.1217	18.7824	23.9746	22.9903	14.4252	23.983	5.09034	25.0958	5.82613	23.0413	25.602	27.3225	31.5908	3.57984	14.0549	16.2789
AAL19138	10.8098	7.5744	3.60658	6.81629	5.9962	4.55738	5.32797	6.20774	10.8677	13.7818	27.5181	13.0426	4.99102	6.94322	19.8994	4.97439	8.05984	13.2744	15.6474	9.66565	3.30519	21.2592	7.82137	6.34034	9.36933	7.35473	16.1463	5.87621	12.153	5.62673	3.29281	8.18286	24.8226	8.10802	6.91899	0	3.07315	4.45989	7.78564	0.6378	7.6898	0.588417	5.38554	16.7565	7.90714	12.3064	1.47203	8.92694	8.03705
AAL19139	3.38923	1.28779	1.35323	1.64643	2.7986	1.06874	2.9747	1.52113	1.88593	1.95201	5.16258	2.47522	0.904375	2.28356	1.4933	2.01381	1.47691	2.65639	2.10643	1.33842	0.667774	1.51193	2.20101	1.80802	5.71267	1.47357	2.74067	1.44692	1.70999	0.241911	2.89327	1.73054	10.1408	0.943581	1.97952	0	0.188259	1.12955	2.82998	0.1958	2.05805	0.315403	1.34715	2.17958	1.67692	3.38619	0.203488	1.5631	4.13097
AAL19140	13.8527	0.214982	1.55984	1.31556	2.39094	0.388053	4.41328	3.22181	1.72734	2.65267	9.12797	3.47602	0.176901	3.42557	1.38209	1.18894	1.95776	2.41129	2.16972	1.46313	0.461836	2.6502	4.16426	1.15172	5.22184	2.20502	4.88829	1.77902	0.919831	0.212936	2.95283	2.07197	12.0113	1.33893	2.04235	0	0	2.02534	3.9776	0.105324	1.70943	0.152694	2.17396	2.59738	1.24898	4.47092	0.562933	1.08105	3.39983
AAL19141	7.84276	5.19803	14.6424	9.46559	4.91198	1.83974	7.70853	17.6747	9.82712	14.1482	25.347	31.3548	2.32734	29.8973	2.26816	6.08765	8.83777	17.1478	12.6525	2.67557	13.7941	3.23086	12.0198	7.20754	2.75072	9.03956	2.97966	6.32568	0.872176	3.48284	6.03044	9.48144	32.4046	2.57646	15.6413	0	1.78239	16.1314	13.2003	1.49801	10.0725	1.08587	5.41098	14.0842	12.4349	7.77203	6.20505	13.4537	3.41332
AAL19142	11.8598	4.30853	26.2594	29.9327	4.25934	1.81465	27.4654	179.41	70.2256	120.281	209.07	23.2825	2.48173	268.683	4.90059	3.33591	66.3603	37.7655	66.9656	13.8238	4.85929	2.78213	15.2187	19.3889	7.75204	52.25	11.1963	50.8068	5.53039	0.426752	20.1814	74.745	48.9088	10.1022	66.7497	55.7999	1.36994	135.166	21.2577	0	51.3888	0.612038	16.3384	30.0943	185.481	6.96913	11.2819	42.6091	7.61532
AAL19143	20.1823	28.1145	8.29166	17.8742	24.3693	11.7438	33.0716	31.2862	15.5549	20.6677	30.7733	14.8027	15.7488	64.9706	29.1072	21.0296	30.1916	29.4501	17.5556	42.8702	1.46647	25.7651	20.2232	6.82654	93.7087	42.1014	60.7734	21.2881	21.1304	1.25211	26.9264	21.7822	66.5933	28.6398	23.6494	32.2349	1.98293	22.3897	40.7491	0.792737	17.7831	0.359149	36.3047	34.2882	19.9177	60.759	2.58193	12.2474	78.1794
AAL19144	201.063	274.988	209.914	141.467	152.915	81.0042	347.661	138.596	170.972	41.53	45.1742	79.2233	111.842	177.178	95.4761	152.714	75.9884	302.96	181.553	130.338	249.528	81.7214	417.446	254.739	518.475	169.022	163.761	237.632	46.1642	196.05	282.873	147.879	66.8109	266.342	283.43	268.334	223.749	143.026	509.961	19.9276	262.258	17.9038	528.633	98.849	169.412	226.371	37.8781	93.6266	490.838
AAL19145	8.94908	61.1929	22.3728	46.5719	49.299	59.8662	62.6813	26.2017	24.8118	9.68341	19.4423	16.5693	50.7784	34.0753	38.9079	45.709	39.0177	49.1244	34.8099	42.1877	63.9363	16.3281	76.6973	48.1949	69.2059	37.4954	67.6345	66.0928	59.3917	131.533	48.8681	51.5506	36.3671	148.719	71.2009	56.528	50.6215	33.2421	128.74	11.291	72.6883	8.46683	100.053	18.9032	57.0666	91.0844	13.6303	25.8425	59.5869
AAL19146	7.80986	39.3856	15.5642	23.3548	11.9502	51.5211	44.454	15.8102	28.4568	12.6105	16.5308	15.0377	30.4196	30.4365	34.1723	8.94612	27.499	27.2447	27.5057	30.9422	42.6828	6.39938	46.4798	35.7946	26.8903	20.3682	83.9582	39.6491	48.7746	78.631	33.8106	47.3754	27.5222	175.598	49.2122	55.6902	40.1594	29.3196	97.5954	6.89133	70.1446	6.61888	84.9007	14.0737	56.8981	88.5723	15.3086	28.5143	17.0109
AAL19147	19.7311	65.3056	8.07675	61.7077	53.1887	36.6141	94.3466	1.98599	34.0727	6.58153	20.256	44.6808	6.18287	9.67494	73.2154	43.5042	37.4635	68.1309	47.5602	40.4054	4.58343	21.564	24.099	19.0833	41.7259	19.9246	243.47	25.7158	165.905	17.0898	60.8969	29.0758	54.4609	114.324	17.083	56.2722	14.5509	4.89397	93.0623	3.27216	36.2482	1.31773	101.309	22.275	32.5513	168.053	7.04417	50.6894	20.3655
AAL19148	25.5034	116.573	18.293	84.8473	91.7757	92.5601	139.556	16.4674	54.0523	17.8614	20.3901	35.6375	143.376	44.073	243.993	74.49	59.184	79.0657	62.5352	129.792	10.4192	84.887	61.4956	29.5775	110.022	45.9434	288.44	67.8943	291.378	29.0352	139.841	42.9036	128.47	272.37	42.9692	79.1427	17.9349	21.7392	281.64	5.94561	80.4997	4.00634	192.725	57.3719	52.5816	301.364	11.9168	50.2463	66.6245
AAL19149	11.9396	18.1028	7.02558	22.984	18.3817	17.0559	47.3059	3.90569	26.7388	8.44133	16.1727	25.2576	17.0324	23.5804	59.8211	10.7101	22.0029	24.5426	23.9356	14.0532	1.65807	15.6518	28.7816	3.90934	31.5611	35.8144	141.766	22.0641	30.4217	4.65636	42.6024	23.9921	55.0703	77.1687	6.97347	23.1653	2.23099	8.99	76.1615	1.03127	25.5688	0.897051	64.5677	46.0954	11.4955	138.788	2.57222	19.6998	24.0203
AAL19150	550.765	509.972	2428.82	2121.52	569.024	658.353	592.204	1516.98	1637.34	2442.62	1294	1557.44	2301.16	736.671	548.531	558.686	988.871	1506.21	1581.75	642.957	1263.54	1377.28	1353.07	2651.21	1061.73	648.417	449.388	1109.16	928.978	1677.9	458.656	1634.44	731.831	1124.26	2381.03	1685.19	650.149	1411.52	1643.89	2669.78	2020.56	3228.52	1270.78	880.77	2302.81	650.612	1263.92	2898.49	947.684
AAL19151	74.5104	22.6666	62.1963	38.4223	80.7192	28.392	79.8527	70.585	72.8488	38.9332	45.6205	164.309	21.6188	60.2952	32.6089	68.6037	53.603	56.1541	84.4349	69.7198	4.64802	29.3938	78.7722	61.5988	120.123	62.6593	70.9506	84.0869	74.6469	15.4094	48.913	63.983	68.1634	37.0664	86.2845	62.7765	9.06341	52.4147	108.021	2.72572	58.0023	2.34171	76.0563	234.099	59.977	105.23	11.331	55.6086	108.113
AAL19152	22.9873	13.1903	15.9508	50.7589	28.3304	20.7857	35.855	6.38747	63.4449	14.0474	9.84216	39.688	9.4971	24.1113	26.2473	33.0003	29.5946	106.98	61.4908	43.0535	5.73469	8.29612	56.3603	29.9482	57.9185	8.3372	57.1282	66.4335	49.718	6.84345	21.8999	46.3235	38.8534	41.3053	24.7865	82.8221	5.49212	13.9059	69.7278	3.53881	56.7223	2.23062	62.7222	38.2994	43.972	74.0215	11.9242	78.9622	54.6328
AAL19153	21.0074	22.1268	11.401	26.9948	26.7201	16.9793	36.2811	7.50295	35.8094	14.061	12.8748	26.9387	12.0723	11.6131	36.8823	26.6023	16.8325	32.809	42.4903	22.582	4.1826	13.1503	23.6459	18.7994	63.1376	15.3953	44.6426	24.8782	34.9224	5.3089	34.6559	32.9414	65.5728	41.3876	16.9063	39.5638	6.45764	8.50224	53.5871	2.01994	34.4701	1.88721	33.0069	29.3347	29.303	68.596	4.61835	41.1584	51.3529
AAL19154	42.7468	59.4013	35.0266	44.4443	63.5909	62.1143	80.1768	23.5808	79.6667	46.6746	44.4031	62.825	51.3895	33.0149	67.8924	56.2245	63.0263	66.667	74.6221	96.3142	73.033	84.2517	60.2454	56.4353	126.694	53.2985	127.227	56.6414	75.0888	74.2337	55.0974	46.5491	119.027	94.3628	54.9827	62.4703	114.36	32.4189	76.0918	4.70377	48.7414	4.36564	80.3026	62.353	62.9736	168.259	14.4206	66.4223	102.212
AAL19155	141.597	10.3167	3.9137	3.33661	54.036	162.872	28.4419	418.645	6.61217	9.24846	20.3824	101.899	19.6393	13.7685	13.8295	107.855	7.11208	3.91588	7.82234	8.91034	9.81575	207.169	223.436	340.93	111.608	12.7964	581.605	6.28375	270.673	2.48978	15.677	5.42029	190.858	2.60926	592.878	5.20094	101.683	24.5202	1.07659	2.07817	11.8261	1.85978	5.95763	86.385	13.4173	483.681	11.5531	3.99398	90.6619
AAL19156	43.6674	3.82948	0.884083	2.13037	5.80771	75.8268	16.1114	8.19859	1.998	2.55054	6.15897	35.3291	4.01054	1.26074	86.4257	11.1669	3.17033	4.55556	2.4595	3.21554	11.2182	30.6546	79.6323	51.4755	383.498	2.31048	284.973	2.43074	96.9444	2.15513	11.4638	2.99057	27.9412	2.55084	62.5846	15.068	50.7341	2.13185	4.65197	1.96141	6.01093	1.97814	3.52043	17.0216	2.62932	318.16	7.06485	2.84475	335.192
AAL19157	43.5487	2.26011	0.655944	1.95254	2.4205	30.189	14.5974	4.51612	3.11307	2.44016	7.46375	15.6432	3.31657	0.763913	77.6422	4.66642	1.67042	4.00592	2.73724	4.10185	13.5139	35.9104	75.7117	30.1894	191.666	1.54543	242.759	2.57164	38.3584	2.46246	10.56	3.34631	28.7961	1.76642	27.307	14.4584	73.539	1.41949	7.7438	0.738179	4.79233	0.321054	3.80914	9.89853	2.01335	279.231	3.74814	3.78836	145.353
AAL19158	18.2809	1.85088	0.895293	13.0424	2.00996	23.7239	9.93834	3.48226	6.6954	1.81667	7.20097	10.2142	2.16915	1.82804	40.6344	1.42686	3.73082	10.9275	7.81171	7.36176	50.5454	13.9601	56.0149	17.4877	77.3507	1.25207	188.019	2.37868	21.158	7.72193	5.45186	2.70281	29.0487	3.73974	11.1076	13.1729	77.962	1.53235	5.41924	1.15409	3.26201	1.03576	2.55226	5.97169	2.34612	184.426	4.99342	13.9139	71.2202
AAL19159	5.4057	0	3.55273	1.34784	4.62703	6.75876	3.73441	1.84993	6.28156	5.10886	10.7736	8.57888	5.51044	3.54644	3.56096	3.18583	3.64935	1.55547	6.97668	0.560079	4.17661	3.71976	8.20469	4.01193	4.66407	1.21645	7.48483	3.42627	2.25934	5.70574	1.82591	2.77598	24.0111	4.74847	2.31533	9.27736	7.47914	3.79891	1.77637	4.51554	3.01005	3.27322	0.728155	5.00238	2.3427	1.99668	5.27944	2.05185	3.48325
AAL19160	4.987	0	1.44598	1.89263	2.61987	0.586787	2.80988	1.31629	3.26091	3.07379	9.47328	4.65481	1.02056	1.81195	3.08244	2.1105	1.27594	2.27227	3.55194	1.77271	0.387133	2.26508	2.48817	1.22666	5.26408	2.25128	6.06031	1.18423	2.72134	0.209992	1.7472	2.09662	19.4037	0.699042	1.54932	10.8692	0.449403	0.958721	1.56904	0.270055	1.99405	0.210816	0.857559	3.79418	2.02001	4.99698	0.194302	2.38096	3.90505
AAL19161	43.4466	0	0.955894	1.35495	0	0.679442	1.08452	1.2088	2.37632	4.35428	12.7477	4.96504	1.39381	0.817888	1.11688	0.416344	1.34133	1.40731	4.36882	4.57465	1.61726	6.40795	12.0091	1.20993	3.21696	3.86078	9.78162	1.55744	0.268422	0.652452	1.12682	1.73504	5.50804	0.413705	0.825221	6.0621	4.0892	0.886543	2.70837	0.184412	1.71031	0.267352	0.475798	2.48706	1.09342	7.39325	0.24641	0.709805	1.75081
AAL19162	7.063	0	0.963723	0.836704	1.231	0.399587	1.67427	1.06636	1.14344	2.30472	12.0848	2.11935	0.273239	0.481008	0	0.367284	1.18328	0.827655	1.34053	0.322848	0.178336	1.94927	1.89178	0.355786	0.59745	1.20206	1.07863	1.03044	0	0	1.87114	0.417435	4.859	0.243304	0.242661	2.89671	1.58372	0	3.41319	0.162682	0.829827	0	0.839466	0.877599	0.385832	2.30191	0.217374	1.25233	0.617803
AAL19163	6.33517	0	5.17048	2.16012	3.70777	0.902664	5.26802	6.82523	6.45757	5.49558	12.1331	7.02181	0.84871	5.43297	0.74191	2.90392	1.78201	1.86967	6.0565	0.364655	1.00715	1.76135	1.49573	3.21487	3.7115	2.94174	1.2183	2.52174	0	0	7.26496	4.71491	8.98073	0.961839	3.83718	6.54365	1.7888	4.94678	1.54207	0.183748	2.55624	0.532781	0	4.24819	5.01165	2.59999	0.245524	1.57167	3.14013
AAL19164	2.55414	0	1.82295	1.13049	0.388088	0.377923	2.37525	3.02564	1.08145	2.17976	7.30225	2.53896	0.904485	3.63944	2.48495	0	0.746083	1.17417	0.950888	1.52672	1.012	2.2123	0.715686	1.68248	0.847588	2.84223	2.04029	0.812146	0.44791	0.311066	1.65908	1.71081	8.63409	1.03551	1.37703	9.69418	2.66285	1.77522	0	0.153861	0.856185	0.223062	0.793953	2.49005	1.2772	2.1771	0	1.18443	1.75292
AAL19165	11.8043	0	10.1499	11.0664	16.0805	4.40418	8.72883	12.3627	12.1361	37.5075	59.0341	27.2004	5.11971	20.6173	8.04411	19.7909	8.24377	21.6232	11.9843	9.48901	1.13568	25.0175	5.74559	9.58569	14.048	12.0713	28.0039	10.2637	6.37974	0.241671	6.93175	8.45202	27.8415	3.87351	11.7681	3.92949	1.724	10.8803	8.02553	0.239073	6.54094	0	4.93464	34.1464	14.4588	15.7866	0.958347	13.6326	11.3489
AAL19166	48.8915	101.761	52.9985	51.6848	96.8125	66.098	108.906	19.2898	82.0728	35.6713	41.013	64.7845	54.9711	43.3427	57.329	84.0972	76.8815	55.2833	92.102	202.561	51.495	44.8587	81.911	79.5027	147.982	27.3842	125.521	121.011	74.353	110.098	74.0191	102.808	92.2546	171.612	74.5053	93.8278	74.8126	41.6701	187.604	8.26188	109.988	8.00796	145.682	46.8251	162.132	181.479	24.4761	60.2487	127.922
AAL19167	11.2004	24.4681	7.17552	16.2343	30.3413	7.33535	16.0277	7.75721	32.391	9.99361	15.7722	18.5731	11.9611	15.3136	20.1529	28.4782	11.1056	18.7706	29.513	29.7574	1.09889	20.2188	9.37414	6.85099	25.0797	13.4766	18.2776	10.4061	7.53865	3.54661	19.9969	13.4325	28.4663	59.6251	8.53538	21.339	1.44573	6.18449	50.1256	0.542981	14.8945	0.847745	33.1915	27.2959	12.1845	22.0642	2.28821	27.1157	20.5411
AAL19168	402.301	473.839	175.466	70.7413	729.898	253.24	290.386	56.0985	172.941	106.089	156.178	493.126	435.722	73.146	320.445	752.948	111.962	165.319	180.161	133.22	32.8363	614.953	288.924	133.943	664.947	228.577	241.16	157.544	289.237	63.5324	197.063	305.612	356.56	117.596	105.716	369.615	38.1861	65.3146	144.769	5.61635	330.885	6.59142	176.648	276.184	129.714	399.873	33.9491	138.855	667.286
AAL19169	27.7798	29.9306	12.9944	30.8205	21.2215	38.2315	74.1312	19.1711	50.1249	27.4337	29.7618	74.5333	31.7448	17.0582	103.853	14.9247	33.1237	54.3208	40.8546	25.2839	2.63518	44.501	35.0821	16.8232	188.924	49.8823	115.553	36.5431	98.4958	4.37395	36.9803	43.6915	350.183	59.2306	24.9204	54.821	2.21016	9.47621	47.4088	2.16347	38.2906	2.26526	47.1365	83.6424	35.2051	86.1689	4.65744	30.6361	136.021
AAL19170	8.23487	32.2152	13.6978	19.3895	30.178	25.8444	38.1753	4.26427	15.7055	13.2234	15.2331	15.4025	15.2496	11.1647	41.2845	27.9697	31.9568	27.341	20.2772	32.1636	1.9534	20.4362	16.972	21.3412	79.4649	20.0637	65.2622	31.8901	42.1169	4.80344	25.1924	30.555	62.9767	69.8619	24.0484	24.9881	4.31386	9.46392	58.0379	0.509123	29.5901	0.615088	48.1647	20.3372	21.936	67.6373	3.40144	20.4672	73.7936
AAL19171	35.0931	111.565	108.788	87.2248	88.3878	88.4566	106.196	53.3508	123.51	41.0086	28.4597	58.2957	88.1563	74.6121	58.0597	74.2707	119.969	73.4605	102.496	125.501	148.506	46.6397	79.1234	136.518	196.417	57.7495	137.508	102.352	155.1	117.422	62.6461	140.599	96.5369	226.977	114.293	96.8339	99.7888	80.9407	179.195	69.9824	162.546	84.7207	143.394	43.5394	126.603	156.606	74.1256	88.1713	255.097
AAL19172	17.8032	22.371	27.5881	15.2234	55.4845	8.98934	17.6228	44.8481	24.1357	61.3279	69.6849	41.237	18.8473	18.8939	22.0872	54.2973	9.38967	21.7062	32.2317	33.0485	3.65109	62.367	20.7614	31.5924	61.0872	23.6561	22.8531	22.8544	3.77684	1.3702	9.68835	23.651	53.7704	7.70347	32.6964	63.4952	6.57687	26.959	34.1267	1.12311	27.8004	1.23521	24.9803	24.5631	24.0649	28.4955	2.32866	24.7447	51.8435
AAL19173	101.691	75.7606	128.467	161.306	131.256	71.2598	49.0401	45.9528	179.082	99.5136	62.3519	310.483	89.3921	87.6233	514.956	95.2458	65.368	1672.65	197.877	82.7326	277.71	74.7531	84.5354	326.697	192.866	123.615	83.7765	117.989	26.4985	193.817	36.5418	205.091	124.783	114.969	148.733	270.815	218.499	103.025	246.963	146.762	198.291	157.513	163.646	78.4449	200.9	148.402	102.911	181.311	225.007
AAL19174	12.2432	4.67513	82.3576	37.6496	6.71768	6.14922	9.51515	12.6859	43.8037	25.0702	19.8942	23.2234	7.69399	49.0593	69.5748	6.49392	198.495	53.2956	72.093	35.7294	5.37203	6.38237	30.5372	16.1925	12.9109	23.9431	16.9521	78.05	3.72153	8.34591	6.31801	28.5658	43.1004	14.7378	28.2058	179.987	11.2928	64.0178	175.904	1.81104	26.5531	1.77612	25.0124	27.9958	159.493	17.0839	11.6725	27.1084	11.429
AAL19175	327.532	212.97	2757.28	1294.46	454.385	60.3993	154.201	1196.27	1811.12	2285.67	1916.94	1046.35	1947.54	745.542	43.8832	499.956	636.158	2111.09	2124.78	90.5897	361.006	440.169	483.115	922.258	177.122	423.96	79.2675	1083.12	19.3792	440.013	134.774	2146.46	153.704	147.512	1934.88	590.995	318.299	1768.12	3414.75	56.788	2508.51	72.4809	1660.07	885.329	1365.85	70.4857	228.366	1503.9	284.278
AAL19176	142.522	15.1248	9.12216	24.7039	24.414	7.73525	32.9555	12.6488	45.8973	42.1364	42.1434	65.9241	7.95352	18.4859	29.0771	19.6569	24.9646	29.6875	54.2854	39.8879	9.89984	44.615	86.8141	9.21689	30.5296	70.9497	112.999	16.8184	14.965	3.4175	18.9764	22.024	47.7851	9.90467	14.5068	47.0674	8.76651	13.7147	17.8786	0.926238	16.6652	0.872833	26.0486	33.5133	17.4642	106.596	5.50748	30.6204	42.21
AAL19177	131.187	391.249	551.802	239.343	405.883	278.7	613.842	401.163	288.303	99.548	86.3793	226.432	195.579	345.502	179.728	369.747	223.101	283.409	318.048	877.065	380.891	102.468	390.193	656.381	757.59	193.347	1484.6	553.909	181.131	361.871	573.752	275.968	89.2186	504.151	524.239	467.972	488.195	560.188	526.284	33.3747	286.978	32.6511	497.709	178.596	361.808	2168.01	98.2401	202.758	1150.46
AAL19178	19.5106	33.5894	15.2283	12.622	51.1943	21.9852	40.6632	16.1058	20.6562	27.4314	33.2324	29.8218	16.3513	24.4503	34.3265	45.124	24.563	17.9278	22.3309	69.3721	9.12168	48.8864	28.6925	28.8097	97.212	22.1475	61.1939	27.1594	49.769	15.0486	24.9507	22.0047	23.6403	24.9975	32.9852	45.5321	28.5874	17.47	44.8797	0.660721	22.3665	0.868084	34.0944	21.72	26.3702	70.3127	5.90408	13.687	104.091
AAL19179	85.476	169.17	113.605	75.3162	269.148	173.364	223.923	147.756	52.4103	37.6412	41.9149	97.886	138.412	116.952	145.604	265.678	123.642	68.532	64.4455	198.326	22.6433	126.419	203.621	175.448	316.181	119.8	211.964	172.728	271.338	67.232	173.008	126.163	109.767	144.207	230.12	98.7282	53.7707	97.4049	322.961	10.3707	135.45	10.189	228.211	143.662	117.594	249.422	29.5469	47.7245	273.084
AAL19180	2226.2	2997.81	640.962	1259.22	2200.64	8615.79	3970.13	1150.65	297.043	543.944	233.214	570.6	7911.95	1311.9	4109.46	2464.76	3752.7	770.939	401.358	3962.25	2261.58	2112.05	1743.28	1922.5	3062.11	1512.3	4288.56	4558.88	8645.69	6436.59	2440.59	2525.07	6105.89	2857.8	1142.21	1901.85	2455.92	1199.62	2926.85	4140.16	2205.98	5367.34	1974.19	674.535	3384.65	4411.31	862.585	539.481	2544.51
AAL19181	309.862	1222.93	788.382	1516.63	939.405	3631.34	1388.14	564.045	448.48	499.201	175.946	187.719	4299.01	719.101	1963.96	1064.97	1588.99	779.585	602.705	2105.26	1514.16	2236.82	1123.91	1369.17	817.192	818.285	1453.82	2722.83	3844.04	3970.75	952.048	1601.87	2312.27	1617.33	657.754	943.319	1471.81	791.849	1447.59	3688.62	1412.82	4519.83	812.171	183.932	1893.43	1309.08	669.908	878.867	747.293
AAL19182	67.0854	557.934	109.531	135.386	383.357	354.388	261.863	91.0691	99.9228	75.0688	51.2031	70.1254	860.004	163.79	579.714	349.483	256.865	124.024	143.371	183.512	304.852	445.521	164.116	208.595	207.178	120.683	379.177	165.668	346.369	622.485	206.391	359.315	455.762	512.748	184.055	198.084	312.338	102.33	510.857	242.712	442.966	324.05	226.579	107.343	248.509	322.768	37.301	108.941	195.831
AAL19183	236.023	960.18	497.324	413.377	917.707	612.847	514.425	615.89	325.037	246.603	230.485	268.538	1091.46	512.641	718.862	894.348	353.955	483.693	359.957	483.434	464.827	613.604	488.618	600.595	737.072	271.258	411.332	583.577	667.313	780.595	456.098	556.306	566.272	690.557	743.065	286.688	361.537	521.243	895.606	346.333	643.332	421.442	849.516	467.135	509.746	465.088	105.33	281.628	638.168
AAL19184	25.7517	52.4466	13.3415	36.4039	64.2935	71.0957	92.9382	22.3672	34.2971	24.9768	30.5235	24.6719	42.3182	46.5368	149.522	53.5035	41.6969	43.531	29.8402	121.588	46.01	45.0773	49.1643	36.3807	92.8598	68.8962	91.6292	37.7161	85.0813	86.9239	100.597	50.3459	55.7311	107.094	47.1831	120.934	42.0772	20.3741	83.3339	5.78383	50.3188	7.56891	76.5949	45.6778	31.6231	102.36	10.6692	38.001	96.8979
AAL19185	111.238	267.927	32.4224	48.1216	285.76	121.549	132.973	37.2706	46.8035	96.0601	89.7836	48.5639	145.74	81.7216	429.536	275.55	138.815	86.9373	63.7027	322.587	17.2993	170.614	72.3431	40.2978	134	168.054	345.341	50.5561	204.205	58.1838	154.753	74.5096	297.88	218.279	59.1875	135.561	28.8111	56.6571	215.114	5.83794	78.635	6.87668	248.059	144.321	54.6262	262.014	4.8754	55.3958	105.829
AAL19186	58.4981	143.979	33.4064	64.9267	159.346	79.0139	146.559	29.6392	84.4481	72.1119	68.938	69.0048	127.231	60.1625	345.603	148.928	82.5665	90.9659	95.6506	161.214	18.1843	155.386	72.5623	48.145	116.858	123.62	295.003	68.9015	107.863	58.9241	127.493	71.5374	352.474	172.909	49.6022	142.482	35.8858	33.538	110.264	4.57335	72.0339	5.95599	166.395	93.1297	75.7424	249.707	8.80383	89.838	108.623
AAL19187	179.521	265.093	81.5523	145.803	408.642	122.154	250.854	146.721	127.873	108.699	85.2202	127.175	179.716	117.793	789.75	318.499	183.914	518.116	141.889	218.297	29.5516	227.007	131.93	191.293	266.037	293.607	366.57	141.312	147.804	84.1673	238.273	171.926	336.019	192.583	170.614	240.397	57.6481	101.123	234.594	7.34802	118.747	5.64729	226.132	141.16	127.188	365.366	14.9642	178.594	216.768
AAL19188	172.786	366.767	256.18	238.218	470.61	278.883	281.891	233.752	194.372	167.495	95.1321	373.96	290.736	201.371	1016.15	425.503	454.489	632.392	230.645	531.483	263.714	216.185	252.914	464.058	321.95	379.776	492.138	271.506	210.946	289.549	202.811	288.589	201.002	322.345	370.971	384.722	316.564	219.508	375.497	11.7332	272.41	11.9974	463.071	250.305	326.468	526.443	59.1692	217.772	246.033
AAL19189	562.513	1950.91	1747.91	1071.56	2015.73	1124.64	928.453	964.846	422.425	430.062	246.805	801.044	1387.62	1193.03	1500.71	2106.03	1575.38	3213.38	490.225	2891.46	2727.1	1125.4	1379.28	1715.85	536.652	978.69	725.761	1139.22	645.602	1377.47	1010.79	739.863	156.101	1198.54	1394.62	719.414	1804.13	1785.58	1109.83	804.319	824.616	825.976	1957.2	531.243	1123.92	804.229	883.755	881.765	438.675
AAL19190	218.244	442.911	123.77	265.539	359.426	340.302	534.304	155.475	117.365	298.204	198.067	318.119	478.6	248.653	948.081	327.016	476.53	635.987	129.535	444.232	554.897	722.716	193.649	223.299	276.295	387.184	443.121	220.922	264.866	627.011	565.469	322.271	188.291	572.52	257.885	262.692	446.242	166.407	391.115	37.9255	292.36	45.0429	413.716	377.386	213.15	448.654	55.0501	213.232	211.935
AAL19191	144.163	262.086	124.517	155.24	303.312	351.512	354.475	101.19	115.023	137.978	106.227	163.823	601.997	262.404	701.615	302.453	258.302	282.805	147.816	619.29	652.797	210.771	263.495	198.656	472.648	350.033	376.906	245.712	422.105	670.879	303.342	350.552	307.448	590.52	227.4	278.506	552.326	162.441	530.45	83.0828	337.528	96.2447	564.108	213.682	198.933	382.493	59.7568	162.189	401.945
AAL19192	130.458	313.329	75.3958	194.658	280.402	345.575	406.703	69.8052	185.809	92.8112	81.4666	181.145	215.51	154.876	784.103	250.397	268.201	291.892	209.215	584.362	589.588	99.7984	218.982	176.475	384.102	243.315	422.5	174.576	337.739	554.353	368.953	248.597	266.277	509.015	168.534	279.748	468.723	111.049	380.014	50.7357	301.758	62.8853	349.818	193.23	177.107	465.123	71.2635	207.576	322.221
AAL19193	36.4595	84.8399	12.8211	84.7832	94.2604	43.1222	129.928	11.0438	64.3754	60.1798	54.5894	47.494	172.903	33.0691	295.699	79.8793	58.2311	149.182	81.1945	77.0444	126.967	120.481	50.648	21.873	87.1844	39.6651	170.057	35.705	82.4927	157.9	125.47	89.2226	73.634	113.269	27.2699	99.9419	76.7741	16.9574	124.773	4.78558	110.734	5.37884	110.431	62.3649	24.9316	134.415	6.68186	125.558	57.3803
AAL19194	44.4146	53.1811	18.4379	82.2313	82.5515	72.1927	124.449	21.5934	129.904	28.2846	23.0411	34.8901	126.108	38.3284	300.437	75.6291	61.1988	139.737	106.025	83.2899	147.873	76.278	63.8795	29.1923	72.5887	56.7436	196.576	39.5641	101.068	140.25	123.357	68.0621	80.7355	117.284	36.1833	111.63	126.057	30.8508	161.569	3.8504	88.6804	4.27965	83.4488	50.2468	32.1142	157.999	13.5482	118.892	69.7
AAL19195	34.5212	81.597	16.333	33.0635	108.129	56.4693	93.8446	12.5071	40.0513	47.4521	35.8523	30.4773	71.5976	27.503	163.073	96.0475	64.502	50.2912	42.2977	65.3499	61.8122	105.919	32.9388	24.2212	41.0445	85.0139	168.107	35.8962	48.0668	75.6	89.0743	77.0987	57.497	79.4916	23.5268	95.4479	89.4934	22.6728	111.939	4.86866	68.1782	5.52492	55.2227	47.6858	43.1813	149.226	6.65097	44.6903	36.6242
AAL19196	62.8288	309.785	58.8517	120.241	375.869	171.553	198.762	50.453	131.633	40.1517	31.0263	46.4055	200.23	85.0449	188.838	320.522	116.96	171.491	132.888	140.805	69.2427	100.859	171.337	90.724	135.831	148.714	360.051	321.433	102.492	284.784	135.834	247.738	189.007	200.481	94.8187	278.304	123.214	70.9933	392.08	38.0598	373.091	57.513	311.046	72.0082	124.415	419.495	38.4779	99.4419	147.341
AAL19197	12.754	7.99486	13.6319	9.7128	17.1245	16.3552	8.92599	27.6	20.0359	10.687	18.1178	14.2875	9.51167	26.8295	29.5539	17.5386	8.73148	12.7313	16.6084	15.6758	10.1619	9.5037	9.07161	22.272	30.3276	7.11483	16.8803	11.061	17.7687	13.3299	6.99225	9.71543	31.8469	11.0081	24.7331	34.6033	9.28551	16.8213	10.8201	21.7711	10.6103	22.4299	12.1269	20.5763	19.6629	16.0109	18.1433	10.7765	30.2451
AAL19198	20.0084	34.0221	45.3602	18.3894	48.1429	21.4068	31.2897	38.6594	25.747	53.4681	59.2945	49.6624	32.5105	40.8879	25.2108	48.4339	31.8495	30.3175	31.1416	73.722	8.21375	117.563	30.45	60.3719	46.2964	51.9646	37.3028	50.8735	20.626	19.5599	19.2015	36.6082	21.2016	26.8748	65.2936	41.6992	11.7163	44.7415	88.9165	9.12273	39.7682	12.2348	49.5168	78.409	44.1768	41.4161	9.34431	23.8363	47.2246
AAL19199	31.4191	51.8602	49.9067	27.5105	96.4652	23.9773	40.8938	56.6828	75.8184	135.559	118.651	73.6321	104.888	48.2368	21.327	92.3825	43.877	51.0243	92.0088	55.1985	12.3136	318.532	80.2393	135.113	56.9674	75.753	23.0521	66.914	12.0678	18.9245	29.0308	59.0178	31.7103	47.7985	117.684	130.409	19.6716	42.1716	108.858	14.442	89.7904	23.6516	74.5235	96.8706	53.9154	45.4114	13.5796	60.8491	52.3063
AAL19200	12.6999	18.4896	11.825	22.8487	27.9125	18.8091	20.2861	7.34562	33.3661	18.081	14.7415	22.6692	19.4886	9.73316	14.9409	25.6166	21.6228	33.7326	37.4178	34.3783	3.48065	43.8631	30.0811	27.3676	28.2085	19.8384	58.2024	33.1741	14.6123	9.77043	17.9577	24.2021	43.3604	39.1415	18.4568	29.4193	10.8589	9.42783	73.2782	1.54087	38.3249	3.31698	44.5746	33.2853	21.207	85.2294	2.37085	31.8308	21.7219
AAL19201	711.447	194.857	1630.77	584.715	344.58	89.9529	315.195	1807.15	705.696	384.747	208.875	1086.42	91.2283	1514.73	148.697	392.038	242.097	833.194	667.97	395.236	375.298	185.384	575.161	1414.67	474.51	121.619	289.195	967.835	220.41	158.062	211.202	453.312	215.266	92.9267	1651.07	582.769	484.259	1275.52	310.797	51.8469	889.19	46.531	259.046	619.635	1027.64	217.369	140.754	912.978	510.989
AAL19202	633.708	389.911	1481.61	930.387	576.203	164.463	385.087	1265.06	3146.7	2941.85	3153.39	549.029	3325.02	1441.14	129.211	689.148	114.592	1128.82	3618.76	312.656	252.583	4367.73	373.282	796.782	838.955	397.739	208.915	1228.68	318.178	109.489	305.786	623.229	185.373	228.26	1518.69	1238.09	285.442	905.079	520.607	45.2945	748.838	22.8403	294.7	264.074	987.841	306.52	115.782	1692.86	957.28
AAL19203	64.6649	45.3724	34.6649	20.4426	41.9582	58.9385	47.6158	30.8784	37.939	12.745	17.0108	40.018	26.5797	34.8211	44.2816	43.2062	33.0742	26.7124	33.0555	40.9003	8.55294	21.6958	55.6358	37.6682	60.5508	33.7201	93.7006	48.1764	80.9955	25.1488	32.3823	42.3065	64.8877	80.3605	45.0146	68.7569	7.32475	35.3851	95.7464	5.44678	49.1505	3.84155	85.8384	31.7655	40.5001	88.8744	9.6384	21.4055	55.3459
AAL19204	64.9376	58.1843	41.2034	39.7104	69.5994	44.8108	66.2182	108.125	240.963	91.8961	118.582	108.536	53.7188	118.334	69.978	59.2082	52.8942	58.3965	236.771	42.9935	7.74966	252.752	80.0866	95.2585	92.9622	64.8738	95.2562	53.9265	55.4328	24.2048	45.0817	67.2927	104.852	67.0184	127.559	83.3978	5.92008	59.639	67.9408	4.78894	40.1847	5.62036	62.3678	100.877	73.0152	101.106	11.8838	32.1842	90.0669
AAL19205	52.3118	192.07	84.5115	104.646	193.183	229.891	206.138	33.9978	77.0048	27.0852	29.2641	42.1468	136.471	79.8904	140.746	185.055	104.485	116.178	88.0623	206.35	90.0014	100.669	137.914	122.962	149.771	88.6092	287.217	248.878	186.616	219.491	142.512	115.553	91.3124	382.993	92.6376	114.11	154.93	74.7703	270.051	9.88034	153.394	10.5238	250.759	68.9951	170.967	339.525	38.0794	75.8581	115.565
AAL19206	17.9411	33.7995	10.404	48.519	44.0453	48.8077	56.3642	6.79762	32.4477	5.52911	14.0818	22.4876	17.4881	26.1124	66.3529	42.5963	26.0352	58.9717	40.3147	51.7825	8.91121	18.9994	26.8417	15.5833	37.225	21.6285	86.502	45.8746	75.0834	28.6083	45.4504	29.6999	32.3366	93.3581	25.5981	34.0899	15.9575	10.6141	82.1178	2.91037	43.5129	1.60044	79.233	31.0137	18.4464	98.9292	5.63209	38.6279	19.056
AAL19207	60.7958	130.586	94.0144	111.503	173.878	88.621	135.441	83.4385	109.223	40.5949	51.1681	51.9028	93.502	114.377	117.393	156.196	61.1233	149.286	128.219	143.695	72.0357	123.305	134.375	126.902	153.449	90.6974	225.244	195.025	174.693	78.4581	93.2287	146.345	71.82	242.914	134.637	69.9667	75.6391	117.779	241.402	3.71956	257.231	3.95448	286.625	76.631	98.8029	256.137	24.519	60.0241	97.9368
AAL19208	158.685	109.336	417.62	158.158	176.666	159.329	912.801	578.142	194.165	299.09	223.113	230.238	195.059	271.352	73.876	163.178	120.237	276.943	217.797	342.076	950.597	423.786	249.835	671.206	181.67	112.765	632.365	142.726	91.947	171.984	373.46	102.608	49.1566	74.8498	1242.59	253.105	986.961	238.01	186.556	43.0513	174.491	58.093	173.022	177.819	150.604	1124.61	514.517	167.051	225.274
AAL19209	28.3853	42.6232	45.7239	23.4267	44.1755	65.3549	176.864	79.2327	29.7228	25.0947	29.6528	32.9569	44.6427	44.813	36.2639	38.2734	13.7006	32.0809	34.6917	39.4357	11.1995	48.0239	19.8442	87.1637	49.6829	19.6328	248.62	24.178	26.3095	8.17112	86.1936	18.5329	41.6615	36.9395	120.071	41.5187	17.487	23.3159	19.3149	2.58217	12.7029	1.62762	19.697	28.0325	30.4875	467.569	9.15075	17.8611	38.798
AAL19210	67.2648	35.9237	56.1261	26.8087	32.6366	73.3542	129.469	73.9618	31.1772	18.7267	21.0054	21.8896	28.4273	50.6779	44.2585	32.8122	8.02868	30.0546	30.9505	26.8952	3.15953	32.0363	21.6785	89.588	79.9493	20.0883	189.064	18.515	47.3967	3.65736	92.53	16.2073	151.746	43.5182	128.151	74.0824	3.3829	27.3579	35.7676	1.47175	18.9389	1.42245	23.4164	22.4952	24.5793	389.31	6.06352	13.585	86.1661
AAL19211	30.8419	144.216	74.2132	25.1914	128.495	72.7932	83.9808	114.039	31.8714	52.4407	57.2861	40.025	65.8048	68.5411	40.7738	128.803	51.6041	41.9016	32.313	112.393	11.5647	105.116	23.7285	104.431	98.3878	144.962	69.0262	19.7828	116.379	28.9055	93.9979	56.9889	18.0916	82.1066	112.637	64.2629	22.9725	84.0819	183.478	1.52691	68.0381	0.804962	88.8191	53.4872	31.2754	85.7669	12.427	35.975	89.0879
AAL19212	27.7088	39.4661	46.8919	13.8962	13.204	21.9832	13.2206	26.1967	17.408	28.9739	39.5492	27.4257	24.0373	39.6939	15.5967	13.153	20.3346	26.1316	15.4804	12.5671	34.0613	79.8219	32.1065	52.6269	29.9229	21.108	49.8236	20.6792	60.4656	28.7631	6.13029	23.6873	62.5116	14.7744	41.0574	17.3471	45.9385	35.0702	48.8927	12.9183	34.6899	13.0976	11.7636	21.7329	46.7583	32.2571	6.76915	15.2382	25.4913
AAL19213	7.10593	9.02865	25.2526	11.5847	14.2162	9.37523	8.54875	32.5796	13.5392	17.5193	30.1792	25.3426	6.29097	38.392	12.4586	10.9529	10.9551	14.3977	15.8729	10.6188	3.05015	12.9937	10.0386	39.0073	7.72931	8.43459	21.7593	23.4234	9.44989	2.16356	4.76964	13.1807	22.2131	7.57573	37.0335	186.057	3.08682	18.7952	10.7773	1.07015	12.2409	0.620586	13.9895	10.3365	15.9053	18.1709	2.57388	11.7164	5.82513
AAL19214	7.54438	1.49409	3.40706	1.9592	2.37381	2.24742	3.07485	4.45536	4.65491	9.30013	17.8015	5.58537	3.29313	5.56532	11.7692	0.708253	2.61982	4.03436	2.15418	3.4241	0.573158	8.7707	5.04643	5.14561	8.06466	1.80289	6.58657	5.24362	2.05479	1.47987	0.977224	2.99624	15.995	1.79851	4.05544	9.23819	1.24421	3.72003	3.07152	0.522846	3.32163	0.5306	1.34899	5.23813	4.27811	3.69907	0.558899	3.26463	6.25455
AAL19215	25.2607	37.6866	105.731	50.452	72.9605	43.5151	104.252	109.692	39.9621	76.9491	92.7068	128.055	29.2389	109.183	43.7529	75.6277	56.4891	87.8953	43.4692	81.4832	3.75887	72.0577	37.6246	130.945	505.162	63.7742	56.5452	149.435	30.5858	2.04415	49.5513	74.5237	42.0961	36.5551	175.866	110.911	6.37181	110.571	64.5628	2.02218	71.838	1.01971	81.6637	137.546	91.6453	119.844	15.9772	45.4973	520.702
AAL19216	18.1318	28.4363	17.1937	12.5326	32.6618	13.3806	75.5627	31.6106	27.4093	41.1886	46.8063	36.6089	6.97475	32.0821	42.8187	22.1783	28.2199	23.1715	29.9873	101.197	10.573	33.8136	14.2274	37.89	199.734	35.8531	49.7375	17.4413	22.7479	7.22195	14.7655	16.4989	71.6952	18.298	45.1578	57.7348	11.4952	27.1332	40.8461	4.82243	19.4223	6.21454	49.7692	57.1228	20.3331	70.7635	13.842	13.7494	221.8
AAL19217	76.6676	139.943	17.279	202.976	63.8164	54.0413	461.123	41.246	211.411	159.099	102.521	100.457	685.146	106.656	726.907	53.8654	72.7136	183.112	213.164	238.216	24.0948	97.9625	67.8879	45.585	406.813	96.1109	545.842	49.3596	79.9501	130.749	666.414	284.088	716.649	391.889	61.5299	97.1993	9.68955	25.0404	351.319	20.9746	473.006	17.1046	380.845	392.689	70.8874	743.409	26.7417	133.544	374.539
AAL19218	20.1425	31.4484	35.5851	20.956	58.0613	13.8535	31.6188	48.0916	16.7595	66.1173	68.5047	48.9848	17.2903	52.6052	30.086	52.3838	32.4633	28.6945	24.1825	67.7041	6.43419	54.9434	23.6755	43.1223	64.6662	47.0963	16.4176	39.5977	22.96	18.3557	15.3609	40.0048	34.1153	20.0252	52.6665	37.1816	11.3087	57.6676	65.8053	3.48495	48.5238	6.24894	52.5292	40.144	35.8886	27.2509	6.86232	22.6699	72.964
AAL19219	20.9131	32.036	18.1912	28.937	47.4563	16.043	38.2682	33.0152	49.5622	35.4475	44.8581	83.7348	9.33287	44.3886	43.789	38.2957	28.5989	40.7515	60.0463	59.006	1.70985	48.1245	27.3204	28.3556	72.3189	33.855	42.0129	30.771	36.7508	4.63156	25.0881	29.5168	56.5574	22.4527	31.5542	44.1965	4.11242	29.0563	43.7696	1.85221	24.7727	2.68526	39.7401	89.7768	30.4034	40.0022	3.12621	35.2708	71.4506
AAL19220	23.2787	57.7535	27.8423	21.6263	83.8212	27.5195	60.4455	50.6198	28.919	41.8486	40.3601	33.315	50.1545	48.006	54.6297	72.8834	35.7584	45.7292	35.5988	61.8044	4.7879	129.24	44.8275	26.5795	73.5752	39.2882	50.3626	47.3109	50.8585	12.4773	51.6006	39.3061	49.3279	44.3049	45.3207	53.5805	6.16216	33.2299	97.2138	0.94948	37.425	1.65182	75.4521	69.5135	27.2477	52.844	6.85093	19.491	82.5721
AAL19221	37.4485	36.7769	66.9941	61.8964	43.7542	24.8351	70.735	73.501	51.6444	91.7237	84.246	80.8226	119.922	111.365	39.18	43.7075	34.6222	76.7949	69.1014	64.8567	3.7822	110.586	48.1457	73.1504	114.566	60.7835	70.5336	54.6347	25.2493	11.5287	58.2852	66.316	67.9199	53.8939	79.7693	41.7437	4.04298	70.0319	191.023	1.62926	89.8625	1.11154	80.1162	105.618	55.4613	94.9266	8.45191	61.6449	103.546
AAL19222	5.17568	0	1.41241	3.24082	5.4124	10.2485	0	0.390709	4.88776	5.62957	10.9465	5.33209	1.52672	3.08418	51.0814	4.1717	10.0197	4.80143	8.22698	14.313	7.84097	2.4997	5.40648	3.65002	12.8058	2.12874	25.6882	3.90133	74.0059	4.57924	0	3.82364	128.182	12.8815	1.68928	13.5525	7.99475	2.29239	10.5048	0.655662	5.11347	0.69131	19.3773	10.3354	5.5133	20.804	2.86721	3.92569	6.11171
AAL19223	3.84662	0	1.13905	2.63714	3.07159	1.25943	0	0.280082	2.55278	1.10979	3.57086	3.22857	0.861198	1.13704	8.41049	3.18344	2.53812	3.09774	3.30087	2.54389	4.00485	1.53593	3.42847	1.26154	27.422	1.2629	6.79927	2.8418	12.1278	3.43382	0	2.96028	20.4776	7.38094	1.24284	9.04212	4.85293	0.985987	5.10994	0.384557	3.12073	0.278757	3.63804	4.74177	3.80022	8.46439	1.28461	1.91874	19.8371
AAL19224	3.94857	0	0.853052	2.13833	3.05864	1.15418	0	0.993584	3.19621	2.48147	7.38157	4.89727	1.10747	2.19608	5.35518	2.94307	3.94457	4.70413	3.1226	6.07644	1.76135	2.47007	3.13755	1.12711	0	2.42672	6.63307	3.3284	3.70662	2.88064	0	3.42272	16.5455	7.68509	2.26099	8.9275	2.85288	1.22422	0	0.272842	3.88002	0.571356	7.19599	7.42942	2.84004	7.43532	0.850663	3.05977	0
AAL19225	5.06846	0	2.8114	6.0863	43.0935	1.27166	0	1.88535	4.04325	8.14957	10.6831	8.99292	1.30434	5.35772	7.49053	36.6242	6.97352	8.0482	13.865	10.6169	2.27017	3.1017	4.61569	7.17101	0	5.73823	26.317	8.0161	2.00954	2.44229	0	6.9375	17.1816	10.1949	9.26701	20.3282	1.86669	6.63709	0	0.345149	7.76256	0.750573	12.4672	8.64469	7.3673	32.5585	1.61415	6.64243	0
AAL19226	4.48058	0	3.86721	7.67431	16.0542	2.40518	0	3.03101	12.2357	6.42245	12.7969	9.99277	2.02157	14.597	9.14292	14.5541	6.46288	9.61764	8.74129	7.28728	2.23633	3.81321	5.02924	4.63999	0	4.82361	16.7721	11.1126	6.41384	2.22715	0	8.79414	29.3949	13.0584	8.03338	20.9006	2.2949	5.80587	0	0.897607	8.55182	0.94641	6.73718	10.5019	8.70895	27.7111	1.85359	8.02657	0
AAL19227	5.65193	3.85074	2.14921	3.73189	2.74528	0.623787	8.10772	12.0491	2.55	9.8227	23.8063	6.74298	0.731223	31.752	2.27052	2.45726	6.80236	6.09103	1.64424	4.17593	0.159084	2.52131	2.2782	3.01508	0	3.30624	6.73528	7.58341	0.528075	0.660131	4.06853	6.01999	15.9587	6.13134	4.65398	10.4354	0.627887	8.79038	0	0.145119	2.79274	0.105194	4.86747	9.17062	6.02314	4.79128	0.678678	2.60665	0
AAL19228	3.36699	1.02515	1.42565	3.05977	2.32248	1.74764	0.0153837	0.640138	2.0102	4.21645	6.77952	3.65317	1.50259	2.50593	3.29528	1.84259	1.80963	2.8391	2.1555	1.70272	1.3076	3.15939	5.08603	1.55607	0	1.59783	3.74625	3.99864	1.49254	2.15771	0	4.17047	26.3654	2.89503	1.56074	5.01605	1.72032	1.81086	0	0.648727	4.18248	0.606772	1.83575	2.20943	3.20125	4.83642	0.531281	5.10133	0
AAL19229	4.74047	0	4.6183	4.2551	5.61825	3.10028	0	2.59564	2.43535	6.77867	11.6437	7.22222	2.30704	6.5859	3.89718	3.01728	3.36027	4.40694	1.83544	5.30446	10.4182	4.44818	5.35308	8.11895	0	6.76626	8.86104	5.80023	1.94528	6.30451	0	6.98556	24.7299	4.21963	8.19544	6.71192	7.87049	5.71099	0	1.93042	5.99081	1.0764	6.13005	6.17964	5.10666	4.9027	1.78576	5.84259	0
AAL19230	5.12868	0	4.61998	3.38076	4.8194	3.40015	0	3.06722	4.11115	7.97953	13.1959	8.77141	2.24316	3.86239	6.92751	2.99323	5.04223	4.76123	3.21318	4.87525	5.81349	6.44775	3.08346	5.28736	0	6.19475	5.17082	3.29322	2.61087	3.78408	0	4.20239	11.8232	3.5866	4.47866	9.29329	5.94719	4.12412	0	1.44277	5.4066	1.35676	4.22552	5.4993	4.25416	5.51755	1.5631	3.93565	0
AAL19231	69.9296	0	0	0	0	0	0	0	0	0	0	28.5373	0	0	0	0	0	0	0	0	0	0	38.2097	0	0	0	0	0	0	0	0	0	0	0	0	105.012	0	0	0	0	0	0	0	0	0	0	0	0	0
AAL19232	11.196	0	1.12914	3.36109	2.88459	2.80904	0	0.83293	3.57254	6.00068	18.0921	8.93923	3.84165	1.12714	0	0	3.08084	5.17182	3.92655	2.26957	3.34314	5.93799	7.97937	3.33483	0	5.63355	7.58258	1.20731	1.66462	1.92675	0	2.9345	15.1814	1.42533	2.84311	15.1421	2.06172	0	0	0	3.18194	1.65798	5.90132	3.23158	0.904113	0	1.52811	5.21701	0
AAL19233	3.50387	0	4.74474	3.26935	2.69363	4.37179	0	5.05562	8.58334	0.809383	5.43217	8.6566	1.16775	7.84273	2.35193	1.60735	2.58919	2.2638	11.7095	2.11932	6.63386	1.70612	3.31161	4.67109	0	0	1.1801	3.38215	2.04017	3.05863	0	2.43576	13.824	3.46052	4.18146	0.914199	2.11775	7.87201	0	7.4596	2.40153	8.77325	0.91844	2.88048	5.06555	0.839487	16.1721	1.37015	0
AAL19234	3.18189	0	0.263597	0.653871	1.79575	0.655768	0	0.777788	2.50203	12.3275	23.5053	1.7004	0.224208	1.31565	1.97627	0.803674	1.00691	0.905518	1.46664	0	0.585341	2.9857	1.24185	0.389257	0	0	3.5403	0.939485	0	0	0	1.06565	26.5806	1.59716	0.530979	11.2142	0.577569	0.684523	0	0.88993	0.412679	1.29018	0	1.37166	0.844259	2.51846	0.237824	0.152238	0
AAL19235	2.11553	0	0	1.01438	0.69646	0.339109	0	0	1.94076	1.73857	14.8139	0.959244	0.231883	0	2.50846	0	0	0.468259	1.13764	2.73984	0.605379	0.661697	0.963275	0	0	0	0	0	0.803816	0.837356	0	0.472341	32.9887	0.619439	0	10.2114	0.896012	0	0	1.10448	1.40846	2.00153	0	1.70234	0.982307	1.30234	0	0	0
AAL19236	4.90542	0	2.10877	1.56929	0	1.9673	0	0.777788	2.25877	2.83284	14.0331	2.00957	0.70065	1.89307	1.95994	0.401837	1.86997	1.5092	0.390316	1.41288	0.585341	0	1.24185	3.11406	0	4.82221	1.1801	0.939485	0.291453	0	0	1.37012	31.9269	0.665484	1.39382	17.3698	0.770092	0.684523	0	0.727765	0.982443	1.03215	0	1.64599	2.53278	2.51846	0.237824	1.21791	0
AAL19237	4.24566	0	0.223823	1.11042	1.1436	0.928035	0	0.330215	1.41633	1.90317	12.1623	2.88767	0.317296	0.893708	2.8985	1.02361	1.09926	0.768887	1.55668	2.99924	0.331347	0.543257	2.46044	0.330523	0	1.48895	0	0.319092	0.879917	0	0	0.646324	18.1927	0.452056	0.676291	8.69409	0.653894	0.581237	0	0.604521	0.63074	0.657307	2.33958	3.84348	1.25452	0.712819	0.20194	0.258535	0
AAL19238	3.47507	0	0.72679	1.37673	1.35034	0.821858	0	0.682348	1.98596	1.82588	7.54875	4.76585	0.655653	1.38505	2.97218	0.80578	1.33404	1.66447	1.47049	1.41658	0.978124	1.3364	1.91954	1.65868	0	1.70319	2.95798	1.41292	1.42862	0.676467	0	1.71713	18.4129	1.10093	0.865101	7.51608	0.723852	0.943685	0	0.356905	1.75848	0.452747	0.690635	4.05699	2.27489	3.15633	0.417283	1.94613	0
AAL19239	4.01045	0	1.91525	2.85054	0.815475	1.13445	0	2.72472	7.79112	2.10838	8.57737	3.97119	0.833921	2.4581	3.86954	1.45984	1.41841	3.32883	5.51848	2.1998	1.16451	1.99227	3.27624	3.33332	0	1.36509	7.04325	2.97424	1.54622	0.70032	0	2.21223	13.6696	2.27949	2.75571	7.21176	0.749377	1.33222	0	0.692794	2.9342	0.401753	3.09828	2.49156	2.35511	7.40662	0.555425	3.47643	0
AAL19240	5.33175	0	0.657845	1.89293	2.68894	0.436418	0	1.35876	3.95465	5.45383	19.9814	2.00607	0.335727	1.4447	3.1386	4.01138	1.65133	1.80789	4.02625	1.58673	0.194774	5.53524	2.99592	0.77716	0	1.85989	2.35609	1.12542	1.4224	0.26941	0	2.35554	20.2626	0.730759	0.397541	4.38053	0.672658	1.025	0	0.177677	0.700335	0	0.458421	3.08086	1.58023	3.35211	0.118705	2.12763	0
AAL19241	8.11861	0	0.649375	1.28866	0.552983	0	0	0	0.513649	1.72552	14.024	0.761632	0.644397	0.972338	0.221299	0.989933	0	1.11538	0.451638	0.435082	0.480666	5.25381	3.31427	0.958943	0	0.809974	0	0.694332	0.319112	0.886471	0	0	11.3105	0.655773	0.654038	3.30315	0.711426	0.421584	0	0.219236	1.01664	0	0	0.675821	0.259981	1.03405	0	1.12513	0
AAL19242	4.7087	0	0.844931	3.2001	2.80785	1.07663	0	0.486462	4.79243	2.86941	7.23574	6.48979	0.724517	1.35772	8.25903	2.51326	3.00262	6.69001	5.04516	2.43011	1.57117	1.78402	3.73791	1.52161	0	0.685459	7.0118	2.98204	3.78753	1.15343	0	3.72526	20.1007	2.2476	1.74351	11.4165	1.97175	1.01681	0	0.807071	3.54252	1.06919	2.80035	6.24117	2.40916	12.4043	0.966846	7.06982	0
AAL19243	5.63842	0	0.641121	0.82698	2.83896	0.106331	0	0.378348	3.24557	5.99661	10.7193	5.03807	0.654383	0.767983	4.54451	2.15017	1.39943	2.86313	3.0321	1.03092	0.759289	5.29077	2.71839	0.946753	0	0.852989	4.01834	1.73661	1.63829	0.525122	0	2.44376	18.572	1.42436	0.25829	8.30114	2.80953	0	0	0.259739	2.89071	0.251039	1.78707	4.87078	1.64273	8.57558	0.115687	4.59141	0
AAL19244	9.87409	0	1.04109	2.58249	8.27446	0.287776	0	3.58389	8.23488	9.22122	20.7912	13.8386	2.36138	4.8498	3.31137	8.99341	3.78746	4.56982	2.89628	4.18517	0.770609	16.2844	3.26983	5.63709	1.7211	8.94563	9.3217	1.97895	3.06962	0.473733	0	4.81007	19.9358	0.350447	3.14568	0	3.04151	4.50592	1.9665	0.234321	3.47711	1.35884	1.20914	8.30671	3.33443	12.1572	0.939297	2.20466	1.77973
AAL19245	8.07787	0	1.63952	2.78877	5.18572	0.194226	0	3.4555	5.55791	14.4388	29.3702	9.88942	1.99219	2.80563	0.957822	5.35575	3.70655	2.81608	2.28056	0.941556	1.21357	24.2554	4.96549	1.38349	4.64643	5.0638	3.14571	3.50605	0.46039	0.319733	0	8.92768	18.8944	2.36525	5.18978	0	3.07917	2.43292	4.64532	0.316297	4.62022	0.917109	2.44823	8.65333	5.81375	3.72961	0	4.46393	1.80177
AAL19246	3.89866	0	1.17791	2.09245	1.22956	2.52075	0	1.45752	2.76509	4.28095	10.4824	5.19189	1.60519	2.27579	1.37259	0.926788	2.46746	3.17621	3.06551	3.05497	1.43439	4.61127	2.14814	2.63721	0.942237	3.85473	4.93318	2.08555	1.49378	1.55611	0	2.87473	19.2042	1.84183	2.02831	8.43396	2.02589	1.38142	1.39956	3.95109	2.96246	5.133	1.85349	3.18333	3.28587	7.86571	1.74839	2.6334	0.438451
AAL19247	5.26039	0	4.27069	3.02679	0	3.03557	0	6.75076	4.34323	5.18768	24.6515	9.66013	2.24871	8.52626	0	0	10.3208	3.66771	2.97025	12.6718	1.80637	7.40407	3.83238	6.75706	0	6.08787	20.4852	7.82804	5.99621	2.70678	0	9.68965	28.7099	4.62082	4.91583	0	2.67358	6.73344	0	3.91354	4.68025	4.77784	2.12574	11.1115	7.08343	12.6295	4.95403	2.99505	0
AAL19248	9.69392	0.0267624	1.98063	2.51605	0	1.07886	0	1.11727	3.14704	13.0999	22.4088	7.38604	3.81211	3.49376	0	0	4.35893	4.40105	2.81837	2.23773	0.682784	38.2198	3.06463	2.03591	0	1.00458	7.92815	2.86519	1.09818	0.410869	0	6.83924	19.7908	1.3649	2.60705	0	1.31895	1.48755	0	0.524456	5.04048	0.741326	2.43566	13.0799	3.52521	7.95072	0.57814	5.24321	0
AAL19249	26.7173	0.57712	2.65202	11.7599	0	0.92598	0	4.11855	10.942	40.2462	61.597	40.3854	23.1341	10.834	0.190268	0.212781	7.6654	21.0284	13.5238	13.8408	0.671112	152.927	10.083	4.74075	0	1.71598	31.7448	6.16871	2.94347	0.285813	0	22.5826	25.9569	5.13004	6.00245	0	0.917503	2.71851	0	0.659731	22.3757	0.409907	12.6446	67.9484	10.9831	32.6429	1.00746	24.383	0.178958
AAL19250	49.1846	0	4.27069	18.6147	0	4.80632	0	7.20081	16.4078	17.1842	26.3516	24.3292	10.5516	15.2255	0	0	11.9855	37.7251	19.5188	33.5189	1.58058	62.9346	20.3595	5.40565	0	0	2.73136	9.35015	8.6945	0.208214	0	17.6175	54.8098	5.39096	9.21719	0	1.55959	4.75302	0	1.02988	35.3407	0.59723	38.2634	59.6848	9.28174	47.6037	2.20179	21.3177	0
AAL19251	16.3754	0	0.633073	1.09927	0	1.04996	0	0.933996	2.50377	3.02796	5.7334	0.742511	0.179491	3.47574	0	0	1.0364	1.44984	0.4403	2.54496	0.937198	10.2438	2.98252	0.934869	0	0	7.08553	0.676901	1.5555	0.432108	0	0.731239	45.4603	0.958965	0	0	0.462377	0	0	0.641197	0.693785	0.61972	0	1.31771	0	4.03235	2.28471	1.46251	0
AAL19252	14.2317	0	0	8.53004	3.51396	0	0	1.01466	7.61601	8.7719	35.4549	4.03319	0.974965	2.05959	0	2.09686	1.50121	9.45032	10.5232	4.60792	1.01814	6.67712	8.64028	0	0	3.43134	3.07899	2.4512	0.675936	0	0	1.98598	63.0466	2.08357	0.692686	10.177	0	0.892991	1.94862	0.928764	3.23015	0	0	3.93666	1.10137	8.76119	0.620505	6.75247	0.881774
AAL19253	18.128	0	1.50177	0.74505	5.1154	1.24535	0	0	2.37577	7.98099	8.36968	6.16483	0.425788	2.99822	0	9.15743	0	0.859824	2.08895	0	0	6.07509	4.71675	4.43537	9.31008	3.74635	6.7233	1.07049	2.95196	1.02504	0	0.867319	71.5878	0	4.53766	8.33345	1.09685	0	4.25503	1.01403	0	2.94019	0	7.03318	2.40497	0	0	0	0
AAL19254	49.1471	13.0934	4.75006	32.992	0	0	7.07337	7.00794	90.1739	35.3411	33.0913	41.784	0	9.4833	9.71258	0	2.5921	21.7568	46.2511	0	0	3.84307	41.0271	0	29.4475	7.89974	21.2656	6.77188	0	0	4.61129	2.74331	63.865	0	9.56833	87.8615	0	12.3352	0	0	2.97462	0	0	14.8305	3.80342	0	4.28564	19.2035	42.631
AAL19255	9.43049	1.2562	0	0	0	0	0.45242	0	0	0	5.07973	0.534508	0.258419	0	0	1.38946	0	0	2.53565	0	0	0.737419	2.14702	0	3.39029	0.757913	0	0	0	0	0.442414	0	28.4084	0	0	2.52887	0.665699	0	0	1.8463	0	0.89223	0	0.474287	0	5.8055	0	0	1.16859
AAL19256	10.3868	0	3.61396	2.39058	0	4.59525	0	7.81999	10.291	16.6452	58.7456	30.8012	3.41548	13.2277	0	0	1.31475	6.62124	9.38371	6.13411	30.4955	27.0948	14.1884	4.26943	0	0	3.23588	3.43481	2.13114	1.64449	0	5.84409	100.567	1.70313	8.25046	0	7.74261	2.50265	0.682638	4.22972	2.64036	3.77358	2.5184	12.5371	4.05123	5.37111	29.3456	9.18376	0
AAL19257	5.06632	4.25164	2.35036	1.89483	7.00517	2.19269	11.3019	2.16723	3.25344	11.5539	28.2448	7.49468	2.91543	2.63947	0	7.61384	2.40485	3.61651	3.678	4.13371	2.17466	4.15969	4.26771	4.12159	8.19609	7.32908	4.60353	2.7225	0.433124	0.701861	8.41376	5.68414	44.708	1.85431	2.66314	12.9065	0.536447	1.71662	4.57832	0.991884	4.36959	0.287598	3.58281	5.88588	3.76392	8.88878	1.06028	3.90263	4.33182
AAL19258	10.2414	8.43331	5.79171	5.1136	13.8765	2.68632	11.8729	12.5516	9.99061	32.3793	46.6396	22.2017	5.01904	8.10058	0	13.9171	7.67812	7.28769	10.6506	12.6718	3.02755	23.9851	5.18996	7.97287	15.9038	11.9177	16.8465	5.5979	2.44413	1.02738	9.06909	11.5465	30.4361	4.70876	7.74478	19.8521	3.9672	7.64758	12.8869	0.839583	9.08784	0.768753	7.6387	12.0722	9.27498	19.6956	0.590446	8.93881	11.4112
AAL19259	9.83229	4.98332	4.45013	2.75972	7.10543	8.07254	21.5369	4.51374	8.36002	18.9198	30.2268	31.3165	5.75659	5.83046	0	3.81597	10.6244	6.68819	8.1245	11.9264	15.6464	25.8779	8.73558	6.9823	8.96615	5.5507	26.1487	4.95648	6.2872	3.03747	16.2005	5.94333	59.1525	5.61747	9.52443	18.2634	9.75072	7.94499	15.7609	5.63405	8.01205	7.62347	7.75271	17.6571	6.45842	30.1166	4.26597	4.81902	8.55839
AAL19260	23.139	2.1757	3.88583	4.7593	3.72265	4.83353	10.5482	3.22476	6.72361	23.3612	24.3636	28.556	6.5415	5.81842	0	4.81301	7.42171	8.48203	7.09427	6.02062	42.0656	7.36841	16.8766	6.99351	8.88312	3.63513	14.6783	3.11614	3.46105	3.64691	8.0751	5.54033	49.4253	1.65548	4.52525	17.1828	17.7381	2.04972	4.1287	10.4132	5.09497	9.3908	2.96171	8.78323	6.61178	16.6294	7.23093	8.20548	6.22762
AAL19261	13.1503	1.67049	10.4034	52.2143	3.95653	5.8631	3.71003	17.2858	66.9506	53.0335	71.3498	19.9613	71.4783	10.2842	0	2.30962	3.30707	12.0863	60.9753	10.963	59.5862	11.6857	15.6237	26.1021	4.38316	5.62728	10.8525	3.81589	2.58101	8.68659	3.67701	16.5083	104.32	4.07998	31.1292	21.2983	7.59836	8.91798	18.6017	16.0271	100.317	14.2378	43.6388	9.51315	12.8592	20.2654	13.5782	106.81	3.10799
AAL19262	408.043	12.9585	0	82.408	5.33774	0	28.0021	9.24768	99.1613	16.6558	65.501	53.3002	6.22013	3.12854	0	9.55546	3.42053	44.8598	122.066	8.39938	13.9191	7.60697	174.723	4.62816	7.7718	10.4245	42.0932	4.46809	3.08027	0	28.9041	9.05017	204.945	3.16497	3.15659	72.4638	27.4685	0	0	0	7.85063	3.06799	10.92	19.5704	5.019	119.775	5.65533	117.655	20.0914
AAL19263	706.5	21.0134	46.1754	31.1207	8.40832	6.38189	27.533	1.92805	60.1847	267.773	113.094	469.026	122.438	17.6837	6.72988	14.8309	19.8889	23.9432	66.6534	73.939	782.891	73.7773	402.246	0.857711	24.8452	101.184	66.9576	7.2454	2.71153	30.6254	13.9554	59.1219	91.0484	5.27891	3.65621	16.9209	1111.44	25.0757	78.1693	8.92219	75.3827	8.81287	41.9926	37.3265	51.6229	67.5167	225.073	44.6149	13.5905
AAL19264	91.4452	55.3759	84.3396	14.0072	70.2792	40.8229	22.8184	57.1414	36.0759	83.4869	85.2329	45.6387	31.4041	105.147	30.3455	57.3877	33.5797	92.638	35.7485	95.5537	574.176	217.299	77.3078	53.9875	385.521	111.669	25.9283	30.1885	23.8356	39.2836	14.0559	21.3231	92.2471	21.9323	59.7897	48.2067	429.607	110.449	88.2008	34.9508	29.0147	27.6383	78.1948	52.3632	53.6195	31.1253	463.419	16.5153	622.811
AAL19265	52.9626	33.7171	47.5984	30.5402	53.6666	16.0972	65.8637	68.8506	40.5945	49.4608	52.4253	109.704	37.5079	49.7704	25.283	56.7515	39.1792	43.9229	45.1257	151.616	21.0606	70.7806	78.611	75.3941	75.9959	38.585	48.214	67.3844	50.8318	14.5201	29.2994	35.6289	88.4868	17.5889	83.5605	119.644	47.4855	44.5397	50.1025	3.32168	38.3001	3.2538	45.399	95.7528	59.1916	58.4336	14.3949	41.8495	93.5858
AAL19266	11.9364	4.4102	53.1856	13.5356	6.99871	7.20644	8.05871	7.10623	19.6625	19.5832	23.8877	142.221	57.5672	8.7421	7.71375	8.11296	11.9843	21.0591	20.0062	52.1766	13.962	13.3805	5.44826	5.9191	18.4175	11.9598	16.4368	8.78766	5.79331	6.09252	4.13643	15.0761	40.7585	2.53411	6.71714	107.629	8.33977	8.70328	3.81742	2.59276	36.5547	3.36321	7.27637	45.5362	13.7819	19.4162	10.211	47.7777	14.8991
AAL19267	116.725	158.046	282.7	128.992	247.518	95.5886	134.494	303.41	157.159	308.094	359.491	102.04	590.192	172.698	50.3415	239.152	135.909	178.841	168.371	325.198	86.3542	354.034	164.606	280.762	214.011	194.187	127.454	286.236	71.0267	114.417	118.28	261.689	90.2782	224.468	349.496	134.042	98.7303	253.844	630.072	8.33443	271.849	7.40565	412.036	141.409	275.459	163.581	24.4283	144.3	197.053
AAL19268	43.333	48.9264	71.5306	57.1887	91.9352	41.2354	89.2922	86.5046	60.3659	65.4295	81.8798	119.528	93.9016	62.7771	50.2941	86.3434	70.6677	91.652	74.9013	133.622	3.83815	101.115	60.3415	93.0646	148.365	53.9527	114.285	74.1133	33.191	4.62827	54.6621	69.031	80.0363	63.4408	94.6752	63.8185	5.63222	80.1024	117.157	2.60348	87.0079	1.17137	109.791	74.5128	54.2944	106.281	7.31738	79.7828	118.985
AAL19269	36.947	69.062	18.1454	57.5447	85.8175	24.1912	69.699	28.212	43.2792	35.0121	44.3407	45.0199	126.123	75.9363	69.448	70.856	39.5314	107.006	53.3924	128.682	4.85588	268.204	69.9233	17.1079	197.291	54.3191	145.599	42.783	86.6994	10.0987	60.9082	28.6977	68.8394	62.5135	36.1296	31.3688	5.81085	41.6839	94.1235	3.5814	34.4828	2.73271	148.331	52.9488	27.6055	200.036	6.54851	34.1801	111.491
AAL19270	12.1781	7.05653	10.24	27.0652	18.342	6.66149	21.4267	14.0655	23.8802	13.6048	27.5508	32.6655	4.88051	15.0684	8.90465	18.0325	27.0726	47.0035	31.066	48.8536	1.82956	11.2129	10.1891	15.9037	107.7	15.7086	22.1313	22.59	222.105	1.26532	12.9402	14.4279	88.0445	12.4358	16.6261	35.4324	1.4829	11.6912	20.5094	1.31132	18.6573	0.69131	14.1485	33.4409	26.789	17.4304	3.42473	33.6488	95.1842
AAL19271	14.112	7.76985	0.181856	9.2026	17.964	4.22256	12.0057	1.0732	14.3846	6.18531	9.88185	22.5025	3.1452	2.90455	52.0585	19.9605	9.32843	10.6203	11.6362	10.966	1.48071	15.3017	4.85497	2.95405	23.2245	10.8879	30.9379	5.31487	30.5634	1.3654	8.56236	7.24691	701.514	5.96856	3.48008	65.5938	1.99233	2.12515	20.0952	1.96469	8.99681	0.890103	15.8409	9.74701	10.0474	22.5875	2.29706	11.5533	17.4871
AAL19272	70.2544	260.376	307.716	141.573	391.141	181.528	123.929	108.244	164.073	152.324	115.118	114.031	277.494	174.07	151.903	356.149	172.15	263.049	149.865	265.554	282.834	711.051	88.466	410.841	305.091	218.054	118.097	217.89	254.359	331.887	84.8172	309.45	114.355	220.394	319.791	225.794	359.568	246.548	564.218	39.8432	446.606	56.9982	382.303	115.473	227.243	157.879	92.5435	163.56	278.659
AAL19273	92.8257	594.719	38.99	66.6918	344.908	220.779	286.114	42.0694	80.554	24.432	27.9732	25.9365	376.269	198.671	263.168	304.286	127.502	116.948	78.1143	335.315	26.2758	279.198	198.083	77.3424	137.813	42.0999	265.74	206.165	90.6534	69.9085	370.6	69.5703	246.286	564.019	99.9332	153.389	26.5645	69.8937	963.743	12.7705	172.648	10.254	749.21	257.094	80.3791	201.086	22.8394	29.5764	58.1971
AAL19274	53.0062	35.4864	72.1083	64.9098	48.2861	36.1057	47.1369	46.523	88.33	69.1088	59.0518	98.1036	38.5102	82.2326	38.9432	42.8894	49.2558	79.8782	89.3362	77.5329	26.018	58.3397	70.5327	123.145	113.797	40.836	62.4922	106.77	46.5595	35.198	30.6828	72.304	52.9527	71.9057	101.91	75.3848	29.7928	59.6323	152.052	15.0902	95.8382	17.1335	90.7201	122.24	124.278	60.8091	18.5321	85.5469	113.779
AAL19275	143.632	242.946	750.187	119.252	461.431	130.106	125.049	547.616	304.212	424.227	352.047	217.454	263.625	375.731	104.904	446.538	204.993	228.305	356.129	125.344	450.463	789.358	183.18	698.368	229.186	133.563	140.147	214.909	96.6955	299.138	83.2103	468.984	169.449	111.021	697.019	675.541	158.685	494.532	645.157	413.186	608.065	544.297	266.189	173.368	199.631	210.074	468.711	219.108	187.301
AAL19276	8.9365	6.47086	3.45484	5.44964	14.182	2.49765	8.79428	6.404	6.30634	10.8279	22.3402	98.133	4.77208	10.2578	14.3096	11.0736	6.38102	5.27477	7.39332	4.98562	1.24585	38.0572	759.705	2.87795	11.9721	7.73459	15.8636	5.68312	5.92038	1.26976	5.28887	7.11138	40.6579	3.26523	6.87008	16.0579	2.32921	2.87556	4.26689	1.85427	4.54894	3.29526	7.7164	16.687	4.75242	11.567	0.959095	4.80924	7.15538
AAL19277	37.3354	56.3384	38.7038	48.6881	98.9474	68.9047	113.817	37.8619	48.6656	57.6635	46.8214	41.7669	82.0285	80.7754	77.6575	80.0282	46.8941	69.8288	53.8367	116.16	20.2334	183.147	75.4831	51.4761	303.787	67.4262	130.236	118.34	16.5959	71.607	79.8937	74.6859	108.97	195.426	63.5663	95.0156	58.8563	58.1776	223.112	3.21732	70.9063	3.19139	138.932	41.237	66.1981	228.42	23.0033	53.3482	256.26
AAL19278	40.861	49.2589	40.7026	82.9846	69.4441	59.9323	97.5912	14.6412	58.7025	44.7906	34.0667	65.7463	37.1895	45.153	57.8365	59.308	51.8003	107.173	65.8198	132.981	128.603	81.3377	76.8499	47.6814	153.093	54.7754	123.306	101.445	9.89488	116.723	70.4402	64.1252	82.4919	181.299	35.1281	110.803	169.281	44.9127	176.654	8.9345	73.878	5.98366	124.53	29.6372	107.504	194.212	31.7272	99.9693	136.641
AAL19279	15.2995	0	2.71426	2.92204	0	0	2.01086	12.0134	0	23.5137	15.3269	30.243	9.23471	10.8378	0	0	10.3682	4.18895	5.26142	3.63712	0	60.5279	8.52493	0	0	0	45.879	0	16.0059	0	0	1.56757	25.6281	1.3705	8.20126	0	0	3.52428	0	0	5.77315	0	0	46.6092	0	8.64423	0	0	3.7101
AAL19280	4.34256	0.3464	1.11701	1.27697	0.822435	1.70202	6.82408	3.03758	1.12301	4.58472	10.6036	5.23079	0.996463	3.91323	0.588425	1.06676	3.75237	1.95315	0.549245	2.15069	0	6.05035	2.80457	2.33997	22.8449	4.13745	6.77424	1.92659	10.4807	0.0857757	2.79644	1.84827	34.2263	1.53674	3.48717	0	0	1.91262	3.37978	0.584765	1.55829	0.378623	1.41591	16.7953	2.01838	3.65745	0.866483	0.828117	29.3306
AAL19281	403.897	0	5469.96	904.075	697.825	221.33	36.3499	3895.73	530.423	5003.37	4853.75	1292.62	1524.95	3556.61	16.9126	780.535	2331.02	1603.31	569.093	253.841	353.457	764.352	864.417	1109.12	33.0175	978.345	27.0951	3579.42	27.3619	181.349	44.359	1964.37	42.9053	211.774	3230.69	0	205.987	6040.69	174.908	48.6301	1174.16	71.6867	4540.11	495.704	2510.25	36.6218	490.348	924.881	39.574
AAL19282	9.21985	0	3.85535	1.15484	0.12389	0.723867	0.722145	1.28784	1.61108	4.40704	20.4732	1.66369	1.23746	6.75308	0.942012	0.776241	20.6019	3.16525	1.82132	11.1122	0.107688	0.706234	4.85497	0.32226	1.0823	5.68591	1.30265	13.7409	0.285973	0.0993018	0.176544	2.47865	7.11294	1.06516	1.61183	0	0.212516	5.76151	18.5494	0.0491173	1.29827	0.213625	15.2072	3.06605	2.91229	0.694999	0.328152	1.72249	0.559587
AAL19283	3.68012	0	2.84546	1.77994	1.58028	1.02592	2.21072	1.46018	2.44645	4.33933	12.5833	4.13542	4.20917	2.90217	3.8788	1.50878	10.0255	2.54996	3.44175	4.0616	0.961528	2.40223	2.57425	0.913465	3.98821	4.26931	1.38466	4.1007	1.03352	0.591102	1.41119	2.96516	7.56078	1.71785	1.86906	0	1.58127	4.57813	74.6627	0.292375	2.49855	0.363319	15.087	3.31542	2.72417	1.77301	0.61391	1.92918	2.22066
AAL19284	6.40096	0	4.06542	4.12152	3.0104	1.3192	7.01898	2.08622	6.71104	17.4721	33.7399	16.6887	4.30989	4.94045	10.4812	5.92803	10.1279	3.74443	6.39258	2.1317	0.785013	17.1608	3.88611	4.95939	7.23222	13.3753	11.0786	4.53587	22.7576	0.965177	4.89042	6.32914	19.5523	1.78499	4.09461	0	1.93647	3.90162	47.0765	0.238701	4.59366	0.173029	2.46348	14.8085	6.51046	13.5103	0.637903	4.38966	5.43898
AAL19285	8.5373	0	2.67008	3.64283	2.84217	1.38386	11.7073	3.44686	4.40001	8.86865	22.3213	8.87301	6.24551	3.66486	6.21786	1.86559	4.43188	6.56079	5.57109	1.78896	2.47048	9.00102	3.84366	3.61437	5.37969	7.49345	9.46336	4.52031	2.62422	1.06311	7.18221	3.66238	10.5387	1.62907	4.14593	0	4.55034	3.61136	42.2392	1.12681	3.4835	0.544533	3.48872	6.42601	4.54317	6.73195	0.903383	4.62626	5.42032
AAL19286	8.65466	0	9.19238	4.03628	6.47825	3.2419	13.164	11.2236	6.51889	15.1609	26.4988	21.1292	5.75175	11.8129	12.6026	6.12072	7.78386	6.77537	4.85006	6.2297	4.92716	15.9856	6.96894	12.0142	38.9085	8.25887	6.6224	12.9544	2.38843	2.95686	8.97512	7.44464	18.9844	4.05462	12.5573	0	11.4212	10.015	39.2174	2.92509	6.74904	3.82694	6.62662	13.9103	9.64471	10.7679	3.6225	6.46843	39.9631
AAL19287	11.3959	0	11.047	15.5609	22.1741	4.74399	19.9753	10.9139	19.5046	18.6608	32.845	21.4017	12.6402	12.7013	22.9915	20.5995	7.15864	14.2874	21.1286	9.11971	2.62831	17.9551	11.772	13.5458	28.0054	12.7948	13.2473	15.8897	3.19902	3.36616	13.2138	12.8739	27.3065	5.87673	16.0934	0	4.0342	11.142	20.9598	0.799197	12.0446	0.482768	9.96633	21.762	12.2415	19.7898	2.13577	14.1274	17.7045
AAL19288	4.4068	0	0	26.3706	45.2642	0	33.4877	0	11.3197	182.527	213.635	11.989	19.4178	2.04078	20.9012	31.1656	0.557812	14.6313	17.0624	6.84875	0.756629	162.922	5.6184	0	5.06962	3.4	4.5763	0.728644	2.00929	0	16.8697	3.54211	7.49649	4.12908	2.05908	0	0.746583	1.32725	0	0	5.76117	0	7.12322	10.1064	2.45546	3.25544	0	36.0122	9.17406
AAL19289	11.415	7.29864	0	2.43959	0.644226	0.313676	1.3143	1.67419	2.3936	2.41227	6.85141	5.98928	0.643477	1.88796	3.35158	0	2.27058	6.06395	5.78774	13.6855	0.839964	2.44828	8.31627	0.558584	2.34499	2.20178	6.77377	1.88743	1.48706	0	1.10163	1.31075	39.0678	2.10093	2.28586	4.89767	0.27627	2.45572	2.14348	0.76623	1.06595	0.740565	0	7.08598	3.02878	2.40933	0	2.18462	2.90985
AAL19290	8.27008	2.60666	2.0264	3.35109	3.22113	1.68041	4.69395	2.3917	8.33487	5.74351	16.1874	8.23922	4.13664	4.85475	5.61666	4.11883	5.67645	6.03302	9.01985	6.15486	1.39994	13.7716	8.59207	2.19444	2.34499	5.27978	13.9104	2.40743	1.72605	1.0143	4.32784	3.0428	36.8222	2.38742	2.04095	4.99762	2.4667	1.75409	4.59318	0.364872	4.35686	0.132244	3.2949	6.81885	3.46146	10.7559	0.48754	4.83738	1.21244
AAL19291	6.88752	2.68298	1.20829	3.19706	2.97247	1.44731	9.76274	2.17877	6.79639	4.85166	10.3816	7.40074	1.99837	4.15451	6.49682	2.86527	4.83531	3.9586	5.88251	6.74629	1.68937	6.02837	4.26935	2.47819	9.32171	5.24698	9.91723	3.01452	1.7813	0.733089	5.99528	4.57462	37.0447	2.88101	2.16349	9.18818	1.71596	1.48171	5.32543	0.815862	5.14952	0.788535	5.84721	8.69767	4.62245	12.3994	0.969023	2.9852	6.28274
AAL19292	9.21982	2.60335	2.14503	4.01847	5.39808	1.56639	7.53256	3.92037	7.54649	7.5543	16.5492	8.35482	1.57034	4.09071	5.12791	4.68532	4.78697	6.32388	6.10103	6.00609	0.260674	6.94179	4.60032	3.49854	11.3528	4.79197	12.183	3.30907	3.77586	0.437046	6.02953	4.30813	28.7618	2.57029	3.74044	12.051	0.46766	3.15929	4.08196	0.259409	4.70147	0.470101	3.23494	10.912	4.22978	12.6431	0.577703	4.32672	11.4933
AAL19293	4.75023	0.185198	0.134373	0.333323	1.14427	0	1.00049	0.198246	0.212576	1.57105	14.4161	0.472807	0.304785	0.402406	0.6411	0.409688	0.366636	0.384671	0.373825	0.540182	0	0.326147	2.42672	0.396863	0.333214	0.223474	1.20316	0.383137	0.132066	0.0917175	0.978359	0.465629	18.1487	0.135697	0.406015	5.09527	0.294427	0	0	0.453659	0.378668	0	0	0.769151	0.322783	0	0.363706	0.155213	0.172283
AAL19294	2.5088	0	0.671469	0.222084	0	0.556821	0.444397	0	0.354084	1.18948	7.17262	2.75641	0	0.670281	0.915315	0.341205	0	0.512591	0.934009	0	0.165673	0	0.702982	0.661046	0.277514	0.930591	0	0.797729	0	0	0.325927	0.387794	12.1741	0.226028	0.22543	6.21006	0.653894	0.581237	0	0.15113	0.490576	0.219102	0	0.465877	0.537653	0.712819	0	0.129268	0.286968
AAL19295	5.18604	7.92129	3.47519	21.4185	39.8373	3.54686	1.26056	4.1411	12.2641	32.2489	32.9628	3.91917	18.1523	5.73725	9.11003	37.2878	1.8964	10.2545	13.7582	4.47766	0.197871	32.4418	3.67327	8.6847	13.0922	23.2293	2.39356	3.6205	3.28414	1.00354	0.71366	4.94038	30.9589	2.83454	7.13491	10.8782	0.683354	2.60324	18.5567	0.361004	14.6061	0	17.697	3.75582	3.21072	0	0.241186	28.485	6.34067
AAL19296	2.58332	4.12936	3.74516	5.20248	24.2382	1.24228	4.08977	6.63045	5.92476	3.98065	8.34902	3.95332	2.54842	3.73853	6.63679	25.1208	4.08745	4.28851	7.29328	1.0037	0	7.27211	7.05766	4.42443	23.2177	14.3256	0	3.73748	5.88934	2.04503	3.63575	3.46071	50.8118	4.16026	4.52646	19.3967	1.09414	0.972564	6.36678	0.505762	10.3194	0	13.0491	3.89768	5.39782	0	0	8.21937	10.5638
AAL19297	7.63215	5.83467	4.01353	7.39187	7.491	1.50455	5.1033	3.56901	18.0042	19.3426	37.5357	33.0803	7.43552	6.14684	5.09632	5.6155	3.06024	4.72173	19.5015	7.662	0.488351	9.38566	4.92138	4.46542	10.1571	5.0747	4.9228	2.5474	1.94528	0.71301	3.81622	5.90597	32.626	2.44294	7.53094	21.6612	1.24482	3.42659	6.69839	0.371236	9.39937	0.538202	4.21441	16.2788	5.59091	5.2529	1.1409	10.5421	7.40152
AAL19298	11.4899	19.3227	28.0399	14.1865	33.0978	8.74839	17.1566	41.7779	25.4732	55.6224	81.8108	53.8079	36.8769	37.5513	8.0419	29.8369	10.0746	13.5903	24.1357	39.8057	2.3632	116.574	20.7089	25.4181	26.1607	17.545	22.3721	11.8737	4.77496	2.17917	11.3869	31.5862	74.2291	11.9152	38.0278	27.8583	3.34566	25.7738	44.0496	1.21847	43.3335	0.679418	26.6011	27.376	22.0073	21.6619	3.00575	20.2829	12.6361
AAL19299	10.3466	7.90986	6	13.3304	11.5516	6.48984	6.34492	9.62177	10.73	13.5864	23.989	38.2457	12.1299	16.1453	5.15628	15.5095	7.40252	12.3968	15.6033	25.1688	2.70333	12.8746	11.6756	9.24553	17.1427	9.54466	9.34313	7.25218	2.5639	0.890292	2.91236	12.0528	46.2341	4.34676	22.5959	23.1614	2.66744	9.14546	15.5218	1.23301	17.9701	1.27684	15.452	13.1674	8.77301	12.462	0.470728	18.8329	4.34806
AAL19300	5.60248	0.319835	0.696186	0.575647	0	0.769757	0.691133	0.34237	2.2027	2.71319	19.3999	2.17743	1.25011	0.694954	1.89802	1.41506	1.01309	0.79719	1.61398	4.04253	1.71772	4.69378	2.00436	0.34269	5.17913	1.54375	1.03892	0.661674	0.912307	0.158396	0.225283	1.60828	67.933	0.234348	1.16864	18.0282	1.01695	0	2.63004	1.09685	28.4108	1.13584	2.4257	1.32832	0.743259	4.43435	0.209373	0.670129	1.48766
AAL19301	4.71179	1.17682	0.512318	0.338891	0.87254	0.708072	1.94963	0.503894	0.270159	1.27057	10.9451	3.30485	1.0652	1.02282	3.72462	0.780997	0.465951	0.391097	1.18772	0.457671	1.39046	3.73045	3.35225	0.504365	3.3878	0.426013	3.82267	0.486921	1.17488	0.349686	1.07759	0.789011	93.9294	1.12096	0.687995	15.7938	0.748362	0.443472	1.45157	0.345928	6.8978	0.334341	1.19003	3.46568	0.820437	1.08773	0.154076	0.789028	1.7516
AAL19302	34.8614	24.3796	7.58103	3.76106	21.5191	2.09554	2.50867	0	0	0	7.04177	25.1927	5.01527	7.56761	5.16705	3.85227	0	0	3.51505	3.3862	5.61146	8.17798	15.8736	3.73167	3.13319	0	22.6264	3.60261	0	1.72483	0	2.91885	325.859	0	2.54515	65.4387	7.3826	6.56228	0	1.70629	7.12119	0	0	13.1496	6.07021	0	0	5.83783	0
AAL19303	21.4728	5.18094	20.2053	4.66238	8.80308	2.72762	10.729	13.8649	14.8671	56.4362	57.6134	21.4936	9.72542	26.2672	11.2093	7.8795	8.97462	6.72577	18.9548	1.88896	5.91279	61.9673	18.0789	20.1229	9.90432	4.68879	8.41462	10.7183	4.15638	11.5462	5.47395	8.9554	189.531	7.35504	14.6712	30.8549	9.9526	15.2529	19.9703	5.07647	23.9821	9.65955	8.18609	7.82441	18.8123	11.9718	6.35922	8.68421	6.02454
AAL19304	4.12338	1.11175	0.518561	1.9152	1.66822	0.7167	2.48818	0.765052	2.55221	1.77598	4.17451	3.00723	0.653442	1.20783	3.33803	1.93237	1.9494	1.68242	2.08379	3.08832	0.938269	0.932322	2.12635	0.850852	5.57226	0.766586	5.6749	1.72499	5.32306	0.629239	1.76194	1.29777	53.1006	0.814597	1.04457	9.32534	1.05206	0.748126	2.61201	0.583572	1.47936	0.620428	1.20453	3.23807	2.4913	6.05543	0.623813	1.83022	4.43237
AAL19305	4.2402	0.983313	0.942786	1.50432	1.60568	0.295821	2.16279	0.939816	3.06356	1.70622	5.64487	1.83796	0.281751	1.27178	1.99721	1.04878	1.11238	2.72809	2.48104	0.819461	0.301772	1.31938	1.54057	1.16646	3.06452	1.75863	2.96595	1.70734	2.85491	0.260881	1.37287	1.51574	15.1363	0.952074	1.10354	0	0.521089	0.727867	1.22732	0.189256	1.46802	0.14966	0.976596	2.32036	1.28537	4.54437	0.160926	1.88368	3.49561
AAL19306	1.90357	0.202853	0.588733	0.365099	0.376007	0.0610264	0.438345	0.108573	0.814943	0.860408	5.02423	1.07892	0.12519	0.661152	2.20697	0.112186	0.240953	0.589879	0.614192	0.295839	0.108945	0.238159	1.38682	0.54337	2.00739	0.489556	0.658927	0.786865	1.08492	0.100461	0.357209	0.637522	3.37311	0.22295	0.14824	0	0.376244	0.0955535	0.20851	0.149072	0.483895	0.216118	0.512825	0.382943	0.41248	1.64059	0.199189	0.212512	0.943532
AAL19307	5.55537	1.39687	0.868734	1.31093	1.97275	0.330185	2.33574	0.320419	3.03495	3.61648	10.5911	5.17946	1.27259	1.04786	1.85034	2.20722	1.4222	2.96359	2.86995	1.64915	0.509069	1.90357	1.87585	1.44323	7.00132	1.11368	4.86156	2.16738	1.6009	0.543547	1.08933	3.57476	9.88835	0.383815	1.56766	0	1.05749	1.03399	3.79468	0.439941	4.39754	0.496073	1.26121	3.78597	2.52157	6.91673	0.35924	3.32397	5.24423
AAL19308	25.503	6.27166	15.0736	15.2386	20.8283	2.59431	13.6936	10.4899	29.6951	18.1374	19.0207	62.8783	9.03125	14.1952	6.97842	21.678	11.0192	20.3543	28.4838	12.1954	9.89431	11.275	18.9818	16.7995	47.6051	12.0613	21.6455	13.1775	16.4918	4.65897	8.1449	13.1403	36.153	3.87732	17.1869	0	13.7097	10.7092	42.7085	12.4824	13.6249	9.74428	18.828	34.4827	15.7132	26.2671	8.981	24.8028	39.7461
AAL19309	166.012	20.9499	55.7355	87.981	129.442	8.40346	32.6955	7.47533	1539.01	10.7709	35.2983	264.453	7.18288	10.1158	6.9069	193.103	58.0645	104.435	1628.08	20.3688	18.7524	49.1925	55.6988	14.9646	169.622	0	45.3678	18.0588	54.7783	3.45842	9.83768	43.894	99.09	20.4671	5.10324	234.304	7.40136	6.57895	129.205	34.2125	19.0381	19.84	35.3085	189.835	24.3425	80.6832	96.0008	87.7899	64.9632
AAL19310	10.5108	70.9604	24.5959	7.43528	38.104	2.31912	6.79843	3.80858	11.9113	18.8256	32.0715	12.2792	10.9787	4.50962	6.64695	33.9969	8.76536	37.4019	15.3608	3.07486	9.55409	21.582	5.06747	2.54142	86.5091	27.4291	13.1623	8.07619	9.02103	5.8734	4.142	8.36558	26.6887	2.86038	6.21119	21.8853	5.18498	5.58648	2.64126	0.823122	6.98285	1.40392	3.49791	12.351	7.29204	13.0172	4.52881	18.8437	36.7754
AAL19311	11.0815	43.543	31.3785	18.958	68.3758	37.3916	35.8233	20.9274	15.912	24.9451	27.3098	35.2904	27.7865	32.6531	43.6233	67.296	22.0256	27.7111	22.3019	55.4102	3.72257	99.3917	17.8543	29.3257	41.9967	46.0729	53.8823	22.3366	30.9663	11.2076	26.8731	45.603	24.4043	43.1907	34.0282	37.7264	7.62883	28.0176	105.956	1.48022	41.2518	1.43064	48.3752	29.771	40.5443	51.1982	5.81724	18.2217	31.8541
AAL19312	10.5344	36.2714	34.2262	31.7143	62.3789	49.9801	50.8313	20.359	34.558	34.0594	26.6746	49.4669	38.9859	25.8352	46.6741	56.4995	39.9439	41.4559	39.7559	67.7168	29.3917	73.2983	25.8037	35.4804	42.7746	47.3964	54.0876	39.8325	30.6096	33.8414	42.7839	58.5756	25.1671	46.337	30.3518	51.7058	31.79	30.0282	59.0347	2.04402	56.9224	1.92216	31.4524	29.6314	63.8511	54.3706	10.3097	31.1391	39.1617
AAL19313	707.39	0	0	0	0	0	0	0	0	0	0	992.966	0	0	0	0	28.577	0	0	0	0	0	822.382	0	0	0	0	0	0	0	0	0	0	0	0	177.585	0	0	395.669	0	0	0	0	3315.45	0	0	0	0	0
AAL19314	44.6046	4.15335	2.19737	3.39503	10.5856	2.29074	16.6099	0.833621	17.2816	30.5621	47.1486	72.3463	19.5446	1.0654	7.06046	16.3659	2.53524	2.48022	35.3683	5.30006	2.27708	99.0486	42.6412	1.57609	29.2686	9.65807	3.93497	0.581779	2.40645	13.9698	7.009	2.3568	24.8245	2.69452	2.52931	26.419	71.2113	0.73366	11.9181	1.56849	9.94691	1.41353	1.09374	207.418	2.21189	5.19855	0.396505	14.7575	14.1669
AAL19315	51.0102	5.26468	3.44721	14.5137	15.2329	2.24054	22.383	2.19926	69.7152	32.0844	35.1787	73.705	8.87554	2.51108	9.39814	13.3507	6.91444	19.0432	99.659	6.86648	3.72398	28.5683	44.5515	5.09054	41.7016	12.5506	16.6842	5.51219	9.0652	11.1922	11.1701	11.5686	27.3305	4.9395	4.41033	33.8632	76.3486	2.5404	15.8386	1.57272	16.5406	2.91848	6.1678	142.195	5.44583	13.6489	1.51305	47.0286	29.9825
AAL19316	37.0402	6.96561	17.6891	48.8938	21.5191	12.5732	28.8497	14.9128	115.933	88.6348	84.5013	112.626	12.18	12.6127	13.7788	61.6363	6.89492	122.979	203.873	3.3862	1.87049	153.337	15.8736	3.73167	9.39957	14.7092	0	18.013	27.3197	0	9.81274	33.5668	16.9879	7.65571	5.09031	51.4161	11.0739	9.84342	7.15987	1.70629	15.8249	0	0	181.465	16.1872	24.1436	6.83982	223.297	3.23993
AAL19317	117.752	9.96093	6.47643	10.2911	28.7743	30.7449	28.3267	36.558	15.5911	11.0737	14.9086	36.7691	9.04806	7.683	13.4345	28.4741	9.32203	14.6171	15.7978	16.6022	5.41912	90.8232	150.126	163.001	1035.64	16.7026	157.158	12.2438	31.457	1.21725	20.4563	10.95	39.2359	4.7393	125.354	30.9034	4.79874	10.1154	9.04199	1.33092	16.987	0.918816	7.8489	35.6546	13.1523	174.871	7.36754	15.5038	1016.28
AAL19318	12.875	3.54833	2.65377	4.65713	5.53157	2.79188	8.06081	6.837	5.26342	9.89326	20.8605	7.13093	2.20107	6.8006	6.80304	5.25312	4.3877	7.64231	6.61141	6.84674	13.1052	22.6241	62.8541	33.2226	100.724	6.52135	24.648	5.11031	6.73459	0.594771	6.15222	4.73515	18.8083	2.13993	29.8399	13.2973	15.5926	2.77715	4.6012	0.320934	3.78261	0.310184	6.07228	6.65728	4.63038	21.9489	1.50091	4.36924	82.7252
AAL19319	33.3659	7.20735	75.6522	70.5674	21.0783	2.74647	15.9205	21.6024	134.296	120.058	126.293	42.7295	20.5596	82.3045	12.2372	28.6989	41.9491	138.724	121.235	68.9064	4.25788	12.4106	42.8406	16.4744	46.6837	42.6151	30.4351	82.8778	2.5698	1.54673	10.2379	52.5506	36.4334	10.9139	41.0823	44.3338	5.47448	102.077	13.8289	0.235401	39.6798	0.682549	37.656	27.9376	68.6709	26.647	9.12171	106.01	29.9478
AAL19320	3406.91	151.65	804.609	142.32	421.646	3.25874	148.733	285.535	323.27	1987.12	2666.46	5667.97	295.533	96.1076	22.7664	336.972	253.044	121.496	318.406	9.2152	39.2683	1104.83	1856.76	229.221	46.2876	74.3407	21.9912	28.7121	2.89667	104.608	79.1594	80.5684	60.0402	10.4171	281.013	180.811	817.991	257.674	612.382	4.6435	331.299	11.5405	160.883	7704.58	105.41	18.7727	51.4098	331.926	86.9117
AAL19321	6.81086	22.5776	45.2217	14.9129	11.0155	3.95667	3.1578	1.32965	10.6513	3.2682	4.57967	10.1663	23.9895	1.42887	3.1075	16.1636	1.96725	27.2571	14.4537	1.49184	0.588622	2.31617	2.66414	0.939455	10.6486	5.59868	4.50952	5.10166	1.04209	0.470414	1.49252	10.2569	14.9038	0.508603	1.1747	129	0.271043	15.3504	13.3686	0.572749	22.6752	0.570863	7.94286	5.51739	4.54211	4.72748	0.382652	31.5676	5.84554
AAL19322	10.3192	0.60532	2.196	2.01552	2.61804	0.455262	4.41462	0.161992	6.07955	7.23565	8.87311	19.3171	2.08577	0.438423	2.84381	2.0086	4.25415	19.2995	7.48382	4.85537	3.16967	4.17522	2.3278	1.78358	10.4827	0.27391	3.93252	1.56535	3.0216	1.87362	2.02525	8.37051	9.26025	1.88499	0.774119	10.4595	3.60876	0.427702	2.17771	1.26037	278.031	0.967357	3.06058	9.82736	5.01133	2.44779	1.58504	10.2097	11.2621
AAL19323	6.51617	1.0738	4.12932	3.59474	1.45963	1.42139	3.86731	2.18397	6.53249	5.96236	9.66135	23.1192	0.883593	2.87763	4.19512	1.78157	4.08156	28.5935	7.80296	2.61005	2.19146	1.82801	3.11998	1.61075	11.9785	2.52668	2.44163	2.27702	2.06749	0.63815	2.49597	8.14435	8.18978	1.18019	2.4326	8.07031	2.21927	1.31512	3.75275	1.15737	434.602	1.90671	2.17172	16.8656	5.3027	3.22567	1.96824	6.92959	11.088
AAL19324	6.14286	1.2482	2.11319	2.42626	1.7481	0.751019	4.61528	0.71261	4.39369	4.04291	9.25355	21.1734	1.42082	1.56702	3.04521	2.85327	6.26003	28.3459	4.70309	3.23621	3.84341	1.4166	2.18076	1.24823	12.1273	2.51029	2.97332	1.80759	1.7802	1.07148	3.10649	13.0063	5.05513	1.067	1.52026	5.91897	2.82223	0.31358	8.38234	0.896891	513.57	1.06386	3.57627	19.8247	4.06093	4.42255	1.57974	8.05503	9.44406
AAL19325	10.8586	1.79131	1.92716	2.60146	2.59522	1.67244	4.02656	1.2563	7.58637	8.71734	10.116	17.3465	2.56679	1.92375	3.45177	2.80119	6.33434	26.5837	6.42112	4.68435	4.04722	4.38746	4.25808	2.05167	8.22415	1.93792	9.43031	2.97107	17.0906	1.71307	2.69752	13.0712	8.57304	2.01403	2.48267	5.01539	3.82981	1.22204	10.1587	1.11969	445.423	1.44779	4.52854	20.4995	5.45467	6.9939	2.7092	8.82649	7.64239
AAL19326	56.8231	208.533	85.2062	82.7546	228.302	109.948	128.14	55.6625	99.0138	82.3779	85.0314	143.5	78.5827	91.4783	66.7126	217.873	160.398	89.8653	91.5352	399.096	83.2026	132.825	118.498	128.705	150.128	154.027	151.886	175.886	434.333	127.096	76.1867	129.723	51.0601	161.213	112.428	171.13	126.173	77.2161	203.852	52.0694	171.279	50.6753	186.824	198.659	159.479	187.22	38.5257	73.3087	188.865
AAL19327	20.7503	7.12118	5.19453	7.93686	23.7643	4.51382	23.8915	12.3516	5.28901	15.8293	27.1408	25.8931	5.0137	15.5008	14.3125	22.3662	12.9368	10.7098	6.57217	12.4774	2.0861	10.7302	11.7155	10.0374	84.2416	16.3588	21.1526	7.5631	13.062	1.37673	19.0714	11.2181	89.1924	5.00853	13.5527	15.9457	3.55176	8.00039	7.98522	1.45522	12.9167	1.73105	5.48749	32.7384	9.73457	22.9669	2.39318	9.01615	81.4433
AAL19328	7.21354	3.43466	0.712021	11.6571	3.63798	1.03328	8.92402	9.97948	9.01122	30.2717	34.4741	9.39495	3.28047	19.5459	6.79415	4.61309	4.56544	9.58003	8.17093	12.1649	0.131759	5.3286	5.17146	3.94295	3.75199	4.44056	7.17223	6.59806	3.32402	0.242997	5.09775	8.6355	70.2759	4.40409	6.27492	9.21914	0.390029	8.5517	8.06959	0.721158	8.24893	0	2.48087	12.6899	7.69666	6.23591	0.963608	18.505	1.36934
AAL19329	14.6975	15.9979	17.452	9.38304	33.8702	16.5589	34.2074	17.3646	7.57632	19.7572	28.8397	20.326	13.2101	25.6049	41.4383	37.6175	13.9973	32.9967	11.4039	27.6277	1.38191	40.7171	13.8944	21.2166	124.295	15.322	33.4328	17.7633	17.95	1.2189	24.1918	20.1112	38.8426	16.0254	28.9412	37.761	2.48999	25.822	36.108	0.54809	28.8218	0.953518	22.9088	29.7361	16.1838	44.2055	3.80825	9.00102	114.791
AAL19330	27.5723	23.465	12.1399	9.8421	44.2511	18.8451	31.4154	10.921	18.8537	21.0071	27.7439	34.728	11.3542	22.8328	61.5524	35.9974	23.6308	48.8236	18.225	72.311	62.6822	54.6191	21.68	14.9757	26.341	61.9231	47.7213	13.4025	19.7159	19.5533	19.0073	12.9535	26.8267	23.0613	18.0424	35.4626	73.8523	12.9755	23.9097	1.94931	13.6981	0.869548	30.6922	29.6212	21.6341	49.271	6.61184	12.0133	22.0185
AAL19331	20.02	12.9169	7.8523	7.41428	30.0543	16.594	22.1286	9.96541	13.3572	27.8201	36.5864	34.1651	12.6397	13.064	59.044	19.4357	18.9829	39.35	11.2748	45.822	61.8723	93.8597	12.3312	22.8172	28.2655	47.2512	28.728	7.52322	21.3267	15.9637	18.9343	14.0437	11.0425	15.1346	22.4504	54.3491	64.0109	8.22229	27.9897	0.513101	20.6475	0.495914	24.1234	16.6078	16.5636	33.0745	4.8754	11.557	23.2745
AAL19332	164.851	23.6969	26.8222	26.9549	36.3109	20.5315	36.8688	153.214	43.5201	45.3215	68.035	79.8571	7.01975	31.5804	55.3128	30.4044	45.4116	55.1269	48.7892	228.553	91.6324	125.196	67.5022	333.119	80.1561	140.113	6.15797	20.0999	32.4449	23.0019	29.7107	28.2009	25.6389	13.5432	215.425	479.59	70.3234	24.1107	17.5376	3.25067	26.2719	3.36621	26.3592	54.3974	31.3892	24.0933	15.5126	22.2434	149.902
AAL19333	121.602	25.917	391.761	681.032	101.417	70.1721	105.786	245.064	1487.42	146.571	183.403	521.974	185.715	359.782	2.13612	181.554	578.07	1796.19	1918.18	142.789	67.2755	101.426	132.888	129.588	120.463	646.319	98.2174	509.362	33.8829	49.2015	101.925	602.741	143.653	104.444	303.033	385.508	52.648	223.817	71.0395	2.11621	148.181	0	436.8	414.239	604.79	89.8314	59.381	1057.08	172.786
AAL19334	29.7752	89.022	98.027	73.7239	118.779	39.8396	83.5271	64.1523	59.1723	50.6146	49.4092	37.8786	156.56	69.197	34.5286	100.139	72.4761	116.165	78.6888	136.108	70.3095	104.858	81.081	91.3933	71.7107	72.2459	102.06	114.353	58.4202	66.5633	64.7537	88.8459	53.871	81.3429	104.003	70.3572	39.1589	97.4616	129.662	14.4238	80.8981	15.7866	166.51	78.7331	72.0011	87.123	15.0833	57.1025	56.1836
AAL19335	56.3628	3.23934	12.1925	4.9557	12.7594	1.82724	13.7811	6.71843	12.7814	48.4016	69.7933	98.4646	6.45559	7.62515	2.90353	12.5404	5.21051	4.96218	17.3683	8.07057	0.652399	22.1058	17.6476	6.7247	29.6881	5.61896	5.26118	4.08375	5.48624	0.300798	7.34421	6.95671	16.6084	2.52186	8.43328	26.6281	0.536447	6.10355	12.0701	0	8.6472	0.287598	3.07098	112.978	6.8221	6.0818	0.397605	14.9318	22.4125
AAL19336	7.72701	14.9246	2.53917	2.74174	13.2279	3.7158	23.391	3.08505	6.85237	6.58831	15.6081	9.76644	2.13857	4.77115	14.8122	10.7016	2.8935	4.31857	7.68721	20.1147	0.331674	10.1508	11.7866	3.63934	48.9833	4.09864	18.7232	4.25875	12.0374	1.73313	16.4937	4.09743	11.2276	6.1842	3.46001	12.2252	0.927265	2.71511	6.77112	0.403412	3.43742	0.584849	4.16335	14.4176	2.21253	34.0113	0.943315	3.27801	16.8521
AAL19337	2491.14	341.797	1360.09	1857.11	1164.83	17.522	191.548	365.879	1697.73	3783.65	2885.14	1571.08	322.242	528.42	36.3829	1052.79	301.613	3136.48	1536.09	99.8441	6897.34	3151.82	1948.14	348.156	59.2912	586.293	139.405	99.0905	12.0229	199.635	238.053	1082.22	744.892	57.8371	452.512	1395.7	2145.13	798.518	523.056	204.998	1011.21	323.325	410.732	454.273	851.286	155.836	8079.08	2382.23	19.9617
AAL19338	1144.18	25.6393	123.4	30.4564	74.9836	7.71334	48.9402	19.212	99.0795	393.477	972.849	1029.49	38.3273	38.3781	16.0605	44.4293	51.4349	17.3966	120.758	9.1403	55.9976	204.19	494.205	16.4828	24.6032	48.4701	33.3136	3.97818	9.14176	33.437	20.1665	12.8926	171.673	8.76693	31.8522	242.016	379.985	18.5186	68.5212	7.53669	42.7157	14.5685	38.8907	1504.64	25.3226	27.648	69.934	64.1061	9.5405
AAL19339	40.322	6.38831	4.38684	18.4376	10.8546	1.64731	14.6262	5.98361	52.2455	29.7355	67.234	29.6091	3.2385	6.11417	12.4112	7.066	7.49784	23.0313	63.8989	8.20754	1.2866	32.8133	15.9228	3.66685	13.3413	7.15802	25.5684	6.01805	10.3313	1.2429	8.19595	7.12258	60.4484	3.5524	6.08563	46.0831	3.62718	5.15863	6.56647	2.06787	6.29774	1.37742	4.32591	113.017	6.36242	25.0423	1.64291	32.841	9.97543
AAL19340	55.9409	78.8397	92.9866	81.3299	165.327	75.2617	100.547	23.5647	182.556	279.524	216.161	229.086	108.65	79.9678	70.6351	152.889	109.458	131.147	179.807	240.079	170.926	184.623	114.818	128.355	137.092	131.685	136.917	132.919	97.8393	114.852	49.1618	161.609	84.1446	89.714	112.859	162.836	143.245	69.6124	138.923	205.248	265.141	247.138	128.992	99.8661	160.808	229.103	139.304	126.787	91.7564
AAL19341	42.6399	34.0793	5.88733	25.5569	35.5953	51.5063	46.7568	12.1601	74.5091	31.6005	36.0925	41.4304	37.8908	27.0338	36.3146	29.6171	41.7652	40.1118	57.3246	76.1293	19.8279	68.1136	42.9913	12.1715	81.0254	27.1704	68.5284	22.6617	61.9126	27.7272	43.0079	30.7711	37.2392	63.3178	23.1255	93.1075	20.6397	13.3775	64.2211	2.98144	38.7116	2.0171	63.5903	50.3953	20.5061	74.9986	7.17082	31.7918	72.0859
AAL19342	34.9642	42.3676	28.3423	44.779	63.123	86.2382	216.652	38.2764	59.6677	47.2722	54.6777	89.6251	46.9781	50.0553	55.7234	54.5062	52.2287	70.4008	57.0131	594.807	20.172	86.6069	52.2121	34.1267	70.2822	25.9246	309.407	52.0616	114.422	27.9762	173.869	67.8666	105.393	85.3142	37.7683	253.856	24.3627	39.3482	131.574	3.68026	43.2797	3.20129	131.416	56.0435	46.4355	351.331	14.3592	52.0028	55.905
AAL19343	860.625	185.903	264.375	596.913	266.483	85.0095	591.866	326.362	3465.38	837.261	571.325	1392.18	318.184	301.608	3.67738	254.974	488.748	775.362	3752.49	809.745	67.8924	1724.25	745.618	207.155	468.277	251.244	652.179	215.374	296.954	139.942	432.118	333.414	280.275	160.733	249.971	1207.56	177.329	364.289	336.315	0	77.7115	15.8448	469.976	2150.6	181.447	429.575	29.2074	934.825	380.466
AAL19344	87.1534	30.2568	41.8535	43.3305	60.2533	15.9785	56.6017	49.8645	40.2265	53.3822	58.0945	90.212	27.6735	75.8336	25.1893	54.4133	39.6457	61.8513	50.0894	370.153	11.8074	112.83	49.853	29.1537	68.1468	43.6022	120.203	52.5755	52.6214	14.122	44.5406	35.4822	90.0552	23.8443	53.7663	104.001	13.727	57.0097	66.2287	2.45279	41.3424	2.16449	42.3729	133.222	45.5265	77.9637	7.40979	45.4255	48.3963
AAL19345	220.714	146.699	219.037	204.243	533.354	66.3819	210.898	223.223	539.947	230.005	283.124	312.616	34.1688	273.092	90.5337	417.051	143.05	350.537	490.668	140.272	138.039	107.467	303.223	285.784	412.278	228.953	177.219	480.944	148.704	80.4568	194.278	242.333	140.851	136.804	411.983	836.338	88.0201	264.987	144.559	26.1347	181.237	17.2223	168.575	213.31	321.188	254.938	76.9852	233.193	510.911
AAL19346	33.2091	101.195	25.5711	46.0072	80.7767	41.5301	60.409	27.0813	43.81	24.5851	30.0105	25.8848	221.802	33.8932	51.0565	78.4484	41.8623	61.2349	50.1806	84.8814	9.81725	196.669	53.0702	39.6414	140.634	45.8796	81.7033	68.1455	145.786	48.378	48	48.2261	74.5063	104.846	43.1738	58.878	11.7793	38.4374	137.087	4.01205	74.9837	4.36238	135.678	65.1508	42.6493	92.2506	7.46695	35.481	97.5393
AAL19347	18.3743	24.3778	21.6301	16.123	31.0317	12.3703	19.7807	5.50203	27.4759	23.6697	27.0197	33.9299	21.1773	17.0182	9.80419	29.7252	18.7228	32.1499	26.0856	46.2609	11.3573	19.6552	24.0954	28.7946	59.3184	17.1003	35.777	37.0649	15.08	10.9819	13.8609	29.5379	17.8425	24.3719	24.2538	58.3384	13.8524	19.2307	73.0596	4.96431	45.2737	4.69372	49.0059	20.5704	34.1271	51.2406	6.92169	27.4462	54.6451
AAL19348	11.3849	7.92167	5.59236	20.8469	11.1119	2.89844	12.5686	2.8648	38.337	14.9425	22.1851	23.7312	2.35633	12.8707	8.36439	12.9062	14.4958	34.4644	38.5705	19.463	10.0612	14.7676	10.9168	8.02893	24.0759	6.91083	22.6024	15.2256	15.5729	8.16436	6.59773	11.7527	25.5854	13.3735	9.23107	18.7488	7.14786	5.44596	7.92253	0.47201	10.2631	0.608267	12.7195	17.6624	10.5727	29.6837	1.19132	30.6385	21.0123
AAL19349	8.35869	25.1983	7.58579	14.9516	19.3574	18.9783	29.957	3.49026	20.2993	16.0162	14.9403	16.8895	15.1063	7.64937	18.3852	17.1305	19.9961	18.5358	21.2466	25.1196	7.23286	21.824	12.8213	13.2526	26.7498	8.74553	34.1912	20.3095	30.0242	6.77494	19.5713	17.3905	11.7078	29.3177	10.1525	21.5941	13.9356	5.27538	26.2289	0.677158	17.3995	0.528616	20.0696	11.8688	24.3785	37.7532	4.98809	16.6186	23.7048
AAL19350	11.9543	32.5053	7.98719	13.0465	27.7197	21.1825	31.8665	9.11577	13.5892	10.5717	14.1732	12.6379	15.1255	13.2383	28.1952	25.6155	15.9952	17.5585	13.8352	32.4115	1.67323	23.6537	15.383	12.9075	37.5573	17.6067	50.6009	22.1829	54.5058	2.4687	21.4694	18.7125	28.4589	41.1664	15.4819	28.9205	2.14632	11.1535	44.8338	0.966691	20.1724	1.03266	43.3194	26.9371	16.1696	48.9545	5.64264	9.87867	28.1131
AAL19351	104.419	74.9613	48.3804	67.4203	60.3551	51.2358	98.1235	42.2809	67.0307	132.65	118.502	717.34	172.162	51.9861	188.923	47.6811	44.9828	118.474	62.7961	115.62	63.6388	353.28	523.003	41.1828	136.019	128.891	175.208	50.6316	73.5958	17.668	75.8354	71.3658	335.409	44.5782	74.178	66.4043	162.499	53.8159	104.773	5.20183	74.1028	5.42981	78.9166	63.4996	74.3932	189.9	25.9955	87.7408	113.194
AAL19352	29.1954	22.8112	8.13761	24.1205	16.7957	15.8411	34.9842	11.7005	38.9479	25.2882	26.7119	175.236	21.5861	13.1486	84.9822	18.3977	12.6823	36.7201	37.8911	30.2182	19.8569	69.1856	183.675	9.47098	39.1616	38.02	62.3656	10.8639	31.3137	11.7678	28.1517	17.843	129.43	17.8632	17.434	29.9128	42.0576	11.6406	18.9533	3.53895	17.9224	4.18551	25.4702	14.8208	23.7443	74.4542	9.33303	30.1506	25.3761
AAL19353	42.1864	40.8322	14.2396	36.3603	37.1249	43.4837	130.007	14.5365	60.2138	32.4219	31.5937	22.2023	20.0142	26.6773	109.427	27.8802	25.8159	69.8974	59.7971	166.937	41.5611	30.2486	39.8486	39.2653	220.484	18.1821	100.912	21.4551	131.129	9.25872	94.8655	43.9254	53.0393	88.9374	44.8608	124.892	22.4762	13.8449	113.197	19.1842	55.1095	14.4017	158.249	21.6323	26.0459	120.359	69.1689	40.0287	91.2844
AAL19354	17.5316	35.052	4.97033	18.1897	26.0549	34.5257	39.3779	6.09488	22.5677	8.30162	14.4799	9.99349	16.9654	24.6788	76.8162	25.1909	15.7102	23.6157	26.5773	68.8514	5.87688	14.4139	18.0436	7.43508	23.2899	20.5578	88.1399	24.4326	78.9207	12.9092	34.6532	10.7365	60.3569	87.3813	7.80158	27.9389	6.7889	7.62699	40.6018	1.96134	12.4098	1.89565	68.597	17.4664	17.3147	79.146	4.65908	15.695	20.1108
AAL19355	9.83066	9.14504	3.31767	3.94099	7.00332	5.15366	15.1459	1.5856	8.87068	7.10222	12.1097	8.49485	2.80867	2.84535	15.0643	8.19186	3.77389	6.39409	8.18974	10.7072	0.691755	8.05255	4.87984	4.48523	12.5144	6.1004	17.7817	5.56252	11.2058	1.40335	10.1159	5.74817	22.8458	12.1037	4.42395	10.7608	3.89065	3.21565	19.5945	0.315516	7.22778	0.228711	7.97778	7.58639	5.0885	17.2626	0.674546	5.99118	8.50729
AAL19356	772.897	1844.53	881.423	558.895	4270.07	392.561	507.597	740.677	438.433	1508.86	1979.24	1458.34	1344.56	500.776	547.918	3649.08	892.189	748.667	538.4	451.165	732.681	2452.97	1193.19	745.793	1942.86	889.899	441.804	1481.91	655.19	741.962	300.131	1959.3	1142.12	488.453	764.595	542.242	1470.25	722.858	2055.41	1137.08	2693.43	1110.85	809.698	1804.82	1821.17	424.614	1026.71	715.95	1629.23
AAL19357	44.9619	23.4123	8.88864	11.5634	47.0974	6.71577	39.6105	5.82833	10.6244	16.5857	23.6683	42.7434	15.4569	14.591	15.213	29.2082	23.7136	15.4935	25.8271	24.351	5.7021	48.9016	23.2645	8.16729	87.9219	10.3478	32.7193	24.9216	37.856	4.31431	27.8045	53.5021	23.6603	15.2596	13.7271	35.8054	7.93466	5.6424	32.4601	9.20276	16.8227	8.70116	15.1411	89.32	45.8666	45.2929	12.6531	14.6022	73.1895
AAL19358	10.3944	72.6011	5.15414	16.209	47.1639	53.2452	45.7904	2.96431	21.1444	23.8627	18.7443	10.5534	19.7898	23.6322	123.667	38.3536	32.4164	22.0571	23.5738	55.6036	1.5519	42.336	22.4301	4.77312	31.3027	18.1605	138.839	28.4577	114.105	4.6509	46.0921	14.9338	101.01	138.239	6.33495	29.9742	2.16933	7.37284	79.205	2.83134	14.7433	2.47995	73.6597	35.3208	19.9354	113.511	5.04429	12.6637	18.1446
AAL19359	25.7686	167.118	55.4566	77.6904	168.095	215.96	256.676	51.3009	31.5626	27.1781	26.8905	43.2189	252.727	63.1622	310.709	144.873	111.54	105.464	48.8211	161.391	31.525	137.106	61.512	85.9823	155.996	93.5155	277.805	129.447	308.617	98.4937	159.414	136.53	304.379	283.016	66.7633	100.469	34.913	54.137	149.975	164.463	91.4109	162.303	141.869	78.0975	108.632	262.459	32.1073	51.7819	116.206
AAL19360	165.993	686.29	534.647	415.655	707.687	472.855	735.338	254.044	333.14	733.283	276.888	332.076	806.107	362.375	519.86	682.496	678.709	881.148	427.994	624.132	710.417	834.059	767.349	561.085	787.498	328.624	947.822	1126.82	622.568	1453.16	685.095	1100.11	368.148	1049.9	578.858	532.06	739.332	431.035	697.432	1678.46	1097.59	1736.46	1077.97	338.729	966.045	1057.23	422.777	399.753	697.062
AAL19361	57.5153	237.113	44.0884	168.155	227.296	225.185	241.25	31.1351	121.93	62.9034	45.1285	69.2515	214.934	86.5552	356.343	198.903	138.796	251.321	148.179	166.785	61.1253	165.433	96.2895	61.3799	197.554	102.774	335.402	169.726	205.294	167.061	171.892	124.927	90.6178	360.051	72.3602	121.137	75.4592	57.8413	175.872	5.73085	126.713	5.20956	273.503	81.9321	97.0532	392.886	29.5126	158.58	144.993
AAL19362	60.0814	187.625	50.5979	83.0757	168.182	207.359	238.62	37.2523	65.0268	52.2191	49.7714	87.0657	191.267	64.6741	318.248	167.247	143.61	168.213	66.5696	197.372	104.968	71.5797	62.6295	62.1452	201.069	368.414	269.899	52.0429	201.705	233.468	166.266	100.666	35.2289	304.058	52.9327	203.926	184.919	51.4654	113.968	18.9658	112.617	20.9811	128.898	81.3813	103.833	269.92	43.2668	117.173	214.443
AAL19363	65.2288	56.1914	18.1203	14.1588	0	23.6666	39.8002	40.7687	27.2326	44.2972	77.0035	34.0044	37.3756	54.2646	26.862	0	19.0348	21.2679	31.5065	25.4953	27.4958	47.6461	51.9322	36.793	96.0464	24.8618	34.4773	22.281	28.9398	17.3154	35.6216	22.4998	22.9786	19.2138	51.5574	61.1685	29.1159	25.2925	20.5364	3.67056	26.3828	4.43452	25.2543	30.6446	18.4991	60.5939	21.2532	17.2677	98.7375
AAL19364	17.0334	7.38729	3.36913	7.74956	0	4.95278	10.8702	9.03746	17.201	18.0676	35.6333	10.3279	4.38537	8.71365	13.8823	0	8.35694	15.2563	19.5978	21.5472	3.0606	20.1958	8.17679	4.2968	35.5072	11.9703	19.8825	6.87726	10.0843	5.85358	7.06174	5.30666	18.999	7.73254	9.40875	23.2278	5.48067	4.77226	6.94246	0.20681	6.47339	0.449736	6.93664	14.1847	5.39539	15.607	0.414508	14.0629	31.8081
AAL19365	73.5466	167.946	156.382	46.6003	113.28	61.472	137.101	374.539	41.7676	621.147	679.836	497.544	162.093	270.143	71.6342	124.615	260.999	95.6396	42.3752	252.415	22.1735	771.865	187.774	173.199	140.385	119.061	179.573	173.361	48.9033	35.3488	110.41	134.3	109.224	143.309	308.361	155.899	31.5208	217.554	100.701	3.77116	102.382	2.98214	238.825	246.239	173.596	177.87	14.2008	50.1437	142.563
AAL19366	307.799	129.518	82.7446	840.662	130.858	21.0751	150.206	65.398	74.8001	419.007	542.678	346.949	36.1956	124.487	117.628	85.5944	192.87	1391.12	114.275	49.8951	623.848	194.141	323.462	111.717	60.8233	217.229	574.183	162.201	64.478	94.3988	473.357	440.328	57.0703	142.35	91.6726	1001.95	436.421	79.0436	15.0714	437.789	219.297	315.897	22.6525	274.336	195.924	984.437	1808.24	558.103	64.4108
AAL19367	12.9477	294.611	1915.08	148.153	273.19	150.942	35.5752	81.7373	230.002	305.675	181.648	129.226	397.117	356.583	40.94	263.778	550.278	236.566	201.443	48.6291	31.1565	53.0153	38.9462	153.716	23.6968	161.669	73.8494	1525.92	21.0201	553.874	28.659	856.616	73.0013	723.249	72.9872	106.16	139.423	1016.56	213.381	73.0511	911.927	97.7769	123.274	56.3564	1155.76	73.1856	68.0503	177.464	25.0875
AAL19368	8.41662	11.6191	17.3046	8.25488	29.4719	8.09486	10.6818	25.5301	45.2749	36.5496	40.8025	24.5894	10.3787	13.7306	11.3408	26.3798	12.1065	14.4803	37.3403	12.486	2.46324	60.13	26.3041	62.9021	10.1777	11.8068	8.93899	10.5955	8.50371	4.39141	6.89193	19.3473	9.76205	9.85775	33.2936	24.2114	4.69903	4.60898	19.4862	0.299601	31.0512	0.651524	27.8279	31.7472	18.1194	10.5982	1.6013	17.8101	10.5244
AAL19369	40.0209	100.528	112.423	127.4	109.852	61.4855	131.206	131.623	101.084	147.684	162.099	154.659	188.514	160.664	69.2297	101.084	62.5006	145.128	114.455	98.547	48.6353	146.799	72.1817	189.607	147.987	179.2	113.346	170.803	58.9492	29.2129	100.069	168.151	135.755	96.6383	185.783	93.9394	33.2405	115.448	112.725	17.0952	215.172	19.473	134.422	111.826	228.546	154.543	30.7286	115.933	155.347
AAL19370	159.576	44.8172	27.8367	47.361	36.5892	57.6748	87.2192	13.1962	67.5763	28.965	21.6636	51.6203	17.2068	41.3056	53.215	35.8088	29.0123	65.3299	70.9296	51.4152	37.7442	32.7339	141.974	65.055	98.1529	65.8274	105.162	67.5719	33.6848	16.7178	61.2694	75.1204	102.124	42.6307	56.9992	58.602	32.9082	28.9803	167.689	8.8053	144.718	10.8834	80.0971	36.7131	67.4698	146.423	29.2632	80.0947	75.5597
AAL19371	451.806	403.265	40.3293	99.9018	306.007	19.1434	55.2229	144.85	195.36	105.833	103.856	48.4427	327.495	31.651	18.009	289.59	60.2554	75.0032	236.384	70.8129	40.3512	303.109	328.676	44.3581	42.7616	218.79	367.328	211.542	23.782	9.49209	34.426	436.112	377.522	82.1554	38.9381	82.8282	85.3188	52.7258	1418.48	2.62922	553.964	3.53947	462.256	53.6948	275.485	364.057	6.27349	163.525	39.9392
AAL19372	491.43	595.403	168.42	271.386	419.767	230.786	280.702	257.062	347.127	64.7639	93.9595	181.475	90.4555	155.137	133.223	364.246	182.132	233.621	369.501	167.887	530.077	102.196	351.842	292.688	197.361	412.175	482.746	358.696	338.121	75.2357	377.346	554.546	467.362	180.277	311.677	149.431	295.772	136.454	664.383	141.458	580.405	156.155	387.636	148.204	600.822	461.152	243.991	269.272	198.379
AAL19373	23.6967	4.41693	7.47782	14.1649	3.63876	18.6836	1.10871	6.30418	34.4138	31.5856	43.0285	17.0854	23.8172	10.5667	1.52239	4.14527	17.1175	21.7404	30.7995	14.4448	18.5461	112.121	15.4033	10.469	1.32451	7.6717	103.911	9.82998	22.1436	6.42976	1.4613	44.9815	37.9844	32.4126	8.41182	30.268	53.6936	6.30481	26.9655	0.786886	65.7116	0.570397	30.1152	18.142	21.6952	78.2491	2.7162	25.3517	1.24512
AAL19374	34.3635	48.3506	4.05706	24.6268	31.2968	40.5701	68.7063	2.11254	87.2118	18.5169	21.6133	32.3291	5.27773	19.2965	70.9191	24.3752	31.2555	41.811	78.6748	29.7407	47.3418	9.84717	27.1712	4.93387	42.9052	36.7128	91.884	14.8	57.9343	18.5698	75.5272	35.1462	38.7958	33.0172	12.4989	51.2059	77.042	5.2678	67.6178	1.9337	39.1559	1.16808	37.4185	50.2948	25.415	95.7651	5.38293	39.0062	35.1875
AAL19375	66.3216	13.8395	56.0567	30.0838	28.8905	14.4711	25.1634	13.9516	51.0492	229.311	314.997	172.029	31.6487	54.4977	21.7281	26.7512	57.1369	48.8398	57.0909	118.88	12.1953	55.6068	55.0387	21.5947	47.8669	49.3698	45.8277	41.0008	24.3372	12.6431	14.4329	41.4394	16.027	18.0164	35.7412	98.819	37.8092	35.6966	132.31	1.11906	54.8238	2.76758	105.641	216.922	56.5944	43.7777	12.578	56.9803	50.3725
AAL19376	26.1856	63.224	33.1888	47.2535	100.505	74.121	91.1032	25.6897	47.2536	31.5064	40.3509	47.5111	58.2764	41.9798	103.9	83.3073	79.2668	68.8234	51.1613	139.816	14.6724	53.5561	32.0214	52.8372	128.918	108.69	141.663	40.8337	115.506	58.9915	57.6194	76.9065	19.3939	89.1152	64.9767	64.879	41.9718	32.8807	194.769	2.30237	98.7514	2.04724	144.786	57.8196	52.494	156.519	15.9154	50.1255	103.99
AAL19377	44.4784	82.1042	47.2691	63.7672	115.979	68.0153	130.654	39.1679	40.121	31.3148	34.2834	96.9576	49.2628	90.4927	113.497	95.256	123.909	151.074	34.2266	171.801	8.86695	59.1987	57.453	83.8274	193.621	80.6765	163.305	91.2365	141.281	37.0519	96.7006	119.045	91.0832	114.16	99.7823	73.0608	15.055	53.9489	193.556	4.00786	138.781	3.69755	170.715	147.919	73.6239	160.164	16.8448	65.5698	170.191
AAL19378	134.071	142.096	131.833	352.176	313.763	193.418	285.242	189.511	366.311	400.605	237.845	308.254	289.917	374.552	184.316	226.736	245.337	566.096	366.756	203.834	31.2763	324.083	180.487	192.183	301.766	729.423	355.635	263.847	461.796	79.6006	179.666	371.902	215.882	390.86	364.292	101.604	53.081	219.455	488.458	7.98864	323.879	6.61805	689.009	357.955	299.086	252.988	35.073	299.675	286.042
AAL19379	19.099	105.768	14.1016	16.0337	64.1133	92.6975	65.2196	14.0185	16.7552	13.5087	19.6477	16.6103	68.2428	41.7465	141.694	55.2648	51.2243	21.2758	19.531	167.308	2.06071	98.7635	41.2012	16.4447	125.842	57.7243	182.892	37.6622	320.848	9.74906	63.4834	24.0478	79.4857	153.528	19.9327	36.8305	3.40365	14.8522	187.083	2.41107	30.3014	1.95509	111.341	63.27	29.0763	143.21	5.95189	10.3464	87.7612
AAL19380	7.18715	9.39963	3.41003	4.51138	11.6154	7.85499	10.1558	2.60864	7.5924	6.04075	9.15047	36.5141	1.86204	5.7994	47.3448	8.66398	10.7516	4.62787	8.95962	18.4471	1.77622	17.984	34.6098	4.28963	14.7198	5.98623	46.9301	4.77146	94.4618	1.6379	6.1917	5.25173	31.2601	10.3947	4.96097	15.5352	3.32078	2.13185	4.65197	0.341115	3.20319	0.247267	13.2016	9.46375	3.33722	24.938	1.02554	4.15771	9.06799
AAL19381	2.26626	0.945012	0.571391	1.30399	0.77852	0.758129	1.19121	1.18019	2.89257	2.55074	9.8719	19.3008	0.324006	1.82522	5.21859	0.17421	1.55904	2.4863	2.06648	3.06267	0.930473	1.29441	20.0998	0.843782	1.55861	1.23535	3.06968	1.87358	9.77146	0.312006	0.443759	1.12199	12.6411	0.519319	0.805692	8.3495	2.75436	0.296764	0.647578	0.385816	1.18081	0.223736	1.19453	2.55704	1.28105	6.1871	0.309315	1.65002	1.17215
AAL19382	4.58249	1.14453	2.40825	4.11989	7.49593	1.99706	4.0808	2.32781	6.69999	7.32596	9.95055	34.1869	2.2132	9.45015	3.50921	6.58289	3.17215	4.99228	6.00664	6.12029	1.41377	6.9874	34.5588	3.67893	5.97188	3.24553	4.8331	4.61719	2.28527	0.34009	2.62005	4.50823	13.9565	4.23499	3.93105	7.68021	3.09326	3.12694	1.64702	0.336435	3.01623	0.487749	2.89344	4.71016	4.32208	6.87624	1.04893	4.65221	5.00414
AAL19383	5.60248	1.40728	3.43452	3.49993	4.90086	2.46322	2.442	4.51928	9.6919	3.55181	5.30265	34.6211	0.94745	10.656	3.8593	4.66969	4.81216	4.51741	7.10152	4.22911	2.4048	3.15422	47.6673	4.11227	2.99238	3.08751	5.81796	4.23472	8.11953	0.69694	1.7572	4.18152	27.1732	4.07766	3.45918	6.35281	3.11863	4.33895	3.41905	0.626773	2.12173	0.363468	4.85139	6.81066	4.90551	8.57307	0.921241	3.48467	3.09432
AAL19384	7.88756	6.80433	8.27673	22.9083	8.90293	8.18808	17.5865	4.49878	28.4844	13.5816	16.9945	22.9915	8.60439	14.9297	7.81854	8.19022	9.50862	27.6012	25.0455	15.5661	0.859848	14.5675	15.6201	12.2224	25.7454	8.69362	21.4524	18.9415	18.1244	0.594667	12.4048	19.875	34.5203	17.963	12.5774	16.6523	0.318162	7.91865	35.3819	0.49023	16.5951	0.284286	26.8146	21.3834	21.0445	28.6715	1.31009	24.404	31.6491
AAL19385	11.3159	1.26733	1.42109	1.28563	2.13555	1.03981	2.73857	0.98663	1.98365	2.3101	5.47414	8.08866	0.474016	2.33648	1.36741	2.80353	1.50536	2.77592	2.55812	4.2566	4.88819	3.44923	9.51744	3.20954	5.3896	1.04267	3.36817	2.86019	2.05395	0.456459	2.43455	1.44834	10.1664	1.39288	1.01033	7.26726	7.32651	0.542702	1.18425	0.507998	1.72751	0	2.3301	2.00095	3.14591	5.32448	0.527944	1.49665	6.10908
AAL19386	9.03005	1.86796	0.61606	2.13946	4.40676	0.408698	2.26288	0.545338	3.1187	0.916716	5.32182	7.80363	0.279469	1.10695	4.03096	3.94442	1.68091	3.31556	3.08497	3.4672	6.29289	2.19308	9.86808	2.36534	4.73582	1.53684	10.4806	2.37136	4.11727	0.756893	1.49516	2.84635	10.9938	2.23967	1.61326	6.95109	9.89894	1.27986	0.698203	0.499173	1.6975	0.36184	4.72234	3.20575	2.26912	7.45558	1.44515	2.91757	4.10729
AAL19387	51.4176	38.5679	41.8789	28.4364	64.7512	26.8865	39.5633	19.3614	44.5748	17.2305	16.4025	51.0424	6.40194	78.2154	27.6229	59.1346	26.3286	38.6732	41.8779	80.427	30.5701	15.7702	30.1556	54.1485	87.339	10.5916	46.6561	68.0959	53.4886	28.9799	22.857	55.3946	43.0496	43.5583	57.9241	86.0305	28.3318	39.8429	176.072	4.82152	62.0596	4.34515	71.2775	46.6976	76.6466	54.087	12.7109	40.683	68.7874
AAL19388	39.7045	27.7849	47.0041	19.8978	51.6826	19.0933	42.2389	37.0998	36.4244	83.5668	94.0231	51.334	30.8652	97.5489	27.2639	45.128	24.9552	35.4774	36.8975	55.1658	3.69128	106.189	29.9926	52.333	66.3044	27.2631	41.8017	46.8169	28.5732	5.28681	26.3176	36.1543	40.5927	27.4303	52.8986	38.7614	5.19218	53.592	55.917	1.79109	36.6779	1.35026	31.424	60.0713	65.5881	48.9976	7.9456	24.2055	66.3866
AAL19389	149.544	265.192	373.883	114.769	342.62	233.593	226.517	462.959	306.32	258.55	194.205	340.085	671.271	448.496	111.747	297.032	337.036	188.437	320.77	421.469	277.287	405.619	312.29	539.905	304.02	277.726	272.258	526.953	208.475	289.233	194.35	308.369	330.329	358.774	478.978	220.924	184.417	374.281	1038.66	36.2994	384.717	49.7679	405.135	245.44	547.517	291.289	110.833	133.887	342.758
AAL19390	21.6485	26.7233	13.6713	28.4671	39.5155	13.2992	34.6153	9.79398	40.6559	13.4132	20.5135	22.7414	14.7592	16.4684	23.967	35.5701	16.1762	41.6582	45.5303	30.2978	1.02168	23.7702	23.0692	18.7327	53.3786	22.9551	69.4444	34.9983	17.5708	1.79451	27.9157	21.7509	112.191	40.3891	18.4696	28.8742	1.7762	11.6919	43.0187	0.84323	22.6382	0.707752	42.5961	30.8161	21.4725	73.8917	2.66855	30.5961	50.3094
AAL19391	94.6753	50.4452	9.15035	4.53962	0	0	0	13.4998	0	0	0	187.813	0	54.8049	0	0	34.9533	0	0	0	0	103.644	21.5545	27.0249	0	0	0	32.6128	26.9796	0	0	42.2769	760.532	0	46.0802	50.776	0	11.8811	0	18.5355	0	17.9147	31.8822	233.313	7.32678	0	0	5.28472	0
AAL19392	7.79964	1.82645	1.84377	3.34445	11.0887	2.1501	3.57498	1.95513	3.46371	6.36904	23.1204	8.27832	4.3944	2.81828	6.79387	10.628	4.43331	4.48644	5.28963	3.8604	1.62065	8.15782	5.74566	1.78679	1.6431	2.0602	6.1908	1.80713	1.30245	0.825877	2.57299	4.19279	121.519	1.1928	2.49536	6.12808	0.673317	1.87032	3.26502	0.505762	5.1056	1.52287	2.20831	9.86413	3.41401	7.33992	1.3516	3.92666	0.738729
AAL19393	9.91959	2.49855	4.67161	4.87745	0	6.41807	3.87629	5.55491	4.41217	9.04139	19.8183	10.1406	7.84824	2.71448	11.0729	0	16.1328	8.82248	7.46805	5.41908	13.1091	10.549	8.92398	4.11859	1.64258	1.79737	10.6133	2.93241	4.52285	8.5665	2.26757	6.84567	102.78	1.33784	4.00289	0	4.53236	2.80654	2.37067	1.83613	7.0081	2.59369	5.34473	14.2228	5.69466	8.21614	3.20833	10.5506	0.715171
AAL19394	185.506	284.472	476.762	280.244	90.1171	572.232	401.726	187.741	171.911	152.452	47.9812	829.665	1251.15	123.863	320.181	255.153	1607.6	405.975	320.409	240.544	1318.94	859.551	453.24	378.901	237.075	34.8176	840.359	472.792	107.554	1887.73	128.205	501.505	113.046	27.1035	172.431	223.752	970.06	125.483	58.5431	146.676	843.963	207.08	133.701	781.643	656.002	882.608	196.777	881.804	163.854
AAL19395	240.998	370.106	934.392	248.973	107.207	609.154	597.385	383.402	308.793	109.872	56.324	1838.27	6384.66	245.002	355.822	286.997	2699.48	345.52	441.812	314.183	1101.57	2041.79	460.252	631.072	292.14	38.4171	1308.22	549.556	120.327	1637.01	210.235	718.408	118.585	17.7872	272.791	256.367	1090.32	239.199	85.0849	177.422	852.942	219.343	219.325	1472.49	966.435	1171.56	200.077	828.155	191.029
AAL19396	155.546	396.513	699.237	175.301	151.455	476.244	394.743	147.296	203.974	79.4426	30.6591	1181.97	1889.75	164.833	405.437	295.249	1445.31	270.088	291.158	281.703	820.715	508.636	337.563	380.804	215.108	29.6393	897.199	489.746	104.916	1597.64	117.048	562.633	96.0248	20.844	179.865	210.573	808.755	139.315	48.9498	135.073	938.686	171.968	172.349	817.992	785.881	829.365	136.347	550.987	121.477
AAL19397	89.2031	471.554	705.764	198.567	252.301	503.246	402.784	123.813	201.514	34.9351	18.283	961.037	1034.43	134.484	467.602	414.483	1010.42	316.847	344.981	191.328	684.432	329.657	207.161	373.282	237.35	35.5414	737.823	358.537	117.19	1339.16	125.933	422.66	126.97	18.8331	158	344.253	634.205	140.249	54.9918	103.133	747.731	122.588	142.013	439.948	629.54	771.442	134.798	587.301	115.388
AAL19398	156.274	764.803	1685.21	363.785	549.037	648.043	553.266	504.171	199.257	66.9368	29.3414	889.818	3393.73	214.201	655.554	796.64	1037.58	489.768	354.289	214.651	704.476	1165.11	199.208	723.359	463.059	62.078	1194.35	437.886	187.452	1380.98	238.978	428.903	529.863	14.9671	305.988	627.208	548.604	357.149	137.715	78.3752	684.321	87.0506	197.52	241.393	574.509	1141.73	162.535	947.169	266.289
AAL19399	10.6757	45.1521	5.50952	33.4762	35.5156	37.8769	42.4624	3.14648	48.0783	6.54859	11.5559	13.6535	16.763	7.98353	46.5155	33.5054	21.563	44.8064	54.0579	29.2929	4.03428	16.0566	25.1191	15.4846	16.1597	10.2466	73.9969	46.1563	58.5741	17.2662	25.5638	25.7975	27.8419	105.922	10.7998	32.7644	5.40858	5.99989	49.8524	1.44006	33.4634	1.5658	68.3234	16.0919	17.2192	86.2226	5.34499	33.7359	13.8998
AAL19400	39.979	241.927	103.891	86.9121	148.736	63.0243	136.622	59.1495	96.5163	17.9716	17.9725	56.1208	65.7809	99.531	97.1851	154.124	81.1397	131.938	96.2603	71.0087	111.092	35.3985	137.829	133.339	72.6191	31.7439	127.984	304.299	108.788	105.059	93.1564	105.001	127.41	272.496	134.483	97.373	73.4599	100.719	197.556	6.59123	125.425	4.43657	248.408	94.6068	111.52	157.661	21.0743	47.518	72.4111
AAL19401	853.456	176.99	949.785	687.564	267.435	39.539	133.482	457.705	413.349	645.975	816.678	1468.15	85.7969	512.128	93.1596	308.185	75.9751	639.882	596.902	46.8536	161.875	140.416	446.263	397.111	364.164	55.507	170.767	166.311	193.693	77.6724	57.396	176.602	188.822	77.3605	452.69	1205.31	228.445	371.454	68.4474	55.3746	295.799	64.7217	48.7313	1111.2	314.586	216.637	219.106	2263.93	504.538
AAL19402	149.73	1217.26	761.13	785.207	1188.42	1288.58	761.716	354.218	183.22	94.5903	67.6517	147.211	2737.72	753.467	1276.08	1156.31	945.762	726.375	237.154	1146.54	341.942	548.971	647.697	673.449	628.458	444.302	889.519	1772.51	1537.89	1042.97	711.354	800.031	1389.17	1594.31	579.847	610.237	421.639	686.353	1832.29	240.085	885.924	256.37	1436.82	274.564	1199.78	869.11	171.322	563.354	452.703
AAL19403	217.327	307.402	1053.08	326.221	468.087	259.797	262.242	691.473	278.785	635.137	630.454	855.776	501.912	755.361	339.586	461.852	351.636	390.539	378.091	487.789	101.191	433.777	273.249	1473.61	370.123	444.352	275.732	314.296	196.642	230.969	185.074	522.242	242.702	594.642	1300.34	516.272	139.89	824.892	776.193	154.809	538.577	159.614	545.791	629.865	540.619	276.648	118.684	291.146	597.49
AAL19404	443.41	334.371	546.487	472.702	458.823	422.951	472.387	468.918	391.944	285.366	262.484	433.769	418.49	454.588	749.654	410.578	293.061	657.218	435.147	708.675	222.007	287.382	420.132	1203.06	1285.22	417.901	648.969	431.01	312.31	344.808	447.668	402.752	411.583	615.132	929.755	477.117	392.185	431.548	824.233	154.341	454.704	168.542	637.485	559.02	406.076	801.613	163.292	451.828	1069.3
AAL19405	126.222	216.029	558.654	216.21	283.208	271.251	113.212	151.215	107.912	129.08	77.4414	200.239	133.759	247.816	155.956	282.38	94.7639	249.095	121.241	218.265	163.214	214.792	15.3189	531.95	246.333	135.62	285.12	283.914	133.635	138.696	97.7468	255.705	67.0995	200.171	357.263	357.752	360.766	294.414	356.817	35.4684	280.452	40.5319	218.967	131.301	235.419	371.233	75.1571	225.981	262.823
AAL19406	3820.7	7380.85	8236.88	9576.09	8117.96	2092.04	2005.71	5451.74	5860.36	11704.6	7995.63	5480.19	3505.93	4165.23	805.393	7503.12	7519.86	13095.6	6017.36	509.547	13299.3	3006.21	14426.4	7272.76	1325.71	3216.4	2590.18	3393.3	1278.91	9329.76	2279.4	12484.8	877.714	5142.25	7117.2	3111.24	6822.27	6561.93	9317.19	15024.5	21485.7	20320	9769.49	3038.29	7078.27	4140.92	31425.9	21539.4	2018.29
AAL19407	82.696	190.584	32.0606	45.743	161.499	51.1106	89.6703	60.2428	54.9399	59.2614	66.9737	44.6302	138.657	37.3755	69.9318	152.345	66.5764	78.9645	62.7113	110.403	34.6763	159.292	68.385	53.6214	147.792	228.319	189.69	37.7775	30.9767	20.1239	75.8127	96.2884	104.904	134.392	60.847	85.8587	53.0413	45.3274	214.733	22.9304	128.591	23.2838	175.361	88.263	91.0263	230.852	13.6674	55.0269	135.956
AAL19408	10.3773	5.92422	15.0445	2.77226	7.32075	7.12899	6.18747	22.1957	17	54.3675	57.4944	24.7033	10.8465	11.5852	8.78911	5.24215	18.5306	9.59798	11.9581	13.8238	30.5441	40.3409	4.38764	20.9469	9.0602	40.7472	19.2437	0	5.91444	4.98766	5.21606	18.122	13.9228	3.90669	14.7196	20.2744	8.79042	15.0692	104.738	6.09501	27.8601	14.3064	88.3633	18.3412	9.9812	9.58256	46.9257	8.19233	7.16441
AAL19409	58.3798	25.5452	18.9131	35.2802	54.115	18.5069	30.7923	26.229	48.4705	32.1636	43.2166	123.779	20.6985	26.4314	15.7266	49.0141	32.2009	62.5887	73.136	23.8229	27.4388	46.8233	43.6604	22.3434	28.1399	50.6409	60.9639	12.1335	15.9859	6.19643	19.095	20.7535	41.3796	18.5264	17.144	80.1119	13.261	18.6635	56.8023	4.59738	31.2679	6.66509	44.8107	107.077	19.0813	48.1866	18.7703	29.4924	36.3732
AAL19410	29.0052	74.6857	30.9002	20.5407	99.5504	36.9847	53.7206	36.3808	42.1409	17.7968	21.4206	33.2961	36.5975	50.7507	43.0554	92.3546	31.5647	41.6581	58.015	70.1665	2.81678	38.67	35.7368	26.0747	123.053	46.0734	94.7238	34.7213	47.2747	12.9872	39.1593	43.3399	43.2573	63.1778	41.7005	65.4618	6.67051	41.5052	97.039	0.925026	49.8063	0.894043	74.2513	49.7429	23.6452	128.95	4.53206	31.2089	130.368
AAL19411	9.59759	2.42964	33.4945	13.9184	8.7498	4.26031	11.7255	14.1188	21.2747	32.3885	30.457	48.2344	8.28266	59.4292	4.49715	8.7532	14.5948	25.7231	17.8656	25.7148	2.2742	10.1061	11.825	14.5038	16.6117	23.0355	11.9511	86.1675	4.70275	1.20326	7.48112	20.1586	21.7011	9.20636	23.0818	39.0826	1.76578	49.5723	13.5573	0.578159	13.5787	0.345137	14.3905	20.6006	26.7791	15.2388	3.63545	15.7374	17.8233
AAL19412	8.83746	12.9492	8.0533	11.8045	17.4564	6.47589	20.8351	24.6628	15.6356	15.174	25.8416	20.2505	2.49088	18.636	7.23542	13.5788	23.9709	12.9942	18.3307	52.6492	3.8837	9.67465	11.2097	23.0641	33.8889	10.045	19.1195	15.3082	23.9848	1.91556	14.2146	7.11749	29.2319	6.34592	45.3486	44.6884	2.13887	10.1398	12.7918	3.13083	4.81397	1.67224	10.6287	47.2399	7.52309	16.7099	3.96323	13.8124	37.2336
AAL19413	9.28579	21.0479	9.09239	6.04369	12.4786	18.1544	6.2659	112.524	11.3117	8.35053	15.9893	70.4043	3.02842	22.7348	8.24282	10.6311	22.7853	10.6137	8.84093	6.26935	1.8949	11.4986	4.5054	274.013	15.8704	24.2236	12.6465	75.9501	8.93624	2.04861	6.08447	8.71791	45.6407	4.59098	490.425	42.9434	2.06316	8.59647	107.049	1.31132	9.1766	1.81469	6.76666	87.9202	21.3463	17.1492	9.71666	9.8907	13.6948
AAL19414	28.0986	24.8635	33.7525	87.6232	46.5825	48.7404	38.9959	50.6549	87.9189	53.503	63.2438	150.5	78.9496	56.9292	32.3259	50.123	26.0402	79.9642	93.899	35.0911	4.73826	59.7945	41.5814	59.2958	38.963	41.3741	39.0794	44.3856	43.4679	2.58185	23.445	51.4215	69.7069	29.9713	58.6119	94.9933	3.40025	64.2266	34.6255	1.96469	29.9742	2.27866	37.5112	105.078	64.5363	47.2599	7.61312	103.181	45.8862
AAL19415	12.9297	7.35296	5.43119	16.9539	8.43142	15.0261	16.9626	6.94919	26.1563	12.6182	16.2061	21.8161	13.3547	9.73965	29.3521	8.05972	15.4747	19.8958	24.4694	29.5621	0.924992	19.0154	14.9826	11.3562	18.6527	14.2682	33.1373	12.6765	17.053	2.6573	13.1813	13.8236	44.0899	21.3321	10.5531	31.3383	2.63282	12.7311	16.3417	0.519258	10.9409	0.799848	18.2538	28.9122	16.0868	38.2676	2.29831	20.8469	18.9184
AAL19416	11.0432	6.58663	4.4923	17.1183	8.95323	12.0081	16.2731	5.006	33.1143	10.9718	14.0497	23.6539	5.65024	9.49345	28.6315	10.2724	15.3085	18.5514	31.6426	18.5074	2.72382	9.58896	10.6571	6.84557	20.9761	6.95445	33.8047	11.5484	8.73636	5.02343	13.9415	13.4966	40.5388	16.7708	9.04911	21.7458	8.2724	10.0525	15.8426	0.677651	9.99586	0.608171	15.1528	18.7507	15.8423	31.201	1.89719	22.688	16.2986
AAL19417	8.38656	7.44759	0.540373	0	0.920322	0.448108	32.7235	0.797233	0	0.574351	10.5406	1.58447	0.306417	5.93358	15.1005	4.11883	2.9488	0	0	250.539	6.39972	6.55789	1.2729	2.39393	1766.78	0.449343	324.173	1.92595	3.18656	0.737671	74.4913	1.24833	15.1912	2.45564	1.63276	25.4879	49.7287	0.701636	0	0.729743	0.338397	0	1.8828	1.96833	0.865365	445.726	1.46262	0	13278.6
AAL19418	9.71238	4.79165	2.43367	3.58763	5.56592	0.922576	19.0174	3.28272	5.83001	12.6378	23.7358	3.87379	3.23315	2.77641	12.5589	5.29996	4.74302	9.43512	8.70482	192.313	3.65425	6.63825	6.49709	2.36166	722.12	2.42843	176.815	6.69124	2.32353	1.61365	50.1877	6.66617	15.9355	4.5993	2.45114	21.3501	32.8071	2.61824	4.72827	0.704256	8.03382	0.680667	4.3609	4.19717	6.18004	244.697	4.1405	7.58995	5643.37
AAL19419	27.9834	28.1929	29.4838	30.4453	38.3421	23.1229	46.7409	11.4647	52.0663	36.1962	33.7555	49.5253	14.4831	19.2788	39.3341	33.971	30.3077	26.8913	63.1072	100.149	6.68249	42.9928	40.02	59.4023	92.2411	42.192	80.835	65.7382	54.3608	13.6503	34.5577	36.8276	43.9294	43.5074	42.7017	70.4952	21.5341	25.0766	65.0816	2.00624	55.8202	1.34241	64.9026	57.92	47.582	79.3404	11.5478	29.3043	352.816
AAL19420	530.622	87.6849	269.575	159.234	354.585	36.5251	100.711	90.2528	854.214	1867.61	2540.55	1381.53	152.862	61.4731	73.3831	321.113	96.8098	51.4864	774.346	105.746	20.5274	469.033	566.16	233.672	393.15	229.08	30.1259	43.0249	46.8965	226.729	32.366	75.4886	48.9758	49.2157	180.528	505.42	181.102	66.4568	452.963	41.857	585.938	47.508	143.519	1179.83	105.313	38.3155	24.653	364.378	287.064
AAL19421	60.4477	30.5702	52.2832	22.9909	44.5224	15.109	136.051	85.3164	114.667	138.927	204.19	133.56	62.5509	96.0782	61.2814	37.4361	112.394	67.3521	100.824	48.8295	9.08861	186.505	55.6699	57.9056	216.574	64.5548	102.848	87.2423	14.0142	1.89245	88.4382	69.9979	119.095	30.399	63.8286	49.0866	5.20719	78.686	15.7114	1.87212	37.0819	0.775461	56.5826	143.245	91.9734	109.744	15.0091	29.7383	193.99
AAL19422	11.9168	13.8816	11.5828	16.1844	18.6787	7.56348	20.8033	15.4375	25.4055	21.5891	32.5887	25.5952	10.6136	29.2689	27.879	18.3398	17.1301	17.8125	27.4754	33.2915	1.07688	32.0069	12.3901	13.3036	21.0911	17.5416	31.5642	15.117	77.2127	1.03121	15.1827	17.3538	75.575	15.4264	20.4578	32.3441	0.939973	14.095	9.67105	0.680086	15.6459	0.766858	14.6224	33.2228	18.2354	34.0371	2.72618	17.7743	24.6792
AAL19423	15.7632	3.3596	43.8771	17.5354	33.2125	28.2998	16.9395	228.366	5.78439	31.0907	35.6616	72.1899	35.2473	98.5488	49.8427	24.154	31.9249	9.76945	27.1257	14827.9	8.11944	40.4295	19.1401	86.3921	3001.2	48.6476	92.7606	16.5071	75.4663	15.8062	10.6488	25.3404	61.0788	17.2314	111.708	78.9048	16.9134	68.0491	41.4396	3.29187	17.9365	8.35171	297.266	39.3218	28.3015	77.6319	8.79716	8.44698	8332.09
AAL19424	31.1506	0	0	0	20.5104	0	0	0	0	0	0	14.1246	0	12.0215	0	18.3585	6.57173	0	0	1258.72	0	0	9.45597	0	433.017	0	0	0	23.6719	0	0	0	0	0	0	100.24	0	0	34.1213	0	0	0	41.9602	6.26661	0	0	10.8653	0	1513.15
AAL19425	91.848	205.466	59.2424	165.721	130.266	70.3464	33.686	36.5203	112.64	82.4784	65.1039	538.742	284.596	69.9655	147.864	129.319	58.5858	384.889	121.481	1019.33	7.20557	175.745	78.6202	38.1973	188.979	162.821	237.829	19.8259	375.865	10.0616	22.4107	68.4286	158.93	56.0342	41.1791	165.914	10.3601	41.1695	58.3154	6.38525	78.2917	5.7176	60.0835	568.789	27.6153	354.313	10.5395	153.405	254.256
AAL19426	55.4353	35.74	37.2903	73.4695	43.07	33.0559	37.4452	118.252	131.547	86.5593	91.3721	139.756	14.0969	227.625	55.2145	47.3724	58.4749	153.255	140.408	215.671	3.96583	183.968	72.3593	74.3724	44.6412	36.533	70.9999	89.8265	36.6499	4.82725	28.191	41.2161	258.544	34.9524	124.114	135.375	4.0697	63.7236	57.0786	1.01296	33.6863	0.839168	56.004	442.177	58.1731	43.6819	4.64061	80.0822	39.5674
AAL19427	2072.13	506.482	1910.35	471.705	834.5	481.297	382.192	3876.92	484.463	303.795	268.201	7924.15	113.287	6046.97	208.725	907.008	2135.87	739.743	697.789	824.63	38.8589	1021.73	2228.24	2920.1	336.305	371.062	378.658	1945.93	266.582	79.6287	336.931	567.644	3489.99	478.61	3892.19	1364.87	132.07	2363.05	1718.83	17.7239	311.407	14.2752	1006.04	10775.4	882.752	213.635	28.9454	464.905	362.719
AAL19428	211.252	94.1951	282.836	176.572	148.611	124.401	90.6785	422.352	153.68	588.448	697.718	670.769	87.8687	1323.29	103.418	118.604	123.85	174.486	235.575	371.513	19.4083	1344.12	310.173	397.356	106.058	82.5667	123.159	422.526	119.556	18.7771	98.0619	89.369	700.605	103.093	613.46	475.853	22.29	224.922	125.443	11.0291	107.537	6.73241	113.824	808.133	266.051	101.301	26.7593	122.637	116.284
AAL19429	84.5035	152.071	64.4236	120.813	165.695	220.2	176.763	25.492	154.802	109.565	89.2614	254.283	132.526	59.6776	264.034	161.13	164.937	105.019	185.145	309.585	260.727	111.836	161.035	113.685	113.888	164.209	182.141	191.091	167.754	298.08	107.849	144.755	92.7816	312.192	71.1863	178.367	341.055	52.3599	125.152	38.4457	155.363	46.7778	159.978	232.624	175.384	215.705	82.1102	147.142	102.155
AAL19430	130.982	194.386	102.035	124.29	240.209	260.587	238.066	96.4692	97.3078	109.098	137.717	290.58	234.195	130.544	254.86	218.716	202.973	127.635	106.078	423.326	142.892	193.463	233.25	191.659	171.95	129.989	317.244	228.984	511.13	239.813	130.166	209.192	246.505	397.613	195.658	198.86	188.141	117.085	315.598	31.83	247.877	31.3345	315.516	371.193	121.638	331.737	54.8103	120.846	151.585
AAL19431	60.928	61.8723	51.2107	124.97	115.253	19.8546	86.8225	99.3475	326.161	164.883	134.364	190.818	57.2294	114.19	68.1082	95.5568	75.3987	147.743	370.508	30.9693	3.19986	181.603	88.9071	76.8513	35.6645	73.0009	86.347	81.3045	99.5186	1.58883	57.7852	79.2209	75.0924	45.4188	87.9178	49.5149	4.00744	68.6523	62.6557	1.23495	53.9874	1.95314	60.829	231.614	81.6106	78.3694	7.65063	134.534	41.143
AAL19432	16.4103	26.462	7.72303	23.2026	24.7998	29.6624	50.9984	8.21926	32.9839	15.8073	21.0879	23.4866	21.5509	18.4261	50.3405	24.9681	34.8507	33.1426	36.718	88.9427	3.62816	49.5807	28.8937	16.1361	44.6764	25.4296	70.3282	18.1516	45.0254	7.80103	39.9475	18.4902	42.5079	55.0405	20.4938	23.3738	11.7528	9.50002	32.0439	1.14628	20.9252	0.983051	39.1556	32.6852	26.3822	87.342	5.06955	21.4734	41.9679
AAL19433	39.8276	16.9769	34.6953	25.9721	46.6779	12.9386	27.565	61.7882	49.8532	91.4285	94.8228	69.7079	18.7717	60.968	21.4087	40.9983	31.5366	46.899	50.6882	50.4808	13.1446	127.148	34.8191	56.8437	101.945	40.9713	56.9842	36.7315	46.004	7.84714	19.083	42.0909	56.7733	20.0582	57.2758	39.6826	9.97122	49.8475	26.1755	7.62418	33.4908	7.13435	37.5538	73.6053	46.4385	65.382	12.1323	31.9542	115.552
AAL19434	338.353	23.0148	0	8.28451	42.6602	6.92379	37.2996	36.9545	52.8343	0	0	230.129	2.36725	16.6692	0	76.3688	50.1187	9.56073	11.6139	55.9411	12.3604	87.8167	308.128	0	165.636	20.8286	37.3795	77.371	57.442	0	28.3692	67.5085	56.1292	59.0215	42.0467	54.0534	12.1963	54.2054	189.253	0	0	0	87.2744	225.925	26.7418	26.5907	0	19.2885	267.623
AAL19435	41.5654	12.8277	15.9896	14.2078	17.071	26.9148	49.5159	32.3923	38.8866	28.4095	33.2512	46.0445	28.8922	22.8699	20.9829	24.0113	17.3207	22.1352	43.8189	53.4053	4.41621	54.0629	47.7839	44.7572	146.174	9.5255	58.763	26.0276	30.7263	4.23521	34.8676	21.0877	68.4032	18.7981	49.515	30.238	2.78885	18.9021	39.8945	1.9337	27.1999	0.934467	37.4185	49.9223	26.9437	74.484	3.87571	24.6718	138.914
AAL19436	112.237	33.7846	13.1018	11.3226	68.3815	35.0476	56.0127	43.0238	20.7267	7.63662	18.8436	42.3823	53.9226	8.01591	22.7567	74.7372	14.0686	23.2298	27.0428	22.6535	3.44119	51.6327	125.441	48.0569	205.416	14.4091	94.6057	22.5949	90.5528	2.59627	35.6953	18.3065	43.1346	13.6577	80.0265	41.4328	3.3955	9.32901	23.9495	0.856123	27.1285	1.65489	14.7258	50.5827	16.9205	88.8356	2.66921	16.5982	256.306
AAL19437	91.2834	125.238	11.1442	17.1181	84.3151	97.746	137.866	27.5079	30.5134	16.4007	20.3049	38.8351	85.3108	106.752	166.52	84.6168	56.7206	32.5161	33.0898	134.113	13.6425	30.17	109.38	24.3688	135.784	45.087	230.27	36.2056	212.317	120.242	148.965	38.7406	208.512	275.074	52.4518	33.1004	35.8447	21.9833	264.748	5.93304	57.307	3.35667	238.204	82.0787	23.3379	220.457	4.83396	15.4718	96.7203
AAL19438	41.1356	80.0982	14.2996	35.7749	98.6075	57.9847	159.127	10.8387	38.6021	28.7706	28.0271	48.6477	43.5308	28.5049	221.422	89.0619	80.1325	54.2802	45.9856	139.814	9.06319	55.0155	70.4239	28.0261	205.926	56.7263	232.775	80.0169	254.476	28.7734	123.621	71.8763	171.948	142.219	27.9236	74.4559	14.0211	19.8729	123.405	10.4231	62.3277	9.63163	108.332	90.7934	51.6468	238.008	16.9258	52.1278	216.305
AAL19439	145.894	536.454	239.084	435.488	536.035	414.722	656.436	57.9363	159.878	315.498	269.551	221.148	572.252	250.767	518.383	553.747	470.503	411.317	171.102	228.285	630.935	632.627	373.189	366.704	463.986	420.187	780.793	1094.17	635.122	873.098	602.954	617.017	367.05	820.545	219.28	169.309	520.485	164.215	549.779	184.831	539.575	183.163	559.379	212.459	629.801	1004.19	128.175	383.226	427.963
AAL19440	82.0569	250.547	58.5515	145.057	254.525	277.299	311.207	5.48465	95.5677	23.3127	24.3445	93.7443	47.5888	68.653	279.604	261.541	278.637	144.309	122.555	420.94	338.324	30.9794	229.581	104.58	193.131	82.2286	416.911	350.456	487.405	588.813	243.785	228.226	194.592	539.194	61.0312	72.0296	317.134	49.7179	357.598	103.294	257.481	123.549	275.25	109.201	194.824	459.371	73.7898	129.682	126.308
AAL19441	31.3482	99.053	2029.66	452.638	140.138	293.416	24.9828	352.302	138.407	102.64	32.614	160.497	251.107	738.524	40.7649	133.033	38.1506	458.618	154.752	23.8528	367.443	441.626	87.9848	3136.02	78.4607	31.306	235.488	1322.72	110.174	236.224	25.4671	456.473	49.7969	338.239	1356.23	221.959	212.436	831.133	266.801	16.1059	510.89	19.0805	208.083	81.7204	571.335	201.533	122.699	211.137	84.9563
AAL19442	85.2655	1184.1	123.656	277.873	834.604	263.178	377.789	92.8436	187.571	92.849	68.3014	64.2597	1072.27	179.652	365.333	829.011	248.903	292.612	165.398	233.206	230.017	320.582	217.763	177.094	128.501	150.076	410.831	330.813	271.405	486.615	385.901	248.042	292.851	649.55	171.013	201.586	158.577	122.456	755.987	32.0694	465.736	28.892	528.366	185.27	243.117	416.501	67.6434	144.89	65.8958
AAL19443	15.0265	29.342	20.8935	26.2332	29.6816	14.37	29.1467	11.8333	48.5613	22.944	29.6628	392.375	23.4706	21.0542	42.8565	24.0013	18.3721	38.6084	48.7592	30.7838	2.93181	18.7466	24.4139	29.5377	26.7648	14.1625	46.1042	31.9041	21.7998	7.70499	20.7157	33.4549	84.2986	43.7486	28.1245	49.4529	5.93041	14.1429	62.2845	2.40701	49.3289	2.32638	45.8871	616.417	33.935	40.6811	4.10963	38.6026	27.0418
AAL19444	3.96605	7.95823	8.90602	15.6829	7.83405	2.35358	6.65532	3.32094	14.3988	20.1803	24.5448	14.2335	5.02239	5.08014	12.4071	6.86294	12.6574	20.7885	17.6974	8.78664	13.5466	7.60138	4.8413	4.76928	7.15936	9.52165	10.0774	8.23198	7.88738	5.21046	4.84547	16.0522	48.3873	7.95602	5.51998	13.939	1.28664	7.87865	8.04153	8.39252	12.3189	12.4545	17.7319	74.8118	14.1839	16.2076	12.8034	17.0135	6.5249
AAL19445	17.9291	43.46	8.75541	13.7776	24.4643	57.46	35.1409	9.78881	19.8024	13.2319	22.3965	14.3204	38.9228	23.0105	82.4258	22.6275	22.396	18.5631	26.9264	35.7468	1.9746	47.1504	22.9337	11.5151	83.5377	48.5745	82.3754	15.8464	69.5126	7.61015	29.8815	13.5104	49.453	61.2355	13.2963	34.8568	9.89178	10.1249	96.1273	0.969912	30.006	1.1383	46.9509	44.8836	14.7331	64.4811	2.77713	16.5131	62.9679
AAL19446	76.3063	8.46547	9.98118	79.102	15.5172	20.7136	36.7639	17.0666	183.65	45.3185	30.2384	36.5006	38.5883	7.61314	34.852	12.6407	17.8484	43.8708	167.53	36.3521	2.04592	16.3163	73.6295	53.9687	27.5434	22.5583	94.4112	27.3646	42.0562	4.01776	22.4103	31.3349	69.2886	26.5169	40.5207	64.5228	1.98137	5.38332	39.5921	0.760355	116.067	1.25265	61.707	52.0448	26.0663	86.7228	5.86499	131.521	21.5909
AAL19447	9.63753	18.466	9.47503	12.6699	26.2229	20.4411	21.3111	4.91445	21.43	7.23839	17.9459	15.2803	15.8246	9.38437	24.8228	27.1956	14.9056	26.658	25.0208	19.64	18.7937	7.96529	20.6919	14.4292	30.4711	19.6972	20.8781	24.7998	18.0426	16.926	7.68915	10.3457	25.9219	25.9767	14.7619	45.8001	12.2727	8.16973	26.846	1.24956	9.89696	1.37679	27.0814	23.9589	14.6401	29.704	5.81041	13.0821	23.4421
AAL19448	30.9545	32.7715	134.551	133.453	47.7631	28.9945	29.5454	68.8559	112.519	110.493	100.404	162.479	136.676	55.1065	27.6609	46.2419	116.837	190.147	139.609	62.3305	117.002	31.1928	72.7613	122.55	80.1233	56.9806	64.2903	100.806	8.23303	52.1697	25.6593	241.145	60.7022	42.77	141.91	97.4915	20.4068	91.7434	164.373	30.4946	242.678	41.001	164.428	56.0987	154.064	92.6282	75.1093	169.691	51.3661
AAL19449	59.8898	64.1924	63.2679	173.369	111.421	36.3909	67.7532	47.6637	186.974	32.3353	39.3867	66.3108	34.5783	73.637	44.2229	111.633	61.9984	223.66	202.224	90.9121	50.2185	51.8408	100.201	55.6596	174.915	63.1318	69.9072	95.3788	29.1061	61.9276	53.3174	81.4745	49.3603	128.054	77.2801	114.287	38.9335	67.8164	86.9599	7.27146	92.6437	6.85221	106.938	57.5789	51.0904	64.3059	12.8738	203.846	126.68
AAL19450	21.0133	27.4661	13.8357	21.0331	47.9926	25.473	74.284	16.8542	34.137	22.126	28.6507	33.4227	13.8196	27.2423	50.9571	45.086	27.0835	46.3663	46.4361	47.2853	3.94614	44.7755	41.1628	20.8063	118.823	21.6378	96.0375	47.2309	28.4438	4.50524	41.9581	34.3081	115.585	41.7879	30.6827	94.0325	2.78125	18.2943	40.6399	3.85686	31.279	3.35491	45.5537	55.8794	30.8976	109.956	6.87137	31.0099	103.505
AAL19451	8.6073	3.64683	10.8246	6.20564	12.0856	2.49345	5.43274	14.1956	7.42055	21.9879	49.4354	12.5548	3.03495	30.7356	2.62322	9.35085	8.33541	7.57478	7.3612	3.22335	2.75982	7.68736	8.12173	4.79547	2.23688	13.1017	11.3076	5.82989	0.472833	0.246281	4.32013	8.26596	78.2085	4.06887	10.6601	53.7264	0.0878443	17.803	13.6311	1.94908	5.61126	1.76605	10.0576	7.69807	12.7122	4.21345	1.95326	5.14029	1.38785
AAL19452	17.7021	38.5283	19.6111	22.7996	87.7243	12.5307	37.1928	18.7071	41.9894	43.923	72.2237	42.6506	12.5547	38.8577	24.1581	67.3535	32.5354	26.5188	43.9112	26.2349	27.3788	35.6398	12.4324	23.624	83.9432	11.6365	136.328	34.9831	5.52078	18.1839	21.8126	22.3295	46.1538	17.7973	33.747	416.823	23.6323	43.8469	69.526	1.41956	23.4718	2.09018	54.0232	34.2043	35.1407	197.621	13.5148	34.9274	51.888
AAL19453	44.8822	47.3503	95.7799	61.6354	87.4728	33.382	100.425	140.796	129.013	265.202	222.901	97.481	152.9	120.206	39.7364	86.7599	40.3364	86.4292	111.507	68.8229	5.13739	263.358	51.7723	72.2572	122.628	155.538	83.8953	195.916	20.1231	4.2636	79.1693	138.891	219.93	103.032	116.74	136.724	8.87107	116.703	106.191	3.98346	160.599	3.39709	83.4306	78.9137	172.001	97.2573	12.8371	92.3955	114.792
AAL19454	35.1825	22.1669	25.3167	65.1641	53.2627	18.2772	76.8772	14.0614	159.731	63.6308	94.2018	103.926	20.9425	40.435	49.5327	54.9393	37.8701	77.2489	129.261	116.54	53.7929	23.3743	29.4671	36.5059	61.6715	31.7017	52.0034	37.1541	13.7582	11.9944	48.2868	68.1175	189.851	48.8764	54.5967	39.1153	5.87346	21.6568	43.8824	11.4633	82.814	19.243	62.2659	64.1644	67.0147	51.2219	29.5595	94.9536	42.7695
AAL19455	33.7484	30.3083	50.505	29.1279	54.8353	15.2693	52.1753	47.8118	49.7697	166.857	215.504	142.783	44.2111	70.8969	36.7896	49.0822	40.9388	26.9282	52.3963	132.111	78.272	27.5814	26.1897	72.8723	36.5284	84.3439	29.6765	15.0754	8.68658	14.5072	26.6087	101.724	74.7848	27.3607	80.5404	31.0423	6.37843	43.8547	50.9786	38.4358	129.311	57.2676	54.2582	62.1981	87.5355	38.5359	38.4472	35.3064	27.79
AAL19456	10.4856	21.3321	26.3756	16.6897	28.2437	9.03701	14.9736	37.7479	11.2434	20.1442	30.3676	17.8757	23.5986	50.1353	8.82703	22.6321	11.549	11.6649	11.2042	41.0576	2.57191	39.8676	14.7575	15.1599	12.3369	21.5384	12.0203	22.0659	3.10451	9.59434	9.96605	12.77	24.9027	21.4519	32.9279	17.09	5.07553	23.9933	28.6395	1.06643	14.1434	0.927639	16.5089	11.5059	24.4073	13.0778	2.27994	10.2162	6.47984
AAL19457	12.0129	18.6639	17.7086	24.0955	23.7288	17.4924	23.397	17.2894	30.4865	17.8533	21.9521	29.6276	11.5922	34.0547	15.8859	20.8423	16.627	24.0799	28.255	43.6206	4.52992	17.6984	19.8347	22.4972	30.1903	16.7827	40.2229	19.7699	11.0058	11.0206	14.2839	16.0929	30.08	28.2053	24.9176	21.556	6.08651	19.9501	27.6698	1.14297	15.7783	0.509856	19.0549	23.647	21.3735	35.2484	4.22926	22.7862	21.5359
AAL19458	48.5239	87.1005	513.305	190.693	127.077	76.6976	78.1943	47.9798	91.5846	41.1851	28.7618	93.6671	92.5652	172.103	35.6066	121.129	52.7369	246.216	91.436	143.253	181.651	114.95	110.745	272.821	361.043	39.0298	187.415	205.184	99.4018	109.886	49.9317	119.619	33.4775	104.755	252.281	136.094	182.271	254.257	302.571	21.1025	159.676	20.9977	163.942	89.655	92.3408	238.362	39.6423	107.633	330.907
AAL19459	15.737	26.7957	23.2776	28.0835	70.0539	28.9547	66.7656	14.8296	29.5016	20.3834	23.2189	44.6753	40.911	28.6494	36.6889	65.7284	32.7668	37.3318	33.1149	119.451	19.7754	39.4849	42.0591	47.8507	316.656	48.7207	56.2507	71.1792	63.304	41.7068	36.5285	46.4413	33.8673	41.5378	61.8089	48.5608	16.9047	27.4766	185.869	9.37694	45.0151	10.3576	75.5754	61.6651	25.8399	110.779	10.8588	28.4917	286.237
AAL19460	41.3952	33.5858	31.643	29.4122	78.0504	13.8741	96.1356	34.6106	26.7554	32.8595	35.4733	65.8011	38.8767	40.6637	60.8589	78.4558	29.9701	61.8473	36.1734	84.8034	14.6724	41.3441	64.1141	48.8761	440.814	40.9809	91.1854	82.7045	44.3258	18.9915	50.1384	67.2177	31.786	26.078	73.2648	97.5498	15.4074	32.1133	100.476	2.57866	62.9207	2.67031	62.0962	102.675	33.7825	176.645	11.4853	30.0385	502.23
AAL19461	29.9411	5.55517	4.49573	7.15265	13.2013	8.74178	24.4701	4.57429	13.979	18.6193	18.7917	36.183	10.2851	5.41627	55.2609	11.1073	10.3208	15.9765	18.1136	30.9524	5.73746	7.14917	19.2326	10.0728	79.576	12.5042	53.4406	6.40929	13.7126	4.02091	13.3942	13.6088	19.2326	13.0721	10.7735	46.3099	5.43483	7.04511	18.448	2.61691	26.5032	2.88335	16.7446	42.7547	10.3028	63.6892	4.47578	18.9811	97.7902
AAL19462	18.5443	6.54017	2.45801	13.414	8.31446	2.17988	13.7768	2.82053	26.0315	15.1674	25.2576	25.606	6.86259	2.52182	20.5227	6.55741	6.94885	17.6696	26.5928	17.2464	3.89153	9.50144	9.86458	4.43641	37.1643	12.7462	29.6505	3.91794	5.36845	3.23896	10.4397	9.95677	13.3945	7.18813	5.15763	24.5326	8.72695	2.26069	9.57603	3.36551	14.7728	2.90745	11.3002	30.0046	8.17333	43.0548	3.17253	27.8993	40.6627
AAL19463	9.83665	28.7708	34.0637	12.484	90.9495	16.707	10.9643	25.1874	22.784	14.9638	24.9142	22.2063	10.9196	24.9574	9.98167	86.4646	16.3367	34.0489	24.9855	21.1422	10.0616	9.49199	20.4571	19.5952	10.8346	8.94841	27.892	40.1421	8.19076	6.73766	8.99372	13.9719	34.5149	13.727	17.5209	111.647	7.80057	32.5679	17.1937	0.874131	9.19644	1.10887	13.8139	21.599	28.7005	15.4609	4.67204	12.29	11.1
AAL19464	17.7522	16.1679	27.0529	10.6895	84.8094	26.3051	924.47	88.8309	10.2258	20.1023	38.6935	60.3702	7.0253	36.4447	45.1174	73.1744	17.2449	9.59487	11.8219	1556.7	97.5527	13.6553	88.163	110.126	53.5786	8.56026	734.182	23.2942	67.8824	6.53632	489.343	16.5226	12.2901	10.8794	224.125	173.699	41.6154	12.9003	29.1677	2.34395	12.8934	3.51534	50.0492	32.7639	19.7446	1452.84	14.2559	14.3107	31.462
AAL19465	10.3664	9.30494	6.65888	8.58009	29.7698	6.13547	413.251	11.7343	12.4362	14.3517	19.3288	17.6809	4.69366	10.1553	29.1853	22.1349	7.26747	8.26036	14.4082	939.137	59.5573	8.53006	44.3699	35.2359	20.6405	5.38332	474.495	9.55909	25.8145	5.23945	267.507	8.43919	11.9824	7.05136	56.9137	74.0723	43.2981	4.80337	11.2677	1.24895	11.4095	1.81067	37.0576	8.75882	8.96044	983.466	7.25946	13.1932	16.9564
AAL19466	9.9046	12.8919	11.8155	11.3981	30.744	6.94033	429.847	19.6109	31.932	7.84904	18.2918	25.3102	4.14096	13.7604	30.9824	24.5164	11.6417	13.8116	27.6205	611.324	67.5372	5.57634	47.1608	33.2	37.4385	8.46051	488.564	7.36956	23.8704	5.37652	528.194	7.86637	25.7748	10.5233	51.0724	72.5468	60.6476	6.8185	14.4139	2.32695	9.9684	2.24901	26.8738	10.6742	8.80382	1065.12	14.2137	17.06	30.5082
AAL19467	16.8168	29.4413	24.0635	48.0043	36.5253	27.5166	79.2941	26.6575	62.2444	74.8451	87.172	46.3952	24.2022	73.3269	31.306	30.5051	49.8072	61.442	53.5554	124.116	6.31223	44.4024	37.0599	29.3007	49.517	24.8543	127.008	72.7044	29.791	2.88153	51.1882	47.1049	58.1539	98.6517	39.2883	48.4926	8.20178	41.8789	76.0745	0.741145	41.4801	0.826524	73.5469	55.4471	66.5926	169.406	7.69399	44.3751	52.7194
AAL19468	7.3472	4.01024	7.27425	7.78483	6.54845	1.29262	7.42778	5.67262	12.0009	19.8814	18.6778	16.8197	4.5668	8.19498	2.54981	5.06933	4.87687	12.3754	11.2748	7.79802	2.46143	3.27894	7.34365	3.2226	16.1057	10.8879	11.1656	11.3334	3.6768	0.14186	3.58131	12.4833	14.6069	2.78095	5.54719	10.3797	0.834883	9.0403	9.12747	0.491173	12.82	0.50863	11.2244	11.2476	14.9775	13.9	1.7814	7.3821	21.3176
AAL19469	29.1692	10.6469	28.5028	27.6205	8.16624	4.85977	16.6602	30.2612	29.4986	65.9694	49.3628	71.5465	38.9711	24.1978	2.72338	6.09123	16.1354	37.3659	39.2766	8.20988	1.77457	20.9052	19.452	20.8486	18.4957	21.4862	16.6959	67.2182	2.87987	3.45458	13.9643	63.6911	27.5126	27.4386	32.4635	30.0561	1.94557	42.8887	95.0982	1.0792	51.963	0.521525	80.7483	21.4853	41.5924	11.877	1.68236	27.6924	16.3935
AAL19470	31.7728	45.9108	54.9089	61.3833	55.0709	23.981	64.2011	47.1653	113.503	61.7334	61.7137	112.415	58.0167	48.7215	29.3575	61.7559	43.2143	82.0171	119.998	73.7416	28.2697	28.7278	61.9888	84.6885	129.655	64.3285	103.792	102.634	13.4315	32.6479	40.867	94.9233	59.8807	85.5776	84.6752	83.7344	31.1918	64.641	104.754	7.08557	104.303	8.95845	90.5567	47.4304	99.3635	205.182	19.1556	77.8712	195.398
AAL19471	3.83214	4.41304	1.91162	1.82563	2.03483	1.10966	1.87402	0.916591	2.49491	3.2509	10.787	3.97968	1.88341	1.33576	2.01951	1.82134	1.1214	3.69386	2.32666	2.56157	1.02586	2.04925	1.16327	1.34088	3.79228	1.78829	2.99535	4.08792	1.64394	1.07645	1.36863	4.11247	8.64517	2.09936	1.63654	5.87844	2.19899	2.10978	10.1555	0.74219	4.24974	1.21634	6.9936	3.5313	4.36236	2.4352	0.948593	2.87051	3.00238
AAL19472	4.73981	3.06666	2.74861	3.24673	1.33749	1.30246	1.68917	1.93101	4.96942	4.45171	8.38874	8.98047	3.19141	2.09047	2.0518	0.798112	1.07137	3.9717	4.91566	3.85853	1.16258	2.22378	2.05543	0.773127	2.27197	3.48279	2.34387	2.98555	0.257277	2.23343	1.27063	4.61104	24.7169	1.25567	2.76835	5.56829	1.52952	3.90877	12.6087	3.53509	4.75395	4.99689	7.75271	4.01839	7.33614	5.00207	1.88943	4.08199	1.34249
AAL19473	4.12476	3.06666	4.67264	4.30516	2.08426	1.84515	2.26414	2.62618	7.92001	3.54746	6.51039	8.0901	4.00596	3.77591	2.199	1.01759	2.8534	6.17861	4.64257	2.53436	4.11747	0.720082	2.44596	3.28579	1.51735	3.51545	0.996143	4.67891	0.546713	3.79683	1.35004	6.29672	22.7771	2.86491	3.02541	6.79089	1.95014	5.77818	9.14133	4.58236	6.3748	5.44533	6.20217	2.43146	8.64093	4.25176	4.31616	5.71857	1.28376
AAL19474	3.66873	0.695771	0.793303	2.25408	0.859786	0.119609	0.823342	0.212798	1.48317	2.4529	11.5555	1.69171	0.552077	0.287963	0.983084	0.439761	0.275484	2.60132	2.10664	0.0966389	0.480437	0.408435	2.03858	0.319495	1.43069	0.659664	1.93721	0.668297	0.21264	0.393799	0.945156	1.62437	14.192	0.291316	0.145272	8.27061	0.263365	0.187281	0.408672	0.535655	1.62585	0.988362	1.50768	1.05078	0.86619	1.60775	0.845875	2.49909	1.2945
AAL19475	3.48382	0	0	0.668188	0	1.11688	0	0	0	5.72611	16.889	0.789834	0.763724	0	0	2.05318	0	3.08449	0	0	0	0	1.05754	0	0	0	0	0	1.32371	0	0.653748	2.33353	4.11555	0	1.35651	3.73687	0	0	0	0	2.10858	0	0	0	0	0	0	2.33358	0
AAL19476	4.32909	0.467562	0.135699	0.30295	0.231112	0.0562647	0.269428	0	0.966029	2.09136	12.2895	1.23347	0.173133	0.474106	0.554935	0.206865	0.296203	1.39848	1.03816	0.545511	0.853775	0.274471	0.90568	0	0.0841253	0.507777	0.303757	0.145094	0	0.138934	0.164668	0.940445	18.4107	0.137036	0.41002	6.52604	0.445997	0.264293	0.768963	0.229067	0.658585	0.265674	0	0.882659	0.434623	0	0.857021	0.862093	0.260973
AAL19477	5.32824	1.5241	0	5.03441	2.88046	0	1.80816	0	7.40927	14.5884	18.7611	23.9182	4.31566	0.064934	2.08379	2.47909	5.25359	8.11904	5.97187	1.65616	9.82245	1.42097	2.86028	0	3.95201	4.81411	2.62098	1.57653	0.703253	2.70839	1.3577	7.17547	31.5251	0.788281	0.0655163	9.56553	1.61534	1.098	7.55656	2.06436	8.71744	3.82063	2.94643	4.40039	5.62525	3.31464	20.5412	9.39218	3.91984
AAL19478	5.21831	1.80096	0.481423	1.77425	3.63109	0.513288	3.17481	1.31906	1.088	4.82454	11.4031	4.31551	0.448484	2.54016	3.89064	3.14529	1.80145	1.85069	2.29596	2.11964	0.509069	1.22414	2.59209	1.32029	3.32563	1.31535	2.46319	0.735361	0.540749	0.281656	1.56899	1.86682	12.2731	0.590345	1.66245	9.73173	0.401848	1.25019	0.974311	0.278629	1.4428	0.201972	0.718888	2.36199	2.31289	2.62836	0.124101	2.3435	2.38079
AAL19479	5.97359	1.09754	2.22975	2.01488	4.34005	1.05659	2.56932	1.05738	6.047	7.87163	16.5322	8.07911	2.48359	2.54377	2.06251	2.67074	3.5634	2.96359	4.98466	2.88116	4.71559	3.60799	4.43951	3.05751	6.71409	1.92035	4.63469	1.81647	0.234799	3.20693	1.5075	5.151	6.42411	2.81465	2.40617	9.42709	1.27957	2.37818	8.12268	4.78558	6.48298	6.23634	2.77466	3.06645	4.27217	7.10118	7.11295	4.92115	4.79871
AAL19480	24.4469	24.8676	61.6044	26.7904	48.509	19.1305	26.8682	41.6408	24.2623	71.2312	63.7466	76.1084	27.4419	40.7824	17.3925	43.2231	29.6086	29.5893	32.0894	32.8128	64.1063	23.2524	42.0975	75.366	102.908	34.7226	19.0404	46.9445	15.9599	51.8129	18.8297	53.8887	30.954	27.0059	68.7966	39.6915	42.6407	49.3655	100.054	88.6756	71.6687	89.8267	64.2141	42.7198	59.75	39.8134	77.9067	33.3462	100.63
AAL19481	3.33378	2.31256	7.66006	4.05362	4.47293	0.665465	3.11421	1.0763	9.57903	41.0963	30.392	11.2945	2.17181	2.25754	1.54141	3.67001	7.44452	8.06133	8.11816	2.24842	15.2279	1.12144	2.00489	3.44738	3.97993	6.43032	1.95963	3.53616	0.573601	6.62268	1.84136	13.1875	5.70682	2.06281	4.84947	3.84581	3.83635	4.07314	41.9602	4.23631	25.0127	7.35566	28.469	5.92207	14.1362	3.48505	16.6525	8.34243	2.7125
AAL19482	2.52944	1.83783	3.46702	5.20423	1.96826	0.368597	1.32379	3.14771	5.48476	11.433	15.3589	3.70143	1.46187	3.99333	3.51427	3.11695	3.10473	9.26339	2.96775	2.38247	7.83045	0.359618	1.25645	1.7066	2.8658	5.6181	2.38793	3.99221	0.436857	2.85186	0.776709	11.5005	14.7775	1.30172	2.14887	3.04203	0.454499	4.03997	15.6165	1.08047	14.9754	1.74046	19.8236	3.83951	7.90116	0.849352	9.54455	5.64767	1.13978
AAL19483	3.87102	1.13797	0.56765	2.12495	0.703111	0.684695	0.768449	0.38067	4.57169	3.83945	6.83056	3.90388	0.497458	0.463618	1.72345	1.57336	1.18274	3.16139	4.95292	0.622352	0.802148	0.250506	2.43119	1.21928	2.6873	0.858226	1.6172	1.2139	0.557901	0.493122	0.726406	2.05642	10.5651	0.911976	0.831601	4.58172	0.904569	0.469033	1.1697	0.69689	4.13648	1.16187	1.61823	1.45006	2.14866	1.97217	1.16398	4.11293	2.91118
AAL19484	3.19689	0.294815	0.285211	0.778235	0.607187	0.473027	1.23874	0.105196	0.902396	2.65251	5.96077	2.25798	1.19275	0.782942	0.971965	1.30436	1.63421	1.5513	1.5869	0.764367	0.791672	0.749944	0.727828	0.210588	3.53628	0.592912	2.23451	0.914869	0.490547	0.53535	0.726807	1.68836	4.22687	0.432031	0.430888	2.8356	0.98947	0.185163	2.02025	0.770322	2.25492	1.25638	1.24219	0.927582	1.71279	2.04373	0.900639	1.23541	2.10263
AAL19485	2.56218	1.02389	0.371451	1.16712	1.05438	0.205352	1.3521	0.365344	2.35051	3.15846	9.83333	1.08916	0.14042	0.370794	0.590735	1.69876	1.55403	1.98493	4.13348	0.995491	0.458245	0.500875	0.777767	0.548528	2.60981	0.823672	0.554318	0.264778	0.608453	0.929634	0.3606	1.28715	4.01049	0.750221	0.374118	2.17572	0.633025	0	2.10489	0.250812	1.47322	0.484822	0.862822	0.837587	1.78455	0.394325	0.558556	1.93076	2.06373
AAL19486	4.97429	1.65026	1.52393	1.45808	4.26394	1.53453	4.64667	0.963562	4.13284	3.58659	5.30823	3.83008	0.462933	1.52123	1.33544	2.1572	1.78201	2.86682	3.33107	1.45862	2.17545	1.76135	1.19659	2.25041	6.47825	1.35773	12.183	1.24147	3.42345	1.41166	2.80031	2.95468	10.0451	2.19849	1.86377	7.65104	1.35154	1.27203	3.39256	1.69048	2.93115	1.81146	3.03416	2.03913	3.13773	11.7866	0.687466	2.76614	4.18684
AAL19487	5.47952	38.155	8.09627	25.3958	21.0541	16.8208	163.386	10.7888	38.2867	8.32775	9.70369	15.4691	14.4147	7.29981	29.2525	19.7742	17.2924	26.8158	32.2113	17.6151	34.8616	9.64943	63.5717	26.9972	83.8693	17.0843	380.002	21.4713	34.3957	37.673	195.395	31.1723	71.2399	50.0672	28.5842	30.9174	65.2367	6.10399	102.364	3.3506	47.3483	2.81227	50.0492	15.9913	20.703	484.638	12.253	24.2847	75.4531
AAL19488	7.97008	31.5146	1.45953	13.5164	10.7716	20.5755	158.658	2.1533	15.0081	5.42955	7.11747	5.70612	42.8295	2.18542	45.5941	12.2373	8.76108	28.9688	19.6252	26.4029	26.1082	22.6328	55.1999	8.26201	48.8603	6.67512	261.367	10.2304	44.4683	30.2184	183.133	19.3872	43.2609	56.1313	13.7201	45.8946	38.0205	2.21094	139.912	1.80676	40.8253	2.14312	55.0916	9.99987	9.93361	393.549	8.55938	11.2392	33.6832
AAL19489	19.4193	49.1484	4.76436	46.1273	43.0303	19.1558	54.0341	5.11203	24.6669	5.67774	12.0694	18.1186	18.7885	22.1943	64.1582	42.2573	29.6231	51.7453	29.9227	61.7145	1.49612	21.7261	33.3286	11.2996	34.1904	22.2099	121.514	41.3711	82.2991	4.82865	36.1604	24.1804	43.146	72.6797	13.8141	36.8527	3.79608	17.8087	73.6311	1.2673	24.5467	1.41329	83.5044	51.7625	16.4155	88.7405	3.51699	27.0993	24.2488
AAL19490	287.139	601.645	475.893	399.413	697.331	194.988	476.118	232.275	481.956	203.739	164.163	428.063	590.578	334.985	247.536	674.43	318.272	540.693	442.613	757.567	728.914	1229.52	686.133	380.064	855.289	274.585	416.495	997.822	793.266	973.426	323.17	797.813	213.521	638.797	453.826	1504.05	647.555	816.694	1479.44	444.897	784.178	435.332	1244.05	390.341	750.032	564.076	327.904	240.308	631.451
AAL19491	39.0164	135.01	11.0897	75.8864	143.933	25.7917	178.267	23.8834	88.7267	77.9704	78.9438	76.5456	146.097	16.6687	90.528	134.176	89.1746	105.311	94.3273	201.638	19.0118	114.525	90.5792	30.4939	172.585	119.191	140.383	160.235	119.078	69.5598	109.08	92.1681	128.848	229.418	29.9133	141.643	25.3694	87.5537	385.719	5.07808	97.5251	5.86463	238.055	116.773	94.0529	156.089	25.8762	64.6736	166.452
AAL19492	5.93937	11.6592	5.43826	12.4108	13.7901	3.8082	16.0764	7.48838	8.41203	7.45004	16.1646	14.9537	5.07106	7.60008	15.8148	10.3168	13.0576	17.2979	10.5904	16.3559	3.13086	11.0485	8.06576	10.7077	10.4888	20.6009	28.6749	10.3373	33.2569	2.14467	10.0308	11.0974	25.9975	7.01735	10.1026	0	0.706122	8.94417	11.6419	0.489604	9.83838	0.591506	21.0537	12.3885	9.67661	22.7077	1.85359	11.307	11.4659
AAL19493	6.55018	3.49009	16.4599	13.1912	10.2429	7.34973	5.34206	14.9439	11.5173	39.3634	71.888	18.934	5.1155	19.5905	7.33529	10.1334	18.8279	11.055	9.24629	12.3006	6.56039	20.9999	9.19612	19.1648	12.1665	27.6374	15.5882	16.6969	13.6884	0.216054	2.7656	19.9263	25.3417	5.27431	23.2731	0	1.38713	22.194	23.3182	0.641197	20.2189	1.5493	33.0869	11.6947	16.728	11.089	3.99823	9.32349	8.52258
AAL19494	9.21099	3.60575	0.872072	3.78567	5.19836	5.0622	12.7697	2.25155	9.65719	4.86626	13.0619	6.13695	3.58517	4.13501	9.06435	7.31181	6.06757	5.24261	4.24566	10.2251	0.645505	9.70139	5.64918	3.54145	2.97348	5.62002	24.4012	5.59468	20.9988	1.33929	8.88925	4.28101	42.9031	5.50415	3.73292	13.5094	0.636935	2.54773	3.70631	0.736052	5.11984	0.426839	9.87521	10.6641	3.14225	17.3583	1.37691	3.02195	2.51572
AAL19495	188.694	654.289	53.8701	187.08	521.814	195.441	222.273	49.6729	569.918	93.0432	107.895	157.956	23.8648	100.828	206.531	467.067	211.29	242.887	665.029	342.884	164.482	21.792	600.113	79.5508	371.533	148.384	256.245	326.398	274.652	179.251	227.162	225.56	199.591	331.505	122.078	379.89	135.249	52.4598	200.33	18.1871	202.41	3.29587	316.74	131.4	326.204	461.074	60.7539	213.897	379.873
AAL19496	47.2616	113.475	43.4887	65.0071	128.459	71.0936	156.671	44.2774	83.8478	50.0751	65.0111	70.4661	124.168	86.3712	68.3901	117.226	91.0951	80.4032	75.458	146.143	21.4601	83.9305	104.576	91.3134	123.849	56.7867	256.552	110.759	91.6055	53.8014	157.659	76.1331	98.9051	111.851	95.4724	83.164	33.8307	62.0548	199.588	4.12938	87.2335	3.88021	154.683	92.0518	101.473	262.574	16.4508	67.1084	135.038
AAL19497	7.44953	13.36	21.073	30.9457	25.4819	14.1547	283.049	8.08336	51.0058	197.551	133.006	353.808	25.751	9.25572	257.957	21.8447	4.25482	14.5989	50.1243	83.0195	105.756	26.2559	341.189	12.4476	9.92866	10.5139	19.8119	2.25319	6.83468	35.9589	173.683	246.814	57.1809	2.34087	19.7386	10.1345	3.69387	11.2184	170.762	427.011	515.721	518.808	523.513	18.5319	235.047	14.0936	191.838	34.9296	4.3229
AAL19498	3.89426	4.04616	1.80662	12.0999	8.07686	2.05996	60.0825	1.66586	27.5086	51.8459	37.1282	32.3137	3.84165	3.15599	55.2568	9.63929	1.23234	4.78393	34.5537	11.4992	6.51912	14.0685	32.2721	2.66786	1.12	4.13127	3.03303	0.804873	1.77559	2.3121	46.8057	28.1712	27.1884	3.30676	3.41174	6.05682	0.65975	1.17288	12.7969	10.5214	63.0025	10.8322	48.7842	3.99541	9.22195	10.0688	5.70494	21.1289	1.73723
AAL19499	3.82922	2.95492	0.765711	3.57087	3.12984	0.507977	27.2895	0.225936	2.42268	18.3932	20.6972	9.1604	1.25916	0.611484	20.98	3.96875	0.250708	0.789121	5.75153	5.13027	3.28731	7.43404	7.57555	0.678442	2.08866	1.01875	2.74242	0.109163	0.150512	1.35887	20.2932	14.7702	5.4283	0.309302	0.308484	4.24899	0.11185	0.198844	12.1493	1.75788	29.394	1.04938	28.8137	0.956273	4.65966	2.43859	1.51986	2.91873	0.392693
AAL19500	4.13422	1.98685	0.752135	2.3477	2.34846	0.80563	15.3069	1.24836	4.51156	6.69521	11.7894	6.92859	1.47497	1.31391	12.0683	2.48426	0.85508	2.42228	4.83874	3.86347	1.83256	3.75254	4.4047	1.43464	2.79767	2.26719	3.36724	0.893562	1.04723	0.919797	12.9604	6.29853	5.17118	0.82284	1.83071	8.17341	0.343335	0.691753	6.30437	0.27509	16.3479	0.122712	8.73545	2.62553	3.18687	3.29361	0.961346	2.58824	2.41081
AAL19501	6.45032	1.5466	1.12216	4.08261	4.77794	1.1632	16.7566	0.827782	8.13648	18.5865	27.3614	8.99366	1.4052	2.33369	8.73189	4.70432	1.17369	4.65799	6.37373	4.88701	5.74512	15.0558	6.3881	1.24283	4.40592	3.81025	3.34921	1.73311	0.0919073	1.78719	12.664	8.20903	10.6299	1.93591	1.41277	7.35126	0.819591	1.69988	4.76919	0.568279	15.4307	0.183082	10.4264	3.99018	4.64238	4.76505	1.51867	3.88857	3.35706
AAL19502	9.78433	3.58415	0.70924	11.3769	6.44226	2.94071	21.9442	1.39516	22.814	4.52301	3.95274	11.7845	1.80978	1.88796	14.1798	9.73073	2.96723	10.9638	16.7713	6.96948	2.44989	2.10399	9.28156	1.39646	10.8456	2.16246	12.7008	2.5278	3.4853	2.25912	18.131	9.01137	23.2616	3.46176	5.71466	18.1476	1.55402	0.920897	5.35871	0.159631	20.0606	0.925707	9.88471	10.8258	5.11106	10.5408	0.853195	11.4693	7.88085
AAL19503	7.06395	3.84392	2.61471	3.28623	12.172	0.578204	7.96024	2.31455	2.75761	20.0096	33.7592	2.24892	1.58151	2.26207	8.19776	15.6781	0.856105	1.39722	2.18222	6.30669	1.16124	7.19252	4.92735	3.86118	3.67418	6.81261	3.12155	0.994036	1.02792	0.594896	4.06132	10.0672	16.1926	1.58428	6.32036	6.93219	0.127314	2.26334	23.2128	0.235401	22.487	0.170637	18.828	0.725651	6.97875	1.11029	0	1.61078	2.01142
AAL19504	6.84654	4.17861	0.577498	4.3692	7.13074	0.838065	6.52136	4.68602	8.9075	11.8158	23.9377	25.6538	1.80108	4.46768	10.1354	7.04288	4.01803	10.3325	11.8486	2.70847	0	6.89162	6.00821	3.198	8.23433	3.96176	10.3416	1.23496	2.12843	0.0985438	4.13462	3.91889	34.5874	1.23927	4.65316	18.1593	0.421787	1.68714	1.63625	0.292454	5.78633	0.141329	4.02431	14.8752	3.69927	10.1155	0.130259	6.6706	6.47868
AAL19505	13.8539	5.53626	0	1.32857	5.70111	0	4.98472	0.987722	2.11823	12.0969	32.648	2.35567	0.759265	4.00982	4.10677	4.08238	1.46135	0	1.86251	0.897117	0	6.49985	5.25681	0	0	2.78354	14.9862	1.43168	0.657991	0	3.89958	6.18641	57.6904	0.676084	1.34859	17.9561	0	0.869283	0	0.904106	10.9006	0	2.33267	3.48377	2.68033	0	0	1.54663	0
AAL19506	8.03069	2.09581	4.37186	4.33789	3.88478	0.945756	5.18929	6.16954	13.231	9.29351	16.4201	6.79967	5.17368	4.93336	3.10931	3.76697	1.14099	3.3737	17.4505	1.01884	0	2.30679	9.55207	4.21043	3.77084	5.53211	4.25488	1.76142	1.1209	0.259482	3.22924	6.03777	37.057	1.15172	3.82892	14.0637	0.416488	4.19571	5.9242	0.513387	21.3071	0.372143	6.62292	1.68149	4.8704	2.42144	0.342993	4.9401	2.19336
AAL19507	108.784	39.5201	17.2047	82.5099	58.6035	9.51142	28.4664	25.3827	27.2175	48.764	79.9045	131.163	6.50393	17.1742	15.6351	8.74251	68.8495	128.055	63.8176	15.3696	0	208.794	130.588	8.46882	28.4424	95.3762	128.373	20.4398	298.73	0	25.0531	52.9933	778.072	63.7054	17.3282	206.852	0	14.8927	16.2489	0	3.59136	11.2279	39.9638	95.4953	13.776	18.2642	5.17419	69.5552	22.0585
AAL19508	57.8385	8.03939	20.4159	18.8103	0	7.25574	0	21.5146	50.7533	65.0989	138.164	37.6282	12.4037	32.0254	13.915	0	17.5072	26.7176	52.7398	3.9082	2.15883	42.4739	25.1908	12.9208	10.8486	12.1262	0	10.3949	8.59941	0	0	6.73761	147.942	7.36323	11.75	64.7369	0	15.1478	8.2636	0	9.13217	0	0	37.9417	14.0119	9.28849	0	33.6888	14.9575
AAL19509	4.93478	123.915	0.728426	1.54878	0	52.8977	0	8.21358	1.39929	3.04161	11.0916	1.18998	2.30129	11.6342	0.780179	0	4.88358	3.81306	2.24359	2.09163	1.03984	11.5763	3.51346	4.99422	0.709627	3.28817	7.68688	12.1279	2.09661	1.17195	0	2.79457	10.5251	2.73224	0.681252	4.42706	0.79803	2.43208	48.6485	0.105396	40.2236	0.050933	39.702	1.27251	1.99974	3.14837	0.28166	1.14189	0.600382
AAL19510	4.7488	83.499	1.03918	2.62931	53.2725	37.8307	29.0921	7.97233	4.1099	2.65085	16.5059	1.46258	3.59451	17.531	16.9279	44.8319	4.76345	3.21285	4.77012	4.17751	0.461519	6.47381	2.85586	5.83137	1.4173	3.37007	11.1656	16.2965	2.55333	0.425579	48.8774	3.18084	34.4851	5.98168	2.30261	9.51471	0.0758984	1.48423	80.3807	0.210503	43.3409	0.610356	96.6746	5.24527	5.32532	5.62618	0	1.38039	1.06588
AAL19511	6.76153	290.547	1.38388	1.37313	340.968	29.4549	229.431	7.48621	3.64879	4.41269	10.2835	5.68089	16.3485	51.113	35.2136	275.66	10.3208	4.22575	4.49159	4.32695	0	15.6749	7.60635	5.4496	4.5756	21.4808	28.9124	18.0851	10.8809	0.314859	332.281	4.529	74.7076	9.54969	3.25224	35.41	0.336915	1.19791	92.7972	0.934427	62.9749	0.451564	135.011	32.4054	3.69363	8.81462	0.416193	1.86492	4.14004
AAL19512	13.4441	5.57148	5.19748	15.4713	7.8684	1.43668	2.86653	7.66804	25.5805	27.6214	65.1749	52.8317	12.7713	5.18828	11.4147	7.04288	19.8538	15.2095	35.345	20.1201	4.70209	13.0824	27.207	4.264	12.1725	1.44064	10.3416	6.17479	3.97306	3.1534	2.52282	16.3426	73.4099	9.62259	4.07151	10.1478	2.95251	5.99872	3.27249	0	10.8494	1.69595	22.1337	29.1493	10.6354	29.4269	1.5631	22.3465	13.3276
AAL19513	11.7447	0	0	13.5157	23.1991	5.64787	6.76133	0	43.0979	0	0	31.9525	0	0	0	0	26.0163	81.8882	85.2634	36.5058	0	0	32.0868	0	67.5563	0	0	0	6.6938	4.64873	3.3059	3.93343	45.7857	13.7557	0	88.1848	0	0	38.5944	0	6.39764	6.66711	23.7305	17.7203	10.9069	0	0	74.7367	43.661
AAL19514	9.94342	1.43048	10.7251	11.0995	8.05282	5.35544	8.24303	3.91325	17.1493	11.3995	17.9962	25.9022	3.92364	19.2249	10.1396	6.68054	7.48888	11.3567	19.4101	11.7446	2.39014	5.13168	6.33862	17.8815	21.7341	1.43844	10.3259	25.3191	4.42038	3.22731	4.14232	10.4567	32.6317	5.18245	11.7313	133.001	2.35841	11.9791	7.84202	0.233607	12.3494	0.903129	5.22363	11.1019	19.0222	11.3855	2.08096	11.8556	22.7702
AAL19515	8.50811	3.79318	2.41657	1.86495	4.80168	1.00198	5.43115	3.6643	5.62826	17.7656	38.1595	12.5576	1.29419	2.94836	5.49027	5.32122	2.74733	3.22837	4.85541	2.15881	0.645935	9.12402	3.00436	1.68517	7.49066	4.63297	6.31097	2.96667	2.77092	0.458181	4.20321	4.53585	58.2132	1.79639	3.04241	11.5473	1.91208	2.52763	17.8782	0.906513	4.14064	0.0657112	0.935554	12.1907	6.71867	8.5513	0.726768	3.21781	6.79913
AAL19516	11.5835	0	9.59604	1.90429	0	0	3.81056	0	0	0	18.7182	16.8823	0.544142	9.57905	5.23235	2.92572	4.18923	1.09882	2.6696	0	29.8324	0	1.50696	0	4.75918	0	8.59213	4.10415	0	5.23987	9.3157	6.65041	126.674	0	9.66494	10.6498	11.2138	2.49195	0	24.6219	2.40373	13.1511	0	11.9842	6.14692	0	38.0944	0	2.46065
AAL19517	7.3878	1.44014	0.417968	6.7392	2.49148	0.173302	3.94188	0	10.9101	3.77612	15.7236	8.33377	1.30354	2.08614	3.27609	1.9115	1.36851	6.58085	12.2092	1.68024	2.47503	2.36712	2.95369	2.16027	3.10938	1.73779	1.87121	1.63865	2.67013	1.71172	1.82591	2.89667	17.7529	2.32147	0.841938	12.1765	0.610542	0.542702	1.77637	0.705553	2.42113	0.409152	1.45631	2.82743	2.67737	1.33112	2.45117	7.60393	5.0909
AAL19518	13.4864	19.103	57.6103	30.6173	43.388	35.9587	37.6284	82.3671	60.6363	46.8299	64.6248	99.6738	63.3597	90.2818	35.7298	42.4952	24.8038	36.9299	51.4849	59.1436	3.55358	56.0072	15.1393	66.2068	52.9964	53.1209	38.8261	26.1077	27.8538	2.0084	22.9272	37.2518	31.4222	31.8649	74.4797	55.644	3.5064	55.4989	78.7626	1.25483	54.2613	0.985399	51.2615	36.5863	34.3489	51.2938	7.19583	35.419	58.7729
AAL19519	10.7988	26.8512	4.87059	24.5716	21.4383	50.6182	25.4949	8.6789	34.1229	10.0175	18.3315	15.8023	27.6724	11.3656	51.7783	17.0677	12.1157	19.5565	45.137	16.0198	4.963	9.87704	8.64209	8.5936	28.7046	16.6212	76.1766	7.3946	36.6791	14.6362	25.2074	16.6948	52.9992	42.2231	12.5506	29.3088	5.68248	6.32411	26.7039	1.83656	21.5092	2.04337	21.8191	10.8291	10.4336	77.5578	3.65247	26.4858	24.0866
AAL19520	12.4986	21.6683	29.3522	32.702	53.1839	33.4906	22.6598	43.198	30.0056	33.4207	36.6762	37.4713	52.8767	22.2451	33.474	46.9444	14.7974	19.035	36.4148	28.2186	57.8126	15.2871	22.8208	70.1824	27.6302	42.5183	24.2151	17.5814	19.4211	58.0854	13.5472	59.9769	88.1049	26.3277	76.6312	39.819	28.6015	26.2194	68.2482	91.8892	75.2184	79.069	31.4099	12.1215	30.4899	26.1834	31.3624	29.2394	19.0477
AAL19521	15.755	4.35424	6.53205	10.1667	9.37981	3.68197	10.3203	7.99932	25.3274	57.3119	73.4038	275.128	16.8495	6.35001	7.33285	6.57339	15.2133	8.11526	32.3653	7.09391	20.7937	18.9286	30.5726	7.06111	15.2451	8.16525	15.0995	4.74748	2.55956	5.85724	6.90074	14.1036	24.526	3.79401	7.05195	13.8986	15.778	5.26623	32.1765	1.03778	31.4812	1.50453	8.77649	79.8884	11.8963	16.7239	5.12302	24.2133	12.4802
AAL19522	7.96354	0	13.899	15.348	8.34872	2.37952	0	4.45392	19.86	21.2222	18.7408	23.4183	9.81359	8.80201	4.54306	7.79176	7.79668	27.467	20.747	9.05198	3.03108	8.53657	8.77769	6.35607	0	0	8.56423	18.3448	2.23265	3.79473	0	24.8063	15.7828	5.44834	8.60999	0	3.86407	14.8256	0	0.403651	23.4632	0.438897	23.9535	12.8163	15.6525	12.2799	2.53498	19.8351	0
AAL19523	3.64222	0	1.8241	2.19096	1.7986	2.06994	0	2.69117	4.10072	2.65309	6.28693	10.6972	2.28647	1.15002	2.29022	1.31719	3.09101	2.47351	3.7392	0.385942	2.62933	1.08743	2.11073	1.5595	0	0	2.57885	1.71086	1.22664	4.12833	0	4.38024	23.1171	1.45427	1.64381	0	1.47251	2.61778	0	4.34327	4.47904	5.7328	3.34508	5.34546	3.45926	4.58629	4.59079	2.21789	0
AAL19524	2.62459	0	0.447646	1.28809	0.457438	1.18788	0	0.132086	0.991434	2.66444	8.73189	5.1978	0.939197	0.983078	2.19676	0.68241	0.879407	1.384	2.86429	0.719817	1.85554	1.01408	2.03865	0.661046	0	0	1.60326	1.08491	0.615942	1.52772	0	1.60288	21.8313	1.22055	0.721377	0	0.915452	0.232495	0	1.81356	2.32673	1.66518	1.55972	2.74867	1.21868	1.99589	1.93862	2.11999	0
AAL19525	6.26435	0	0.807265	2.00248	1.9641	1.24323	0	0.170141	2.37171	4.78042	15.9074	6.69534	1.43867	1.15119	4.95191	1.75804	1.5733	2.11288	2.72704	1.85441	1.28043	1.21294	0.905518	1.1921	0	0	5.67923	2.54835	4.98709	0.393574	0	2.1979	20.4389	1.51398	1.62612	0	1.60035	0.748696	0	1.32377	1.9138	1.01602	2.4109	4.92082	2.12384	2.93821	1.66477	1.5319	0
AAL19526	5.74493	0	1.11049	1.99712	0.945652	0.460442	0	2.45752	6.14871	4.27865	6.57581	5.20984	0.314851	2.63275	2.83832	0.634829	1.06049	3.17901	4.0548	2.60411	1.23297	3.36919	1.52592	2.45982	0	0	2.48579	1.58316	2.45569	0.473733	0	2.32487	19.1723	1.54197	1.6777	0	0.304151	2.16284	0	0.749828	1.99934	1.22295	1.45097	5.20072	2.7787	2.21039	0.876677	1.68356	0
AAL19527	1.19906	0	0	0.965901	0.947391	0.230644	0	0.41034	1.76	2.66059	12.0132	2.2835	0.946289	0	0.947845	0.423997	1.51777	0.955455	1.16064	0.745399	3.9116	0.675077	1.52873	0.410724	0	0	2.49036	1.38781	1.9135	0.379683	0	2.0882	12.0685	0.280873	1.68078	0	1.21884	0.361136	0	0.939008	1.3934	0.544533	0.969089	0.57892	0.668113	0	0.501879	0.642536	0
AAL19528	5.45739	0.830807	1.80842	1.19624	2.05331	0.749823	4.18902	4.89139	1.90725	6.4071	18.4776	4.94909	1.02546	2.10609	2.87601	2.75683	2.79608	3.10618	3.77325	5.65434	1.11549	1.95082	2.83993	1.78035	1.12111	0.501259	5.39743	1.71877	3.2585	0.205725	2.92598	2.78512	13.6308	0.304373	0.910702	3.90253	1.54095	1.17405	0	0.203514	1.88747	1.47523	1.05017	5.33252	3.86139	1.91978	0.543869	2.6111	3.86435
AAL19529	60.928	201.887	283.155	94.2841	207.568	169.454	189.656	109.895	114.157	264.731	196.681	166.345	268.092	209.791	97.5726	172.104	193.895	131.846	115.639	202.971	483.794	428.449	148.831	278.187	163.686	241.677	142.919	254.936	162.269	280.769	125.417	195.892	58.631	206.609	294.064	215.128	205.837	187.607	281.715	122.709	212.045	195.314	347.594	70.9463	306.739	209.691	466.238	74.1331	182.692
AAL19530	18.8013	12.2666	36.9361	30.2465	51.538	18.4515	38.656	22.9791	33.0881	24.5957	21.0813	71.506	15.7715	41.3129	16.6821	52.9148	30.3553	49.9385	30.3315	45.3202	9.55253	16.5619	21.3148	23.6577	78.9021	38.1148	47.8149	76.4487	25.8049	15.7948	21.8166	49.3457	54.937	25.8403	41.6834	60.5006	7.15053	32.3578	85.7394	3.60579	43.6134	3.48501	49.6174	43.9979	47.3915	65.1936	9.23458	22.3602	67.326
AAL19531	26.7387	20.9622	30.814	51.1535	32.6318	16.3799	47.4542	30.8902	56.5591	22.6741	27.246	73.4398	45.8106	54.8148	20.7328	32.5205	22.7435	86.741	59.8969	21.1748	4.67865	13.5838	30.554	27.7104	76.1664	22.0096	38.9094	75.7505	20.5781	7.14558	31.0643	58.9778	65.1865	37.9993	48.3433	91.1577	3.60666	38.4709	56.5253	2.80084	52.7564	4.06054	52.3055	36.5914	43.8105	71.0846	9.26708	46.4303	78.5078
AAL19532	10.4914	6.56222	4.23229	20.2096	10.8122	4.38707	7.09016	6.24406	18.4123	95.5912	86.9787	20.4762	20.5493	5.8091	15.1443	9.67781	4.33041	40.285	31.6431	2.83564	1.17477	82.1799	2.90779	10.1561	4.59159	20.2361	4.7369	4.5253	20.2781	2.16659	5.90619	55.9129	146.139	19.5001	9.0582	113.023	0.772784	11.6776	16.4883	2.1433	71.0634	0.517878	3.6866	34.9619	9.31932	6.73938	0.954624	30.2486	7.46116
AAL19533	24.6023	39.326	22.5266	64.8194	33.2501	14.9442	14.9087	11.0781	106.91	35.1164	66.9574	37.8697	50.6688	22.4867	25.5893	34.3404	12.2927	100.599	162.938	10.0619	5.55803	47.3857	33.0172	8.87075	35.3783	101.152	40.3398	9.63444	84.1308	4.10018	8.74739	27.7542	145.011	15.1657	10.5879	202.781	7.67793	3.89988	51.0603	2.02806	21.1602	1.47009	36.6279	46.8879	19.2397	52.6103	6.7747	72.8563	26.9563
AAL19534	50.1269	5.21332	6.74292	3.9164	12.3243	2.79581	9.22462	4.36745	14.4397	47.4588	62.5564	52.8041	5.26905	2.13421	4.20349	10.4045	5.20528	2.68358	18.0724	8.59477	15.3993	112.035	49.7814	11.4145	12.3367	6.15404	74.3642	3.22386	8.3243	3.59214	3.55236	4.46413	69.703	2.2421	9.93853	47.3796	35.5548	2.45572	32.3852	0.222096	8.16199	0.160992	6.58981	121.309	4.7407	37.9731	0.964481	10.8756	7.06378
AAL19535	21.0125	5.35756	5.8309	10.8294	15.5327	6.07514	3.04272	12.7935	14.6644	6.19754	13.1237	14.9929	2.75533	9.25323	4.17801	13.9031	6.77176	16.6921	14.9737	3.00516	14.9401	46.5705	73.6068	36.2086	43.007	3.23243	156.627	8.41935	28.9477	0.408197	2.46742	7.77122	43.4016	3.6236	31.7732	37.0575	19.9832	6.21211	2.96529	0.40381	6.27305	0.146357	9.89773	10.5807	7.78145	69.9943	4.04677	10.8799	16.2936
AAL19536	39.67	3.04131	3.31001	5.51031	5.7	31.7183	6.00606	56.5931	5.12001	7.23174	16.8589	15.421	2.2419	9.14149	18.0482	6.2233	4.09421	7.45413	6.29241	6.25888	150.08	372.36	430.599	523.174	328.094	2.75241	608.223	4.95484	71.8227	1.35556	3.57035	4.75785	34.9509	11.2535	263.072	16.7009	85.715	7.44955	2.50091	0.248333	2.49891	0.288018	2.43474	9.56893	4.88845	274.08	7.83098	5.22525	132.596
AAL19537	83.7189	0.615746	0.595687	0.923528	1.90224	20.7471	1.88497	40.866	1.29575	1.02886	5.08357	9.95594	0.907792	1.33792	12.2817	6.35662	0.853296	1.40685	1.13932	0.798222	8.81852	82.774	231.293	255.321	484.693	1.54793	277.685	0.58385	18.0028	0.508238	1.012	1.33311	51.6039	0.93993	231.061	14.0484	10.9312	0.773457	0.421946	0.251388	1.74861	0.291561	1.03776	3.44845	5.90254	215.085	4.1652	2.06421	505.119
AAL19538	148.368	0	0	1.44695	4.96726	53.2087	4.34309	163.511	4.61394	0	4.06365	20.5244	4.13457	0	17.8907	0	1.59156	1.66985	0	0	554.819	219.449	496.947	1369.6	1074.01	0	626.745	2.07898	42.9971	3.98144	2.83136	0	65.9498	8.83588	784.313	18.8816	455.856	0	16.5272	0	0.913217	2.85504	0	1.51767	2.33532	325.097	71.0479	3.36888	972.238
AAL19539	50.4524	1.04662	1.02621	2.60668	2.30705	13.5308	3.50454	21.3172	2.79232	1.67973	5.5477	10.4714	0.675016	3.5444	7.42806	2.19015	2.2288	3.10225	2.8549	1.48513	501.213	42.1109	156.53	339.454	364.689	1.45067	237.339	1.52153	12.0627	1.65305	2.34114	1.96766	24.2961	2.14518	204.835	13.6479	371.953	1.49236	1.4538	0.734494	2.27495	1.26575	0.858141	3.01177	3.31966	155.959	30.6835	3.49682	297.064
AAL19540	27.1207	34.1255	15.324	23.0475	62.3621	27.756	81.6686	37.1249	21.1801	20.6595	41.1287	67.0679	31.5793	39.3693	50.6282	56.0653	48.5452	48.024	27.7102	131.095	12.4174	24.3392	65.9881	66.3393	138.4	21.7294	122.766	35.9318	59.9263	4.6242	65.1427	35.3072	86.7506	53.0222	78.7136	21.0348	4.7125	20.9443	76.553	1.03471	23.6625	0.868467	44.6814	66.856	29.9003	101.459	9.82356	20.4954	105.578
AAL19541	14.1183	4.72347	1.5232	3.58949	8.43114	29.5782	21.107	11.4234	7.22901	4.72201	11.8494	29.0308	2.87909	11.0236	39.2777	11.2231	11.4984	5.52326	8.1219	13.4372	36.7367	14.5829	41.8604	63.1687	79.0058	7.49407	135.816	4.34307	54.2677	3.55221	14.9102	5.93794	69.5064	7.17829	66.6071	20.6613	37.4541	4.94441	3.95609	1.45704	4.53089	0.994048	4.86496	14.9936	7.82604	123.7	5.72614	2.93238	69.6542
AAL19542	7.5042	2.24087	0.478206	3.84337	6.02689	18.2416	7.21598	3.10427	4.84168	1.82979	4.26423	10.4883	0.379632	2.29133	31.0941	8.31056	2.60956	4.05213	4.25716	5.3827	2.54856	3.55944	24.1062	16.3832	46.0105	2.22683	120.318	1.9089	59.7832	0.783367	5.84937	2.43037	51.9038	4.24967	16.9537	14.6833	2.79414	0.869283	1.89689	1.42074	3.26418	0.561744	1.6662	3.53354	3.36956	124.274	4.14193	5.63417	44.0218
AAL19543	25.8819	1.15995	0.748106	1.48459	7.6447	27.6841	4.0383	5.10465	1.33142	1.09332	4.16935	8.99366	0.371186	2.89378	26.0045	12.5449	1.73502	1.8739	2.60152	2.50616	1.66124	3.48025	32.0139	24.0281	133.105	0.466561	113.036	1.46648	119.847	0.191484	1.99719	1.29616	50.9204	1.88869	24.9589	10.4647	2.80027	0.728521	1.32477	0.378853	1.66898	1.00695	0.65165	4.9634	2.47094	105.427	1.68741	0.756111	118.936
AAL19544	7.17143	1.29585	0.795578	1.39938	3.69537	14.3943	2.97971	3.20113	4.0046	2.61368	11.0848	6.10762	2.4197	1.22735	15.4787	8.1589	1.53924	1.40791	4.32597	0.969161	1.01716	20.3048	19.4221	14.7389	53.4461	1.56368	92.9289	0.927989	67.3868	0.493661	1.7202	1.58726	24.8851	2.04506	12.3107	6.88965	0.422593	1.12691	1.22953	0.43952	1.87962	0.495598	1.512	4.25279	1.04241	77.854	1.89236	2.2974	50.074
AAL19545	28.742	3.16375	1.8963	4.55536	10.0288	47.341	6.04392	13.5466	5.21035	1.80337	5.42328	17.9684	5.57453	2.68997	20.0673	13.3889	3.10441	4.85711	6.66374	4.27965	9.08668	22.9324	73.8214	79.8819	184.877	1.57685	175.153	4.26859	89.5571	1.77119	3.6818	2.99731	48.247	2.41892	92.1784	12.738	8.16419	2.20302	2.26225	1.48259	5.62507	0.879299	4.52071	16.9827	4.31541	158.609	6.84357	4.89955	163.151
AAL19546	10.482	0.747046	0.464599	2.07445	3.42884	44.6916	2.2677	8.33953	2.57245	1.81064	6.79693	6.44815	1.8222	1.46863	31.0854	2.83301	2.74658	2.70435	2.26189	1.14137	85.6872	40.909	203.985	292.728	130.955	2.06045	356.368	1.54549	57.458	2.16695	1.46584	1.25216	84.5654	1.48572	152.001	8.8085	7.40868	1.40758	1.97455	1.67311	1.72143	2.3498	0.269798	2.25643	2.29406	212.327	12.715	2.01245	80.7134
AAL19547	8.54627	1.5507	0.964405	2.87073	0.912501	35.1441	2.31373	9.1693	3.30562	1.19589	5.74808	10.3372	1.92921	1.39056	24.5763	1.47018	1.69577	2.69945	2.98107	1.79487	279.552	45.3417	182.202	277.156	83.4366	1.60389	264.57	2.78798	33.2798	5.22952	1.97649	2.2279	33.6933	1.59612	125.032	7.43273	62.3369	2.43485	1.97346	2.24298	2.48286	3.56646	1.49344	2.3698	1.97343	158.006	17.5956	2.07322	38.537
AAL19548	11.7788	1.42397	2.18117	3.07547	3.51929	55.9761	3.19103	18.2916	2.17931	5.24672	14.2355	23.6973	2.86424	4.24003	16.9789	1.57503	4.07195	4.27224	3.67273	3.07661	1109.92	69.4731	329.19	570.112	94.5114	2.29103	324.812	3.84605	25.9502	10.8916	1.72739	5.83437	18.3814	2.26063	244.658	9.34305	320.121	5.81325	5.85474	12.7124	6.47011	25.5096	3.99988	8.54237	5.33139	213.878	31.5902	5.23779	47.2465
AAL19549	14.4042	2.05912	1.90149	3.03222	3.70112	33.1133	3.23604	5.20992	5.80138	2.45414	6.62338	17.6027	2.92664	2.71161	8.23893	4.14101	4.37291	3.88815	4.15637	5.27801	686.649	30.5485	305.541	301.455	80.3276	2.37175	256.601	3.58219	12.4144	8.62161	2.2415	5.09865	13.0319	3.29181	109.163	11.054	231.333	4.76155	4.61792	2.47615	5.1033	2.65912	2.83941	7.84504	4.13262	147.501	23.1603	5.49097	42.1415
AAL19550	13.6525	0.969919	2.81497	4.71334	1.79784	55.1486	6.46236	21.8034	8.34978	7.85391	11.7663	28.0635	3.69126	8.7812	12.9506	2.68203	9.21673	4.43213	6.36284	7.54413	843.61	151.452	333.48	571.055	148.771	2.04817	505.67	6.0197	16.9456	9.12653	3.41591	7.519	19.3538	4.26405	204.842	8.78652	297.087	8.6807	9.96969	1.66314	5.72914	1.03335	6.13005	13.3663	7.32542	256.621	28.8896	5.48696	66.7687
AAL19551	47.9553	15.7466	63.751	153.179	23.8502	12.1062	18.5887	13.0517	352.2	244.137	140.726	851.032	314.945	11.2862	11.4103	29.1493	149.2	337.04	443.386	39.8161	128.733	36.7498	76.0046	36.204	49.1379	391.567	181.155	20.4168	9.31849	8.52944	11.0914	157.743	21.7473	4.12635	25.7714	161.8	46.4169	15.9165	108.579	1.44648	526.2	2.29121	91.0893	189.401	81.9215	158.179	23.9449	572.561	39.5712
AAL19552	479.184	39.2801	251.753	447.749	64.7195	47.2682	891.245	196.222	991.913	747.212	469.897	2231.26	377.092	189.666	51.8004	195.512	248.841	750.61	1010.92	280.064	404.338	153.723	566.92	378.782	577.171	817.623	893.155	162.525	37.3479	29.1797	394.265	381.32	383.19	40.7733	354.028	267.978	142.241	117.185	269.171	12.8294	379.264	4.64987	182.055	756.356	304.274	1482.52	77.1415	1692.66	602.924
AAL19553	27.1909	8.55218	11.7303	23.4892	9.1205	8.17672	223.284	8.5277	66.0258	29.9049	28.4242	68.9403	8.94119	10.4368	17.2069	7.25654	17.6266	34.0672	80.2835	33.4877	41.8409	16.2302	15.3511	19.5818	62.2872	40.9255	155.264	6.90743	7.35176	2.20472	81.9004	12.7638	73.7149	7.81143	40.8373	86.8688	21.1704	5.51848	18.7856	0.975724	24.0072	0.832096	11.8468	51.7073	11.3664	450.193	12.5774	53.8546	51.4401
AAL19554	67.6698	13.5481	24.064	16.6983	23.8404	14.0209	254.664	17.9833	20.0296	18.9739	18.0791	17.1096	13.9799	21.8234	18.4382	21.6988	7.42412	21.5219	22.6434	53.0054	31.8988	21.5688	24.5141	35.5357	82.5867	18.5716	146.108	14.4066	5.95133	9.55445	111.805	10.3552	53.1068	13.4212	52.0378	151.643	66.0522	10.5172	69.7412	1.0089	10.7358	1.38567	9.59015	19.315	15.1124	504.907	12.4166	17.8494	80.4596
AAL19555	53.3974	13.1888	26.3609	15.4966	31.6731	7.63602	46.5137	22.3758	23.9932	91.5397	92.828	84.6007	40.2877	25.9538	13.0445	25.3224	25.6173	22.9492	27.8776	32.1784	22.9871	117.885	30.906	22.6633	58.4289	131.821	40.4163	16.3453	10.8247	13.3098	21.5594	31.387	28.9101	12.9456	24.368	9.35116	25.3193	23.2092	66.5043	3.53551	47.7148	5.12563	28.3094	45.0977	37.5887	65.5521	5.86444	28.4679	53.0117
AAL19556	13.7754	6.73659	4.23127	7.63673	15.1582	2.90385	13.7605	5.7044	11.8872	12.8717	24.1916	22.7173	6.5568	9.32145	10.4916	12.9006	8.32035	10.818	12.3802	10.7533	1.34999	30.2788	9.5089	4.09377	18.2715	39.3099	18.943	5.87627	11.5437	4.03336	8.17991	11.9235	22.6489	5.96741	5.65771	14.6411	4.47574	6.63069	29.5582	0.443335	12.198	0.357071	14.2345	21.4865	7.76909	19.0516	2.17207	8.63737	10.85
AAL19557	24.3682	21.1791	18.2683	29.5886	52.8924	6.05965	14.6152	23.9396	21.08	60.1926	84.5946	102.909	10.3285	43.7663	20.2882	46.1964	23.1632	34.5773	27.3542	48.5271	1.19313	64.9454	29.9541	13.9646	38.5059	190.779	23.0924	18.2308	13.9412	1.46696	9.12811	19.8598	22.0663	9.44117	24.0275	19.2806	2.51155	21.4876	47.8021	0.145119	23.1831	0.52597	26.5839	113.962	27.7925	11.9782	2.42385	28.4249	27.1421
AAL19558	75.5845	48.3278	41.1393	63.2157	87.9344	27.3608	36.1125	46.4373	74.9093	109.609	80.5936	107.431	31.665	30.3176	56.0792	79.3401	47.988	130.495	82.5723	118.948	50.0708	157.597	115.335	91.1267	203.005	37.6529	47.5894	35.1309	42.8751	60.6828	17.5564	57.2454	46.3185	20.5632	64.933	84.9049	73.8065	42.4822	78.6205	45.1162	82.3886	48.2449	81.2903	127.007	54.4959	48.3624	25.7827	89.1389	167.617
AAL19559	486.089	748.147	1490.25	481.749	1387.29	742.165	403.808	667.229	431.505	661.337	527.321	5510.63	403.539	1729.68	2990.92	1116.3	1489.25	574.355	503.959	978.469	2530.63	1111.79	873.29	1156.65	816.957	511.364	693.152	982.2	2740.06	1458.57	249.1	1133.59	347.579	2047.87	1098.26	599.605	1977.79	3306.41	1245.57	3645.72	1433.92	3757.2	848.55	9580.31	1163.71	936.008	5311.97	463.499	696.77
AAL19560	23.0472	62.6208	29.5525	32.0135	177.292	48.1872	33.5135	20.0854	35.4576	45.9985	45.7249	51.0506	66.0736	138.441	287.763	116.086	44.3335	38.6879	39.2598	87.5066	52.2289	193.785	39.7172	27.541	51.7374	42.0153	82.5042	53.3742	92.0302	53.5256	25.8149	51.0427	70.7548	108.784	33.555	88.5972	52.3438	158.589	95.4925	5.64256	49.2124	6.06754	60.9328	629.26	58.4486	92.3547	18.4245	41.7427	39.5927
AAL19561	4.14437	0.288029	0.208984	0	0.711852	0.173302	2.90454	0	0.661217	1.33275	16.5971	0.612777	0.355512	0.625842	1.42439	0.637167	0.228084	0.717911	0	0	0.154689	2.19804	1.14866	0.30861	0.259115	2.25913	0	0.446904	0.82158	0	3.55038	0.603474	18.136	0.844172	0	3.47901	0.152636	0.542702	0	0	0.523487	0	0	1.08747	0.167336	1.33112	0	0.120697	1.33971
AAL19562	4.29426	1.40291	1.85404	2.25446	2.91001	0.602933	4.79996	1.98446	2.6455	8.578	17.4242	3.73084	1.61823	4.06442	4.41046	2.71554	5.83243	5.41164	3.18577	3.99456	0.295999	3.41182	2.08378	1.82526	8.87965	3.53687	4.23157	3.67975	1.60783	0.272949	4.46441	5.31185	7.55387	3.34079	2.52642	5.04325	1.32758	2.17133	3.70809	0.245469	4.83773	0.177935	3.54665	4.6347	2.88178	4.97843	0.360794	2.93942	7.50419
AAL19563	5.81427	2.90435	3.16096	3.03185	2.1534	1.57275	6.58983	4.04168	2.00023	2.91175	4.11055	2.71875	1.0157	6.31072	6.75056	4.17619	2.98987	7.48041	4.10374	4.23569	1.24786	3.58035	2.81291	3.42308	4.18049	3.85508	11.3211	5.25745	1.44978	0.143836	9.5127	3.28599	16.0982	4.57534	3.60814	8.18552	0.923466	4.10427	4.1795	0.284579	5.87246	0	6.60816	4.4959	4.04962	14.0936	0.190127	4.0163	3.78254
AAL19564	14.6736	13.9266	9.57286	42.8091	19.7004	3.74867	42.1713	14.5155	35.7568	32.9267	31.1217	41.0123	10.9696	11.8122	16.8553	17.6335	18.5013	64.0194	19.9737	11.7587	23.1273	9.78881	17.3299	24.935	55.8842	13.8199	29.7617	19.2391	6.795	10.7085	32.0745	26.0306	42.4964	11.4798	19.8188	28.2818	18.6446	11.5665	8.28764	21.1869	32.5967	21.7354	12.5079	23.0388	16.0754	29.2168	6.83755	54.9035	61.5382
AAL19565	926.817	360.852	2246.87	1209.35	456	262.942	224.493	3837.53	1888.35	2717.83	3432.58	4299.17	422.736	2462.88	56.0465	463.315	1241.91	1099.42	1847.96	465.881	8034.68	350.476	847.124	2234.82	159.867	649.593	147.256	472.443	69.5039	269.635	218.411	1462.91	400.026	164.421	3311.85	998.395	557.105	2654.32	797.749	356.908	1411.79	441.119	725.452	873.596	1916.56	196.936	8880.05	1004.17	186.399
AAL19566	36.7539	3.90999	2.76422	2.20141	10.1589	1.0858	5.23555	1.71712	6.09909	19.8703	35.3719	20.0923	4.33109	1.5975	5.40417	9.98024	3.4535	3.2902	9.0054	5.55609	0.269219	59.6179	30.1008	4.2968	15.8738	8.04496	7.49023	2.59262	3.43168	3.52521	2.93062	3.23485	12.1365	1.6161	2.93059	18.6354	17.1606	1.41676	19.9921	0.638525	7.35688	0.142416	3.54836	71.844	2.15509	7.41332	0.853195	6.00771	13.3368
AAL19567	123.689	58.5269	59.594	55.5901	60.776	43.5003	75.1031	42.6444	138.874	20.1023	15.4132	88.5208	43.5055	103.66	48.8873	67.9995	118.981	61.9063	97.786	288.343	119.391	14.1469	164.756	52.1696	45.5725	54.3026	91.0625	28.7438	126.961	58.7005	37.2407	134.578	50.1597	59.2802	54.6307	79.5376	83.4024	122.323	205.249	59.5154	213.414	82.091	231.265	134.998	79.1483	76.1439	83.0658	61.6228	32.4842
AAL19568	719.234	183.495	152.798	108.399	241.585	87.9118	452.039	80.2215	190.74	179.73	159.496	1069.5	64.4888	281.703	50.0362	238.621	277.1	146.683	187.271	762.974	34.1696	206.171	734.22	100.141	387.078	461.463	787.117	186.17	54.2972	16.4763	276.012	185.401	98.0955	91.6645	97.3747	95.2836	74.8838	190.642	255.949	2.77254	131.88	2.07066	251.453	370.616	288.631	788.183	49.2832	117.352	272.799
AAL19569	12.7879	47.4762	2.27256	3.67904	53.4733	2.23169	10.8944	3.08809	4.54123	5.08516	14.8319	9.22372	0.813884	6.32801	9.37505	53.9713	5.71112	5.58117	6.32222	6.73157	5.53336	11.5156	12.35	2.29616	9.86195	7.06161	63.4539	8.90959	6.75936	1.34705	6.87976	4.62819	45.9052	6.58287	3.31284	11.615	5.41621	3.57196	2.88057	0.686478	4.73756	0.702513	5.00096	11.2343	4.54915	45.7106	2.96763	3.52303	9.96788
AAL19570	2.71008	7.61831	0.541921	3.81774	21.2281	0.449392	0.968378	0.159903	10.8021	5.75996	7.70161	5.84754	0.921886	1.29831	0.664849	19.3314	1.00547	4.34381	8.59341	3.77612	0.240677	2.45529	1.87227	0.960316	4.03151	2.34328	2.42614	4.55825	1.59784	0.295914	0.52609	2.94198	4.173	2.40795	0.218325	14.1337	0.474963	0.985104	1.22836	0.4391	5.42987	0.318295	1.8882	4.11713	1.38855	1.72588	0	7.19861	2.91819
AAL19571	3.14133	39.5798	1.92881	1.27588	33.215	0	0.319135	0	2.7123	1.36673	2.09021	1.75952	0	1.2836	1.75284	32.0172	0.467799	1.10432	1.19243	0.287179	0.158633	4.50816	0.504832	0.316478	1.32861	0	0.959458	8.24937	0.210632	0.292561	0.624154	1.11395	5.7629	4.43668	0.215851	10.3067	0.313054	0.834807	0	0.434125	0.939459	0	0	1.44976	0.171602	0.682529	0.193359	2.35172	2.19819
AAL19572	3.03846	28.9063	0.795741	0.422977	35.914	0.235669	0.620687	0.0838562	0.539505	0.845775	5.22676	1.06663	0.290072	1.24824	1.97573	35.9585	2.48134	0.553221	0.869683	1.0663	0.336574	4.73652	1.11574	0.503607	0.422839	1.37065	2.29016	9.11604	0.335175	0.232774	0.469014	0.656521	3.64732	2.95603	0.686961	9.04153	0.373619	1.03321	1.1273	0.153515	1.22799	0.222559	1.58433	1.03518	1.31983	1.62915	0.102563	0.590882	0.728739
AAL19573	5.78791	16.4476	1.81139	2.59025	35.0241	0.795234	5.28895	1.25761	7.07968	2.71805	4.30533	4.06159	2.02408	2.34	3.12281	29.5627	3.54687	5.79553	6.5214	3.56951	0.236609	9.74139	4.85255	1.57348	16.6461	1.41764	10.9716	20.3553	0.733058	0.363641	3.31007	4.79991	10.6794	5.2187	3.21952	11.3326	0.0778226	2.49031	2.11329	0.143893	5.10455	0	2.97005	2.82774	2.73017	12.2163	0.192269	3.32309	16.8034
AAL19574	3.328	21.2788	0.771961	2.68087	36.8129	0	3.83179	1.1389	3.66368	0	4.3023	2.26352	0.875478	3.08238	3.1569	20.0057	6.74012	2.65187	6.44275	7.24101	0	9.99296	1.81843	1.13997	6.69998	1.28384	0	20.36	2.27611	0	1.49882	0.445831	10.8509	3.89783	1.55501	5.71157	0.563817	4.00934	0	0	1.45027	0.755679	0	0.803399	5.56306	2.4585	0	3.12089	5.93847
AAL19575	3.41746	7.00651	2.06794	1.15418	10.8594	0.285809	1.92462	1.01697	0.81786	3.48012	16.8074	1.46536	0.561882	2.75237	1.0571	12.8725	3.47946	2.1213	1.31839	1.61645	0.127557	7.6683	1.6914	0.25448	2.45717	0.85979	1.15725	13.9423	0.0846845	0	1.04559	1.29383	6.2137	1.17468	1.38853	7.49074	0.125863	2.46132	0.732398	0	0.998233	0.168694	1.80131	0.896733	2.41474	0.823233	0.0777398	1.54267	1.54662
AAL19576	10.1655	7.7683	3.46459	3.18113	9.77567	3.85931	6.90456	2.82274	8.09866	14.7298	20.8219	16.7089	2.31646	3.71655	22.5917	8.3559	16.2255	7.28314	9.63844	33.6759	0.229655	10.7102	5.725	3.89443	13.3358	12.6418	8.3341	5.49217	0.609867	0.635315	4.54307	10.9005	18.0765	7.70242	4.5311	8.46487	0.566515	3.8271	7.32565	0.349159	10.9777	0.202479	9.00862	26.2623	7.24588	7.41078	0.373236	6.63002	10.21
AAL19577	14.4803	11.6813	7.06297	12.3809	11.7618	5.20624	11.1408	6.0206	15.1463	17.016	19.9004	17.5803	6.36357	7.67717	15.7256	7.41731	19.7851	16.3551	13.9727	38.2782	1.16178	28.3177	8.75008	11.1253	24.5203	8.48344	15.4588	13.6494	1.07982	6.74923	9.98021	22.299	26.9539	40.0215	9.64299	10.016	3.43905	8.35558	40.0236	0.105979	32.5339	0.768221	32.8123	18.6215	12.5675	22.9936	0.991264	18.6735	17.1049
AAL19578	5.87994	2.72305	2.74056	14.0706	7.27264	4.80952	13.9513	3.47908	8.46937	14.6321	19.7137	8.85806	1.91543	24.4941	6.60281	5.44088	14.6769	14.961	7.71285	82.2438	1.13222	5.00175	11.8103	4.9882	4.8994	11.0235	9.9866	35.6632	1.19015	3.91519	21.6552	19.398	25.4736	140.405	15.085	16.5044	1.21028	9.68222	49.4789	2.02262	14.1887	2.24603	109.923	12.8348	17.5041	10.3518	2.3001	5.70541	4.82116
AAL19579	209.29	32.0605	11.3276	46.1626	22.3929	26.8386	283.444	6.56545	40.0001	0	0	202.49	74.6135	140.335	19.5773	16.0348	54.6396	84.5433	67.247	136.34	9.13329	44.6778	412.002	3.8832	40.6298	187.21	258.997	66.615	13.7175	11.3215	193.129	158.645	222.641	111.124	13.2425	26.752	7.23917	36.7702	238.42	2.32191	118.122	2.77217	240.334	159.782	71.9132	205.502	15.5126	28.1547	32.4182
AAL19580	3204.02	13630.8	5389.66	9850.9	8188.08	2227.22	16075	7247.61	2539.03	2943.04	1551.24	7092.99	4972.73	7765.27	7649.98	8629.51	14573.5	8574.43	3610.22	775.015	22451.5	6571.53	6519.65	6378.94	2223.03	68479.4	6813.1	5599.18	14470.2	7490.74	28577.1	15267	527.987	8343.01	8766.94	13626.6	5620.85	6843.21	1300.73	9240.83	7359.26	6992.18	1448.41	6070	5551.48	6538.93	17115.7	7484.41	2442.43
AAL19581	79.3324	54.6694	44.5735	23.7366	50.1451	15.2599	39.3784	109.803	56.929	44.3337	72.36	62.1111	5.68115	59.5982	26.4782	41.1438	37.2665	31.3734	80.7724	44.3855	0.908069	33.0848	74.8144	43.479	34.9848	60.1876	95.1989	35.5623	4.01908	3.34942	32.7512	30.2298	63.7281	34.4821	32.9494	114.972	5.67474	79.6451	28.966	0.828357	30.346	0	34.1957	55.9644	47.4781	98.9778	2.21369	33.0645	41.9438
AAL19582	31.9511	5.65512	8.20634	1.90842	7.20659	2.65827	6.68291	6.43191	9.53385	23.305	46.093	30.0028	5.38048	8.31981	9.61339	5.66863	7.83682	2.42265	6.95599	16.323	0.759289	17.2209	7.24905	6.62727	19.2369	10.6624	11.481	2.19362	2.64646	0.612642	2.98748	5.99832	19.2773	3.5609	5.55323	44.2332	9.17779	4.16224	17.8018	0	13.49	0.376559	6.25473	23.7534	7.70028	17.1512	0.46275	4.81357	14.1383
AAL19583	573.166	595.523	41.5473	78.3264	431.637	34.4534	577.44	67.4259	85.445	1320.37	920.418	85.2766	356.923	298.611	76.4576	310.348	133.766	228.36	52.0127	178.155	224.498	4124.45	848.194	67.4889	87.5732	1039.9	0	299.119	93.9176	102.09	855.071	547.082	180.278	1900.63	121.352	657.065	355.035	59.3408	153.033	117.825	50.7353	40.671	159.238	185.929	189.624	92.6222	104.958	103.18	63.9222
AAL19584	77.05	219.136	162.351	133.981	305.566	199.411	183.645	131.694	54.6129	92.9894	102.52	98.2741	207.277	180.574	285.78	274.41	145.164	188.673	58.4468	415.277	42.345	213.147	109.433	212.655	418.124	97.1916	89.1983	183.153	389.02	185.947	118.398	162.177	242.202	207.08	201.665	345.729	83.6375	195.946	634.941	10.3896	197.81	10.7174	610.352	198.475	148.477	143.24	28.4769	112.621	336.511
AAL19585	25.1412	10.0814	6.71351	14.1181	19.1134	9.22331	45.8079	8.27855	16.3272	24.176	44.9548	64.2265	16.5344	15.7038	23.6301	16.3444	8.47537	13.0802	23.8339	25.3771	0.667521	38.6698	20.9284	9.76597	44.353	17.9975	19.2895	6.57117	11.4238	12.0372	20.3303	9.14339	56.8894	14.723	18.3676	40.868	5.70837	7.67617	37.7594	1.82677	13.1146	2.4522	13.616	164.818	7.70232	16.2749	0.542428	14.757	39.1835
AAL19586	29.0675	88.2253	17.4582	23.1963	82.7069	31.4508	74.6051	24.8686	16.1902	18.9825	32.1531	28.596	32.1454	50.8797	53.3408	78.3124	47.306	34.5822	18.4225	98.9541	50.9474	62.6681	45.2211	35.5597	62.2014	43.7185	61.9881	26.1765	73.5641	69.7167	49.5783	52.1517	57.762	99.7018	43.2515	45.6547	42.21	22.6682	98.3615	10.4332	65.7226	8.25033	82.5037	97.5289	23.2983	65.8252	10.863	19.0068	51.9709
AAL19587	424.202	511.361	1585.3	596.646	923.096	94.5213	665.079	875.137	327.518	378.285	379.206	1280.26	332.073	1656.8	317.095	767.737	286.883	724.519	284.742	126.242	579.398	525.083	421.012	910.306	461.471	421.682	1103.9	888.77	253.772	333.429	776.266	553.499	529.556	321.827	714.581	877.757	586.996	1834.88	164.772	103.666	635.496	89.9463	198.574	1321.22	782.293	1266.82	187.838	470.216	438.42
AAL19588	27.3665	141.732	36.1458	68.3953	121.086	94.8149	99.7544	31.5115	55.4097	17.7011	18.0013	35.1242	162.891	74.3255	124.86	110.887	66.4282	94.1106	62.3287	116.185	183.968	126.704	92.1815	49.6274	259.547	119.916	137.08	114.135	139.017	203.082	69.3459	75.3495	51.6198	168.18	61.0767	79.4982	86.5083	46.2539	176.472	6.40416	86.2629	6.57955	200.622	81.8809	72.1764	146.986	17.5861	44.9433	239.376
AAL19589	35.9551	70.1348	19.4922	27.8618	63.2661	39.6152	95.0883	8.01442	56.8702	28.0201	25.6003	57.623	39.3424	23.5247	74.9212	63.0829	83.2204	48.9855	52.338	83.2831	238.418	33.0272	67.3055	28.0767	118.76	37.2001	139.481	96.3501	54.1748	155.074	56.8459	85.4453	36.0304	84.1422	30.6552	65.4599	150.592	19.1894	82.6158	4.7468	91.5745	4.53567	119.966	87.1718	79.1896	163.336	15.3521	37.0025	109.593
AAL19590	14.4874	31.4852	9.43583	19.998	28.4756	23.3369	39.4004	7.08264	51.8527	13.3722	19.2592	15.8724	15.465	13.3851	32.269	23.343	21.9967	31.0401	48.8164	18.4115	14.949	26.2507	12.0234	17.112	31.0955	37.7172	65.2179	22.5972	21.4761	15.2538	24.2664	27.4864	17.5528	29.7566	12.338	21.5871	34.156	11.2845	22.5136	0.782438	23.0917	0.567173	18.7456	25.7132	32.5411	59.8378	3.28583	23.0413	32.4732
AAL19591	11.7205	34.4085	7.68516	23.1849	25.1184	31.607	39.6463	10.6828	31.1323	8.92385	17.2067	13.9634	19.2703	14.4562	73.0296	22.009	17.5751	35.9636	30.587	26.2513	1.87426	32.9935	13.5337	13.8416	69.1243	28.5912	79.551	20.1076	58.2861	5.24556	32.3007	21.5764	45.0667	42.9764	18.7468	28.3893	5.029	8.59431	29.83	1.2898	19.9322	1.30458	34.9805	18.7471	16.0776	72.0111	2.40478	18.0363	59.7463
AAL19592	38.0704	133.724	20.2489	61.949	91.0059	146.227	123.124	43.1513	48.9399	31.3864	43.8867	56.7345	69.2116	70.7458	252.638	86.6026	96.8392	137.671	49.6819	131.9	9.57579	91.9242	79.0554	68.5252	418.089	71.093	202.71	100.235	331.686	33.0169	90.5058	63.3446	229.796	208.318	89.7916	92.8555	9.65406	52.2184	161.757	7.97563	88.0587	11.0121	178.341	128.344	52.694	195.254	14.7168	73.0914	453.605
AAL19593	137.035	169.104	36.8725	83.8954	76.874	326.855	228.781	50.6477	75.4287	37.8396	38.088	69.3437	121.846	103.441	331.042	81.4074	113.442	167.796	83.1241	560.54	16.4699	55.0348	102.83	68.5322	584.081	109.428	295.997	135.043	534.842	64.2207	145.033	82.61	338.403	240.749	119.736	117.003	17.1798	44.5745	299.007	24.4679	103.908	19.9144	491.743	192.863	85.0094	291.549	26.3845	69.0267	701.788
AAL19594	21.6369	8.39217	8.11877	19.0407	18.5411	6.27352	28.3011	7.62232	29.4822	26.8684	31.879	36.5741	4.96994	19.5242	13.9597	15.4707	34.537	52.9276	35.4194	47.4728	2.18527	11.495	20.5734	9.26432	63.372	12.8885	23.1299	19.0716	13.6012	2.26699	18.1814	25.1493	35.5214	17.0497	16.54	33.9595	2.42579	12.2187	39.2101	0.872132	27.5587	1.08375	27.645	57.3216	18.6159	27.0315	3.32954	28.2402	51.573
AAL19595	5.9696	7.56396	16.0423	22.6198	9.92222	4.62112	10.3518	8.96887	21.9058	65.2426	55.5266	15.7456	18.409	24.948	9.66802	8.88122	27.7372	53.0306	26.7777	23.8727	4.6248	11.2714	6.09931	6.73293	9.63122	17.5524	12.474	40.7458	15.6838	7.03092	8.64748	58.7105	19.2986	45.02	15.3922	25.5347	2.71337	27.4076	28.2289	0.741145	52.2665	0.247957	45.8933	20.8696	28.3948	12.6382	5.33247	22.724	8.55203
AAL19596	22.0865	37.4229	15.5403	34.228	38.9735	25.4906	58.4041	11.3376	80.2371	41.2028	48.7772	53.6787	17.1884	20.1155	62.853	35.6655	69.3335	61.0111	88.3661	58.3531	57.5144	44.2127	19.5772	17.4006	30.2785	46.5775	134.558	38.4667	63.7791	46.042	34.2343	54.4418	21.9169	63.5496	14.4479	27.0075	59.2453	24.3909	36.7731	0.922474	50.1026	0.501512	73.782	71.0909	31.8603	86.4748	4.00597	38.4651	22.333
AAL19597	38.5265	68.8433	15.3484	56.3208	58.4675	60.5511	118.245	7.50337	53.1593	69.2117	47.958	53.1528	47.1986	30.1892	82.4509	51.918	87.4234	83.3001	62.6589	112.935	87.1895	94.0515	41.2177	26.6886	86.2552	50.6738	180.525	53.2791	113.895	87.3427	78.159	65.039	30.8598	123.493	31.4661	49.2203	127.555	17.0987	75.3951	2.33027	74.4189	1.77807	91.1339	119.376	43.6319	185.689	8.03007	58.0118	59.0354
AAL19598	97.1777	283.541	96.3022	147.352	225.15	185.805	354.728	64.9175	147.463	104.819	100.028	217.525	169.186	127.148	164.554	218.886	256.862	189.499	154.626	317.829	262.989	152.393	154.566	117.702	379.745	165.615	315.361	230.563	277.875	241.06	264.635	178.444	111.221	264.371	125.567	135.828	259.779	97.4772	177.166	16.8102	160.195	18.5141	184.246	323.167	275.835	377.38	54.6741	121.046	335.524
AAL19599	69.8529	155	55.7554	109.747	138.087	169.338	252.811	29.6822	90.8144	57.2712	58.4952	96.8066	108.326	70.1965	187.023	126.212	119.676	135.174	98.0808	227.964	87.7781	479.129	101.761	79.7107	255.313	110.617	242.935	167.389	227.176	147.698	147.454	124.367	72.3184	293.461	72.9673	137.674	107.982	58.2617	248.245	5.78529	154.785	5.99535	245.901	164.303	157.156	285.299	35.7311	95.7238	253.473
AAL19600	3.19302	0	0.529037	2.62463	0.901015	0.877415	1.31299	3.12203	1.67385	57.3547	536.614	3.10245	0	1.5843	1.80289	0.806484	7.79474	4.54342	2.94354	6.3802	0	1.71208	2.90779	0.781236	5.24754	3.07941	2.36845	2.26265	2.59975	0.361098	4.36544	0.916605	9.05284	0.267124	2.13134	2.44639	0	1.37383	1.49894	0.714434	0.662596	2.07151	3.6866	4.40465	5.08326	5.05454	0.477312	1.52771	7.46116
AAL19601	5.49154	1.17755	0.93206	1.8111	2.11655	1.09497	2.12047	1.3751	1.966	39.1313	244.036	2.73296	0.946937	1.39562	4.18219	1.77609	4.36568	5.38089	2.48494	2.81017	0.402447	1.44534	2.25654	1.49109	3.37063	1.61468	5.56367	0.719758	5.03829	0.424123	1.92277	2.82604	17.5158	1.56874	1.64282	6.17776	0.283645	1.71447	1.76056	2.15027	2.43201	3.34547	2.16503	2.5463	3.04744	5.93674	0.700776	2.33266	3.58504
AAL19602	4.83817	9.66708	1.30262	6.36307	16.8949	1.99423	5.91872	6.65241	32.496	34.7197	95.7732	15.8656	4.20462	6.80165	9.08324	18.9412	5.4133	6.59749	38.4688	22.4232	0.296676	9.40398	3.46184	2.07157	15.4055	11.9983	24.6727	1.42852	6.49973	0.273573	5.05827	6.01843	41.4576	3.54161	3.02763	16.4955	0.365921	1.82146	5.3942	0.270633	7.37302	0.0980881	6.98258	12.2532	2.80814	19.147	0.271214	12.4422	14.9026
AAL19603	8.82286	13.2593	46.1785	31.7179	33.2912	6.27352	34.7732	54.774	43.7905	78.0851	106.869	54.7254	16.4031	41.4259	30.5502	29.9317	22.6939	38.4067	47.7496	31.2912	8.90135	19.4235	12.7388	49.0133	28.5737	16.9088	22.7098	16.365	7.09147	1.85057	25.8958	48.2122	48.2652	15.4561	58.622	84.8498	2.81061	47.5814	42.3741	1.32872	50.2921	1.32702	26.0545	30.8334	51.2616	19.6367	8.167	39.0201	21.7538
AAL19604	152.991	59.1474	310.587	55.8206	130.719	43.5724	38.9171	304.398	349.466	1403.21	1808.01	620.304	142.891	441.851	17.4376	155.168	347.68	95.1332	364.293	120.912	29.526	242.602	109.948	147.872	156.56	263.07	49.2638	239.826	15.9521	20.8426	34.451	212.42	60.0203	30.1423	317.804	368.915	43.1986	385.415	194.083	3.1578	212.846	2.42367	162.948	686.41	473.811	53.4433	36.2375	117.572	158.367
AAL19605	10.5577	5.62541	9.11244	12.0084	11.963	1.49557	8.95207	10.363	22.8248	38.7416	64.1431	57.2237	5.11337	19.5192	5.95204	11.7208	32.2704	27.1731	33.2727	30.3995	0.772865	16.0505	7.75132	7.56927	13.1814	14.3654	8.92404	11.7055	2.33228	0.712681	5.06815	12.3893	23.7842	3.25912	12.8108	0.35115	1.2479	12.2016	8.33727	0.192279	15.0686	0.185838	11.9063	83.6231	15.4289	9.06899	1.19897	12.7733	11.0747
AAL19606	4.10083	1.63876	2.52669	1.17979	1.26567	1.10927	2.58213	1.75423	4.70256	9.9524	19.8802	5.05535	3.83473	1.33529	1.11432	0.906304	1.2166	1.70192	1.65394	0.398327	1.43019	6.85422	2.45077	3.07276	3.68565	1.11232	0.6654	0.635675	0	0.507239	1.22644	2.66098	22.89	0.525327	3.29332	0	0.325662	1.15791	2.94782	0.100358	5.07263	0.436483	1.03573	2.01087	3.57027	1.42004	0.402292	2.31767	3.8112
AAL19607	5.17605	1.09754	1.22514	1.88421	1.46059	0.406382	1.91559	0.722996	2.13196	4.49249	14.2533	5.20885	0.851022	1.03952	1.25254	1.30735	1.5711	3.2617	3.83435	1.80586	0.362737	2.18065	2.30874	0.904589	3.72161	1.68094	2.46818	1.65928	0.842868	0.33449	1.27855	2.08729	11.8674	1.08256	2.09769	0	0.402661	0.715839	3.47123	0.124086	3.93198	0.11993	0.85374	3.0282	1.66767	6.24279	0.165803	3.32558	3.4557
AAL19608	5.90603	3.35666	0.913306	1.13276	2.8517	1.00982	2.87115	2.4703	0.963221	7.2805	24.1777	3.83843	1.16525	2.12728	1.86746	1.85637	2.49195	2.44022	2.11734	2.44767	0.338014	10.2217	4.30276	1.12391	4.7183	3.16438	5.45173	2.06158	0.149604	0.415589	1.69937	2.46149	13.7679	2.6132	2.29966	0	0.333526	1.97644	10.7821	0.308342	2.71671	0	2.65183	6.01984	5.85036	8.24116	0.137335	1.93407	3.70806
AAL19609	5.1712	4.09208	1.95959	5.30282	5.56239	1.23107	6.24877	1.57694	8.73647	6.1222	13.817	5.01457	1.14486	2.0154	3.64258	3.89252	2.49514	7.71764	8.92074	2.86458	0.483496	6.19756	3.86999	2.89376	11.3384	4.24653	7.70955	3.51326	0.817066	0.0810627	3.83352	4.18396	15.1332	2.00888	2.63155	0	0.346964	1.85047	8.91716	0.240575	4.51816	0.116258	2.27591	4.1097	5.23023	10.5905	0.428606	5.89882	10.5827
AAL19610	6.69465	1.26725	14.6605	14.6479	13.5718	0.93192	5.52751	49.8149	10.1013	26.4411	44.7675	10.4547	4.85178	55.4787	2.61121	9.96751	30.2168	16.4072	11.3687	14.5114	3.59201	8.51359	3.93072	8.67484	6.96689	14.8244	6.63198	24.7239	0.903682	4.21882	4.71101	28.1443	15.453	27.0822	24.6953	0	1.82812	58.2343	22.2888	0.310424	20.233	0.500044	20.824	9.86158	32.4351	6.18194	5.20789	10.9157	5.23944
AAL19611	12.0422	10.8277	39.4264	27.6439	24.7779	5.9719	8.55742	13.3077	42.1182	68.8116	93.5482	58.9543	17.7369	66.1511	11.1554	23.2872	56.6851	31.0278	40.069	38.6977	15.184	7.94513	14.8505	23.8472	5.86248	31.1515	28.3326	117.29	1.71584	24.6765	6.00248	73.0572	13.5591	32.7995	35.3869	77.0979	6.37547	39.2916	10.7174	0.933229	47.8767	1.21054	19.0091	36.3384	78.457	21.0816	16.7357	37.6847	6.24872
AAL19612	16.3736	17.6842	90.0231	27.8054	49.9996	12.7683	12.738	15.5985	45.3064	68.1895	77.0882	92.5225	39.668	80.4367	15.112	48.1964	83.5188	38.9062	47.8326	55.0199	23.174	4.48463	21.9231	33.3483	5.21817	48.2266	34.0067	212.194	1.71506	43.7898	14.798	128.229	20.9528	76.1902	44.3526	154.553	16.1189	84.1011	54.0961	1.24759	115.064	1.50726	29.3278	54.5363	161.672	29.7488	28.4321	48.0202	10.6603
AAL19613	14.6053	54.0127	180.876	27.2767	54.2763	6.42827	64.4148	18.002	69.9459	18.3095	13.8008	255.078	265.938	18.7721	64.1844	61.2744	134.739	251.583	85.2636	283.155	76.2927	12.4272	11.7226	11.2353	206.644	17.0699	178.02	50.8566	3.38609	28.9049	103.335	50.9043	14.3001	15.7289	19.085	49.3883	81.9899	32.9915	27.6579	2.42325	267.488	4.07522	22.5079	203.929	39.7707	202.53	13.5993	248.475	1049.65
AAL19614	17.9516	33.7332	57.5338	39.5822	43.58	3.6903	40.6283	7.50337	72.4116	150.176	136.187	112.124	116.574	13.6441	60.1204	44.0957	49.696	274.898	88.2089	173.145	10.9407	19.5451	10.9819	6.33688	108.973	28.4143	133.056	16.5405	4.68611	1.84418	54.6187	25.7927	13.9868	6.41996	8.1638	27.3399	21.707	10.7309	15.3106	0.858521	123.963	0.933486	13.8441	112.393	19.2162	170.07	2.00752	305.939	494.553
AAL19615	14.6825	37.3204	66.8587	38.3631	34.2319	3.93542	55.3574	4.94225	55.8655	81.7443	108.324	131.213	110.768	13.7939	74.8706	35.3216	44.787	318.462	90.0876	219.582	16.8406	25.4088	9.6446	4.12239	177.908	15.5529	144.974	11.7404	7.68223	3.71557	67.6833	19.0243	21.1551	6.69536	8.43492	28.5289	12.0295	9.78665	14.2372	0.753978	123.465	1.77626	18.967	120.351	15.1998	207.593	3.77798	292.143	778.466
AAL19616	52.3264	127.898	1229.56	178.381	167.074	46.2758	229.384	78.8034	230.976	200.25	141.604	767.918	1287.81	90.456	107.517	191.526	125.324	1020.97	337.811	1071.25	340.447	274.59	50.3448	27.3154	1852.03	127.803	624.806	34.2226	14.4008	20.8534	227.237	61.4562	44.2019	16.266	58.4025	898.803	191.416	134.12	122.19	7.43777	630.102	9.66397	59.3807	518.579	64.3199	846.905	67.5993	1181.5	8722.5
AAL19617	31.7382	60.7701	18.0097	58.2589	52.3073	42.0419	64.6223	14.9094	78.7746	21.3024	21.9466	45.5901	29.5327	23.8953	73.4192	50.0038	40.9136	72.9549	81.3582	46.6019	16.0889	45.4484	27.3958	30.5137	81.3398	172.95	216.104	37.2656	59.094	20.2694	45.9561	37.9855	45.4751	58.1533	36.335	52.3184	27.1735	11.1424	69.7432	2.51598	42.8502	1.76851	84.979	77.088	20.9302	194.005	5.85776	54.7134	85.8479
AAL19618	99.1862	192.433	123.491	125.346	158.214	137.095	219.566	87.8128	90.9922	131.374	93.6257	291.505	100.496	134.933	165.152	162.136	131.985	189.626	116.219	193.953	54.0212	112.783	88.142	219.491	406.098	278.368	429.338	205.317	150.674	49.7385	173.993	189.351	144.754	123.135	250.1	98.2621	60.0482	105.596	314.588	10.8925	226.462	12.9599	292.665	401.828	105.295	456.001	32.321	110.709	388.836
AAL19619	125.239	114.503	145.252	149.992	180.383	104.711	97.7706	101.872	224.128	335.671	257.958	224.89	162.39	128.793	91.8754	169.426	85.1186	187.904	222.708	148.191	21.9918	440.467	113.836	218.559	242.174	115.064	114.538	202.96	80.0308	74.9205	54.2136	148.233	37.3236	159.185	215.287	172.245	54.8522	111.802	268.13	7.43011	204.921	5.38593	189.786	325.669	106.613	203.26	30.2807	150.62	271.586
AAL19620	98.6154	90.3955	193.182	134.05	140.902	113.588	107.363	135.395	100.251	118.03	95.8996	275.894	115.468	194.543	81.7912	141.721	88.9894	176.674	122.315	172.005	13.0051	195.628	120.076	237.414	231.062	89.7165	146.625	189.807	73.9339	59.7289	65.1209	166.195	43.0024	148.187	325.312	148.768	25.7894	192.028	332.76	7.48665	193.428	6.5123	230.012	314.356	106.127	166.779	18.93	115.117	230.514
AAL19621	134.448	113.366	47.946	59.2678	80.8172	128.234	111.001	23.4878	62.8663	34.7609	36.6257	71.1433	115.784	66.2171	118.813	72.6204	62.3963	58.0464	59.9116	145.529	24.6188	129.403	72.3386	33.9889	74.2135	78.0962	206.362	95.5369	183.335	142.823	93.45	81.3959	97.9364	155.07	35.301	62.7189	54.9386	41.8234	156.128	48.6237	93.534	57.6264	101.481	110.811	101.98	213.813	18.1495	36.8143	69.4631
AAL19622	39.7248	24.0122	18.4291	35.6114	29.6726	15.7962	46.3149	9.02497	76.806	52.5087	64.0853	100.673	19.7807	49.5468	17.944	23.8445	50.5371	49.6537	82.505	103.034	14.329	22.8665	35.8114	28.2437	61.253	22.6005	38.4795	40.0723	29.2237	13.6888	29.2415	59.0305	34.3562	55.1282	33.3014	106.991	13.5166	19.8067	69.5481	1.62082	61.7531	1.9708	56.9273	122.733	87.7323	52.5268	12.5054	56.2143	49.2421
AAL19623	15.9179	0	5.8194	15.3314	14.6959	2.99531	0	15.3948	17.46	23.8881	32.7123	26.5955	5.06361	30.4477	11.0785	11.6245	18.7253	17.8081	21.4929	51.8971	0.445604	36.854	10.7144	7.40828	30.6031	32.2049	19.7643	12.5876	23.6667	0.547872	0	14.3707	28.8197	5.87673	11.9245	0	0.732813	8.59829	14.2141	1.08397	9.48769	0.392873	13.9837	72.5723	13.3363	18.5333	1.0863	11.5895	31.9029
AAL19624	108.878	11.3086	47.1149	106.068	28.6518	20.498	39.5495	575.345	106.618	101.197	59.6056	70.3909	35.0708	64.752	26.52	28.3991	27.541	100.101	104.442	257.585	40.795	43.6715	57.4165	246.295	48.8833	25.1031	86.4049	66.4333	31.2425	21.9792	25.1487	60.1727	35.0383	25.7959	858.264	95.3571	70.1795	43.8211	103.08	3.27538	78.9486	2.98045	122.626	23.2547	88.2602	146.926	24.1176	121.868	47.439
AAL19625	29.6709	43.2875	34.4122	40.0388	57.9105	54.3554	103.911	25.7877	50.1188	26.416	32.7254	51.172	83.7836	58.07	63.9415	53.0838	55.4418	59.8108	54.1354	104.668	26.5837	69.8245	47.2857	50.4137	93.7997	40.1975	130.218	76.8014	136.895	58.2547	65.0904	79.1021	65.0115	89.9119	60.7913	79.565	38.3986	43.6179	201.58	8.85176	77.9046	7.21851	105.627	77.312	51.3908	150.474	16.0167	30.6793	78.2614
AAL19626	21.5089	28.6681	31.4601	38.2299	59.3797	31.8587	58.8626	40.2985	60.3085	33.989	39.5016	79.0063	29.3825	47.3652	46.9715	58.5664	67.7821	50.6036	69.0904	78.2625	6.84902	41.5033	29.0616	67.992	61.8601	57.4912	84.175	55.2984	67.7325	19.3007	46.4223	54.4647	54.4676	51.4674	67.9198	42.4456	14.9759	39.6953	117.871	1.74938	60.587	2.46372	64.4795	77.8087	58.5603	91.7054	11.0197	38.3484	50.3008
AAL19627	33.0238	39.6997	75.8105	56.7694	117.12	34.0581	70.5467	65.4965	51.4525	69.643	71.3367	104.694	55.934	74.4124	45.7916	117.016	99.1489	73.67	57.7893	92.1487	23.1956	55.5088	53.8097	117.326	85.5579	56.1302	81.1294	98.4327	60.509	49.9625	57.0022	92.8216	88.2608	73.161	99.6279	58.33	48.0872	104.086	144.169	3.09912	92.9672	1.93663	81.8901	133.706	182.297	89.9718	20.0626	60.1914	78.5295
AAL19628	104.995	49.362	223.689	56.9217	157.311	76.5952	39.9219	335.765	82.7026	154.006	212.038	383.072	90.2506	194.692	21.1561	160.922	170.208	57.632	90.5482	88.4077	48.277	90.2853	111.897	341.089	106.421	99.5869	47.8215	201.373	23.7139	120.086	31.8412	128.897	84.097	159.331	329.463	78.3348	115.006	457.368	266.689	11.031	139.727	14.024	101.584	305.058	445.864	57.6318	40.9307	61.3291	101.184
AAL19629	19.0406	62.1793	112.357	113.88	138.982	38.5567	18.1335	37.989	126.094	205.653	195.128	299.376	77.3101	97.7777	16.5506	143.14	181.962	165.65	142.369	64.2114	41.8545	13.1557	32.5796	142.226	28.1827	59.7877	59.2802	231.97	19.3725	124.235	17.565	127.911	57.1205	75.5046	139.532	120.387	39.6922	102.821	131.004	46.6844	135.347	78.9965	177.481	164.469	427.69	50.2745	52.1451	172.553	25.3824
AAL19630	45.9577	183.123	150.635	106.388	189.277	221.175	231.265	90.1866	93.7726	76.468	65.5112	84.1698	307.473	156.434	195.159	176.484	195.4	131.799	102.08	271.688	81.5758	155.705	134.696	186.017	194.176	182.429	232.171	285.271	226.855	162.082	160.833	166.111	85.2609	299.349	186.054	138.743	112.163	140.556	375.438	12.1359	171.62	12.704	312.04	140.181	185.479	258.974	45.0236	90.1212	222.646
AAL19631	8.85557	3.97041	23.109	55.9254	8.21281	4.57011	3.0464	25.5009	31.1089	40.4042	58.9857	41.2801	70.3492	18.8796	3.62817	12.1246	47.1613	2089	42.0752	9.39893	1.29796	3.9521	7.62194	9.52552	7.29898	2.86419	5.60743	27.0079	1.41566	0.769425	2.58385	68.1776	26.332	3.13053	41.8823	36.8368	1.64664	27.6472	16.6794	0.718869	97.0455	0.919576	23.5662	24.0501	50.7972	5.38509	2.31662	57.0027	5.62058
AAL19632	19.9581	5.44675	71.7002	39.7729	6.73072	8.42711	5.32448	65.8014	43.7637	21.0024	27.5315	74.4936	20.1687	30.4327	2.69358	13.7704	68.7027	2096.53	54.1864	21.1827	23.8199	2.74061	10.1959	50.8562	15.4	4.69462	17.6927	53.9265	1.66462	21.5796	6.30287	90.6436	33.468	4.84611	90.411	41.249	8.65922	58.6442	49.5881	7.62418	101.822	3.86863	37.375	20.5646	111.206	19.7781	24.9591	43.0403	8.68613
AAL19633	8.25681	4.80794	5.26693	7.90687	4.89285	1.13445	5.67008	3.73387	13.418	8.86972	16.2017	41.3165	3.37447	7.0329	3.44995	5.10943	11.5713	98.2984	15.5088	7.14936	26.3786	5.1467	4.13558	3.1313	15.0962	3.98152	9.18685	3.51058	9.7479	3.78173	4.51543	9.59949	16.5958	1.31244	5.92478	12.3992	8.29311	3.19733	3.8761	0.73898	10.7516	1.20526	5.95823	18.5087	6.46285	13.9419	17.897	14.9329	9.47149
AAL19634	4.99094	0.775626	1.7687	1.95439	2.19078	0.533349	2.83333	0.237221	6.10484	2.73442	6.49689	17.1143	2.325	0.481519	2.95897	1.71581	3.68522	4.1887	4.80867	0.861842	7.14103	3.51241	2.27255	0.712328	10.3668	0.935931	7.91833	0.802307	1.02719	0.823118	1.20973	3.20373	13.1185	0.405938	1.13362	11.8966	4.05157	0.208776	1.59452	0.759987	4.93391	0.708299	1.12048	4.811	1.60934	6.91306	1.4507	6.36117	7.31844
AAL19635	8.44456	5.01863	3.01353	4.98352	7.164	0.676811	6.98054	1.48199	12.415	2.86937	6.56056	15.9051	4.18304	1.69211	4.87814	4.88107	3.63156	12.3292	11.7894	3.02861	3.95004	4.62227	2.71129	1.76151	55.0344	2.14044	13.2103	2.55088	3.57882	1.54268	3.47403	4.56857	20.0668	1.58501	3.16164	15.7933	2.24685	1.30429	2.31247	0.678267	7.21446	0.368746	4.81247	7.41594	2.81513	19.9944	1.24616	13.1259	57.3921
AAL19636	16.0384	15.6113	11.7427	18.663	26.5478	4.99813	18.7242	4.44611	44.8801	14.6901	19.9809	21.5731	17.619	11.5145	24.6481	24.713	6.86164	34.0324	45.6775	16.8493	2.07683	29.006	18.0327	13.5042	66.3556	12.1841	51.6407	15.2594	28.1888	1.34767	10.4413	17.4646	68.5256	8.18545	14.025	52.7634	1.13848	6.20678	16.7828	0.982346	19.4904	1.01726	18.4659	31.4176	11.4827	58.2475	3.84406	25.4472	50.3629
AAL19637	290.962	786.513	314.82	228.444	981.556	216.115	386.456	627.491	152.663	232.68	235.712	506.355	1278.51	697.504	551.762	943.05	307.512	432.628	233.25	426.65	82.0122	684.602	332.557	434.112	478.231	424.01	382.691	254.134	1223.9	164.466	514.529	658.641	422.478	222.726	840.55	235.793	120.732	452.859	612.665	57.1153	436.825	57.146	529.26	985.714	272.59	292.155	70.9428	254.414	399.437
AAL19638	209.44	255.013	225.817	181.669	302.32	180.269	255.283	306.935	135.181	248.978	221.925	186.814	381.822	416.943	201.126	295.613	230.415	367.647	153.093	225.039	36.7695	500.164	391.301	296.453	425.489	154.238	288.701	351.821	696.723	161.443	194.334	330.45	584.193	512.692	570.777	246.359	67.4033	311.552	659.832	21.8483	406.046	21.637	497.808	425.562	175.523	208.276	34.9501	211.619	347.955
AAL19639	56.9893	143.778	8.75972	35.9518	107.145	31.0374	82.6133	19.9728	50.3916	5.07846	7.76678	29.888	33.4156	63.5943	195.395	74.0521	53.8855	102.13	50.9542	52.2877	2.94724	114.682	80.6615	12.9356	47.3935	50.3263	171.127	49.3852	661.349	20.6548	73.442	31.7338	294.438	234.017	26.4679	72.1761	1.16324	20.6798	103.79	4.83934	33.6616	7.79542	210.874	100.695	24.8678	106.518	7.18479	24.8357	43.903
AAL19640	18.816	28.9831	18.2518	38.7133	34.6891	20.8386	32.2996	13.0735	52.517	11.8083	10.3195	20.4762	31.3489	17.9554	25.2405	34.2756	16.6721	51.1892	50.7761	39.3445	21.3417	78.6488	37.1781	32.8119	59.8547	22.6557	68.093	45.5358	67.0737	34.3945	19.9655	47.969	48.4973	38.6662	29.3059	47.5823	29.2692	16.3143	67.4523	6.25129	66.2182	5.30825	37.7877	27.2538	35.0533	93.9301	10.6202	33.0749	45.954
AAL19641	86.0869	215.201	148.665	117.179	252.447	186.564	174.986	182.019	85.9332	145.625	112.147	148.958	320.678	203.943	140.149	242.724	263.661	177.537	85.9596	200.98	44.6027	323.649	167.327	245.192	256.859	224.018	226.449	279.508	300.654	136.598	135.035	319.05	130.235	323.024	274.436	126.713	72.9225	236.72	689.155	10.8401	270.275	9.25707	564.731	265.724	168.696	194.707	29.3658	107.834	191.453
AAL19642	84.5894	161.967	177.641	213.376	200.595	191.425	104.92	48.0662	186.741	144.424	128.359	150.632	354.12	97.4615	129.98	190.506	269.486	231.769	202.947	249.077	262.901	197.925	191.388	240.865	202.365	161.851	201.992	241.472	251.109	320.994	72.3981	301.296	95.0974	335.709	168.349	164.485	248.337	123.774	560.546	19.8377	351.407	19.8751	436.152	140.376	307.961	213.03	71.7583	226.158	170.582
AAL19643	10.4548	199.45	1763.2	32.5628	1526.39	4.59038	53.3834	306.06	20.4332	58.5557	38.196	12.9849	14.2746	1372.75	10.7797	1159.7	27.6181	15.2429	23.0996	18.0142	3.70716	12.3693	6.83019	517.323	20.5902	4065.13	14.1612	54.3023	10.3628	9.1759	38.0005	23.292	25.9362	2296.32	849.035	60.7028	5.0056	1780.44	78.4202	2.13583	12.1328	2.58037	123.071	19.6147	154.921	12.5923	4.04301	12.4836	26.699
AAL19644	6.3425	168.072	1751.61	37.8	1052.83	1.17523	4.58926	161.694	19.0036	19.7974	14.0103	5.06577	10.849	1243.19	3.67977	803.793	22.2804	15.6487	18.8685	9.22406	2.84733	2.51161	2.01363	457.929	7.86545	2540.51	3.32344	111.317	2.58677	10.9631	5.3067	19.8385	12.2081	2610.29	751.555	70.2164	2.51379	1435.49	60.2317	4.83023	17.5176	7.99361	66.3096	4.88131	205.017	3.2239	5.54082	12.5893	8.4795
AAL19645	7.89269	135.442	2830.26	36.5	1292.19	1.1606	6.17723	480.492	20.7047	38.2345	34.6787	8.49591	12.1617	2046.05	4.33127	990.142	90.9264	20.6391	20.7306	18.5008	2.85588	10.4052	6.38571	638.238	12.9913	2846.11	5.08033	180.573	3.42024	8.93319	4.92062	31.2176	10.1484	2356.23	1102.78	57.2328	4.14406	3411.74	102.244	3.85669	25.6894	5.44316	113.872	8.26698	302.03	8.07125	5.01679	11.3163	15.3252
AAL19646	51.2026	8.707	6.79133	11.4399	16.4083	5.36981	34.8861	5.35927	16.7402	16.9547	22.0055	58.3507	6.85121	19.8649	15.5011	15.4091	14.3069	33.1863	20.8706	18.2008	7.01431	13.5448	22.3222	10.9618	55.0266	12.3452	45.2527	14.7482	25.457	6.36029	22.3086	19.8847	23.0688	17.7038	15.43	27.4608	11.4199	5.94706	38.4843	0.639858	33.3805	1.23685	27.5148	62.8715	17.3254	48.7902	2.56493	22.5303	44.5489
AAL19647	15.1396	3.10366	4.59513	10.0549	7.1523	2.67495	12.4014	2.24482	15.8386	8.34495	13.0168	16.686	2.89901	6.37926	6.90684	5.19576	5.99487	15.1059	15.408	9.82751	3.73918	7.5093	8.45869	5.88693	32.5997	4.73202	21.1169	7.57053	6.99863	3.09489	8.65589	9.54324	20.439	6.92986	6.37516	13.5656	6.06772	4.34642	10.5191	0.452053	11.215	0.565999	7.63421	16.9121	8.23594	28.2994	2.19648	13.7088	26.8824
AAL19648	9.12528	1.62072	0.979951	2.52807	4.33934	0.650105	7.10172	1.44576	3.72063	2.08314	5.73454	7.70067	1.66704	2.54336	4.40821	5.07918	3.3155	3.81522	2.99883	6.56569	2.17607	2.37851	5.84786	1.44711	12.6362	1.95569	8.77431	5.16912	5.97135	1.87284	2.9491	3.96166	12.4569	3.2657	1.38178	10.3319	3.72178	1.52688	5.55307	0.661684	3.86614	0.383713	3.41441	7.13902	3.92329	13.7319	0.88414	5.09368	7.2872
AAL19649	6.69918	1.35264	0.408931	1.39985	2.22867	0.474753	2.65906	0.844636	2.91114	1.30393	8.43251	2.42209	0.266666	1.10216	2.67569	1.55848	1.18271	2.92662	2.50281	2.19187	0.938338	1.02563	1.92655	0.905812	6.64203	1.22415	3.11227	1.80727	5.94824	0.837356	1.52839	1.70043	6.49777	1.11499	1.11204	7.18577	2.3595	0.477871	0.695184	0.248507	1.43407	0.280214	1.56731	2.36199	1.47346	5.07912	0.221369	1.81855	4.66625
AAL19650	7.53149	0.774429	0.5619	0.937671	0.956986	0.25416	1.16636	0.527541	3.71728	1.57452	6.90373	2.4564	0.231727	0.611897	1.60154	0.778712	0.501755	1.14061	3.1264	1.30055	0.264675	2.3557	1.76481	0.603467	4.87683	1.65659	0.686067	0.837481	8.83601	0.627593	0.818228	1.09155	6.58704	0.619021	0.668832	6.47228	1.7162	0.86224	0.578929	0.379407	1.1676	0.350031	0.71193	2.04674	0.940741	2.92829	0.276525	1.06207	3.01268
AAL19651	0	0	0	0	0	0	0	0	0	0	0	0	0	0	0	0	0	0	0	0	0	0	0	0	0	0	0	0	0	0	0	0	0	0	0	0	0	0	0	0	0	0	0	0	0	0	0	0	0
AAL19652	1781.98	299.274	286.939	286.633	739.643	64.3098	879.59	1075.49	153.355	82.4274	86.4417	3272.19	4.39752	1366.35	34.357	715.243	607.285	182.045	210.352	166.27	117.676	28.2345	2399.18	698.578	389.424	2363.45	381.909	124.38	15.2439	34.4065	654.984	575.528	303.326	193.83	695.161	4852.05	70.8012	397.743	87.8914	10.4728	670.193	15.1831	108.083	825.253	639.589	580.404	174.922	221.706	959.497
AAL19653	33.1744	9.88953	2.90732	6.56736	19.3847	3.53943	13.1108	2.19027	14.3851	5.78577	14.2208	25.5017	4.89316	3.02567	24.0317	19.0483	5.83974	6.23324	19.618	60.7582	0.457871	19.1678	32.0081	3.37982	40.8025	6.94405	24.3701	4.8503	11.0648	6.20657	7.98676	3.82256	15.5752	6.2155	4.48575	35.7557	3.56915	1.52604	58.5383	0.459446	8.90956	0.121106	12.0696	54.7527	2.87276	22.0642	1.06039	14.2188	30.4547
AAL19654	19.9296	4.79479	1.70999	4.73906	4.61954	17.8475	36.732	1.39189	10.9139	4.19907	15.5275	8.05694	2.62473	2.64873	17.3215	3.68544	7.33639	6.00926	11.2367	83.6752	3.1425	6.86968	16.1121	3.30884	75.6685	5.63867	78.1386	4.11909	58.3581	1.69038	31.2258	4.76758	15.2792	10.4801	3.32576	60.4779	4.00517	2.14373	5.34618	0.278702	4.68956	0.115443	7.19075	15.0348	4.10762	124.128	2.5004	5.2104	273.824
AAL19655	138.596	52.8028	126.18	51.0988	107.095	24.979	92.8798	67.5819	62.1459	166.867	149.503	230.861	57.6964	53.2092	46.0753	104.324	47.5704	95.3702	60.4358	249.436	143.847	124.435	113.245	137.545	166.258	45.9401	109.996	132.194	22.7834	63.2908	45.8171	117.686	31.7276	72.7529	136.173	169.204	196.481	90.8393	135.688	79.8566	158.643	103.136	125.75	111.599	140.38	215.734	34.3157	100.292	148.073
AAL19656	98.6978	29.1399	28.4109	41.7115	57.9522	15.4783	65.5922	5.3613	68.2021	94.981	85.8441	150.725	42.2428	15.0047	44.3575	44.3179	31.3681	66.957	77.4303	170.433	87.7866	60.6724	85.3417	48.2968	160.77	13.7354	124.235	64.9943	25.8125	39.0096	40.0083	65.2511	26.5493	59.8003	42.0905	106.631	149.114	23.3776	143.679	18.9606	85.7519	12.7739	111.077	77.9596	66.3951	212.526	23.6957	97.1155	110.761
AAL19657	77.7592	31.5356	26.3855	48.2703	67.0556	12.6496	67.3268	21.8967	91.7983	89.3921	84.1528	190.637	23.8162	25.2071	29.2938	60.6489	45.9515	65.384	98.9235	125.682	56.6842	49.199	63.1247	49.6181	119.997	25.4546	139.813	50.4734	18.6389	32.8535	39.7728	63.3348	35.022	48.2949	40.9005	75.7814	151.384	28.3713	95.4931	7.72494	70.8375	9.48408	80.4423	86.9926	72.7072	230.757	13.7627	86.2539	96.5987
AAL19658	64.8637	28.2064	10.3034	38.0924	67.0668	13.8111	45.6784	8.3293	56.7141	60.1568	66.8622	110.913	17.3675	12.3985	32.4191	60.891	26.8033	64.8093	68.1257	96.2677	33.5359	52.6425	46.5463	28.1376	182.174	14.2012	91.6228	30.9876	21.3626	18.6895	30.8978	40.1864	69.8688	39.4816	26.0145	57.0438	108.653	13.7447	91.578	3.24028	42.2049	4.42129	63.931	61.1798	33.3392	175.755	9.04132	85.4285	141.15
AAL19659	126.144	0	0	0	0	0	0	0	0	0	0	77.9963	0	0	0	0	21.7735	0	0	0	0	0	104.432	0	0	0	0	0	0	0	0	0	32.5129	0	0	49.2022	0	0	0	0	0	0	0	62.2878	0	0	0	0	0
AAL19660	45.7311	16.1499	10.2788	47.2212	0	7.84189	53.5722	18.8043	60.4905	31.2459	46.1153	47.2584	17.7189	39.6061	39.2325	0	24.9046	73.6808	66.0557	18.7322	2.73901	28.9402	35.1892	10.0181	0	0	45.0971	22.7136	23.6394	2.10477	34.3262	38.5862	140.21	27.7149	27.9521	31.1808	3.15309	15.7487	0	1.80453	44.2215	2.01241	42.977	66.3241	16.6254	38.6278	1.85477	30.7509	0
AAL19661	8.09409	2.2832	6.07427	1.9177	0	2.2896	9.31937	4.88814	0.873578	6.4562	20.0041	7.77198	6.73224	11.0246	10.162	0	1.80803	3.1616	1.53623	8.13954	0.817483	10.7224	17.7772	4.89271	0	0	9.88872	1.5745	4.8845	0.753824	15.8142	16.9026	32.7351	0.836469	5.00554	7.14988	0.403314	2.868	0	0.372861	8.29937	0.540559	26.9364	3.73551	3.0951	0	0	2.87031	0
AAL19662	2.88836	1.73136	0.279159	2.63141	0	0.810233	4.5727	0.617782	7.06599	2.07699	6.61221	1.55523	0.0791484	2.64732	6.46913	0	1.14253	2.95686	3.68893	5.61112	0.929849	0.903423	4.49351	0.618359	0	0	4.37421	0.895458	1.37183	0.571627	6.02984	5.07853	12.113	0.352387	1.82757	11.7472	0.509724	0.181234	0	0.282742	3.88969	0.409907	10.6993	1.38001	1.00587	0.889051	0.377798	3.14392	0
AAL19663	3.55918	0.437634	0.635066	0.157533	0	0.460804	0.866878	0.936937	0.50233	1.43437	8.07415	0.512084	0.945296	1.82258	2.65118	0	0.433193	0.13635	0.552107	1.80835	0.998907	1.41296	2.61792	0.820585	0	0	1.06618	0.226344	0.46812	0.541836	0.847706	2.38401	4.17223	0.240496	1.03939	3.59745	0.927665	0.927661	0	0.107203	2.23704	0.233127	2.48933	0.537005	0.699193	1.26408	0.572974	0.137542	0
AAL19664	8.31714	0.746893	0.541921	0.322626	0	0.449392	0.322793	0.799517	0.514385	4.03197	23.2558	1.08052	0.276566	0.757347	0.517105	0	0.23658	0.434381	1.05533	1.16188	0.56158	0.526134	3.40412	0.320105	0	0	2.42614	0.154517	0.106523	0.443871	0.315654	0.938929	5.63023	0.27363	0.327487	3.70884	0.712445	0	0	0.0731834	0.71267	0	0.377639	0.733188	0.520707	0.690352	0.0977874	0.312983	0
AAL19665	4.88344	0.334544	0.728203	0.441555	0	0.603868	0.602431	0.477487	0.768001	2.75197	17.4738	0.901536	0.757031	1.13076	1.48898	0	0.397379	0.324276	1.12547	1.19264	1.97639	1.11285	3.17658	0.35845	0	0	0.724467	0.173026	0.0795219	0.49704	0.864025	1.54205	6.87331	0.204271	0.488955	5.46264	1.41829	0.105058	0	0.0546332	1.4694	0.0792049	0.84575	0.463136	0.453507	1.54609	0.146001	0.560758	0
AAL19666	7.41237	0.182284	0.264518	0.590541	0	0.329031	0.656496	0.585381	2.30154	2.53036	16.5849	1.31854	1.19996	0.79215	1.26203	0	0.505215	0.984408	0.919857	1.77228	2.74114	1.28406	3.32319	0.390618	0	0	0.592113	0.659939	0.519951	0.993018	0.192593	1.37491	9.2145	0.133562	0.133209	4.89278	0.96598	1.03037	0	0.625129	1.90496	0.388408	0.460826	1.16999	0.953112	0.842423	0.477312	1.0694	0
AAL19667	6.6248	1.22187	1.62534	0.58644	0	0.612648	0.733429	1.08997	1.4025	2.82688	22.8518	1.47306	1.50815	1.17997	2.417	0	0.886945	1.35356	0.411061	1.38598	2.40615	4.18407	2.20437	0	0	0	1.323	0.947926	0.726103	1.00853	0.788929	1.53603	8.2174	1.1191	0.595277	5.05619	0.755427	0.383707	0	0.399078	1.52675	0.144642	1.54449	1.15332	0.70987	1.41172	0.266623	0.768031	0
AAL19668	5.57335	0.593922	0.574574	0.641373	0	0.992645	0.570403	0.494486	1.06046	2.23924	7.67198	0.421187	1.22179	0.955928	0.685328	0	0.679345	0.932073	0.732625	1.53986	1.31134	1.85945	2.48135	0.848482	0	0	0.64308	0.341307	0.329412	0.751677	0.441582	1.54856	5.58906	0.410999	0.578699	7.35093	0.839302	0.621702	0	0.323304	1.79907	0.37497	1.00098	0.89696	0.613423	1.06742	0.345598	0.497762	0
AAL19669	7.70419	0.164199	0.833961	0.472846	0	0.790364	0.354818	0.527303	0.565418	2.40594	12.6156	0.768528	0.540453	0.832485	1.21802	0	0.455091	1.50064	1.32575	2.23502	1.7637	1.54222	2.15157	0.175932	0	0	0.533368	0.594465	0.117091	1.46372	0.462628	1.99536	7.28097	0.481244	0.959942	7.05176	1.2182	0.464074	0	2.57421	2.49934	2.56574	2.07553	1.05391	0.763157	1.13827	0.752424	0.756877	0
AAL19670	4.88159	0.430091	1.38198	0.928905	0	1.47873	0.685974	1.24964	1.48102	4.12233	20.0005	1.30716	0.75837	1.91355	1.48885	0	1.31367	0.944382	1.36423	3.46476	1.5839	2.84935	2.73032	1.4483	0	0	0.598742	0.603773	0.657216	1.88656	0.778997	3.08956	10.4892	0.585249	0.763301	11.2557	0.813996	0.405187	0	3.37135	3.21049	3.4039	2.32993	0.788723	1.07087	1.56173	1.64907	0.926887	0
AAL19671	0	0	74.7696	0	0	0	197.938	73.5402	0	0	0	372.703	0	211.472	0	0	190.407	0	0	50.0957	0	0	9.78481	18.4022	0	0	0	35.5315	0	8.50575	175.414	359.848	319.863	6.29218	163.164	69.1504	9.10157	48.5415	0	0	0	0	0	194.536	209.541	0	0	0	0
AAL19672	15.7297	21.6269	25.8978	34.6207	58.4475	27.9293	52.9395	27.8561	28.0532	46.781	58.3023	74.8146	25.2471	29.7998	33.9984	54.4547	72.9593	81.0037	35.1364	72.8253	5.57143	53.7754	21.2364	28.4473	110.408	42.6459	57.1144	24.3715	35.233	5.57296	38.9503	91.3617	54.6545	32.7878	39.8323	43.5375	4.84521	24.6815	78.4378	1.89512	98.0267	1.87327	45.7841	55.4318	42.4948	62.1631	7.25144	33.4509	96.5044
AAL19673	14.7688	10.3283	7.31543	18.1022	15.194	2.07144	9.78643	2.89561	22.2989	16.6887	28.3404	29.193	9.35874	6.23382	10.0328	13.3279	9.4932	26.3561	28.4175	8.60724	1.25466	12.7033	9.38663	5.66489	29.8655	14.0949	14.7777	7.6311	28.4085	3.2882	4.1138	13.4475	31.7314	3.91898	6.28972	26.0725	1.30316	4.40177	9.0997	1.56619	18.5759	1.57195	9.3252	36.6276	10.9293	11.6489	1.04637	36.5306	15.899
AAL19674	126.37	1022.19	2424.43	443.122	1099.16	61.9835	242.199	631.203	813.274	700.559	541.118	1524.77	1633.54	449.142	394.301	1128.72	1403.59	732.186	863.481	475.571	570.091	221.135	132.6	569.601	456.55	395.769	429.838	538.221	388.486	1337.94	58.6183	1673.12	388.665	39.255	675.225	963.155	365.594	562.304	532.414	183.001	2482.07	455.124	466.449	545.871	1026.88	470.985	411.987	1149.57	424.722
AAL19675	294.571	2758.62	3138.76	464.96	3687.85	103.78	285.831	856.686	597.128	1902.44	1503.72	1348.41	3916.88	722.646	537.021	3534.66	1595.12	641.646	849.13	188.729	377.388	895.64	103.953	598.398	346.261	1085.83	488.216	680.105	896.982	862.996	113.288	1803.9	814.508	34.7446	710.482	1540.76	248.643	835.991	181.284	83.6875	1341.89	150.083	152.827	500.667	1143.2	530.565	214.932	905.224	407.07
AAL19676	44.7381	985.344	2136.88	703.679	1337.7	217.11	76.2828	153.102	664.194	280.379	295.8	384.42	2642.75	189.784	604.445	1313.28	304.761	1156.32	869.401	68.4674	36.0613	456.008	18.9713	62.5848	100.184	1042.43	308.543	167.426	247.194	152.748	60.1764	457.96	92.9524	9.1997	100.53	979.534	25.4574	372.344	329.939	9.09313	826.22	11.2442	266.352	135.207	395.803	150.11	87.9103	902.214	78.7133
AAL19677	21.8889	864.921	1517.61	448.119	1146.64	109.892	60.9898	91.3875	1075.52	235.831	191.005	422.51	1041.51	169.789	479.983	1127.73	262.384	652.035	1235.94	59.872	39.8372	120.36	10.3654	44.2369	61.0642	814.004	147.75	100.614	159.185	266.849	23.9057	461.546	31.3399	8.46013	76.1954	492.115	29.6666	261.065	145.297	15.4275	1139.56	17.8929	81.3775	159.316	354.509	114.807	100.78	1033.96	52.0779
AAL19678	16.9312	478.707	679.423	136.222	423.595	47.6915	85.7842	31.9605	225.622	196.305	107.625	391.59	572.837	74.1216	440.717	421.959	335.084	381.594	213.618	65.0398	49.7836	54.571	5.45528	25.2218	37.9865	249.064	168.912	37.0057	78.431	394.621	27.9389	643.029	4.92417	17.6377	47.9137	302.936	42.991	121.032	215.852	21.7294	1510.84	26.1182	115.658	198.992	320.224	164.258	72.8263	564.073	27.7129
AAL19679	51.3317	842.936	1187.93	502.398	846.025	38.1709	151.504	185.521	993.507	957.809	451.164	754.802	1608.77	155.53	341.64	875.026	878.438	1194.25	838.621	120.832	76.204	476.968	22.0049	70.5467	45.7296	455.449	212.574	276.153	69.9289	554.825	54.2006	1571.55	30.7932	26.9811	104.714	400.328	87.6005	237.56	459.142	22.8447	2422.79	33.4036	237.284	488.04	850.383	175.728	63.9323	1257.69	45.0534
AAL19680	60.7182	785.863	483.267	354.919	345.748	43.4061	142.632	111.698	469.203	523.014	287.873	442.151	812.219	53.15	145.814	497.462	1151.6	662.705	543.865	179.966	431.222	241.16	56.5494	177.167	49.4043	489.005	246.047	334.187	62.8416	794.193	39.6695	1292.97	15.7903	71.4668	153.562	249.547	342.584	124.343	524.054	282.217	2183.32	450.029	350.781	430.975	623.861	228.622	206.576	930.214	45.4234
AAL19681	70.9767	626.114	671.133	762.795	214.699	64.4743	175.674	108.076	859.209	777.739	370.696	644.743	1371.37	81.2756	140.7	520	2068.09	1493.9	864.879	287.562	1226.18	360.697	95.8077	391.341	80.1477	382.867	313.203	288.16	61.1756	2106.02	59.8444	1996.49	25.7263	117.508	288.939	188.772	538.919	128.184	777.172	1398.43	3142.81	2156	547.019	680.574	1275.45	301.285	795.009	1640.63	64.0552
AAL19682	79.6493	462.52	492.365	488.81	170.64	64.6794	124.913	74.3699	578.372	938.494	350.846	567.534	1315.38	51.3337	112.927	457.735	2301.24	1271.41	670.199	260.557	1100.51	386.4	114.017	302.605	73.2568	342.225	356.883	131.696	49.3894	2105.49	36.0382	1597.18	24.5977	97.9041	190.095	248.859	549.287	78.0352	682.461	1578.48	2938.36	2548.83	499.954	713.926	1009.63	342.483	925.822	1202.49	54.3093
AAL19683	114.904	532.675	680.87	503.804	270.94	75.544	118.643	104.46	992.044	514.45	184.736	737.081	1515.29	61.225	76.0762	775.322	2696.09	1044.83	924.345	325.274	1238.71	253.037	171.566	454.193	56.0562	267.101	420.458	140.884	55.8478	2212.85	41.0991	1963.06	27.2857	94.8992	241.759	290.92	603.43	105.256	681.059	2047.47	3512.25	3216.33	550.755	719.98	1265.5	384.2	1264.3	975.298	43.5105
AAL19684	67.7523	556.341	435.359	1213.14	1010.45	247.094	256.091	143.467	1199.51	2064.17	1007.44	402.75	252.569	192.765	307.005	949.471	616.356	1486.46	1158.32	1811.19	310.48	157.172	154.315	479.975	264.351	1601.58	107.293	725.331	28.7643	500.69	309.368	1507.55	135.125	398.438	507.061	323.073	244.046	208.145	606.434	296.872	1551.14	272.225	821.754	411.251	1575.94	136.822	234.809	900.574	348.12
AAL19685	66.7538	683.327	388.632	659.864	1111.27	321.343	177.981	71.4036	1022.31	1748.58	839.106	686.126	542.681	205.207	356.172	1079.25	540.587	1026.51	961.734	1274.99	384.306	166.384	109.335	436.776	349.481	1709.08	134.972	436.569	39.1124	648.672	269.574	1417.44	84.6561	534.174	393.042	403.443	319.663	203.661	505.689	446.873	1365.08	447.723	566.681	596.272	1642.69	196.382	294.638	823.609	320.362
AAL19686	0	0	0	0	0	0	0	0	0	0	0	46.347	0	0	0	0	17.251	0	0	0	0	0	12.4111	0	0	0	0	0	0	0	0	0	0	0	0	423.935	0	0	0	0	0	0	0	41.1252	0	0	0	0	0
AAL19687	69.9428	552.726	57.4217	1120.97	827.387	119.421	96.3654	33.6176	911.282	270.286	182.87	219.683	41.0887	65.5086	285.764	796.159	306.883	1544.14	954.673	534.952	209.818	75.2167	117.37	179.013	297.215	886	93.8516	71.4674	38.5195	229.562	256.158	475.333	22.8381	231.949	156.06	141.617	141.128	54.4391	206.597	56.6199	517.697	50.8571	219.127	312.555	208.726	75.4715	66.6096	1083.87	238.393
AAL19688	83.2776	200.434	20.1984	34.7992	227.668	36.8493	139.633	36.3012	42.9919	24.5911	29.6775	28.2127	114.951	75.1517	146.679	208.821	38.2772	128.05	45.975	284.438	7.88315	433.5	92.2749	23.8618	252.713	23.8195	213.735	67.8007	147.623	4.76263	134.406	42.631	72.2689	126.649	49.9339	90.0057	8.85138	37.1935	150.876	2.97565	52.3201	2.51648	231.603	85.9949	32.9343	266.664	8.28344	44.7529	172.331
AAL19689	85.6954	133.393	32.6193	69.898	148.928	71.2438	156.972	41.3464	64.4432	20.3464	24.1112	39.9645	131.691	65.7345	173.163	128.868	55.8243	131.871	64.5449	184.074	15.0763	190.311	102.691	60.3813	331.527	55.904	230.363	69.1001	165.112	19.9649	140.938	40.1537	64.0165	114.21	66.6324	84.13	44.069	36.985	137.114	3.10215	55.1437	3.7478	165.412	55.3045	35.4379	291.656	14.2314	49.7952	233.456
AAL19690	78.8418	186.773	43.4178	107.701	249.287	63.0079	160.492	44.645	81.6948	19.5779	33.4551	68.2836	75.9116	48.5944	146.169	213.105	71.6175	241.617	102.486	121.649	10.956	212.361	109.764	76.7446	250.812	51.6939	154.619	49.7061	71.4435	11.2254	170.833	49.2004	63.7227	74.7367	64.2692	83.3517	44.6837	51.2499	127.677	0.888383	42.3291	1.93191	105.437	38.6819	38.1889	173.891	10.6835	94.0337	210.437
AAL19691	37.4191	65.0012	13.9495	25.4486	132.868	27.2974	54.3307	16.2247	34.7948	13.0223	10.3864	22.0743	28.9198	15.3984	103.377	103.401	27.3074	61.3579	35.6248	39.3629	11.2541	130.953	37.09	22.4524	74.4907	18.1052	78.9723	17.2039	41.4926	14.1057	54.9562	28.8151	29.229	75.0559	15.3878	61.912	51.5345	15.6208	69.428	2.64131	28.7027	2.09526	38.0601	18.6271	24.6439	94.7277	5.19408	35.4228	77.6907
AAL19692	225.081	435.555	450.11	265.95	469.213	80.6267	333.776	209.758	232.578	385.728	182.968	177.055	995.056	225.45	162.465	486.398	524.607	541.147	281.355	145.482	440.661	418.937	385.244	278.271	309.522	89.8767	532.181	341.255	127.977	250.208	256.544	213.945	249.174	191.937	166.042	238.552	637.19	292.981	144.205	190.18	179.001	211.406	157.095	197.265	487.318	568.857	217.058	270.821	275.292
AAL19693	653.689	1369.22	2228.72	1044.91	1626.37	1105.18	1557.47	839.149	1118.61	675.338	339.176	744.135	1455.19	1035.48	836.234	1744.41	2895.27	2862.31	1187.57	1847.75	1582.7	674.027	2903.59	994.485	1004.46	595.503	2487.18	1570.82	572.016	1187.33	905.861	1217.47	614.659	1112.92	780.185	477.963	1884.91	1369.18	1581.31	1785.99	2687.04	2018.15	1315.54	978.368	2832.93	2985.79	2422.86	807.506	946.149
AAL19694	166.72	328.704	166.691	277.865	315.561	284.009	349.039	150.204	175.261	77.8196	58.2415	157.609	239.65	136.445	302.735	341.877	381.345	626.878	243.46	376.116	415.426	214.743	271.235	196.167	388.235	191.389	651.545	195.689	168.617	392.178	225.057	253.115	132.433	300.475	164.66	98.072	390.899	150.84	256.855	57.1426	361.139	79.4539	244.381	173.413	223.924	774.66	53.4476	280.002	368.088
AAL19695	6.48429	5.05908	3.31258	3.24242	5.03182	3.26668	81.6802	5.01926	5.80697	9.8965	15.7174	4.30525	5.20366	5.63036	2.80697	4.36742	1.6611	3.89569	7.34753	37.9104	4.63885	6.51908	10.4041	16.2617	106.454	170.559	106.617	7.91347	1.84783	2.38324	48.6717	6.92859	10.177	2.07946	12.6241	14.3245	14.3203	6.3936	102.481	0.362712	4.62543	0.0876409	73.9306	9.22436	7.24039	107.778	3.06948	4.75705	80.1214
AAL19696	26.7927	12.0076	18.1507	17.0011	15.3328	4.93693	103.141	14.7817	44.7939	30.0955	35.0006	38.234	16.4266	15.9444	5.04741	13.9455	10.1425	19.7864	49.6871	41.2502	40.8428	16.6821	26.7936	24.8736	142.77	198.142	123.514	12.3172	3.99594	6.93779	85.4945	15.8497	14.9973	3.81254	25.886	24.4413	21.8471	14.1404	103.266	0.882415	22.3238	1.56357	74.3725	47.3003	18.6029	116.998	10.2187	23.0622	115.24
AAL19697	9.96062	9.29943	14.6193	26.5261	17.2374	4.15408	37.9575	9.35132	54.1796	49.658	49.7119	36.7511	11.5652	14.5934	8.36153	14.6497	10.6555	28.4467	52.1892	18.9049	9.15636	23.3248	15.1716	26.7215	65.026	68.8587	54.9225	13.1172	1.90906	5.65215	24.9108	22.0819	14.7449	5.83305	23.6824	32.4305	5.82408	12.345	22.0142	1.03545	39.9171	1.30099	17.4541	52.0809	27.3409	31.5817	5.442	38.7328	49.284
AAL19698	172.44	17.1929	46.679	27.5502	92.5218	2.33588	40.348	29.0905	171.881	2224.94	5048.29	1128.95	60.3545	18.0762	27.427	77.2938	32.4996	15.4364	260.28	25.3436	8.04221	1719	237.608	77.251	98.2901	46.5117	12.6107	10.9	6.32791	57.6796	13.6727	29.7474	30.7408	4.0637	51.4724	85.5976	101.691	17.7648	118.576	9.78166	108.359	18.9081	9.8146	2446.59	18.366	8.9709	14.8855	65.3062	79.4534
AAL19699	87.761	103.778	59.1753	76.1631	100.783	65.747	358.059	44.6973	88.2887	65.25	80.1039	154.083	99.2592	66.8523	95.1556	100.607	70.6263	146.527	108.559	741.907	86.4225	130.083	227.731	103.737	535.559	152.482	352.173	142.078	17.4129	64.8787	225.83	84.5691	50.7818	104.219	118.576	188.353	63.4063	61.4219	174.942	5.08428	134.194	5.5499	187.972	117.362	71.57	633.93	42.2801	61.1899	254.754
AAL19700	15.9782	7.51198	20.7117	19.7936	10.3967	3.07348	17.3148	12.5444	54.8391	153.635	71.3847	35.1596	28.2487	16.7577	12.7792	11.6324	15.9422	18.9733	53.6772	35.3495	18.0741	72.3194	18.6594	8.04876	9.19075	29.1878	35.1377	11.0339	3.42838	16.9643	8.88925	48.8539	56.7601	9.24696	19.9821	0	13.6941	18.6833	30.8859	20.7567	35.088	32.8666	48.6164	15.3155	26.36	28.4676	19.4735	29.9677	5.31097
AAL19701	9.17438	4.83461	15.2006	23.9579	6.96998	1.55141	8.99612	9.66044	9.24886	183.81	66.3066	16.7312	14.6531	14.1232	2.31116	5.34747	7.65687	22.8955	11.8731	20.5255	3.98128	56.5715	9.91563	5.35274	2.75455	16.3347	8.37561	7.75141	1.60887	7.50212	10.8971	41.1929	25.7968	4.60511	12.4833	0	4.18462	12.1458	15.9022	9.15844	34.7445	11.7895	51.7407	9.9177	18.8187	6.33054	6.01324	40.7886	1.49915
AAL19702	8.59063	6.86593	21.5487	22.1859	11.8388	8.55043	5.00304	15.0412	15.0288	39.281	36.1578	19.363	24.7668	36.1979	4.34296	14.8354	28.3862	42.8496	22.2388	46.8836	0.857543	10.6854	13.4632	9.7517	3.44746	30.6351	6.22399	44.1817	5.35159	0.237229	3.54277	45.565	15.7182	6.6102	28.7046	0	0.930773	20.9094	33.4817	0.156453	30.435	0.567049	30.2748	23.4511	29.0355	5.90341	1.67242	21.3444	5.05028
AAL19703	6.39824	2.258	1.92745	4.73336	2.29787	0.559422	3.49206	1.564	6.70819	6.55564	15.8445	4.12567	3.93463	8.56195	2.10192	1.90988	5.10124	6.62124	5.36212	12.5265	0.214003	5.302	4.16192	1.28083	1.91184	3.52605	2.5887	5.63308	1.04189	0.131559	2.57281	7.56948	10.2481	2.82233	4.36789	0	0.211162	1.87699	7.09944	0.130145	6.7895	0.283019	8.39466	9.77896	3.16382	2.76229	0.1739	2.89428	0.988485
AAL19704	5.47201	0.0993959	0.144237	0.429348	0.36848	0.0598047	0.071595	0.106399	0.456359	1.45641	10.9526	0.253756	0.592972	0.215972	0.442388	0.659641	0.432904	0.619361	0.200632	0.773111	0.533819	0.525131	1.41568	0	0	0.419786	0.322868	0.257037	0.14176	0.1969	0.0700116	0.416506	4.76004	0	0.145272	0	0.105346	0	0.613008	0.146088	0.383882	0.352986	0.753839	0.450333	0.115492	0.229679	0.71574	0.333212	0
AAL19705	15.093	0	1.59134	0	0	0	3.94948	0	0	0	6.65166	9.33218	0	1.58852	2.16924	0	7.81553	1.97181	2.21322	4.26481	2.35581	0	7.49711	2.34996	3.94615	0	0	1.77194	1.56401	2.17236	2.31728	0.919049	32.0934	0	0	0	1.16227	0	0	1.07451	1.49482	1.55778	0	9.10882	1.27421	0	1.43575	2.18562	0
AAL19706	3.11641	0.524804	0	0.871371	0.359618	0.472789	1.25358	0	0.49651	2.55718	4.46652	1.90361	0.793164	0	1.58126	0	1.61667	1.01217	0.837478	0.294105	2.24418	0.293778	2.12919	0	2.28374	0.599622	3.13331	0.57073	0.166395	1.82472	0.514611	1.23279	3.91254	0.37752	1.72269e-07	0.0698062	2.95391	0	0.898922	1.8078	1.43486	3.25755	0	1.64689	1.21753	2.73413	1.16348	0.584355	1.18716
AAL19707	9.78433	1.66826	0.605218	3.82828	3.34997	2.133	7.51031	0.223225	5.02657	2.73391	4.00544	8.60682	0.857969	0.604146	2.26876	2.76785	5.94479	4.50465	4.41973	2.02748	20.0471	1.83621	6.89063	2.6812	8.25438	1.00653	13.5475	3.34344	1.63577	3.71786	5.50816	6.20419	12.2058	3.43789	0.609563	0	16.7972	1.57166	4.28697	10.4207	5.87457	10.9604	2.10874	4.56652	5.81525	5.78239	10.6479	6.64125	8.14759
AAL19708	10.1434	2.24865	0.944579	1.53366	3.36372	1.5666	2.30168	2.28039	1.766	5.56748	16.0323	3.02146	0.949512	2.05725	3.16049	2.6181	2.4367	3.884	2.15002	1.72601	1.1441	4.09899	5.19177	1.64849	5.53642	2.92761	4.61324	2.87689	2.1943	0.527506	1.87565	2.72762	20.3619	2.0812	2.24867	18.3454	0.313587	2.34144	2.18971	0.289909	2.50053	0.588417	1.49598	3.6194	3.85043	6.56344	0.929701	1.33904	6.71589
AAL19709	6.77116	9.01958	2.35595	3.7662	5.7958	5.75253	12.9287	1.93101	6.21178	3.4779	6.38274	8.28966	0.482422	4.57291	15.4331	5.18773	4.71401	7.71858	6.00803	4.91086	1.0657	7.30671	6.57738	5.02532	24.0179	4.13582	30.4702	2.70565	23.7981	0.357349	13.4686	3.93072	45.2743	3.17222	6.32765	21.7889	1.52952	3.05903	3.33761	0.353509	3.77038	0.512502	3.64834	8.2411	4.40168	18.3409	1.77134	4.76232	17.2846
AAL19710	1107.36	568.76	1406.39	374.17	680.739	752.142	483.697	3253.89	710.304	1273.34	1169.74	1625.41	1719.77	1429.8	351.073	766.905	539.589	509.604	699.961	463.503	959.742	2127.55	1736.38	5831.46	3555.75	459.773	738.512	397.245	326.402	937.015	184.6	634.789	320.217	287.594	4884.9	420.179	1027.39	1305.88	587.33	176.482	957.432	197.573	425.364	1043.29	1003.65	877.187	330.436	614.849	3168.45
AAL19711	72.1236	40.1215	139.804	79.8784	76.8174	39.0418	61.4561	45.2018	77.4652	99.9861	79.4929	61.2786	56.5271	71.7513	46.5412	60.129	155.523	100.929	66.9883	86.3246	214.347	86.1404	98.627	170.229	88.5639	88.8332	83.6665	135.521	35.587	189.499	47.7112	201.697	32.6165	99.6707	162.617	70.0498	164.187	101.496	326.359	172.538	200.108	187.692	155.588	146.619	194.964	70.3913	191.472	76.7472	87.2035
AAL19712	55.6848	31.7189	56.6197	52.0709	47.7405	29.5185	43.0064	17.5056	55.1789	55.3553	42.9392	43.8047	29.3741	58.5863	34.6285	37.0261	85.3043	69.4391	57.3789	127.411	87.8278	24.6761	61.7155	70.2052	49.0721	38.5394	47.4164	115.516	33.7328	91.4246	29.5701	86.4172	26.8158	72.0549	75.1528	58.9193	94.8044	60.0748	138.762	80.0106	72.9335	85.3599	90.4538	122.865	159.346	48.1866	79.1765	68.9421	46.0472
AAL19713	40.8449	19.427	54.152	27.3525	25.9817	28.0385	22.097	10.5295	35.142	58.1259	44.2508	44.5743	37.0556	56.6387	24.9301	31.0078	56.2777	40.9644	36.3595	92.2888	32.6873	43.5955	41.6094	58.8885	15.154	23.5163	27.5584	101.684	19.2897	57.3	9.26687	54.0476	18.4282	65.992	67.1203	52.9701	52.5826	63.4782	100.349	2.10834	54.8618	3.4059	86.7243	146.325	153.225	38.6402	31.3106	40.4979	15.2127
AAL19714	64.6706	22.6888	120.877	43.5887	40.6382	69.8676	34.384	47.756	125.094	53.5733	44.3274	163.467	54.0688	138.666	25.3401	36.5156	66.6185	56.234	130.961	106.207	31.627	32.7734	63.9769	105.025	22.0166	50.0649	27.741	159.472	19.1791	55.8033	19.9317	78.6768	23.1736	79.2928	135.81	93.1464	48.7019	166.197	150.935	2.68524	72.1638	2.89708	92.4829	186.823	253.484	33.2829	36.4642	46.5768	25.6124
AAL19715	4.77732	0.587416	1.49173	1.32156	1.81472	0.530156	2.06269	2.67241	0.842818	4.53009	13.3614	2.31198	1.08757	1.48909	1.74297	0.324865	1.22105	1.34212	1.92678	2.85561	5.67863	2.41379	2.17528	1.73082	5.68083	1.86066	4.29324	0.987386	1.88501	0.145456	1.13784	1.72305	38.3548	0.376608	2.68294	7.19376	0.233468	0.968455	3.62279	2.44618	1.80161	3.54637	0.371257	1.71882	0.853177	2.71474	2.11496	1.04616	5.46451
AAL19716	29.9838	18.7794	32.1685	43.3222	35.213	32.129	103.774	27.4443	55.3884	31.1688	35.9884	78.1687	14.9489	35.2458	25.1959	27.9964	46.7144	69.4991	63.5345	196.239	37.6679	38.7276	52.7966	56.8645	177.83	24.6312	214.83	55.8268	91.4128	17.8323	54.7222	38.9357	79.5792	29.6736	49.9417	46.6262	47.9849	40.6916	73.6875	1.96008	46.2255	1.5658	50.1589	65.9398	38.0435	206.595	12.1331	56.831	81.9559
AAL19717	45.4391	34.1075	32.3125	27.4176	42.1476	42.0007	60.4644	41.4291	37.324	27.2573	28.0488	85.5719	28.1021	38.7831	37.4922	37.3347	55.8374	48.82	37.6337	104.811	18.0331	27.8025	60.2074	48.6631	189.189	31.2407	75.2003	86.2823	44.7378	18.7293	46.1814	61.6124	60.6529	61.377	52.3036	82.2998	23.881	37.9597	103.541	4.2424	51.27	4.26767	82.6518	105.489	69.6106	91.0644	13.3041	27.7706	194.483
AAL19718	288.451	133.862	75.5424	0	275.696	0	123.205	143.294	0	0	0	3949.09	0	236.999	0	164.514	482.902	0	0	0	0	0	432.157	270.918	187.327	0	0	153.852	74.245	7.366	62.859	130.884	39.5717	21.7962	163.039	159.692	7.88198	28.0247	30.5767	0	0	0	37.6014	1948.62	69.1287	0	0	0	27.6727
AAL19719	55.1325	47.6905	96.5717	106.722	38.5415	22.4756	26.2534	82.4962	157.145	79.4302	110.539	127	88.8557	63.5667	73.802	41.9189	27.2829	31.7887	126.278	93.4406	157.183	32.8921	14.4631	37.498	78.4655	132.38	22.3829	26.3536	22.4999	10.2376	15.4548	112.078	34.0122	52.8139	37.5014	63.6393	197.954	49.3707	105.497	2.57631	182.169	2.70467	67.3879	30.7402	37.8202	26.3979	38.5792	154.785	65.6193
AAL19720	16.739	19.749	18.3353	151.352	20.4683	22.232	17.055	5.4556	208.892	35.0459	47.6583	112.946	28.6572	13.5348	47.8872	25.8371	19.3384	38.815	179.815	82.3795	46.7597	9.10001	15.1227	12.2866	26.1722	63.8048	23.453	20.7578	17.8689	5.15318	8.9746	44.9373	24.6708	45.3562	13.501	39.7571	46.3639	9.20272	57.6252	0.93633	78.6377	1.20662	42.9478	17.7991	20.233	30.4233	6.67264	284.134	16.7914
AAL19721	9.93602	20.6108	27.6219	82.789	28.1661	25.5317	18.2081	10.9017	176.18	57.6888	59.6894	101.421	34.0444	18.3527	35.3145	31.6479	24.722	33.7446	150.016	72.3765	8.46475	16.0134	18.7185	19.7453	33.2662	132.546	24.8109	26.3989	16.081	6.54468	10.9736	66.0961	25.6976	46.1494	19.6691	31.485	27.884	11.3078	101.691	1.18795	95.0266	1.89447	46.2819	22.796	24.3007	48.4667	5.07949	111.873	25.0383
AAL19722	24.1978	39.3521	44.2932	51.0922	52.1615	17.4039	42.7603	48.9655	83.1971	49.5424	57.2935	37.7103	42.6217	39.2208	20.2093	39.6205	33.1598	56.9369	83.3367	44.1468	9.03187	53.1118	28.0722	62.8857	85.3275	28.2071	37.1465	55.4051	16.1898	9.74439	31.1537	52.7822	26.3982	31.668	60.7105	46.2683	8.73371	46.1042	58.4272	2.88366	54.2145	3.1056	52.2933	45.589	66.8285	47.0208	9.90807	60.5352	75.5623
AAL19723	181.61	56.3849	190.127	44.643	101.847	57.6187	61.6279	136.68	81.3886	106.439	107.787	317.848	54.2555	123.369	38.3001	87.6892	73.5018	79.0738	97.4416	182.652	154.081	77.8718	217.857	301.79	296.581	60.0665	39.0958	126.798	56.0679	135.733	30.5011	106.734	39.4469	82.3406	242.831	182.774	254.294	197.321	355.006	177.473	152.886	221.984	210.675	259.958	185.831	61.9714	310.875	78.5038	224.659
AAL19724	15.3904	123.87	53.2006	121.21	77.3071	129.518	114.904	13.3729	80.1913	17.7863	12.7265	49.1491	141.249	49.6263	76.8451	78.3375	120.425	144.074	80.9847	60.2639	83.8157	29.6727	128.385	73.105	96.7391	20.8147	184.484	237.525	80.1779	229.915	65.0149	183.706	76.787	209.055	41.925	79.5106	88.8648	43.1845	276.579	211.72	201.51	207.973	201.885	49.4894	223.153	243.598	61.2098	73.3711	118.271
AAL19725	41.9374	15.055	53.1411	65.2511	43.8702	22.4622	58.9834	36.696	119.096	100.884	94.7115	159.065	63.3641	43.1744	19.4178	48.3812	50.3454	171.988	116.217	38.5717	5.02612	13.4357	32.0481	45.7766	76.9615	30.5641	23.1299	58.8719	14.0727	3.52643	32.8519	97.6132	35.2733	19.528	45.0482	205.054	6.46877	53.6666	32.4137	1.04656	106.491	0.867003	29.3166	54.0762	72.5134	42.7803	15.8486	121.316	71.8237
AAL19726	53.0259	10.6652	25.1495	60.7183	26.532	8.86567	49.6307	12.0175	90.5253	97.9411	84.1265	158.651	43.8511	22.2591	14.9206	24.3693	42.1167	154.659	99.708	50.4824	5.04958	10.5444	31.4199	27.0646	87.74	15.4095	23.7036	42.0234	10.7076	6.18531	25.8975	51.8653	30.0553	16.6059	23.4842	113.19	5.65183	21.6818	35.7728	0.68751	76.3876	0.797379	32.9934	88.9589	42.3132	36.3183	11.8506	163.067	72.5832
AAL19727	43.0733	19.7849	53.1145	48.1437	34.7173	8.33294	52.5152	37.6984	157.151	55.081	56.6034	186.636	15.222	53.1637	19.3727	33.7009	60.2407	113.668	152.356	40.3958	6.26918	17.5375	31.1099	33.9178	56.2442	23.6353	50.7711	36.3262	50.5092	6.2709	29.1957	52.2308	89.3977	14.3517	44.9654	56.292	7.02471	44.3615	39.4531	0.678509	52.7694	1.54577	33.5117	126.765	35.9775	56.6901	6.99393	92.9397	39.203
AAL19728	20.9699	6.78283	9.67112	35.0622	8.18683	1.09146	22.5821	1.51969	68.531	45.4962	22.3251	356.363	34.4129	2.05647	3.78335	8.72369	35.7247	141.77	83.1027	37.5744	4.74412	2.40753	5.75148	5.57739	22.4921	5.32957	8.4544	22.1906	10.2362	15.5067	12.8885	55.4571	13.8842	6.87693	4.38037	36.4123	5.22448	2.60062	30.1579	1.08192	197.189	1.62454	6.57984	148.176	19.3823	8.38344	3.56251	144.925	16.8751
AAL19729	357.351	63.3849	42.4523	69.799	53.7627	32.0446	147.91	3.21187	210.947	63.0546	81.5193	245.125	47.9136	26.3499	27.2652	53.1003	41.2833	191.641	212.356	36.4655	325.108	113.607	189.103	43.4008	671.781	11.0881	95.0277	43.2576	109.39	88.7858	51.5152	57.3647	29.6032	54.55	20.2822	195.051	426.728	27.5606	138.787	97.9378	120.314	116.146	83.4393	296.807	45.3227	136.933	546.781	216.419	626.281
AAL19730	25.5295	1.81582	0.901447	1.20406	1.65337	2.4726	160.394	1.12533	1.97456	1.10553	3.96119	29.7258	0.806066	0.622974	7.75095	1.26849	2.11903	1.46894	2.21845	13.1015	11.8565	1.73915	6.75146	7.47509	582.745	0.864912	115.794	2.422	87.3699	1.23058	45.4049	2.36279	10.3402	2.4859	6.6348	151.092	24.0565	0.810322	9.43054	0.37457	3.19166	0.203639	30.9256	9.48983	2.22092	187.932	6.44393	2.1626	478.219
AAL19731	36.3329	0.990654	1.52742	2.00588	1.3772	3.42734	224.685	4.24181	1.42138	1.90995	7.38596	47.5265	2.49647	1.88347	4.28669	1.36968	1.51993	2.77786	2.24961	10.3541	20.0846	1.45385	5.3617	20.8308	482.144	0.672413	203.133	1.98542	49.0094	1.04255	48.6707	2.80207	5.87536	1.54247	14.7504	230.923	26.7083	2.33323	23.6751	0.364005	3.12274	0.351813	51.028	5.37667	2.30216	377.423	3.40467	2.17943	443.39
AAL19732	18.6368	0.326172	0.157773	0.469641	0.671768	1.11209	118.724	0.349153	0.873578	1.00616	3.18747	18.6435	0.246029	0.0787469	3.4411	0.962062	0.559627	1.67113	1.97515	6.4482	17.0504	0.319119	3.34484	8.50399	146.813	2.36151	135.97	0.674784	18.8402	1.07689	35.0746	1.27566	3.42297	1.7526	3.41648	114.252	34.2241	0.204857	10.7286	0.0532659	1.75374	0.231668	22.5386	3.32502	1.07381	313.791	3.20282	1.64017	123.595
AAL19733	7.14355	1.12316	0.135821	0.539062	0.46264	0.225261	74.0919	0	1.93379	0.866166	7.1911	10.9917	0.77017	0.542322	2.12916	0	0.889406	1.24421	0.755703	5.27801	4.92618	2.19774	1.70634	3.81081	37.0484	0.338822	103.978	1.45224	5.60651	0.370822	21.0306	1.88258	11.3718	0.891533	1.09437	79.1365	42.0605	0.352707	10.3903	0.0917092	1.87121	0.398868	10.4112	3.10975	0.978779	185.566	0.980332	0.784424	47.7139
AAL19734	25.7975	1.49562	0.93015	1.30747	2.64027	1.02845	123.735	2.05843	2.69771	2.30682	7.55988	37.183	0.307673	1.85701	2.85286	2.12694	2.36871	1.59765	1.94075	19.1115	100.291	1.00339	5.84282	18.5432	59.9703	1.2891	147.135	1.65758	19.0453	1.26976	32.5072	2.77548	11.1796	1.09587	4.52801	169.469	253.059	2.21418	19.3265	0.732734	5.04822	0.758776	40.5111	9.59963	3.10326	221.678	9.23129	1.79067	51.6777
AAL19735	33.3121	32.0291	17.72	27.1969	64.1045	42.7067	47.8303	14.6327	52.1262	50.2391	54.7558	45.3872	31.7914	20.6298	36.2325	61.9971	36.3012	41.9359	52.8179	132.237	6.60421	176.839	37.6028	28.4348	191.613	61.2171	76.3582	34.255	129.047	4.75864	33.2967	35.5428	106.443	50.2262	24.3675	43.7148	11.6994	25.2173	80.7775	1.93344	40.3069	1.66556	51.1858	77.783	38.0799	90.6637	8.12477	39.8337	163.184
AAL19736	65.2504	10.4301	0	0	38.6663	0	3.7564	0	0	0	0	142.015	0	0	0	0	16.5188	0	0	40.5631	0	18.3682	23.7686	0	0	0	0	0	29.751	0	3.67332	0	110.999	0	0	27.996	11.0545	0	21.4419	0	0	0	0	429.238	6.05956	0	6.82782	4.37069	0
AAL19737	58.4232	13.3127	23.7877	73.5981	10.4967	15.3924	24.6527	26.9593	198.992	432.079	196.099	72.3284	36.1438	25.8683	28.4959	9.34046	21.5759	61.3081	170.857	39.7963	43.4855	90.192	47.2612	30.9763	84.7728	68.5724	26.3012	17.573	18.5617	20.9106	17.5295	29.1415	72.2037	8.95369	21.599	22.2334	36.0639	17.2685	17.6666	1.72788	121.599	1.27015	48.2227	48.4815	49.1473	32.8284	10.8936	144.295	72.7348
AAL19738	44.374	12.4826	14.7042	45.5672	12.8845	13.4306	26.7092	54.8631	58.323	55.0406	78.2382	18.6208	21.268	53.1819	22.0776	10.7206	23.1419	63.8728	60.9158	45.547	2.76044	13.8793	27.1074	20.4552	57.601	14.1764	41.0242	65.0915	20.7351	2.10911	17.7399	27.6303	54.5042	37.876	43.8929	30.0561	2.49032	48.0077	49.8134	0.719465	44.7733	0.83444	53.0897	29.8299	43.1708	66.8504	4.22992	41.2309	57.6506
AAL19739	12.617	29.3949	22.4757	69.4179	51.9616	18.5588	62.2853	126.005	35.5561	36.7991	46.5067	26.7536	20.8255	131.178	51.0413	49.7175	190.759	115.978	42.7046	90.9933	4.67236	77.6887	22.3039	25.281	256.734	38.1742	89.061	48.4043	66.7391	6.78918	33.7964	145.878	74.4072	254.787	63.1911	65.1902	5.58828	123.935	94.5734	1.67905	174.379	2.15335	195.611	85.0537	107.29	121.228	11.3903	39.163	218.76
AAL19740	50.0642	30.2173	127.452	248.621	59.4985	22.1771	29.8977	197.277	145.598	131.369	118.498	77.1443	80.8103	148.872	42.2026	51.0525	188.273	217.26	182.647	108.8	42.6224	296.483	69.6176	95.7064	446.295	74.5279	85.2114	89.1332	34.5718	65.944	26.6637	224.023	35.4854	373.35	187.091	139.933	48.2153	313.77	419.823	7.80871	326.273	12.5	396.228	66.0706	321.398	164.97	25.2154	171.987	319.404
AAL19741	29.5462	26.5207	69.0623	93.765	60.6066	22.9519	33.888	68.0564	57.9636	35.5817	28.647	55.8041	21.5987	87.6223	35.2136	51.0333	158.804	100.965	82.4987	76.2956	22.8283	51.61	46.5695	50.9927	390.887	62.6888	133.351	52.6112	22.7981	62.4321	25.4616	197.449	20.6201	361.091	101.682	72.4046	41.5849	141.696	543.713	3.02576	248.02	6.45092	377.479	44.1674	187.637	243.451	14.2695	66.2237	282.198
AAL19742	51.4428	29.3678	92.336	141.656	104.033	40.0522	55.7046	94.3109	139.332	37.7469	23.7511	122.46	12.8884	131.878	47.4426	58.4698	406.977	163.478	142.271	112.309	19.9783	21.8369	109.311	60.8349	762.65	85.05	197.151	67.8442	36.3001	112.475	58.6098	290.427	38.199	926.001	124.476	182.618	61.2142	195.516	804.982	6.71432	395.424	13.9059	584.051	102.01	260.477	366.452	16.6616	101.733	553.681
AAL19743	27.2215	25.0403	34.5498	82.3048	55.7991	23.2169	30.1595	32.9565	58.4266	18.3611	14.1095	31.2651	18.0714	38.9484	20.5033	37.6857	101.745	113.742	83.2739	55.4764	15.6529	24.5792	50.0473	23.7508	288.046	13.3741	93.3394	30.7848	17.271	64.8511	24.2879	111.637	15.4721	369.957	58.1965	74.925	33.283	63.8102	356.966	2.41332	125.154	7.28903	262.554	29.6024	99.9258	182.122	8.86785	84.2886	190.553
AAL19744	235.649	139.297	293.489	273.926	236.046	87.6556	142.785	439.833	201.28	434.304	434.541	370.79	175.027	392.964	79.586	210.825	258.061	229.239	268.486	406.098	151.725	269.504	258.387	291.877	467.33	264.313	172.022	153.999	123.432	190.118	94.6329	224.847	71.7269	288.756	377.965	178.512	204.637	331.765	343.127	19.4838	242.87	25.3197	335.481	404.091	301.322	254.265	66.6369	315.604	379.354
AAL19745	7.81721	0.614536	0.148629	0.884845	0.253134	0.493007	1.32795	1.09639	0.940513	1.73772	7.24798	1.5689	0.463539	1.78039	1.11432	0.679728	0.48664	0.850962	1.86068	1.19498	0.330045	1.56324	2.45077	0	14.0055	8.03343	1.3308	0.211892	0.146077	0	1.01001	0.944217	26.3417	1.42589	0.449089	4.67361	0.651325	0.578953	6.73787	0.301073	1.48921	0	2.07145	1.85618	0.476036	1.89338	0.268195	0.772558	5.7168
AAL19746	11.2957	1.01723	0.73807	0.823877	0.314256	0.61205	1.74019	1.36113	2.62713	4.51075	19.0246	1.4067	1.7264	1.65772	1.63492	0.843858	0	1.79594	1.28331	1.48353	0.546318	4.0307	5.21578	1.08992	4.34682	4.14272	2.47821	0.65764	0	0.125944	1.07476	0.745952	45.5575	1.21118	1.85842	1.19455	0.539064	1.19791	12.0244	0.747542	1.79103	0	1.28582	2.78446	0.886472	1.17528	0.166477	1.2788	1.89259
AAL19747	22.704	3.45634	1.2539	5.59872	7.83037	0.346603	6.95015	1.84993	10.9101	27.7656	42.512	25.6141	2.07382	3.96367	3.13365	8.92034	1.14042	6.82015	22.9649	3.92055	0.154689	149.298	13.4557	1.54305	6.737	3.99691	7.48483	1.19175	1.23237	0.998505	4.05758	2.53459	41.3808	1.68834	2.31533	0.773113	8.39496	1.89946	11.8425	0.282221	3.33723	0.204576	1.45631	44.4777	1.50602	5.32448	0.188551	10.8628	2.94737
AAL19748	32.9559	6.41429	2.37651	6.68112	10.456	1.31383	12.1404	2.9218	16.4482	20.418	27.4553	50.4623	3.08824	3.16307	4.79183	9.66092	3.51232	9.52454	26.8589	4.11335	0.806248	47.1069	18.9713	3.94811	21.6083	8.23403	7.53626	2.04695	5.93656	1.48693	6.24835	2.97377	17.0655	1.94994	1.79518	15.6601	15.9832	1.02858	11.7836	0.133723	5.58089	0.290798	2.0701	68.9946	3.33007	8.51464	0.17868	21.1599	14.727
AAL19749	31.3949	2.99903	2.97386	3.52651	6.05313	0.721785	10.549	0.535055	10.5566	11.3328	20.8185	36.7511	3.96903	0.796454	2.37297	5.86035	1.50409	2.61628	16.042	4.95694	1.98649	51.8763	22.6673	3.96311	14.9288	3.61887	1.94835	1.03406	2.2812	3.56458	4.78817	2.47152	3.90087	1.42833	2.48384	8.98901	25.0047	1.13015	11.3031	0.195904	6.08661	0.21301	1.76908	33.8937	2.61352	1.848	0.0654416	12.0227	9.39262
AAL19750	28.7706	3.16523	3.64752	3.083	8.97314	0.784189	9.58906	1.99308	8.12116	15.5075	24.8458	21.7072	5.2857	1.7531	2.85437	7.20795	1.25324	2.1657	8.83194	7.96512	0.799965	39.1287	22.0636	4.38887	19.7649	1.90971	0	1.54076	2.78824	3.68835	3.80325	2.18458	3.05476	1.15961	2.72127	16.1173	4.6374	1.05245	9.18636	0.364872	6.76794	0.264488	1.8828	57.7845	1.62256	2.58142	0.24377	9.75278	10.912
AAL19751	184.61	38.854	76.7228	481.014	70.5002	39.3574	28.5179	78.9712	614.208	612.171	649.343	250.077	261.235	84.0675	111.152	59.2956	203.885	3738.49	742.578	16.7363	19.2822	38.9761	82.3782	68.5056	54.4215	262.908	55.9156	109.379	44.1909	20.4599	28.5801	262.561	64.3352	52.6134	97.4008	361.055	28.1483	63.0148	103.13	2.65048	223.246	4.19188	147.96	179.006	126.009	38.6402	32.196	1089.01	72.2888
AAL19752	29.4535	7.69366	12.7476	21.1222	8.2302	8.84372	10.3804	9.46494	43.1007	59.1556	77.1974	89.463	9.51986	21.1252	15.4461	6.73165	33.645	47.7503	43.3443	35.8382	31.4524	17.8633	14.5234	13.657	21.4872	35.6109	33.5705	13.1253	16.9505	24.2261	7.23906	17.467	25.7648	13.8407	11.7482	60.643	29.2092	15.0373	18.4132	0.843866	18.1311	0.48936	23.5143	108.085	11.6748	29.9839	3.6834	23.771	19.4418
AAL19753	29.115	6.04118	10.4712	19.8937	7.18878	8.88524	13.4573	6.82609	27.9939	33.3025	42.6376	57.7412	11.1849	14.1799	6.25171	5.07341	16.8765	28.9534	35.3407	24.7997	13.0381	22.9198	16.6988	12.9457	19.1223	16.132	23.621	11.3408	10.77	22.6604	7.95886	15.6577	14.5846	16.3943	11.0369	43.3163	34.267	10.118	20.9289	0.438472	15.2242	0.317839	21.2118	53.0519	9.16433	21.9735	3.2956	26.4874	15.6108
AAL19754	46.9495	8.13521	14.2647	17.4483	18.1791	14.1542	15.6261	6.24102	34.6279	57.3529	85.5313	101.105	10.9199	17.9712	7.40921	17.1716	26.4127	27.8246	40.0263	50.6871	8.66543	32.7923	23.8303	20.7744	27.9935	17.6699	30.1693	22.8258	16.4853	20.0437	9.71747	23.0957	11.9644	23.4706	19.8663	41.6252	36.7881	14.2426	28.013	0.531412	30.5261	0.625966	30.164	101.027	14.0608	37.9101	5.01488	31.5335	23.7127
AAL19755	61.2185	13.2132	29.4256	26.7481	32.3325	24.2439	35.0544	13.0238	44.5985	54.7831	77.7653	171.448	14.9364	23.5935	15.0742	27.2039	41.9566	39.6184	42.6472	59.3999	12.2956	22.655	39.5019	37.1455	41.7803	14.839	30.1718	45.6717	35.5439	18.5297	15.2966	33.1661	20.0135	28.8048	36.3291	45.6496	27.1764	29.2099	29.046	1.02549	39.4698	0.0929191	44.6486	175.939	28.0457	47.4611	8.13586	40.1839	34.4412
AAL19756	66.8733	10.9523	32.5813	20.6585	31.6699	33.2127	23.9036	41.2685	30.1715	122.641	143.052	251.464	21.2239	52.1965	9.31596	26.409	44.8392	42.131	34.7088	47.9185	3.41162	55.6777	35.8159	41.7765	18.9176	23.9209	26.3266	40.3316	43.5808	3.14595	12.4204	33.4111	28.265	14.3647	38.0977	29.3978	4.17888	47.2572	23.4162	0.21463	23.2897	0.311162	23.2581	212.216	28.7607	30.8758	5.01879	24.4164	16.7092
AAL19757	10.5172	49.3611	1.81669	2.86481	25.3049	89.637	71.3029	2.48879	3.90038	2.41365	7.9552	6.31612	6.27289	8.61401	442.131	21.0675	29.2099	4.04908	4.42226	169.45	0.864457	12.4934	25.6763	2.49111	22.7661	22.6598	117.641	8.27859	322.09	3.54284	43.0827	4.00943	71.5717	82.5565	2.94065	50.5249	2.36939	2.69582	37.6856	1.05143	2.68164	1.20675	43.6306	25.7605	7.79274	101.87	5.15136	2.81041	17.1364
AAL19758	10.5251	20.789	8.63042	17.4932	31.7809	42.2963	38.6515	16.2888	26.3838	19.5858	26.2162	24.7815	20.7218	13.3884	78.0065	32.358	51.742	30.4934	27.3624	94.2895	2.70492	23.0234	12.0269	15.3855	73.748	47.0032	51.6909	26.4644	283.16	3.92717	26.3426	25.2809	34.2836	28.8944	14.2132	26.9656	3.35045	12.9727	25.5544	1.65373	18.7336	1.71251	36.8433	32.3672	29.852	51.257	6.45377	17.8048	83.687
AAL19759	45.3071	25.5291	20.0829	23.119	65.2527	21.828	61.8923	10.6435	24.8306	24.3507	33.9582	62.0882	13.2952	32.1147	57.0114	64.3514	47.6141	28.2434	25.3587	217.51	22.8753	30.4457	38.8868	23.3223	106.733	28.3734	40.1538	41.0703	98.1153	27.7482	41.6424	35.0208	31.5774	31.0119	26.0203	68.4339	22.6428	31.5194	78.1709	8.49173	40.2326	8.39816	90.0154	69.9061	37.7036	67.0638	10.467	25.7312	80.8709
AAL19760	129.258	21.8374	3.65643	18.7447	51.8946	18.1927	32.669	17.9816	36.6345	16.8408	39.0579	87.1997	17.9692	32.8496	66.4569	52.024	28.5994	25.8193	50.8606	115.958	12.6302	65.0817	140.68	26.9975	157.163	153.037	10.913	21.7198	583.366	34.9401	13.6068	17.5975	69.2723	24.6163	12.2756	118.357	8.90181	12.6603	48.3462	13.1675	25.1874	14.3172	72.1931	128.113	34.157	42.6975	31.8897	21.1175	214.084
AAL19761	188.897	24.5236	53.3805	75.0348	60.6091	12.911	44.7129	59.0657	218.154	196.215	306.798	441.519	25.5397	45.5151	31.0771	55.9456	33.9846	63.6719	247.506	135.609	3.29268	305.914	119.63	32.8449	62.0489	43.4634	24.8938	21.4035	65.5797	14.4223	18.8931	21.8371	57.7699	11.792	40.3229	65.8251	9.74688	43.3192	25.2075	1.50182	32.0356	1.08864	19.3741	379.622	32.9472	28.3339	1.00336	155.432	42.7751
AAL19762	12.9024	34.5167	10.8075	14.3839	13.4509	25.8524	27.3899	4.90605	17.9192	15.1319	22.1527	17.3682	14.3191	15.3526	61.6911	15.208	21.3788	15.4693	19.6587	47.0666	8.76885	15.0495	17.7879	12.8904	37.7518	25.4916	40.0099	22.2224	44.0194	11.8453	13.266	14.3438	151.722	37.2018	14.5483	39.5966	6.45137	10.9293	62.7146	3.64872	19.5554	3.45868	46.708	21.6841	20.2196	39.0523	5.43794	12.1234	31.8432
AAL19763	17.6608	9.99391	3.96202	8.6413	10.3127	4.86631	13.5252	8.21654	18.7444	13.1102	22.7582	23.3662	3.95285	9.58903	13.3238	9.45865	7.95478	12.1125	20.8488	16.7788	2.60068	15.9065	11.7689	7.50666	39.9946	6.62026	26.4391	6.15465	9.58801	4.3371	10.9945	8.69944	60.077	9.13449	8.31976	18.6324	8.29903	5.38706	9.4254	1.74143	9.17551	1.31721	6.90237	33.0454	8.0508	26.7835	1.38265	11.1606	30.8142
AAL19764	22.4069	59.0975	74.4972	62.3149	97.1256	101.047	63.852	14.0581	114.199	45.8823	45.8638	89.6614	413.02	108.233	118.87	114.887	88.5542	205.824	116.879	798.806	103.446	320.869	23.3527	18.3352	258.844	59.7866	247.553	62.3653	16.176	96.9671	139.246	106.977	49.0576	362.086	42.46	146.076	145.2	60.737	87.9483	21.9341	264.499	25.7219	38.734	67.5392	64.1592	257.026	20.7111	175.937	1642.81
AAL19765	11.178	34.3785	38.0723	34.0313	70.7111	40.5533	42.5204	8.95806	70.6139	17.4423	18.5204	53.0263	147.586	69.9486	83.7755	79.3031	53.9996	174.477	84.4592	923.803	32.1895	97.8514	13.1432	6.7854	137.749	33.1597	196.895	32.2857	12.419	44.1322	79.257	53.5482	30.7893	269.38	18.1811	138.416	42.1897	36.4363	51.146	12.078	132.107	12.8515	23.4431	42.0138	29.3023	209.052	7.69911	158.752	993.516
AAL19766	42.9701	193.311	443.974	99.926	289.431	95.4765	200.229	83.3021	195.026	110.783	88.8645	154.711	1187.14	438.089	126.178	339.879	246.494	560.236	214.688	2745.8	260.47	1460.37	75.5532	54.4314	884.079	105.612	474.04	217.477	23.0657	122.591	375.587	211.202	76.6069	564.617	160.316	458.231	325.273	338.782	179.536	53.226	623.62	56.8938	81.7713	188.931	264.963	568.039	80.3373	312.146	8650.27
AAL19767	654.641	303.569	1762.08	592.516	1089.06	49.9824	323.436	603.806	1452.64	9165.58	11901.2	5293.84	1303.48	1761.19	142.685	829.222	227.396	346.37	1714.76	352.317	263.097	5534.11	639.399	561.514	1138.51	916.394	28.8718	209.164	82.8853	618.628	91.5017	540.342	78.8254	214.038	573.839	420.259	716.129	2264.1	2745.77	38.6883	1609.14	69.4432	546.198	12336.6	591.853	46.6067	173.66	1064.52	492.608
AAL19768	7.28972	18.7649	5.3802	13.1826	22.8144	8.01262	16.187	3.23984	27.9659	6.41872	12.2388	12.1054	6.22619	5.9187	25.744	22.4294	9.88641	18.4194	34.5172	10.2993	1.8693	4.17522	7.67311	7.62074	20.0124	8.94772	13.7638	11.7402	14.6764	3.44746	13.0043	8.56074	22.077	17.852	9.28943	42.2441	1.28311	3.70675	16.4883	3.85525	11.5173	1.82723	22.1892	34.0529	7.64887	22.3798	2.57568	14.2048	20.1311
AAL19769	2280.54	4503.19	2401.54	934.397	3756.42	2805.27	3998.83	2729.05	772.447	1386.74	1790.58	6017.83	1990.45	8707.95	729.035	4330.77	1270.27	3904.27	1016.46	6615.87	1620.93	4680.88	5536.94	2214.95	4343.19	3176.75	1934.91	2296.89	3642.59	2139.92	2586.23	567.438	1953.36	3107.84	3842.94	4634.36	3379.39	4001.67	851.308	985.706	965.969	860.878	1440.19	3519.4	1393.05	4031.25	1441.12	1011.96	4666.78
AAL19770	6.79664	19.1633	1.53275	11.2162	22.0025	16.2058	13.1512	2.98818	13.1631	5.06193	10.7542	9.3096	6.86003	7.70483	41.489	26.2031	14.0399	15.1066	17.7417	33.8159	0.283635	12.2237	7.35002	1.94009	8.68767	34.2762	42.1523	14.3206	100.339	0.597823	12.3024	5.31127	61.8909	23.9641	3.08751	14.0743	0.6397	3.62495	29.9343	0.77621	6.03336	0.910971	43.487	18.9427	7.10075	31.5549	1.28411	7.33476	7.65012
AAL19771	12.5714	28.0571	18.9818	14.7399	21.5523	21.9003	34.9571	13.3935	15.232	28.6549	41.0127	11.9382	45.6283	14.0052	27.1876	19.7105	9.45762	30.871	22.1943	16.9571	1.62902	65.4358	12.5284	14.2185	84.5903	38.2023	61.5797	12.7463	19.1966	0.563312	29.5104	20.813	43.0398	30.6979	15.7932	55.4645	1.00462	13.5735	78.7243	1.11452	28.9422	1.07719	57.511	8.15962	19.3842	51.691	1.98562	22.8789	63.135
AAL19772	8.56396	19.0508	5.049	9.36251	14.5197	10.0898	25.7191	3.78555	23.9622	8.62154	17.7599	11.7465	9.12883	5.12268	23.694	14.132	9.03354	17.2498	24.0628	19.4097	0.673931	23.2372	6.36914	5.13359	29.4535	20.717	49.6546	5.07404	14.8055	1.52538	18.8828	13.2413	26.9109	19.3501	6.58582	22.1995	0.423171	3.7615	17.3542	0.558884	15.6796	0.810247	15.5733	9.64782	13.4539	54.3022	1.64291	16.5878	22.9223
AAL19773	48.244	169.541	8.06817	20.1177	99.5784	80.8084	122.797	9.73905	34.6443	29.6244	25.4026	37.6058	113.574	50.5199	208.036	83.5403	60.4954	34.1352	36.729	212.998	14.5811	148.609	110.001	21.972	77.4302	19.43	235.487	34.4323	156.842	32.3983	112.655	27.1105	115.649	185.492	26.7001	56.0121	14.2344	15.6459	175.16	2.75928	54.7575	3.89771	227.814	126.169	22.6529	191.879	7.46841	18.3968	46.6168
AAL19774	33.5503	79.1347	8.95453	20.92	50.4659	128.576	86.5518	19.1359	35.5435	20.8233	28.6578	30.1071	109.108	45.3976	156.131	48.3977	39.151	29.3317	42.2738	100.211	63.871	79.9115	42.6552	15.6275	77.6506	65.6608	126.826	18.1818	144.972	103.274	61.3247	27.9575	107.725	109.938	22.3011	51.8978	62.7455	16.7003	75.0373	4.10415	39.7799	2.92189	69.7744	52.7806	25.2036	146.737	9.7438	21.188	65.9622
AAL19775	6.34335	0	0.97168	0.75753	4.49185	2.07199	1.44694	1.02397	0.65879	10.9179	28.2373	5.69826	2.75495	1.38566	0	2.53931	2.42397	1.03318	2.51011	4.46419	12.1242	5.3907	3.70581	1.43489	1.7211	0.46171	8.07881	0.593686	7.36708	1.23171	0.808537	2.16453	79.2343	2.38304	0.978657	0	1.52075	1.26166	1.9665	0.468642	3.04247	0.815301	4.83655	4.11724	1.44492	3.97871	3.63195	1.52322	0.711891
AAL19776	23.5375	0	2.6137	1.01123	1.48382	0	3.17134	5.35569	0.689138	1.54336	5.46252	7.15291	0.370524	5.9429	0	1.32814	2.37716	0.498817	0.60594	0.583729	0.322443	0.939838	1.36818	8.57711	8.28174	2.65638	21.4524	3.82971	6.13662	0.198222	3.59458	9.56014	105.957	1.31973	8.7749	0	0.106054	4.52494	0.822835	0.392184	2.5461	0.710715	0	5.96921	5.69713	25.8968	0.786053	1.42566	6.70216
AAL19777	8.55861	8.11069	3.68689	6.75368	8.69433	3.29257	6.33485	1.67367	9.87053	11.304	16.2012	19.7086	4.62354	2.83105	31.6045	6.91747	7.08045	8.20002	10.0596	14.0613	3.62121	10.8991	4.89913	5.968	10.3734	2.77102	24.7589	4.09376	10.592	5.90413	2.78763	6.79737	87.2252	3.29361	5.213	23.9998	4.97131	2.39358	4.82133	1.77135	11.7662	1.66575	4.94081	10.9946	9.4809	25.29	2.43085	12.817	9.09045
AAL19778	55.1936	128.498	65.3754	26.0429	176.503	56.9853	77.8688	107.594	18.0206	18.8191	24.4971	37.9753	45.1101	51.1695	74.0107	165.913	29.9321	31.6171	25.8343	52.5951	8.34006	124.618	35.4856	95.261	182.226	67.747	86.4737	31.5086	88.104	42.3406	37.2019	22.1675	174.872	30.634	69.2119	68.4781	16.4587	38.4234	27.3636	14.1291	26.2078	14.3022	31.9244	38.0135	33.7082	91.4835	10.1657	26.6731	164.781
AAL19779	4.55492	3.17373	2.23503	4.73772	8.76654	2.21848	4.37037	6.59483	6.05366	10.3661	23.7329	6.91094	0.864114	5.71289	5.83947	7.07244	4.89707	5.85533	7.34831	6.26215	1.05277	6.10973	2.1272	4.15062	8.56542	18.2191	10.4608	20.0595	10.4507	1.13259	2.71216	4.69381	44.3508	2.9239	8.11751	25.7756	1.08826	2.90202	11.034	0.731703	3.98685	0.828744	6.6075	5.86798	14.8863	7.01013	0.855486	4.16584	6.86
AAL19780	8.1885	2.37983	1.18712	3.85494	2.75703	2.50583	3.26768	67.0312	5.97547	5.5059	12.1796	5.18964	1.65229	5.92512	5.5167	2.79681	7.06704	6.42604	4.80373	4.62764	0.479295	4.36569	3.89799	23.2677	7.62708	11.8457	12.5619	17.3088	9.3339	0.736618	3.82402	4.30059	25.8542	5.93961	14.4565	27.2481	0.709396	2.80254	6.1155	0.437221	3.5481	0.633865	4.8883	6.00888	20.0478	9.96726	1.16843	3.92671	8.02527
AAL19781	20.9537	39.7385	15.2403	30.5843	40.6879	27.7811	52.9538	6.6846	38.8798	8.75598	10.7128	38.0042	16.9725	14.1168	31.1622	35.1633	56.9424	36.1605	44.881	75.4327	12.9069	17.5512	36.2233	29.1964	68.9453	30.2552	83.5964	43.748	71.2493	35.7054	32.8557	65.339	37.7593	58.0954	26.136	23.7455	14.34	17.1143	87.9179	1.85416	61.6485	2.01606	55.0147	21.1479	42.8756	63.4034	9.91007	30.5292	55.803
AAL19782	21.0759	31.7897	22.1227	23.75	32.3657	38.7959	43.7802	4.38745	25.4736	16.6523	14.6538	30.711	21.367	17.6668	40.4889	35.1621	53.1181	28.6545	24.9206	89.6136	19.4354	17.1943	41.9174	37.3817	76.6226	31.6651	47.4099	63.0779	77.7748	35.7449	23.0959	76.0308	38.0335	67.5345	30.4636	43.9388	20.8726	20.0602	98.6455	2.20392	98.7938	2.34311	91.4865	41.8576	55.5228	68.376	12.6957	18.9767	79.0468
AAL19783	55.7474	23.0144	32.786	52.0298	35.8963	16.2115	206.205	15.3223	77.8002	67.206	62.9885	80.3706	49.9712	26.8329	51.077	35.7002	19.9471	121.722	92.3432	90.3226	6.18008	86.7442	126.159	52.1746	165.002	12.6155	217.891	61.3296	10.1072	14.2471	144.463	101.084	48.5365	32.2864	55.3776	81.361	8.18028	31.5972	79.0464	2.33753	86.7171	2.09312	46.8293	57.7518	38.0737	286.979	13.596	131.43	131.72
AAL19784	22.8866	11.1558	14.5155	38.1155	23.0273	12.9745	76.7192	7.73883	54.296	31.5292	26.5249	44.0203	20.3723	10.0661	30.2349	20.2667	11.0303	62.0842	69.9448	60.7761	11.8823	36.4754	49.2117	29.9826	38.8543	13.3111	117.62	23.6593	9.4219	18.3337	56.5193	38.0505	30.1779	18.129	23.2275	38.6009	17.0419	14.6199	55.2207	1.86252	38.6396	2.03622	28.0451	35.8135	21.0367	147.613	11.3419	72.8381	26.9012
AAL19785	35.243	16.1068	47.9883	30.5299	33.3651	12.3129	63.4453	19.907	53.2309	78.4889	63.0865	94.7227	29.7728	21.3029	18.6242	25.3031	21.5351	50.0696	63.139	140.638	214.63	62.2575	49.6051	66.1964	27.2999	22.1586	107.167	14.206	8.21212	65.9335	58.5071	48.7454	13.7667	19.7835	51.9721	45.0607	182.05	38.7052	133.408	1.10551	51.1409	1.49218	52.7184	77.2642	32.9097	120.466	13.0399	54.8438	17.6618
AAL19786	26.471	8.37596	11.0021	35.1409	14.6334	5.38723	45.8212	3.8647	60.8347	18.9329	22.6288	37.9131	6.74373	8.05389	13.4977	17.0914	13.6086	64.551	82.2031	56.163	127.119	9.24038	37.8461	15.7827	20.267	9.49719	90.5359	11.2782	5.66401	37.047	46.1302	17.4887	8.70892	15.2901	14.8803	28.1999	71.2487	8.97938	21.9692	0.707507	19.4555	0.718	23.3655	50.2169	12.7528	92.4355	4.6323	65.115	20.5544
AAL19787	24.335	12.2838	11.4592	23.6353	16.9866	8.44681	46.6103	5.79196	74.6952	29.2089	34.7412	39.7605	11.7625	9.42655	25.4559	18.2777	19.0494	43.7392	76.7468	34.4075	62.5162	30.4747	34.5748	15.0418	24.8642	14.3815	97.3789	12.5551	17.3108	25.058	40.4292	18.8125	24.4464	20.6263	11.7553	22.1774	38.9801	8.12834	23.4491	1.07466	22.3921	1.03866	21.812	47.262	16.8218	113.877	4.49932	40.5672	17.957
AAL19788	18.058	74.1059	4.09475	23.6116	19.0924	98.5282	64.8406	3.6643	16.991	11.7011	21.8856	16.8879	85.6256	26.1332	110.217	16.8846	35.7886	24.1743	20.6355	63.5051	3.9253	85.5376	18.1316	5.25376	39.7837	25.1743	136.738	28.3748	89.659	45.2224	47.6364	26.6336	75.5253	89.5824	7.36939	27.8749	7.40316	6.10118	86.348	3.30877	45.7362	2.43132	66.8921	40.1001	31.6584	113.518	5.26906	13.4915	29.4342
AAL19789	1024.62	13.5264	67.8825	155.606	40.3947	9.49505	162.385	213.572	149.439	1067.92	2235.75	1313.69	175.304	821.721	25.0846	30.5461	94.6168	186.835	157.563	158.911	109.271	901.231	146.418	28.986	575.474	138.057	58.584	41.1007	33.3584	5.02414	56.9673	178.545	113.961	12.3888	65.075	684.161	226.99	211.325	78.7875	1.10448	138.029	2.40183	92.6135	957.352	150.62	58.6053	31.7296	146.429	491.791
AAL19790	12.5519	0.328916	1.19325	1.53917	0	0	2.25072	0.35209	0.75508	1.52194	10.9729	1.81939	0.473642	2.62051	0.975951	0	2.21393	2.45947	1.32784	7.03543	0.706594	2.89623	5.43425	0	1.77539	4.5643	2.13684	2.55173	1.64186	0.325785	0.463357	1.37828	18.0853	1.56651	0.480728	0	1.04582	0.929612	2.70471	0	1.64395	0	2.49456	7.94782	1.71981	3.8002	0.430635	4.41059	1.83587
AAL19791	9.14795	2.2252	2.53712	1.88805	0	0.573797	2.97665	1.19099	1.09464	6.61904	22.9773	2.90808	1.079	3.10822	1.72924	0	2.07675	2.9052	2.08538	17.9259	2.21942	6.53123	4.25593	1.3624	5.86248	5.75378	1.03259	1.15087	0.680058	0.393574	2.35104	1.39866	20.7208	0.524068	2.78764	0	2.86378	1.34765	6.20826	0.467214	2.311	0.225782	1.60727	4.56076	2.4932	2.57093	0.416193	3.0638	3.25289
AAL19792	8.97005	2.22732	1.91908	2.40527	0	0.251276	2.20597	1.63917	2.71637	9.87668	24.9091	7.46328	0.429557	2.31899	2.616	0	1.98424	2.77579	3.7934	10.557	1.19621	11.3588	4.36196	1.6407	4.00746	3.9475	2.71313	1.22397	1.58831	0.344706	2.10815	2.21666	40.6169	1.01999	1.0173	0	3.39344	0.918028	4.86505	1.1594	2.90958	0.494369	2.11155	5.93915	2.34538	3.21673	0.637903	3.50006	3.10799
AAL19793	10.68	2.26901	2.58707	5.13393	0	1.49524	6.18725	3.70114	9.17755	11.5822	25.8874	14.252	4.68993	7.82573	5.77075	0	2.78074	6.10435	12.7587	8.61418	1.50874	8.05521	6.95588	3.00999	9.91458	3.781	9.82723	3.63235	1.77214	0.481588	3.38671	4.12013	68.2253	1.14794	3.63211	0	3.89355	2.64658	4.66458	0.952825	6.8486	0.92091	4.09729	8.19967	6.21449	9.73718	1.34389	8.60266	8.04105
AAL19794	11.4929	1.26213	1.72978	1.74157	0	1.22348	3.58596	2.40188	1.93162	6.75934	17.7922	8.41355	3.44745	4.36757	2.77406	0	2.85957	2.5633	2.97225	5.38572	2.03354	5.51562	4.71381	1.95335	4.35251	5.16125	6.83299	0.761571	4.9002	0.902865	1.95088	3.3202	50.4005	1.28442	3.02322	0	2.93549	2.11387	3.74785	1.20233	3.98248	1.29487	2.4817	4.05049	2.24052	5.99497	0.918031	2.79138	2.47869
AAL19795	185.224	9.34178	3.38904	7.05084	0	5.07683	23.0627	2.41935	5.3614	24.634	39.2989	39.1079	7.12908	12.8774	8.94152	0	10.0225	10.4529	6.69103	39.2605	3.23685	86.6803	79.4887	1.45296	26.7031	79.9077	38.1759	3.03921	3.33084	1.26854	19.2096	6.12439	42.8935	2.26322	4.40436	0	4.47143	4.82628	16.7266	0.442908	13.6581	0.428073	8.3801	12.8567	4.81453	34.8169	2.76179	7.45044	14.7175
AAL19796	59.4818	12.861	9.66482	10.4164	0	7.18552	35.8973	12.2921	10.0173	57.3845	124.445	193.291	15.0239	38.9235	18.399	0	40.5558	20.4167	22.2516	41.0856	1.7268	36.4006	37.6823	6.39788	59.0897	28.8213	73.109	7.36441	26.8588	0.227476	41.0888	18.0925	163.143	6.39451	12.0839	0	1.94728	14.7127	15.1083	2.25031	12.1048	0.32624	12.7732	177.063	25.0842	52.0075	4.51028	11.3562	43.5837
AAL19797	11.097	10.167	3.1391	23.2045	10.4252	3.51421	10.985	5.78903	21.8503	7.6739	17.9322	22.8268	2.71453	7.20714	5.77674	12.6812	8.65064	32.0811	34.495	15.5637	3.71768	6.98419	10.7219	5.33088	10.5087	12.1378	18.9722	4.0277	7.71297	0.964175	7.23755	5.52942	74.435	2.21902	6.79752	44.2735	3.43905	4.07589	7.56001	0.953813	7.32258	0.768221	9.29682	12.5777	5.78107	14.496	2.26575	32.8146	5.63457
AAL19798	82.1457	164.439	156.961	65.4182	159.852	29.7552	77.823	167.158	76.0585	169.46	136.437	141.388	102.385	75.1654	35.0579	162.482	38.9683	106.362	98.8391	81.2415	123.77	263.133	120.886	141.995	382.869	166.383	72.0109	71.944	14.2452	38.1245	32.3454	95.2434	61.5735	35.6105	121.592	239.162	118.9	137.245	115.688	9.66739	169.689	17.3029	123.174	92.4379	104.875	128.91	49.278	102.289	356.706
AAL19799	186.331	30.9476	83.7901	39.3265	57.621	8.99787	45.9296	22.9006	65.9195	98.5091	103.937	269.504	52.8326	20.6848	27.3735	62.7178	32.1549	81.2784	92.1301	40.4891	16.3977	68.4615	121.348	36.9422	130.049	69.299	73.5399	39.4243	14.8854	13.7836	23.2981	61.9688	49.5497	12.4412	39.9191	131.85	20.8028	41.6788	85.6113	1.83163	107.185	2.95046	44.3696	219.927	67.9363	90.9498	8.70191	86.8191	107.332
AAL19800	48.5722	42.4513	15.941	50.2663	52.2283	25.7662	98.9081	32.4872	58.3441	28.2868	32.7513	65.8346	36.3871	32.9044	61.507	51.6913	38.0396	73.3244	61.6357	106.081	4.49981	64.158	58.2351	24.9368	85.7597	57.9652	205.632	36.6893	57.4908	1.75197	61.5078	45.0959	76.6991	60.2313	50.4795	49.8513	4.34139	21.9261	90.7153	2.09801	48.8138	1.32244	122.853	90.2619	24.9874	159.188	7.06933	40.2595	68.7626
AAL19801	65.547	45.0125	9.22588	22.7939	47.4527	14.5362	133.171	8.98345	55.7535	19.612	21.3384	70.0102	31.7553	16.5772	29.5543	36.5672	64.6436	36.764	52.1025	98.1599	3.68765	21.6464	130.974	25.8856	34.317	85.9231	97.4762	19.2031	25.2075	1.88916	62.2467	35.6992	37.4384	27.1118	18.3984	78.1579	5.39064	7.18749	134.36	1.2459	42.8114	1.44501	204.445	45.0315	18.0249	99.3113	12.8187	28.7731	37.8518
AAL19802	13.5	39.7301	2.63393	8.16706	21.8065	10.4356	20.9911	1.94297	15.3941	8.86522	13.762	8.9674	10.7868	5.6237	34.0593	16.8418	11.4587	16.2951	16.487	25.0985	0.324938	10.951	11.0302	4.86195	35.0161	7.48325	49.1328	7.04069	11.6491	1.04872	18.0054	8.49322	46.8154	44.8485	4.78985	49.8022	0.854995	4.27496	25.0833	0.494023	9.73628	0.787836	28.2967	10.7744	11.4824	46.8351	0.594101	13.0993	23.9205
AAL19803	26.5356	17.9129	55.1758	19.9523	45.9415	28.5714	35.9692	50.8317	21.1429	21.5032	19.8171	26.5327	8.03042	52.0183	34.598	38.3178	33.5217	25.8339	24.2186	83.7939	29.9501	21.3282	41.3022	62.8294	39.2226	31.6069	56.5396	54.3635	43.5031	21.6758	25.8892	21.5979	47.4331	28.9741	66.4394	129.501	39.851	67.9802	48.6366	6.3749	24.5708	6.84153	59.8102	27.8182	48.6961	43.3445	13.8281	18.9782	27.1964
AAL19804	11.7193	10.2928	6.87069	11.9673	12.4648	18.0836	18.7202	2.97487	20.7934	11.8272	16.5445	15.4161	9.35889	8.3495	27.0285	12.0678	11.9815	22.0204	21.9189	27.6202	2.15588	16.2534	14.8358	9.48435	23.3342	13.2274	26.413	25.2863	62.8294	1.5802	10.9837	7.84981	43.0393	15.0457	10.7561	151.123	5.18177	5.62417	8.04071	1.26066	5.26136	0.95038	21.3372	31.3611	14.7702	32.5842	2.42567	18.7192	20.0118
AAL19805	9.42881	12.1068	9.68062	52.1181	8.24365	6.98709	12.3689	9.25697	20.4194	6.669	16.7351	19.1337	7.31917	10.3793	37.3891	7.92533	7.53273	103.871	19.4504	17.2961	0.796174	11.3131	9.71264	10.3245	9.11324	7.60262	24.0774	9.58409	57.6148	0	11.3992	8.90396	39.3319	6.15525	9.20845	247.702	1.30934	6.51756	7.61902	0.48419	7.18492	0.701958	19.3634	26.8663	8.89973	15.9861	2.2644	26.5054	12.4117
AAL19806	17.9412	26.7152	4.68057	16.1032	28.6804	19.2804	40.7587	7.65601	26.5598	16.1683	28.9921	44.4546	14.1216	18.6891	54.5795	25.1285	32.6213	18.4674	29.2271	94.5568	2.52309	21.8978	26.1257	7.5129	75.2542	23.8602	68.5577	18.2414	17.0507	1.97936	33.9553	8.87346	53.0433	45.3659	13.3739	29.1254	1.56064	7.99308	23.2079	2.64513	10.3385	1.99211	37.4028	45.482	14.2579	62.8661	3.99343	15.8374	57.0751
AAL19807	21.5	18.0573	8.8754	31.0322	45.3477	7.00951	53.0757	27.4355	45.4651	149.139	176.07	473.145	16.057	46.8298	33.703	34.7914	34.8255	69.9315	65.2554	44.1742	1.87701	302.957	26.2165	19.9717	24.629	41.1186	51.0871	39.4657	53.9994	2.01932	16.2065	52.4786	49.5919	64.8739	35.3308	25.7978	1.54341	21.4018	10.7773	1.1415	40.8912	1.24117	50.0678	1265.67	28.0881	60.5697	3.81316	37.5901	37.3892
AAL19808	447.267	1165.39	258.207	675.699	1816.48	130.208	216.497	336.327	2993.66	806.019	735.725	1308.91	916.746	323.929	392.405	1641.86	201.834	1106.09	2980.09	437.952	841.117	1181.91	1356.19	400.191	216.315	458.434	234.318	437.753	576.132	529.516	290.183	744.94	110.176	902.643	763.782	1226.28	163.951	295.998	204.317	259.164	1596.21	242.513	283.677	1489.47	256.108	300.036	568.762	781.902	362.367
AAL19809	48.9215	65.733	21.3799	37.1241	84.0292	10.9104	34.6943	18.1977	65.0434	41.0785	43.5373	32.7915	31.7075	35.2965	26.3418	77.7203	33.6548	40.9598	51.4719	13.2227	6.08668	127.736	55.5278	36.4293	42.8215	41.0268	58.9022	32.8247	71.1201	11.7867	25.545	47.9656	96.4884	40.6899	36.4412	47.9119	22.2217	27.7603	121.153	3.88667	38.1064	6.43968	34.3815	118.955	22.3866	52.3766	3.70953	44.1672	37.9545
AAL19810	56.2661	49.9444	18.3356	18.8377	40.3256	22.1489	26.7304	10.2241	24.6669	21.4833	28.5643	23.1985	30.823	13.4031	23.0261	42.6975	25.7626	25.542	27.312	45.8506	16.7779	62.8422	54.1873	26.4368	41.8877	23.6505	43.3056	23.67	55.3391	31.9282	20.1826	44.1084	32.9992	57.2982	16.4315	41.9266	101.545	14.6219	82.6305	5.16669	71.3798	3.10924	44.2674	43.4234	36.1835	45.9796	5.73138	27.7664	25.3594
AAL19811	25.5727	62.2043	4.6208	16.2604	44.2905	20.7632	32.9643	4.43914	32.3001	9.48005	15.1222	14.5573	39.7907	6.32895	48.4866	50.7833	28.1477	27.8711	35.2765	61.6309	3.26122	20.6921	34.3418	9.20394	26.5144	13.225	65.4285	17.618	66.4319	9.53523	25.4544	25.8177	41.243	49.5933	8.11741	53.5683	16.0111	3.90683	57.8497	2.90239	36.2719	2.20907	49.798	34.7813	18.9299	80.0828	2.81166	16.5709	21.4932
AAL19812	39.4189	106.517	30.7507	41.8524	57.4705	22.3409	49.9787	23.2861	50.7995	24.5855	32.2286	41.9713	87.9572	32.0545	62.135	65.1308	64.5979	83.8234	48.8305	41.9354	26.7902	29.7228	58.7609	31.7469	63.0955	58.8348	91.3728	45.5853	90.4004	39.9351	45.7032	53.5928	40.5796	59.0844	42.4831	48.574	58.6329	25.7939	164.231	6.61494	89.7239	3.99586	98.61	66.555	42.708	98.7998	5.64704	38.6631	51.2888
AAL19813	121.251	20.5338	9.10475	4.18849	8.4581	8.23656	105.3	2.68652	3.92823	10.0291	19.7204	42.1808	48.8122	2.89184	28.7149	10.599	6.45898	5.59196	10.7074	42.3687	189.559	30.9383	56.9323	3.05571	61.0622	5.98796	377.968	2.47802	16.4325	4.40665	41.7029	4.25442	15.8835	2.50758	3.83478	65.2206	249.671	2.47185	38.4608	3.8563	8.65615	4.05123	10.3822	43.6736	5.56712	278.892	29.0497	11.0904	47.3302
AAL19814	65.8567	9.0327	3.15555	3.97399	3.03165	5.36771	90.7262	3.93927	4.48001	4.55795	10.2588	17.5562	13.5119	2.01921	8.21695	3.70034	4.01794	6.67081	7.65321	16.1548	64.4421	8.11728	36.8483	0.955866	40.1282	3.90231	221.325	3.34517	5.96414	1.98816	46.1468	3.97195	7.2689	1.18477	2.60776	30.9799	125.814	2.41633	12.1502	0.874131	6.35897	0.792049	6.48409	28.5881	2.98019	218.514	7.66507	10.7479	34.3373
AAL19815	22.2901	3.45253	1.90383	3.28096	1.87721	2.49279	45.7085	2.66096	6.18216	4.57959	15.2176	8.46168	7.67058	2.00048	4.57577	2.74952	3.11675	4.99115	7.10836	6.04217	27.4425	9.40398	9.6774	1.62766	15.2813	2.91626	135.924	2.99988	2.46202	0.82072	19.1144	3.87726	8.02208	2.22615	3.73408	10.9352	110.215	2.08167	4.54248	0.40595	4.32969	0.0980881	3.14216	12.9831	3.45	109.457	1.26567	5.78708	15.9303
AAL19816	47.1825	6.60729	3.97554	5.74294	6.96998	5.72083	99.6538	1.89759	16.6479	4.9712	12.3816	25.0968	12.2993	3.3849	7.01317	7.84296	10.0177	11.3138	16.4272	20.3689	125.41	10.5953	24.5136	4.48939	40.3034	8.45903	207.82	3.41729	1.83871	2.07506	39.9562	5.74	7.21739	5.7859	3.76855	24.9804	226.994	2.58098	3.31296	1.10533	9.70211	0.686769	4.88888	38.4539	7.20915	258.063	5.27477	13.101	39.8774
AAL19817	28.9379	14.0286	10.7289	11.8738	20.1467	9.58137	51.4798	20.6991	24.3712	39.4735	58.261	15.4874	14.3515	14.829	21.5626	16.7749	14.862	31.3436	26.4036	23.5925	129.711	137.771	19.4406	20.3121	56.962	32.4834	158.876	9.80481	18.6558	2.81656	24.4362	24.4672	26.0592	19.5855	28.8157	44.7787	77.3557	15.7166	22.604	0.928764	21.7928	0.538593	21.0874	49.5303	13.8773	134.922	1.98562	18.1125	41.9724
AAL19818	13.0178	14.7673	2.92219	10.8731	7.46528	21.1361	28.6875	2.51488	11.3003	7.506	12.8931	7.75912	11.8293	5.59095	44.7578	6.55831	15.5034	12.4551	15.5815	22.1892	38.8138	18.3227	12.4285	5.51392	28.0795	11.7446	85.0355	9.66279	39.1709	2.16077	21.946	8.01636	74.9569	32.4608	7.19442	29.1278	24.5442	5.1644	35.4181	1.15099	11.0052	1.03298	26.5855	16.8533	7.86442	69.0226	1.97736	9.84486	16.5475
AAL19819	5.24109	0.364249	0.330359	1.01615	1.23781	0.547905	1.57421	0.194956	0.940718	3.16018	18.5957	3.83593	0.749318	0.197865	1.80132	0.906502	0.468718	0.567432	1.28668	0.973901	1.51609	1.01566	2.43833	0.585416	1.96611	1.81307	3.25378	0.141292	1.29874	0.360782	0.833841	0.877646	13.0828	0.400336	0.199639	13.5045	0.386055	0.514737	1.68483	0.490744	1.19991	0.452747	1.61148	3.71318	0.581949	1.05211	0.834566	1.10662	1.27068
AAL19820	10.1586	1.70928	5.5809	7.99866	4.22443	1.54267	13.5432	2.74457	7.84788	33.6136	57.8871	32.3647	5.97765	5.57102	5.07175	1.89061	5.07581	6.39058	25.0141	2.49281	11.4749	8.52884	9.73803	1.83142	5.38195	37.126	2.77614	5.74626	4.87561	3.80928	13.8456	12.1763	32.2123	1.25242	4.37187	21.2194	12.2284	4.83093	5.27086	4.60576	7.37817	0	4.32118	16.1338	11.42	9.8743	8.39208	6.08829	3.97521
AAL19821	10.7787	5.33869	3.87358	4.39671	23.0902	2.28747	8.76883	3.98307	6.77786	16.0943	27.8031	11.2547	3.44452	4.21824	5.6803	20.5782	4.83613	7.66143	7.10252	26.189	7.38525	7.17009	6.86648	5.02682	26.4153	16.6909	9.19635	3.8489	3.69169	2.56382	6.92259	7.8299	17.683	4.62297	6.08854	55.2026	9.94488	4.95336	9.81114	0.911471	9.68462	1.20651	2.86291	11.7886	5.87428	9.90647	4.39505	6.03356	24.9825
AAL19822	63.2707	15.6497	27.2518	7.60502	10.3946	18.7146	280.192	21.9875	9.65525	10.5603	17.6007	17.9791	21.8919	20.5444	20.2188	9.52044	21.7647	10.7269	10.4639	1695.21	38.3473	12.2873	49.9288	20.7504	140.788	14.9893	92.1385	26.5079	44.3607	9.5911	184.363	16.3946	53.7808	7.52509	39.4558	1760.33	59.608	28.0128	39.4112	1.91677	14.8882	1.9452	23.2436	19.6464	34.777	232.344	26.6363	9.26312	909.534
AAL19823	61.898	66.553	23.6614	49.3508	42.4915	83.4244	169.382	36.3335	68.2432	53.8912	45.7508	92.6946	155.21	41.1334	105.32	42.6956	171.633	40.8257	78.8118	243.298	45.0364	82.0433	81.1405	32.5643	138.704	70.1357	178.712	43.0264	179.871	96.5721	160.557	67.2105	40.7254	63.3124	36.4765	149.312	57.6053	35.1116	155.517	6.84716	64.4107	9.13889	98.7069	139.961	48.0738	290.145	13.3607	52.8028	236.09
AAL19824	46.2143	62.1975	15.1889	59.124	36.3154	66.974	192.47	14.0054	60.5332	41.9121	37.6451	86.2464	64.182	24.0551	140.951	45.1958	111.417	62.2116	85.9324	324.084	47.3493	40.6471	76.9473	24.3707	126.394	61.4506	166.729	50.9074	161.624	125.703	208.771	81.2257	38.7367	106.042	27.9481	222.057	46.1873	18.5839	126.623	7.69189	103.348	11.1514	149.606	121.596	46.8934	352.562	14.3627	73.13	182.568
AAL19825	78.0788	142.804	184.234	119.849	101.046	105.932	344.023	103.027	195.8	190.085	136.059	305.395	284.393	123.125	206.541	109.701	306.333	106.375	227.048	666.065	232.815	141.476	147	148.606	279.463	138.799	182.371	179.789	203.948	203.835	371.413	298.873	71.2162	132.083	186.7	463.382	184.007	172.868	427.893	26.5473	322.474	33.7631	334.807	316.779	300.832	377.898	59.1634	124.683	578.695
AAL19826	74.4593	104.266	28.548	51.7661	52.0243	92.8007	196.473	39.3803	65.937	49.004	57.6752	88.9812	216.556	51.7229	214.715	61.5804	75.6341	57.534	79.4201	338.552	10.4599	72.0625	97.0606	38.3631	235.03	60.4154	175.735	74.8866	244.944	33.905	205.707	98.9242	109.13	124.614	57.7935	246.468	17.8273	39.4769	266.116	5.20458	119.109	4.47134	230.768	147.365	61.3756	286.392	11.9769	61.9938	484.61
AAL19827	73.8711	103.28	182.09	82.1682	162.581	97.566	117.038	76.4036	327.327	305.91	412.648	370.035	118.14	153.657	39.8513	154.618	126.454	99.1985	326.982	165.333	141.672	142.881	137.73	188.544	166.295	82.9512	158.126	166.883	93.3517	140.902	74.253	191.581	71.6119	105.077	217.53	161.784	116.434	126.427	283.995	44.7975	173.212	56.7689	196.239	319.9	267.526	143.648	96.0315	89.3145	175.326
AAL19828	0	0	0	0	0	0	0	0	0	0	0	0	0	0	0	0	0	0	0	0	0	0	0	0	0	0	182.718	0	0	0	0	0	0	0	0	0	0	0	0	0	0	0	0	0	0	239.009	0	0	0
AAL19829	0	0	0	0	0	0	0	0	0	0	0	0	0	0	0	0	0	0	0	0	0	0	0	0	0	0	7.56671	0	0	0	0	0	0	0	0	0	0	0	0	0	0	0	0	0	0	0	0	0	0
AAL19830	0	0	0	0	0	0	0	0	0	0	0	0	0	0	0	0	0	0	0	0	0	0	0	0	0	0	0	0	0	0	0	0	0	0	0	0	0	0	0	0	0	0	0	0	0	2.1903	0	0	0
AAL19831	0	0	0	0	0	0	0	0	0	0	0	0	0	0	0	0	0	0	0	0	0	0	0	0	0	0	1.74582	0	0	0	0	0	0	0	0	0	0	0	0	0	0	0	0	0	0	7.45153	0	0	0
AAL19832	0	0	0	0	0	0	0	0	0	0	0	0	0	0	0	0	0	0	0	0	0	0	0	0	0	0	9.3217	0	0	0	0	0	0	0	0	0	0	0	0	0	0	0	0	0	0	1.1052	0	0	0
AAL19833	0	0	0	0	0	0	0	0	0	0	0	0	0	0	0	0	0	0	0	0	0	0	0	0	0	0	26.5772	0	0	0	0	0	0	0	0	0	0	0	0	0	0	0	0	0	0	20.3605	0	0	0
AAL19834	0	0	0	0	0	0	0	0	0	0	0	0	0	0	0	0	0	0	0	0	0	0	0	0	0	0	0	0	0	0	0	0	0	0	0	0	0	0	0	0	0	0	0	0	0	4.28934	0	0	0
AAL19835	0	0	0	0	0	0	0	0	0	0	0	0	0	0	0	0	0	0	0	0	0	0	0	0	0	0	5.97686	0	0	0	0	0	0	0	0	0	0	0	0	0	0	0	0	0	0	8.50351	0	0	0
AAL19836	0	0	0	0	0	0	0	0	0	0	0	0	0	0	0	0	0	0	0	0	0	0	0	0	0	0	3.66811	0	0	0	0	0	0	0	0	0	0	0	0	0	0	0	0	0	0	6.78439	0	0	0
AAL19837	0	0	0	0	0	0	0	0	0	0	0	0	0	0	0	0	0	0	0	0	0	0	0	0	0	0	3.51884	0	0	0	0	0	0	0	0	0	0	0	0	0	0	0	0	0	0	6.258	0	0	0
AAL19838	0	0	0	0	0	0	0	0	0	0	0	0	0	0	0	0	0	0	0	0	0	0	0	0	0	0	9.20905	0	0	0	0	0	0	0	0	0	0	0	0	0	0	0	0	0	0	10.1905	0	0	0
AAL19839	0	0	0	0	0	0	0	0	0	0	0	0	0	0	0	0	0	0	0	0	0	0	0	0	0	0	20.8593	0	0	0	0	0	0	0	0	0	0	0	0	0	0	0	0	0	0	26.9439	0	0	0
AAL19840	0	0	0	0	0	0	0	0	0	0	0	0	0	0	0	0	0	0	0	0	0	0	0	0	0	0	40.1538	0	0	0	0	0	0	0	0	0	0	0	0	0	0	0	0	0	0	31.048	0	0	0
AAL19841	0	0	0	0	0	0	0	0	0	0	0	0	0	0	0	0	0	0	0	0	0	0	0	0	0	0	77.8984	0	0	0	0	0	0	0	0	0	0	0	0	0	0	0	0	0	0	86.7358	0	0	0
AAL19842	18.7645	0	5.18166	3.08484	0	5.58601	0	3.05788	8.19728	14.3194	16.6051	29.7793	20.2739	2.06899	0	0	12.4415	23.1403	4.32459	193.028	9.58863	5.03071	17.0882	11.4778	0	0.430876	4.63957	0	5.60194	10.6103	0	37.1079	0	0.784906	4.17509	0	1.13536	2.6912	0	72.7744	28.3929	80.6506	30.6922	63.6336	0	4.95067	9.35008	8.67863	0
AAL19843	4.2336	0	2.72784	1.89465	0	3.16692	0	2.4147	3.16462	7.34506	6.43272	8.2118	2.83583	0.726137	0	0	3.96954	7.28841	2.27665	40.2085	5.24977	0.73566	6.14011	4.2968	2.70576	1.05855	8.34101	0	1.42987	7.94415	0	13.9687	0	0.183648	1.4653	0	1.32822	1.18064	4.63735	33.8909	9.82719	35.07	9.50453	17.8853	0	11.0041	6.23488	3.67605	1.39897
AAL19844	15.2276	0	5.53553	4.96942	0	4.80897	0	3.88894	12.5101	7.56462	9.91628	19.4773	5.38099	1.57878	0.718645	0	7.76758	15.5447	10.6332	62.52	6.04852	1.49285	12.4185	7.39589	0	0.438383	9.4408	0	2.5907	10.4353	0.127948	24.5099	0	0.665484	4.24783	0	1.34766	5.81844	0	41.6487	14.4438	39.4796	27.5532	36.4861	0	10.9133	8.32385	4.71939	0
AAL19845	2.00362	2.491	0	0.896673	0	0	5.25466	0	1.63386	1.09773	2.51824	1.21133	0.439233	0	1.58384	0	3.09977	1.47829	0.359152	1.03796	0.382236	0.83559	1.01369	0	5.12217	0	8.09154	1.28835	0	0	2.63189	0.596471	7.88978	0.391114	0	0	0.18858	0.335252	4.38939	0.348683	0.242537	0	3.59853	4.29942	0.206743	10.6899	0.232954	1.64033	1.65521
AAL19846	0	0.0545897	0	0	0	0	0.845402	0	0	0	0	0	0	0	0	0	0	0	0	0	0	0	0	0	1.17864	0	6.20633	0	0	0	0.249934	0	0	0	0	0	0	0	0.224449	0	0	0	0	0	0	7.69471	0	0	0.304697
AAL19847	0	0	0	0	0	0	0	0	0	0	0	0	0	0	0	0	0	0	0	0	0	0	0	0	0	0	7.59959	0	0	0	0	0	0	0	0	0	0	0	0	0	0	0	0	0	0	12.9747	0	0	0
AAL19848	0	0	0	0	0	0	0	0	0	0	0	0	0	0	0	0	0	0	0	0	0	0	0	0	0	0	12.9479	0	0	0	0	0	0	0	0	0	0	0	0	0	0	0	0	0	0	17.3307	0	0	0
AAL19849	0	0	0	0	0	0	0	0	0	0	0	0	0	0	0	0	0	0	0	0	0	0	0	0	0	0	10.7407	0	0	0	0	0	0	0	0	0	0	0	0	0	0	0	0	0	0	11.2062	0	0	0
AAL19850	0	0	0	0	0	0	0	0	0	0	0	0	0	0	0	0	0	0	0	0	0	0	0	0	0	0	3.50973	0	0	0	0	0	0	0	0	0	0	0	0	0	0	0	0	0	0	6.24178	0	0	0
AAL19851	0	0	0	0	0	0	0	0	0	0	0	0	0	0	0	0	0	0	0	0	0	0	0	0	0	0	8.34208	0	0	0	0	0	0	0	0	0	0	0	0	0	0	0	0	0	0	10.6818	0	0	0
AAL19852	0	0	0	0	0	0	0	0	0	0	0	0	0	0	0	0	0	0	0	0	0	0	0	0	0	0	16.1576	0	0	0	0	0	0	0	0	0	0	0	0	0	0	0	0	0	0	19.4515	0	0	0
AAL19853	0	0	0	0	0	0	0	0	0	0	0	0	0	0	0	0	0	0	0	0	0	0	0	0	0	0	2.84612	0	0	0	0	0	0	0	0	0	0	0	0	0	0	0	0	0	0	6.07394	0	0	0
AAL19854	0	0	0	0	0	0	0	0	0	0	0	0	0	0	0	0	0	0	0	0	0	0	0	0	0	0	8.34433	0	0	0	0	0	0	0	0	0	0	0	0	0	0	0	0	0	0	11.14	0	0	0
AAL19855	0	0	0	0	0	0	0	0	0	0	0	0	0	0	0	0	0	0	0	0	0	0	0	0	0	0	10.3416	0	0	0	0	0	0	0	0	0	0	0	0	0	0	0	0	0	0	7.35673	0	0	0
AAL19856	0	0	0	0	0	0	0	0	0	0	0	0	0	0	0	0	0	0	0	0	0	0	0	0	0	0	65.6209	0	0	0	0	0	0	0	0	0	0	0	0	0	0	0	0	0	0	56.4686	0	0	0
AAL19857	0	0	0	0	0	0	0	0	0	0	0	0	0	0	0	0	0	0	0	0	0	0	0	0	0	0	41.5694	0	0	0	0	0	0	0	0	0	0	0	0	0	0	0	0	0	0	36.8429	0	0	0
AAL19858	0	0	0	0	0	0	0	0	0	0	0	0	0	0	0	0	0	0	0	0	0	0	0	0	0	0	23.3796	0	0	0	0	0	0	0	0	0	0	0	0	0	0	0	0	0	0	25.6216	0	0	0
AAL19859	0	0	0	0	0	0	0	0	0	0	0	0	0	0	0	0	0	0	0	0	0	0	0	0	0	0	27.5759	0	0	0	0	0	0	0	0	0	0	0	0	0	0	0	0	0	0	24.1436	0	0	0
AAL19860	0	0	0	0	0	0	0	0	0	0	0	0	0	0	0	0	0	0	0	0	0	0	0	0	0	0	95.5808	0	0	0	0	0	0	0	0	0	0	0	0	0	0	0	0	0	0	109.381	0	0	0
AAL19861	0	0	0	0	0	0	0.0992775	0	0	0	0	0	0	0	0	0	0	0	0	0	0	0	0	0.0349274	0	0	6.88588	0	0	0	0.248166	0	0	0	0	0	0	0	0	0	0	0	0	0	0	7.36054	0	0	0
AAL19862	8.82869	0.431645	0	0.524728	0	0.0593429	1.91038	0.103549	0.127192	0.170241	0.508144	0.57714	0.0753088	0.0351597	0.368437	0	0.288926	0.484439	0.595194	0.144711	0.114301	0.34684	0.945968	0.315565	2.90501	0.0317701	5.52219	0.0751958	0.109344	0.0241829	1.13355	0.412463	2.02828	0.161474	0.106872	0	0.0858943	0.228597	0.197193	0.10098	0.448171	0	0	0.753489	0.0285756	4.24432	0.359012	0.422013	2.31043
AAL19863	0	0	0	0	0	0	1.29488	0	0	0	0	0	0	0	0.159919	0	0	0	0	0	0	0.162353	0	0	0.746417	0.667459	4.49189	0	0	0	1.26624	0	0	0	0	0	0	0	0	0	0	0	0	0	0	3.1954	0	0	0
AAL19864	0	0	0	0	0	0	0	0	0	0	0	0	0	0	0	0	0	0	0	0	0	0	0	0	0	0	12.7008	0	0	0	0	0	0	0	0	0	0	0	0	0	0	0	0	0	0	13.205	0	0	0
AAL19865	0	0	0	0	0	0	0	0	0	0	0	0	0	0	0	0	0	0	0	0	0	0	0	0	0	0	3.91547	0	0	0	0	0	0	0	0	0	0	0	0	0	0	0	0	0	0	0	0	0	0
AAL19866	585.494	64.2281	110.15	44.1378	98.9531	51.1919	117.161	129.471	101.489	271.461	306.943	191.657	183.262	112.371	58.1628	100.565	61.4295	90.093	90.0783	369.002	29.1187	531.766	352.61	113.504	342.932	236.534	94.8328	110.01	52.3445	26.8512	69.6231	126.531	86.5503	71.2025	145.076	143.292	60.5585	91.1565	145.757	0.817312	149.138	3.55471	88.567	105.187	128.42	167.689	21.2957	94.3757	328.231
AAL19867	265.353	33.4906	28.609	28.6836	40.7738	26.8014	63.9921	22.0753	32.3818	36.2604	44.0305	107.684	13.9827	34.0549	48.7888	35.5836	40.826	53.183	42.2925	185.906	13.1134	29.7319	139.294	43.1312	192.497	42.6022	85.7439	55.377	35.1765	7.27166	52.2927	47.4246	59.1826	31.6711	43.6436	63.6564	17.398	35.2816	49.5172	2.1823	68.3648	1.52332	58.3907	83.2802	46.2943	122.373	13.3919	51.9193	162.682
AAL19868	97.163	34.1584	10.9533	33.7099	33.5155	15.5491	32.4372	16.2968	46.8442	46.9628	61.6918	47.5768	21.844	23.1651	50.677	27.4521	29.2275	55.5375	45.3206	50.6249	7.21441	49.3411	41.9094	20.1501	51.446	47.6248	50.6994	20.4457	21.0743	3.42134	25.9976	28.3057	54.1195	50.9942	21.9705	37.1725	8.06777	16.6326	56.2829	0.438741	43.3065	0.999536	64.0384	62.4552	18.9531	67.1064	3.51747	36.6695	47.486
AAL19869	18.8028	12.6639	8.45345	23.431	22.1175	5.02897	33.6292	4.69948	30.1381	18.1002	20.7399	31.756	6.72134	7.27666	17.8278	20.1706	18.1847	38.7195	32.9754	41.6168	2.72053	10.7546	26.0214	20.6246	46.71	11.2572	60.0589	40.7833	6.38171	5.72815	17.3347	25.9319	11.7925	22.6409	16.3496	34.2752	5.95044	9.22637	34.3652	0.579067	26.6416	0.359789	33.0824	18.998	23.004	66.7199	5.80311	32.4775	35.6565
AAL19870	43.7837	24.411	22.7051	46.5062	39.9532	11.4845	80.2939	10.7026	87.3382	38.352	33.9978	50.7187	18.8315	17.5865	36.2801	39.0648	33.6744	53.3468	95.6651	74.8629	12.9011	16.6166	65.7638	45.4936	140.057	15.8249	54.8313	87.0345	18.6114	18.0054	42.483	54.7912	24.8732	45.81	39.3787	114.491	12.5233	24.0985	82.4828	1.59035	59.5882	1.1067	75.1714	64.7612	49.4864	97.2133	17.8502	74.707	114.993
AAL19871	34.4168	5.89928	10.9497	7.9262	26.2776	1.52711	16.4782	1.83573	28.8965	69.776	95.4205	51.4868	7.15444	2.48415	4.71528	22.2308	3.91105	4.18892	41.4003	6.86944	1.84203	48.5629	20.3999	4.48337	41.963	6.5805	4.45643	2.34154	7.48421	14.5399	4.34855	23.5129	15.2086	3.56857	3.45887	29.2295	11.2689	3.74821	33.8445	0.840165	30.8565	0.6821	5.54931	89.3777	4.10479	6.49885	0.53886	21.5588	29.0347
AAL19872	15.8642	73.1078	4.99128	14.2748	244.022	5.35643	12.4848	3.75411	24.6173	18.0998	32.4537	20.0877	3.88472	16.6082	9.07184	167.098	12.2835	17.0902	29.405	20.3273	0.869303	13.2232	10.2205	5.63642	27.1813	10.9865	32.423	9.697	27.8944	1.53642	9.16839	492.42	84.5732	16.0603	4.73141	19.2793	3.14512	39.9016	15.2512	0.925159	299.33	0.862237	13.299	17.5189	38.947	31.4802	1.41279	12.8873	28.9856
AAL19873	7.26759	71.4949	4.94289	9.37014	245.107	3.53802	8.3161	8.44387	12.2643	17.7519	32.8398	10.9234	4.23379	20.4118	3.36896	178.94	12.2089	10.6349	12.3759	12.6892	0.539179	11.6184	4.49396	5.91623	26.7078	13.8882	25.39	8.78994	10.3296	0.95887	4.16711	925.875	43.6585	17.2341	5.45002	11.4045	0.570021	61.3424	11.7936	0.386453	627.661	0.152799	13.5966	9.17831	58.6591	37.7804	0.98581	9.46569	30.2192
AAL19874	20.6573	18.4437	19.1019	40.9588	44.6639	17.8988	54.1578	24.2013	48.6574	12.0442	23.4571	31.2011	19.6133	23.3773	38.3962	43.1037	17.6676	91.5092	46.9865	26.4643	3.43494	16.5896	33.3024	30.5986	79.616	36.7038	40.1015	45.926	26.6228	6.26126	25.93	52.355	32.1858	27.2459	43.9129	60.385	3.38934	24.3821	31.1891	1.31166	54.0325	1.58466	51.8912	41.5006	20.9984	72.1767	8.66583	38.2075	58.6675
AAL19875	15.637	20.4248	20.2085	41.2854	27.7988	14.6525	38.9147	9.09719	74.1034	58.985	48.8046	38.4092	29.5	21.2589	25.852	23.9343	29.2376	51.6208	69.5538	59.5053	6.44356	39.9522	27.3412	27.164	22.0365	21.0268	113.205	28.7362	12.8845	5.97715	23.7429	41.2974	41.2941	28.9107	25.4681	38.1942	5.1848	20.3859	35.9694	1.32953	69.0678	1.9275	64.9953	31.2236	33.524	70.4646	5.79705	65.8379	15.4794
AAL19876	336.056	545.841	81.9402	121.711	408.623	236.357	595.753	8.40718	172.06	321.636	316.904	770.339	596.121	241.364	166.139	395.108	339.488	136.636	200.623	1025.46	196.137	1140.36	604.897	3.19191	148.983	646.481	1105.8	160.449	59.6755	122.856	456.963	137.713	233.693	288.922	7.42163	108.585	351.473	139.817	655.85	10.4818	150.002	10.6757	546.355	262.529	169.297	837.32	42.1944	103.16	50.8909
AAL19877	134.145	22.6666	17.5151	25.2118	31.7911	23.8666	59.756	11.0399	44.4898	91.4216	90.3974	154.603	41.01	23.8047	91.2437	28.0797	17.9941	43.361	48.1549	114.597	25.4424	59.1445	114.026	14.3289	77.4867	108.995	82.4633	15.1229	5.17238	11.8428	28.6185	30.964	92.5688	26.7391	21.8648	59.3957	11.1709	22.3151	41.0058	1.83229	40.0118	1.69042	59.3083	32.0495	25.8105	121.514	10.2383	41.1754	63.8903
AAL19878	72.0204	16.7613	9.34833	25.1646	22.9238	13.0638	43.2444	9.45003	64.0851	44.0226	40.4621	104.161	16.86	14.6025	52.5657	17.8797	15.9181	35.6324	73.4454	51.1511	22.6809	20.2739	49.8868	12.5266	59.9395	37.4281	74.403	10.8285	9.40046	13.0569	30.3138	21.8458	54.0633	16.5207	11.595	39.5064	35.087	11.52	32.373	1.40271	24.8803	1.14389	28.0481	32.8355	21.0698	105.443	8.23909	41.1429	53.5471
AAL19879	2190.51	871.626	13299.9	3191.41	1719.65	157.558	1001.03	3363.74	1502.87	7085.39	4802.87	5357.79	2107.82	3107.75	264.547	1886.8	4677.53	4584.38	1638.57	418.269	10758.7	1249.52	1368.25	4052.28	703.361	1397.1	1640.46	1617.48	189.403	1630.32	783.903	17343.6	517.544	338.514	5667.07	1084.44	4218.58	7133.13	8544.07	1785.08	4579.98	2433.82	7272.59	4189.18	5094.31	1469.52	17453.2	3028.61	897.842
AAL19880	204.776	246.137	626.921	158.127	636.833	95.1312	427.226	1408.88	85.3457	582.636	755.988	1605.87	716.615	1164.96	190.613	498.176	323.16	200.593	81.9427	734.548	156.059	1657.6	136.819	423.059	595.859	630.627	1165.98	215.706	102.388	90.9995	524.329	388.926	367.978	90.8003	613.935	387.684	244.567	760.067	275.842	55.6878	190.862	61.9161	222.541	1874.43	461.765	1064.45	34.1278	264.662	563.685
AAL19881	241.516	138.487	421.512	122.675	288.196	111.704	201.98	523.258	176.295	581.321	682.453	733.731	182.525	694.092	251.61	256.961	152.577	174.048	195.575	737.963	204.022	453.544	90.3035	333.43	573.677	386.5	324.02	86.4692	91.5637	127.825	106.806	157.231	107.553	105.074	494.647	557.781	277.361	417.922	279.334	181.516	227.565	200.965	207.525	473.46	201.404	432.821	153.953	294.682	475.08
AAL19882	44.9912	2.07196	24.199	12.7754	0	32.6142	0.529573	70.688	26.6979	48.0393	84.5278	64.5853	56.483	72.9042	39.3662	0	85.107	20.4075	24.7564	44.2537	38.4445	68.387	39.5251	52.421	4.87037	2.70182	35.6057	25.062	55.2881	31.2801	0.423705	53.046	177.172	32.2975	45.5219	42.6528	35.1359	56.7335	1.37403	9.62699	44.1869	12.5801	60.3221	83.4268	21.6286	24.4022	9.58203	21.7062	4.7254
AAL19883	26.8985	0	9.51502	4.17884	0	2.58702	19.8985	5.06284	13.3252	22.8793	40.8586	44.4565	1.32676	4.82694	0	0	8.25665	6.16219	14.1032	6.27057	0.230918	15.144	9.67578	2.76413	0	0	9.07825	4.00279	25.9086	0.425872	8.9342	5.22496	84.0794	1.49645	3.29918	0	1.59496	4.45575	0	0.526619	4.5422	0.305388	7.06536	81.0058	5.99511	5.96123	0.422199	7.83761	0
AAL19884	79.3671	0	23.4783	4.4373	0	8.65312	91.0117	17.5941	8.25381	114.474	156.811	122.168	15.0039	21.2046	0	0	34.3688	9.38825	9.33088	29.9628	0	80.8052	27.7989	11.5569	0	0.309891	40.042	15.9389	62.6323	0.254369	41.6051	18.9402	267.839	6.77417	16.5153	0	5.44375	21.7749	0	1.00654	12.4857	1.09443	22.0742	252.101	20.2913	14.2423	1.0087	12.4836	0
AAL19885	75.0336	6.0949	12.9509	14.8091	6.72469	6.67953	44.1368	5.12626	35.979	56.236	59.4149	113.552	22.4791	9.93247	5.81292	7.9453	20.8571	21.4309	38.0064	19.259	52.0228	22.6172	48.6129	21.2239	85.9668	41.5009	14.1415	42.218	5.43289	22.4227	18.7055	19.1549	30.501	12.6798	14.4755	28.6294	98.5114	10.6637	54.594	73.797	39.5621	67.0992	19.8107	135.852	73.6012	21.6286	136.369	20.5236	50.0163
AAL19886	9.06503	2.36253	3.77118	2.55128	3.50334	2.36915	5.21865	2.36039	3.97729	18.341	21.6545	24.6621	4.47129	4.44896	2.57035	3.13579	4.49002	3.79488	5.88153	3.98146	6.17496	7.67398	4.0379	8.26907	20.9703	5.32152	3.06968	10.4269	3.5941	4.83609	2.60708	5.14794	21.4409	1.55796	5.87004	9.61778	11.9355	2.37411	10.3613	7.09901	6.40501	8.05449	4.77811	20.2185	20.4054	2.54763	3.91799	3.69604	17.1426
AAL19887	9.05702	8.04298	8.48833	3.21103	9.03542	15.3098	14.3781	7.82697	10.0713	24.0212	28.68	27.8759	7.06952	8.26147	79.2606	9.54321	15.3437	6.86463	12.25	18.199	2.82737	16.0529	6.5817	20.3691	15.2605	17.2931	40.8516	40.615	37.8543	5.21439	8.24035	16.729	130.986	17.2511	11.2209	46.4155	5.03719	7.16396	26.1547	1.57616	17.01	2.28505	20.7029	19.9317	129.137	35.481	2.39325	6.80205	14.42
AAL19888	3515.57	12493.2	148.745	273.473	3983.75	466.786	3263.11	576.59	46.1394	309.995	178.8	525.084	813.684	2247.6	4510.45	3832.55	1601.11	374.046	105.48	140.695	567.772	625.311	3437.4	469.455	397.78	1096.21	4387.22	694.381	3465.56	1493.04	4337.64	1367.74	2479.36	4736.03	1004.63	998.027	579.405	530.172	528.871	151.638	1589.91	102.782	853.613	1859.14	553.471	4477.05	107.888	168.444	351.501
AAL19889	41.958	218.114	8.99648	118.074	223.564	34.5891	270.371	24.7358	57.5759	73.4548	103.127	66.1879	75.2462	81.6414	319.41	156.471	70.2931	212.355	87.5982	45.4814	27.8474	197.186	36.2834	12.0775	35.9988	89.4313	505.287	59.4649	185.28	26.2372	370.982	73.6851	181.188	82.3854	29.6544	38.198	15.2322	23.8935	111.229	2.48507	38.4126	1.20092	76.9404	179.597	61.2304	367.26	4.42739	110.53	23.5934
AAL19890	25.9111	23.6969	11.8113	43.2436	23.9357	16.1177	45.9376	7.27908	57.9479	30.8288	26.4557	45.5925	17.8885	18.8049	26.4947	22.564	43.7309	82.3479	69.2532	86.7491	28.4415	60.8441	34.6316	16.338	107.517	27.8486	91.7003	30.0539	19.9842	28.5738	37.0114	41.1011	22.9343	40.992	15.0584	19.9115	41.7135	10.2888	27.1113	1.11048	65.118	0.731784	39.07	74.7654	36.9918	96.6588	3.6421	43.8651	105.429
AAL19891	16.1038	25.4675	14.1569	33.2935	27.5795	25.1682	58.5094	11.7255	62.7869	19.3763	17.4408	48.4433	16.351	16.4623	35.5488	24.6102	32.311	54.7752	59.9744	40.8026	14.266	27.6898	33.9718	28.0942	133.524	30.979	94.5126	28.9992	15.1342	13.5619	45.0153	59.6419	13.2358	47.9805	18.8112	31.6527	24.6702	12.8994	33.2149	0.972671	74.6873	1.02113	41.7109	31.5605	53.9731	119.755	6.67766	35.4875	196.601
AAL19892	17.264	27.33	10.3732	43.3248	23.7476	26.1663	59.273	10.8196	66.1752	23.4356	25.7466	27.5301	41.9819	16.038	47.781	22.4329	23.4061	67.4571	63.5551	60.0616	5.99974	51.6824	35.4593	25.7205	149.972	38.9564	77.3281	26.241	41.7761	8.52932	44.8241	44.611	36.8576	53.8875	22.0131	28.2009	7.32962	9.64749	34.5856	1.1728	75.1725	1.36967	75.3121	40.3206	28.6652	105.254	6.92132	33.5774	223.311
AAL19893	406.791	318.757	349.965	148.325	304.543	205.885	288.903	232.067	128.851	244.464	217.11	302.719	960.507	206.351	176.05	294.758	170.441	132.923	150.878	367.712	540.704	1188.05	309.507	417.56	277.501	161.437	510.672	262.559	400.83	382.046	212.601	322.806	232.312	257.519	342.78	163.286	727.919	309.102	443.451	62.2272	327.968	92.5226	353.624	333.133	273.77	619.542	203.703	113.771	294.386
AAL19894	211.773	377.965	655.823	407.655	583.721	252.424	698.129	883.097	323.056	711.186	446.553	476.774	1702.89	374.02	375.92	581.701	196.653	996.66	392.486	881.887	749.724	1206.77	382.701	1016.77	1263.76	356.195	990.893	577.705	286.359	245.276	868.155	555.295	308.332	318.624	1254.65	697.54	877.158	564.817	858.118	80.4197	586.593	82.8132	753.375	207.871	430.578	1417.92	177.326	606.232	2077.86
AAL19895	38.6435	32.1152	29.1272	82.9464	53.1148	53.0898	110.376	24.0472	134.698	98.1295	60.6968	117.567	59.2092	33.3635	161.025	46.9741	63.4608	108.234	141.573	79.0335	83.7859	71.0616	53.2569	54.7433	197.352	66.0395	215.928	65.4612	123.665	73.3387	81.4109	66.7323	45.7786	106.753	43.8761	81.2499	92.7586	31.2489	72.8573	2.96665	73.2743	2.80328	106.407	71.7008	68.9936	291.843	17.1657	109.089	207.067
AAL19896	102.077	116.548	174.4	89.7705	231.983	97.5713	251.938	214.64	147.586	229.05	165.204	366.332	104.874	230.912	177.247	250.892	247.997	170.861	153.547	358.952	678.701	344.73	129.799	319.037	298.536	279.608	346.016	130.149	149.063	347.929	184.576	168.569	41.2329	148.296	283.352	185.513	513.889	221.015	209.196	23.4535	210.4	24.9229	231.277	310.296	210.558	418.737	77.9361	119.629	332.255
AAL19897	53.9491	42.2529	19.5573	65.5912	75.169	37.7507	98.6507	16.7663	120.098	96.842	68.5832	121.432	25.8327	36.8688	112.763	61.7429	103.695	91.243	122.877	192.213	203.107	121.238	53.0208	50.2482	143.198	62.0838	140.504	45.496	54.5472	136.105	93.3581	60.3668	21.2798	81.1015	42.4565	78.3383	139.462	21.2758	64.0237	2.98908	79.7317	3.68666	93.4659	120.885	51.6876	216.103	10.4321	83.5689	117.157
AAL19898	121.335	344.346	277.507	221.454	326.942	257.994	206.534	301.17	98.3478	277.095	340.114	131.311	399.693	373.519	264.554	316.992	390.682	278.532	110.714	797.279	306.451	561.604	189.065	361.19	456.909	677.267	294.108	582.149	271.382	473.04	157.76	317.183	140.646	643.164	368.092	255.116	307.887	310.49	678.901	127.565	362.354	120.968	693.917	253.112	342.966	346.644	102.945	179.283	401.191
AAL19899	4.93718	20.9368	40.1839	93.7302	41.6481	1.62005	21.4843	344.13	58.0284	582.483	824.479	32.296	5.89233	387.678	7.69079	27.9846	58.5061	64.7395	54.6773	231.184	2.99186	12.781	2.40676	7.90871	6.80737	373.386	4.37309	210.16	0.993139	5.72467	35.8382	38.731	29.2926	241.812	70.2586	96.6949	6.00267	290.795	298.236	3.66171	25.08	3.89077	375.554	72.8965	113.06	3.32543	8.81305	70.1102	6.47786
AAL19900	4.45171	8.199	19.6637	25.0962	46.905	1.34753	0.501175	90.0117	37.1714	588.029	857.166	11.4354	10.1677	125.323	17.8117	37.2911	24.4279	22.8878	28.5648	168.945	1.60375	8.27415	2.97719	7.73219	1.43274	205.545	4.24371	90.5854	0.177453	5.05278	2.95428	25.9882	7.2827	227.925	43.6168	92.742	3.29678	90.727	248.416	2.5602	15.727	3.71166	359.844	41.7712	44.2399	2.21793	4.88703	26.9119	1.03491
AAL19901	37.0774	26.4978	6.93953	32.4855	37.7817	0.66037	10.4467	12.9236	57.788	256.624	360.161	8.07244	4.16318	28.5039	5.35012	20.1172	8.56705	28.5587	48.1187	80.3372	0.421034	13.311	10.8978	1.84795	2.53894	306.534	4.07445	48.9798	0.223618	1.94124	23.0266	17.2138	7.02203	207.699	11.1142	124.678	2.9912	18.6118	226.597	1.92038	12.5741	2.00454	213.252	20.2457	29.5135	5.79688	1.12904	56.577	3.64643
AAL19902	47.3081	39.0724	1.75195	8.33609	25.6334	2.37733	24.3492	6.81424	9.57442	18.5364	55.2551	6.39791	2.25781	15.8191	19.5396	20.6375	15.1662	9.52907	9.52623	76.4041	0.589448	133.753	46.8338	1.99914	48.2822	35.8244	45.9903	3.46265	2.11319	0.597902	29.6088	3.0814	28.9572	24.6885	3.68946	35.7935	2.50097	2.89517	13.5378	0.537705	2.51839	0.779543	19.1451	21.0093	5.22863	60.6136	0.790328	5.65702	15.5192
AAL19903	20.7474	5.20053	8.53639	8.47006	11.9047	2.76999	5.40399	6.93586	12.0365	9.59912	23.0119	18.3917	49.1245	7.84205	4.8485	11.9759	11.477	7.0124	14.0251	20.3909	2.01463	5.55517	29.3853	4.56733	1.84071	7.09836	13.8466	7.09907	0.425569	7.6421	3.18269	6.0375	33.4186	7.24621	7.72546	30.4352	0.858403	9.31689	7.71164	8.77124	8.85145	10.7785	17.6734	12.7788	15.602	14.7751	4.52061	8.57415	1.82411
AAL19904	72.3144	116.425	66.8302	69.7283	140.371	45.9991	102.817	92.8916	94.4441	117.145	145.649	151.238	106.903	134.751	77.6736	114.038	109.935	86.8355	98.8438	242.262	6.0828	155.266	87.3949	71.2061	96.0473	71.8517	67.6295	85.1108	69.9583	41.3261	67.9868	94.5719	65.6584	145.045	102.973	51.7485	25.4204	88.3433	233.181	4.48804	105.46	2.60263	192.852	230.54	82.1544	84.6729	11.4486	81.1032	69.2601
AAL19905	18.8552	11.4041	3.5462	4.10508	19.1254	5.3913	25.5233	15.6955	2.80501	11.9357	55.1736	165.329	0.335144	31.2693	9.26518	17.1189	45.1536	3.3839	7.3991	16.6317	0	39.2107	18.5631	12.219	8.79372	12.7782	15.876	21.9076	9.29412	1.21024	23.8113	29.6966	54.903	13.4293	13.6914	23.5044	0.431672	9.20897	35.1665	0.399078	5.92195	0	14.4152	140.551	33.1273	24.4697	0.533247	2.04808	7.57774
AAL19906	734.403	7.53567	16.8006	20.9608	10.3279	2.55557	3.05939	39.7464	50.64	370.03	392.815	24.9517	8.42749	29.3737	2.77802	11.6691	4.44839	31.7029	49.0897	274.816	563.287	35.8716	125.751	15.7079	294.588	15.8717	5.34069	12.9679	0.68393	3.3927	3.71553	16.3628	41.556	7.32854	20.9262	5.70031	211.577	20.1363	17.4633	1.00687	11.9528	0.583889	12.8159	4.70743	19.2632	9.18141	358.947	38.5825	63.3464
AAL19907	438.949	738.82	1642.75	505.099	1882.29	317.439	522.064	2346.6	276.344	588.213	593.948	471.027	225.227	4854.55	587.083	1251.39	525.648	366.132	300.395	6826.22	731.22	724.85	441.382	2321.55	591.199	3042.89	155.043	2148.7	88.8026	826.439	853.677	441.339	92.1133	5447.69	3190.88	294.941	1198.91	4955.38	4475.5	149.814	510.049	158.916	3013.98	609.596	1128.79	187.868	490.89	229.721	655.601
AAL19908	182.126	94.1403	66.5831	182.82	209.984	38.6502	518.827	408.173	70.101	194.373	194.978	707.754	51.1331	738.567	73.3928	157.503	184.177	260.673	101.719	1964.41	48.0101	222.351	164.144	235.639	124.544	449.711	48.3107	294.345	33.3968	76.2409	474.421	134.655	72.824	773.134	348.718	74.0012	61.8778	216.432	909.436	14.0301	111.897	15.1709	1353.56	2549.75	146.613	44.238	38.1154	93.5509	141.739
AAL19909	13.2796	58.5413	2.90598	11.918	22.7665	86.3914	65.3907	4.71602	15.7071	7.46435	13.4289	13.2357	51.7281	14.5525	131.383	24.2172	29.707	10.981	17.4488	104.619	6.27374	15.8307	47.841	4.21978	16.3339	30.2458	108.415	25.2716	94.5835	27.6036	44.432	11.1606	46.2341	67.3981	4.58538	43.6284	16.8026	4.52784	55.8513	1.63515	14.6039	1.13787	59.9073	28.8067	18.7311	91.7766	3.27732	7.2168	14.3443
AAL19910	21.2588	6.33196	6.12569	4.63454	18.779	0.380983	8.58973	4.29279	21.3196	26.8573	41.3944	34.9352	21.2321	3.21029	2.71383	14.9412	6.10056	6.57601	35.1482	5.74591	0.566777	86.9783	18.1573	2.48762	17.8485	4.07501	3.42802	2.61991	1.80615	3.03132	6.5414	6.81021	6.83217	3.17034	4.47301	22.0948	4.25031	3.77804	23.4308	0.103405	10.3574	0.149912	3.73511	62.2374	3.67868	4.87718	0.276338	19.1928	16.1004
AAL19911	170.914	147.262	205.621	114.663	261.599	70.066	522.853	162.277	131.379	109.14	105.17	122.477	164.677	136.951	76.1854	228.192	76.5828	218.663	147.797	872.046	543.869	455.957	373.765	361.008	891.835	94.9981	475.686	312.107	121.053	164.542	317.617	166.028	41.4029	135.37	310.689	268.389	636.043	196.016	236.747	40.6934	152.321	38.8589	192.215	122.169	158.722	937.472	84.6676	104.862	504.157
AAL19912	45.1492	44.4934	44.3454	41.0605	61.3944	54.6981	191.323	32.3008	37.9447	33.8682	36.1393	80.4295	34.8327	65.2868	55.9349	64.0943	35.2715	79.9213	45.2932	356.071	50.1656	72.5457	117.216	70.8398	185.525	58.5595	361.788	81.6601	96.419	66.4855	119.403	45.9465	18.5363	63.6529	66.8553	72.1592	152.471	48.345	99.3707	2.73065	42.638	1.97939	71.6679	74.0164	48.3488	506.514	14.9093	43.8938	109.511
AAL19913	17.4948	11.1119	17.0654	13.5996	20.8258	12.8145	45.6888	13.4807	19.3444	19.281	24.9006	27.5804	9.37213	22.6689	23.8123	20.0747	11.8057	26.85	19.8127	54.7385	15.3173	29.8968	16.2485	17.0651	32.8216	11.5089	118.511	12.0688	30.243	15.4085	33.7208	15.6762	22.0084	13.434	20.1654	16.7771	31.5037	15.5282	22.4628	10.8878	15.1047	10.6547	17.3231	32.7239	12.5885	117.257	7.63784	13.5035	24.1196
AAL19914	59.3112	412.336	24.8014	34.9784	321.449	115.898	186.984	54.5406	27.6375	10.7765	12.6053	81.5951	98.1357	74.1169	249.946	280.59	149.897	31.4361	36.2344	102.419	19.8589	77.4867	114.64	56.4343	250.648	76.6569	272.347	87.0607	251.727	61.7514	194.508	80.3563	433.266	206.273	58.1285	193.887	34.0638	36.6587	186.063	9.79511	65.0071	6.41314	129.35	273.131	60.9503	229.507	10.6957	23.0624	256.587
AAL19915	1351.9	3130.82	667.535	740.007	1699.18	6484.99	3661.11	695.63	355.308	328.669	217.03	421.784	2689.02	844.678	3893.01	1954.31	3998.21	701.539	471.937	3020.33	1498.8	1809.65	1660.52	1063.32	2820.29	2246.82	3343.03	2751.97	3461.32	4794.11	2248.1	1871.51	2922.91	2341.47	649.547	1211.21	1966.48	835.845	2305.37	933.745	1953.14	1297.22	1805.29	560.473	2302.78	2910.31	416.428	491.932	2994.88
AAL19916	1282.57	297.035	388.813	524.136	335.593	241.455	509.561	255.668	470.366	913.475	652.042	454.479	333.956	316.12	1181.13	292.338	217.455	755.469	559.19	430.247	1285.98	1537.28	1010.51	442.966	486.445	355.5	586.792	490.35	627.671	811.773	347.566	804.728	959.08	566.757	588.294	1139.8	1230.35	277.551	503.465	574.37	897.098	638.947	496.529	747.042	578.984	621.937	1984.95	643.695	583.093
AAL19917	6.47237	2.01871	2.41677	2.68866	2.9935	0.941331	3.74425	3.88969	4.34464	5.76019	13.2651	4.65983	1.72341	4.09392	4.0182	3.01436	3.09724	5.19935	4.73695	4.1217	0.271043	3.96986	2.76021	3.29851	8.12689	8.06903	6.55738	2.34917	2.77114	0.299924	2.2573	3.80662	19.7379	1.70101	3.83559	13.7834	0.427911	2.85273	2.28251	0.197801	3.21035	0.0716907	2.93447	8.89845	3.78231	6.06414	0.330376	2.96077	8.35679
AAL19918	23.0615	76.0135	13.0317	42.8351	36.1598	61.6828	100.832	13.6095	56.5972	29.7254	25.3655	25.4455	93.6432	38.831	91.6486	35.9374	41.8692	44.6832	58.726	90.3212	10.5131	84.9394	37.8256	21.2622	96.7045	62.2992	156.234	49.6471	79.9175	44.9075	78.1093	31.5988	89.0082	110.037	22.2687	63.1506	17.5387	14.259	63.1982	2.7024	45.3889	2.8667	94.7231	56.7641	32.5936	174.871	9.99614	26.4128	75.1556
AAL19919	25.8738	38.2801	4.6615	31.2206	18.3592	52.6685	80.261	2.72226	64.2187	20.541	20.0259	17.6549	37.2814	8.82178	77.7082	15.5447	40.4353	54.1008	61.1937	32.6636	10.7107	23.3356	33.2468	9.75192	79.5913	14.4551	153.475	27.1363	73.5894	42.2243	63.4959	33.2033	42.5544	91.6476	9.19431	58.4703	24.8253	4.79166	47.6024	3.34427	45.764	4.08785	43.3117	30.8767	24.1058	147.838	5.60765	42.8511	63.7503
AAL19920	11.8598	5.24357	4.09722	7.00552	17.819	8.85816	26.5113	3.99387	12.1532	11.7425	13.3542	8.36672	14.9771	4.23604	15.9575	16.6187	24.9536	12.2737	13.8409	23.0396	8.71916	19.5341	11.6621	7.34695	23.4046	15.5749	28.1695	10.0134	19.0556	6.54201	23.8296	18.4654	17.8855	17.8803	5.08461	25.1041	18.1686	4.27496	32.5461	0.988047	15.83	0.429728	16.825	12.9445	9.7249	30.5244	2.24438	8.36664	19.5116
AAL19921	100.001	337.459	77.3208	67.13	427.983	26.7162	217.486	190.124	1131.46	34.2427	0	336.298	224.704	64.3199	0	353.613	274.26	258.238	1254.78	51.8051	28.6163	88.6223	106.246	237.877	143.803	203.602	288.466	215.87	56.9947	61.5718	106.338	334.914	59.0673	74.8291	162.242	184.734	98.8273	175.692	127.794	4.35072	46.403	0	0	492.877	330.195	471.973	17.4403	100.476	148.702
AAL19922	43.5652	101.412	39.0686	26.0944	105.098	60.789	101.485	21.9966	45.6445	30.9604	40.97	66.4666	44.6598	36.1055	43.0003	100.806	72.9237	51.6922	49.3513	73.0708	56.9172	35.9647	79.8891	76.6524	100.475	64.7447	101.977	85.6132	67.8403	49.3755	80.5451	114.491	45.3905	82.5316	57.4247	72.2649	73.3024	37.1047	217.869	5.22006	162.746	5.94615	93.3155	117.884	117.835	165.751	11.8326	39.2275	96.1101
AAL19923	13.3273	8.10127	12.7357	62.2656	10.5672	6.86025	42.3063	43.8421	92.4723	142.885	193.371	69.7712	13.8263	111.05	21.9605	8.29692	41.1051	82.7639	87.2136	192.976	5.15661	14.8834	9.8291	10.6091	32.2563	84.4505	16.5689	51.6763	17.3312	3.1948	31.7545	55.3845	29.4701	24.8979	30.9167	74.0943	4.61113	47.2064	33.3088	0.587994	45.1261	0.426225	33.3757	51.8846	79.3148	17.3333	7.85676	66.9532	24.5628
AAL19924	14.558	7.03527	6.93697	31.1037	10.477	5.31838	21.8942	13.1309	75.1625	31.5793	39.0259	22.6431	7.86719	27.5681	18.377	9.57735	13.7135	51.707	70.822	62.2627	3.00333	22.4496	16.0324	7.53798	24.0179	20.1349	14.6492	14.8344	18.6526	2.76946	11.8168	18.293	27.9965	13.3497	11.7325	77.8349	3.53703	10.1968	8.15859	0.795395	21.6797	0.768753	28.2746	26.426	15.1963	25.844	2.71605	30.7661	17.788
AAL19925	27.9244	70.3151	29.7607	28.723	54.3066	46.0403	69.5169	29.7019	36.003	66.188	57.4944	39.7452	116.287	46.5592	84.8016	52.0402	44.5586	41.0946	31.6565	71.0457	3.23953	82.4523	36.0339	45.61	63.1016	73.306	123.719	40.5563	57.8847	8.53503	47.3429	85.4331	87.2717	106.009	52.7701	125.709	7.58031	45.9484	143.844	2.87072	91.3448	2.20334	105.001	59.668	37.4467	147.347	7.89734	45.4257	53.5477
AAL19926	33.4269	68.4596	24.6341	44.2439	63.964	42.4188	65.5148	23.9312	52.1738	22.32	17.9116	42.8257	58.7373	16.3265	68.995	57.3558	35.223	53.9112	53.2712	43.3817	5.03181	28.2075	32.8191	39.2599	50.3214	72.3665	98.8344	37.1344	28.7092	12.358	51.8146	70.5905	65.0322	75.9557	31.251	88.8279	16.0748	29.5386	139.593	1.40885	84.235	1.12007	76.9202	29.7351	40.9047	124.968	5.2224	64.7612	47.2894
AAL19927	31.4542	66.3513	54.2722	105.995	58.566	86.7878	86.3834	40.3658	137.183	74.5294	47.912	93.5524	186.176	50.8928	88.0439	56.0682	77.0186	96.044	142.666	83.5436	29.1055	114.067	69.8501	115.47	82.3065	77.9512	140.562	104.123	58.0423	49.596	53.6302	91.873	98.042	107.953	74.6896	90.9844	55.4725	57.462	210.536	2.52381	115.911	1.90264	114.605	64.418	92.5394	146.655	13.8939	125.206	67.8582
AAL19928	47.9894	62.296	53.4422	119.016	58.7773	116.563	97.4774	22.9083	168.949	129.619	44.8002	97.5449	133.706	35.8482	92.8806	53.4212	120.01	115.024	161.521	80.5436	123.882	77.5125	96.4238	93.2893	101.052	95.6148	143.713	105.035	64.7017	135.202	64.4167	91.099	57.5869	125.748	52.6477	90.7043	135.546	47.8256	120.835	5.42178	122.557	6.47214	90.108	67.8492	128.404	162.297	19.9585	166.979	94.9725
AAL19929	64.4745	47.2784	60.9638	75.9781	69.7944	24.8955	84.0168	26.8332	94.9866	88.8758	81.6049	118.568	31.2796	51.0656	53.6654	67.7363	58.9725	67.0141	91.3972	124.759	38.3088	34.4964	72.3814	70.0355	134.448	62.5251	69.6754	55.6332	14.5267	37.9341	50.1758	47.0953	62.6117	50.4745	64.9725	147.684	16.8486	50.938	68.8837	11.0994	60.4522	13.432	76.3663	114.17	75.2494	72.2945	19.9408	110.335	100.655
AAL19930	192.705	181.125	68.7354	168.68	233.394	59.3295	234.322	74.621	123.1	151.629	153.592	219.29	227.239	72.7133	193.876	186.83	177.046	719.754	158.148	342.066	113.115	784.148	175.321	128.315	1555.2	349.589	494.485	96.1432	26.7671	89.4057	142.163	257.031	134.872	129.985	135.846	139.933	199.388	82.793	725.11	26.1248	335.555	22.0054	465.429	226.864	95.1902	640.193	13.8461	146.557	1433.59
AAL19931	152.685	156.051	55.0964	191.673	163.28	59.2421	169.191	33.3098	182.852	53.3673	57.5157	131.909	76.386	51.2986	168.469	141.526	113.276	747.624	209.76	192.137	80.8161	127.73	183.762	122.416	1041.62	153.417	312.287	85.874	35.7689	101.204	136.416	169.706	84.4365	212.348	108.099	217.068	145.703	65.8506	353.746	21.8435	287.419	20.782	301.751	87.3254	95.9226	494.207	17.786	253.202	975.784
AAL19932	148.672	234.494	248.463	185.239	291.46	154.119	435.023	74.5959	165.284	115.183	189.668	115.027	391.275	106.654	191.229	290.759	215.156	284.379	179.382	648.304	922.379	186.768	361.981	333.349	824.908	166.846	634.7	233.536	152.379	548.278	278.777	307.867	87.2949	322.572	254.241	234.304	517.004	179.426	485.093	112.411	512.702	232.397	524.793	98.7736	265.262	951.83	734.229	161.732	500.718
AAL19933	40.6858	64.9183	312.605	294.583	50.9321	62.7352	2282.24	306.341	478.051	74.016	75.0711	1782.35	710.418	38.5625	28.755	53.0789	2244.37	167.872	659.082	2162.8	414.997	24.9489	970.254	615.756	94.0098	24.656	4759.09	802.919	72.6045	26.0787	1269.9	46.7739	394.673	89.1875	634.734	356.65	150.417	92.399	1767.35	2.28811	162.207	2.15618	472.577	285.882	513.502	6080.52	139.569	335.595	88.3057
AAL19934	112.278	238.633	187.431	220.759	342.587	364.25	322.594	147.083	143.079	189.851	171.527	156.053	366.278	178.806	223.41	327.368	191.545	297.612	150.931	272.243	97.7395	262.548	216.901	371.863	810.876	266.077	555.934	436.212	173.82	240.829	195.428	280.033	218.978	357.518	279.489	177.129	167.509	181.421	422.277	12.9617	443.072	14.6634	314.249	136.08	315.729	606.341	45.9391	231.439	884.415
AAL19935	26.786	10.7041	16.6838	35.677	19.1063	4.5322	21.4172	26.7361	61.8879	50.7525	69.3357	52.7995	31.2359	23.5456	7.05802	19.2943	23.5456	84.981	79.6239	33.149	0.425837	47.2434	29.3622	16.5664	20.3292	28.7033	41.2093	33.8322	2.5444	0.785353	15.6379	54.822	33.9285	6.24543	33.0277	20.2185	1.89082	19.7952	29.3405	0.194228	41.251	0.563168	30.0676	38.6182	28.33	31.1472	2.33574	44.8553	25.8162
AAL19936	4.0447	0.307873	1.3403	4.24823	1.39498	1.23494	0.997925	2.08724	4.59402	4.11543	19.4006	5.76396	5.10897	2.97316	1.01501	1.70267	2.64115	4.77477	4.76442	1.69622	0.38581	1.74705	2.63099	0.659745	1.93877	2.10519	1.33342	2.91925	0.658639	1.42307	0.867427	5.0314	9.46526	0.789541	2.54985	6.67989	0.706991	2.12701	4.00848	1.00555	5.94526	1.16624	3.89162	3.06098	2.80222	2.84566	1.00771	4.85949	1.05014
AAL19937	3.53016	0.50533	0.244434	0.272851	0.20815	0.101349	1.06164	0.450778	0.676706	1.94852	12.8565	1.54095	0.502445	0.732003	1.04125	0.0931561	0.500201	1.25953	0.935015	1.22828	0.226161	0.395521	0.959644	0.180479	0.0757671	0.152443	0.820732	0.392034	0.900884	0.37539	0.385601	0.917592	12.3988	0.0925657	0.369283	4.74734	0.223159	0.634759	0.692564	0.24757	0.765357	0.358917	1.06459	1.04935	0.587162	1.3623	0.330802	0.282342	0.0783482
AAL19938	27.287	126.075	12.5082	33.2332	95.7355	58.2987	157.2	12.4508	36.7147	20.8231	23.517	56.1191	21.1501	28.6578	74.7249	85.0021	28.9476	34.0386	35.5314	164.178	12.7724	25.6655	64.2535	31.2674	264.769	31.5166	314.063	28.1986	168.701	16.7151	115.649	21.28	161.589	51.3248	27.0934	75.263	21.7384	13.4038	272.205	4.83346	34.1869	2.8767	179.841	50.659	32.7615	347.001	10.3335	26.8508	158.148
AAL19939	33.0318	0	40.523	88.9931	0	14.5082	78.9132	74.6804	60.1683	115.542	141.056	58.0314	68.9551	48.8039	32.2385	0	53.8494	131.842	75.7976	100.262	5.63047	196.041	34.3706	50.9567	2.91517	74.4085	150.459	53.2364	41.6621	1.79361	81.6322	75.4817	59.3775	22.172	60.8728	0	6.51533	52.1673	0.979655	1.12063	68.5301	1.55695	56.8627	69.5212	55.8137	139.627	4.7417	82.0731	3.72376
AAL19940	7.76914	0	10.5124	8.19555	0	3.73606	10.4361	4.43124	2.37577	68.6365	83.6968	15.8524	2.55473	4.49733	7.165	0	6.5561	16.3367	4.1779	14.0866	7.78125	14.5802	5.89593	15.5238	0	16.2342	0	3.21148	25.0916	4.10018	7.28949	4.33659	22.027	1.51657	4.53766	0	4.38739	3.89988	0	1.01403	6.11294	1.47009	15.6977	14.8478	12.0248	9.5655	8.12964	13.0101	0
AAL19941	0	0	0.00607509	5.89104	0	2.23793	8.93043	6.63587	4.74368	5.73682	25.0675	27.4321	1.73434	7.18384	3.06564	0	14.236	2.16318	4.00416	30.5376	17.3124	11.7177	0.706342	9.29889	0	5.98426	8.05462	0	0	4.62109e-05	13.9725	9.35156	11.574	4.99639	12.6844	0	18.3966	16.3524	0	8.50375	0	4.40299	0	20.2221	9.36387	2.86491	4.0581	0	0
AAL19942	4.09271	0	4.57542	9.78383	0	1.9982	1.99249	3.6855	13.3529	37.0595	62.8692	10.4304	2.60792	5.30225	0	0	1.97675	16.4913	15.7451	29.016	4.50102	21.1251	3.4462	3.49479	1.66277	9.39832	2.70764	3.42759	2.50691	3.57	3.84989	2.98774	5.27185	2.93163	4.76718	0	5.12418	6.42432	0.447025	3.6931	3.41855	4.98086	9.9373	6.23954	4.54791	6.7833	3.80217	14.3967	0.910277
AAL19943	7.07637	0	0.492711	2.58409	0	0.630387	0.894418	1.53691	4.20907	6.55362	13.4945	11.5082	1.54862	1.79872	0	0	3.27255	4.81177	4.77792	14.2045	2.94889	2.20955	2.58654	0.997843	0	3.62886	3.65537	1.36472	3.98468	2.80573	1.35295	2.42279	6.85683	0.746347	1.06339	0	2.41621	1.04188	0	1.79652	4.07726	1.88793	2.55058	7.67699	1.44281	4.12464	3.72142	3.27653	0
AAL19944	21.4944	0	0	8.91853	0	0.84468	4.50259	2.21015	23.699	47.4559	52.1477	65.8849	5.171	3.37314	0	0	6.14016	32.1638	13.5447	23.0852	25.4676	6.06009	8.75648	0	0	0	6.7067	2.31201	5.16741	12.0563	1.41991	0.584858	19.4377	0.756411	1.24239	0	10.6778	2.91769	0	16.3738	4.34463	18.0284	28.7081	47.3269	4.29267	0.168437	29.7034	29.4167	0
AAL19945	2.0188	0	0	0.604669	0	0	0	0	0.964065	0.647723	15.2835	8.02872	0.345562	0	0	0	1.3302	1.04673	1.69535	21.2317	9.74332	0	1.98237	0	0	0	0	0.868792	0	0	0	0	3.72432	0	0	0	3.93554	0	0	1.75566	0.00369798	1.5908	11.3244	12.9017	0	0	17.7395	0.351958	0
AAL19946	35.5374	0	29.9754	47.4463	0	40.985	0	90.0271	49.3963	174.283	181.727	304.696	34.1973	138.213	0	0	76.6272	84.7891	53.1122	27.2563	3.56588	228.227	34.3242	55.8584	0	0	215.674	140.921	108.899	1.09607	0	95.7297	325.493	40.0907	80.5084	0	2.21538	36.1409	0	1.20476	52.4037	1.57195	87.6569	100.366	197.871	131.263	6.27823	49.257	0
AAL19947	25.5727	0	6.23271	10.6625	0	6.59432	4.3739	6.97579	31.2801	46.3723	51.5054	102.72	7.43411	4.50535	11.2794	0	8.09246	21.2878	24.2152	27.6475	29.4305	4.1732	19.7444	11.743	0	4.28918	22.1302	14.0944	116.388	8.21497	5.73767	12.04	87.6084	4.12373	10.6067	0	18.2087	3.06966	0	6.53037	8.61374	7.15319	6.73957	48.649	16.0043	13.0049	40.9146	14.3986	0
AAL19948	1.57879	0	0.722792	3.39463	0	0.31967	0	1.35073	1.44836	11.4212	18.6643	6.89495	0.464505	1.34682	0	0	2.94505	4.05551	2.34593	1.42053	0.891681	1.40347	1.39992	1.13852	0	9.05554	11.2177	6.73222	1.70491	0.526236	0	1.78105	12.3978	0.681252	1.65009	0	0.633486	1.50159	0	0.715799	1.50878	0.518868	0.503679	6.01782	7.98672	8.9007	1.08687	4.06312	0
AAL19949	2.42684	0	0.2746	0.817398	0	0.170785	0	0.506409	2.06345	12.0395	24.4864	1.44931	0.836948	0.616756	0	0	2.88458	1.80802	2.96024	1.10389	0.152443	0.944209	0.700749	0	0	5.48019	3.68808	3.768	0.337355	0.18743	0	1.30837	3.23052	0.485284	0.622286	0	0.601678	0.89137	0	0	0.687849	0.134404	0.239194	1.82186	8.63009	2.18632	0.123876	0.911911	0
AAL19950	3.50222	0	0.507733	0.881628	0	0	0	0.749078	1.20483	11.3328	17.6856	1.19101	0.719773	0.253417	0	0	0.138534	1.01744	1.76563	1.02055	0.751645	3.28628	1.79402	1.12467	0	3.58871	3.40962	4.52403	0.499013	0.693113	0	1.61277	9.46404	1.15365	0.511379	0	0.556249	0	0	0	1.11285	0.248512	1.76908	1.45313	6.50476	4.851	0.229046	0.733094	0
AAL19951	4.61797	0	2.34321	1.32857	0	1.11036	0	7.90177	6.3547	4.98109	9.7944	9.22636	0.854173	6.01473	0	0	3.65339	3.44978	3.25939	1.34568	1.23888	3.24993	4.99397	5.43754	0	1.94848	13.4876	8.59006	0.986986	0.456964	0	5.60643	14.5249	1.52119	6.06866	0	2.20038	2.60785	0	0.452053	1.04813	0.327684	2.33267	12.7158	19.8345	25.5858	1.51008	2.31995	0
AAL19952	313.697	0	181.41	0	0	0	0	145.623	0	0	0.0106607	611.396	0.00212361	326.073	0	0	492.403	0	0	0.0107183	0.00586152	0	137.338	64.5243	0	8.19876	260.78	0.00572914	3.70926	15.9193	0	0.00434498	0.00469212	0.00389716	650.076	0	49.5529	130.744	0	14.6377	59.8247	0.0078463	711.861	863.528	274.245	36.8268	0.00707161	0	0
AAL19953	145.027	0	101.536	89.5531	0	33.1696	45.3088	181.576	189.833	71.9471	104.317	437.26	162.259	218.07	13.2817	0	279.279	111.57	218.274	136.059	105.523	187.531	144.956	125.707	0	119.398	45.9161	130.864	115.921	77.7048	49.285	176.513	565.998	85.965	147.717	0	70.4136	167.793	0	20.0831	129.097	12.0478	164.382	265.246	165.887	45.7286	140.652	54.4952	0
AAL19954	7.25213	0	0.187258	13.9929	0	1.17215	0.196039	2.28636	7.3319	7.58189	12.4192	5.60054	1.16244	1.91377	10.3726	0	2.75903	15.0761	9.99153	20.489	0.900951	4.11776	2.65262	1.38263	0	5.82667	7.2035	0.971744	5.02859	1.15033	0	18.275	99.6076	4.59469	1.62058	0	0.410302	2.09475	0	1.69509	5.78468	0.549925	2.81058	7.95049	3.65852	7.38006	1.60005	14.2526	0
AAL19955	2.34652	0	0.261682	1.21169	0	0.303802	1.09109	1.08099	4.05696	2.83193	7.65664	6.94957	0.271479	0.265968	2.79268	0	2.8529	4.22064	3.56717	8.10012	0	1.63021	1.8148	1.10132	0.681354	3.73691	2.18685	2.7529	0.453413	0.375087	1.71764	1.55512	54.6764	1.28254	2.76739	0	0.579744	0	0	0.618426	0.981415	1.19542	3.19119	2.74224	2.93344	3.97754	0.540876	2.77503	0.93942
AAL19956	8.16722	0	3.41003	0.877213	0	0.104733	0	2.23598	4.7952	20.4043	44.3446	5.92522	1.07425	1.89111	1.11906	0	2.06761	1.59083	2.98654	5.24641	0.37394	11.9553	2.77672	0.186506	0	12.8126	1.69627	0.810247	0.248257	0.689642	0	1.6047	15.9774	0.255084	1.90807	0	0.830195	2.29584	0	0.682231	1.66091	0.865435	0.880108	7.09781	4.44962	0.80445	0.683695	2.77181	0
AAL19957	26.8589	0	27.9722	10.4081	0	8.43498	0	34.7031	20.1143	368.26	428.712	131.604	40.7355	86.3066	107.892	0	62.4453	13.4674	19.4546	15.3339	13.6465	399.131	46.9226	19.7147	0	8.45821	99.6143	33.5341	20.6189	4.77316	0	105.741	383.86	48.1497	22.4104	0	16.7155	12.3818	0	5.15113	45.385	13.0688	22.1506	162.428	73.3015	131.602	35.5617	19.4597	0
AAL19958	36.5705	0	0	0	0	0	0	0	0	0	0	66.3287	0	0	0	0	77.1515	0	0	0	0	0	44.4049	0	0	0	0	0	0	0	0	0	0	0	0	0	0	0	0	0	0	0	49.261	44.1417	0	0	0	0	0
AAL19959	9.09565	0	40.9908	26.766	0	170.46	0	52.0266	27.1784	85.2144	146.141	45.0721	89.7278	87.8539	0	0	118.258	28.6459	28.9282	83.6034	6.02364	16.3381	46.1489	43.1734	22.7959	35.84	41.8301	133.849	77.9077	79.8213	0	43.3434	2299.37	68.3317	46.7494	0	9.2457	136.19	66.6103	119.056	28.5952	107.987	77.7125	25.2511	74.0904	40.3155	11.4213	24.5444	15.4574
AAL19960	14.2066	0	11.1585	21.7324	0	1.56685	0	12.1232	15.5926	59.0742	64.7766	38.3739	10.2625	37.7513	0	0	15.8064	24.0337	24.3529	18.5293	8.50388	32.2581	11.8664	11.2249	18.8166	11.633	12.7019	5.92402	0.542277	7.82198	0	13.7115	40.0665	3.60417	10.9561	0	4.72881	31.6478	21.1618	1.7052	21.5934	1.77539	15.9498	26.2976	12.6959	14.7371	5.2141	26.6306	9.84677
AAL19961	8.0943	0	0	0	0	1.71259	0	2.21562	1.68703e-07	3.3952	0	10.459	0	13.1178	0	0	9.01464	0	0.000459173	28.1883	1.52867	0	3.2432	0	2.56062	0	0	2.54262	0	1.02504	0	0.650813	35.2259	3.12834	2.64753	0	0	0.277482	3.19286	3.42253	3.1742	1.47009	1.96319	22.2735	2.1048	0	1.35494	0	2.88961
AAL19962	7.94125	0	1.48922	7.58943	0	0.987955	0	2.78299	5.183	24.7809	41.7328	8.81567	2.28004	5.71942	0	0	3.41318	13.438	11.8075	6.62827	1.10231	8.74165	3.81523	3.4209	12.5559	4.95338	0	6.16843	4.58183	0.81318	0	3.74902	21.34	3.75487	7.04958	0	0.435071	1.54691	1.68778	0.482665	3.08433	0.583122	1.03776	8.92438	6.43914	3.65871	2.06917	10.7817	9.16489
AAL19963	5.80328	0	2.1538	0.400699	0	1.78605	0	1.58879	1.70363	13.7354	16.5049	4.73648	0.152664	4.83747	0.183497	0	3.08523	2.00385	0	7.21525	2.98919	2.396	1.69116	2.38541	5.34091	5.82067	4.82119	0.959546	1.32301	1.28633	0	2.02132	11.8465	1.08751	2.98274	0	1.96634	2.09742	3.05122	0.363573	0.758684	0.263546	7.50441	5.46369	2.37129	7.71671	1.94322	1.24391	5.52285
AAL19964	5.45196	0	2.03245	3.92127	0	1.87269	0	2.99855	2.14353	53.286	71.7393	5.56219	3.90568	2.93056	2.15486	0	2.71114	8.92138	4.39774	4.84175	2.00588	22.473	4.6103	2.33438	8.95997	8.82589	9.0991	2.25364	1.99754	1.69554	0	4.56478	10.4889	1.82442	4.09408	0	1.97925	2.93221	2.55938	0.762418	4.03046	0.442129	1.57368	4.23044	2.71234	5.03442	1.62998	5.21701	8.10705
AAL19965	6.28752	0	3.19767	2.65047	0	1.7139	0	2.81908	3.70145	18.6516	26.2429	5.30551	1.70267	3.11416	3.53497	0	4.06449	5.29145	3.58005	3.71009	1.21232	10.5377	3.24567	3.10964	0	7.39331	7.50701	2.14038	1.99297	0.718659	0	4.95471	9.00851	2.16591	2.86715	0	2.87663	2.68358	0	0.473957	5.10387	0.572602	2.58157	7.46747	3.34102	12.295	0.598116	3.91881	0
AAL19966	5.90862	0	2.84968	2.79387	0	1.12529	0	1.30131	3.54211	24.5194	28.1714	6.72439	2.75089	2.43826	3.65333	0	3.11013	5.6716	2.73697	3.00031	4.46976	14.2725	1.86464	3.30642	0	10.3812	3.03757	0.822197	2.06721	0.833601	0	5.5643	5.55639	1.71295	3.48517	0	8.12706	2.99532	0	1.3744	6.71331	1.19553	3.07327	7.87331	2.55341	4.32167	1.10188	5.13337	0
AAL19967	9.38769	0	4.2587	3.76717	0	2.03231	0	5.33464	6.80074	45.9907	44.9502	13.2648	3.72485	4.45169	3.47768	0	5.23988	8.60299	7.09741	8.29083	5.14476	22.1034	3.94331	6.88218	0	10.4568	8.99332	4.32443	1.42151	1.61794	0	7.12336	6.53122	2.59662	5.09858	0	10.2116	4.74713	0	4.77453	7.87497	5.86002	6.43932	14.0281	6.65913	10.2361	4.13231	6.86827	0
AAL19968	7.82746	0	2.42087	1.80154	0	4.01505	0	0	7.65953	90.0582	66.6168	3.19428	3.43188	5.43732	12.7876	0	3.30266	6.58372	7.57668	1.62199	3.13586	12.2414	3.32651	0.893734	0	5.5359	5.41902	3.01988	0	1.65238	0	7.6897	16.2744	1.83354	3.65738	0	4.42033	3.92916	0	2.86059	2.84254	1.1849	6.32621	6.92852	5.81525	5.78239	1.09209	3.14586	0
AAL19969	10.9791	0	2.2471	1.11482	0	0.62114	0	2.21015	9.47962	126.585	121.061	7.02813	4.88448	2.99082	5.61574	0	6.53992	3.85966	7.29328	5.01852	2.77216	18.7863	6.46952	5.53053	0	8.09706	6.7067	1.06785	0.736168	1.53377	0	2.16295	10.0708	0.378206	1.50882	0	7.11191	6.80795	0	1.51729	2.11079	6.5991	2.60982	6.62605	3.59855	9.54189	4.05479	5.62378	0
AAL19970	7.26734	0	1.85019	2.14178	0	1.19333	0	1.81977	1.95131	35.8345	31.2209	4.70173	1.45715	0.820851	5.46453	0	2.13147	4.23724	3.71742	3.58115	3.34768	4.3244	2.42128	3.94652	0	6.49593	4.60175	1.61193	1.61637	0.841907	0	3.44308	5.27672	0.622806	1.24232	0	6.00588	2.66927	0	1.66572	3.41156	2.21365	1.43257	4.38595	1.97529	3.27354	2.78216	4.0368	0
AAL19971	7.39046	0	0.745342	2.77331	0	1.23616	0	1.09963	3.53735	38.4221	45.1742	7.4306	7.29062	1.11603	2.79404	0	5.49088	4.90749	3.62868	2.99628	2.2068	11.4575	2.04834	2.20132	0	6.19783	1.66842	1.59389	0.366271	0.763108	0	4.08935	5.92161	2.44623	0.375347	0	7.89344	5.32275	0	2.76799	1.98371	3.2833	2.59697	6.20557	5.07283	3.56058	2.68988	4.08944	0
AAL19972	9.82576	0	3.2952	6.81165	0	1.48014	0	5.87435	8.0366	66.1076	57.9639	10.9504	4.63241	4.24876	4.86618	0	6.74318	10.2979	8.21227	4.23159	7.52055	13.5522	5.82161	4.25781	0	7.64943	6.76148	5.5786	1.07954	2.62402	0	5.70923	9.7335	2.70372	3.59543	0	12.4347	4.99167	0	3.70831	6.10466	4.43533	3.82711	9.28794	7.69563	6.55897	5.69829	10.2293	0
AAL19973	11.415	0	1.89131	4.12854	0	3.45043	0	2.23225	6.58241	40.2045	37.4193	7.09841	4.71883	2.26555	2.83595	0	5.36682	8.66279	6.84006	6.08245	7.27969	10.7112	4.45515	3.91009	0	9.12165	5.08033	3.77485	0.371765	1.03274	0	5.89835	7.62863	3.0559	3.80977	0	9.39319	5.40259	0	2.5541	6.51414	2.2217	3.95388	6.10182	5.4518	8.43265	5.46045	5.24309	0
AAL19974	11.4524	0	2.30999	5.4436	0	1.91558	0	4.26002	7.30872	20.8695	43.45	9.82127	3.92963	2.88238	1.96804	0	6.30279	6.28218	8.83624	2.32155	4.70209	23.8287	2.7207	9.3808	0	16.3273	2.58541	4.52818	1.13516	3.54758	0	4.66932	8.47038	1.74956	3.48987	0	15.6061	5.99872	0	3.50945	3.61646	2.82659	8.04862	9.61626	7.86095	5.51755	3.12621	10.0059	0
AAL19975	7.14104	0	2.65243	3.58045	0	1.74994	0.513282	6.75739	6.85313	27.4489	37.3009	7.77463	2.1429	5.19478	1.58898	0	4.09948	5.83324	6.67434	4.03273	1.48505	20.6161	4.39535	6.79774	0	15.0882	8.0722	2.81476	1.49355	0.652398	0.712681	4.71581	7.03683	1.46026	5.7085	0	4.03967	3.50428	0	0.750937	3.83012	0.663827	3.49692	7.50841	4.78344	9.8621	1.08553	6.28409	0
AAL19976	10.2224	0	7.90396	4.20136	0	0.468173	0	3.33172	27.6872	7.80088	21.2386	8.27706	1.44062	4.50855	1.53919	0	2.46467	2.26267	29.0565	2.26957	1.67157	14.6166	3.98968	4.16854	0	12.206	7.58258	1.20731	0.554873	0	0	3.58662	14.1463	0.855196	5.68623	0	2.88641	4.39831	0	0	3.71227	0	0	5.87561	4.52056	3.59601	0	4.89094	0
AAL19977	55.8481	0	38.4587	28.4943	0	6.2945	0	29.8629	63.2424	150.599	167.804	83.8336	17.7907	39.906	15.5206	0	51.0863	42.7345	41.8815	37.6339	29.0288	94.3692	37.5484	31.3853	12.2347	42.9205	22.6548	13.5267	1.74071	8.11685	0	26.1565	25.5138	5.49347	35.1671	0	25.1323	29.5673	0.716884	9.39636	31.6101	11.641	12.3421	50.8211	33.428	36.2608	35.6116	47.3456	11.3539
AAL19978	3562.66	0.311243	418.458	181.947	0	56.9298	0	222.559	369.401	1194.61	1134.93	1555.82	467.401	321.685	199.479	0	264.459	146.621	300.931	457.848	4565.89	914.267	1333.8	162.073	141.96	782.688	298.248	118.477	36.6216	196.991	0	387.224	36.4353	71.8365	291.59	0	4458.43	366.819	364.712	302.68	374.974	300.647	570.461	474.162	351.7	236.618	7087.58	206.854	107.418
AAL19979	9.18716	0	9.58972	8.68451	0	2.90324	0	10.3303	7.94657	35.9171	36.2666	17.0497	14.2851	10.3325	10.1673	0	9.4694	26.9296	12.704	8.56683	1.80274	13.0542	8.84456	8.54173	11.5126	13.2904	11.5849	14.865	7.92899	1.24677	0	13.2745	10.512	3.5355	11.4983	0	2.11233	14.6256	12.076	0.513904	11.8201	1.19206	12.1984	15.0496	9.26306	12.6041	3.02137	13.011	11.9048
AAL19980	5.08277	0	5.75462	4.24761	0	1.62948	0	6.00513	5.32899	25.6593	31.6806	8.72485	8.83437	6.16476	4.30487	0	4.9785	10.045	5.85705	9.21584	4.67512	9.42519	4.51852	6.8398	0.870127	6.53589	13.824	7.00344	3.03482	2.96984	0	7.70073	12.0946	1.98435	4.52366	0	4.81807	4.37383	3.18142	1.80066	6.6361	2.06094	15.1602	8.98347	7.5298	13.857	3.16584	7.45771	0.719815
AAL19981	6.70336	0	5.98041	8.90091	0	0.99186	0	2.86752	16.0835	30.352	29.3721	8.68012	8.90185	4.32812	4.38181	0	4.16096	11.8985	22.2525	5.4093	6.64003	7.98351	7.51329	11.9223	0	7.95674	9.37083	8.52592	4.40828	3.97992	0	12.1749	10.9646	2.7177	5.27043	0	5.78748	5.4356	0	6.05716	10.2522	6.14699	9.3768	6.61296	13.6475	11.4276	6.87952	9.49835	0
AAL19982	5.97472	0	3.19563	4.92307	0	1.64579	0	2.92803	8.40795	14.2656	18.841	8.12735	1.65948	5.03679	3.71417	0	5.23154	8.97479	8.98376	6.22038	1.76782	6.15063	4.1996	4.9674	26.0254	4.86705	13.403	5.17924	4.4301	0.734719	0	5.75042	17.0423	1.66451	4.506	0	1.44953	3.45046	13.5338	0.794962	4.37103	0.49393	3.63333	8.6995	4.82127	16.4978	2.0334	6.2168	23.0735
AAL19983	10.0619	0.691348	2.29463	3.08207	0	1.27463	8.56898	1.48161	4.79747	8.79353	14.6026	11.8259	1.95862	2.65735	1.43939	0	3.54295	4.82338	4.7429	3.2159	4.40205	3.28006	3.63856	2.05481	3.40596	2.64705	6.12455	1.84193	2.19646	0.681235	8.17421	3.48482	13.1654	1.42717	2.63448	0	3.12258	1.01302	0.287074	1.88623	3.44485	1.69165	1.21517	9.20623	2.36941	9.53884	7.9905	4.46456	2.48596
AAL19984	31.5443	0	0.197525	3.42983	0	0.818997	0.392183	4.95408	6.87458	19.9448	33.3007	21.6613	5.04029	3.15481	0.784987	0	2.80252	5.93226	7.41842	5.02901	10.6732	13.424	6.97934	4.95871	5.00991	1.47826	5.30583	1.6896	0.776532	1.75269	0.575265	4.56308	5.79436	1.3963	0.397887	0	7.93466	4.10356	1.67897	4.13458	7.66916	3.48046	5.50584	9.14785	4.11218	5.03254	12.2967	6.61661	4.30527
AAL19985	173.29	0	1.27725	3.905	0.167331	1.64193	0	6.23291	4.95793	29.3543	47.9454	7.54782	4.61422	5.59031	0	0.449327	3.21688	6.38677	5.78358	20.6698	29.4836	38.9225	21.0253	3.48208	100.743	10.2973	6.67597	2.2411	0.869061	1.87771	0	4.15822	13.6044	2.08357	1.38537	0	44.275	5.1028	9.74311	0.331701	4.37713	0.480887	7.18888	5.07213	4.87751	7.8225	6.64827	4.87327	19.525
AAL19986	28.4995	0	6.54003	4.29691	0	1.3192	0	9.90953	6.71104	11.8359	18.717	26.8471	31.8731	17.2916	0	0	4.24407	5.97085	7.13018	5.92139	3.00922	8.58041	8.32738	5.48143	15.9986	2.93962	7.91328	1.63795	0.694888	0.120647	0	3.47082	22.3609	1.60649	13.352	0.163474	2.58197	2.06556	3.00488	0.835453	4.98108	0.519088	3.69522	47.3687	2.12298	7.88098	2.71109	5.30843	10.6513
AAL19987	34.8748	0	2.2471	22.2963	0	3.1057	2.97438	5.52537	13.0345	6.36903	15.6544	36.4584	2.97316	7.47706	0.510522	1.14185	7.76616	30.0196	28.1312	10.037	2.77216	12.7262	21.7611	4.42443	52.0078	24.2912	16.7668	3.20355	15.4595	0.511257	2.18145	70.0794	33.8745	10.968	11.3161	11.0838	2.18828	2.91769	19.1003	0	22.2806	0	36.5375	31.1814	2.99879	11.9274	2.02739	38.9338	23.0483
AAL19988	63.7585	0	25.1141	126.21	0	3.85667	0	59.4657	229.06	82.2216	74.3029	39.5467	36.3934	37.1401	0	0	8.71348	36.9234	284.427	56.0882	3.67197	40.8882	47.3511	69.3651	63.0457	53.1108	15.2687	18.1228	4.26615	2.96278	0	48.0786	22.8328	7.20141	83.3778	0	7.92579	14.0902	43.0454	0.942086	170.329	0.607021	50.7739	31.945	26.688	26.6606	3.77644	142.179	39.5533
AAL19989	32.5642	0	0	171.311	0	0	0	0	298.74	0	7.51743	9.49216	0	10.7717	0	0	2.94426	18.5345	390.259	0	15.9747	13.0956	16.9459	0	0	26.919	0	3.84596	0	7.36535	0	3.11602	36.2709	0	10.8683	0	43.3471	0	0	0	1.68938	10.5632	0	8.42271	4.32016	0	9.73579	171.385	0
AAL19990	53.3125	166.42	122.504	69.094	177.629	50.3129	85.1832	83.9175	89.2396	88.7031	93.6606	118.025	56.884	86.0295	113.635	173.946	64.0968	112.196	92.8079	227.231	34.6099	72.2871	52.5365	123.101	163.159	119.197	70.4315	68.8489	15.2156	20.4708	33.7548	76.6502	24.0364	75.0683	110.221	162.802	93.9365	93.9971	143.846	5.86152	110.304	7.45474	145.008	72.5036	115.254	131.944	21.9696	99.2582	151.6
AAL19991	11.9693	151.392	6.42858	19.3207	31.7353	23.7188	38.2452	48.7961	9.43292	11.8831	26.2218	7.75842	105.661	20.5536	23.6223	33.6608	24.8106	15.2559	16.1995	41.9479	16.3441	90.0767	31.8956	22.0132	19.7534	29.4397	108.03	20.322	33.1475	14.2447	41.6956	29.9706	46.8605	126.545	19.2365	26.6253	38.6506	8.70996	139.907	25.2894	53.3851	25.9928	85.0507	25.2586	28.4228	70.3215	18.2407	9.90075	13.0203
AAL19992	63.7119	38.7968	28.8094	89.248	57.6807	24.0728	99.8828	35.6901	133.249	145.391	195.798	62.1627	317.81	37.1006	139.1	50.6233	35.5228	123.269	144.693	130.549	4.23238	313.33	113.105	35.0739	83.7108	76.0747	75.8111	19.5954	14.2654	2.1015	64.1551	93.3525	388.286	48.5258	44.9642	161.696	5.46116	26.2705	172.6	4.30633	192.532	2.79865	86.587	128.285	34.514	97.3537	13.8892	101.61	56.1105
AAL19993	7.51814	6.06599	5.31476	14.1724	8.34453	6.47322	26.6282	5.26821	18.6549	13.0632	19.0912	12.7592	5.65073	9.20146	37.7523	9.36796	8.97265	12.3618	25.8747	14.8	5.71655	13.1014	9.9764	5.88629	32.3305	21.89	31.2292	9.29358	9.87564	3.00413	15.4382	12.6135	180.724	8.38612	8.53121	59.5216	8.30934	7.33213	17.4114	1.6261	18.0194	1.951	15.9139	18.6678	9.77454	38.8772	3.07188	12.6617	29.4925
AAL19994	17.8611	55.2448	7.84248	22.3228	32.5823	58.0711	59.8466	7.94728	27.3823	19.1129	24.2821	20.0456	49.8161	18.069	80.3677	28.5601	26.5639	35.2861	27.4374	33.2783	2.72658	87.0356	28.4881	16.3188	39.8772	28.5227	80.8597	22.22	42.315	9.02971	43.9499	28.4567	130.835	98.5368	13.3242	64.1423	8.38936	11.1086	162.052	1.84537	41.2614	1.39583	70.9353	26.4436	28.48	94.1026	4.07389	24.6142	29.7587
AAL19995	15.6106	64.9758	11.8635	35.3141	46.2154	85.7148	85.1667	10.58	36.7654	18.7731	20.2918	25.0251	86.0605	18.9127	95.3715	45.0782	51.9362	42.9338	37.376	51.3693	24.4109	114.893	36.0791	19.807	57.2458	38.319	112.566	42.7878	58.299	40.4273	61.2376	45.3533	89.1137	85.4276	13.1079	61.9425	71.355	15.174	93.1895	3.13845	48.6508	3.11999	41.0272	32.5252	49.6939	120.678	8.14754	28.0716	41.4883
AAL19996	18.0539	40.1252	9.68062	27.6778	35.1729	28.3646	36.5905	10.6852	44.0151	18.1397	23.679	31.3289	22.9131	12.8846	57.6232	34.6528	40.1876	41.1791	46.4815	31.0368	26.2737	42.7578	20.3262	12.3894	27.0285	36.1944	49.4389	21.4172	25.9354	25.2556	23.947	26.0492	25.6808	31.6814	10.1112	70.5636	21.8921	10.4281	16.6603	1.40415	22.4978	0.982741	16.2403	29.8887	31.1778	39.28	5.17578	26.0084	19.2151
AAL19997	27.6386	39.6964	22.2969	24.1799	41.1911	47.4212	52.4472	25.6198	36.8502	41.4871	39.2533	68.0551	52.1207	28.0182	68.8695	44.7873	71.8306	37.0061	44.0046	57.7172	65.0846	72.4126	40.3291	35.8702	57.4377	55.0554	77.9782	39.1173	22.3781	56.0773	33.8435	36.4803	27.6699	39.9736	26.8956	69.336	56.9017	21.7984	33.2968	2.47971	34.1683	2.00292	23.2151	59.9508	47.5531	83.04	6.76876	26.6942	37.4662
AAL19998	40.9244	49.4194	25.9083	40.2057	58.5981	54.8288	78.1896	18.6531	49.1837	21.8096	17.3271	74.2659	91.9672	34.966	75.0132	62.2451	63.7911	55.1808	49.012	47.7709	143.906	42.0903	47.1961	26.0162	72.4699	60.1504	63.0981	49.0509	17.9262	74.4138	47.3853	34.3547	35.974	38.9313	31.5219	87.2188	104.756	21.5296	32.2991	7.83724	35.3695	6.89842	25.276	57.1624	69.5374	89.7722	23.9362	36.3904	62.4489
AAL19999	439.14	11.5074	50.0964	57.9916	0	20.7714	66.3103	0	264.171	0	0	328.057	0	58.3423	0	38.1844	113.906	138.631	220.665	67.1293	123.604	695.779	157.342	36.989	631.487	11691.8	0	5.95162	32.824	5.69894	44.5801	11891.1	122.464	37.9424	67.2747	416.983	54.8833	0	165.597	33.8261	0	8.17328	87.2744	251.993	0	26.5907	482.116	53.0435	396.082
AAL20000	33.4298	483.535	71.1604	79.404	202.528	486.59	480.191	46.0402	94.2482	39.4507	32.6101	62.6656	868.023	191.864	988.232	214.797	256.472	184.761	103.587	394.726	183.567	150.913	147.948	86.5805	451.411	212.511	387.375	314.796	290.674	629.164	367.44	326.867	346.034	603.779	86.6723	424.829	206.685	127.084	647.064	124.353	282.403	125.896	453.873	153.407	199.142	344.082	56.7375	77.0079	490.735
AAL20001	11.5257	91.183	9.92875	30.2997	43.3058	94.3036	83.6857	10.7897	31.7972	10.0897	11.9443	16.502	49.4211	25.9141	174.066	42.5278	51.5909	39.5427	38.6029	87.6154	5.55674	36.5204	31.4123	16.0924	62.8134	69.1102	138.554	34.6276	117.48	22.0168	61.5466	38.4049	35.9336	107.211	16.683	52.3183	8.87885	16.7279	202.135	2.32191	51.9554	2.13351	159.134	57.3865	28.659	136.817	7.90926	23.7203	74.2677
AAL20002	46.9956	58.2906	101.862	62.9477	109.569	64.7111	67.8589	164.343	74.4468	152.587	166.824	131.174	203.261	182.552	59.6829	111.695	65.5006	112.378	92.8027	96.1858	33.5104	164.102	64.7809	93.2439	66.4722	141.171	76.0049	61.9942	57.6675	23.7855	53.4913	129.182	63.3444	37.7476	113.093	111.561	36.3285	122.98	117.301	2.61443	114.802	3.7903	83.0212	54.4003	129.26	73.9873	20.1542	60.5501	64.1543
AAL20003	2210.52	6447.66	6351.86	2486.35	7146.08	4565.78	5636.3	2041.05	2650.76	5264.16	8371.17	6949.11	6509.14	7001.09	1940.97	7598.77	5373.59	1883.4	3234.46	4998.91	7745.57	5166.75	7786.11	3165.22	4336.75	3167.5	4838.01	6138.02	4108.74	6826.66	3025.83	2565.42	1752.62	3940.82	2944.5	4048.81	8037.59	4362.1	7378.71	20890.6	6359.01	20781.7	3220.83	13850.2	9030.51	5720.6	16078	2287.36	3855.73
AAL20004	57.888	48.9482	32.1096	70.9611	122.216	137.775	123.884	58.4979	135.458	55.3297	74.564	150.356	44.3468	54.1498	60.1842	115.698	124.514	108.912	130.609	606.615	15.4849	70.6537	35.1446	47.776	1185.01	180.228	93.6566	41.7887	2447.67	3.48674	94.6955	38.353	110.456	31.9347	36.0152	127.785	13.8579	53.3784	38.5965	5.58453	47.3756	3.09561	55.0916	92.657	74.0152	134.798	30.9455	54.3697	1091.58
AAL20005	12.9817	8.71021	46.2835	28.1261	13.6126	3.39109	16.6998	22.7613	22.3482	73.0992	84.6877	31.9385	49.9604	27.6467	10.1352	13.0345	18.8666	43.6332	25.8554	24.1604	5.91621	66.32	14.1572	21.9591	30.652	21.33	14.9789	28.7519	8.22085	2.2837	7.39835	45.0871	20.3339	5.3497	30.7028	25.6144	2.17215	37.8918	54.2454	5.14585	51.9153	4.00306	23.9629	24.6646	37.8039	17.1672	5.36653	26.3013	25.2616
AAL20006	11.0105	20.3199	10.9512	21.3674	18.9808	8.66419	28.7735	11.304	36.9142	16.3286	22.4831	22.7158	12.2112	14.1766	20.9416	18.2282	13.4936	31.0841	31.2734	25.3565	2.14824	19.8492	10.9689	13.0289	19.7195	15.8637	36.5541	16.9917	16.6961	7.36916	19.7974	20.0914	18.2808	31.4578	15.0832	22.01	4.06986	11.1041	25.1078	0.757738	22.3186	0.492448	26.2918	22.3312	15.3995	34.8767	2.86289	20.6729	20.5898
AAL20007	12.3619	31.1117	11.2868	24.2143	24.4182	7.58893	31.4949	18.002	18.3381	16.2115	27.2016	16.8158	31.3089	24.9698	27.6526	26.5067	12.4849	36.3278	33.9457	25.3436	1.35478	18.5102	12.6948	7.20754	14.7508	29.171	19.1195	26.5283	16.1898	7.49569	19.2489	26.2501	43.2513	52.6773	22.4285	38.0867	4.01038	17.0316	45.8083	0.617928	40.6895	0.895845	74.401	34.4457	14.6554	22.3446	2.47702	14.9752	11.7333
AAL20008	21.2626	17.3028	20.0951	26.7134	25.6857	16.326	33.3837	15.455	58.5505	66.1122	78.4869	55.2412	29.6545	21.6871	21.6419	26.4084	20.953	38.1331	62.1978	41.8933	4.91789	74.464	21.2196	32.9853	78.9919	50.1637	44.5259	22.7212	14.2216	7.62313	25.3644	39.3129	25.3839	26.1587	25.6174	36.7174	10.8067	17.4653	57.7447	1.65136	50.5663	1.67585	24.9958	43.4178	41.9394	76.5896	5.99443	48.33	73.2689
AAL20009	45.4093	79.0018	439.947	340.388	110.014	91.2073	80.7359	867.573	371.469	184.013	243.651	236.671	321.903	584.976	26.5746	86.0518	196.572	418.813	377.215	116.97	70.4277	51.7905	105.324	437.844	104.984	141.543	58.6192	437.012	15.7285	79.0443	58.4712	382.301	46.412	267.098	630.078	188.91	44.4158	791.499	506.192	9.43052	317.963	11.3933	591.055	142.628	515.125	90.8132	70.8808	255.097	138.778
[truncated: 3,509 more rows]
[truncated: 562 more columns]
