# Supplementary material for: LSTrAP-Crowd: prediction of novel components of bacterial ribosomes with crowd-sourced analysis of RNA sequencing data
Source: BMC Biol. 2020 Sep 3;18:114. doi: 10.1186/s12915-020-00846-9 (PMC7470450; doi:10.1186/s12915-020-00846-9)
Supplement: Supplementary file 16 — Additional file 16 : Table S15. Staphylococcus aureus expression matrix. Genes are found in rows, while samples are found in columns. [file 12915_2020_846_MOESM16_ESM.txt]

geneID	SRR8728907	SRR8710739	SRR7146314	SRR8712691	SRR7189482	SRR8712675	SRR9201364	SRR3466356	SRR6391836	SRR8182595	SRR8181615	ERR022178	SRR4784180	ERR022157	ERR2820064	SRR5431996	SRR8181613	SRR8710732	SRR1205335	SRR1205331	SRR3466364	SRR10231292	SRR1926329	SRR4784220	SRR2099703	ERR022158	SRR6020050	SRR9201345	SRR7130601	ERR022160	SRR3466341	SRR1943266	ERR022166	SRR10426680	SRR5229247	ERR1941942	ERR2799786	SRR6020036	SRR8133002	ERR2231563	SRR7191572	SRR8728901	SRR7119602	SRR10426679	SRR7203880	SRR2017570	SRR2099538	SRR8495145	SRR2099695
CPD16653	24.0789	67.47	67.0512	766.42	39.4189	30.322	42.5419	0	37.9067	34.8977	62.1236	0	365.064	0	20.6663	9.60129	148.477	48.2309	82.5054	214.209	0	86.1481	55.881	309.356	123.615	0	0	26.7506	0	0	0	14.9342	0	59.5341	0	66.8314	16.665	0	0	38.6408	0	67.694	520.989	47.8419	33.9612	66.5518	229.039	63.6066	121.962
CPD16684	5.22843	13.0505	14.5068	6.03791	6.31257	8.46129	7.99837	0	11.4432	7.97549	8.55086	0	54.1684	0	10.9046	4.15546	4.56731	9.1011	8.28353	6.96485	0	9.47045	6.14441	50.745	13.1642	0	0	5.98828	0	0	0	16.0391	0	12.3558	0	25.4445	10.2258	0	0	13.9665	0	6.07953	258.058	12.1288	10.9746	1.25738	15.8489	6.01549	11.9122
CPD16715	0	5.00209	61.5387	0	0	0	0	0	7.92968	0	6.83007	0	84.1787	0	0	0	0	28.5695	7.40826	0	0	15.3638	0	61.4741	18.6144	0	0	0	0	0	0	11.1145	0	0	0	0	0	0	0	0	0	0	1009.74	0	0	0	0	0	0
CPD16741	6.23651	70.0503	51.4244	4.36925	0.54381	3.64458	7.12691	7.53924	11.6533	14.8689	8.85646	488.783	86.1099	213.956	6.76018	8.20102	11.5293	51.0406	0.640413	3.15001	7.96577	15.2735	10.1053	55.1345	8.04569	243.261	18.6086	1.57005	9.95348	688.106	6.66956	73.9817	227.292	4.29861	6.90312	29.5917	1.26709	10.4616	7.44951	0	8.50451	5.49921	281.574	1.38875	21.805	0.344653	24.7174	5.82995	44.5372
CPD16774	110.089	202.771	245.16	73.0063	152.127	63.8443	309.409	192.188	119.711	38.2911	35.3251	1519.94	256.909	749.598	25.8376	129.296	15.5359	147.761	4.14222	62.3966	246.574	52.6162	89.8718	277.127	20.8159	763.016	351.77	44.4288	209.233	1867.16	72.4974	626.11	708.042	34.291	328.494	205.578	18.44	183.967	86.0424	38.0059	179.061	47.6949	478.074	20.7719	175.367	5.01577	295.765	65.9896	225.344
CPD16804	114.217	30.9057	154.122	189.319	162.975	76.5683	15.0396	65.1235	59.7884	13.934	13.4498	708.47	100.312	357.633	61.5768	79.3554	26.2928	92.6326	5.82558	21.4306	63.3711	57.5139	39.782	51.743	47.9722	345.247	171.408	24.9037	86.8377	881.594	53.476	21.8133	341.36	69.8372	53.8996	7.37259	11.8652	151.144	29.0422	5.8392	50.5048	87.0931	162.722	54.4062	192.079	6.8763	95.6059	58.4795	55.4605
CPD16836	87.2254	72.3283	114.622	111.071	63.9818	64.4064	8.44942	97.8181	51.3055	4.37155	8.36951	0	224.871	0	29.0967	20.9253	9.80587	80.7535	45.3901	313.905	101.303	49.7022	65.8926	250.095	51.0943	0	0	9.79259	112.138	0	77.315	30.5079	0	8.93696	44.4534	36.6647	17.6021	0	21.1198	1787.47	71.629	62.0787	244.273	11.4178	68.0003	1.95422	39.242	15.2427	69.2422
CPD16875	48.3449	43.2069	78.5213	58.5056	22.7438	34.0485	6.71744	60.4708	36.9798	11.4876	11.0725	0	86.2179	0	84.9465	52.4793	24.6057	50.1577	18.147	113.625	63.5518	59.524	55.5164	58.8016	49.5189	0	0	12.1601	68.5542	0	49.3295	9.24721	0	46.2489	27.5777	14.0795	17.3505	0	15.4737	37.1357	62.3547	40.3922	111.773	39.9545	52.2878	11.2896	53.2959	29.4064	46.8824
CPD16927	26.0124	28.6378	38.8091	26.7472	19.1463	26.4726	5.83634	9.03082	21.6557	8.6988	15.1694	519.486	79.1688	304.708	12.5438	13.0062	13.165	20.5239	7.31267	72.2377	9.63729	25.655	29.328	72.185	35.5235	296.737	15.0089	10.1592	8.0712	647.488	7.40421	12.4339	284.868	22.088	29.4654	17.7292	20.6176	10.6185	6.27851	63.1817	7.8565	15.0324	171.478	23.2579	26.8642	11.2161	45.1584	11.7114	36.3645
CPD16955	44.7201	33.1805	42.8656	28.4236	40.6432	16.1655	15.7098	0	30.1006	4.15247	2.61885	152.163	75.6301	104.239	27.3269	28.191	0.852302	22.2738	12.2143	118.761	0	15.0218	53.7861	68.3557	31.4041	68.8989	8.25381	22.2846	2.3034	183.277	0.164348	10.654	95.1944	63.1191	7.21726	26.2507	31.1918	3.09349	2.36016	172.014	0.314347	19.9568	208.421	73.4069	34.3596	2.14019	8.77068	23.4164	15.2937
CPD17053	0	33.1212	39.318	0	27.2475	0	10.9453	0	29.214	7.55864	7.49639	0	76.8328	0	21.4131	10.2334	3.31996	20.3869	11.0647	94.789	0	0	24.2981	55.8545	62.0908	1.56401e-06	0	15.8238	2.2431	0	0	6.64009	0	84.1533	0	17.0423	26.2705	0	2.4516	28.7645	0	0	171.893	78.7804	28.09	0	0	21.2646	0
CPD17167	103.328	22.3254	34.3592	142.327	30.1059	70.2532	5.9001	0	22.3571	3.04874	4.33456	0	92.6862	0	13.7201	7.89595	2.54385	15.0596	18.1894	103.306	0	125.155	30.1002	77.9465	40.2813	0	0	7.65271	0	0	0	10.2913	0	69.9096	0	13.454	15.4782	0	0	19.0936	0	48.5543	269.406	63.3444	21.4083	40.2762	259.397	15.7868	192.097
CPD17199	104.957	30.843	34.2875	160.206	44.6307	64.7293	10.2078	0	24.1527	3.31281	6.59622	0	216.791	0	19.5411	9.98432	0	16.2718	46.7802	261.23	0	181.477	17.3684	196.375	56.697	0	0	16.8658	0	0	0	23.1193	0	12.3137	0	21.6629	36.4783	0	0	17.6738	0	57.5698	917.096	17.3051	22.1906	49.4631	293.132	17.257	196.309
CPD17234	195.27	65.2012	89.8577	335.711	45.7043	147.898	9.34234	0	45.7503	2.04192	9.48665	0	182.875	0	23.9264	16.0487	4.74988	50.8739	49.0741	355.259	0	128.037	49.9584	156.812	53.6979	0	0	12.6133	0	0	0	42.75	0	9.20895	0	18.9642	48.5477	0	0	18.1559	0	113.073	330.611	11.5858	39.0065	103.512	262.725	19.615	207.753
CPD17267	44.6985	18.5951	12.7639	49.0564	11.8434	25.561	14.3893	40.1889	13.4107	8.45312	11.655	92.8192	52.2466	59.9536	9.15914	12.235	4.61044	12.3071	11.4651	23.2551	42.4256	34.6852	10.3976	86.4333	21.0862	57.3386	5.06993	9.27278	32.9871	89.1155	32.2101	12.5904	62.2896	10.5009	17.9279	40.6582	10.7575	3.13761	29.0695	13.0139	30.248	23.2517	264.581	9.95217	8.26065	8.26937	53.8308	7.65153	49.5848
CPD17302	118.237	451.172	222.58	137.108	145.051	195.378	40803.1	111.333	1236.87	80197.3	90990.2	1238.85	294.953	951.145	5015.32	5286.39	105689	180.833	60.2888	135.916	107.129	2021.34	2378.29	119.859	1754.7	942.702	417.101	51541	108994	1183.17	49.4162	14147.9	1337.34	5449.6	6359.38	180.56	2440.36	410.359	40374.9	322.68	118.147	141.19	618.51	4248.96	387.139	1960.27	1745.18	22738.5	1341.23
CPD17334	1145.4	252.72	719.116	881.116	604.666	242.309	1073.02	1.76322	183.509	159.103	170.581	622.857	276.458	543.471	174.703	353.23	194.814	996.096	45.8311	40.7027	3.01624	530.682	267.845	110.043	272.966	570.977	284.782	236.165	22.941	774.516	0.491056	704.149	575.87	198.25	318.892	299.212	333.329	340.258	98.7266	7.78726	0.704426	296.156	291.068	147.698	575.672	49.7869	458.602	450.271	257.04
CPD17377	60.6188	31.1996	63.9727	99.7661	249.146	50.9533	732.288	22.4776	24.8817	71.425	85.2026	874.604	150.858	528.001	29.5503	23.294	104.835	38.0809	5.38617	224.494	22.7937	51.8826	131.399	161.871	43.45	576.678	46.5794	158.806	43.5808	830.333	17.96	97.6073	545.229	24.7999	338.747	47.0591	112.177	52.6764	192.201	172.968	18.8229	29.1004	271.716	27.2789	84.8372	21.5876	106.13	195.843	68.0473
CPD17414	149.556	64.7649	104.495	168.788	161.565	72.1866	962.556	24.6094	36.6919	72.7467	84.0837	372.965	90.6581	299.442	57.6171	51.3479	114.65	77.6194	15.7244	262.97	34.9265	297.407	133.487	117.638	112.209	253.31	186.462	237.856	30.9631	439.745	26.0199	52.3722	254.42	11.6804	165.38	53.2826	163.335	120.943	134.832	18.7558	33.3236	72.6681	187.104	11.9345	107.36	18.1097	315.395	192.134	353.833
CPD17441	10.8645	21.3074	30.4502	9.42388	25.5788	8.76788	21.714	7.28439	20.1304	20.5579	22.041	151.586	98.8691	115.368	29.4678	10.8852	23.4325	20.8975	21.038	186.186	6.2305	18.8402	20.6239	98.3216	36.0418	125.457	14.5549	20.709	13.42	171.248	8.29923	37.7799	144.742	11.9816	98.906	28.3667	12.6135	10.4143	0	114.063	7.30372	13.1881	264.442	11.7509	24.5625	0.343094	27.2618	14.5089	30.373
CPD17473	0	48.2107	33.0981	0	45.8794	0	42.4604	2.20739	42.6491	3.83747	6.75923	250.771	118.922	157.966	65.69	22.1106	5.26036	42.6146	15.9379	185.01	1.69923	0.33053	70.4168	117.705	147.371	153.174	22.935	43.7625	7.75443	222.857	0.737709	95.6453	179.68	25.1044	67.7371	62.1886	49.5081	16.2723	1.5891	54.1066	1.60325	0.248833	322.345	24.7115	38.5574	0	2.46055	31.7584	1.43018
CPD17510	537.992	276.684	75.7591	399.084	56.8816	354.669	246.26	64.2459	144.411	1772.69	1692.69	422.817	38.7127	455.292	2116.78	574.895	1039.4	104.301	14.781	13.9219	101.706	415.13	75.6767	117.434	48.9925	348.301	183.198	243.638	86.9191	564.725	97.3471	23.5911	389.016	658.326	237.537	1839.6	304.271	121.799	5.74867	7.21378	121.722	443.128	105.088	731.928	180.061	6.93923	167.504	362	31.0426
CPD17543	6.0581	67.017	15.2844	4.60293	191.488	16.7542	99.3512	112.311	45.2984	39.556	30.4865	479.327	29.2705	415.377	20.3058	51.7256	19.3231	11.9615	71.602	5.30095	98.9735	13.3557	12.4431	156.882	32.495	380.378	116.241	26.8725	6.11031	483.616	12.1971	13.8814	412.403	151.617	21.2098	643.909	16.6944	92.4987	61.5895	53.3002	104.952	7.26388	179.136	119.36	23.9761	11.4867	47.4795	18.505	21.4645
CPD17591	51.9011	20.4502	18.7196	63.3444	128.594	36.166	48.1511	4.49443	24.1697	125.108	141.862	245.293	53.5175	191.985	90.9575	16.4493	96.76	7.99534	15.955	155.959	5.0455	90.8534	36.2704	93.5463	37.3715	212.867	4.95787	92.9826	28.1419	258.721	3.59863	61.0597	222.3	214.672	119.617	76.1301	30.6314	5.8901	24.4913	18.6091	5.05006	40.2149	385.233	273.711	35.1339	14.9901	89.7606	378.567	16.9865
CPD17630	0	67.5025	22.1922	0	5.19388	0	32.1493	0	39.7336	102.292	96.8377	267.468	43.9373	335.88	87.7407	25.6589	82.2701	33.6196	13.4985	169.101	0	0	4.99212	84.8836	42.3964	293.437	2.91837	71.3574	0	282.501	0	5.0629	332.451	131.189	50.0166	96.0138	43.3996	1.14848	0	3.87039	0	0	369.082	161.223	27.5913	0	0	203.311	0
CPD17644	3.39521	6.33692	9.23629	2.44295	4.27279	12.4411	16.2062	20.1241	7.98818	0.680642	1.77224	691.079	824.228	519.435	3.36381	0.965343	0	3.92458	3.39224	1.39045	12.9597	0.820755	4.90665	1452.13	3.97764	546.467	18.6185	11.5045	2.67436	639.1	9.48631	3.90181	580.14	4.6551	12.0144	13.7394	13.0878	8.92791	6.01291	24.381	171.683	4.06041	84.0203	3.73936	3.95132	0.48683	2.61853	1.88717	2.28301
CPD17683	3.13502	4.7565	6.4495	1.80878	2.84623	11.6391	9.23432	15.6579	6.56741	0.586231	2.7236	599.032	1759.93	568.765	3.13476	0.242503	0.852302	3.35933	6.59006	2.09577	7.16736	2.35636	3.13752	2777.13	1.99844	596.95	19.8877	6.40682	0.53746	650.554	4.99619	3.40929	604.889	3.6099	11.2852	10.8892	9.44185	8.27508	6.60844	38.5728	153.118	3.01569	212.316	3.81905	3.56322	0.733778	1.75414	1.32166	4.84301
CPD17721	2.64331	3.3205	5.7474	1.96082	2.71166	13.8117	9.99361	8.71289	5.67407	0.988567	1.94312	513.326	1186.9	500.717	2.49753	0.136312	0.670715	1.88829	5.36484	2.12048	5.50413	0.860938	4.28306	1725.26	2.56762	493.676	15.8185	5.08879	0.5179	505.276	2.69752	2.87456	499.682	2.25777	8.80212	5.79294	4.10683	6.99891	5.30661	17.2869	102.395	2.8917	126.925	2.07745	3.54799	0.893661	1.47901	0.742912	2.86555
CPD17760	30.4216	27.9275	91.6076	51.552	24.9318	80.8967	63.141	58.2612	34.9011	5.88464	6.58752	501.62	2935.21	487.233	23.2381	30.0167	10.795	64.8122	14.5923	12.9319	37.0165	10.9571	39.5008	3363.88	28.4473	505.929	60.0159	58.7199	10.1668	459.186	19.0982	10.1159	506.608	27.7178	47.6139	14.9837	18.7665	39.0442	24.4162	24.0075	212.213	33.8594	212.166	31.5345	62.5788	10.9403	33.0153	14.7091	22.012
CPD17797	16.4445	19.168	46.0517	27.3893	10.308	47.4158	21.5644	36.0083	22.8155	1.89047	1.93873	578.009	1106.02	623.239	10.1357	30.8048	2.43779	35.6326	4.87478	2.35076	24.6277	7.43357	10.9348	996.11	24.2571	615.043	42.7191	24.7224	8.39684	576.118	15.2637	4.5889	631.089	12.3612	22.0782	13.9043	12.6709	28.3661	12.3894	3.06953	103.292	22.161	184.494	14.9238	35.0285	3.03501	28.7754	7.20284	15.0101
CPD17831	6.38987	9.64061	32.9942	14.5642	7.44396	31.8652	13.7723	23.8464	15.3954	1.08335	3.87168	652.121	387.107	634.852	5.56632	11.6517	2.20506	20.6484	3.46453	1.16189	19.2149	2.83044	10.3538	55.6464	24.5328	605.871	31.1596	16.9874	4.46949	507.619	9.53662	4.41023	618.641	2.7248	13.1757	7.18681	8.30877	24.2961	7.32739	21.6736	69.9124	7.78576	105.244	2.1628	19.9425	3.78554	15.3977	2.44242	17.1931
CPD18123	8.80221	14.7244	49.6339	13.2423	9.0165	37.4697	15.9017	29.5704	20.6535	1.07998	0.736842	496.705	1096.04	520.036	8.57349	13.8899	0.856446	25.2441	3.99609	1.12318	20.4908	5.32759	11.2599	118.665	11.7621	497.439	22.2752	26.4517	3.16329	440.293	10.3713	4.96751	517.252	3.06546	23.9987	11.1375	16.3777	20.4386	7.02003	28.8084	64.2806	11.3193	173.691	2.84727	23.0178	8.7867	15.864	4.09976	9.98925
CPD18163	11.8279	21.9265	57.5262	18.6083	9.33656	44.1407	13.7968	42.6743	30.9278	5.05726	5.65785	625.257	1150.33	637.854	9.56977	22.3754	3.83613	31.5549	16.1091	2.98708	29.4199	5.43546	17.6521	150.649	14.1347	675.215	29.9851	23.1946	3.62859	519.377	20.3422	3.26079	639.933	4.57686	25.4952	15.7536	18.4659	27.76	12.9599	32.2591	88.9585	14.8708	157.395	4.85179	25.2021	13.2795	25.6594	4.39686	8.03082
CPD18199	18.4431	22.4201	50.7739	24.4737	17.9457	63.1911	20.7719	52.1663	34.4053	5.66199	4.83026	557.821	783.162	597.642	12.6541	18.0574	4.14244	33.037	5.02676	1.13179	42.1448	15.9309	25.1362	101.049	22.0589	568.646	46.3367	37.0579	8.08544	469.979	26.0117	7.32912	610.826	15.0804	32.1072	18.7805	29.0666	46.0215	18.3537	18.5137	82.8353	23.0469	229.108	14.7389	28.2295	21.5659	49.1863	11.3149	23.3479
CPD18233	51.7728	106.784	54.6941	41.1418	21.0615	62.8156	33.7159	34.7061	45.16	44.6358	47.5024	255.958	74.816	312.52	44.6589	16.2358	37.2105	71.1629	5.75326	17.9225	41.8012	47.4608	26.7304	53.841	43.3679	313.618	122.152	20.2169	23.413	276.625	33.3613	17.8385	332.979	33.6971	61.4247	27.1312	10.3713	72.3152	21.8831	67.4508	28.4384	68.765	191.123	29.388	33.1064	0.206417	40.4629	11.4448	106.408
CPD18266	48.2964	21.4888	50.9216	81.9618	76.3464	47.872	14.3847	36.048	40.9553	10.0596	11.2092	430.681	73.2351	474.173	60.9348	23.932	28.7397	35.2636	37.2405	19.976	36.4909	32.5243	53.2011	49.1725	49.2893	464.304	33.1862	36.2569	81.33	375.575	33.4875	20.8464	475.928	64.4864	50.3843	13.7257	30.8778	39.7779	58.6592	193.813	27.9411	34.1358	253.131	69.2359	77.0804	8.16521	70.5852	81.2275	33.1198
CPD18303	448.891	578.739	671.318	631.473	168.169	188.232	246.068	236.893	239.414	214.495	212.785	355.651	289.141	439.566	744.869	761.413	287.859	753.341	112.11	586.491	174.614	617.349	538.489	647.109	243.124	371.318	468.594	135.745	98.3561	288.468	97.8519	441.669	429.196	386.741	185.509	1113.17	78.9095	136.198	95.6552	1151.87	256.928	612.83	413.377	418.312	705.862	58.2692	459.147	167.74	712.695
CPD18380	463.257	444.986	527.979	151.775	246.924	264.508	170.002	0	312.53	0	0	0	1451.21	0	845.44	462.929	0	416.696	836.61	2174.76	0	315.121	333.789	7864.39	7156.77	0	0	262.955	0	0	0	198.464	0	210.116	46.7965	2227.17	1645.84	0	57.432	10606.6	0	283.748	1346.64	226.775	343.839	62.8542	607.158	95.833	994.557
CPD18414	694.15	1042.52	623.653	612.311	100.685	611.923	48.5416	0	528.726	0	0	0	186.308	0	513.77	804.509	0	1040.98	60.0621	175.729	0	206.17	126.637	534.919	2906.42	0	0	97.7433	0	0	0	68.3595	0	208.063	25.5141	1318.53	974.249	0	339.007	33.2552	0	549.704	291.397	201.544	591.979	45.1419	311.752	90.6047	629.568
CPD18447	71.1019	72.8645	60.0947	89.865	183.545	128.003	85.5283	49.9501	68.619	17.5936	20.6382	408.404	114.416	445.416	50.7206	13.8708	42.1297	49.8161	35.7041	59.8879	41.9156	46.5905	165.218	278.132	203.213	449.81	48.5147	101.302	76.8814	363.142	55.0099	31.4175	429.656	239.619	63.0727	154.337	326.145	66.7901	137.597	143.185	47.5029	78.1038	242.353	215.92	134.076	65.8924	105.907	109.966	89.6372
CPD18483	47.8043	28.703	17.6561	40.742	117.576	36.5767	46.5911	2.41814	37.0518	2.74164	2.79946	32.0885	52.6163	59.1759	94.0452	55.0859	3.41656	11.1243	11.2348	55.0743	3.91176	125.629	35.3358	81.4162	65.614	41.689	7.35253	56.7621	8.4127	27.933	2.28388	69.0161	41.2053	45.1107	37.4061	99.253	85.4601	5.99363	8.57795	66.1678	3.9063	44.6811	270.348	60.0019	54.6857	6.86335	189.855	139.131	16.0079
CPD18521	59.6407	41.9692	23.7917	61.5324	162.898	91.6715	74.516	12.9132	56.357	87.4072	82.9259	270.476	35.776	330.496	270.407	114.455	44.9803	15.8238	6.58141	12.739	14.8349	155.447	55.7713	30.9725	61.5537	283.908	48.2309	161.052	49.992	217.062	12.975	142.075	346.686	436.688	56.5848	67.5796	66.4344	48.032	26.7343	0.55913	23.873	77.9213	157.009	390.23	89.3288	13.9054	102.547	349.371	12.8506
CPD18558	41.5032	69.1112	76.2284	39.0391	39.4359	67.6956	36.5833	60.0296	54.3607	17.7015	13.0026	463.349	53.283	562.003	36.518	24.4759	10.6861	57.3185	24.0042	5.16774	62.9046	41.4353	122.229	70.8534	91.4556	526.458	63.9147	50.6417	28.0134	370.611	148.115	31.8453	524.936	64.5124	66.9621	69.117	58.0631	80.4322	65.9298	3.26772	38.3878	33.9739	112.43	62.2865	28.656	25.1851	79.1755	21.7583	60.7213
CPD18597	46.7153	44.3501	27.8896	50.8106	50.6959	55.9899	485.255	32.4659	54.4945	138.792	165.576	372.37	79.1904	423.183	74.7926	38.3698	110.448	17.5776	34.246	327.21	36.8262	107.482	124.017	223.389	46.1686	415.705	81.1716	733.849	90.1746	288.869	30.6571	968.868	434.268	360.549	115.434	255.012	47.8891	46.8687	63.5025	3.3606	40.0768	53.5625	325.299	404.839	55.7905	40.5729	153.145	245.039	91.0688
CPD18643	17.5596	9.22213	19.2483	14.4731	22.4062	9.42593	57.9959	26.0359	7.7028	38.8974	22.8828	418.759	22.1577	530.998	11.31	7.99301	25.9991	11.2015	126.596	16.9157	34.143	10.051	21.6291	18.7879	23.4941	493.786	64.384	21.2431	29.5744	369.282	36.6798	24.4574	500.798	14.3267	49.7534	82.0201	81.3129	37.3529	52.4713	11.2292	31.0965	5.00623	154.973	10.4566	7.50069	4.63689	27.208	9.85388	42.5014
CPD18681	108.919	47.9209	85.8547	143.027	163.272	78.3146	46.1501	64.8417	54.5313	74.022	72.0738	306.321	92.4886	396.165	299.825	35.807	107.003	82.8779	60.0806	682.202	77.2598	72.3186	173.944	85.2786	56.059	369.025	147.426	48.883	165.841	249.522	122.58	120.711	388.767	158.559	75.8802	90.4942	92.2825	91.2347	149.176	1672.3	90.6432	79.1282	183.058	153.333	114.434	18.0578	98.9927	38.5594	143.059
CPD18723	19.7975	4.67322	18.1207	26.8049	35.9904	18.4593	65.9077	19.3615	9.68217	33.176	25.145	453.415	41.2688	507.486	19.9254	16.527	33.7206	8.45659	11.7181	167.689	23.9881	13.5009	31.6281	104.487	14.6356	479.829	43.901	33.6843	148.368	352.012	15.5025	60.5547	492.86	13.8604	68.801	44.2127	56.2671	28.4523	47.1444	11.6319	58.8667	9.89643	225.67	14.2286	16.9466	17.0382	23.2747	62.4174	11.5298
CPD18769	24.2016	5.55107	18.0775	24.7458	31.8944	16.5132	66.9744	16.6332	11.9058	44.4972	34.3315	359.639	30.8338	403.023	21.3866	12.558	42.8062	7.04554	22.4071	207.346	22.6291	14.3754	29.888	58.1884	11.7463	396.169	45.1679	39.7183	118.628	303.706	13.8038	22.0083	435.829	22.4341	70.3739	31.4501	87.3913	33.3559	34.8245	25.1442	46.0702	10.9481	160.182	20.0129	17.9104	28.1086	18.6653	56.58	10.1258
CPD18810	24.8523	8.0022	17.8519	31.3728	42.1471	25.36	72.9317	30.7932	13.7005	85.7701	86.9753	412.472	51.5324	495.198	29.8886	19.0217	110.664	10.8472	25.3148	208.46	37.3171	24.0869	65.8271	92.0504	26.6818	477.3	90.1925	67.5249	170.489	364.231	24.3563	106.115	491.887	42.2995	121.545	34.0745	160.953	66.9222	50.2602	5.21955	73.1316	11.9162	207.599	37.5737	21.493	44.7493	51.963	111.965	22.5461
CPD18848	32.0923	14.6428	24.9219	40.7768	40.1402	25.6783	89.8631	39.5567	22.4542	133.465	109.378	442.711	35.4328	520.898	35.3991	28.4368	143.111	18.2205	22.9621	161.921	48.8616	24.2511	69.3339	52.9279	55.9151	485.214	115.125	108.071	199.322	424.554	36.1659	276.235	498.622	71.038	129.649	33.2325	252.538	65.7973	64.5382	137.204	107.879	20.3592	149.569	60.6284	26.1624	59.2707	88.6244	140.646	28.3
CPD18882	49.2254	310.914	43.0036	31.9212	44.8395	116.402	70.1623	212.828	142.213	60.2748	43.4423	471.047	77.1379	488.52	81.8589	47.7824	45.2812	61.9276	45.7719	23.7103	202.188	82.7099	109.355	96.7173	116.04	488.42	274.337	41.1649	31.0097	389.905	77.8547	19.7835	499.822	49.4089	56.3145	78.8345	131.842	229.414	114.824	100.018	147.274	54.7176	242.735	40.7005	22.2127	21.2899	104.956	37.3169	297.926
CPD18914	34.7507	109.458	30.4365	90.2109	60.6714	35.5392	29.9775	77.312	55.9644	48.3302	34.9852	471.386	118.566	575.871	28.4808	27.2347	57.5032	35.3869	76.3716	39.2576	79.7427	39.7448	81.8225	104.003	55.9596	583.547	53.1013	22.0276	48.1849	433.32	52.4274	10.6118	581.201	43.4565	26.641	65.5957	154.509	57.0574	58.7702	181.102	39.693	28.8018	223.158	43.7351	38.4543	12.0886	73.7832	23.1071	95.6359
CPD18966	176.232	48.2206	78.2622	203.14	149.136	40.3155	21.1006	149.488	33.0252	59.0001	51.4208	409.785	73.1404	522.001	20.1615	15.5418	43.3747	66.5649	54.3713	24.409	166.199	86.6947	78.3042	106.751	16.2639	513.462	44.5572	12.2983	83.3245	353.299	177.452	15.8613	501.123	34.2747	171.355	93.2345	223.477	50.4456	346.889	22.271	174.003	38.065	218.662	34.6814	39.8245	11.2052	28.3133	97.4436	70.184
CPD19001	34.1334	32.3208	35.0894	31.2266	43.4587	39.483	49.3246	37.9969	42.5815	13.1142	10.0573	267.97	47.4848	407.664	72.9272	37.588	14.7373	25.5343	12.6454	69.4738	38.2376	37.2552	38.3229	70.987	26.5917	363.874	86.0591	39.9166	60.5497	268.405	33.0024	45.7602	374.476	63.2405	58.5846	39.2884	37.2073	50.8304	18.6689	3.73472	36.5015	34.4866	98.3124	59.4336	38.7083	1.98614	44.8264	29.9457	46.6313
CPD19035	52.9269	106.999	71.9957	59.3774	78.0656	57.313	96.715	54.7354	67.2206	10.5109	5.69434	363.377	66.5822	483.641	70.783	26.6412	21.3833	92.8324	93.5961	8.76345	54.7599	51.2809	145.678	95.515	95.1769	457.401	123.411	92.3885	116.338	338.843	56.7519	7.64635	469.573	66.7764	75.6882	73.2518	47.8557	70.4684	105.006	15.6536	43.7229	35.4026	218.578	60.201	61.8041	49.5574	117.025	28.7903	185.166
CPD19064	33.9967	110.133	74.3918	19.4718	63.7328	45.4926	109.216	66.4024	59.8817	45.1107	28.0517	345.388	42.7905	498.243	22.1953	57.2618	31.0873	54.1409	84.2347	66.0749	77.5694	29.8017	45.2318	108.283	61.481	460.098	224.578	67.4746	31.6007	314.647	73.8855	13.4359	521.79	40.98	60.7013	152.301	40.3682	150.963	42.7158	14.4398	51.7509	17.1119	108.736	32.2385	69.0961	5.32379	130.739	21.5091	122.141
CPD19103	41.1175	8.28755	165.501	209.948	1368.73	7.66937	13.0062	13.3338	6.35109	9.15411	12.8715	411.195	20.05	518.9	6.55922	264.885	20.6833	83.7512	15.4736	5.7941	13.9544	12.0036	13.3096	29.0228	418.323	507.419	13.3614	12.1222	37.4225	359.181	13.5637	17.1929	506.734	182.787	18.1841	15.9285	19.1057	11.4032	38.8602	2.13495	13.3739	6.17582	120.721	143.711	1558.66	8.20224	1360.58	62.782	12.9195
CPD19140	8.18029	13.6906	11.0683	6.45567	12.0524	6.92351	13.3629	12.597	7.44114	5.97801	6.19564	372.771	34.669	447.735	6.1153	5.19308	6.95299	6.40445	7.41531	5.98399	11.5294	7.68918	10.0554	71.5075	7.5693	443.823	10.5009	14.7709	3.83647	342.782	15.5526	16.1661	465.645	10.1102	12.846	57.7016	37.0227	10.962	28.4958	24.9825	10.5141	4.25103	225.167	8.4798	6.54038	2.05772	15.2044	10.6062	10.397
CPD19175	93.7406	78.9289	103.066	83.7758	227.391	128.383	86.9337	119.828	81.8244	51.7154	44.9527	469.573	87.3863	611.502	74.5022	43.4971	49.3814	66.8295	22.6102	193.678	122.99	122.33	176.566	138.322	51.0146	613.113	111.307	143.104	66.6242	376.942	143.099	188.531	619.754	112.465	75.6738	107.66	120.207	120.396	330.488	76.2078	119.32	76.9649	225.198	119.658	159.453	3.31108	173.345	101.982	191.505
CPD19198	38.6664	29.5768	43.6221	36.4104	48.3991	22.3534	10.9711	51.4442	33.4518	8.15038	15.5874	497.806	52.3936	619.045	40.684	19.1357	10.7607	44.784	30.996	23.6251	47.567	13.5469	15.1579	66.9586	27.0335	664.719	58.3069	5.96619	17.6566	454.339	57.6546	16.5258	653.798	17.6529	33.135	13.1519	9.37645	61.8979	17.8788	0	42.2391	34.395	318.742	18.7481	38.331	6.75521	73.1634	25.004	28.159
CPD19226	33.2963	131.191	97.9141	20.7967	93.6851	86.9351	131.516	96.6998	105.104	39.2885	30.8388	306.208	88.3691	427.489	23.3069	63.228	39.3321	70.4424	11.2657	6.15698	108.803	37.9298	166.517	142.605	142.408	431.239	127.254	106.812	45.207	287.11	99.2606	17.2147	399.255	94.0092	74.6921	183.992	87.439	117.104	127.58	86.4571	69.2811	28.826	176.116	79.9626	84.1806	18.3384	183.05	23.0013	251.171
CPD19260	435.271	99.2572	161.208	223.976	100.564	175.957	85.595	133.863	161.439	177.789	161.875	275.425	252.061	369.278	106.828	110.236	158.643	111.967	101.313	1787.38	144.319	210.11	317.68	444.601	148.976	296.519	172.852	96.0933	163.566	247.41	125.635	148.33	328.597	460.196	861.114	348.862	92.3655	124.397	389.535	31.5466	162.046	151.854	345.341	408.995	204.831	4.02968	324.382	162.062	230.711
CPD19293	94.3514	27.1584	47.7314	71.5326	94.4179	69.0115	49.5008	73.0716	46.1687	39.4008	32.5425	447.759	81.9679	518.57	34.6244	5.17632	25.1899	30.0254	37.0137	268.685	84.4676	45.5771	92.141	106.973	51.939	534.137	56.8424	56.4403	87.3405	343.244	74.3496	39.0732	507.894	224.869	238.616	75.86	37.3549	58.2601	295.76	72.578	98.5418	45.2636	219.503	198.761	68.1347	4.93979	89.8623	70.7265	56.9194
CPD19329	12.1634	30.8667	29.57	6.81727	11.932	8.88528	21.1027	19.9804	25.2682	50.2662	46.2923	230.992	35.4813	319.226	36.8574	45.1856	32.0429	27.9375	13.1148	11.0586	26.9662	19.816	26.607	28.3729	29.187	276.093	23.5907	25.7221	12.1541	198.55	27.1	33.1681	279.67	84.1734	6.34709	129.536	30.0259	14.2827	8.71752	0	20.2152	13.163	184.521	80.4439	22.1591	0.201659	34.7095	36.3855	31.1027
CPD19364	3.28762	1.7324	4.86087	4.24827	3.26807	3.33019	2.73236	6.45249	1.7827	0.30966	1.079	274.578	23.8688	399.771	7.19214	1.58518	0.405184	2.02521	2.4307	2.15871	3.87927	1.44694	1.42055	27.1269	1.58343	364.007	1.93079	2.64852	1.12545	246.464	4.87018	3.17402	408.087	3.20267	1.66355	5.3924	0.890605	1.34809	4.63767	3.71706	7.31012	3.37332	182.672	2.61111	3.3879	0.290698	5.55943	2.29928	1.41373
CPD19404	6.36855	4.24522	7.05259	4.59222	5.82603	6.31173	3.34291	9.6931	3.58597	1.18392	1.65013	336.526	30.8537	477.346	8.22452	2.39976	0.688505	3.53965	5.04821	7.84425	9.05185	1.42763	3.2587	32.941	3.22876	457.443	7.58833	5.11929	2.01579	318.492	8.60308	5.78358	489.359	3.53223	4.69952	5.89049	2.72403	4.93547	3.58436	2.52647	10.2082	4.04828	183.216	3.15974	4.39989	0.642155	6.02234	2.18175	4.53
CPD19440	0.117148	2.43673	4.99636	0.656582	0.858061	0.821524	2.38537	2.69908	2.0087	0.372401	2.26251	263.576	16.6762	368.138	0.207792	1.69454	0.433137	2.22679	0.577421	1.5976	2.30858	0.449061	1.13891	19.1659	0	330.322	2.6965	1.23867	0.390193	225.222	2.42212	4.33148	364.664	0.452176	1.2226	3.2116	1.14246	1.96513	2.63873	8.60923	2.11669	0.338066	178.35	0.0782593	0.64672	0.233065	3.34292	0.219021	1.29537
CPD19476	5.51967	2.99332	4.79237	3.72893	1.54705	3.97448	2.2118	3.19615	1.82009	0.992212	2.46352	337.286	17.7113	465.63	0.378803	0.907297	0.728865	0.546458	2.06478	1.19483	2.96754	2.14104	3.59347	18.5824	2.44145	425.505	2.52087	0.744421	0.492451	300.782	3.33797	5.55774	479.566	1.33158	2.24436	6.44365	0.540697	2.31478	3.02751	4.45762	2.36898	4.077	168.483	1.44861	1.30593	0.62097	6.56289	0.399273	9.26413
CPD19508	18.3022	4.46841	7.95663	28.5163	6.35902	13.2148	5.6381	7.417	4.7535	2.24637	2.64928	336.39	26.55	446.556	3.21714	2.50897	2.48211	3.35807	7.92402	16.704	8.8196	13.544	6.52658	27.3673	2.40674	408.074	2.46997	2.24154	5.70772	326.185	8.26252	4.44177	439.032	7.28655	5.69876	8.04718	3.96259	3.67471	5.06456	5.99216	5.08317	13.2552	239.669	6.42016	4.52528	3.46783	36.9691	4.49197	22.2695
CPD19537	18.8898	5.91321	8.29581	23.3233	3.71831	13.48	7.72017	6.75625	3.86474	2.24605	2.76221	291.81	29.9699	428.183	3.57545	4.01704	1.03726	5.33263	10.2941	16.0592	8.19039	19.9944	6.66705	32.3516	5.59776	382.162	4.51759	3.48425	4.25681	285.507	8.48949	2.88135	435.44	7.15028	6.50629	11.175	4.17987	3.86939	2.29787	4.58158	5.37715	13.0134	273.928	7.82968	4.47414	2.02582	35.5801	4.70111	28.953
CPD19574	34.3702	8.85827	12.0431	30.971	7.56821	26.3753	29.9118	12.8377	7.4793	1.71676	1.4462	337.399	36.7282	445.452	3.55799	1.82614	1.06969	8.24903	17.5401	24.5497	14.9502	18.4836	9.00064	36.0912	10.0327	482.939	6.80736	6.81733	4.72181	331.631	14.4387	5.56253	465.18	6.31738	9.0032	28.7974	3.95003	6.69734	3.55457	3.27103	8.16666	21.7074	247.66	5.17969	7.15529	8.82564	30.8216	6.27447	26.2325
CPD19608	17.0016	18.5663	9.06403	22.9291	1.77901	10.6808	24.7278	4.17107	8.40932	0.450388	0.72432	187.574	27.2771	284.346	4.08375	4.47144	0.785765	9.76254	4.45194	4.83041	4.88607	15.75	9.2976	22.8174	6.58012	254.081	3.98591	3.85217	6.19378	150.327	5.15162	3.92892	303.437	6.7968	4.43589	35.8539	9.06745	2.67374	0	1.2014	3.18788	16.3545	292.46	6.38875	5.16222	1.12749	22.2364	5.29776	18.7997
CPD19636	6.67816	6.41121	8.51344	7.19796	12.6319	8.49155	253.452	9.16615	6.00131	18.5853	12.8394	152.904	24.4899	233.136	13.516	4.05314	22.1139	5.23109	6.78229	10.0081	6.34184	3.56328	48.5157	38.7392	9.31606	227.621	17.8931	53.7627	20.2881	145.082	4.8102	14.1098	220.89	292.165	17.5458	339.685	8.31984	5.84745	21.1887	2.90403	6.04926	6.42398	267.984	288.561	9.48013	6.81343	15.3571	9.23844	6.49181
CPD19664	2.97671	2.60369	3.51573	4.8126	10.3426	3.56835	162.076	5.53616	4.12757	16.499	10.1453	143.016	26.3613	204.243	10.5825	1.70627	17.92	1.45083	6.01937	11.7968	3.59318	2.14558	50.4589	26.3403	6.38069	182.504	14.9659	25.2487	17.2873	125.283	4.02687	9.31297	188.993	271.334	17.9589	248.36	5.11741	4.99336	19.693	4.31479	4.81383	3.74445	263.417	274.268	5.64624	5.21351	17.4243	4.4237	6.75183
CPD19681	4.54661	2.41856	7.62939	4.90853	15.7542	2.61345	33.0173	5.59704	8.65126	5.44958	5.24998	271.23	31.1347	434.699	3.78993	5.88079	11.161	4.95874	5.69441	2.71057	6.2017	5.61902	21.0142	36.2968	14.5389	399.736	9.53131	24.7687	15.1438	259.556	5.63285	8.68103	390.688	139.861	10.2537	441.367	4.27043	6.37654	51.4348	2.52812	16.4657	3.44149	285.099	132.148	26.0873	4.89345	85.7857	13.8422	5.97525
CPD19716	89.505	1197.64	151.556	134.561	41.556	607.665	167.341	1522.11	1656.57	13.5645	10.9803	284.526	9684.68	337.577	51.978	79.976	7.60327	94.0577	63.6669	6.93314	1029.33	536.424	1849.8	3121.7	499.339	324.714	554.907	63.988	17.1664	233.576	361.951	7.6985	333.952	494.816	376.208	5897.51	35.6596	805.949	108.852	1167.45	615.55	894.363	286.613	471.886	333.65	359.174	1387.33	11.2457	338.667
CPD19743	33.1198	94.6317	27.1563	22.9037	27.3126	27.2071	40.5423	30.234	35.1056	9.97528	8.16704	371.484	61.3126	533.181	17.9884	33.3115	14.2391	33.8907	31.8481	11.6711	33.7302	17.387	48.6732	58.6309	24.6429	492.762	26.3383	34.386	14.6802	308.889	30.0197	14.2394	505.282	36.1949	15.6708	134.636	210.426	22.5389	14.8958	33.8659	45.4852	19.593	195.205	27.8425	29.4811	4.48359	52.9129	10.3469	45.6598
CPD19777	152.526	66.5716	193.859	139.852	585.504	1365.78	1349	56.2808	1684.84	196.876	205.755	414.433	1660.24	597.22	1992.56	326.122	229.346	211.359	17.1783	588.804	52.9691	336.347	509.664	915.47	325.718	572.779	465.596	1317.94	115.692	360.143	49.4446	348.467	596.723	345.527	145.378	260.634	261.194	219.111	180.873	107.947	49.5625	2014.87	301.481	359.288	106.838	2509.95	696.442	1107.3	245.796
CPD19812	0	0	0	0	0	0	0	0	0	81.8944	219.506	0	0	0	0	0	166.689	0	0	0	0	0	0	0	0	0	0	0	0	0	0	0	0	0	0	0	0	0	105.506	0	0	0	279.151	0	0	0	0	0	0
CPD19844	54.0816	82.2136	38.823	36.4046	47.6962	52.334	64.3585	13.0115	53.1045	30.9476	28.4178	275.613	53.8584	428.601	118.657	20.9596	16.6065	25.1017	50.2371	87.1838	14.7266	68.9858	76.8074	87.6132	64.7545	392.277	59.8901	25.6762	17.2616	269.453	18.5236	14.052	396.713	224.32	107.603	108.61	47.1712	72.7543	43.2976	51.3021	11.857	36.1592	199.666	215.88	25.2785	24.7756	85.007	140.472	167.586
CPD19875	299.911	308.149	745.316	348.951	187.128	312.006	188.988	690.943	252.427	242.1	125.647	218.538	520.321	315.287	953.785	312.608	226.651	379.992	2308.09	2599.51	692.241	247.305	1251.72	201.477	729.956	311.852	350.888	85.0152	62.1059	197.202	1068.56	43.2939	328.442	269.384	791.83	510.247	198.514	293.471	184.763	1345.55	281.374	208.326	271.348	270.62	446.402	127.504	1175.54	174.949	815.744
CPD19910	401.47	333.314	966.641	491.651	282.391	461.796	252.266	280.274	404.049	456.386	254.888	84.2778	182.494	134.698	1193.81	556.87	452.254	347.017	946.494	567.478	323.805	344.149	1429.32	89.4761	641.226	126.525	164.602	146.474	51.2861	94.8836	470.875	49.8529	120.016	331.468	695.792	537.737	337.009	104.945	191.72	282.933	126.939	287.826	99.3479	308.334	645.013	212.95	926.481	299.002	678.656
CPD19941	574.576	664.929	1324.42	685.91	400.496	726.717	449.722	162.733	613.981	745.565	429.286	110.962	585.201	179.568	1388.28	621.578	753.48	652.241	2247.51	1592.9	173.321	509.412	2276.34	287.893	1184.9	159.685	335.397	207.214	89.4912	98.2403	284.009	64.0474	190.392	562.685	1014.97	650.745	623.286	288.864	557.865	244.354	71.0471	421.365	274.284	513.028	856.559	530.41	1786.42	365.833	1156.95
CPD19976	20.9218	17.7691	20.6739	49.4171	12.197	42.2372	8.53603	82.8667	16.7723	8.86776	7.77887	184.384	69.6216	277.783	11.2455	29.9418	6.63046	14.7196	31.2049	8.64607	95.4292	25.8998	14.5287	137.527	11.2731	266.006	81.0272	5.58174	70.9076	171.005	39.5186	12.1561	282.399	5.78323	130.338	36.4426	4.96838	89.4259	54.6372	44.2372	136.927	47.2555	204.329	4.46524	17.82	3.20737	57.3762	6.60395	38.7577
CPD20009	42.6097	85.0853	50.8847	60.2016	50.5304	27.806	171.459	69.0845	41.2144	13.9215	9.6816	393.035	175.67	613.96	48.9168	14.9418	12.4722	54.5586	144.829	93.6199	70.7519	73.5009	69.0422	381.234	106.643	604.74	44.4988	45.0536	87.224	286.589	83.5421	15.0983	628.021	24.6703	87.2537	65.8954	66.227	27.3995	54.5328	16863.4	80.137	29.7162	105.809	31.0743	22.7388	1.64834	54.0404	35.6275	255.212
CPD20053	59.8767	73.4234	57.6418	77.9056	53.33	46.1556	103.497	46.9585	54.5313	27.1917	21.0553	233.093	222.904	341.386	94.7015	67.6772	55.0829	60.9728	210.634	171.306	56.9693	182.527	176.023	290.457	253.81	343.298	106.954	49.7444	59.3561	219.786	71.8609	55.3479	333.753	78.6112	92.3818	104.324	72.9918	69.7115	53.1312	163.604	67.1683	39.2213	318.228	67.0477	52.1014	3.4981	234.599	30.5632	566.325
CPD20083	139.551	245.616	280.196	58.661	170.734	97.8633	556.266	168.549	441.756	100.099	143.906	0	731.487	0	339.244	311.966	164.714	221.053	157.411	161.034	121.05	64.467	516.597	1163.51	182.804	0	0	406.992	132.293	0	178.324	277.837	0	483.601	170.084	2569.39	218.535	0	98.9171	1717.37	215.186	143.533	843.315	385.093	386.384	14.9496	153.162	430.831	213.659
CPD20117	242.868	960.016	541.933	340.304	95.8488	214.124	275.186	82.4687	690.558	125.559	106.93	0	849.171	0	96.1456	784.617	142.93	831.988	101.484	90.4114	77.2844	65.5019	232.85	1371.67	78.0597	0	0	213.258	148.353	0	97.0627	55.9305	0	565.339	98.8671	2986.2	124.982	0	622.947	9.50147	114.599	287.786	1265.76	431.72	756.212	9.47423	95.9237	355.61	120.803
CPD20155	204.866	100.865	144.706	152.208	45.6829	111.148	26.1812	120.443	101.505	6.22798	8.07039	295.811	1365.38	483.352	32.4009	46.0398	10.6311	104.22	52.9904	46.7085	141.888	74.1818	83.2451	2426.55	86.8006	438.285	80.7113	40.8771	28.6607	290.662	138.072	30.956	483.801	54.1629	87.3758	186.099	47.4221	113.241	16.7976	634.403	653.864	129.427	194.27	60.8732	76.4721	21.1151	84.061	41.7147	124.605
CPD20192	24.2273	95.1301	32.268	25.6091	34.6906	33.2845	22.6966	34.638	40.3648	3.8283	3.13872	315.186	47.115	437.456	13.3821	22.3572	1.57153	37.367	5.76134	2.57622	35.8312	16.8362	5.16533	103.493	7.23813	455.427	92.4006	12.1985	16.8117	312.218	26.5157	16.1086	418.251	3.28122	88.9193	55.1253	4.92233	126.557	17.4073	419.29	37.0953	19.6254	191.136	3.40733	11.7323	10.993	38.4084	3.70843	30.5495
CPD20228	4.86908	234.968	83.0667	20.4674	2.54744	56.9092	295.411	29.0846	192.667	0	0	105.677	136.352	66.8172	18.7126	102.446	0	200.532	5.99993	14.756	31.9843	43.5507	0	37.3408	90.4546	82.3764	58.1137	125.031	141.906	132.468	38.1859	0	62.6312	32.2184	115.49	10.2681	29.6779	28.5872	0	275.255	26.5592	23.4187	26.3803	22.7692	64.512	0	0	60.6888	40.3802
CPD20261	106.391	94.8262	170.598	126.041	45.9633	78.3449	108.08	39.7436	92.1466	10.0639	7.46999	21.1417	94.6229	35.0896	77.4559	40.1099	6.92189	207.295	17.7802	1.38379	33.4937	91.2507	305.862	38.9862	258.156	36.0505	19.6193	103.32	21.2163	19.8762	18.3608	24.6493	39.3521	58.3127	161.763	44.4873	25.3822	19.6086	28.6114	412.49	30.2617	81.3461	164.267	62.9594	70.2788	278.525	99.896	24.814	212.565
CPD20301	45.8359	38.8401	49.053	50.4791	83.1804	26.6874	18.7661	47.4844	18.9624	18.4599	21.3289	225.147	50.1273	315.658	5.60015	2.44656	11.5691	47.1534	32.9301	7.17606	43.7006	28.3112	53.4413	69.1786	28.8026	323.349	17.303	21.205	12.3938	204	30.5085	19.0739	329.605	14.0828	54.3993	46.7254	28.8656	25.1094	23.205	59.2811	36.3266	23.5913	209.848	13.6718	40.1502	3.81362	24.1323	32.9923	28.5211
CPD20346	1.07257	2.05253	4.57453	1.50287	1.12231	0.752165	11.1873	0.915259	3.39528	40.9152	30.9505	160.623	32.539	196.494	39.6986	2.82086	7.73308	1.18929	11.2343	135.22	0.469705	169.667	64.1296	22.6201	190.289	188.719	0.822947	16.5253	43.138	118.666	0.15294	12.2939	195.911	103.145	99.4208	4.29759	11.1138	0.899607	14.7153	200.697	0.585051	0.619048	221.403	109.413	1.77636	1.06694	126.508	27.3389	394.05
CPD20379	1.94273	2.7802	6.54023	1.88734	3.30672	2.39174	10.0106	2.23249	4.54403	134.741	108.618	310.892	26.8996	434.019	31.1973	1.19219	28.1572	2.09259	10.2779	115.906	2.32543	204.744	48.6033	21.8845	181.176	436.336	2.62785	38.4225	116.28	265.208	2.14226	14.1269	419.656	149.76	179.797	3.76917	11.6518	2.56366	66.9921	8.93241	1.78382	1.32061	163.637	157.936	2.54539	14.6013	58.148	45.7652	431.356
CPD20416	7.88524	6.97074	10.93	3.45271	9.54012	2.88006	19.2508	0.841092	8.4504	402.107	392.484	71.3078	32.2024	98.063	33.3638	1.29614	81.9973	4.68393	17.6114	109.775	4.31643	74.3067	83.8476	28.3461	119.021	113.95	0.420145	130.274	68.1224	53.6313	1.40546	16.3999	79.2409	186.693	382.009	6.23579	10.8139	2.89348	133.211	16.7161	0.336026	1.89628	200.258	193.916	4.89723	44.7752	37.5022	101.661	250.676
CPD20451	5.65075	8.12086	8.26305	4.62726	10.3666	6.26144	17.1692	2.00394	9.29236	353.665	319.318	47.7827	29.6276	75.0264	32.9765	3.47412	90.6263	5.34734	9.85693	53.3763	2.24964	35.4453	78.4812	21.5739	76.8007	66.2171	1.56408	110.186	27.9266	37.2688	1.77893	31.8828	66.5502	203.221	258.243	7.8928	13.8664	1.04639	17.8827	8.29724	1.27595	5.01211	187.668	210.465	6.6442	54.1668	16.7532	82.0483	128.619
CPD20488	1.03168	1.63501	3.24072	0.940768	0.959573	1.43549	7.07723	1.50919	1.01517	211.3	176.647	262.415	20.1395	357.195	18.6917	1.05518	21.0099	0.466917	4.07619	13.4243	1.72113	170.325	37.0155	18.2727	212.295	335.324	1.42399	45.6376	22.2541	192.761	1.80967	7.78053	339.452	138.59	240.789	3.55702	4.17221	1.00266	36.0145	2.12921	1.33429	1.11843	212.491	129.811	0.668987	31.6023	74.6123	17.033	413.58
CPD20524	2.47826	2.30661	4.94453	2.76623	2.59319	2.65109	6.28383	2.18647	2.21612	235.232	239.795	108.183	26.3683	146.698	4.43311	0.497123	24.15	1.19765	6.15944	19.0945	2.25336	56.9457	34.303	23.8376	99.3622	136.68	1.46819	58.7529	23.2597	80.7557	1.73695	12.1141	143.451	110.551	386.128	5.66918	3.48193	1.374	33.3731	3.08693	1.76136	2.1415	265.809	123.803	1.57684	88.6374	32.3632	27.8266	224.802
CPD20556	3.63934	3.53268	4.91525	2.97465	1.50738	2.48128	4.28497	2.84677	1.80009	232.668	242.218	152.489	15.2165	252.831	4.07942	0.99703	32.2383	1.92161	3.92402	13.7865	3.48635	35.4579	18.428	18.9943	79.3471	218.921	0.775652	52.453	16.5413	137.516	2.91904	4.48544	236.991	52.5106	303.708	2.55827	5.36075	1.01749	12.4206	0	1.80937	1.75041	165.957	66.0483	1.50684	36.0012	20.1935	23.9091	164.742
CPD20584	30.6726	26.6126	25.8584	21.5726	27.6617	19.9476	54.4065	12.6287	26.4464	238.894	234.434	69.9382	36.7643	108.913	23.3572	10.8291	43.6863	22.1191	15.8833	43.2222	10.7145	37.0574	49.8934	29.5941	88.6873	108.362	25.5385	100.775	83.4802	63.8575	17.869	25.1533	99.0197	181.11	228.505	28.9441	23.7149	11.0113	12.7084	251.66	11.8402	31.342	196.573	180.907	32.2847	32.0549	66.9794	68.131	97.3285
CPD20620	91.6039	93.8193	84.4739	115.739	105.037	118.64	119.249	8.45065	86.3876	530.408	576.088	78.1579	84.5629	128.177	59.0185	47.651	144.797	73.0865	35.5001	98.2209	4.18898	84.2632	141.136	117.66	124.74	124.388	131.628	220.302	214.216	87.7668	11.5536	51.5958	133.175	403.595	428.145	82.5874	62.8306	90.9899	78.8107	399.519	6.59881	95.4784	117.064	382.807	129.47	127.617	94.1985	180.943	151.191
CPD20654	59.3563	41.1358	54.2476	63.1434	69.8367	68.5757	76.1567	18.3813	57.4547	281.727	325.514	81.6287	96.2274	111.67	71.8674	31.8329	83.183	36.504	77.945	132.114	17.5936	95.94	116.011	87.3168	94.8544	120.705	68.2665	167.231	156.762	68.2153	22.2806	101.769	116.988	286.536	281.834	48.8868	52.6842	57.0112	96.6196	42.5233	17.6245	53.7422	265.643	260.253	64.4034	135.05	94.9667	129.128	100.19
CPD20701	76.8941	69.6227	86.3828	84.5042	70.9941	72.104	85.4707	66.0451	74.9064	220.874	307.037	274.512	161.265	399.149	95.3111	35.8532	70.8441	67.8672	78.9608	91.1946	62.038	122.655	124.595	105.51	168.058	397.502	137.427	203.451	287.4	232.442	86.0854	148.428	391.112	179.024	221.127	47.1636	46.7151	108.755	144.593	36.2243	49.4305	82.4277	279.099	167.535	73.663	129.9	215.123	124.892	196.936
CPD20732	11.2859	14.4801	9.35703	9.31086	6.84278	3.69838	13.0178	3.06021	9.04287	3.12945	2.8759	117.513	28.5526	210.6	14.25	7.48986	5.45976	11.5283	11.5676	18.6996	1.84762	7.54732	8.71626	40.5794	7.83787	174.283	3.05729	10.1966	3.16186	110.957	3.5344	2.33996	196.05	7.50273	0	13.5684	13.6294	1.5924	5.18364	4.17388	1.83388	7.50814	166.295	6.20067	7.56972	2.72798	19.0625	5.1272	18.3694
CPD20765	0	2.43795	14.9965	4.10568	3.06603	6.84945	1.21763	0	7.72962	9.31465	9.98664	381.57	27.3517	341.783	4.33116	7.7063	5.41691	0	3.61068	17.7599	3.20796	0	0	37.452	0	429.633	9.99201	0	0	239.152	4.17815	10.8341	339.216	4.84715	0	0	0	12.2881	0	0	6.99254	5.63724	269.88	3.91491	6.47042	3.88635	0	3.65217	32.4004
CPD20795	7.27593	6.70235	9.30959	5.09746	6.66168	5.16316	6.20905	8.0936	6.6835	0.826052	1.77129	200.213	21.8307	276.359	3.38009	1.36684	0.720583	6.99751	7.52485	4.92189	6.25882	3.81838	4.42106	23.4156	7.24112	267.441	3.43373	4.5139	2.05561	190.879	7.96642	4.3236	290.8	3.08067	0	10.9599	2.85095	3.0513	7.44951	2.20348	3.76502	4.49935	190.767	3.12468	3.87326	1.98176	6.17934	1.45749	5.38756
CPD20827	4.23903	9.74814	10.4459	3.13482	5.02086	4.88572	33.7874	9.04325	9.6293	718.629	647.066	195.931	30.5015	263.79	68.211	13.0842	114.61	5.87541	6.09415	3.5685	9.02405	191.758	183.451	26.3383	386.276	234.408	10.9921	139.356	37.8966	159.642	6.63216	22.422	259.76	458.367	447.372	26.4459	73.0631	9.77746	33.8774	0	5.8609	3.4547	228.71	335.022	4.74537	55.3646	66.6427	41.388	324.045
CPD20866	368.274	290.062	320.452	309.326	248.757	87.3994	158.658	1.52448	248.765	177.675	136.563	97.8573	203.688	141.841	531.157	431.591	115.122	517.867	23.9011	48.34	1.39706	211.967	249.361	306.959	95.6144	116.58	104.436	91.7499	38.0404	60.1756	0.909786	40.5767	123.106	172.392	275.795	1077.49	186.047	40.0289	16.2008	10.0993	1.39211	383.471	74.6675	164.697	403.516	7.78547	267.036	136.784	151.685
CPD20900	251.032	1839.31	633.545	242.247	255.076	284.243	297.912	590.318	637.89	489.991	361.139	201.79	385.167	302.097	768.289	1569	494.761	1272.17	518.115	132.383	507.52	248.302	927.81	526.516	456.074	284.695	1083.61	294.226	151.257	190.233	223.021	115.49	289.102	501.955	812.27	1212.39	301.802	559.535	301.628	781.881	829.09	218.86	305.985	442.733	605.238	64.2056	662.186	169.23	949.485
CPD20987	110.913	123.897	113.881	54.2014	68.595	44.4115	205.272	158.911	61.858	19.5878	24.5011	222.89	250.842	338.229	215.658	46.3661	7.59416	112.246	57.3687	103.224	130.798	116.351	264.583	155.766	203.503	314.673	140.665	112.207	190.414	189.369	107.876	53.7933	391.896	41.5274	261.45	101.067	43.3996	69.7702	45.5638	865.032	144.362	69.481	341.261	41.8495	27.2134	22.4747	123.735	24.9606	277.271
CPD21024	259.349	288.741	367.067	268.148	279.11	230.3	199.628	584.857	194.903	41.2643	40.5094	258.73	311.454	422.425	249.857	276.249	54.3609	293.74	232.946	28.2596	584.582	212.033	426.758	239.322	578.26	363.927	334.156	178.548	129.708	230.63	281.192	178.269	383.353	196.15	793.525	221.117	255.895	247.878	186.391	219.545	521.539	144.284	192.901	164.407	137.413	105.127	624.417	45.8303	547.63
CPD21059	545.267	1176.18	658.629	455.776	26.6914	228.786	377.245	47.8571	397.062	21.8538	10.6875	109.94	1575.59	141.509	608.844	1164.28	30.1003	1776.73	62.42	174.895	78.0372	364.312	300.76	1002.63	373.055	163.238	355.347	116.412	621.558	85.3123	56.4943	56.1886	179.185	166.793	330.925	333.444	97.9186	113.5	154.109	36.8177	88.4429	591.339	378.343	167.507	519.74	35.7523	443.974	194.598	426.095
CPD21087	310.596	267.553	116.686	169.504	573.089	244.003	629.013	105.625	280.744	1133.39	1056.26	271.415	164.38	437.781	442.505	896.743	964.38	110.365	72.9613	393.295	140.265	203.163	478.872	812.902	178.586	450.489	551.987	686.967	221.654	259.218	126.278	2643.62	453.032	1350.99	336.813	2876.72	582.097	469.002	220.017	24.5269	161.136	280.116	761.885	1324.73	319.262	13.2015	165.077	1533.41	35.2757
CPD21122	23.8325	42.7013	29.1513	20.2883	21.7068	15.2415	16.8798	51.1368	30.802	12.6745	11.0005	215.793	53.5878	343.709	12.9479	34.9271	41.3985	20.3715	26.9665	30.5256	60.0282	32.9421	15.5924	119.28	33.9716	344.372	72.5046	17.7958	43.6595	200.089	48.6451	0	357.074	31.0603	25.8253	81.7422	22.8036	33.592	27.0714	8.98186	33.1843	14.5627	149.1	28.2774	24.0299	0.576531	84.1194	18.7946	75.9099
CPD21158	122.061	18.7689	184.514	102.618	194.331	7.22349	110.949	45.3553	22.0097	6.22144	15.4469	288.392	289.175	407.094	60.933	67.8616	98.8302	147.826	71.9686	77.2604	35.8614	50.5408	121.673	126.391	126.296	416.499	44.5217	150.767	167.771	238.2	28.4207	137.68	351.778	147.733	115.807	86.6719	89.2783	18.6613	23.4128	36.685	31.6046	11.5929	741.682	144.918	96.8975	4.71337	191.059	155.028	26.4816
CPD21188	64.7046	7.18829	20.6191	113.265	13.7767	11.2795	129.4	83.8022	25.2154	78.351	80.3489	305.867	78.0726	478.648	61.6921	3.56542	1294.31	12.5206	24.2935	1.88013	72.9525	127.128	217.803	43.2311	584.088	449.124	151.421	819.588	342.754	266.72	62.3499	85.1282	468.464	25.8216	60.1684	21.4176	55.5726	68.4161	212.202	7.79367	10.2304	12.6871	224.58	21.7354	7.71239	5.75992	1011.94	75.2644	176.456
CPD21271	127.67	108.52	109.818	109.202	60.3403	71.027	40.0291	138.895	111.488	56.4358	49.4506	278.311	95.4971	488.475	128.294	72.9591	68.7097	94.5618	68.5568	120.3	146.487	122.007	99.461	81.0037	134.059	451.612	196.384	62.9704	111.671	257.828	138.502	20.9676	504.695	98.2456	200.524	81.4498	52.5009	124.5	48.6458	14.7293	113.018	89.786	169.398	79.3503	141.893	7.62303	164.009	80.52	156.129
CPD21311	108.014	68.2698	102.578	126.845	65.3084	63.9874	22.0794	97.4519	95.0972	26.3689	29.4938	230.635	104.217	383.023	87.0075	37.1458	27.8512	76.9193	97.1318	270.475	105.59	82.5004	99.3883	55.3612	61.6394	370.944	145.637	40.8398	122.985	197.616	99.7383	51.9737	417.855	73.8012	130.173	18.1547	23.9405	105.037	64.4539	69.198	89.3766	88.2461	166.891	53.1971	174.805	6.77953	72.9308	50.6329	89.2433
CPD21330	7.20561	9.96265	10.3043	5.04819	6.81905	8.54568	7.26561	11.6646	9.15465	4.94049	5.35711	286.328	24.3575	423.152	5.23147	4.52868	12.3414	9.39969	16.3872	4.41556	15.1975	5.41592	17.5133	25.5304	21.9821	414.123	8.80785	25.3696	2.07356	260.9	17.8672	3.918	415.043	16.302	10.8578	10.3911	11.8195	9.06544	24.7364	13.1787	7.40565	4.43402	163.047	17.2017	6.02534	3.51361	14.1111	1.75	29
CPD21364	71.3987	184.136	115.109	113.794	90.4989	65.957	235.117	82.9107	82.8469	125.314	97.003	285.782	153.45	535.348	106.19	78.4025	176.898	190.44	12.0936	9.29456	119.804	105.339	388.814	97.531	149.657	401.264	18.407	339.852	262.126	258.106	87.2895	138.347	481.295	104.852	202.29	91.0658	79.2609	23.4601	255.732	933.47	88.832	63.2527	178.129	110.802	82.6247	239.512	177.371	69.8787	326.244
CPD21402	54.9114	15.5326	43.0481	104.728	79.89	73.531	8.72392	15.3469	14.1607	8.04314	5.982	394.786	210.009	605.269	19.1444	7.2838	5.94165	28.2717	25.785	30.3603	15.6471	31.4557	14.626	79.8874	14.1858	547.608	11.2514	15.4939	4.95396	348.518	16.3814	14.6649	612.21	9.31365	63.7111	7.06624	54.268	8.20181	23.5248	115.973	23.0331	30.2588	194.138	13.1565	49.907	1.04303	34.4742	37.5452	35.539
CPD21442	9.59755	19.4426	48.4086	22.2183	76.193	19.021	8.84361	22.4332	23.1164	2.21085	3.79255	117.736	488.844	283.452	29.4833	8.77968	1.54285	29.0837	32.3946	21.4983	26.954	23.9936	16.2274	153.073	38.7602	223.558	12.8067	18.2791	35.0946	158.937	27.6681	21.6005	244.224	8.74364	66.9077	7.03992	62.0595	16.7997	68.3584	0	26.887	8.02804	538.074	15.6107	61.2769	0.276729	31.7537	33.8071	19.6102
CPD21472	195.336	51.578	173.519	216.854	212.744	101.138	25.9375	121.353	53.6058	37.8044	38.6783	339.694	65.0497	484.232	34.1574	23.5042	66.0862	128.756	17.6551	10.5326	122.769	89.0886	173.081	36.4443	39.3101	513.592	191.138	25.9273	118.064	325.47	141.087	27.0121	456.176	33.0093	174.829	16.3038	120.271	202.266	92.8086	197.275	128.931	85.3537	162.936	30.2302	85.0473	82.1267	53.9734	69.2658	72.7432
CPD21494	51.7578	69.3219	65.8398	53.5704	90.7666	50.5872	9.89223	54.0156	29.7333	8.026	6.96597	221.797	109	329.145	7.09073	13.7546	15.0027	88.2706	25.1115	127.342	47.5828	10.8303	21.916	198.464	15.0761	258.323	22.6003	4.63091	89.3506	204.431	43.0728	7.66822	313.164	7.35871	59.2007	20.1565	23.0834	16.1847	26.2193	128.455	45.9264	20.6437	439.682	8.31276	80.0447	0.597979	22.3002	9.77788	34.3988
CPD21535	382.137	326.334	269.958	309.632	329.213	249.751	844.536	315.564	196.294	589.608	584.526	350.252	244.842	300.332	416.63	739.028	1578.66	226.075	32.8527	491.011	356.07	912.836	429.415	857.851	739.643	284.994	575.456	473.838	344.822	234.559	137.406	2018.37	297.725	1718.05	543.395	1167.54	146.818	252.762	381.068	1210.23	440.391	284.402	295.359	1655.48	332.295	55.2405	1626.3	1134.71	1348.98
CPD21565	67.7489	50.2738	84.0402	71.5768	78.1096	55.4924	47.8026	78.3841	61.9588	45.0941	41.4342	291.052	64.7603	450.491	84.5481	36.2884	44.1371	57.9558	28.1304	106.3	81.2586	78.891	58.2166	73.2185	56.6416	437.145	112.838	44.6693	70.4533	279.78	79.7483	59.1137	483.341	90.7652	42.6924	61.1375	42.0029	93.1024	46.6668	11.1743	75.1172	65.4312	186.469	81.5853	99.0661	1.7735	110.6	50.8688	114.535
CPD21609	12.7403	195.255	65.8321	24.0881	20.4881	42.8585	904.692	73.3534	293.428	329.15	317.308	302.945	147.322	470.57	3515.53	385.438	217.033	64.6182	67.0741	365.373	85.12	1379.28	2198.54	94.8343	1916.31	461.375	132.154	613.652	1696.63	282.733	47.2862	229.57	454.637	2428.11	398.461	53.3042	559.41	175.425	1462.38	23.5458	41.8622	48.1181	179.866	2110.84	86.8349	738.334	1110.16	725.197	2260.22
CPD21644	88.6104	49.5717	154.294	247.506	553.093	80.5984	60.8385	109	85.1236	26.6918	33.5392	361.241	148.314	475.912	123.122	68.7156	49.2098	86.0989	14.3092	31.0633	95.0559	109.057	62.7435	92.8787	101.363	474.777	96.6359	137.692	237.572	280.28	93.5852	68.367	467.066	357.393	134.156	16.7652	75.7332	97.6962	197.271	84.8341	90.5653	74.1963	250.931	380.563	333.302	16.3791	231.957	360.895	59.8805
CPD21679	42.0418	40.9022	32.2567	38.3372	37.9398	31.1988	174.244	31.1302	36.9683	5.65701	5.30698	186.677	101.744	297.623	60.7627	32.469	2.05614	40.8735	24.6696	41.7959	29.4676	30.6969	52.9839	77.619	65.4299	247.127	26.7389	111.553	8.70572	167.433	25.6921	24.263	273.255	237.098	121.14	61.9212	35.2517	24.0678	18.22	3.7725	21.3095	40.8696	308.527	219.633	42.7348	9.29357	57.1288	23.1509	45.5043
CPD21710	17.9671	47.3709	33.4385	7.84682	15.3821	3.54541	243.672	21.7036	33.8547	5.43958	6.0971	268.408	42.4733	445.086	57.1856	22.7062	2.15685	30.6781	7.47584	15.9108	22.7361	20.2743	56.7132	39.9648	89.5863	417.139	17.9033	143.099	9.71502	251.812	24.4551	7.76484	502.743	88.3934	140.799	18.6989	23.8937	4.50134	0.955623	10.5527	16.3075	18.1811	276.862	79.8104	26.0208	0.928454	66.5855	28.2111	48.3781
CPD21743	35.3712	22.305	38.0156	29.3143	44.1134	32.3566	23.2105	40.7289	20.7921	15.2087	11.2207	263.287	44.0536	464.026	53.5637	45.0416	20.9572	23.6602	26.5594	118.548	51.349	27.9755	40.4426	37.0013	40.5229	435.713	67.4849	23.5174	33.5048	254.585	45.9963	28.4233	464.995	45.0445	44.2681	46.9922	27.7573	45.9495	20.8224	37.4061	43.7892	19.0951	161.851	40.5957	35.7232	1.61327	68.9562	18.7082	63.6175
CPD21777	18.9759	21.4842	28.685	22.7183	26.8306	23.5826	9.28294	27.7737	11.564	3.4361	3.27466	354.502	51.0096	487.019	10.5095	6.94905	4.88462	19.0244	29.1549	137.945	33.6609	10.1284	12.8439	49.7366	15.6181	463.273	50.375	9.4335	30.5023	273.377	30.0551	12.6559	450.328	18.7417	29.3983	24.0611	10.2485	47.5461	20.1665	52.9576	27.6784	11.3219	232.299	19.1755	25.8579	0.955761	34.272	6.88598	39.5088
CPD21812	1.26744	8.38077	6.82817	1.68244	2.72222	6.23732	21.8436	5.00926	2.55158	3.18083	4.09237	272.185	11.9866	428.868	1.55792	11.8422	1.8498	2.11332	3.1236	12.4328	5.9886	2.30137	19.1316	12.4483	9.7074	403.652	2.84345	31.8407	1.33312	239.557	5.32666	8.26266	429.887	6.80487	19.3665	5.76768	3.00878	2.0142	4.9175	42.9898	3.00188	4.4276	137.337	5.52582	1.25209	0.176952	3.80711	28.0613	4.05691
CPD21855	4.7742	8.35189	13.5747	5.48885	6.78889	10.3016	25.7912	9.4015	4.84391	7.26407	9.03979	309.968	35.9949	498.924	3.98083	14.4879	4.97876	3.49038	14.1796	12.428	8.30936	3.75403	20.8272	24.7217	16.6771	491.531	7.93147	45.118	2.54837	287.527	8.46588	12.4472	477.115	13.0278	35.3075	9.2936	4.32763	7.18722	30.0806	20.0688	5.59228	4.47473	244.734	10.3859	2.83837	2.11072	11.6442	95.5152	10.829
CPD38609	0	689.922	653.661	0	0	0	0	0	309.257	0	0	0	533.816	0	0	127.842	0	860.567	0	0	0	0	0	0	0	0	0	0	0	0	0	0	0	0	0	410.035	0	0	58.5513	646.569	0	0	87063.4	0	88.3971	0	0	117.61	0
CPD38644	45.6196	218.489	253.306	34.6744	0	44.4331	0	9.42614	265.284	4.02834	5.94876	4941.75	1305.81	3.44512	0	190.534	18.0342	243.263	0	0	10.0518	34.4614	14.6444	69.2193	0.222089	2.83157	0	0	18.6353	3.90291	10.7394	0	3.22929	0	0	446.233	0.26232	0	87.1002	624.053	9.26791	51.4041	47304.6	0	257.706	1.80759	32.7497	138.8	45.8044
CPD38674	13.0011	638.213	554.497	6.0723	0	5.06516	0	0	177.198	0	0	0	1405.75	0	0	210.856	0	672.74	0	0	0	5.53743	0	0	0	0	0	0	0	0	0	0	0	0	0	429.537	0	0	0	3650.33	0	4.16874	137942	0	287.092	0	0	97.2281	0
CPC61785	11.5745	50.7053	51.5976	648.157	38.5718	19.9981	39.6288	0	28.4755	1.33312	2.00102	0	162.182	0	21.4975	13.1029	5.48894	46.8723	22.3243	87.8454	0	27.5213	14.1883	134.24	54.535	0	0	12.9225	0	0	0	9.58263	0	10.517	0	36.1888	7.48429	0	0	216.21	0	41.2925	238.297	10.4889	30.3375	27.5996	67.4941	34.812	46.6037
CPC61821	3.25641	15.3533	32.7154	4.56283	1.89301	0.845789	0.751783	0	0	0	2.0553	0	21.9535	0	37.8656	2.37899	0.668895	158.76	7.13371	12.61	0	7.39719	0	18.9612	32.4883	0	0	0	0	0	0	4.01347	0	2.39416	0	0	1.32322	0	0	6.13628	0	0.696102	190.152	1.9337	1.59797	0	6.88332	2.2549	76.0169
CPC61861	4.82519	4.80014	2.86324	100.974	0.0548799	1.22601	1.22051	0	1.52191	0.111151	1.31086	0	16.156	0	0.77525	0.551751	0.775673	3.48931	1.68035	0.635782	0	5.76336	0	10.7259	1.6239	0	0	0.158446	0	0	0	2.71492	0	1.04113	0	2.43329	0.511485	0	0	7.11583	0	4.43973	173.904	0.560595	1.62143	0	8.97989	0.784458	14.4986
CPC61906	131.538	105.028	168.778	182.87	218.456	94.5245	59.1064	92.0165	74.9521	22.8525	23.4316	1030.87	115.835	415.153	53.4844	54.5814	38.7619	144.239	32.9026	62.1161	98.7545	72.7192	86.9462	84.0085	109.436	430.02	177.729	70.0647	172.314	1114.48	118.37	50.7872	395.749	95.4659	76.8112	50.1726	34.0103	151.456	101.817	148.526	94.6758	108.585	252.7	94.6187	201.076	9.19419	97.6854	51.0945	109.3
CPC61955	12.6058	9.21267	20.5168	5.37276	5.17684	7.51946	4.24106	2.90141	11.5878	7.25729	4.66615	524.449	86.8438	185.854	2.80363	2.61591	1.65134	9.24886	64.2412	5.66598	7.88685	2.89604	326.833	67.3218	17.2731	192.129	3.43494	2.82229	0.761078	603.835	29.9081	8.04625	191.512	7.67773	128.165	54.1267	18.5718	15.0544	5.63029	416.125	1.62973	1.88616	215.808	6.35418	8.56352	13.7735	9.65885	3.72025	23.9784
CPC61994	29.092	30.6022	19.7924	10.9308	10.0658	17.6676	12.3732	5.76825	34.8195	9.38201	4.28313	835.076	189.7	293.807	3.84194	5.88394	2.29269	7.03409	24.3798	12.317	14.9648	5.16209	68.9294	497.055	51.0909	282.941	5.91836	19.6164	2.33268	935.973	58.1219	18.0916	287.561	17.4921	713.711	739.04	14.9652	22.3161	22.4378	651.593	3.2431	3.46346	242.508	16.6822	16.8511	52.4862	23.6676	9.64858	43.455
CPC62031	24.9371	10.6201	26.5682	35.563	187.966	14.5155	24.8418	27.3355	21.191	43.1351	64.8354	1483.2	48.4185	558.283	59.2099	9.39701	279.884	14.8324	14.7571	3.73385	21.0426	39.3573	51.0273	41.0073	846.725	595.596	26.5531	235.684	35.99	1660.78	23.2604	14.3043	551.2	424.122	33.946	9.76941	29.5581	20.2957	141.385	6.68643	22.0097	11.2354	242.979	394.976	256.778	20.6554	365.178	66.5865	16.7572
CPC62068	12.3618	3.01889	17.1306	15.1338	155.331	5.12841	36.4147	9.97268	15.0251	22.7556	26.2186	1107.98	32.4909	453.044	29.9718	4.43844	68.2471	6.61627	6.96656	4.6669	8.12954	20.7551	29.1226	19.9527	669.615	482.283	15.7181	77.5582	8.22084	1175.38	8.09153	7.17587	455.595	80.4944	10.8077	3.73687	38.5223	10.8991	96.7612	4.29313	10.0684	4.91073	200.926	71.7869	105.464	3.18963	129.625	13.4096	13.1793
CPC62112	22.5351	6.31569	19.0202	24.9283	202.603	5.68363	141.799	12.8537	18.6162	41.851	30.183	1100.03	38.1962	552.571	37.3774	22.4592	44.7299	12.5877	9.64605	12.0413	10.9075	82.1403	74.9509	27.4391	654.038	518.373	20.9305	48.3719	7.01215	1315.45	9.38628	14.4718	544.652	45.6496	13.7285	12.256	78.5095	10.1469	126.293	347.986	11.6047	7.18776	190.851	38.9036	102.406	3.46083	187.278	11.1613	84.9193
CPC62131	155.545	51.5148	97.1844	145.77	319.071	115.573	148.246	38.613	84.1962	267.781	250.38	790.635	107.246	408.885	119.199	83.0124	716.458	61.4373	11.6994	122.439	41.0251	183.78	101.142	83.1396	120.088	359.419	113.748	89.8618	69.3869	979.167	43.3508	129.216	389.115	88.3315	284.227	30.8852	96.4083	68.7044	72.1824	149.598	43.9375	135.634	174.019	83.061	109.512	197.53	223.854	212.569	160.269
CPC62170	106.814	25.9008	56.2667	98.9126	279.66	70.4693	93.9193	71.0025	55.1026	24.6478	20.5097	880.753	116.666	518.503	64.1122	23.2833	39.7925	29.8798	13.6898	283.023	66.3891	156.002	51.1912	85.1989	60.1961	489.466	118.093	37.2331	69.2854	1115.58	61.3027	44.0724	487.508	19.9731	271.194	20.2558	49.9397	64.838	29.8584	1441.87	64.3469	99.2974	243.271	22.2649	67.7197	79.2772	132.093	101.906	109.409
CPC62211	121.154	464.959	36.6852	48.5027	131.163	151.105	1900.18	226.238	298.847	2944.11	2672.97	1145.9	148.097	635.16	265.058	174.146	1406.39	24.5083	86.6026	73.5123	210.446	221.822	191.212	7449.78	186.749	618.17	433.042	1570.59	20.0896	1453.05	179.487	2320.29	620.667	103.679	731.228	6829.26	447.869	357.418	358.172	28.1668	171.919	56.5056	446.127	117.375	73.2538	21.5645	189.575	508.917	42.771
CPC62240	11.7502	5.18093	21.0062	27.9498	35.9099	3.70065	26.8703	90.9922	5.38266	81.0429	83.892	345.63	28.9807	193.109	48.2157	10.4553	29.3968	6.35285	73.2632	43.4459	96.251	16.7672	18.6403	25.4958	20.9138	190.461	52.6057	46.6039	13.0947	459.414	63.4828	46.3727	202.053	17.7111	212.149	28.7857	123.04	40.8083	96.0283	5.5686	82.6475	3.92559	156.105	16.9213	43.0769	0.279965	51.1992	8.26557	17.5054
CPC62278	300.94	51.5766	1075.44	909.046	1383.3	57.8382	55.9232	96.3459	32.1461	11.1161	11.7375	885.433	106.703	568.565	17.4643	798.859	31.6371	724.112	18.4111	2.64934	88.1688	105.204	77.2646	72.8667	1346.16	551.866	30.8952	163.022	77.7805	1093.09	82.4234	22.0388	563.955	771.746	15.03	68.8268	33.3271	47.238	356.508	53.6133	29.3878	30.5285	347.91	709.763	1320.08	18.6221	2676.07	177.675	292.489
CPC62318	75.7165	58.0455	94.6952	73.8964	141.654	54.0363	32.0394	44.0585	47.8347	21.5614	16.512	638.904	47.1618	425.494	33.9646	85.3694	27.8928	107.878	3.75254	6.50214	40.3111	38.2039	80.7443	71.6545	92.5741	367.67	76.2323	50.599	94.1698	760.708	45.5942	28.4053	415.752	26.0276	260.294	82.3185	55.5156	49.9227	36.2813	4.69507	53.4192	28.8941	170.24	22.8403	94.909	1.65233	101.383	52.9667	133.545
CPC62359	0	16.4136	15.3621	0	6.50882	0	6.12988	0	10.5487	0	0	442.729	31.6589	268.682	11.9266	16.5154	0	13.2315	11.1691	14.0934	0	0	14.9746	44.5234	15.7746	275.956	13.9897	7.42724	0	549.059	0	5.25702	265.185	8.42794	0	33.3566	4.983	11.1301	0	0.669798	0	0	243.292	7.4798	10.1384	0	0	5.94406	0
CPC62405	0	15.0205	15.766	0	0.337326	0	2.23274	0	3.96861	0	0	346.728	29.5909	255.111	5.90881	5.93495	0	12.5961	9.26913	26.3784	0	0	6.26831	48.8964	7.31976	216.95	1.28255	2.59708	0	493.099	0	5.16521	243.276	2.84419	0	14.9565	4.45386	0.540779	0	366.916	0	0	91.988	3.73291	3.79668	0	0	1.74119	0
CPC62438	103.754	1853.12	507.857	152.47	12.8184	654.057	140.053	493.624	1067.64	1.34074	2.4829	493.473	878.303	432.503	13.84	876.701	0.850587	449.318	4.53572	4.8803	330.194	144.184	376.864	3473.25	100.433	373.641	428.138	45.8695	6.99208	772.96	68.3954	4.04039	437.219	6.27925	3.60137	444.636	2.6642	1030.86	89.0344	650.256	67.6447	593.184	244.919	5.53263	291.342	223.428	366.533	38.925	172.344
CPC62488	59.5667	2357.21	379.374	93.4068	4.02629	294.604	127.088	284.513	854.354	1.69447	2.15734	406.355	749.147	340.82	14.4777	1211.75	2.21718	574.365	2.95575	4.39184	256.809	188.748	164.696	2036.89	201.761	335.358	184.808	36.9868	8.32231	573.724	40.5447	7.94508	309.827	9.36876	3.79292	466.638	4.99525	278.641	23.7402	162.719	41.9093	390.424	75.8085	10.015	191.567	70.919	530.473	41.3577	239.539
CPC62517	103.653	4.1478	160.21	229.468	570.229	10.2912	48.9924	10.8837	13.7913	18.5916	19.5651	284.779	33.8435	214.783	7.94302	131.069	117.834	67.6349	4.707	4.80707	8.57664	37.02	36.8219	33.2249	45.6044	216.694	30.1914	115.496	118.659	371.36	7.15465	66.6685	213.819	43.679	19.2262	18.5002	20.9148	13.7385	141.855	2.196	11.2567	9.15496	149.254	39.488	377.826	7.53514	198.299	268.8	20.1347
CPC62563	47.3047	46.8632	41.0707	39.0059	60.0228	39.2865	31.5763	43.5229	32.6093	10.589	9.21501	680.702	49.3662	481.744	19.2792	19.0287	21.9528	47.2823	5.99706	2.65481	46.8879	42.9495	36.9055	52.0032	62.2833	477.188	89.2862	29.111	31.3395	843.857	47.0503	21.9534	497.471	27.4083	80.4655	34.0739	36.1501	68.141	35.6108	16.8742	34.8422	25.7795	162.425	23.0183	25.6492	2.84016	116.657	18.8854	118.751
CPC62619	4.4866	12.0418	17.7774	5.06981	10.4494	5.75136	11.0662	9.13915	6.87223	7.20792	10.5231	587.396	29.3839	444.883	14.4617	8.56436	12.5752	10.0872	10.5222	3.72818	8.87327	6.10268	11.96	32.1877	9.4104	426.867	15.0529	13.5541	20.9697	745.498	11.5568	18.1944	452.383	20.3504	13.7313	19.8388	1302.41	18.9368	28.4509	9.81805	7.5491	4.45505	182.703	28.6187	10.5466	3.45526	8.25998	33.8235	21.6048
CPC62655	0.89093	1.79141	7.09302	2.0806	3.53477	1.47519	4.50445	5.63859	2.74195	3.6189	4.04867	564.517	21.4842	444.722	1.69005	0.390525	3.01958	0.823236	5.39777	5.85002	4.14545	1.9922	2.88722	26.1913	2.29877	360.077	1.2026	3.1401	13.0446	628.183	5.18744	10.2943	390.121	4.01203	3.02892	6.26279	509.912	3.11358	15.8112	7.13509	4.42943	1.42837	186.241	5.30699	2.78711	0.344653	3.53105	12.1226	5.33625
CPC62700	42.6338	71.146	46.2849	40.7303	42.2029	32.2762	18.1193	65.1133	34.5067	8.21385	8.53122	678.21	66.7049	568.433	18.6191	13.0602	15.6737	84.8003	36.4167	80.7524	63.1186	18.8809	87.1365	91.647	55.5016	528.673	90.8652	19.3928	106.1	977.56	81.8623	38.9613	542.169	93.6343	43.2072	90.9298	659.691	88.787	163.691	58.884	67.9655	28.1951	234.924	95.6381	46.805	4.49802	41.4749	20.3801	332.142
CPC62735	515.172	153.755	46.4959	266.386	49.0373	582.703	114.085	28.9294	50.8531	84.5254	70.9883	466.481	52.7429	332.955	267.457	274.477	111.829	110.561	0.819125	9.06535	26.9272	623.443	235.885	160.582	72.0363	348.633	341.721	127.52	1017.38	638.996	46.9191	158.531	286.444	170.443	110.369	670.075	99.6716	220.786	245.015	7.51568	54.6154	493.645	187.278	103.025	88.8073	819.064	335.118	110.61	218.674
CPC62769	17.5829	23.2349	24.2218	24.1099	38.42	25.3862	136.208	56.3255	23.0675	54.9977	44.1172	748.263	63.8524	564.507	14.6767	6.55318	27.2905	15.192	19.4652	20.3741	70	25.8308	24.2244	95.1831	6.69592	571.614	40.1597	82.6601	123.237	907.263	76.0869	14.254	539.422	32.3527	66.0143	1442.54	3861.02	40.3782	162.31	7.97313	124.149	20.2602	261.846	26.8213	30.5218	26.5009	35.7751	60.7073	43.6676
CPC62805	144.068	52.5931	203.306	263.679	350.125	93.2335	31.1896	113.965	69.3458	132.809	148.981	637.429	183.615	533.23	47.9859	72.6331	102.557	125.974	23.2336	122.521	121.339	250.028	84.0147	148.303	48.6483	523.465	209.991	21.5426	304.945	875.752	136.235	335.163	521.59	133.423	425.081	374.675	898.601	204.164	288.328	95.655	286.244	102.195	318.244	97.7774	500.288	47.6904	235.677	621.786	87.8715
CPC62843	969.84	117.056	147.153	1977.66	90.8588	1170.14	542.297	126.013	230.294	155.944	189.444	680.801	175.079	562.689	604.074	344.73	92.9074	120.323	81.1808	488.004	162.304	1022.57	930.633	51.2594	371.845	546.528	127.55	195.109	10134.4	1006.84	153.794	3285.25	567.261	441.8	780.519	49.6507	1331.22	243.187	362.986	31.3409	171.92	1175.82	167.349	245.256	208.28	275.983	803.345	1689.3	568.25
CPC62880	44.7278	11.0616	46.8204	87.8205	20.9168	7.99144	5.44581	9.31907	14.9054	3.11942	4.09967	421.143	39.2251	379.872	12.4367	8.61652	10.709	43.6233	14.7444	7.48259	9.87688	119.278	10.6172	24.1543	247.278	357.205	13.52	10.3279	17.0013	604.555	11.4421	7.72471	354.241	20.3172	9.91074	7.20949	13.6601	11.7085	12.6398	78.9154	8.44977	14.2504	166.185	20.9984	36.4879	8.81671	423.644	6.09573	74.8173
CPC62938	2.61639	5.98645	3.34768	3.48274	0.136886	1.0703	4.34899	0	0.517645	4.99034	3.71553	0	21.0647	0	2.59115	0.68811	3.86949	4.55888	4.67487	11.4972	0	3.51028	0	22.9075	8.10092	0	0	1.77843	0	0	0	2.66034	0	2.95755	14.6457	16.8286	10.0468	0	0	0	0	0.37752	189.241	2.70917	2.45546	0	6.22176	1.30444	20.2516
CPC62970	5.12767	9.89426	13.7732	5.19752	6.73536	4.84553	10.1554	0	7.4828	12.1386	12.6424	0	27.4967	0	7.99869	6.88636	13.5132	11.2331	4.70532	10.0842	0	5.57612	8.48534	25.2398	17.9032	0	0	6.26223	0	0	0	8.26949	0	13.9568	30.1212	20.9367	16.0925	0	0	0	0	5.66712	141.271	12.9002	8.5525	0.434105	10.3775	3.05961	15.9845
CPC63000	111.22	155.995	138.898	105.918	233.748	169.893	153.178	115.6	93.8078	47.5143	56.021	476.309	281.678	431.291	179.177	95.3061	89.6573	146.563	69.6108	303.394	126.066	121.342	244.969	440.497	113.25	415.599	149.56	195.419	100.396	633.917	144.007	390.445	442.608	125.42	308.081	213.692	200.977	151.46	125.663	148.57	90.1043	90.5675	284.043	135.296	134.765	4.04273	222.925	87.549	420.553
CPC63038	57.168	56.9807	42.9394	41.0083	176.599	54.2748	35.7561	66.9314	31.3967	8.89017	8.42321	142.567	34.6046	140.568	27.7444	26.1705	11.1817	68.3033	26.4471	4.73039	75.1913	12.4654	116.659	75.5637	42.2879	111.133	46.4081	17.6832	22.9082	192.865	100.018	14.0677	144.31	49.5978	30.1738	115.21	12.606	91.1523	181.788	25.3689	1938.91	29.0914	119.453	47.9662	43.0852	3.2348	27.8387	14.8346	45.307
CPC63075	36.0718	590.247	246.155	8.42388	100.652	112.428	52.4641	0	277.539	38.2229	6.83007	0	28.0596	0	0	142.303	0	295.218	22.2248	0	0	23.0456	0	23.0528	0	0	143.509	36.3245	40.0492	0	0	77.8014	0	0	148.302	418.385	36.644	115.977	393.945	0	0	69.3977	912.026	0	172.585	0	0	26.2269	0
CPC63103	53.9059	9.77085	52.3123	70.8471	160.215	31.7406	14.4368	67.0162	15.3819	14.6042	21.4021	801.801	71.1772	555.084	36.4047	3.96792	61.0594	25.3195	107.628	20.1426	66.6953	32.0949	32.507	36.3786	88.6288	590.06	31.9118	30.5499	645.195	864.553	62.2133	47.7933	516.113	303	75.207	14.7904	80.7249	45.0078	205.237	14.7527	65.0855	24.3189	99.4146	464.606	32.5054	43.915	138.079	26.6317	69.4362
CPC63137	41.512	5.32886	31.7677	53.0142	68.0101	12.3376	7.09733	39.472	13.1409	8.42048	13.3398	507.114	34.3212	513.508	27.9454	2.96337	26.0925	13.3392	68.5454	10.6035	37.9165	17.5798	19.026	21.9816	85.932	472.221	13.2459	17.0197	505.171	793.788	33.7399	13.5947	541.6	103.987	55.5891	8.00389	54.0747	15.2203	69.4611	69.0607	36.2295	14.7178	136.231	180.018	19.7741	6.05646	97.0233	9.90473	47.5417
CPC63173	30.6475	4.27804	36.0107	45.6919	100.489	16.7636	7.95627	61.4266	10.5297	8.74605	13.9887	697.956	24.3137	617.391	28.5208	1.60138	38.1468	12.1099	67.1941	7.07355	53.1815	13.745	20.3899	17.9864	80.0189	612.741	22.5516	16.6574	591.749	911.098	39.7455	26.6409	609.606	147.394	65.9852	8.27503	33.8965	29.9611	105.15	16.4457	61.0056	10.9984	64.5122	220.691	18.5251	10.8127	74.6494	8.01091	39.8361
CPC63210	109.886	156.733	214.247	26.3949	96.9132	44.0343	116.116	34.8286	165.643	49.9024	49.9356	863.117	205.148	883.222	59.4018	66.0572	11.6082	462.51	50.2941	14.2721	58.4336	56.1633	274.71	128.413	97.2091	1097.74	149.888	37.9391	44.4436	1224.29	26.8608	174.128	1009.62	380.866	262.128	218.491	95.682	71.0992	57.861	461.461	22.4771	30.201	1581.94	427.865	100.528	0	0	612.421	34.7164
CPC63241	27.1623	98.9278	61.5301	37.1158	50.58	41.1924	43.5948	78.6663	39.9718	3.013	3.74043	544.049	99.5335	513.932	17.8074	16.3341	2.6283	52.5082	5.80898	18.2548	83.8879	29.6396	30.5539	150.922	108.891	513.131	34.3837	20.2319	25.9203	785.119	69.8335	27.9437	521.679	11.6768	47.5654	91.6814	30.6489	41.8613	30.1853	46.1078	39.1831	17.275	367.705	13.9965	45.1092	11.5125	111.746	28.1196	179.961
CPC63274	166.158	93.2151	130.208	210.036	389.019	188.39	187.089	192.092	94.1076	67.1856	63.0917	573.111	224.024	532.851	85.2705	54.0877	155.371	87.9687	17.6571	153.338	158.34	90.4078	252.271	337.83	37.24	521.693	95.638	215.658	217.184	725.811	156.47	122.571	503.289	196.753	153.7	165.181	263.102	98.0153	434.2	183.833	129.01	123.768	270.714	223.142	280.924	43.2294	139.83	280.578	70.6027
CPC63309	84.9689	32.9046	55.4446	106.987	172.697	84.2081	111.297	99.5714	42.35	48.9596	52.4917	487.238	71.2737	550.765	42.8299	30.8943	167.939	26.6706	18.3351	231.396	88.3094	49.0317	100.88	137.131	35.1586	499.049	69.4332	99.3649	128.138	603.659	69.5127	28.9556	531.37	69.3077	91.3886	129.642	156.563	63.3847	275.822	115.104	69.4147	45.199	316.096	76.381	144.397	7.27077	59.5925	169.352	60.6162
CPC63343	111.909	57.6614	62.5658	113.731	266.929	81.3154	90.8793	72.4847	43.037	25.7167	31.5546	538.441	104.462	656.837	32.5254	10.9927	61.816	72.1885	18.9405	274.177	68.1975	38.591	124.528	241.268	6.67944	620.458	75.634	70.8745	144.607	899.927	48.641	164.514	568.86	40.296	135.853	137.619	93.3581	65.3645	288.242	385.679	58.1008	45.9132	226.455	46.4771	152.44	0.894148	30.7801	111.252	54.4177
CPC63374	43.4881	29.0534	202.733	79.6742	76.1509	46.3214	24.2269	117.179	89.6528	13.4904	20.5134	561.927	125.054	541.865	500.762	2.29392	9.78779	109.171	34.2045	33.8525	99.5447	195.601	134.931	28.3987	147.441	549.694	46.5974	11.0021	1390.56	720.112	97.794	8.76962	529.864	35.9951	85.1909	6.26027	39.9933	49.5919	210.752	92.7318	91.4484	59.9673	236.444	34.122	14.3608	65.2904	477.41	26.4154	378.337
CPC63412	158.965	97.4759	63.416	124.703	304.317	284.613	135.971	110.388	219.018	696.775	658.156	370.375	122.328	414.397	345.763	61.7117	215.966	46.7765	257.142	579.507	137.199	314.99	352.373	193.936	153.803	396.037	331.764	201.845	134.347	482.775	174.619	223.035	394.878	1644.05	353.731	248.315	246.108	322.855	240.965	26.0052	160.343	211.868	240.188	1678.5	150.079	56.7817	216.313	530.019	95.8876
CPC63449	137.04	107.433	51.8433	65.9096	253.896	215.693	111.331	70.5421	187.357	607.005	679.5	289.762	149.441	332.336	249.411	33.0713	218.689	39.4684	1094.41	1723.16	88.4648	249.938	263.179	176.648	111.034	346.033	224.03	208.583	119.736	397.01	105.341	658.667	275.571	1387.72	299.584	171.63	141.651	220.507	168.324	91.4901	109.276	176.736	439.68	1420.44	117.498	48.7218	386.517	561.405	93.3405
CPC63481	7.83521	8.2092	9.40635	4.47275	2.27738	12.2103	76.3339	15.1055	14.5449	9.22495	3.6265	340.106	39.9552	346.456	86.3896	0.763209	0.536474	8.27415	56.4994	64.1995	13.3437	15.2027	84.638	51.5569	2.69551	363.308	163.033	26.3003	87.4746	486.856	38.2757	5.36488	406.872	3.68036	11.013	105.871	22.2866	64.0132	9.50772	680.805	11.2782	9.21187	441.8	2.52019	7.36932	0.769784	8.28094	1.62765	47.3303
CPC63513	33.5271	27.6807	31.0919	34.5708	47.8553	36.3727	36.3311	32.2043	18.5958	7.65185	8.20388	386.22	53.9657	412.897	56.8008	19.5571	6.19809	29.9584	16.7374	41.9449	34.1647	22.9577	42.6245	52.9619	29.5452	391.722	79.9576	35.3202	65.0702	471.66	37.081	61.0289	414.121	55.6987	80.4202	40.4279	35.6309	56.8899	16.5474	6.80373	36.1362	22.4103	271.073	50.2507	31.7972	2.28041	24.5315	23.2516	53.4705
CPC63543	13748.3	13050.7	20484.2	19026.1	28229.7	11833.9	2264.92	7329.11	3613.37	15415.9	14537.4	861.01	15224	952.697	17200.3	49127.4	35166.2	58197.2	76.0431	56.7732	8109.8	7949.94	21737.6	6608.69	6168.84	770.6	19999.1	5113.48	85137.9	999.343	8896.85	2901.05	992.236	53481.1	11925.1	1998.55	26665.5	15402	1466.75	336.398	11440.3	9720.5	19953.1	52043.9	30342.2	21248.5	15240.8	14209	16096.7
CPC63570	236.523	124.118	125.992	137.172	159.175	33.552	2.75288	147.816	19.4172	6.23971	5.01739	481.037	64.1283	466.325	15.0146	38.3946	8.16454	181.112	11.489	1.48713	119.535	207.542	72.7536	56.7624	181.563	456.61	341.994	5.18858	53.7328	522.886	96.5607	158.759	408.706	24.7585	572.184	260.779	38.2845	619.222	44.7154	1.38703	239.311	25.2539	308.402	17.866	14.3577	14.9695	352.408	3.21106	205.513
CPC63602	0	164.154	75.897	0	14.1678	0	30.544	0	66.3328	0	0	0	72.2222	0	97.2099	24.1639	0	96.5141	17.8763	17.5857	0	0	70.5188	124.851	20.9612	0	0	26.2955	0	0	0	28.6075	0	25.0646	0	183.558	34.1901	0	0	366.31	0	0	518.745	26.4894	33.1025	0	0	8.43813	0
CPC63629	60.7708	26.4495	99.3368	87.1556	248.369	43.2238	24.5049	71.0274	45.7034	16.1127	13.9646	454.216	90.506	444.601	96.5158	47.0982	26.4458	79.1421	34.9289	53.5488	65.0825	45.0875	181.829	30.2708	87.1082	444.899	117.574	37.1341	110.252	480.478	75.5485	24.4875	429.014	195.946	148.239	23.2402	69.7544	105.986	62.2749	134.483	64.1582	37.6637	179.409	172.583	155.664	15.2139	77.6111	62.3728	61.2221
CPC63667	653.298	160.679	835.344	1191.04	1621.73	572.503	38.9231	408.812	413.24	48.1238	49.3144	525.527	468.864	539.752	781.821	198.114	128.286	606.482	143.292	134.144	413.224	956.708	664.881	48.99	295.862	541.876	781.148	93.0434	196.119	607.342	465.143	124.686	488.465	950.904	311.929	27.5242	308.421	767.779	278.752	65.1029	444.514	598.72	119.989	836.996	790.889	261.192	658.942	248.803	294.193
CPC63704	37.3451	50.5103	44.0843	59.5192	127.602	33.3052	132.756	57.8452	30.3482	12.7531	11.2602	385.415	103.671	337.604	107.472	23.7398	21.9224	37.8485	58.6682	79.9206	54.6436	41.612	68.8285	89.8104	65.7604	372.301	8.29883	190.35	170.076	357.93	68.772	129.574	319.868	139.268	272.873	50.015	160.955	11.2821	115.977	200.11	47.9092	33.3698	274.252	175.227	60.384	24.8833	57.2402	514.558	64.584
CPC63736	143.235	24.9174	27.1056	130.131	202.607	111.421	229.865	3.70927	58.678	34.8787	42.2992	374.331	52.6084	400.068	189.804	78.1326	32.8085	13.581	14.1851	602.017	5.08714	233.314	232.283	56.3638	39.7264	418.758	53.4137	1206.36	91.4628	422.198	2.24417	975.356	419.349	891.904	954.199	548.867	30.149	36.5841	60.9567	1.69469	10.4755	89.4234	263.28	939.302	118.594	199.48	149.704	2964.2	45.0819
CPC63770	18.0359	15.0063	0	25.2716	18.8723	14.0534	44.9693	0	7.92968	0	20.4902	0	28.0596	0	0	0	0	0	14.8165	18.2196	0	0	0	7.68426	0	0	0	18.1623	0	0	0	33.3435	0	13.2603	165.414	228.21	36.644	0	0	0	0	17.3494	195.434	12.0487	6.63788	0	0	63.6938	0
CPC63791	4.67912	2.19816	9.01437	6.1103	9.4758	1.67415	7.55283	5.56825	1.76334	3.8451	5.49666	415.197	30.084	436.588	14.1245	0.33486	2.00073	2.1681	16.9053	11.624	5.54094	1.83025	6.03447	26.4044	2.95666	434.228	3.74481	11.1066	4.66494	470.518	8.57833	16.2416	445.062	9.44289	19.811	21.7489	18.9358	3.71098	16.621	3.7788	8.97429	1.65344	252.821	11.2275	1.61666	1.35098	3.63329	3.76905	4.66362
CPC63834	3.55836	1.48032	12.1412	7.47888	11.1701	0	11.0902	4.5547	0	5.65584	2.02129	913.883	29.0638	1123.1	27.8767	0	0	0	111.812	102.446	0	0	0	27.2889	0	943.154	0	26.8747	0	871.277	5.07393	46.0491	1006.97	7.84849	43.8884	7.50404	75.9109	2.98454	14.573	80.4633	8.49172	0	163.871	9.50851	1.96441	0	0	1.1088	4.91836
CPC63861	9.88151	7.91021	16.5174	6.22363	27.9774	10.4994	3.96112	16.4598	6.71424	2.3004	2.09782	231.615	32.9011	259.903	11.3014	8.99094	1.06101	14.3482	35.2381	45.5246	18.0853	3.73048	15.8901	29.566	6.41267	267.654	5.23319	3.58076	5.15307	256.842	23.199	4.88998	254.855	20.3504	6.03705	24.5748	13.4148	4.60445	16.5044	5.64256	10.5827	3.48051	196.979	16.4864	5.48269	3.67369	9.49423	0.948614	7.65687
CPC63894	98.1656	93.907	130.132	93.8349	40.8479	59.9447	39.9107	27.0399	75.1882	1.5577	2.5979	172.524	91.481	196.126	22.8398	78.1831	2.41567	101.681	167.66	52.9652	34.8706	35.4801	53.991	132.361	40.4583	180.541	32.027	35.7747	5.44041	191.081	31.6751	16.6081	186.99	40.5297	45.5606	171.882	99.756	19.7276	28.7642	58.1719	18.4872	79.5028	137.167	37.5358	76.1045	7.04078	27.9659	13.5384	81.2752
CPC63922	95.2659	18.6232	364.321	559.769	5288.64	38.4721	97.4787	64.984	35.405	73.7187	73.7293	448	60.5597	507.072	68.1794	1367.24	328.049	213.203	8.68792	9.97543	62.2162	122.216	88.7777	55.5896	448.431	519.52	84.4747	349.645	590.412	455.654	53.4765	118.016	514.913	2803.71	32.6803	35.3794	219.01	62.3409	481.301	9.84419	67.4024	21.5311	218.837	2643.03	5044.81	197.897	2065.24	707.546	46.0251
CPC63955	68.8582	36.5338	98.7451	65.7204	179.159	44.9892	32.6428	64.5984	16.9235	7.55326	10.3657	270.223	38.925	323.779	5.64753	14.6228	9.22442	50.5849	3.16214	4.53649	53.2234	10.0189	45.7383	70.8833	6.62114	322.395	88.1151	20.027	351.863	329.679	50.7193	10.5425	290.658	12.6564	28.6749	25.5548	108.271	53.569	49.0442	107.994	53.1223	24.1362	196.189	13.1429	157.249	16.4505	29.8334	40.6029	14.1877
CPC63985	2328.05	115.337	146.068	182.811	76.7919	833.931	38.9682	13.9166	1021.76	820.853	833.752	206.474	180.777	391.648	3.61595	26.8073	248.732	109.792	5.02407	117.382	26.7822	0	436.02	140.704	0	321.898	17.3792	67.7442	305.552	480.664	20.3478	150.751	393.334	2403.31	2239.71	1152.14	54.672	10.259	70522.5	553.165	27.7993	325.522	331.344	2140.82	270.097	2.70382	0	129.586	33.8125
CPC64014	17.9523	28.7543	25.1987	25.7344	59.9815	57.9587	84.4372	63.4404	65.782	39.197	40.8199	515.765	229.03	538.681	163.284	28.3016	53.847	14.9971	30.7601	73.8471	55.3948	31.3012	91.5419	102.364	31.5566	567.911	80.8016	158.834	1773.89	508.584	47.0843	81.6333	560.168	170.738	136.701	35.8948	1380.9	74.7441	661.437	14.7696	51.5458	38.7433	131.601	164.254	70.8599	20.0024	56.1006	116.91	29.2472
CPC64048	700.305	1801.64	1059.76	788.29	1218.75	1404.14	1329.65	235.037	1453.17	267.02	329.559	1568.68	1613.75	1246.5	1378.18	2554.64	687.947	1401.72	115.542	235.319	288.716	460.517	883.097	322.087	190.52	1718.53	1273.98	2004.98	20590.5	1302.05	210.996	2459.34	1677.23	1059.91	1423.36	166.839	23064.1	1314.83	2628.05	612.885	239.744	1299.38	587.386	1154.9	1918.48	893.86	696.789	3328.95	267.303
CPC64073	19.2227	63.2021	31.4531	18.3236	52.4913	43.2642	52.2343	189.34	49.5779	11.3582	13.7201	571.265	59.0338	600.636	38.1105	29.5066	18.0986	19.4695	11.6235	33.8922	178.22	29.0363	34.0421	161.119	19.9131	604.087	67.9269	72.3205	37.0118	591.017	20.2264	54.033	601.613	37.4337	52.9506	63.2933	71.7805	82.4724	141.355	30.2979	160.935	19.5222	159.125	37.6177	72.1933	17.866	54.3782	71.0322	14.6182
CPC64112	12.9764	42.5896	25.3004	15.92	44.8956	34.3173	54.2967	121.703	39.5159	12.7364	9.98668	349.125	61.5415	410.305	34.95	19.4231	10.6128	16.5767	10.39	51.1053	115.88	33.1616	29.3592	186.42	24.6252	372.642	54.5995	76.4168	26.3413	330.259	12.7903	47.0953	398.061	27.0386	35.8566	125.351	24.5664	50.1058	91.5938	24.6778	97.9368	13.9206	247.526	27.6442	63.9122	8.44689	46.6424	61.6027	14.3819
CPC64150	68.6889	10.094	15.7089	100.22	110.506	38.0502	12.4041	23.1628	21.0094	22.7511	26.8218	336.551	35.1346	396.145	53.6299	17.0437	55.1017	10.7146	5.43129	14.4816	23.0286	119.887	13.7887	26.7179	33.5094	370.877	7.96158	101.909	49.2752	319.768	20.8148	78.0155	383.676	101.211	84.008	6.90221	12.3952	5.85637	25.2	2.7137	32.8644	42.9862	205.463	150.955	46.3521	19.911	66.8312	196.957	9.89227
CPC64184	76.0807	9.87064	18.7725	87.6917	113.746	32.9565	14.0752	30.6638	20.41	23.411	20.119	327.137	26.682	424.694	81.3001	26.566	56.4185	9.25986	5.72038	31.7843	32.847	101.387	15.4618	21.2067	40.4583	416.931	7.03568	93.3649	60.274	316.519	23.8421	80.8951	407.487	101.775	78.6259	11.2401	12.2612	4.83096	21.4764	6.31775	48.7384	49.2861	137.866	128.642	58.374	10.2048	103.85	189.067	13.0706
CPC64217	69.8447	9.01125	17.8471	79.7581	141.66	38.6951	21.0969	22.2124	21.4279	38.0808	34.5361	544.027	42.3637	640.101	102.658	33.5824	89.4174	7.40824	4.24644	36.7388	19.1335	67.3859	13.461	36.3383	29.3421	619.456	14.3745	93.6031	55.8023	482.162	17.8126	104.323	592.876	237.085	68.4261	21.4125	19.5792	7.27752	38.4332	3.13089	32.1189	47.4151	282.393	276.789	60.8777	9.22291	82.5331	305.921	9.016
CPC64248	56.0644	9.29263	22.3677	72.1855	122.456	34.4664	39.1659	22.866	26.6096	30.2652	27.7343	373.664	31.1118	448.288	83.4974	34.5403	68.7159	8.671	4.35184	55.855	20.7339	92.0564	20.8153	37.3531	26.6533	425.212	18.4786	78.6844	49.4783	342.288	17.94	137.354	429.857	125.8	53.3174	53.2506	27.1763	9.849	28.6558	2.74514	33.7417	52.7839	217.41	136.454	51.7632	4.68409	99.0985	330.386	14.2781
CPC64280	37.0923	15.908	13.0474	23.8434	53.117	12.7378	83.187	9.95245	20.9314	15.6001	9.77469	225.466	11.1547	346.336	40.4707	35.4509	54.0798	13.6288	1.64922	17.383	7.74503	201.796	8.36473	14.6629	35.5194	311.612	12.5509	52.2738	38.051	237.544	8.99684	60.0902	366.448	55.8771	32.2893	61.2873	27.503	3.20729	9.39642	6.48517	14.1446	27.7719	74.5842	51.7296	29.7656	0.633978	121.851	220.199	29.5985
CPC64310	10.248	9.44613	17.826	8.16515	38.32	5.40175	2.79732	60.1861	7.02353	9.3687	5.02229	694.882	41.0311	693.507	11.9105	6.87022	8.35825	20.8486	38.6274	4.11052	46.9687	58.9256	21.0008	30.0498	308.281	730.346	12.4197	3.49054	7.94788	581.305	28.8676	374.645	677.846	49.196	2531.97	18.6453	46.5415	19.9718	13.7843	1.13595	94.8101	3.38264	180.722	63.8298	4.32632	8.0621	357.424	5.19698	383.561
CPC64339	210.1	112.823	257.578	156.233	277.679	137.86	42.4168	722.888	118.785	12.9567	12.6432	354.099	254.992	433.35	480.128	78.3919	16.97	217.379	745.333	196.505	744.268	196.453	116.809	108.676	318.346	427.528	212.2	58.5679	481.053	320.126	742.294	31.3854	424.893	206.161	367.331	42.2292	31.3669	155.084	39.0455	142.054	639.891	141.759	178.005	163.914	169.128	41.0379	386.682	51.0447	349.48
CPC64388	46.7201	42.6445	76.0054	4.14326	1.23764	19.8148	1.22878	0	12.2206	0.208887	1.34374	0	70.8452	0	7.05157	22.0344	1.0933	94.6154	137.247	33.1566	0	157.429	7.66607	20.6611	177.005	0	0	1.78661	0	0	0	6.19551	0	9.02213	151.495	31.5947	10.8139	0	0	80.2372	0	26.7375	256.33	5.39935	18.5006	1.56877	144.383	2.70277	175.473
CPC64414	3088.32	1441.04	2965.04	2881.96	4347.65	1157.15	21.5366	5010.72	715.81	81.171	53.8431	704.657	1376	800.1	388.61	590.797	140.144	3301.78	1014.95	155.685	4945.22	4219.17	1766.81	752.489	4025.37	863.351	7660.49	23.6912	1300.25	576.155	4454.26	1818.55	785.062	1958.94	13072.1	1822.04	669.743	10750.9	269.037	58.4675	6437.39	1080.27	260.47	1367.34	896.101	130.845	6156.74	76.4255	5234.01
CPC64452	5.26986	7.49274	10.9251	5.4212	5.86325	14.1899	3.35416	942.139	5.10316	1.69644	4.01658	522.17	30.6671	562.06	3.88494	1.3158	1.60316	4.43798	7.0692	0.909718	462.583	6.47793	48.3155	43.5691	39.4492	531.18	24.7949	1.91447	3.33281	419.226	9.36921	9.37257	512.261	19.3111	9.68324	307.375	5.61097	34.2973	237.543	0	548.003	7.636	238.533	13.3689	3.60895	4.2026	23.4772	0.748301	24.7103
CPC64479	31.3028	37.9053	37.6076	28.6229	30.986	21.8144	23.2678	61.324	20.7408	12.458	8.34799	316.834	37.0392	472.921	5.64797	13.3346	11.1391	29.099	12.3144	12.9159	60.8184	14.0837	35.0048	69.6888	29.1217	490.637	82.8149	14.4291	58.862	349.178	54.4843	23.3655	448.964	10.1295	111.824	133.885	15.407	53.8657	31.2973	14.1234	59.8714	16.1159	258.773	8.34497	29.5317	0.779678	50.3243	8.42603	56.0639
CPC64525	80.5975	80.3148	33.5756	53.8397	29.6644	101.869	48.681	6.79768	17.9238	105.265	91.5652	471.216	50.302	498.353	9.41993	19.7183	116.081	40.8244	16.1678	9.94061	8.72131	45.5048	27.3339	189.263	20.3121	462.451	71.5072	66.5341	17.5587	361.206	6.68171	65.8385	515.352	30.4896	34.6773	174.909	5214.74	79.3911	43.1793	10.596	6.86925	41.4694	302.115	18.4692	24.834	22.9957	89.1446	35.0434	101.039
CPC64536	187.523	216.776	93.4268	111.613	111.133	372.404	84.1324	60.8925	105.065	72.0969	50.9037	948.454	271.088	1172.81	19.6238	113.477	61.3577	102.519	110.426	123.215	39.9705	50.8908	104.869	795.415	30.8291	1113.68	192.406	130.348	60.8018	797.618	53.2419	110.447	1302.12	71.3752	83.4468	661.43	17650.6	218.526	234.474	0	42.4313	122.918	1618.39	92.0148	106.272	27.5131	78.9258	89.9763	59.6377
CPC64568	67.388	27.9013	45.2229	48.7778	27.9045	50.7662	12.3427	22.0751	24.4325	19.2899	27.9383	332.717	39.5012	289.258	66.6577	24.7787	16.5318	32.8835	17.3162	133.084	21.3289	31.8306	23.2873	29.7994	28.6768	288.174	26.4104	7.23627	22.3391	254.874	26.1856	22.4366	343.029	50.1904	54.8448	35.0226	81.759	31.0731	60.8209	0	22.3204	47.3116	183.417	69.5537	21.8627	15.2495	21.2652	25.8747	33.5494
CPC64598	21.5642	7.71119	17.0637	28.0296	13.3945	24.6677	5.87236	11.9022	8.95645	6.22302	7.50596	350.519	49.4665	439.473	31.7663	5.67139	5.08919	7.55844	13.682	151.838	18.7865	19.2291	10.2594	39.0566	15.0582	434.172	20.2614	4.71267	11.0795	325.375	17.0754	6.10718	444.4	20.5431	32.0383	12.5784	29.5315	18.7794	20.4815	104.268	17.5187	20.0372	254.547	33.5316	5.57238	9.73659	45.3879	12.6955	46.9286
CPC64625	11.8864	11.7735	26.0721	28.5515	20.7294	13.2311	8.93803	10.1431	8.21227	2.3991	1.92913	180.176	36.9849	310.695	27.777	1.48863	1.04639	10.7591	10.4622	190.404	15.4921	12.2951	13.7572	26.0447	3.50505	217.058	1.44763	11.9697	5.65587	123.193	8.07097	17.7891	236.624	11.236	50.4796	13.1301	23.4599	0.474743	18.5448	60.7957	7.13972	15.7898	214.665	15.5031	9.37423	4.50438	0	12.3461	37.5529
CPC64652	15.2873	10.467	13.5834	7.1401	9.49774	7.81707	5.29389	13.3169	8.40152	6.24333	5.60827	237.322	28.986	322.324	3.67196	2.09404	4.71022	15.8914	5.49435	18.0972	17.2597	5.90075	15.4816	35.0084	7.88881	303.536	16.8339	4.5702	15.3817	183.402	14.1917	9.12627	330.808	3.77575	16.9213	4.36563	27.7595	13.0892	28.3692	13.5032	10.2605	6.89316	232.946	5.21263	8.79107	0.844833	13.6324	8.73319	8.80418
CPC64680	13.7836	6.39214	21.3947	15.1974	26.895	15.4499	6.7607	12.5333	10.1333	9.93657	10.7818	307.328	22.4107	368.221	5.44422	3.71423	11.9053	7.69547	3.89817	16.7772	9.27691	7.36247	11.5332	27.1485	8.04569	362.535	14.3513	5.6317	11.3835	228.481	13.7741	7.10157	319.72	10.4039	9.64722	7.86252	39.9408	12.4137	27.7622	5.74821	11.401	7.71628	165.884	12.378	16.8403	7.11784	5.37334	12.0401	8.12038
CPC64707	158.198	28.703	44.3204	148.368	158.499	126.476	18.9583	32.4421	65.9317	24.022	16.2368	345.843	45.5105	398.532	54.2188	28.0521	12.625	19.9625	15.269	91.426	35.6105	169.934	48.9396	45.5337	30.7361	412.919	37.2728	39.348	42.7377	270.711	34.4338	42.0409	385.337	264.181	14.9624	62.5064	46.1738	35.5484	40.3668	8.35804	41.1392	124.206	209.031	271.52	108.05	15.2675	115.855	152.777	14.9861
CPC64729	516.412	206.065	127.312	461.099	623.842	477.448	171.482	72.0172	201.036	135.628	105.745	427.982	100.057	495.28	217.887	119.782	74.2474	97.7202	29.8724	161.737	83.583	552.824	116.522	165.448	49.0125	493.284	148.138	370.142	157.047	362.577	78.2923	205.189	475.887	936.565	48.403	862.605	84.3555	146.578	147.441	7.67035	97.6017	390.687	426.861	1019.54	381.316	113.196	237.474	780.816	33.2574
CPC64764	13.7137	8.52322	12.1207	13.0804	7.82317	13.4214	3.39867	14.1697	8.60821	2.71372	4.78658	412.39	275.688	501.652	4.29838	3.25908	3.05449	9.02942	9.67097	2.50362	11.1248	8.55033	16.4649	109.182	6.39469	519.931	9.08532	5.11628	5.43451	369.348	12.4278	9.77462	530.264	5.42088	18.0273	21.4288	16.9189	9.97784	9.13504	17.7467	15.0396	10.6488	220.214	5.18773	8.11802	5.14988	8.64393	6.38411	12.5606
CPC64790	5.52757	5.09626	7.73096	3.76791	5.47126	4.88907	4.09735	9.56119	4.99188	0.897049	2.26298	429.437	210.574	565.485	1.7666	1.83356	1.56503	3.62855	3.80454	1.13186	10.5222	4.19958	3.38896	114.251	7.70928	554.081	12.0568	3.23447	6.26145	388.827	11.1837	5.61583	544.151	2.22419	10.8667	14.0722	8.01311	10.0242	3.36507	7.31935	14.1248	3.16156	157.024	2.52829	4.0687	0.759558	9.47355	1.92413	12.8025
CPC64795	2.58138	3.30022	6.55206	1.32329	2.40462	2.20762	3.2181	6.39341	1.91	2.00145	2.50348	420.873	274.46	521.851	1.82406	0.745137	1.16394	1.99462	5.19806	1.33563	5.23866	1.36762	3.06052	256.71	4.87349	482.527	4.61604	1.90204	2.09707	352.856	4.66837	4.19028	488.752	2.46491	7.28759	11.2858	5.98657	5.33354	4.1256	2.49146	13.5225	1.09015	145.315	1.93476	1.39031	0.417532	2.39552	0.627797	9.22452
CPC64825	49.5845	7.28036	31.8462	84.1898	10.9872	22.4997	6.3027	47.2899	7.69424	4.94507	7.95274	312.299	66.7048	496.319	55.7025	20.7118	4.31369	8.31636	11.5013	6.18752	26.8235	32.7967	8.50698	56.6664	21.6741	368.451	5.96776	10.5738	50.0323	327.99	9.98165	6.47069	382.685	49.8579	122.867	14.7623	44.0894	0.489276	1.19453	13.1909	44.7463	17.3954	963.96	53.3888	17.3902	0.773711	55.4879	8.36154	40.3151
CPC64857	50.8894	3.02437	24.2413	76.3988	80.047	18.5389	8.10188	80.9296	5.23031	5.25236	10.8871	322.74	23.9058	355.974	49.0406	14.7745	6.71988	9.94545	15.4736	5.50797	54.9908	28.7122	17.6696	19.0066	25.5788	368.983	1.69029	8.98468	37.1473	275.7	25.9158	47.6513	367.678	85.6408	159.268	5.57497	25.3784	2.2173	11.5034	14.9446	57.1167	16.5294	130.696	100.002	12.4051	5.25945	62.865	10.297	71.2528
CPC64889	52.1639	7.72904	29.2576	76.095	97.5763	15.0333	9.20525	121.954	6.59757	15.9009	15.4244	584.168	43.3566	706.027	46.2633	22.552	10.5682	15.8467	7.92482	5.41388	73.5384	7.30445	17.3678	36.5336	46.4621	624.617	3.65512	11.8731	68.4276	395.293	40.7569	9.24737	648.008	66.5901	124.745	10.5485	27.0038	4.79473	13.1692	133.306	114.497	19.2465	367.793	74.4688	12.6235	1.89552	20.3911	12.0238	33.5812
CPC64922	102.697	39.7325	22.6302	88.3771	59.7744	63.3164	78.2039	13.9485	36.3472	66.1996	79.3369	276.755	42.3396	333.532	67.197	50.1924	79.4223	17.4876	7.27655	22.9531	14.9912	107.384	36.1929	42.9887	28.3526	292.954	12.1112	235.79	56.3689	198.682	14.4607	164.703	315.939	364.875	58.9481	100.887	23.682	11.9873	38.9044	90.4703	17.5931	77.3017	243.427	405.746	30.993	21.9072	61.8674	465.77	19.6361
CPC64950	101.595	48.0594	322.206	135.047	188.023	135.949	46.9092	206.287	69.1345	12.5911	14.0994	415.496	167.455	452.041	79.76	21.9625	19.4041	87.5235	33.1077	42.6125	189.716	182.112	374.484	38.9819	97.2915	478.008	128.483	15.356	606.589	356.799	226.101	25.6287	467.877	72.7652	183.385	69.4674	39.4319	128.455	137.34	148.154	302.222	111	119.458	74.5729	140.89	44.6099	208.471	21.7632	504.763
CPC64992	365.999	259.428	373.624	516.993	46.2207	439.055	29.9248	86.7903	114.566	121.146	118.921	209.464	1694.36	173.19	75.2787	168.89	247.04	451.573	130.818	472.469	53.6433	600.464	559.36	1398.67	160.903	163.28	309.489	6.72833	1313.03	87.5222	75.1597	78.2312	219.637	216.962	515.585	172.215	33.485	301.996	425.657	12.5905	79.2181	430.623	575.176	227.144	257.38	15.2622	451.944	69.3994	1132.85
CPC65015	52.1494	142.967	149.83	100.893	42.2958	111.32	28.7434	148.212	76.6987	3.00574	3.71836	412.007	113.296	457.378	45.0249	66.2812	8.26928	135.661	8.73846	3.80226	131.865	30.5293	74.2467	53.4079	47.6292	459.597	31.065	22.4122	39.1549	332.432	82.6058	15.7322	453.984	15.3404	28.9826	88.1183	15.9595	40.2626	17.8723	51.8071	88.9674	83.0128	198.016	14.285	103.232	19.2453	93.3977	18.0177	83.5415
CPC65036	271.036	70.6843	283.65	559.444	784.798	170.105	57.5453	314.857	70.8974	399.423	430.309	402.051	405.544	479.766	933.902	310.588	545.691	390.004	15.9976	27.2645	387.748	263.377	302.252	328.378	220.022	485.519	954.736	24.4265	1344.09	402.769	434.865	131.373	495.12	395.483	1315.34	211.338	508.375	1094.61	1142.65	9.01292	475.358	151.831	476.32	296.091	450.138	36.8546	253.476	342.932	284.589
CPC65070	28.8045	24.5773	45.1291	21.8275	43.6726	26.6239	10.6873	31.8534	26.1683	6.38474	4.34096	365.741	58.9884	469.896	42.8377	21.0648	11.1391	34.4532	22.8178	28.9493	38.9366	12.2058	65.0088	28.176	22.7513	411.074	17.5402	15.0951	18.6009	367.837	35.31	34.5048	472.594	28.2006	28.7229	14.2563	35.4719	17.38	30.9963	147.05	33.2173	18.5192	353.524	27.4893	34.8863	1.26698	36.3453	24.4538	34.1258
CPC65103	12.6355	12.7887	12.6183	11.3893	18.4617	11.7065	11.3979	11.637	9.45086	5.38827	5.86452	369.273	40.9039	443.266	3.29126	3.5967	2.70623	6.89543	16.2347	36.0744	12.99	5.06999	11.6102	43.9207	3.81682	429.063	16.9134	9.1939	4.65129	307.429	11.8925	8.04768	408.559	23.2812	11.9515	21.4471	20.334	16.64	36.6022	6.31546	11.8198	9.41239	256.301	19.9445	15.4822	2.70799	9.89361	9.41103	5.11165
CPC65141	155.435	495.962	407.513	185.319	221.977	206.953	114.929	379.191	210.315	28.4876	15.798	570.077	314.414	650.926	59.654	96.3066	35.9902	424.389	161.072	198.068	457.063	112.927	256.865	498.06	253.548	665.701	342.211	75.617	77.7097	546.46	399.873	15.4247	552.511	236.849	189.103	190.939	366.154	377.372	316.389	40.1788	358.291	126.928	130.59	222.537	241.22	27.2556	202.816	43.7159	350.24
CPC65175	110.572	159.303	195.805	126.595	166.999	156.964	69.7047	237.94	124.364	25.9749	20.1904	490.222	160.786	579.067	52.746	43.0564	35.2824	108.168	205.079	276.856	243.26	53.471	190.654	314.883	109.781	549.009	176.438	50.3835	59.705	458.098	268.332	11.1677	555.74	127.01	71.5985	142.898	99.252	201.415	129.613	226.175	175.107	64.5925	221.034	126.327	138.226	28.7387	145.73	43.0476	204.502
CPC65211	87.5039	180.747	182.474	88.3717	191.373	114.775	44.6773	273.344	87.4438	12.3108	12.4657	605.035	206.57	580.786	40.6156	28.0091	13.6368	132.329	332.911	470.711	283.767	61.1476	188.7	467.412	81.3653	646.349	208.389	43.3157	77.7014	546.867	279.261	16.5351	585.32	81.6042	54.7637	163.532	45.8604	227.062	182.015	949.725	230.731	49.5816	242.29	91.2261	115.652	24.0312	142.085	31.0304	240.366
CPC65248	86.8747	88.1606	81.0286	94.8652	78.4787	127.175	72.9557	175.826	104.449	12.1703	11.871	675.981	156.988	724.066	25.8613	4.4288	14.0488	58.1364	15.2171	10.4683	161.387	60.1371	96.9694	129.914	39.5721	713.456	121.179	28.5669	136.842	614.762	155.461	43.9037	714.25	15.5711	186.395	55.9086	37.582	146.382	76.0384	123.999	165.573	88.4691	295.228	16.1531	47.4829	28.348	61.6067	22.0653	91.9086
CPC65285	66.2064	125.869	74.5923	103.216	63.4839	63.7802	102.396	115.402	78.0859	9.4577	12.1937	446.28	255.746	486.827	60.7882	48.7307	20.051	84.2922	52.2076	38.0056	93.7586	50.6711	150.481	180.509	53.1715	499.521	72.7199	91.1312	142.246	391.389	101.816	52.6352	481.033	98.5564	45.3419	40.9804	37.8749	85.8535	134.415	25.5476	73.9138	82.4881	310.344	89.7402	67.1116	54.3953	78.4508	56.68	80.5792
CPC65321	114.261	349.581	277.849	236.52	354.12	346.73	1088.23	395.203	347.689	21.7314	22.275	599.998	477.716	594.306	53.5884	196.09	94.1587	217.644	9.62723	23.7907	256.932	129.872	1242.31	550.665	60.4748	595.223	207.243	649.518	337.166	479.605	115.902	33.748	553.691	205.956	39.3427	163.808	44.0484	244.723	576.705	256.928	211.952	286.306	220.19	207.162	550.329	1683.96	145.056	167.791	74.345
CPC65355	6.86016	65.2212	17.1651	6.40824	10.7674	11.0649	69.3115	1006.22	34.2634	31.8394	33.5648	634.605	38.422	588.064	26.0537	22.0115	20.4607	17.097	6.59369	2.07901	604.853	17.2976	43.1293	302.451	89.3522	560.709	57.4314	75.0924	8.49248	508.897	13.8579	20.9685	591.226	72.9571	76.1079	1642.88	44.6015	80.7846	700.603	18.615	892.448	5.45521	146.689	57.9274	10.2507	6.91512	45.6777	25.6233	46.652
CPC65386	2.15823	8.18503	7.79204	1.33622	2.80977	2.99182	16.3938	214.964	3.31008	1.7019	4.27661	545.032	38.7696	523.462	4.83718	2.11206	3.15479	1.51059	4.082	1.90135	80.0624	2.50118	7.31944	387.931	4.50672	511.472	1.49762	13.9499	1.37921	483.388	2.36177	10.1141	530.05	12.2052	9.71441	696.996	11.0133	1.26293	201.342	4.25607	169.93	1.30359	280.635	12.4061	3.10335	0.998557	7.16131	13.1374	4.16247
CPC65420	2.88462	11.3458	6.71071	1.83722	0.1372	2.75851	18.1987	11.4126	3.11299	54.186	24.4298	305.446	11.6275	404.847	3.64368	4.13813	57.2059	4.98473	1.61572	6.35782	11.4841	101.529	0	34.859	22.7346	369.719	8.4954	13.4679	14.4121	487.52	3.55234	5.81769	433.455	101.655	7.71286	263.791	10.2297	3.9591	5.90689	2.96493	21.9927	2.27031	153.445	101.958	4.92219	0	179.598	73.2161	21.7479
CPC65444	1505.53	919.408	1303.68	2479.37	846.199	1997.08	2947.81	164.467	1035.16	1180.12	949.245	395.058	3128.96	396.787	1723.75	624.331	1072.13	887.501	84.1884	3538.49	181.976	1146.06	2692.21	3951.16	148.613	389.948	1069.53	1039.1	529.762	376.84	195.37	620.994	396.37	968.789	1375.88	618.647	3298.48	847.493	956.98	1762.53	265.39	1707.69	270.344	892.565	1039.74	1139.44	454.199	1489.09	313.33
CPC65482	2143.27	1300.78	2327.47	3473.19	3091.47	3505.9	900.472	2006.77	1922.15	450.175	357.411	581.186	1221.14	526.73	1536.18	1044.01	1082.26	1601.75	1081.16	712.757	2019.99	2495.2	3202	608.878	1822.42	536.497	3184.11	900.584	1472.26	524.427	2035.47	244.76	561.148	2511.58	816.925	816.79	966.154	3842.28	1766.33	83.9066	1561.44	2748.08	194.954	2386.55	3046.87	4043.05	3517.41	2499.63	2677.34
CPC65518	96.4735	146.478	187.234	80.4976	356.663	118.4	293.636	241.033	165.718	181.518	166.276	675.533	248.888	593.761	186.464	78.2974	125.618	114.581	62.3648	724.519	218.817	78.9075	217.27	497.863	82.2121	617.337	229.965	315.209	163.748	607.457	136.645	256.894	596.668	275.522	135.998	246.802	218.682	249.092	169.953	167.843	204.071	75.3093	338.939	269.349	219.964	8.69758	150.009	374.878	97.7571
CPC65576	49.9345	53.1952	69.6636	42.1767	120.249	40.3631	88.6257	36.6373	53.5519	1117.09	959.896	347.749	69.6998	400.257	199.494	177.661	582.78	58.0297	12.6514	318.923	46.2386	45.021	78.2643	98.7189	41.9033	389.505	85.7369	107.148	72.2797	457.07	47.2465	284.711	360.174	364.253	43.8338	247.022	156.731	78.8713	50.1702	19.7864	52.1046	46.4627	353.979	370.994	77.8049	1.70217	33.2928	377.942	55.4735
CPC65619	407.08	1911.53	620.692	149.728	30.6157	136.79	153.304	80.3303	285.244	299.253	179.209	552.195	302.806	523.712	142.909	301.112	117.588	1849.85	12.5406	19.2762	66.8513	117.034	24.7353	360.967	220.572	387.398	167.014	234.43	430.073	576.822	114.278	159.923	736.353	106.622	120.694	1888.63	269.833	53.349	83.3583	1524.59	39.0319	372.006	510.027	98.5802	536.544	0	169.406	104.649	527.498
CPC65656	7.94526	4.18673	15.2974	9.91347	24.2483	10.0823	2.95579	52.3347	6.83673	3.24735	19.3424	622.705	54.5647	489.861	7.52747	135.078	43.2254	8.39036	13.9399	11.638	32.3089	7.63829	4.41395	38.2517	2.57718	508.449	438.373	1.37159	282.786	518.093	19.9072	7.20442	483.748	50.1741	561.449	3.35107	9.22433	145.275	28.743	5.56096	25.9645	6.69659	201.09	42.4873	17.1689	42.5536	18.7139	6.50773	7.00751
CPC65694	14.646	4.12329	20.0795	18.6618	40.1881	24.5135	4.96456	59.9974	10.7386	2.48498	48.9619	656.231	67.4277	547.392	7.3776	168.39	103.068	9.32194	18.2111	27.7577	31.827	11.9861	9.03374	42.0774	3.56202	526.511	760.173	2.94081	568.517	650.453	20.4739	45.9727	516.513	91.1291	918.155	6.90506	9.49335	211.429	63.334	10.7559	28.4348	16.2167	175.962	76.7653	26.6745	36.5621	21.4651	4.99115	6.7275
CPC65732	87.3966	108.813	167.803	96.5625	71.9468	82.5606	46.7968	112.803	86.7658	10.9537	31.3171	580.153	145.471	477.15	26.2999	280.314	57.3307	164.737	97.6586	44.8553	93.2822	39.0252	117.249	179.372	31.0365	445.17	295.625	31.229	200.196	545.423	99.8302	83.1027	444.236	71.51	342.373	120.228	24.2482	205.853	129.572	167.344	76.8367	62.9772	102.678	73.0328	106.871	16.7228	68.5314	51.3426	58.4513
CPC65761	0	43.1789	25.3815	0	41.4321	0	27.6995	0	24.877	0	0	0	37.9999	0	9.52382	67.9357	0	17.9999	24.5404	10.4731	0	0	11.3891	112.899	11.2442	0	0	28.6663	0	0	0	71.4694	0	18.087	0	194.92	8.14	0	0	5.29799	0	0	218.335	17.8431	14.0985	0	0	56.2155	0
CPC65789	15.0146	5.61161	36.5049	22.3321	30.9808	7.22603	6.03918	46.1797	8.63117	2.38225	13.4091	558.224	51.1529	428.061	7.54824	116.512	10.7615	27.5356	48.5302	2.12913	37.0519	12.5165	13.0751	28.3762	27.8435	427.897	132.11	10.2483	33.6301	583.969	27.2772	22.1173	412.088	35.4856	313.092	7.19627	7.92819	47.2756	19.2366	2.95036	66.0919	6.14027	216.856	24.3786	16.3562	7.72082	29.4039	11.709	7.54662
CPC65827	19.9581	26.8785	24.8151	18.9593	7.34466	29.455	1171.3	59.0307	18.0701	197.324	122.785	647.298	107.754	546.6	19.2005	48.0415	565.949	13.9317	5.6273	103.54	38.1455	12.1025	113.46	62.2607	12.5684	461.654	33.0199	2164.44	967.987	743.91	18.9322	1571.25	496.039	145.678	1144.47	11.0572	37.5253	17.5908	457.519	3.82458	78.823	18.2222	208.015	178.072	14.1926	737.038	24.1323	218.613	50.0289
CPC65863	11.835	10.2789	14.8773	12.4131	10.5009	22.6499	744.385	55.4275	14.2409	80.2318	68.7216	672.201	104.337	480.342	13.2073	35.9498	187.317	6.30384	14.1147	325.579	30.65	14.8571	53.8295	44.9831	11.8932	473.249	25.6075	1183.17	924.87	723.677	12.5581	1976.66	510.12	126.15	679.889	7.58965	20.966	12.9741	246.67	7.23823	66.9274	10.053	265.109	143.446	8.86429	755.438	26.3333	277.687	56.4411
CPC65900	3.99981	8.19807	13.481	4.16918	8.47267	4.21884	9.52686	30.6769	6.43375	0.982053	1.49623	768.591	46.443	515.416	2.95614	5.70876	1.62316	4.71324	3.90696	2.21737	13.3507	3.42798	3.08245	28.617	9.81684	494.32	10.1466	3.75767	5.23965	815.697	4.72965	7.75527	472.146	1.96347	12.3102	10.4923	2.85419	6.79142	5.39372	4.68773	25.9749	2.58069	168.08	1.49895	7.05521	1.77914	10.2075	1.91513	5.93306
CPC65953	75.0067	40.6699	58.9487	68.6878	67.8293	82.0852	54.4587	151.384	57.4327	17.4141	14.5214	884.077	131.443	530.07	52.9022	24.5661	24.6686	26.0321	30.9821	42.3549	108.876	26.0242	86.0313	305.565	40.4459	537.06	86.6964	65.7724	52.8669	917.135	75.0075	91.9253	540.225	84.7329	60.1024	40.285	87.84	138.663	73.9199	92.9036	79.9214	43.237	159.051	89.7055	69.4784	7.26566	74.8201	61.1007	53.1961
CPC66001	58.6295	31.842	39.2551	51.2907	45.789	64.6325	30.0838	89.3007	32.5016	7.13096	7.18205	779.96	139.121	485.068	24.9789	17.4308	13.0065	21.1046	20.8153	98.8312	74.1607	19.8035	34.1999	496.588	28.5187	461.55	59.2259	36.4509	50.1225	913.274	47.2769	37.3239	484.845	27.7936	40.9854	52.825	24.2796	91.5365	22.6889	104.331	54.135	33.381	273.823	30.4026	55.577	2.38921	33.6227	31.264	38.992
CPC66027	30.7828	18.2942	48.6014	45.2756	36.7117	18.7714	7.15074	267.737	14.879	50.2446	47.7874	538.076	31.2331	343.712	10.9655	11.817	29.6909	38.4636	24.7384	13.9064	174.786	26.1407	32.5295	63.0503	20.7197	359.055	27.0579	6.64252	24.8367	728.238	54.799	24.0361	409.487	23.616	105.938	22.9828	11.8869	22.4511	43.4585	2.16172	82.8467	16.5528	175.066	23.1187	19.6326	11.4116	23.6427	32.8869	21.1418
CPC66060	13.1341	18.0283	20.8913	15.6027	15.9507	12.4587	14.673	21.2784	13.725	5.24419	5.47836	705.528	38.0536	377.668	27.7798	12.9743	9.67708	12.1612	16.6927	182.913	22.472	16.4579	28.6839	32.845	23.2798	343.864	23.3947	24.5353	27.5794	876.623	18.6376	10.7917	381.349	12.7002	30.1293	20.1377	9.90044	13.198	12.4729	4.12491	17.8239	11.6271	158.819	13.0975	19.6505	3.45036	40.7384	11.7045	31.2211
CPC66089	7.08185	13.407	15.5836	16.5383	18.3109	11.756	14.6718	18.655	9.61159	2.61015	3.14826	916.274	64.9085	435.914	18.3872	3.91401	5.31273	10.8927	28.9623	136.859	18.7652	7.08178	19.9565	63.0998	11.4402	425.422	16.7123	22.1696	28.4596	1031.29	13.1715	15.9386	386.821	7.52706	29.0182	26.406	7.6321	14.8065	21.0168	15.6657	11.7917	8.09578	296.942	8.63915	15.0717	2.99483	22.4542	11.3215	16.1724
CPC66128	99.1521	32.1703	91.1592	109.052	116.382	50.3312	15.3778	77.671	46.1833	42.5535	41.4758	786.352	57.5075	407.054	194.318	27.6046	71.633	50.7324	20.8576	207.197	79.0301	138.673	91.1528	22.483	59.6011	344.855	93.9368	35.9699	111.374	1009.78	68.0885	125.016	416.773	93.334	244.035	19.9473	55.1247	57.9007	54.5392	15.0097	66.0776	66.3257	98.8984	93.176	92.8934	17.6078	143.641	72.3925	66.9757
CPC66177	162.2	45.9354	125.305	176.329	181.059	70.2512	21.1111	99.0291	79.7631	43.325	37.2717	946.73	51.4213	467.007	439.014	40.0832	69.7026	72.5223	29.7168	368.39	93.6813	121.85	91.6399	15.9596	59.8861	446.658	164.891	58.6164	187.968	1270	96.354	52.2783	504.671	116.777	272.355	23.234	75.2113	80.0862	42.3636	85.1195	107.589	98.2085	96.8326	117.843	155.975	15.0998	118.77	88.4202	64.9737
CPC66211	514.009	248.773	515.825	193	1121.39	282.714	94.9324	2.8668	341.2	78.3173	83.9673	534.704	587.996	276.613	1760.89	154.623	93.1606	532.161	115.914	2046.43	0	420.684	538.915	107.351	1851.53	227.35	558.492	248.656	699.368	853.059	4.79042	4912.79	194.463	192.659	1386.52	63.7627	278.486	315.591	275.175	4994.85	4.58128	349.019	873.681	267.072	567.523	0	31.9559	422.924	92.8708
CPC66245	3.54386	1.51308	5.09124	2.02544	1.95168	3.43352	2.26712	9.31101	1.90662	2.71757	3.44338	942.543	23.178	354.499	2.77079	0.183954	1.72407	1.32953	11.7792	10.5279	10.2612	9.29475	22.4401	19.4297	10.9726	361.576	10.614	1.90173	3.06744	1095.65	7.7461	4.91372	360.78	3.72826	10.9716	5.99843	1.87583	9.81665	21.3885	7.11728	6.64487	1.52507	198.572	3.80036	1.13266	0.587541	7.98375	0.900857	11.3435
CPC66286	0	0	0	0	0	0	0	0	0	0	0	0	0	0	0	0	23.8127	0	0	0	0	0	0	0	0	0	0	0	0	0	0	0	0	0	0	0	0	0	0	0	0	0	697.878	0	0	0	0	0	0
CPC66316	165.498	239.491	240.217	199.167	199.242	174.713	108.429	192.666	169.585	11.0783	8.33955	828.78	558.556	312.886	73.586	71.9584	17.6828	225.861	111.561	423.015	209.196	95.2172	116.781	478.224	55.0989	390.135	203.481	65.1846	155.406	1077.22	182.699	30.8428	344.787	78.3785	138.235	154.803	38.5057	176.124	114.786	79.2225	165.471	197.073	239.831	75.4894	297.916	34.519	76.1718	49.0744	168.489
CPC66355	58.285	59.3085	78.6468	62.4604	67.8411	63.4943	49.1162	40.9849	39.9117	8.39257	7.15229	1196.68	57.3449	523.932	22.1537	51.9422	15.7683	48.897	42.7928	72.316	49.9149	16.9968	76.0139	110.838	28.6101	467.844	67.6948	52.7626	94.0234	1771.71	52.0521	12.5774	498.292	33.2588	18.3044	98.5026	31.1933	59.6169	35.5558	204.354	32.6787	41.122	261.319	35.6807	117.719	15.488	43.4639	35.8806	50.2456
CPC66395	101.176	62.6068	70.1027	83.3655	234.927	158.897	227.029	139.808	79.9119	6.06376	5.02376	849.061	460.187	332.667	44.8162	21.7923	12.6249	52.8216	480.034	152.253	169.541	230.25	1019.93	392.974	524.086	331.966	42.3864	91.4005	19.0379	1065.27	356.672	38.2436	326.024	224.705	27.752	1294.8	504.119	97.6777	485.405	600.835	48.0485	71.6074	195.398	231.691	27.5345	75.0909	697.607	53.3165	3031.76
CPC66433	39.3171	25.2866	37.9708	34.1942	25.831	31.2959	11.4556	103.93	24.5881	10.2957	11.5519	1188.44	100.98	533.339	31.3961	15.8969	37.3867	43.1304	50.3977	26.8778	129.258	24.3972	48.8787	54.0082	42.6771	500.795	47.292	68.6044	10608.6	1676.21	128.961	377.845	499.926	33.0183	96.5793	34.3092	23.5513	41.8844	2320.69	6.38691	121.174	40.8637	268.72	36.3036	26.3207	7.26769	42.9867	33.3039	67.7739
CPC66467	28.1608	13.9558	32.6847	23.8261	40.1344	23.4715	17.0419	108.991	17.2525	6.60397	9.26571	1463.97	89.4186	565.941	21.9046	4.45188	32.4311	19.3787	56.8873	28.331	108.919	19.5645	41.8899	37.0758	37.6404	545.858	40.9966	55.9027	10030.3	1618.8	120.3	530.005	557.208	36.784	96.8706	37.9687	16.8831	47.1746	3991.51	16.5286	123.914	25.8307	232.195	41.1203	18.5197	15.9199	44.6443	31.0721	102.733
CPC66510	4.68666	3.16586	10.6079	4.68134	3.01038	7.3217	7.23103	10.2556	3.85587	3.78607	4.84997	1077.94	42.232	468.028	6.17306	1.34243	12.3528	3.16064	9.72055	7.24222	9.70321	4.26899	12.6316	32.4426	6.32161	443.816	6.13166	41.0737	8531.52	1274.21	10.8182	120.786	438.707	12.4864	40.6791	24.7576	6.10917	4.98172	641.285	4.72175	6.26449	5.22246	282.077	22.3811	2.97155	2.33872	7.0621	19.8669	20.6523
CPC66550	3.16818	2.16737	6.96636	2.66352	1.87856	6.41841	1.93093	7.50975	1.39292	3.0587	4.31916	948.903	30.3951	464.229	4.49569	0.833232	13.7964	2.78805	3.81724	5.65412	7.0142	1.97911	6.50247	25.0165	2.39785	460.961	2.34081	43.1764	10512.1	1273.11	7.98102	129.247	468.654	7.14317	24.9819	26.5764	2.23145	1.47626	507.036	1.19401	4.29633	5.28249	280.742	16.6025	2.25428	1.16724	6.69682	24.2197	10.1205
CPC66591	1.70898	1.42191	4.42031	1.46765	1.29791	2.7062	1.71815	5.40992	1.0907	1.51881	3.44465	920.896	43.4836	499.299	3.24319	0.724938	9.17231	2.00847	2.30969	7.43458	5.67338	2.39499	9.64727	36.5702	2.38965	480.949	2.30289	42.0522	11112.3	1143.36	5.6205	245.824	488.937	6.07967	14.2266	28.483	1.14246	1.52586	199.584	6.54458	4.32265	3.44695	350.95	9.09649	1.03475	0.694624	3.14628	18.7929	14.1729
CPC66637	5.46626	5.68507	5.82843	1.91481	6.07724	3.99307	8.32892	63.5544	2.4033	4.10284	9.05641	395.46	20.729	206.284	6.32925	1.19802	13.8949	3.60781	0.841977	16.9109	8.9768	0.58205	34.3217	29.4026	0.7052	241.475	3.88341	7.91281	103.742	607.252	4.70914	12.632	272.463	33.9093	4.10572	20.6535	6.94122	3.24755	20.5211	0	23.1389	2.84819	271.478	40.4728	3.52063	0	2.16646	1.7033	13.8517
CPC66670	7.98892	22.5496	18.2455	8.84684	9.48297	7.58033	23.4886	378.465	8.78104	6.5538	8.05133	164.688	60.8413	93.4214	9.43429	5.08328	3.73194	10.0693	8.20364	14.4484	34.9854	6.8053	28.8125	106.338	12.1018	85.0192	37.4222	11.6781	9.51357	182.68	6.21635	96.0007	83.1488	6.8683	41.9322	38.3143	2.40851	19.8857	26.5614	80.3694	132.371	9.54408	224.329	7.66106	17.831	1.36722	7.76248	18.1751	16.0291
CPC66712	369.594	277.005	678.256	885.759	253.64	183.189	515.708	0	214.293	383.164	585.711	0	570.54	0	483.024	1174.03	929.325	493.516	73.8713	941.03	0	454.047	428.245	1128.92	123.204	0	0	302.104	0	0	0	1110.21	0	954.891	402.422	185.418	301.001	0	0	1197.43	0	190.884	289.02	856.559	642.902	27.0799	304.121	2570.16	149.869
CPC66748	49.6922	44.8209	143.668	105.366	67.9867	33.1517	23.9391	0	31.3215	3.72783	5.99514	338.822	148.803	135.78	5.26514	15.9026	1.62593	85.3316	30.6167	23.3222	0	76.6996	58.7855	168.061	183.813	102.918	13.4963	15.9421	36.4351	305.08	0.156763	118.289	142.829	49.1033	133.302	199.385	5.36075	12.3561	0.900491	166.561	0.149919	39.975	565.856	35.8403	90.7955	2.33304	529.142	48.0971	285.071
CPC66784	20.6023	7.86129	26.5353	18.3052	12.9204	6.97675	25.2872	13.7967	7.28841	1.91563	2.13133	610.507	27.9396	407.933	4.77972	20.7228	8.32367	18.4246	5.29602	3.72138	15.3483	7.36574	12.7672	27.2922	27.0366	387.027	16.6915	40.9609	87.0271	697.538	12.4269	9.7112	405.85	16.2694	11.5209	24.2412	5.86293	9.18356	25.9133	10.027	10.2913	5.74201	166.878	14.105	21.7304	1.58343	44.45	6.5898	32.6254
CPC66829	42.9249	36.6907	26.3006	89.6934	175.876	16.571	244.43	22.1945	33.6608	33.2587	27.8822	657.162	47.6137	348.42	20.4752	12.3865	46.275	16.4694	52.0107	21.5823	20.7319	21.0729	74.6229	80.8185	269.948	368.346	30.5925	2597.38	1829.78	578.733	21.0066	18.0164	340.008	31.1637	12.3692	27.2872	45.3341	33.3784	119.934	11.6079	13.9449	7.86945	232.564	26.9337	45.9904	44.4178	458.835	294.891	45.8608
CPC66876	90.6963	49.879	52.0594	164.211	256.616	51.648	227.965	66.4508	69.9012	23.576	18.7821	860.705	82.7501	598.449	23.8662	11.6828	47.9869	35.6105	110.904	61.223	68.9316	33.5622	89.377	127.675	184.42	552.863	30.691	3684.46	2494.62	873.635	64.0568	16.1389	605.178	42.4284	20.5961	62.886	53.0208	39.9791	102.668	3.05708	39.2424	29.7254	231.043	35.6617	85.2118	58.8146	612.857	537.252	58.9428
CPC66913	61.9543	77.3381	61.0126	54.8891	140.52	83.3836	60.1634	113.746	79.549	32.9115	23.0805	563.386	194.865	381.399	142.91	48.6227	39.6843	47.5394	108.744	90.2049	93.4888	87.3522	114.833	185.917	94.0042	384.371	165.159	49.6149	54.6851	559.792	78.617	30.7988	388.024	94.6486	86.4351	90.1916	40.9174	126.308	135.782	49.934	99.2263	70.6222	158.149	83.5855	56.1796	51.6708	124.271	40.3641	127.484
CPC66950	128.069	196.016	152.253	135.948	336.19	226.077	319.216	412.353	255.038	139.827	100.842	742.512	585.766	585.898	93.7716	102.513	102.695	93.7181	96.0195	527.679	308.834	308.153	301.652	884.713	258.528	550.07	605.293	149.727	106.986	773.441	175.008	98.8798	600.991	252.242	250.72	496.243	154.694	357.323	326.383	102.926	301.894	220.068	307.308	259.263	176.401	27.7777	625.955	104.888	503.315
CPC66981	153.659	84.6185	113.963	225.705	220.769	151.723	193.726	95.4105	92.484	413.665	448.173	772.331	552.434	657.726	224.561	72.8917	197.649	93.808	48.0663	205.077	92.4992	146.296	135.877	386.342	55.253	593.135	275.322	109.969	206.721	787.679	94.0146	148.022	688.634	269.775	409.338	220.802	120.706	228.222	618.627	107.131	123.721	147.203	337.967	297.401	189.708	16.6519	168.242	127.55	253.642
CPC67029	24.3859	26.023	20.202	17.2486	241.849	21.8945	42.7448	13.987	15.3102	481.924	549.336	485.703	51.9119	403.269	332.471	31.7596	97.337	18.6517	48.9284	194.996	14.173	80.7837	45.0421	63.1505	30.1396	409.737	34.649	45.9302	30.2223	489.617	15.6451	112.985	429.639	449.605	34.5935	533.308	49.5046	23.4835	365.713	98.1446	17.7903	20.6904	220.926	517.282	12.8899	4.25926	130.457	95.5625	64.3607
CPC67062	64.0676	34.2386	38.2549	57.7984	92.7196	67.2205	24.2888	52.8206	40.952	164.968	219.085	463.501	27.947	425.052	91.4081	43.8743	132.107	24.5126	37.5304	42.9393	50.5562	76.5107	52.4646	28.85	61.0363	406.051	107.893	83.3751	54.3338	495.643	60.2241	122.452	416.49	134.707	88.4186	37.103	67.4669	77.6279	50.0549	13.6515	52.9073	47.5018	114.547	153.519	43.8574	23.27	97.9745	127.215	86.2381
CPC67090	36.701	25.3438	29.6309	39.3789	83.1988	38.2542	19.4222	47.8151	35.5721	137.432	186.116	501.354	59.4743	463.516	77.2518	25.4795	90.7604	18.8025	59.7979	105.868	47.825	46.4491	39.4568	63.4202	59.0467	414.191	61.9441	69.0822	69.6248	476.486	52.7059	137.879	449.914	173.401	66.0388	37.7321	88.8944	54.2081	55.4936	8.14111	54.0202	24.8514	171.653	190.923	36.7155	13.3415	78.0389	153.987	65.1442
CPC67128	22.1422	15.6236	17.9752	26.4574	41.7806	19.8745	33.6512	20.2522	22.5316	127.345	126.695	443.397	34.2045	407.105	55.3659	21.1261	46.6231	10.989	41.2003	94.3315	21.2149	41.7222	30.4264	43.3019	32.6232	403.876	23.19	66.2616	58.4621	418.628	27.8169	70.5873	384.284	115.911	40.0357	43.3395	95.5374	22.2027	25.6344	16.2178	26.2735	19.0415	141.866	125.635	21.5679	7.17766	63.7555	182.201	27.3966
CPC67168	4.35709	3.31268	7.56138	7.57873	8.09641	3.07307	9.58371	5.83349	3.86431	13.2139	14.6793	396.738	26.6469	385.036	25.2285	3.65508	8.88813	3.80787	31.9365	62.2655	4.52346	4.51146	8.7641	21.9882	8.37344	382.552	6.59644	21.6733	31.4021	382.185	12.8006	49.997	401.015	14.7053	11.6175	3.32685	57.4185	6.3008	7.69145	6.79479	6.78675	1.87884	206.759	14.8045	5.88897	2.93929	6.43106	70.3654	4.36102
CPC67205	4.49683	3.5336	9.87366	5.8925	8.77899	3.94188	9.08382	5.08086	4.064	14.295	15.2317	510.581	48.6805	487.101	24.5444	2.5734	10.0066	3.49561	36.1719	65.8681	4.51292	4.46902	7.89359	42.2028	7.34836	510.947	5.82144	17.2328	28.9158	502.2	13.4476	32.3299	472.117	13.4312	13.9844	4.82937	58.0664	4.47012	13.386	5.41375	6.18895	3.48457	285.368	12.7116	7.03375	6.62698	5.94081	66.143	8.05714
CPC67243	5.69571	3.0891	7.05376	6.68017	7.43876	2.21903	11.5363	4.93234	3.11631	14.8425	14.044	501.491	23.039	488.361	21.6026	3.43979	14.1954	2.13859	28.75	46.0297	3.9262	5.22921	4.92212	24.806	6.13966	473.718	10.4307	14.9763	32.3564	486.68	12.784	29.0155	504.709	12.4464	13.5697	6.67299	48.4486	6.405	11.4904	1.43104	7.32115	1.94806	194.525	8.45547	7.12719	5.81968	8.0263	49.3789	7.81428
CPC67281	3.72467	5.49369	6.83569	5.61433	1.91917	1.51708	8.72395	6.59755	3.7218	2.75079	3.84683	402.97	16.0671	461.177	11.8453	1.70686	3.65152	3.57575	33.1017	43.2699	7.59956	2.88439	3.8406	17.8888	8.21248	438.24	10.6807	8.26873	29.8874	421.197	12.4327	8.97253	444.262	5.29016	14.4565	7.85476	26.4175	6.15338	7.74262	2.87127	7.86891	2.66003	161.44	4.52405	7.16563	1.16019	5.90484	18.7809	10.6085
CPC67318	16.8731	7.03017	14.975	28.8598	58.5354	10.8754	130.346	8.49303	11.0878	112.073	122.7	493.902	35.0208	455.088	69.8852	9.62281	94.5371	5.58362	63.9619	125.572	8.3142	41.8943	22.9724	33.4595	49.3271	479.865	47.7203	67.6258	89.6605	439.617	15.1404	209.971	438.802	114.511	72.6982	44.8201	134.198	32.623	165.768	3.56535	12.0407	8.41045	213.447	98.313	36.401	11.774	71.1675	368.696	149.724
CPC67353	45.5955	53.2459	19.3479	29.1873	126.419	67.0878	26.786	2.56754	36.1754	0.245252	0.920307	107.164	68.8654	100.842	34.793	606.735	0.855753	18.8811	27.8074	56.4643	2.78733	36.5236	21.9391	111.232	39.0558	119.43	3.65033	66.6	14.84	65.0669	2.14518	82.3682	71.4516	77.6592	20.2023	117.874	32.3056	2.42657	52.8446	4.57944	1.49919	52.9883	347.351	76.9222	202.776	14.8117	116.682	76.5918	16.3154
CPC67384	53.6882	37.4316	27.9866	43.186	5.98191	41.2524	13.3242	2.96942	34.4234	3.42393	5.6476	0	41.183	0	20.501	5.88334	4.13552	21.261	15.3142	19.5849	3.53759	111.476	14.4989	39.0765	37.7098	0	0	20.6496	4.13944	0	2.12653	11.4878	0	40.843	28.0627	107.979	16.665	0	18.323	22.4819	2.2879	61.4477	184.492	39.0207	20.0337	1.31867	68.5638	27.5726	59.0914
CPC67415	103.892	46.193	48.7645	43.1324	28.4716	54.6103	20.33	20.17	49.3023	23.2989	12.4899	258.491	76.9672	290.417	25.5132	14.4569	1.01621	25.2512	21.6755	21.6563	12.638	60.4044	21.3765	64.6387	39.1454	213.896	63.2641	50.6492	15.105	174.474	13.7168	41.6655	215.657	37.2821	36.5069	90.419	21.443	53.4816	16.8842	0	13.8675	100.466	232.299	31.9478	33.3807	0.729074	15.686	35.97	51.6653
CPC67427	318.508	285.39	98.7405	237.324	282.004	324.956	145.489	48.4803	112.871	658.824	396.139	333.951	54.6897	360.579	160.397	111.597	214.653	167.05	7.87588	16.1414	55.5908	475.488	284.799	85.3238	104.444	402.493	242.473	236.532	193.075	286.589	43.7963	294.089	470.445	319.147	535.65	696.395	242.399	296.331	133.06	10.0366	55.4422	215.869	219.313	301.492	167.797	59.5758	472.854	349.193	160.98
CPC67463	102.293	71.29	29.7546	57.4104	48.8112	77.3334	28.128	33.4278	34.6893	23.3215	20.6007	388.55	87.5401	432.142	40.6347	20.2047	14.5861	25.6539	33.2612	95.6444	40.1595	119.033	23.5504	174.625	23.5721	409.824	56.8792	37.4265	12.6789	352.737	32.8633	72.6765	425.545	36.408	34.1455	256.005	22.78	47.0203	28.0613	9.39014	25.9546	87.8808	299.982	38.098	29.8024	6.79293	109.283	55.3821	38.6478
CPC67499	14.6005	9.41035	14.3838	19.5935	19.7963	13.9403	4.7	7.19466	10.8494	2.83275	3.73798	267.789	56.1473	373.909	12.1586	2.43376	2.66114	8.46926	5.82822	16.5149	4.95302	12.8752	11.9955	44.9459	8.27722	346.748	5.7853	6.52305	7.02067	300.245	7.62388	12.5457	309.484	9.97854	16.974	59.8457	7.52048	6.55419	3.78984	12.7876	6.23945	13.6491	325.33	8.79206	13.623	1.22736	15.6484	9.73988	22.1704
CPC67547	9.6542	6.61501	9.68831	10.6097	16.7375	9.29248	3.93317	8.23824	6.24202	1.40411	3.44092	310.874	65.8214	401.344	4.70079	3.23606	1.39981	6.89665	4.66526	13.7683	7.04636	9.19137	3.68073	70.8923	10.55	399.257	2.74346	3.71717	7.88139	327.885	6.61312	8.04909	387.158	4.69715	15.6251	27.5449	4.1537	6.50964	6.58968	17.122	4.2593	8.55837	423.574	5.43772	13.1674	0	19.8066	5.4267	19.3619
CPC67584	9.54475	8.5266	9.42723	13.2332	2.36543	7.75034	3.38184	7.5447	5.03574	1.38401	2.85358	315.459	25.791	423.963	6.29683	5.28478	2.22887	6.84342	3.34275	0.913448	7.25979	5.77702	2.93035	25.812	3.42189	384.721	10.4497	8.04341	3.68112	327.098	5.80217	5.94379	425.834	5.76169	4.5755	11.6533	9.55326	8.93251	6.78929	0	4.93232	11.501	213.383	4.96678	5.10284	0.466403	10.5125	2.25411	9.16548
CPC67624	6.01769	3.27371	5.92281	8.91835	2.17964	7.30392	2.01977	6.81387	3.20542	1.59414	4.20712	310.608	29.1665	341.434	2.32638	0.304356	1.71151	2.01643	3.27985	1.9289	6.84163	5.32328	3.93778	26.3288	2.14986	362.857	6.51139	4.71969	1.73454	264.465	5.11543	4.9207	362.468	3.89253	3.51344	6.58924	5.36075	6.40615	14.4552	5.23364	3.78744	5.0094	179.318	3.71082	3.44987	0.767447	7.70541	1.00969	7.038
CPC67662	6.28355	2.46026	3.78345	5.52434	0.773523	1.44003	1.48477	3.04896	1.30006	0.522217	1.11978	281.666	17.2513	394.788	0.692044	1.13412	1.13885	1.95164	1.97369	1.12016	3.64199	1.25944	0.598911	13.2282	1.14443	339.07	1.99569	1.30274	1.12853	282.682	2.02035	3.87219	344.698	2.64957	1.8703	6.75544	1.35174	0.620031	4.54127	2.08951	2.05816	4.26663	100.796	1.1523	1.36034	0	1.17194	0.383917	3.06534
CPC67693	121.916	290.121	258.91	176.802	79.1529	84.1677	147.132	104.305	212.88	126.844	136.533	220.503	511.527	278.477	1498.68	108.403	143.639	318.697	194.211	526.931	211.278	201.99	85.2109	956.368	70.8998	322.395	320.424	156.008	190.283	214.822	185.552	14.3058	335.176	108.241	425.22	62.9436	127.059	68.4797	85.6959	224.974	112.038	200.979	207.914	98.2193	274.275	2.19931	168.242	199.396	230.068
CPC67725	2.1438	2.10384	2.71956	2.0796	1.29416	0.835217	1.73604	349.364	1.16006	0.757215	1.18654	324.108	12.0582	394.515	0.812522	1.01199	0.812965	1.39317	2.03208	0.749642	30.3914	1.26428	2.40486	12.7872	1.53178	410.433	1.40587	0.747284	0.228863	275.669	1.72439	4.16655	405.506	2.39454	0.78229	13.5628	0.737104	2.30524	15.3083	0.310748	3.6168	0.581647	128.658	2.12986	0.910383	0.328083	3.1372	0.890686	9.11741
CPC67767	0	12.8915	6.3804	1.49725	0.559057	0	11.7672	560.324	0	1.13228	2.42794	309.223	26.1832	505.895	0.947689	1.40516	1.97543	4.23159	3.29184	4.8575	60.8334	3.41342	0	22.5356	6.61701	448.942	1.36645	8.87739	0.889787	290.712	0.38092	2.96322	484.51	6.18678	0	34.9282	3.25653	2.24061	18.5989	0	6.92151	1.54183	182.365	5.35381	1.17981	0	0	2.33077	7.38482
CPC67805	3.47758	6.21027	6.65628	3.32772	0.576891	2.77579	2.36154	320.928	5.25811	0.719017	2.11994	210.474	14.6474	303.792	2.40719	1.78459	1.25443	4.43375	2.61296	3.98425	40.7659	3.35974	2.47384	15.7198	4.98976	245.862	6.58019	1.53744	1.62446	159.223	2.47937	3.29295	277.122	2.80621	2.01182	11.4477	2.27474	4.19732	9.55268	0.479492	10.5255	3.10044	129.591	2.03985	3.18409	0.0562491	8.87478	1.05719	8.20657
CPC67846	4.21731	15.2609	10.3924	3.18911	1.75115	2.81666	4.72902	342.454	6.26892	0.780268	1.52102	221.806	12.0287	337.135	4.35375	3.16901	0.866274	12.6185	1.64978	1.21722	50.3491	4.87552	2.60323	13.091	8.70517	318.242	11.0714	3.8424	4.84955	234.935	11.5498	3.96021	354.331	3.98653	6.6687	15.1051	7.09955	4.7163	7.26508	1.13528	16.3173	3.09089	78.3396	2.81733	3.99119	0.0887866	12.7349	1.83561	19.9857
CPC67885	15.6926	2.06021	28.9366	24.5036	399.447	2.49615	65.8412	8.74244	1.3064	51.3938	35.4099	334.317	28.9644	407.755	4.72151	43.9985	470.006	8.62905	7.66623	9.14561	8.20051	21.3961	25.8787	34.8931	303.41	388.026	107.184	298.284	214.925	288.831	7.63531	260.186	403.112	792.72	5.13903	25.4563	38.7878	8.38524	315.255	16.2726	10.9741	1.42914	1011.7	847.056	87.6228	3.79734	373.905	45.8701	119.96
CPC67916	7.63997	12.494	9.66301	6.82906	7.37402	6.15828	3.28429	86.5511	14.768	4.74568	5.38734	421.209	28.8952	541.38	3.23211	2.77147	8.27951	2.08654	7.46656	7.7843	56.0987	8.92052	7.68373	53.8764	8.56476	509.592	8.42225	4.37733	8.33611	382.257	11.2696	9.74084	549.823	19.4659	8.12332	170.838	10.1163	8.50709	19.9602	4.46789	46.3437	6.96904	152.725	21.2952	3.63594	7.77455	13.7825	16.5003	12.3806
CPC67955	3.87926	13.2503	11.1462	3.43298	4.91371	3.81813	2.03626	52.1807	8.61755	3.78607	9.04624	358.194	56.2227	448.288	2.86704	1.20819	6.03917	2.74902	11.699	11.4469	32.9706	5.73943	7.93985	84.6828	4.42513	420.84	3.82932	2.62142	6.6305	288.843	8.80673	7.54915	445.809	15.3675	4.55218	147.039	8.96012	4.79491	15.4691	20.1986	31.1832	2.3568	373.89	16.1628	3.26871	4.73898	9.71039	13.3603	3.66867
CPC67992	2.25961	11.3743	16.3833	3.16613	4.31502	4.62175	2.25357	51.9648	6.70585	2.75351	5.26254	320.406	56.9496	393.802	1.4028	0.148569	7.10139	2.68447	6.40413	9.07341	35.747	3.0316	3.8444	89.3879	2.44869	408.409	0.770542	3.41315	5.45654	242.825	6.12182	8.14592	382.211	9.84318	4.82361	173.452	7.1618	1.7057	15.2692	12.1351	20.7991	4.3472	359.925	13.0572	1.62166	2.99699	6.44801	11.8993	4.06019
CPC68044	1.0531	7.3851	4.36314	0.421595	1.6529	4.04421	2.31312	31.5808	5.75449	3.02886	3.07646	174.141	33.3524	265.286	1.20082	2.96748	1.3906	0.47661	2.22459	2.05165	24.3765	2.11453	5.11912	45.188	2.32901	220.586	1.28255	2.95417	2.88127	185.546	3.75407	6.11878	235.12	6.05575	3.56834	151.65	5.50183	2.01891	7.3935	5.1028	15.1813	1.44716	194.805	6.33159	0.830524	1.69606	2.86201	7.21925	1.66353
CPC68085	1.50442	6.88442	5.1331	2.31877	1.96773	3.16503	2.50067	46.8577	5.35762	3.02886	4.61468	248.151	30.5438	371.607	1.11187	0.791327	4.17179	0.953221	0.556148	2.73554	19.9294	3.65236	4.38781	54.8024	2.79482	357.179	2.05207	2.0452	3.50763	240.118	3.32503	4.45002	341.553	1.99093	2.99741	270.94	3.3011	2.27127	6.46931	2.5514	19.1818	1.73659	171.983	1.80902	1.32884	4.19026	4.29302	2.06264	2.91117
CPC68134	0.982027	6.47818	3.82936	0.982859	1.83494	3.19739	2.5651	42.4385	4.25591	4.08803	3.10791	315.137	21.6075	384.551	0.725786	0.553443	14.2643	0.777781	1.98803	3.8264	26.9552	2.59923	3.75073	51.642	1.08592	395.181	4.12618	1.90718	4.26388	225.822	3.25067	4.14972	378.054	1.43111	3.39408	453.241	3.76239	5.35382	3.59091	2.77576	24.9896	1.01212	158.476	1.26521	0.697029	2.6515	1.33443	0.918008	3.10253
CPC68165	0.869476	6.37516	5.46978	1.06601	1.59214	2.22301	3.31957	41.9666	3.79885	4.08838	5.30939	321.197	32.5915	417.607	0.931774	0.643141	11.3521	0.774718	1.87497	3.45843	26.4751	1.87479	3.1699	71.6807	2.01907	394.106	3.98418	1.47752	1.90052	258.725	4.14558	3.91809	427.094	1.07874	2.681	1098.44	4.90214	4.51232	5.78642	1.22881	25.1585	0.940929	214.928	0.943872	0.899998	1.54963	4.65213	0.778927	3.90581
CPC68207	0	5.14526	4.45445	0.192555	0.575184	2.08804	1.99873	39.871	4.35021	2.32989	2.96635	374.812	27.5799	560.091	0.487513	0.722847	6.09724	0.653048	1.01604	3.95645	23.7715	0.175594	1.33603	87.2974	0.425493	543.266	2.92889	0	2.05977	332.746	2.64538	4.57304	552.401	0.303107	1.56458	1439.75	4.35561	5.64785	4.78386	0	19.349	0.660962	179.436	0.459021	1.21384	0.820209	5.22867	0.171286	1.13968
CPC68255	0.0922065	5.75384	6.13489	0.77519	0.916583	2.90979	3.48682	52.4814	5.35122	2.24722	3.14262	423.591	30.1248	623.807	0.408882	0.485007	1.36368	0.292116	1.02259	1.39718	28.5685	1.17818	2.68931	85.3268	1.42746	596.43	3.93038	1.39279	2.3034	414.749	2.4981	4.09115	602.517	1.06772	3.58676	1975.22	4.94573	6.0323	9.25182	1.04251	20.1496	0.709575	221.308	0.800769	0.81445	1.58985	3.50827	0.229855	2.80385
CPC68287	8.4579	36.1618	17.6942	15.8303	14.8256	9.52472	8.20954	418.767	22.1488	42.1293	43.2047	223.318	62.2387	321.087	11.0784	7.63126	41.0872	12.3219	9.129	31.0579	149.779	7.02074	8.70297	56.2622	10.3221	301.157	2.15789	7.55354	35.677	221.707	10.9599	39.4904	337.104	3.40422	26.5337	26.8197	23.9324	2.27836	18.4571	21.2892	219.709	8.908	272.27	3.91803	19.2222	2.49743	16.4427	10.4266	17.2371
CPC68318	5.16233	35.4749	18.9187	5.35806	6.60211	9.60918	5.24388	348.662	23.2011	4.05198	3.04101	37.3472	20.9708	44.6039	13.1134	9.55415	3.88809	5.45153	4.47646	20.8596	119.734	2.44305	6.5059	34.4577	4.14393	35.582	0	2.59925	5.57233	31.2102	7.77	6.00902	51.6471	3.90085	8.52583	11.2898	4.66153	0	7.04732	3.24258	204.607	7.54072	143.989	3.57637	12.0329	0.887569	5.45601	4.5279	3.69982
CPC68356	8.19258	33.2581	12.4407	5.04586	3.76813	5.89255	7.40749	331.573	21.968	0.763177	2.25015	0	25.8416	0	13.9728	7.10325	0.832169	7.273	8.87501	22.6454	100.24	6.09686	5.25156	38.7788	10.0349	0	0	3.80768	3.89825	0	7.63819	4.8267	0	4.96427	5.552	16.1378	6.14587	0	11.6142	6.10729	193.146	5.80231	89.749	4.51069	8.74732	0.776148	7.70715	4.5446	5.97298
CPC68396	9.38579	34.7864	8.00611	4.78227	10.0443	11.4686	11.169	566.833	25.8848	3.61655	4.36214	0	59.7357	0	18.2878	8.41523	3.15479	10.1369	23.657	45.8985	204.579	2.72564	16.5907	105.788	6.60467	0	0	5.79982	2.48676	0	6.38751	8.67589	0	9.64513	12.5478	18.8935	9.88139	0	13.9778	0	331.613	9.43894	425.303	7.4101	13.6603	1.98047	8.11615	4.5199	7.0762
CPC68448	4.64334	26.5866	11.1583	4.19754	4.93704	5.36873	9.31581	320.266	16.4637	1.58717	2.89285	0	34.7215	0	11.1735	3.8737	1.10762	7.19702	12.8586	24.2854	109.926	4.27438	10.1935	59.4132	8.03866	0	0	5.80713	1.33041	0	5.23274	5.63054	0	6.5524	7.295	34.6409	5.6604	0	13.5978	6.20952	172.257	4.27449	255.901	5.53679	6.83569	1.15888	14.2476	5.13409	7.86725
CPC68491	1.44526	30.8638	16.7114	1.12504	2.01638	1.12613	12.1451	318.462	21.8162	3.23305	3.46629	0	66.3301	0	10.7764	4.43454	0.890608	4.3243	7.71733	20.1964	90.3661	1.02594	12.4897	126.025	11.9329	0	0	10.1877	1.73833	0	2.2898	8.9063	0	5.22434	6.70367	51.4745	5.08971	0	18.7434	9.07802	162.486	3.08944	518.54	3.64741	5.31909	0.106494	7.63739	4.20324	0.887838
CPC68524	1.84697	23.6362	7.95236	1.10912	0.920294	2.36431	8.77158	236.562	10.5565	2.42309	2.19822	0	42.2806	0	4.34212	2.19745	1.46334	0.975218	4.87699	6.39695	72.7949	1.46094	6.84049	95.2157	8.44178	0	0	5.71257	0.366182	0	1.00328	4.71531	0	3.44329	3.00399	64.9162	3.00202	0	45.5648	2.48598	133.788	0.676825	307.826	3.64279	3.69008	0.758237	9.20246	2.13765	2.43131
CPC68558	120.107	148.847	87.3761	105.877	170.305	79.0426	1138.88	49.8606	77.3065	375.884	354.035	157.867	85.8536	231.392	611.935	463.388	525.093	101.697	2.88893	25.9603	45.411	101.851	76.2677	110.412	33.5025	276.629	142.213	1365.03	105.869	163.545	37.2869	366.074	283.008	318.712	4387.18	5927.15	18317.6	105.73	45.4222	6.11692	138.271	96.453	140.698	289.019	119.47	28.2246	104.639	729.857	13.4604
CPC68590	89.2145	14.527	113.868	164.541	207.941	24.4538	19.4398	11.5043	26.0414	2.65415	3.4315	226.513	40.5731	329.573	11.63	67.6197	10.2144	64.9996	3.35887	8.26066	8.38811	13.5552	24.7097	33.2393	23.4942	307.438	11.6189	46.4035	64.6575	232.495	10.5573	29.9631	316.506	228.786	18.8018	61.8329	74.3597	9.20671	31.0762	27.4867	10.7243	20.7638	296.56	206.849	270.7	28.9225	78.484	137.276	12.4229
CPC68633	112.978	44.7413	91.353	64.9912	84.5202	52.449	12.2543	95.121	48.9427	8.79088	8.73962	325.194	272.98	455.385	65.7958	17.1576	7.11076	74.0695	340.796	30.7417	102.057	14.9371	52.7927	294.304	30.8241	420.219	126.021	26.4299	17.2704	300.255	100.552	46.2908	434.617	34.6421	47.5842	332.729	210.632	227.284	44.0148	42.6355	147.174	43.9646	302.785	24.587	62.1206	1.65052	30.1304	30.0812	46.7017
CPC68672	13.5124	29.9444	30.1453	7.10004	42.4172	18.9822	22.3526	36.9201	12.8529	5.36934	4.28062	237.812	47.2998	310.236	4.1867	9.0553	2.88233	17.4938	31.5403	4.33127	33.7123	2.49025	12.6316	138.002	13.2754	315.8	51.2844	13.1492	26.3984	186.166	28.3456	8.88741	305.841	5.4449	11.0943	108.229	15.5218	44.2439	48.954	7.34494	24.0075	4.8743	278.055	4.86061	32.4207	1.37861	18.538	7.61132	21.5502
CPC68700	27.1272	58.1815	62.2197	28.1557	11.4066	19.4933	30.1443	0	34.8526	28.2126	26.8236	186.804	79.0142	280.574	10.7818	47.2988	24.5175	59.0444	24.2659	43.541	0	18.1013	66.4213	113.65	60.0386	270.268	39.9145	24.5855	0	174.938	0	9.47292	261.058	32.7419	0	120.559	25.4754	28.4829	0	52.8216	0	19.6193	241.689	32.1498	46.2583	1.73235	63.0749	21.8523	55.5484
CPC68738	11.4336	44.1675	41.1015	14.3041	19.0139	22.4315	17.987	0	23.6983	8.22119	4.17519	206.793	155.327	302.594	6.76018	6.44366	12.0783	33.6351	120.26	150.357	0	3.65236	85.3534	240.087	8.85026	264.824	9.39923	12.9529	0	192.562	0	11.3237	281.011	23.4172	0	65.4461	20.4092	21.2346	0	307.019	0	8.24881	376.103	32.7347	28.4039	0.541598	0	8.65238	11.2882
CPC68769	84.0327	136.258	65.6304	85.5235	170.912	44.9635	35.0094	41.6309	51.8754	29.8331	37.1128	214.567	37.114	305.249	55.0218	156.57	71.5165	74.215	2.11866	1.30264	43.2941	75.5188	62.6831	59.6096	39.926	252.098	49.4697	42.8518	43.4875	167.615	42.1375	51.2547	306.859	336.562	30.178	317.26	35.1069	53.1766	59.4121	1.21495	38.4661	58.7133	292.266	356.349	132.172	1.71031	53.1516	160.457	22.5764
CPC68804	77.6454	57.312	106.243	134.796	166.439	71.7465	92.9419	81.7321	65.2056	78.9986	75.9139	291.205	77.6401	366.209	109.493	48.3099	91.8251	82.3911	7.67971	4.54428	83.622	134	198.399	45.8783	110.556	391.63	138.62	76.3019	142.147	229.472	61.3047	42.102	373.404	214.771	44.7248	45.8518	26.1051	120.777	71.0059	25.1655	66.0247	76.1775	154.358	192.768	189.515	55.5626	160.46	137.137	96.7641
CPC68839	42.8358	35.6403	33.2423	61.4875	44.738	36.5143	34.5304	45.6227	28.1436	5.1192	6.58621	323.878	41.1503	401.091	7.40287	10.6941	7.44264	25.8914	7.14376	3.2942	50.2469	23.7661	39.5315	56.9122	17.9498	349.185	16.2685	36.9736	27.0871	237.312	40.701	38.2561	429.303	5.10586	50.9539	33.6206	36.1209	20.3277	37.2626	14.1106	30.2225	26.4891	180.168	4.94863	32.2711	5.12611	32.9333	36.7314	48.746
CPC68876	35.4836	30.6586	16.8153	31.6587	52.4409	35.0924	14.3672	8.28152	21.801	27.1553	23.4293	235.864	32.5562	293.409	19.8592	10.9673	20.184	9.36786	5.23202	20.45	9.62896	27.3201	8.84546	38.7639	14.5548	330.091	24.5623	23.1343	28.2844	200.774	8.43278	47.9381	312.087	23.0779	20.2856	90.4989	7.94871	25.31	13.0416	0	15.9225	39.5301	284.263	22.1849	32.9831	0.603372	59.1381	42.0536	12.5757
CPC68912	57.0981	22.2707	23.488	50.7254	57.7715	59.4658	13.6788	18.1894	26.6401	42.1374	39.3813	284.15	42.7303	342.381	36.3835	17.4614	14.212	13.2845	21.3575	29.5458	19.1284	36.345	17.6657	43.3238	44.5759	368.901	23.4151	43.282	63.0253	243.373	20.5785	29.3291	351.047	64.2794	43.4308	42.7408	74.2904	25.2055	26.7615	1.58033	27.9953	37.3112	264.673	53.3173	30.8655	5.83973	53.8464	58.6242	49.4584
CPC68946	118.94	27.7729	51.71	114.106	18.7688	91.3693	21.4046	10.2314	38.5874	48.1771	39.7748	31.2271	76.1062	25.0094	18.3466	25.7314	27.1307	29.7802	12.7653	87.7881	11.4465	33.5821	39.6327	138.048	8.31568	40.0289	47.2649	20.2842	15.9744	26.9656	11.3522	21.1021	35.1638	49.9821	20.294	78.6868	60.2185	44.731	52.2466	3.25346	11.2817	83.0417	132	48.7634	93.4089	2.35359	27.3716	43.3985	23.334
CPC68988	129.447	124.063	63.3628	90.5623	36.2915	62.3487	311.254	16.3129	72.2818	697.216	770.268	142.252	146.581	177.388	228.641	342.362	596.753	74.9826	21.3131	87.7288	20.5305	263.342	157.533	170.109	222.102	170.438	27.1622	505.741	82.7757	138.69	30.1145	41.4001	174.471	1133.53	142.334	146.667	243.692	21.2259	98.0502	57.6367	32.8963	130.3	667.797	1402.59	68.9494	15.3338	445.07	1229.03	163.571
CPC69024	5.51263	4.58663	4.52813	4.43427	8.54559	9.3067	3.43619	12.2829	8.61755	3.78607	3.01541	346.378	36.6877	411.164	5.88498	1.34243	1.69852	3.55756	16.7308	15101	15.6471	2.47839	4.46617	39.797	3.79297	434.081	11.0528	4.78024	7.39556	315.691	14.0471	3.20839	441.87	5.1788	4.64904	5.38208	4.60451	13.6141	22.3675	0.577103	10.754	5.40101	276.546	5.31939	4.05771	2.03099	4.8552	4.07171	5.36191
CPC69061	4.35048	5.4861	5.85638	4.52425	5.26351	5.76011	3.88406	6.3807	7.8452	1.80075	2.08511	221.792	18.0048	306.432	5.38564	2.01125	1.57083	2.26121	10.5124	9664.65	6.77233	2.30173	4.62607	18.9408	3.36752	283.102	7.09899	2.92634	3.42452	224.389	5.3553	3.83292	304.722	5.00397	4.51452	3.22541	4.14327	4.84622	3.4103	1.15283	4.44945	3.98872	124.482	4.85896	3.60256	0.563494	4.84942	3.49496	3.19453
CPC69095	24.4629	0	6.95563	51.4155	12.7986	23.8266	3.61444	1.73958	0	4.32028	0	103.237	0	111.899	0	0	3.76867	0	60.2888	9764.8	0	0	0	0	0	149.453	10.4275	0	5.09253	147.897	0	7.53753	157.334	7.01433	0	0	0	6.83932	54.2674	0	0.694982	58.8294	73.8185	2.89393	23.6335	5.40764	0	0	0
CPC69132	0	75.1471	54.824	0	53.8903	0	29.3792	72.4533	63.1338	19.7145	11.5291	0	102.623	0	52.2514	10.4535	9.69304	80.3751	71.4875	18846.1	60.181	0	46.8639	138.79	47.6552	0	0	30.4023	12.1122	0	27.3733	21.2627	0	42.9945	0	20.3309	36.4944	0	27.3611	0.956146	23.0068	0	432.525	38.9814	46.3128	0	0	18.9732	0
CPC69166	0	18.9306	19.8972	0	2.90093	0	3.81373	251.095	10.5918	4.86238	4.99595	0	34.8025	0	11.7003	0.50285	3.18117	40.8865	16.2566	1788.71	194.882	0	2.78824	42.0335	7.69588	0	0	5.77611	6.846	0	53.7084	1.06042	0	4.42799	0	0	9.55613	0	26.6232	0	57.7515	0	119.128	5.23683	8.02192	0	0	4.88537	0
CPC69197	0	206.929	34.7782	0	36.2628	0	23.4939	1.73958	118.309	4.32028	0	103.237	123.69	111.899	30.1329	48.2531	3.76867	71.0416	60.2888	13334.7	0	0	19.8191	255.351	25.2475	149.453	10.4275	55.4271	5.09253	147.897	0	7.53753	157.334	51.4384	30.9459	197.756	154.076	6.83932	54.2674	0	0.694982	0	1870.07	43.4089	7.87783	0	0	25.409	0
CPC69227	33.592	26.0262	24.448	39.7276	13.1409	27.9156	64.6736	17.0939	16.666	10.45	21.5324	306.566	72.9978	543.443	28.8811	7.69997	286.291	13.6688	11.7725	19.3798	18.8946	19.8862	35.9541	55.9349	38.6453	499.668	51.4955	121.266	162.571	380.093	14.8312	23.9294	472.729	11.7256	2527.44	22.422	15.0275	34.7663	12.6214	5.22659	23.2718	37.2049	293.035	11.7351	18.0342	16.8611	30.7801	22.1831	20.4466
CPC69269	10.1568	10.6237	16.8324	16.2646	12.6015	11.1927	51.1304	19.8105	9.56898	1.53749	1.97809	568.942	127.315	565.48	28.3962	2.28963	6.43769	7.81447	14.6612	53.2064	16.203	11.4947	40.9084	74.9244	53.0117	535.142	8.41142	88.5445	209.987	450.013	11.3793	11.2662	546.851	9.60095	27.2571	10.4035	10.6127	9.24906	24.9578	18.0454	13.3558	14.5157	463.811	10.0807	3.52446	18.2824	19.3222	20.0744	44.9237
CPC69311	7.37652	6.4443	16.9889	10.8527	4.82412	4.3108	51.9574	6.29462	5.8377	9.77051	12.9895	664.405	79.1851	792.096	37.5081	1.45502	3.40921	7.59502	13.1801	81.5955	4.44174	9.42545	78.8863	71.1842	30.8332	744.628	1.88658	69.0822	324.319	545.194	4.47028	13.6372	804.147	20.1341	27.2944	12.4448	8.54262	2.16544	46.0703	0	6.28694	7.09575	481.583	22.9143	5.70115	7.82697	28.0662	24.1347	19.372
CPC69341	132.976	130.971	172.083	136.712	183.47	169.493	57.1487	336.308	160.571	52.3553	40.6301	394.229	395.442	437.535	156.85	68.2566	80.1297	163.029	1272.52	287.985	312.258	150.767	327.751	298.321	242.174	434.051	290.596	56.8501	134.716	293.592	344.189	63.8086	418.155	194.892	162.124	139.367	253.645	350.903	275.767	2065.11	209.277	100.633	245.466	190.655	163.363	126.511	225.657	80.8149	330.616
CPC69375	67.1532	46.8347	104.642	73.953	67.6266	70.4083	19.1966	287.644	112.454	31.3932	32.536	319.12	233.531	409.568	64.585	27.1269	42.3959	79.6058	1514.78	175.08	293.84	132.074	186.152	93.6865	209.96	411.502	102.431	31.9887	54.2736	319.42	296.965	31.4427	436.132	107.759	109.102	14.1153	180.712	147.897	161.103	461.505	168.597	52.6699	262.767	104.016	53.0643	40.9681	188.915	50.193	256.011
CPC69424	47.6684	30.5108	79.5219	44.6077	75.727	51.9337	15.8611	281.514	72.3497	20.9621	20.3081	452.013	204.286	625.407	72.7354	20.7305	21.7162	47.2466	869.134	105.096	288.636	135.566	151.609	77.5524	157.713	560.494	88.1268	21.9611	46.4695	414.07	298.029	34.432	601.993	76.8833	109.124	10.9142	111.321	138.735	127.034	194.599	181.639	33.4079	168.425	77.9278	42.8944	23.7993	157.726	46.6191	219.687
CPC69467	34.7074	29.0384	65.3221	36.4906	51.1071	39.5473	13.1555	171.547	69.7212	8.71983	9.01894	344.246	143.351	498.203	56.311	14.004	11.4545	44.9329	629.714	62.1267	188.03	92.2832	76.0034	82.0412	77.6365	486.731	47.3749	14.185	29.3844	348.551	194.439	22.82	499.681	34.5927	92.679	13.3727	55.5276	73.7709	112.702	163.915	108.141	26.5415	257.017	32.5638	34.7934	6.83762	89.7862	30.6197	140.907
CPC69507	39.5188	26.496	83.1287	48.3843	50.786	29.5969	12.4362	182.037	66.8005	3.25247	3.923	341.416	116.398	497.555	53.0833	8.0726	3.54649	50.4439	572.074	36.6268	208.767	86.284	63.4123	43.6458	52.27	411.107	81.446	11.591	23.9615	462.765	184.097	21.2795	488.592	14.5979	100.833	10.5185	33.2079	62.1085	25.1412	312.333	97.7092	35.0621	236.976	11.534	36.4316	0.508884	98.5377	23.6719	127.277
CPC69545	47.0842	15.67	32.1304	39.5842	0	44.0252	0	0	62.1032	29.9352	21.3965	0	1472.36	0	0	0	69.6349	104.416	789.066	14.2691	0	0	0	397.195	0	0	0	0	148.986	0	0	0	0	0	1161.46	0	0	0	385.66	0	0	72.4673	1173.45	0	20.7945	0	0	17.6059	0
CPC69586	224.396	185.23	247.806	244.924	256.739	211.942	85.3635	311.995	233.861	63.9628	70.1409	311.523	273.817	435.423	224.327	78.9252	83.8759	131.59	136.711	300.023	338.827	248.913	273.594	220.152	189.79	386.707	422.329	173.671	304.164	356.174	317.271	75.8809	426.165	309.783	284.672	137.456	160.352	366.235	741.136	106.707	372.127	195.853	166.983	320.465	366.996	42.3778	231.914	232.666	423.692
CPC69628	379.632	358.239	396.479	419.191	313.587	430.775	168.276	465.607	377.421	78.1996	80.0207	345.908	372.263	451.824	237.022	245.387	123.319	251.232	135.315	343.722	490.866	388.439	334.068	285.637	206.159	481.351	624.769	223.594	355.983	419.739	503.356	75.9598	477.785	335.999	363.197	231.963	219.355	604.363	702.758	62.5616	573.596	357.948	247.123	357.561	530.004	134.374	368.143	275.913	391.792
CPC69660	965.89	1369.57	846.175	463.323	1056.21	888.22	807.579	1060.6	843.589	342.7	367.423	671.499	1313.17	736.372	715.146	472.968	235.938	879.865	246.622	1309.76	1327.39	522.581	451.191	695.136	350.252	776.983	825.912	532.333	832.069	591.845	993.668	1005.44	792.842	443.836	429.304	718.731	1912.92	900.144	3676.58	1024.83	1434.33	964.003	534.312	427.262	736.587	206.783	482.829	401.299	549.256
CPC69691	241.995	171.057	233.472	314.277	287.74	292.71	149.114	375.215	211.031	87.0217	80.3671	413.585	195.152	594.815	393.925	80.111	50.5301	128.403	78.0757	348.586	374.297	317.124	248.403	78.5861	165.192	574.949	244.75	179.886	306.35	490.075	348.007	152.519	596.572	178.378	242.65	160.129	705.438	299.97	613.368	32.8835	465.36	250.593	160.288	182.721	257.659	48.0742	236.194	189.675	304.14
CPC69731	199.528	117.241	216.519	288.712	323.268	268.732	86.3357	391.082	194.59	71.7086	94.6152	427.165	378.635	567.139	362.308	29.2736	69.5235	113.664	136.589	532.526	359.738	353.034	215.625	84.687	214.935	565.676	102.78	157.335	277.066	473.64	349.194	167.969	547.916	252.693	255.416	65.7656	615.005	171.661	851.208	188.768	432.496	218.701	193.761	295.449	213.175	102.882	305.094	199.542	328.906
CPC69762	246.344	155.083	253.061	325.091	349.463	373.174	91.5945	398.361	230.493	71.7833	83.9178	574.154	342.536	712.419	293.903	57.701	65.3406	158.188	115.628	323.624	376.469	376.556	273.273	51.6973	351.497	708.222	284.433	169.167	291.608	579.849	408.857	191.01	710.446	308.837	194.225	37.2191	484.945	411.098	733.774	140.677	542.544	246.494	175.41	314.169	232.609	282.147	334.873	254.133	325.815
CPC69801	65.827	48.4947	106.265	61.5775	46.7641	40.6998	82.4895	83.2654	40.2807	13.0231	10.472	430.425	87.781	465.081	45.912	11.9988	23.5813	113.859	59.2017	4.37359	87.0527	44.7325	106.813	134.834	212.176	497.769	42.9423	174.253	130.406	457.642	79.7245	83.6554	498.222	27.5185	83.6549	261.145	107.259	38.7341	326.406	10.527	64.8804	30.4516	136.706	24.5688	42.7652	10.0028	99.1915	73.5759	141.305
CPC69845	16.16	3.57822	50.3208	90.8158	96.9333	4.46803	5.28922	9.74925	5.44327	5.2936	5.62614	537.095	35.8868	623.848	36.9344	77.6895	4.0154	49.8195	7.17301	2.23804	6.51564	25.9773	7.39082	34.425	79.6254	657.773	10.3325	52.4285	34.3281	540.103	6.56595	35.4971	655.171	415.286	64.1304	10.5351	9.10839	4.33582	34.6032	6.63054	20.4373	6.22631	206.174	339.71	507.117	5.04147	586.756	148.195	9.72708
CPC69880	192.627	119.35	277.169	319.308	355.149	164.341	213.174	217.328	109.709	126.666	130.969	431.452	152.906	529.612	296.737	242.94	211.079	191.016	7.51072	223.49	235.108	315.755	295.774	703.029	224.673	541.967	379.099	203.104	826.369	502.712	322.059	198.262	507.923	206.378	114.51	319.902	79.6821	380.904	913.593	70.6951	323.476	179.836	199.561	198.359	366.594	458.741	430.827	372.025	475.267
CPC69916	7.70675	129.871	19.2311	5.80223	7.40217	21.7795	33.5074	101.198	24.5782	5.36297	3.78969	346.18	20.4007	452.234	7.41308	13.6134	3.82764	20.2248	4.1105	1.74296	95.8343	17.1962	16.7743	128.938	17.8074	421.643	130.913	17.8961	5.45957	445.417	13.2034	6.16691	419.464	4.31302	18.6616	169.801	17.3874	120.403	43.3395	1.95077	89.6047	5.86435	114.046	2.45895	7.4931	9.68774	66.7419	5.80649	116.062
CPC69953	13.5283	155.766	25.3129	7.33768	8.67606	30.0933	54.0412	403.3	57.56	28.6701	15.865	565.128	41.7542	679.704	12.2561	41.3181	26.6231	24.1943	3.22651	3.30631	419.962	25.6502	31.82	152.275	27.0237	657.094	113.843	27.0265	4.36063	633.205	26.7574	15.3288	634.315	11.5505	24.0141	337.748	32.983	119.69	122.425	7.40101	319.717	8.81552	340.468	7.5798	8.19113	21.4159	95.4732	8.70289	226.798
CPC69984	9.94872	36.1989	12.4128	4.16119	5.63232	18.2229	41.3422	49.4802	25.1672	4.87764	4.38606	301.326	71.3829	374.422	12.0498	5.46735	3.98036	6.23307	45.5608	19.8001	46.169	6.07146	19.4887	230.977	14.7121	391.479	26.8369	27.9245	5.87317	364.925	9.31621	10.0198	390.598	34.0613	29.303	184.596	16.1101	30.3885	53.6669	34.836	46.2686	5.99913	415.925	27.7253	10.3287	3.59424	12.7118	4.76575	24.2184
CPC70021	156.68	136.659	224.518	129.27	211.842	151.698	92.83	300.371	171.816	34.2574	29.4727	304.627	138.93	390.088	248.891	67.6066	29.4462	142.267	81.8138	120.32	311.905	126.649	203.151	123.967	177.982	378.425	338.468	107.554	156.993	389.006	303.243	61.8093	378.328	124.179	279.274	209.19	143.417	316.53	140.477	414.113	359.817	131.071	186.266	111.832	169.248	8.94197	220.513	75.5794	324.571
CPC70054	210.09	119.733	256.145	195.707	414.625	247.402	140.403	354.444	209.076	120.093	102.8	511.078	457.922	629.954	378.316	95.4043	108.075	132.071	355.891	713.765	337.035	254.282	429.017	278.607	255.852	633.672	427.528	168.019	248.594	628.63	386.802	86.0919	638.084	396.418	438.724	176.51	329.382	434.144	269.399	298.88	470.172	188.664	250.202	339.958	217.548	75.0522	295.714	169.739	358.862
CPC70089	491.23	248.949	508.881	584.3	694.674	693.23	217.256	611.562	440.564	174.159	137.228	431.93	1337.86	550.418	552.263	253.719	182.819	280.066	286.327	996.89	614.021	769.058	763.09	652.031	565.988	499.192	715.134	332.18	493.887	614.598	676.787	231.406	573.755	567.67	681.703	182.782	609.224	799.667	382.345	211.108	838.913	484.285	168.604	484.773	478.998	228.083	1122.65	358.142	1145.12
CPC70120	60.1643	159.948	191.65	68.1742	346.498	163.263	120.541	230.645	218.118	76.3514	60.6788	512.681	396.123	588.052	117.375	26.7056	57.5907	126.643	186.663	367.041	212.394	171.497	397.884	135.805	241.505	616.895	340.306	210.997	200.87	583.996	253.706	53.9871	581.8	323.02	273.585	59.3766	597.929	452.245	239.484	277.739	270.551	58.3776	243.508	303.904	185.631	225.484	336.131	95.708	411.785
CPC70157	81.9847	166.938	211.238	107.641	80.4112	61.5828	3.2186	196.707	415.519	7.42559	7.60214	571.396	580.117	717.622	638.946	51.3414	10.325	120.268	103.428	24.4307	195.783	1187.07	116.793	67.2108	440.31	701.543	51.8362	30.9597	206.56	720.555	428.546	4.6756	747.216	81.1756	203.658	26.4451	118.505	88.1202	247.075	106.336	2071.85	809.574	228.374	77.3666	84.7609	125.651	356.841	83.2402	106.328
CPC70217	187.643	170.591	185.945	250.342	419.507	243.226	133.612	304.047	151.557	115.133	104.587	595.3	338.431	751.751	257.236	60.5294	157.162	134.304	149.154	572.451	276.856	156.115	191.709	287.34	150.613	764.646	269.554	200.002	451.051	826.612	207.357	113.462	767.519	160.06	552.308	119.36	262.688	220.966	460.342	557.047	372.161	179.626	352.836	172.882	256.871	35.6507	265.945	293.59	295.962
CPC70255	156.369	80.2003	144.976	211.82	268.341	207.634	96.4846	231.181	131.539	117.954	96.5434	451.692	176.678	570.066	225.073	43.314	142.299	71.4769	96.7543	240.561	209.102	177.682	167.454	90.6192	136.233	540.031	182.943	170	356.15	592.635	167.665	54.2073	560.325	199.498	373.142	72.5722	256.286	170.502	356.081	102.234	281.963	159.301	98.7413	208.171	175.945	51.0925	233.813	235.167	231.617
CPC70296	167.679	85.6673	156.081	190.456	311.444	237.801	90.9893	257.701	162.954	126.22	102.166	381.911	223.133	513.45	216.686	38.9115	139.736	71.6636	89.8551	230.442	230.959	195.8	257.836	105.102	164.54	496.079	250.462	180.079	341.774	533.953	189.728	97.501	511.707	272.192	399.199	50.1974	375.38	249.875	269.576	87.0531	318.18	167.3	179.132	271.334	165.078	70.217	311.143	290.571	282.543
CPC70355	209.002	191.711	213.076	244.382	274.864	278.028	74.7721	211.174	244.103	184.504	156.754	203.288	346.639	294.521	278.485	104.737	219.79	160.392	140.055	340.188	211.315	151.418	339.597	164.098	159.005	311.466	237.571	168.754	238.906	331.272	147.214	124.497	310.968	332.542	477.393	51.9015	544.88	206.912	378.176	25.7446	248.31	230.687	271.409	322.289	210.97	105.768	194.471	267.87	146.517
CPC70392	60.7766	59.8119	91.8587	70.2564	89.5796	97.1182	9.90506	131.52	93.8161	16.4021	18.017	515.951	183.272	622.26	186.186	27.7227	19.6624	91.0072	8.19133	3.5974	121.018	64.068	46.6236	140.314	62.6281	628.723	151.149	27.3977	63.9723	601.11	166.419	150.807	642.52	44.3523	98.1163	15.8208	88.212	164.715	178.707	55.8313	176.377	96.8299	102.901	42.6947	61.2326	14.7365	80.393	28.5848	140.972
CPC70420	36.9435	74.5335	66.1541	95.0278	32.2515	45.732	21.8065	87.3958	38.7333	4.22897	4.47279	369.691	133.724	437.583	60.2916	23.7585	11.0172	34.5992	6.8784	7.51843	71.1203	76.4929	47.1897	101.505	52.5171	441.772	91.2435	7.5355	48.659	410.592	34.4716	12.9119	429.94	32.1328	40.6023	21.0409	4.10907	72.7831	49.7521	220.127	92.2166	55.9	206.585	34.0652	58.3561	62.0181	73.8723	35.493	61.9468
CPC70457	105.995	55.8593	51.0205	116.021	59.3934	88.4557	14.7949	93.5737	46.6912	5.38943	8.55179	454.797	149.552	495.55	69.0453	23.2751	9.02652	35.7712	23.064	168.935	102.903	111.78	132.519	258.215	112.754	516.29	73.1919	53.4711	106.049	509.211	56.1335	78.2317	489.365	163.337	127.78	79.3714	61.2576	86.3424	200.8	24.152	164.378	89.8269	440.899	183.613	92.7705	17.9441	176.1	78.2283	200.215
CPC70511	122.819	70.6283	78.1707	158.162	0	103.005	19.3778	0	53.1674	0	0	0	167.33	0	0	43.1303	0	50.6703	0	0	0	219.487	0	208.574	0	0.304721	0.046065	33.627	0	266.078	0	77.6178	0.347522	0	0	68.3698	54.8692	0	0	341.2	0	116.949	234.202	0	72.1881	0	182.974	71.9621	205.087
CPC70533	287.521	36.0076	35.2416	345.823	0	276.253	30.8515	0	254.278	345.519	359.121	5044.64	729.739	8935.6	0	24.2233	376.331	38.3461	0	0	0	180.47	0	998.006	0	24.0784	1099.4	31.2124	0	568.527	0	21.8443	9095.06	0	96.6271	429.402	8.78311	880.951	0	33.9424	0	264.332	2228.41	0	219.567	0	357.571	13.4108	36.5207
CPC70569	0	78.7431	53.8192	0	0	0	18.3532	0	83.2195	33.4281	43.0077	0	132.514	0	0	24.8905	11.664	99.9425	0	0	0	0	0	330.64	0	0	123.714	19.0607	0	0	0	139.972	0	0	0	13.3055	30.7654	84.6707	0	0	0	0	2016.84	0	139.325	0	0	27.5243	34.8832
CPC70602	230.245	60.1327	123.477	319.677	0	254.641	61.9845	0	70.8379	61.5775	58.3931	327.833	111.379	522.523	0	94.9011	88.4267	79.9219	0	0	0	188.717	0	221.623	0	0.59155	332.304	30.7384	0	446.141	0	31.0277	529.591	0	0	189.355	38.4892	221.357	0	107.33	0	219.666	329.623	0	150.445	0	175.607	50.0092	77.1327
CPC70637	147.146	69.2795	99.6492	167.868	0	113.88	50.4048	0	53.1104	7.63799	11.2952	332.667	244.778	612.254	0	31.051	12.4066	83.469	0	0	0	229.622	0	88.3193	0	0	283.097	31.5375	0	509.42	0	18.84	591.482	0	0	29.8776	59.0848	155.522	0	30.9126	0	153.739	282.799	0	79.8603	0	267.162	32.0647	157.348
CPC70674	3249.53	2197.7	2963.85	4567.55	0	2441.86	1024.53	0	3134.42	28.6468	22.164	293.49	258.777	434.558	0	860.658	5.3778	1949.66	0	0	0	295.3	0	769.093	0	1.60484	219.019	1162.9	0	370.189	0	1399.08	445.972	0	0	117.358	1611.23	124.673	0	901.965	0	2718.43	336.285	0	2329.36	0	404.528	1492.14	182.247
CPC70710	282.721	829.25	917.367	282.902	0	128.038	492.794	0	732.984	0	0.0824205	19.4196	68.5672	25.8846	0	409.271	0	852.927	0	0	0	77.8676	0	136.218	0	0.818261	20.9667	334.891	0	444.75	0	58.6113	22.3966	0	0	216.485	420.527	7.36274	0	1213.97	0	222.62	154.08	0	481.169	0	131.115	507.375	107.897
CPC70739	0	2340.3	2190.34	0	0	0	961.421	0	1842.86	0	0	0	148.303	0	0	660.07	0	2054.16	0	0	0	0	0	376.706	0	0	0	726.208	0	434.323	0	640.218	0	0	0	506.936	1025.07	0	0	98.9256	0	0	199.6	0	1269.1	0	0	1278.26	173.132
CPC70776	0	7.03604	4.26919	0	0	0	2.24117	0	2.33324	0	0	0	9.96797	0	0	1.19147	0	3.75893	0	0	0	0	0	9.28439	0	0.486633	0	1.23827	0	304.41	0	2.712	0.554986	0	0	6.27815	5.73297	0	0	0.487815	0	0	68.2579	0	0.619289	0	0	0.618439	3.10107
CPC70810	0.742442	9.19034	7.53701	0	0	0.650818	4.15874	0	3.91707	0	0	46.2126	58.0569	92.6456	0	1.95262	0	2.64612	0	0	0	0	0	59.6111	0	0	2.05078	2.17887	0	577.349	0	7.89229	92.9273	0	0.19713	9.42771	7.01423	2.55742	0	0	0	0.357091	498.072	0	1.43454	0	0	2.54482	11.8013
CPC70839	2.52956	8.83952	18.9879	0	0	0.591304	2.31257	0	6.0056	0	1.14951	128.102	73.1983	197.862	0	3.32637	0	10.4179	0	0	0	0.646436	0	80.8295	0	0	0.862598	2.29255	0	573.491	0	8.41763	266.811	0	6.23986	12.8027	0	1.27298	0	5.71995	0	0	803.11	0	1.67575	0	24.0611	0.315287	43.3548
CPC70874	0	0	0	0	0	0	0	0	0	0	0	0	0	0	0	0	0	0	0	0	0	0	0	0	0	0	0	0	0	0	0	0	0	0	0	0	0	0	0	0	0	0	0	0	0	0	0	0	0
CPC70906	0.752211	5.6327	8.98293	0	0	2.63753	3.59471	0	5.45684	0	0	0	63.1941	2.58061	0	0.494579	0	3.57458	0	0	0	0	0	68.7434	0	2.12102	0	2.84055	0	542.312	0	3.47658	2.41893	0	1.78417	4.75889	0.458486	0	0	6.3785	0	1.08537	550.181	0	1.24579	0	0	1.87513	2.07941
CPC70945	3.59799	23.6162	20.3924	2.57674	0	5.56032	7.92432	0	28.8959	0	0	0	66.9848	1.09721	0	5.67763	0	16.3381	0	0	0	6.12984	11.6599	48.4407	0	0.676352	0	8.81644	0	315.05	0	5.32136	0.514235	0	0	18.2103	0	0	0	61.6975	0	3.57641	156.382	0	9.18107	0	9.50668	8.02241	21.5502
CPC70975	9.23827	25.4975	20.1667	9.6736	0	12.9455	15.7068	0	21.8153	0	0	0	43.4654	1.02238	0	6.27011	0	14.7911	0	0	0	9.83694	17.1421	34.1543	0	1.1204	0	23.1074	0	474.745	0	7.254	0	0	0	16.0256	0	0	0	3.65014	0	8.16998	211.511	0	13.7098	0	30.7088	14.0219	32.5407
CPC71034	2.33853	7.57329	8.96113	2.26849	0	2.523	11.9006	0	7.40274	0	0	0	25.1035	0.493709	0	1.75048	0	4.38817	0	0	0	2.02271	8.91922	22.2107	0.111394	0.608675	0	7.44514	0	398.044	0	3.39213	0.23139	0	0.682678	14.2637	1.31573	0	0	2.03384	0	1.79961	148.531	0	4.4887	0	2.73773	4.77574	6.76299
CPC71064	0	13.4423	23.3221	0	0	0	8.00484	0	15.5724	0	0	0	39.1528	0	0	3.26852	0	12.7959	0	0	0	0	15.1029	47.6542	0	0	0	5.63169	0	439.543	0	0	0	0	0.589551	35.3813	0	0	0	14.0512	0	0	437.663	0	6.86084	0	0	1.54902	0
CPC71097	0	38.0632	25.3277	0	0	0	5.61108	0	15.5946	0	0	0	74.7784	0.921861	0	7.77379	0	35.8606	0	0	0	0.0858369	11.4293	117.204	0	0	0	5.98686	0	246.729	0	0.248386	0.432054	0	0.82856	25.3584	0	0	0	146.588	0	0	155.412	0	18.3203	0	0	18.5045	0.928526
CPC71124	0	82.2448	93.9056	0	0	0	29.9712	0	88.9436	0	0	0.320113	236.462	0.607201	0	66.5064	0	81.4443	0	0	0	0	94.8542	330.794	0	0.249531	0	38.1637	0	235.543	0	0	0.853741	0	0	54.0274	0.107879	0	0	314.423	0	0	258.909	0	74.4052	0	0	44.3689	0
CPC71153	0	17.9992	10.5273	0	0	0	9.6676	0	11.3199	0	0	182.162	45.3527	260.366	0	3.91736	0	11.3476	0	0	0	0.453147	8.96435	68.537	0	1.19998	54.0579	5.78542	0	317.108	0	0	280.092	0	0	17.9492	48.6791	81.799	0	1.60386	0	0	375.06	0	4.30719	0	0	2.25434	0
CPC71193	0	19.246	5.63751	0	0	0	2.47176	0	6.97374	0	0	0	14.6519	4.5347	0	0.869087	0	8.37512	0	0	0	0	0	14.3606	0	1.86355	0	0.998298	0	308.664	0	0	0	0	0	12.5437	0	0	0	1.86808	0	0	121.744	0	2.55398	0	0	0	0
CPC71228	0	220.693	307.147	0	0	0	113.828	0	202.804	0	0	0	266.82	0.929507	0	178.677	0	329.821	0	0	0	0	0	196.527	0	0.763968	0	140.784	0	288.703	0	0	0	0	0	113.988	0	0	0	372.956	0	0	293.585	0	317.843	0	0	217.817	0
CPC71257	0	30.0125	20.5129	0	0	0	7.49488	0	7.92968	0	0	0	84.1787	0	0	0	0	38.0926	0	0	0	0	0	69.1583	0	0	0	0	0	0	0	0	0	0	0	88.7483	0	0	0	0	0	0	325.724	0	6.63788	0	0	11.2401	0
CPC71285	0	15.8757	17.8019	0	0	0	5.76099	0	23.2011	0	0	0	59.6604	0	0	5.88079	0	13.6956	0	0	0	0	0	46.8714	0	0	0	5.2915	0	0	0	0	0	0	0	11.3171	0	0	0	71.2086	0	0	147.395	0	12.015	0	0	11.241	0
CPC71318	0	24.6903	22.3349	0	0	0	6.16577	0	36.8384	0	0	0	115.079	0	0	17.7898	0	26.2681	0	0	0	0	0	61.3564	0	0	0	2.63673	0	0	0	0	0	0	0	11.9638	0	0	0	0	0	0	118.218	0	21.6824	0	0	11.9665	0
CPC71349	0	114.333	50.8847	0	0	0	21.2479	0	53.8597	0	0	0	77.0628	0	0	54.631	0	98.9929	0	0	0	0	0	166.563	0	0	0	12.8725	0	0	0	0	0	0	71.0831	132.54	0	0	0	2.00731	0	0	184.685	0	32.9321	0	0	19.916	0
CPC71384	0	350.295	226.372	0	0	0	70.9512	0	171.991	0	0	0	252.095	0	0	166.192	0	400.99	0	0	0	0	0	252.201	0	0	0	59.4939	0	0	0	0	0	0	19.0471	226.199	0	0	0	766.33	0	0	250.686	0	179.016	0	0	59.3394	0
CPC71418	0	19.2513	17.0072	0	0	0	31.2745	0	13.2301	0	0	0	35.7578	0	0	5.09805	0	7.01833	0	0	0	0	0	238.087	0	0	0	31.6038	0	0	0	0	0	0	0	285.11	0.225048	0	0	35.1355	0	0	189.04	0	10.6672	0	0	74.3996	0
CPC71447	0	3.17763	0	0	0	0	0.793533	0	2.5187	0	2.16944	0	71.3005	0	0	0	0	0	0	0	0	0	0	73.2225	0	0	0	8.65332	0	0	0	0	0	0	0	32.2161	0	0	0	0	0	0	589.72	0	0	0	0	2.38013	0
CPC71483	0	8.80958	11.2551	0	0	0	14.9612	0	5.19172	0.198614	0.425885	36.0499	37.6021	35.0503	0	3.69718	0.34651	5.04738	0	0	0	0.239499	0	45.4544	0	0	2.08366	6.29341	0	0	0	0	23.0923	0	0.334427	51.7471	0	1.8193	0	2.1192	0	0	410.991	0	2.27645	0	0	1.16811	0
CPC71513	0.505912	8.83952	9.49397	0	0	0	2.5228	0	6.0056	0.536081	2.29902	0	67.2952	0	0	2.6611	0	4.0069	0	0	0	0.646436	2.45925	80.1829	0	0	0	3.05674	0	0	0	0	0	0	0.959979	19.204	5.55052	0	0	0	0	0	655.096	0	2.23433	0	0	1.26115	1.39854
CPC71537	0	0	0	0	0	0	0	0	0	0	0	0	0	0	0	0	0	0	0	0	0	0	0	0	0	0	0	0	0	0	0	0	0	0	0	0	0	0	0	0	0	0	0	0	0	0	0	0	0
CPC71583	0.376105	2.50342	5.77474	1.05399	0	0	6.72055	0	3.47253	0	0	0	54.4171	0	0	0.989159	0	2.97881	0	0	0	0.480574	3.65651	51.9181	0	0	0	3.40866	0	0	0	0	0	0	1.0705	18.2424	0	0	0	8.50467	0	0	523.691	0	0.415262	0	3.57751	0.937565	0
CPC71615	0	16.7877	27.3508	0	0	0	20.994	0	23.7248	0	0	0	61.5035	0	0	21.2879	0	16.3521	0	0	0	0	0	56.8766	0	0	0	57.0566	0	0	0	0	0	0	0	34.7987	0	0	0	15.9157	0	0	215.668	0	29.0127	0	0	56.8285	0
CPC71664	0	13.2588	26.8205	0	0	0	14.3132	0	18.4739	0	0	0	75.043	0	0	11.4643	0	15.1681	0	0	0	0	0	66.1282	0	0	0	34.0014	7.79509	0	0	0	0	0	0	25.7694	0	0.0599363	0.292659	50.0925	0	0	248.947	0	21.5397	0	0	56.6477	0
CPC71702	0	7.65303	9.93167	0	0	0	3.87069	0	4.14643	0	0	0	15.4875	0	0	1.9904	0	11.9881	0	0	0	0	0	22.3228	0	0	0	8.96944	0	0	0	0	0	0	0	14.2411	0	0	0	4.60742	0	0	85.1605	0	3.85661	0	0	18.4305	0
CPC71744	0	7.8951	16.4276	0	0	0	6.91518	0	5.3023	0	0	0	62.1779	0	0	2.02846	0	7.25632	0	0	0	0	0	53.4133	0	0	0	17.2282	0	0	0	0	0	0	0	10.1533	0	0	0	16.6477	0	0	371.779	0	8.25771	0	0	29.4225	0
CPC71780	0	108.157	117.561	0	0	0	32.1409	0	49.8813	0	0	0	75.0028	0	0	37.7693	0	146.531	0	0	0	0	0	55.3837	0	0	0	70.1148	0	0	0	0	0	0	0	28.018	0.0672033	0	0	14.959	0	0	288.227	0	67.5632	0	0	101.695	0
CPC71814	0	39.5097	11.7979	0	0	0	6.32225	0	5.1688	0	0	0	27.4351	0	0	4.54694	0	28.1162	0	0	0	0	0	63.0522	0	0	0	3.83016	0	0	0	0	0	0	0	28.1952	0	0	0	18.2439	0	0	108.656	0	9.16256	0	0	2.58586	0
CPC71851	0	644.68	85.8088	0	0	0	985.736	0	213.59	0	0	0	146.579	0	0	1217.98	0	258.842	0	0	0	0	0	402.668	0	0	0	651.167	0	0	0	0	0	0	0	2336.15	0	0	0	84.6087	0	0	576.925	0	146.557	0	0	3292.41	0
CPC71875	0	22.6709	0	0	0	0	13.9105	0	307.421	2.54848	0	61.5301	12.1378	1036.29	0	7.31005	2.29033	23.6903	0	0	0	0	0	10.2677	0	9.82942	285.423	14.4385	1.00134	0.0977116	0	30.2732	908.21	0	1.45791e-07	26.8794	1.47917	239.667	0	1631.57	0	0	334.587	0	44.0842	0	0	5.86462	0
CPC71916	0	132.982	72.8701	0	0	0	74.6573	0	112.189	0	0	0	68.3266	0	0	405.975	0	81.1628	0	0	0	0	0	103.269	0	0	0	144.295	0	0	0	0	0	0	0	259.875	0	0	0	52.3788	0	0	284.632	0	203.068	0	0	434.285	0
CPC71979	0	18.1563	26.082	0	0	0	14.3896	0	26.5421	0	0	0	69.9829	0	0	15.1211	0	14.9029	0	0	0	0	0.317594	34.0714	0	0	0	8.19118	0	0	0	0	0	0	7.43846	52.3569	0	0	0	1.47738	0	0	226.901	0	25.8972	0	0	34.5281	0
CPC72020	0	15.0205	35.9317	0	0	0	6.5883	0	31.7489	0	0	0	1051.88	0	0	0.608713	0	18.6978	0	0	0	0	0	93.9259	0	0	0	5.2441	0	0	0	0	0	0	0	8.05351	0	0	0	134.112	0	0	329.795	0	24.5324	0	0	8.58232	0
CPC72064	0	17.3411	33.1815	0	0	0	8.01229	0	28.5476	0	0	0	767.377	0	0	3.32883	0	20.2498	0	0	0	0.107819	0	42.2241	0	0	0	5.86307	0	0	0	0	0	0	0	12.8121	0	0	0	34.8221	0	0	154.752	0	19.2387	0	0	10.5436	0
CPC72096	0	17.633	28.8212	0	0	0	9.65298	0	31.0368	0	0	0	373.829	0	0	2.47942	0	18.5174	0	0	0	0	0	18.2193	0	0	0	6.94924	0	0	0	0	0	0	0	16.2229	0	0	0	11.0852	0	0	119.316	0	17.6536	0	0	11.7505	0
CPC72124	0	17.6384	27.7675	0	0	0	11.3145	0	32.9974	0	0	0	586.862	0	0	1.05696	0	15.2783	0	0	0	0	0	33.5171	0	0	0	8.65046	0	0	0	0	0	0	0	18.4334	0.122478	0	0	24.4229	0	0	222.637	0	16.7506	0	0	11.6462	0
CPC72162	0	16.3009	29.1387	0	0	0	7.43169	0	25.9738	0	0	0	1058.6	0	0	0.924837	0	15.4375	0	0	0	0	0	54.9629	0	0	0	5.15992	0	0	0	0	0	0	0	14.4077	0	0	0	31.2386	0	0	390.839	0	11.9806	0	0	6.38664	0
CPC72201	0	22.3131	31.6913	0	0	0	18.2114	0	23.6391	0	0	0	811.144	0	0	9.11746	0	23.0016	0	0	0	0	0	39.2939	0	0	0	6.12571	0	0	0	0	0	0	0	37.2435	0	0	0	8.87444	0	0	229.641	0	10.6885	0	0	2.60888	0
CPC72235	0	62.3319	76.6112	0	0	0	148.856	0	119.19	0	0	6418.22	565.901	17.6671	0	47.7257	0	35.0085	0	0	0	0	56.473	255.333	0	1.03719	5.48779	122.237	0	6.1156	0	0	15.1803	0	0	33.3556	0.747344	4.37069	0.0627688	75.899	0.0104501	0	290.467	0	109.284	0	0	202.054	0
CPC72279	0	103.492	119.452	0	0	0	156.984	0	157.761	0	0	411.202	1157.63	496.25	0	108.973	0	65.2421	0	0	0	0	94.5003	325.551	0	0.929091	214.47	135.626	0	0	0	0	531.914	0	0	34.7431	0.602506	195.251	0	131.32	0	0	398.992	0	139.882	0	0	366.542	0
CPC72315	52.0144	49.3721	34.0378	44.3584	28.6577	38.335	15.6489	0	34.7158	0	0	0	92.0038	0	67.9827	21.7831	0	32.0124	22.1815	129.854	0	78.9268	14.8521	85.4913	58.5838	0	0	19.0721	0	0	0	24.2953	0	33.5529	0	42.9291	30.2902	0	0	22.8909	0	63.9863	222.975	30.5426	23.8579	4.73593	67.5788	33.2645	74.1839
CPC72352	51.6362	68.8422	35.4684	40.7113	25.8407	34.299	63.0218	97.7146	34.9643	0	0.255698	35.8109	79.4568	42.5507	19.6459	36.0319	0.416084	30.8571	191.584	27.5096	134	38.0359	31.6109	329.339	52.8803	39.9358	10.9753	53.5573	5.34835	26.6941	144.434	32.7363	31.3337	43.9006	55.6991	548.771	55.9599	11.9284	4.14793	5.15394	158.867	39.9185	342.683	36.7244	14.1126	12.9121	57.5196	12.3451	52.5559
CPC72397	8.00557	30.6568	17.1595	7.19057	5.10127	8.27719	19.406	0	14.3497	0	0	0	50.5376	0	4.58163	8.90775	0	18.5339	44.6449	12.1307	0	7.47521	8.98045	116.886	28.2827	0	0	14.8831	0	0	0	9.67701	0	13.7525	10.9062	272.502	20.8944	0	0	20.8876	0	6.1212	164.041	10.7647	8.72573	4.35612	14.644	3.70986	31.7773
CPC72414	9.21016	55.9403	34.5677	0	14.9378	10.7647	27.9394	0	12.148	0	0	0	68.7783	0	4.08417	9.6891	0	27.7195	26.1033	8.37356	0	3.53052	31.3395	412.022	25.6651	0	0	22.2593	0	0	0	27.2433	0	28.948	17.4765	470.033	33.6825	0	0	41.6529	0	5.31576	454.089	20.9194	15.2536	4.2755	8.7607	2.86991	50.9211
CPC72457	2.10515	5.47354	9.65189	0.55307	9.53389	0.999569	7.38114	0	3.64436	0	0	0	33.007	0	2.95612	3.46035	0	6.04401	13.7	36.8831	0	0.756531	2.23851	32.2886	6.9254	0	0	3.97481	0	0	0	5.35129	0	5.51382	10.2361	48.1402	102.891	0	0	5.95033	0	1.13908	180.35	4.65845	4.64864	3.09752	4.38029	0.942959	13.6394
CPC72512	4.98207	4.94074	11.8477	4.72438	13.0591	6.35235	4.26611	0	6.04025	0	0	0	44.9788	0	3.21347	4.30145	0	4.62346	20.836	69.163	0	5.01557	9.54041	44.5752	7.47909	0	0	6.30923	0	0	0	5.48908	0	13.6249	13.1777	33.9602	141.404	0	0	1.42244	0	4.5504	303.188	10.5226	9.2235	7.17522	11.4884	3.88891	17.9459
CPC72557	90.5812	138.029	39.9353	71.3039	114.484	102.302	84.5872	0	67.1208	0	0	0	78.3784	0	37.9109	112.423	0	61.2626	15.0497	80.1942	0	107.939	34.6317	228.953	28.3611	0	0	109.152	0	0	0	28.2236	0	200.913	32.831	796.283	256.823	0	0	0	0	93.0076	573.474	191.054	119.115	22.9482	77.4479	171.255	67.5242
CPC72589	66.1333	25.6716	29.5964	40.6225	54.5195	52.9367	27.6754	0	33.6322	0	0	0	19.8349	0	32.9748	30.7747	0	17.1521	9.46924	64.7485	0	45.6731	28.2989	72.4746	17.304	0	0	80.9008	0	0	0	37.2384	0	102.98	21.9827	317.97	159.818	0	0	9.87304	0	47.8241	114.178	101.193	42.8084	7.25808	43.1925	71.5452	46.6702
CPC72614	81.296	73.966	125.95	63.2191	105.16	51.6067	33.7406	134.168	93.9886	14.5293	11.5389	287.624	149.954	374.056	78.3627	20.4404	14.3507	153.468	156.823	20.814	146.558	68.1102	165.082	43.5986	80.8917	381.529	99.0074	60.213	34.462	270.351	197.684	109.487	359.444	138.384	74.8992	56.8856	75.5305	114.689	103.545	198.069	198.866	57.4781	248.012	129.341	71.8677	18.3061	82.901	121.802	118.031
CPC72657	46.6677	46.5943	85.5866	49.0426	75.9947	30.6814	21.817	1.49337	39.2406	0.618134	1.98818	59.0836	78.9567	92.0591	40.699	35.2867	0	55.4424	15.8143	18.5626	0.638655	6.70842	19.8496	60.3945	25.2864	131.59	20.8872	15.8607	6.31476	79.3524	1.24771	29.1181	135.065	22.8382	50.918	52.8982	22.0447	12.7212	4.77811	3.29773	1.19323	36.4743	388.745	29.2274	76.0014	0.386856	83.2319	42.8983	66.1167
CPC72691	0	14.195	12.6921	0	4.12647	0	10.3673	0	9.88658	4.08985	3.74941	236.335	30.8069	413.361	10.137	7.65001	2.27503	10.7214	12.5451	9.40843	0	0	5.98208	41.1107	13.6824	377.284	14.354	6.16806	0	296.249	0	5.48089	446.826	8.75985	0	39.2818	8.93284	7.97587	0	2.21354	0	0	215.176	7.06263	5.86731	0	0	6.27489	0
CPC72738	0	6.79501	5.43716	0	1.98008	0	9.02245	0	5.51734	4.64355	4.97855	197.426	22.3124	310.248	4.88759	0.261937	2.94594	3.15526	2.7	5.13112	0	0	2.90482	30.5519	1.85023	281.955	8.49073	6.92026	0	243.864	0	6.99677	326.682	8.34758	0	41.1664	5.34208	6.6828	0	1.12605	0	0	159.722	7.85101	1.53951	0	0	2.11034	0
CPC72780	0	19.9026	20.4781	0	8.76504	0	19.8807	0	15.6047	13.909	10.1051	208.667	43.3279	356.108	19.0705	17.1474	23.3083	19.014	9.47076	45.5372	0	0	26.4462	81.9001	10.6952	297.558	12.5891	13.566	0	261.568	0	10.6965	334.909	15.4758	0	98.3409	27.2653	6.59118	0	33.1965	0	0	197.442	14.9993	21.1671	0	0	9.41813	0
CPC72819	0	31.8047	13.392	0	0.624976	0	6.52413	0	6.30239	0	0	0	20.3101	0	9.28264	4.48812	0	23.2472	5.67769	3.103	0	0	6.6363	39.2614	8.98235	0	0	4.12431	0	0	0	2.52389	0	4.42264	0	57.2204	6.24088	0	0	15.4353	0	0	169.197	5.01607	4.14518	0	0	2.97782	0
CPC72856	0	11.4476	13.2829	0	3.51549	0	8.6427	0	8.72206	0	0	0	19.9119	0	9.17543	6.45168	0	9.29212	5.91426	16.6463	0	0	7.25845	34.4901	5.28374	0	0	5.79982	0	0	0	7.49281	0	2.94059	0	29.6898	10.7915	0	0	31.956	0	0	123.084	3.6338	8.59655	0	0	2.85817	0
CPC72894	44.9986	24.1357	23.8994	52.1462	10.5868	21.5006	13.113	44.6778	12.8783	0	0	173.01	35.0035	251.468	10.9602	6.3267	0	34.0706	40.1051	14.7949	37.9557	48.9995	12.3815	56.6111	35.9268	239.402	16.1652	9.83225	30.636	202.755	27.0378	8.37133	253.916	6.32023	75.1825	64.1587	26.9099	10.0883	19.7038	14.399	27.3529	27.6322	203.932	7.75154	11.4053	1.1261	96.9116	6.34945	95.8381
CPC72947	11.4762	18.4045	26.2146	22.3171	21.1918	7.5096	12.0149	30.0726	14.2435	5.55735	6.11218	1.12007	41.0526	1.19508	16.1052	25.3471	5.40234	14.1015	8.99049	14.1052	30.2347	19.5848	18.7207	55.7053	28.9416	0.982245	0.0329971	17.0425	40.3841	0.877516	7.27139	13.9534	0.995743	17.0421	0.275417	11.4682	8.02117	0.0162319	22.6281	41.1356	46.0187	8.60066	175.626	15.1133	37.4146	3.14435	35.1599	30.1639	30.3872
CPC72985	17.3114	82.0665	55.6327	29.8976	34.3328	25.6447	20.9959	99.7997	34.5157	8.1054	13.0352	235.918	64.8259	346.673	23.6844	59.2938	11.5361	53.5683	33.4864	34.4671	102.036	27.2641	54.7962	115.522	63.5723	354.18	58.6901	47.7373	84.312	259.218	42.4806	16.7464	304.241	38.4049	35.1406	25.0456	31.1641	36.9748	24.7318	0	138.828	25.1724	81.7953	36.8458	64.4534	11.6138	55.527	58.9609	55.0897
CPC73012	3.33722	21.8509	10.8916	3.25291	2.6949	6.35952	889.115	6.87176	7.75088	0.307498	2.14293	230.411	30.9822	364.376	18.5304	4.86545	3.6212	5.17134	8.67158	2.30854	7.54553	3.33718	19.3962	41.9132	9.88354	339.169	15.4003	1365.32	24.708	221.717	5.06894	61.562	353.68	10.001	2.34025	10.5565	3.97975	5.90236	7.72502	20.9163	8.63178	7.95571	268.46	15.218	5.9275	45.754	6.90079	17.9946	11.0304
CPC31413	204.932	47.5185	91.7022	131.805	325.168	388.732	46.0701	28.668	39.8805	7.11975	11.4501	121.524	1520.95	276.613	6.9522	30.9245	0	21.2864	20.699	0	40.4586	0	0	4139.44	0	208.404	20.0484	65.9699	13.9874	152.332	7.18562	24.8434	216.069	12.9674	114.746	85.0169	2555.52	16.9066	75.673	284.877	160.345	113.108	254.824	22.443	37.093	6.68378	63.9117	240.773	46.4354
CPC31435	100.199	76.9708	65.1604	113.117	146.628	138.997	89.8207	113.546	100.266	49.145	36.7706	275.425	96.657	405.015	121.786	73.3823	43.7872	47.1441	23.2271	80.8002	102.639	77.0086	63.8977	170.074	81.7833	386.034	256.265	110.329	86.2234	244.036	84.6997	107.981	430.686	204.592	58.4744	231.18	27.6643	139.791	55.8656	11.9176	95.841	124.179	126.983	197.249	112.822	3.94744	125.034	100.7	74.7324
CPC31457	75.5487	57.3494	53.78	78.2337	66.3336	87.3765	80.365	65.0585	77.2284	64.9752	48.6684	171.225	85.9034	295.291	137.409	74.5263	59.9219	35.2988	39.3325	107.963	57.1787	66.0392	53.081	107.931	47.2728	268.337	161.08	87.9201	50.9363	146.076	47.3812	48.1397	286.007	155.027	41.7221	150.255	31.7429	76.6273	35.8173	21.5079	48.7996	103.9	124.749	153.752	84.3962	2.68693	81.7788	62.6329	52.9971
CPC31482	325.55	26.6547	585.624	1009.94	1934.39	44.0994	259.748	146.894	101.186	102.422	106.014	318.143	71.4768	462.556	430.013	266.962	252.751	254.323	32.5675	150.362	119.471	429.237	85.0786	53.2286	391.249	465.984	216.954	1052.37	654.495	238.481	40.6487	307.065	466.102	1860.51	85.9893	21.3296	74.9434	97.1337	538.268	78.3084	167.715	55.4997	229.559	1782.82	1999.27	152.552	1203.43	2064.72	53.0633
CPC31508	416.151	48.1429	785.154	1272.07	1931.99	52.767	182.302	181.547	120.716	125.004	130.198	318.886	261.583	390.419	476.909	451.197	414.84	402.593	113.832	506.151	155.067	1019.11	71.941	216.478	1484.69	388.079	248.193	865.626	576.493	234.992	57.6713	951.687	402.728	3100.7	105.487	26.5905	83.5626	98.8557	559.062	94.839	211.306	67.2239	343.31	3062.2	2383.04	220.845	4867.1	2640.79	126.28
CPC31533	124.815	114.047	163.453	235.983	313.439	193.672	336.594	171.261	210.661	250.141	270.419	274.821	189.525	404.45	674.995	153.182	463.044	111.305	60.9912	217.627	158.98	144.66	181.928	138.725	113.561	392.572	171.895	448.441	411.214	246.066	124.944	421.023	379.713	611.786	174.257	124.11	340.009	138.04	771.74	528.932	144.529	196.927	204.798	654.552	301.033	60.3736	185.117	357.266	85.3545
CPC31557	1318.63	1285.21	1237.28	1434.13	394.223	803.626	1394.69	798.378	1772.38	3243.65	3477.66	476.986	300.395	689.344	2283.25	1907.4	5554.54	1491.97	54.1629	76.1177	1051.8	653.901	412.065	373.201	330.511	938.393	623.639	2428.1	1043.12	341.663	579.746	963.507	807.697	1926.84	524.256	1006.38	2219.82	281.764	2250.15	70.994	825.232	1824.14	459.272	2332.28	1819.89	31.2311	238.911	1966.4	164.903
CPC31583	13.9787	69.7835	29.4396	7.42945	43.0234	25.1269	42.6252	118.298	83.033	12.9735	14.6761	242.711	73.1166	378.361	25.9919	21.4245	24.951	28.251	23.4026	92.7607	96.9959	22.7888	56.2351	82.065	39.9978	343.598	89.5836	67.1309	12.9244	211.571	77.3929	50.438	353.417	33.7558	89.2699	56.9248	200.02	81.7479	93.5721	83.383	79.0426	9.45901	80.4362	43.0207	21.8205	21.8649	50.4351	20.4272	31.4471
CPC31605	10.5327	52.5526	16.5822	6.78597	32.5142	19.7127	25.6844	96.7285	60.4837	21.1733	16.3523	267.066	83.8553	412.933	23.6586	21.7334	19.5969	19.8494	26.5422	75.3866	92.9554	41.3704	44.45	61.9882	47.0825	397.646	78.5909	43.7903	9.5038	214.07	76.1323	43.5149	400.351	38.7876	52.825	23.4975	163.532	65.93	102.916	11.2959	65.2922	10.0993	124.957	48.349	14.0973	28.0521	74.4157	16.1252	38.0108
CPC31631	87.2748	90.3528	86.3707	46.9424	15.2291	64.4247	18.6109	125.516	74.6133	11.1631	8.90545	271.63	64.4328	362.448	18.9521	10.5706	5.6304	66.6713	42.4518	5.97677	142.723	20.4149	55.0936	27.824	97.8552	333.094	86.4492	27.3011	11.2253	223.675	137.582	7.75354	387.908	11.976	74.9869	17.2678	97.1397	81.5343	26.3777	18.6286	89.09	44.4739	117.671	9.30581	16.1521	17.0852	61.2645	4.38731	135.952
CPC31663	143.469	61.4086	95.7614	160.035	325.976	169.038	107.866	205.795	191.403	164.876	191.934	288.363	340.92	441.179	243.867	74.9356	192.104	56.4768	27.2619	692.356	190.967	290.476	141.021	585.805	88.5026	400.416	198.844	128.701	126.774	260.324	139.482	171.94	426.083	140.913	334.627	131.483	202.011	148.09	186.828	50.3027	220.244	164.097	162.461	151.256	197.973	18.5518	234.789	208.447	100.752
CPC31682	152.538	56.0708	91.792	124.395	192.336	87.4128	142.482	149.449	181.146	61.4324	64.9474	207.279	262.111	359.949	133.374	50.7659	32.576	50.2852	26.8521	602.709	145.205	207.282	74.5412	541.061	81.6306	294.327	77.7495	160.515	122.537	197.616	96.1899	142.741	328.747	73.6528	379.799	114.602	184.473	30.8002	80.4297	57.0313	140.783	142.721	124.621	88.2426	140.943	2.94374	253.338	176.712	110.067
CPC31705	235.866	113.863	151.067	126.331	617.43	182.53	278.656	223.254	221.913	151.835	239.611	500.85	1044.49	673.859	147.786	59.2805	117.567	87.9853	41.6626	768.475	239.721	217.035	144.786	1620.55	169.488	608.326	118.726	291.831	222.547	423.416	113.639	534.274	724.836	87.8897	771.392	113.741	212.948	110.731	392.323	1465.35	184.423	203.657	279.132	119.924	260.422	13.8801	268.001	311.043	100.141
CPC31731	112.777	223.988	135.654	96.8518	75.8615	74.7139	102.584	123.289	129.557	20.9267	30.112	255.671	194.051	438.609	386.406	58.0906	15.3724	227.213	49.9522	203.963	128.021	83.6723	80.8422	340.107	24.1371	419.113	112.095	135.024	270.042	301.636	105.601	115.296	421.158	51.2967	335.787	107.407	58.9196	103.744	312.88	3472.69	99.0421	119.983	332.258	48.9533	183.048	1.37861	9.88694	198.542	123.555
CPC31752	4773.9	5514.94	8958.15	6270.16	18096.9	8139.81	5413.94	295.28	4276.07	1833.34	1324.39	534.704	11626.6	714.583	146.989	6781.31	3092.93	8126.1	99.355	249.44	500.216	13337.4	7806.1	5530.7	11764.5	757.833	41004.8	3298.49	14544.1	274.198	287.425	9508.83	453.746	2721.3	19589.7	3018.1	5377.25	28141.1	17576.8	0	328.707	6566.74	728.067	2033.34	8724.27	650.555	14635.8	3408.51	12834.8
CPC31768	0.281616	24.6026	3.36307	2.76217	0	1.9749	0.936211	17.7831	4.08591	0.29841	0.319938	50.9342	69.005	98.5461	0.416267	2.22195	0	20.9662	23.5975	43.526	9.55781	7.55661	0	71.2701	2.61584	95.2891	2.88099	0.850767	9.14552	79.1701	8.43278	1.56189	72.4489	0.465859	0.267186	1.78166	1.3732	1.18101	5.19002	0	13.7291	1.89628	233.443	0.376261	4.66403	0	2.67873	13.1629	16.3485
CPC31797	83.0999	83.094	52.1922	101.199	104.165	109.024	75.5216	215.067	113.777	42.2962	29.2172	229.468	128.283	365.048	65.1151	42.3438	58.6371	40.398	40.9996	334.729	209.879	49.9761	38.025	174.491	35.1688	357.444	129.721	49.6913	39.9299	205.042	39.4215	24.6639	369.745	77.9953	85.1452	82.0296	57.0189	113.918	100.717	3.33173	173.214	84.9362	199.134	69.9026	98.9095	21.8517	122.822	37.8312	40.7307
CPC31822	12.7613	28.0993	9.34607	24.4734	19.8273	16.1959	29.9967	236.547	28.3082	12.7028	10.251	343.644	30.5323	491.31	16.8814	6.10223	13.1064	4.28788	16.2017	121.881	203.006	10.7883	4.69946	48.1915	13.3702	491.77	44.1213	16.7449	16.2614	304.516	15.6233	6.79168	483.743	30.2792	25.5601	51.6486	15.635	37.0294	86.5771	4.37219	197.773	9.36167	189.61	27.2974	17.4345	8.84753	49.6577	7.02909	12.4718
CPC31843	14.5769	27.8503	12.1783	24.2915	19.5526	12.6203	35.4476	199.689	26.3477	2.98754	2.93047	299.014	23.7982	457.284	18.6029	5.44297	2.66154	4.37101	15.3753	103.532	169.967	8.27818	3.7908	54.3615	11.5155	421.177	50.0153	16.5819	15.5349	240.994	13.857	6.76492	431.723	12.9003	27.7739	133.209	13.3091	42.163	98.2697	4.74762	166.325	9.34807	108.877	11.5814	18.2803	8.31435	28.53	5.75722	7.79397
CPC31869	9.9852	74.2234	11.9805	8.76367	22.3891	29.8818	119.831	247.849	63.3911	22.0915	17.203	362.78	32.0081	420.862	30.3624	10.5333	26.7764	7.47391	20.5522	176.077	185.362	9.81441	8.5342	347.959	22.7627	392.319	23.6668	69.7784	16.1724	250.76	7.43196	18.6628	377.558	93.1777	44.3488	938.784	21.0006	15.6456	249.631	11.1654	181.877	13.5105	159.325	88.1827	26.6533	14.6263	25.0495	40.4826	8.49325
CPC31898	8.18244	58.4578	11.1674	4.28031	15.126	19.2546	110.667	268.96	51.5162	27.0516	20.6989	228.103	27.4967	270.235	25.5442	9.03834	21.5808	7.43112	28.2319	185.98	228.614	5.29732	9.01567	311.523	19.2544	290.401	22.6012	62.2927	10.2657	173.142	5.13369	11.4966	310.842	62.0235	43.4738	1126.9	15.4275	16.288	252.447	11.7183	220.596	8.92047	109.943	54.3705	23.3688	7.66919	16.604	34.6756	6.33347
CPC31922	8.71211	42.1803	8.49309	3.60405	11.7207	18.1347	97.439	289.514	50.5609	17.3203	11.9714	248.511	21.4927	395.668	21.0704	12.3293	15.1856	3.8115	31.2864	283.638	270.247	5.40698	6.04996	338.306	21.8366	396.793	24.616	45.495	8.84363	218.21	3.19442	16.8733	382.086	45.7977	34.0075	1450.38	11.1261	16.4238	201.336	6.09769	221.315	6.06589	142.054	38.9111	19.7879	7.4283	33.1478	31.6976	12.3859
CPC31945	5.78185	53.2175	5.91832	2.73424	10.3228	13.5155	91.5716	340.867	39.4653	20.3711	13.6299	339.339	29.8528	467.132	23.3957	15.1112	19.9079	4.57932	19.5039	241.368	296.087	3.87861	5.97246	411.353	17.9019	469.531	29.4516	46.7244	5.29598	308.702	3.65847	14.0294	480.166	60.5754	32.0907	1791.61	8.89845	19.8222	156.874	6.94566	283.448	5.21417	195.785	48.909	15.4009	6.32663	35.748	25.8986	12.5869
CPC31970	4.93904	23.4755	3.48664	3.1023	3.95032	5.83905	62.8234	120.239	19.7682	12.332	8.06199	305.158	15.8979	448.344	12.7551	7.61465	8.08121	3.14743	10.3534	93.5932	113.429	3.1192	1.37982	119.074	10.7223	427.085	18.5364	29.0701	5.0109	273.376	2.18566	8.39627	464.435	20.3476	12.9807	1885.48	7.05895	10.3802	72.6563	0	98.6862	4.09573	127.953	19.0763	13.6645	2.86127	14.0401	8.88033	4.7081
CPC31994	226.879	135.779	331.029	269.141	216.423	156.113	30.8172	210.467	297.53	24.3086	20.5998	182.473	236.201	272.591	232.788	75.819	31.1105	189.825	152.038	88.6011	217.074	257.774	327.611	61.7162	317.171	273.22	256.085	30.2204	41.6998	188.086	255.474	22.373	275.431	211.495	157.923	42.7927	75.2531	239.711	53.9845	253.382	225.567	207.269	153.872	182.841	152.783	74.6888	210.459	46.1659	225.62
CPC32017	217.709	233.907	237.173	264.317	494.867	263.093	318.99	163.258	286.941	87.0797	71.0362	333.101	337.125	450.198	865.668	145.76	113.041	211.469	80.4519	145.442	161.182	230.555	256.579	179.042	265.759	466.19	484.183	431.641	198.326	282.783	204.718	267.673	449.674	283.529	250.7	77.9179	350.825	437.603	223.818	1853.68	163.64	309.877	241.098	239.45	294.171	46.6359	306.65	170.192	430.331
CPC32040	1.01956	0.666517	2.7333	0.918378	2.09557	3.83029	0.817097	3.41794	0.384222	3.31824	3.80583	261.85	17.3348	341.284	3.55232	0.191531	0.942418	0.57679	4.12801	25.491	6.45815	23.2635	1.77003	16.3825	2.70581	339.644	0.682936	0.440014	1.39476	213.979	2.18071	7.94344	379.387	3.01176	101.015	2.7644	0.26633	1.22163	3.57902	39.1106	7.19995	0.560429	221.744	5.15694	0.0804075	0.62784	5.54173	1.77003	6.4422
CPC32062	1.02086	1.37207	2.5454	0.770221	1.72555	1.83564	1.56635	5.62885	1.86437	2.24668	2.6764	277.807	16.1265	394.407	1.90362	0.206528	0.725862	1.61707	5.70918	8.32936	6.36199	4.61562	3.43551	10.84	2.67453	407.865	4.01677	0.593082	0.915454	243.551	3.58316	1.88729	404.547	2.72796	50.2901	2.48404	0.86155	3.55666	8.5225	2.21963	5.14009	1.20862	146.357	2.67543	0.780328	0.624921	0.746953	0.83196	1.95373
CPC32091	2.38531	1.19078	3.25549	1.11409	3.95189	3.9031	1.4538	12.1449	3.35593	4.54961	5.05849	286.461	11.8751	427.167	2.86767	0.418226	0.881937	1.76326	6.46648	3.85537	12.6221	6.40052	3.09202	13.8213	2.70801	407.141	4.13483	3.24273	3.84007	252.368	7.99296	4.11581	417.281	15.5643	53.2581	2.68281	1.35696	6.26872	9.11763	11.237	11.1678	2.44749	136.558	15.2443	2.54586	1.16003	4.53782	2.42802	1.53859
CPC32113	7.00374	2.03954	4.92872	3.68008	4.25971	5.32083	2.2192	9.78655	3.8106	9.27675	10.8411	202.042	24.5163	282.926	5.48682	1.49661	2.42769	3.05089	14.9953	16.5822	11.1183	6.26439	5.95793	20.0299	3.7949	274.998	7.31425	2.24808	3.28049	173.077	7.17798	3.5607	287.723	20.4683	54.9033	5.16944	2.13445	7.41632	4.48177	2.47456	9.90891	5.30551	209.176	20.0018	4.15644	0.87087	3.33098	4.31021	3.14618
CPC32139	11.8724	8.26751	7.92561	9.94506	7.6293	11.0105	3.9147	11.2323	7.4893	8.06784	9.96935	303.42	25.5978	415.274	10.2624	5.76972	1.90854	5.3148	21.1495	18.7721	10.0311	10.2233	9.40953	25.5662	2.39736	427.919	12.5417	3.50869	5.48032	236.398	8.00448	5.72576	442.375	22.8418	54.9734	9.25281	3.14627	12.0143	6.87056	8.75424	10.4267	11.2963	157.313	23.104	8.12152	0.941378	6.13749	5.22751	2.49717
CPC32163	157.92	80.9724	122.998	180.281	184.64	301.794	176.35	147.044	195.181	13.5699	10.8915	309.677	188.392	470.654	87.6084	119.882	26.4214	58.7269	7.89024	27.8745	135.13	56.6387	88.9057	88.6696	51.0423	451.672	290.219	64.9783	86.6056	277.184	132.641	53.8905	464.148	18.9217	228.266	9.92222	48.2136	253.097	34.5541	91.9936	154.987	269.005	172.882	15.1013	146.707	47.0379	110.708	127.584	81.7558
CPC32186	52.0777	206.55	64.1287	43.892	44.0449	75.0551	51.906	89.8816	73.8542	68.0456	44.0397	172.799	75.8425	274.039	147.242	54.5799	39.813	161.264	17.3701	77.7255	120.461	57.0369	32.3576	128.123	63.0429	280.439	126.849	22.4754	86.0777	138.486	78.7252	7.9628	246.798	85.0692	75.7857	152.763	32.4583	81.7761	44.9012	55.3386	98.9159	64.7852	120.923	74.55	48.4207	1.81769	96.8379	27.0866	100.666
CPC32208	11.5352	4.28568	13.6145	8.13228	8.04674	2.96777	6.02953	29.7776	6.6026	2.92123	3.37924	259.803	14.8986	448.501	19.8173	3.14824	4.02356	6.55037	44.8777	27.2628	23.3514	4.63498	6.70051	14.1874	8.76041	397.675	19.2349	7.78052	19.5731	243.428	14.6379	17.3017	453.532	15.3215	15.3493	11.4745	3.62599	7.24104	2.07981	4.92148	35.0465	3.48934	113.595	13.5702	5.8474	0.433004	5.52063	8.09304	8.82429
CPC32230	12.3924	5.19302	14.8145	8.49193	9.9383	2.64309	8.19444	24.7004	5.60755	4.9842	3.49401	246.712	13.2988	364.943	25.9925	3.33058	5.01671	8.4538	35.4456	35.0887	18.8161	6.47254	6.59561	10.9836	9.24236	362.694	18.5848	12.5703	18.7552	213.281	17.3481	6.52189	390.949	21.9963	14.5895	6.48575	5.95451	4.32452	5.3716	9.20442	31.6396	4.00259	122.03	19.6995	7.39062	0.599871	9.46456	8.28677	8.50189
CPC32253	12.8579	5.26672	14.005	11.5027	11.85	2.89002	11.8371	38.4021	8.08828	3.03934	3.70807	185.326	21.4656	325.067	27.4559	6.37306	3.65694	7.20688	45.0948	50.0569	28.587	3.41224	8.17338	10.9984	9.79959	311.239	16.8639	17.7785	14.8246	176.699	18.7573	8.22831	327.602	32.2321	24.5857	8.34316	7.47538	5.88994	7.29117	6.70957	39.1476	2.75912	118.963	33.6975	7.64427	0.787098	10.3488	16.2727	4.64809
CPC32279	29.3228	24.6809	25.4002	25.7986	31.8718	19.3943	27.2513	39.4728	23.8353	13.0066	14.7197	268.872	35.8058	429.684	56.7828	28.3965	19.12	20.7037	48.7376	43.2266	36.7068	14.8128	19.8891	31.0874	32.3747	402.513	56.2944	40.6871	35.5844	276.224	26.416	23.5329	412.998	94.6947	38.4955	10.0665	17.18	37.2725	17.6876	28.9125	49.0144	15.0873	124.385	88.5291	24.8464	7.61252	24.8648	33.715	23.5639
CPC32311	56.7522	88.9034	66.3197	92.3369	109.306	61.7149	85.4365	62.2653	64.9842	80.4024	76.0475	368.467	107.698	574.827	289.213	51.1197	128.744	76.3963	117.324	103.635	61.6778	99.0786	66.6948	157.034	49.5614	596.723	78.865	174.276	80.6665	348.766	43.1298	98.7703	647.113	135.034	95.8547	45.5931	90.9769	49.6927	70.2383	15.2775	27.994	67.3903	207.239	128.737	85.384	14.6133	128.53	95.8703	59.1913
CPC32328	48.2261	60.3549	50.7356	48.5686	51.7767	64.5862	40.2063	56.4138	67.0549	4.36496	3.08186	105.395	94.7233	206.122	27.5932	23.7815	9.47269	49.1771	16.9614	11.8748	81.0677	33.7635	25.3964	74.8677	64.7049	163.747	47.452	18.3633	57.141	102.047	52.3628	98.4441	193.855	12.576	55.0967	22.0353	18.4941	31.6009	20.7793	46.5739	57.9547	69.1025	213.927	10.6719	45.0381	0.999434	82.1885	15.7788	94.71
CPC32356	394.788	242.712	481.946	391.606	435.451	366.96	71.4034	404.428	393.079	217.416	211.186	236.223	412.929	402.234	334.951	252.098	219.34	280.203	246.659	407.245	407.148	495.633	454.428	257.501	278.27	384.382	519.063	158.463	208.451	238.94	478.537	131.886	395.055	490.109	648.923	126.808	568.093	445.822	265.904	296.982	452.171	339.904	180.117	439.857	367.416	21.7966	420.778	294.187	382.204
CPC32390	271.279	159.593	327.694	278.779	314.247	256.97	50.8172	257.58	272.7	81.3579	78.1932	246.83	299.169	391.883	163.191	94.5353	86.9124	197.964	193.592	568.194	253.059	352.604	327.519	248.122	231.903	381.783	352.013	132.776	218.377	214.878	339.283	191.113	391.522	232.039	578.377	121.805	198.459	308.604	105.071	422.5	293.039	223.586	169.712	214.606	281.904	5.27345	334.753	260.81	343.697
CPC32416	10.6786	15.167	14.5373	5.89437	8.23924	11.9767	5.55809	53.7537	15.5075	6.85779	6.73982	76.4743	19.1305	126.557	6.37753	3.68788	10.9674	9.56818	7.31037	9.47975	44.7565	2.48085	6.29196	23.989	11.0211	107.059	7.17258	4.72496	4.94	58.6909	10.7664	7.37822	105.447	12.4308	14.0202	10.9185	14.2009	7.32806	19.437	1.82931	32.2496	9.75331	184.086	10.0881	7.86021	8.44075	1.026	3.89885	12.5235
CPC32444	1.7443	2.57488	2.97579	1.18262	3.09105	2.17025	2.05764	70.5342	3.04286	2.68304	3.57978	249.942	20.3529	345.151	0.998058	0.517945	2.18444	1.15869	7.97364	7.84403	69.4261	1.22225	1.64111	29.343	3.31014	344.29	3.02206	1.52987	2.01472	195.944	5.77678	2.08047	318.099	3.04061	4.32416	8.42487	6.51627	3.39796	16.8222	0.954264	32.5529	0.920143	205.776	4.05962	1.55315	5.07482	5.8874	1.12212	8.86614
CPC32468	1.17737	2.17689	1.33907	0.91651	1.9164	1.529	2.44631	57.9372	2.41568	0.970344	1.48621	75.7136	12.822	110.405	1.00552	0.860138	0.483686	0.621666	2.57924	9.51491	48.9821	1.50441	1.27183	17.724	2.83532	93.6936	0.334577	1.58083	0.871462	52.1995	1.58557	1.69294	88.3437	1.08203	1.98586	8.27634	6.85735	0.32917	5.62549	0	23.9048	0.6292	131.122	1.22349	0.866634	2.77615	9.95482	0.733746	16.9969
CPC32496	0.978904	1.62894	1.83702	0.411488	2.25346	1.02972	2.76615	66.6594	1.54939	1.24474	2.33544	36.8261	10.2799	59.1065	0.897113	1.54471	0.180968	0.775308	0.723754	7.86155	65.9105	1.87621	0.951695	17.8921	0.606182	56.8607	0.50072	2.0701	0.978156	31.9584	1.25625	1.62875	52.2556	1.67332	1.20737	12.1797	7.8759	0.410523	3.60813	0	37.2437	0.470822	100.769	1.63487	1.08082	2.01244	0.931133	1.22012	8.11824
CPC32520	2.64402	8.56171	1.58485	2.20283	4.33689	1.921	9.1462	37.929	3.58167	2.49881	3.00382	66.1737	18.1771	96.1017	2.47169	1.97337	1.58528	2.1507	6.07592	8.98738	39.2741	1.18702	2.08421	30.6894	5.97392	102.763	1.09658	3.77794	0.416531	53.1397	2.13982	2.37798	90.0811	2.71887	4.06791	36.0169	7.05609	0.719236	9.07244	2.8278	19.7575	1.30606	185.839	2.53012	1.578	2.46427	11.5554	1.24696	16.3961
CPC32544	1.39813	5.81638	6.09556	1.74137	6.66463	1.08941	10.7807	23.7288	2.66371	2.7984	2.47082	74.1756	22.8392	126.842	1.37775	0.817131	1.43594	1.23038	9.57139	7.76803	19.5588	1.19099	1.5103	39.5133	3.84794	92.8637	1.72168	4.22378	0.258715	47.899	1.55059	3.73355	112.901	1.28491	4.12686	23.5876	6.24936	1.69385	7.6346	0.878199	13.5579	1.64378	179.274	1.4529	1.20065	0.72115	13.299	1.54902	16.7483
CPC32570	2.8868	5.11876	4.279	2.25455	6.80888	1.43812	7.80734	60.4138	3.87005	2.50733	3.60221	233.155	12.1482	350.039	1.27313	1.5558	1.31232	2.09898	2.91579	6.59729	58.0288	6.04696	2.07041	20.3241	7.61943	355.755	3.79243	3.00233	0.709325	195.272	5.93831	2.79968	377.113	2.34858	3.90627	33.9321	3.80756	4.04868	3.68247	0	31.1864	1.82093	138.456	1.77042	2.29907	1.06706	36.4622	1.62211	63.9728
CPC32593	109.463	56.7012	103.266	158.475	241.969	102.833	39.2992	49.9546	75.7657	31.1976	34.6178	244.279	144.941	396.019	73.729	72.4686	74.094	57.2905	43.8064	257.276	69.8764	155.653	68.3895	259.648	76.0718	368.451	36.0406	72.5654	58.233	214.718	42.9603	125.1	395.044	114.172	144.224	54.7073	69.7735	32.8678	31.3388	228.125	63.1947	117.906	225.699	107.878	168.825	36.683	214.771	148.797	85.5628
CPC32617	32.6491	51.3468	29.7065	35.5216	126.337	44.8192	51.3967	127.886	42.6415	3.59529	3.56374	241.76	78.5818	422.121	51.5152	18.6046	3.90551	22.715	35.4199	27.8404	146.904	28.3027	60.3713	230.992	34.291	390.267	44.0978	46.029	10.5549	215.386	29.211	44.9736	399.381	21.3213	53.5707	158.63	59.1544	34.5792	25.1694	4.34281	114.187	35.8403	196.661	20.6562	42.1977	19.4017	38.9721	74.7259	31.6778
CPC32644	13.4323	9.56665	12.4661	8.05547	14.505	4.89826	8.08252	23.5664	6.23639	2.2204	2.38059	259.657	29.5909	397.045	2.9544	2.19028	1.09261	7.06405	35.3551	11.3167	40.4706	4.05055	27.4238	147.376	6.48797	382.086	6.50434	6.81733	6.84525	235.83	20.6474	64.6644	419.167	4.53293	12.4892	135.628	22.2693	6.89493	34.547	30.9813	42.1296	5.16843	169.13	3.2304	6.82216	0.855155	4.08859	2.20997	4.90146
CPC32665	3371.61	4236.72	3068.22	2161.74	4994.92	3332.88	2769.75	1586.47	2572.22	2778.23	3146.06	94.0569	343.851	386.556	4824.84	2655.64	3973.76	3198.95	5.34019	0	1840.89	697.716	990.108	382.201	375.706	317.713	761.076	1512.14	3143.13	117.902	994.896	38448.6	306.595	1194.82	707.201	6379.08	3904.07	548.86	8102.1	1641.42	1840.87	4860.75	1361.81	1502.54	4751.38	2204.32	535.886	3708.17	275.541
CPC32685	346.067	119.306	250.345	275.207	202.051	281.143	56.4705	255.227	210.938	32.102	31.3568	250.259	212.776	410.241	222.074	67.2275	47.9287	202.915	57.6127	90.3773	210.089	169.079	150.453	95.5028	70.5766	409.462	365.246	51.5917	90.5378	251.623	268.746	71.2216	424.82	111.917	382.435	66.8064	18.0217	224.231	97.3792	101.688	275.41	342.002	123.498	98.0791	174.243	8.25851	128.845	52.2839	109.115
CPC32706	176.467	172.06	134.22	192.402	162.82	176.819	201.662	117.488	172.628	76.9389	56.3852	227.405	135.555	338.018	46.2453	34.3248	81.8977	135.98	46.4351	137.876	127.39	98.649	66.1229	462.384	49.5159	350.384	230.52	126.058	212.456	201.707	89.9044	135.254	390.141	56.3564	172.483	320.198	34.2847	193.492	173.149	5.19578	119.569	185.311	127.478	53.172	220.615	3.29138	120.646	119.369	132.119
CPC32729	234.477	258.128	210.585	191.537	123.769	250.594	97.4685	95.9923	282.374	38.4212	22.8322	69.2275	198.565	111.228	149.304	159.636	52.7518	179.475	262.897	50.5811	80.4167	207.921	142.654	162.961	243.953	101.823	219.672	82.5999	101.7	61.3468	77.6059	12.4606	104.576	183.32	243.304	36.8316	133.502	166.481	28.863	45.8901	82.2937	111.735	169.393	161.504	128.059	36.2969	288.738	74.1523	137.839
CPC32753	185.525	224.357	225.857	199.752	277.183	249.686	249.117	277.192	211.765	67.8464	70.9636	206.793	135.516	376.562	413.972	192.767	127.379	168.815	29.8095	29.3614	276.179	150.708	273.507	153.754	177.564	367.53	241.683	206.883	251.347	191.549	260.854	46.614	389.352	111.758	422.948	175.508	316.025	198.206	223.653	18.7103	271.417	166.944	110.525	103.235	247.031	73.1499	199.196	234.954	277.643
CPC32776	36.1568	77.6483	59.1447	30.79	33.9403	24.7623	31.4326	36.6809	48.383	6.40096	3.28218	257.145	70.2802	447.516	60.588	35.6885	12.3003	73.4987	32.1481	110.769	36.2302	32.7762	40.4288	128.46	27.9196	408.794	45.0796	31.4732	96.8839	187.367	51.0573	13.9191	452.7	27.7577	37.6266	65.5411	30.4159	18.7244	13.4453	241.517	27.6375	26.696	101.505	25.2069	63.0232	0.58058	44.9682	42.1201	101.162
CPC32806	155.695	235.3	214.533	150.241	182.396	239.42	43.8984	255.359	203.028	18.7684	13.2777	238.582	234.048	347.183	76.3333	96.0848	21.6061	180.323	138.602	41.4594	259.925	98.8627	310.705	166.057	403.381	356.627	341.157	53.3718	52.4319	182.808	323.128	10.7196	354.276	244.766	179.349	77.0926	250.375	355.515	165.949	26.6327	210.925	114.037	178.182	218.551	121.138	84.025	272.322	23.0365	411.743
CPC32825	183.254	84.9438	210.148	200.803	129.314	146.731	29.7709	221.761	133.462	53.8158	43.7894	255.019	179.474	475.543	88.0373	56.7913	63.6798	118.66	199.127	190.662	253.022	183.447	233.134	52.3822	252.658	438.1	172.635	46.8201	73.0037	199.941	307.427	16.0642	458.263	207.189	175.735	48.847	200.912	152.441	88.6477	34.1653	238.34	128.024	105.539	193.482	82.9092	38.3075	216.625	57.2723	328.833
CPC32854	142.075	76.7195	161.062	145.642	141.391	119.064	19.9537	168.198	98.113	22.5011	20.4296	265.959	176.863	428.786	87.0472	28.7204	28.4696	92.0206	420.944	207.939	176.804	107.269	145.07	74.9445	144.625	404.387	140.692	37.084	78.7464	214.545	231.775	26.0536	419.354	121.732	145.625	69.1884	117.808	150.372	84.0274	242.969	172.819	93.0541	188.637	119.151	79.9471	35.8397	144.968	39.4028	223.347
CPC32877	226.999	476.463	264.756	257.697	151.226	318.279	209.577	166.458	312.465	143.612	112.945	183.592	88.8314	295.624	393.616	234.513	197.194	413.686	15.2918	1.26769	183.185	153.221	257.561	74.3174	406.248	342.053	428.646	247.685	293.052	166.911	192.36	41.7597	305.8	161.614	157.028	170.84	244.934	400.316	298.655	413.825	165.946	289.714	145.801	137.02	276.958	61.8611	285.154	101.582	481.814
CPC32898	256.673	156.77	119.423	203.527	214.555	173.179	389.798	145.354	125.416	100.138	64.2846	320.74	281.794	532.342	353.357	145.749	242.645	128.442	150.236	158.224	190.958	291.443	144.619	199.078	227.578	486.881	294.907	334.837	403.173	201.026	131.009	278.24	446.466	234.815	701.783	278.023	356.982	270.08	121.842	19.7864	229.897	76.3155	331.855	231.481	99.1883	75.4368	310.732	115.244	295.106
CPC32917	143.876	138.275	170.766	145.317	158.22	99.605	204.534	58.7576	153.61	102.463	116.857	192.187	185.484	363.088	99.0153	101.446	118.651	178.419	100.561	101.117	61.6575	156.685	92.976	217.308	158.581	240.897	227.921	167.89	145.642	132.982	53.486	99.7947	296.603	144.256	278.654	92.3237	259.847	155.077	176.684	98.515	82.5225	131.245	292.46	114.146	190.767	17.617	333.547	129.795	195.047
CPC32937	417.78	64.4889	934.753	1283.98	1403.11	163.485	84.5165	314.63	141.423	84.9579	115.465	296.125	165.019	497.395	225.537	421.819	230.299	530.441	93.0093	190.216	233.227	423.598	145.321	193.648	520.495	481.213	355.835	175.737	545.799	253.945	171.325	89.036	485.153	2079.08	227.946	91.3207	501.617	331.933	711.208	78.5062	348.666	113.647	261.796	1839.82	2305.32	175.117	2293.99	1142.62	156.27
CPC32963	856.928	267.028	542.808	1218.58	315.6	938.442	10.2868	859.436	512.515	19.035	17.2236	287.91	301.83	455.099	463.304	135.037	18.1008	421.198	113.549	13.0417	807.855	597.595	420.105	21.2952	503.633	449.749	451.051	19.5606	199.356	253.49	833.746	20.9478	455.789	236.75	827.216	10.8236	156.946	671.883	80.1984	61.8233	743.145	956.133	144.599	193.907	248.12	330.708	806.284	186.552	449.112
CPC32989	2088.72	5539.59	1702	1134.63	229.063	801.4	9659.42	864.714	1594.51	2598.17	1604.28	229.489	664.608	394.644	553.078	1768.93	1188.32	2210.89	326.454	113.036	821.661	2467.57	1164.11	2268.73	2307.54	308.634	3005.34	1979.27	451.363	205.478	775.156	159.177	336.291	296.779	1775.66	2757.41	1601.59	1433.79	321.925	2652.42	849.22	1268.17	432.491	301.565	208.988	1101.76	2138.65	265.902	3285.97
CPC33011	21.2436	23.6565	28.1115	22.1266	20.5278	14.8457	8.41668	32.2063	27.7803	8.96568	8.71777	134.55	73.3259	265.196	38.7678	13.5694	10.4528	18.8725	35.5835	78.0883	34.3119	54.5726	32.7859	60.9131	46.0801	244.728	37.8739	8.11369	19.6401	129.655	34.0493	16.6129	264.946	25.5993	45.943	12.6478	82.3428	24.6774	15.1757	61.4163	31.0552	18.5314	178.115	27.0207	18.2381	4.24516	50.5174	26.3273	32.489
CPC33033	17.3424	16.9544	21.9784	18.5721	22.2945	14.6955	6.3316	19.7142	20.015	1.96892	3.02572	157.279	59.8393	274.109	14.4469	3.58369	3.20606	15.4033	23.8125	33.5051	19.1901	19.3896	16.5593	58.3451	18.9854	253.585	16.9496	5.14562	12.2748	137.051	18.8999	13.6261	279.244	12.3975	36.7272	15.2821	23.7836	20.2602	19.1513	117.997	17.4835	13.4054	218.792	12.3302	15.1816	1.51976	26.5116	11.1167	22.0872
CPC33075	263.525	253.032	225.876	302.247	86.2819	138.106	39.3879	157.594	223.408	41.4357	43.2178	127.612	153.248	252.266	327.58	72.3814	52.2534	435.611	19.6409	14.8133	154.493	164.831	197.316	64.9208	167.135	239.699	346.774	32.7434	142.28	144.545	165.761	58.1481	315.738	152.928	324.021	62.7443	175.908	152.047	124.462	425.297	158.742	260.037	223.375	138.281	175.515	9.86554	228.429	102.777	169.197
CPC33099	3460.9	4592.94	5263.25	1793.76	1701.14	1762.77	1051.41	4537.92	1998.61	245.03	194.111	185.88	1014.81	356.992	4513.16	2135.33	250.556	8130.66	230.332	278.368	4282	1757.23	3084.93	787.345	1887.38	322.393	1684.97	560.805	422.012	163.103	5639.75	516.563	359.414	1066.11	911.695	1248.93	2361.61	1750.4	537.965	511.998	2557.05	2820.65	128.764	1074.91	1553.17	2218.9	2841.09	384.695	4645.14
CPC33113	738.394	364.949	616.394	941.725	979.78	816.441	405.477	1186.85	405.916	347.32	349.591	252.541	296.035	479.029	990.858	154.09	571.941	318.362	112.673	1213.19	1063.3	730.595	956.952	554.8	457.247	456.215	896.947	367.795	739.372	221.277	797.385	207.479	449.019	2083.11	737.102	494.762	1824.9	1270.03	1253.3	549.582	1074.9	530.842	234.808	2018.21	433.729	938.499	485.758	566.875	463.687
CPC33143	603.644	493.195	772.365	205.739	470.171	381.369	168.926	531.351	367.613	66.2692	61.7826	167.209	222.091	382.467	209	130.511	170.91	587.928	154.129	2198.13	430.165	312.695	356.877	999.196	324.131	299.018	800.902	123.217	241.137	172.611	564.137	253.859	314.785	37.4838	599.801	1164.04	724.261	616.91	509.47	5241.67	358.745	338.723	419.861	41.779	384.282	107.292	504.352	70.3246	1326.7
CPC33163	140.678	225.647	116.287	48.7708	75.877	79.6686	44.5976	196.775	74.6031	4.61031	11.5335	419.687	101.533	666.715	57.8805	55.3067	5.36223	275.676	12.5098	4.39517	273.1	37.0624	98.6981	1047.34	40.4137	613.408	38.3282	63.5294	32.6065	434.02	236.784	3662.49	634.274	31.1885	45.4071	10524.1	1500.99	51.0893	1039.42	286.952	397.024	62.7788	306.444	25.1901	67.2536	8.65601	96.5658	8.13444	140.321
CPC33184	187.511	200.109	138.376	188.855	303.459	209.728	1220.85	191.919	179.904	890.983	834.077	289.023	700.009	535.309	280.07	164.857	827.331	140.841	106.414	59.7205	208.676	178.751	300.78	2152.21	357.342	477.144	122.931	1785.57	619.071	246.41	180.967	1866.08	456.786	423.893	188.368	4279.69	1276.06	185.14	2302.99	249.417	161.19	181.539	193.856	473.293	209.409	16.2352	284.046	484.785	538.063
CPC33209	139.868	120.093	109.555	121.178	70.8384	131.324	36.9384	210.025	184.937	19.5851	15.9194	127.496	743.082	277.231	192.64	74.6108	22.4085	75.3044	65.6784	357.444	226.729	584.158	113.247	263.381	337.241	236.584	199.711	43.3712	99.7886	123.957	181.727	10.9661	272.026	78.2626	120.712	153.916	90.0204	116.952	130.795	214.804	539.464	206.572	199.812	75.0027	75.1743	68.1273	596.116	32.5201	180.849
CPC33231	19.3006	73.4541	29.4215	24.1646	12.1712	39.1984	9.63672	105.958	90.9877	2.48841	4.16864	257.495	410.505	433.542	74.7395	7.52726	2.03502	28.7129	27.2196	13.7889	106.296	319.757	60.2879	78.2289	176.551	393.164	85.6491	29.3755	30.9209	206.31	87.9001	11.2607	410.157	29.1356	73.5252	78.1542	52.1555	109.563	204.073	25.7214	408.579	77.8642	180.909	28.6797	9.39911	87.7472	354.61	7.13464	108.535
CPC33253	192.396	182.18	284.281	183.857	61.9115	202.289	99.0183	52.894	232.531	29.8553	29.2655	331.959	11463.1	695.953	246.31	128.088	65.4805	453.953	124.988	320.808	46.7103	121.375	144.786	6889.66	67.2967	653.724	72.0593	82.6855	32.1755	292.011	61.9848	34.2293	678.239	183.326	185.592	140.903	176.639	75.6209	110.444	273.046	487.677	259.411	257.325	213.496	190.206	166.027	145.486	60.2019	160.225
CPC33277	57.085	6.78514	27.825	57.1333	0	152.504	0	0	139.832	17.2826	0	0	723.173	0	0	107.238	15.076	12.9178	80.3922	457.212	0	0	0	5920.49	0	0	166.855	0	115.441	0	0	497.52	0	0	255.326	0	0	150.478	250.487	0	0	86.2906	2695.17	0	198.089	0	0	147.385	0
CPC33300	170.767	143.2	186.703	153.283	768.215	452.625	250.495	671.834	1363.72	175.623	170.025	217.611	495.507	415.745	613.426	226.611	216.259	108.063	286.962	3662.3	534.823	236.808	108.925	3470.57	180.628	394.011	138.71	514.058	41.793	186.7	138.189	281.728	400.571	1052.07	451.469	1015.38	354.155	226.986	965.266	230.561	580.977	471.748	447.103	1080.8	1945.28	268.027	542.133	1394.2	168.938
CPC33330	72.5524	404.379	165.939	49.9368	71.059	161.511	166.181	317.13	248.784	97.4251	70.894	230.172	129.905	355.088	61.2238	91.5759	101.058	142.107	92.7681	38.7607	294.503	57.6352	151.559	329.28	189.97	390.416	399.789	63.5271	53.175	179.141	137.073	32.5647	376.167	152.445	94.9611	242.653	14.2598	444.674	374.399	658.963	276.562	74.6946	147.714	127.738	74.8794	78.6913	155.861	41.8112	372.943
CPC33353	1192.64	1482.31	1231.72	943.282	274.085	350.791	164.656	164.854	551.876	96.6101	76.1452	124.789	161.012	405.778	432.71	876.19	163.995	2265.46	12.1458	13.4419	217.44	206.547	431.216	298.579	108.339	347.408	633.158	157.817	518.305	125.14	232.955	145.777	345.49	539.697	211.812	593.44	276.957	467.917	208.898	222.881	197.247	1153.89	277.691	526.766	1052.36	14.3804	346.895	273.041	386.914
CPC33374	216.01	353.318	168.62	317.631	283.029	313.544	647.547	970.022	344.738	41.8533	29.9509	242.682	240.358	463.571	853.096	83.3771	49.4363	145.638	158.822	774.903	807.336	183.282	196.134	1514.66	260.68	429.504	270.348	597.19	232.195	226.227	221.308	98.7004	480.716	262.189	142.276	314.449	269.544	267.088	391.051	300.208	1010.49	266.871	134.644	281.221	160.564	216.317	266.948	207.994	217.592
CPC33397	14.8509	114.927	13.3489	10.5163	17.67	38.448	437.137	737.882	133.852	8.37589	5.07968	322.319	22.9182	568.656	37.7192	18.479	5.609	8.60029	137.841	331.378	598.259	9.59	17.4655	933.376	32.1378	546.18	54.1822	453.955	7.3134	237.496	17.476	51.2203	541.247	32.5357	23.559	295.167	15.6705	51.9002	425.419	3.15956	757.314	14.2088	107.714	28.2162	16.5734	18.5323	35.6952	95.7861	9.49093
CPC33423	22.6552	109.35	12.0922	18.1926	15.9772	52.4164	578.025	763.292	112.8	14.4599	11.3639	238.183	43.9031	439.068	49.1739	20.6451	11.8789	9.75864	159.502	422.487	666.713	16.844	13.8464	1700.67	51.6863	398.977	47.212	554.739	9.76343	200.646	17.0968	61.233	417.099	83.0997	27.905	820.302	22.4493	43.3375	605.802	10.86	881.206	19.5626	204.215	71.9557	15.0668	18.1432	27.0946	121.373	7.50804
CPC33448	17.9112	124.891	11.5376	13.9921	9.84085	39.8928	578.474	775.664	114.081	5.26271	5.28223	225.905	65.7185	390.439	26.6315	7.22579	3.02796	10.5453	479.511	1033.98	715.31	10.1942	14.3827	3724.2	75.2517	369.473	14.4589	629.13	6.99535	172.972	11.3009	73.1612	399.281	34.5531	22.0564	872.658	8.37308	13.0287	357.575	66.6068	599.365	15.044	261.64	36.2492	16.6258	10.2313	46.2365	98.2883	8.47138
CPC33474	3.2833	41.7801	4.03625	2.02964	2.29879	4.11965	84.3712	143.013	21.3983	0.562795	0.767959	191.423	18.141	360.448	8.22184	10.4764	1.51744	3.13581	14.696	8.34062	126.022	4.13359	2.11238	412.684	96.8744	344.45	12.8428	39.1651	5.54839	179.088	2.75395	24.9045	361.467	6.07033	6.00108	244.274	3.11956	6.5201	147.318	0.818862	118.303	2.27585	202.477	5.45118	5.38438	0.544343	16.0746	14.8347	3.73732
CPC33495	73.0151	19.8393	121.532	93.3843	166.13	17.1371	80.07	49.668	40.632	25.1097	41.5596	268.938	51.4975	517.244	176.886	112.764	133.339	123.165	12.4101	6.50812	53.3459	62.639	53.9951	29.9094	192.596	450.183	47.3479	122.147	202.87	241.758	29.4601	156.342	524.846	145.529	61.2645	69.6492	17.1516	16.0244	18.1964	108.842	40.2413	49.1509	147.644	141.681	280.605	2.35721	252.168	151.832	77.3799
CPC33523	176.21	126.671	181.677	154.101	190.537	98.6982	422.037	156.835	204.371	60.7619	53.0668	219.402	126.902	434.706	343.78	218.308	122.602	142.322	15.8932	199.397	157.138	162.352	363.466	143.244	68.8053	401.028	272.807	304.604	338.523	233.138	167.694	61.8662	434.376	109.754	206.289	265.376	122.595	128.132	128.128	24.6324	141.21	237.992	65.6291	106.945	218.514	37.045	135.117	187.967	108.408
CPC33538	83.9602	28.823	84.7192	78.4292	34.7308	38.8937	35.1736	102.809	26.335	3.43572	3.87746	241.978	59.3375	410.986	35.718	13.0156	3.15479	95.1513	124.699	15.515	109.296	35.9785	51.4313	34.2447	103.561	358.965	27.0598	14.4351	13.4995	230.588	124.1	25.8699	412.677	17.4083	41.6101	19.4333	12.2737	25.7637	33.1972	508.401	79.0634	33.9802	121.119	15.1622	24.6827	5.88483	79.5383	5.84928	150.487
CPC33566	0	1705.51	14.7866	12.1446	4.53466	35.4561	570.878	3.69807	165.766	385.738	300.328	250.818	252.832	237.881	14.0927	62.6869	400.58	1386.67	26.701	6.56673	4.74457	77.524	0	127.4	161.017	293.274	33.2509	183.29	285.083	196.503	0	32.0472	222.978	862.662	65.7861	502.65	686.779	18.1742	0	220.489	1.47742	54.1936	305.234	900.368	119.622	0	0	588.77	71.8802
CPC33587	38.7724	33.79	51.9028	47.3877	29.0212	27.1239	19.699	24.2709	50.5801	0	0	0	85.8578	0	85.6736	34.0525	0	34.2947	84.9181	236.933	22.3087	27.1215	37.1444	99.1146	42.0606	0	0	34.4129	18.9707	0	22.5987	18.5739	0	39.9501	63.6366	16.7111	45.0224	0	9.56214	5.59961	20.5508	41.9246	137.999	34.2202	42.9652	2.15835	47.1098	30.7772	29.3382
CPC33610	11.9714	14.3281	15.8362	12.1096	9.88054	9.27811	9.68344	0.819429	17.3943	0	0	0	31.0742	0	46.6324	10.102	0	15.211	18.8538	55.8748	0.911139	19.5502	9.95816	26.5114	32.7053	0	0	17.5026	1.4393	0	0.912843	4.14231	0	19.8387	25.4491	11.3403	20.0563	0	1.57309	11.9427	0.545619	9.97616	100.238	16.5079	14.6314	0.466999	32.2737	18.4321	31.5008
CPC33636	5.2556	7.40694	9.33204	6.01148	3.36693	4.88907	3.20911	2.56273	5.94175	0	0	0	19.0228	0	3.4879	3.94921	0	5.26686	4.22937	11.0516	4.10992	7.26361	2.08552	22.7572	9.96277	0	0	2.43019	3.12594	0	2.37057	7.3367	0	3.25285	8.24267	7.01185	5.23	0	3.95337	4.24436	2.88869	4.84921	190.604	2.36452	6.15803	0.284517	7.1416	2.27267	13.3426
CPC33656	4.56692	6.03893	3.19995	2.05685	0.42667	1.62039	4.16838	1.04387	3.7648	0	0	0	11.4188	0	2.36269	3.00275	0	3.22953	1.4069	2.71863	0.803558	5.21022	0.396426	8.96435	3.28255	0	0	0.985481	0.475357	0	0.523289	3.16612	0	2.56322	2.08908	7.05122	8.84792	0	0	0.461023	0.444839	2.27499	107.368	1.68888	2.25106	0.108165	6.20579	1.72801	7.4396
CPC33680	36.404	62.8763	108.855	67.9283	266.971	38.6947	55.8265	65.0571	57.7722	12.7481	10.4787	113.792	58.7502	195.973	224.198	83.7894	36.7387	56.7475	4.66708	165.081	65.9054	50.2734	60.2142	87.1371	49.2524	179.415	30.5412	57.1423	215.756	106.273	55.34	21.5001	194.299	210.564	188.589	29.8813	78.7609	17.9389	45.8036	20.6551	67.7652	30.3892	136.881	168.39	156.791	27.4514	147.071	96.4135	114.8
CPC33707	71.7894	1681.41	159.215	20.1181	7.51186	54.5393	38.782	0	227.253	0	0	51.9365	351.815	147.773	61.5465	320.971	0	1398.72	4.42313	92.4637	0	343.987	0	757.007	111.138	141.698	27.5408	48.7973	0	65.1032	0	26.5438	69.2574	102.922	98.7609	1748.59	328.177	3.01063	0	5783.13	0	79.4155	1030.72	127.089	388.391	7.14124	136.572	416.078	128.995
CPC33726	6.29056	7.01685	8.25517	6.29588	5.09945	7.67551	23.6127	3.95222	5.28828	2.78347	4.16229	197.541	25.8108	373.28	11.3828	1.99985	6.1341	3.17548	15.6735	21.473	3.70837	3.44479	2.35219	21.5587	5.56485	373.463	5.06815	85.4131	17.2685	201.231	5.91416	35.3998	388.129	9.91053	5.64031	11.0792	14.9155	3.13089	15.1461	0.390783	3.27575	4.38873	273.777	12.7917	3.28193	0.366741	3.28768	5.16964	6.30612
CPC33747	12.2314	64.4532	27.8225	0	0	0	5.08281	0	43.0214	0	0	0	123.69	0	7.2319	10.7229	0	83.9582	15.0722	43.246	0	52.0963	0	250.14	25.2475	0	0	0	10.1851	0	0	7.53753	0	4.49637	0	8.59807	4.97018	0	41.7441	0	0	7.84391	176.717	0	22.5081	0	0	5.0818	0
CPC33770	5.64158	173.988	60.314	2.10797	0.983867	1.75835	62.3604	15.4053	46.6312	0	0	0	82.5034	0	78.1646	38.5772	0	143.579	11.5864	53.5709	6.17647	19.223	0	117.296	66.3769	0	0	42.0402	4.38454	0	2.68148	2.08595	0	28.8271	0	167.354	60.9786	0	2.31047	8.50467	7.30857	10.8537	30.5656	29.3966	41.111	0	42.9302	55.3163	10.397
CPC33792	0	289.899	228.623	0	40.0643	0	214.798	0	196.958	56.8008	26.0994	0	303.797	0	392.776	186.294	63.7052	291.122	33.0269	63.8197	0	0	74.4488	513.86	59.2752	0	0	138.805	89.272	0	2.72982	56.6283	0	40.1144	72.6536	250.31	140.026	0	15.6809	259.74	5.22129	0	228.189	66.5038	329.745	0	0	183.735	0
CPC33816	0	271.43	144.173	0	26.0083	0	88.8279	3.18151	118.842	3.29223	2.82379	0	97.1569	0	212.357	67.8217	1.14875	247.06	18.377	65.9104	4.76214	0	6.04118	86.5717	67.3387	0	0	53.5011	45.5338	0	4.87328	2.29756	0	21.2438	21.8134	20.9667	25.7549	0	0	1015.2	0.211842	0	80.7994	19.5103	95.3656	0	0	53.8283	0
CPC33841	0	0	0	0	0	0	0	0	0	0	0	0	0	0	0	0	0	0	0	0	0	0	0	0	0	0	0	0	0	0	0	0	0	0	0	0	0	0	0	0	0	0	0	0	0	0	0	6.65818	0
CPC33853	0	1.39842	1.43368	0	0	0	0.34922	0.717119	1.10844	0	0.954732	0	5.88341	0	0.993753	0	0	2.66236	2.07111	2.5468	0.920052	0	4.08508	4.29653	0	0	0	0	1.39955	0	0	1.55362	0	0	0	1.77222	1.02445	0	1.72085	0	0	0	59.1901	0	0	0	0	0	0
CPC33875	0	0	0	0	0	0	0	0	0	0	0	0	0	0	0	0	0	0	0	0	0	0	0	0	0	0	0	0	0	0	0	0	0	0	0	0	0	0	0	0	0	0	142.935	0	0	0	0	0	0
CPC33899	0	420.175	127.779	0	19.5932	0	16.5055	203.363	148.187	2.40503	7.73561	0	161.547	0	47.3042	19.4001	0	496.144	13.9841	22.3548	137.911	0	11.033	114.59	14.0549	0	0	11.9993	132.297	0	138.355	8.39205	0	3.12882	0	9.57283	4.15023	0	0	19.2462	135.797	0	166.009	3.7906	101.492	0	0	14.852	0
CPC33921	1.77724	37.2141	33.8572	0	28.9797	1.21171	17.4788	21.9904	19.3393	1.72629	2.52386	116.79	47.3501	183.932	10.6832	7.98502	1.36898	37.3016	8.94255	31.4185	10.7016	1.89242	10.0791	41.2674	8.71269	145.328	2.39896	6.48765	11.4693	68.4981	4.43485	8.76171	161.931	7.51328	2.24824	11.2438	4.87468	1.73908	28.2045	21.7684	15.0463	0.569866	208.628	6.03529	36.6291	0	0	5.44565	1.22825
CPC33947	10.7347	89.3149	20.1448	4.51238	1.68487	10.0373	11.1521	0	25.4859	0	1.21954	0	20.0407	0	6.34694	1.41161	1.9845	49.3118	3.96835	1.6266	0	2.74328	5.21815	65.8591	3.3237	0	0	3.24297	0	0	0	0	0	7.10307	8.14772	129.036	5.23438	0	0	6.06844	0	6.19566	52.3437	8.60544	5.92614	0	0	2.00698	5.93498
CPC33970	0	0	0	0	0	0	0	0	0	0	0	0	0	0	0	0	0	0	0	0	0	0	0	0	0	0	0	0	0	0	0	0	0	0	0	0	0	0	0	0	0	0	1186.39	0	0	0	0	0	0
CPC33992	4.59787	57.383	23.532	57.9822	0	48.3655	17.1959	0	139.484	34.1044	52.2355	66.5272	439.921	0	16.3111	36.2773	110.5	101.964	16.9972	76.6375	10.0676	0	0	340.855	14.2361	103.717	54.8768	0	53.6008	0	0	42.5011	59.1427	7.60596	21.8114	19.3924	5.60497	46.277	47.0757	25.9923	1.56749	79.6116	2416.36	6.14312	142.144	0	0	37.2505	0
CPC34027	32.2316	78.0143	59.9862	24.6341	4.59904	6.84945	17.0468	7.50117	123.674	18.6293	16.6444	105.992	20.5138	281.468	15.5922	80.9161	16.2507	106.753	3.61068	8.87997	0	7.48807	14.2435	29.9616	0	247.865	69.9441	0	46.3585	132.862	4.17815	5.41704	433.443	21.0043	33.3601	37.0754	7.1439	9.83052	12.0002	215.338	0	53.5538	111.127	25.4469	45.2929	0	0	54.7826	64.8007
CPC34041	7.63274	38.1037	4.3405	17.8248	0	0	21.1454	15.1976	20.1349	0	0	147.252	5.93736	296.77	4.5129	10.0371	0	4.03017	9.40546	7.71047	13.9274	3.25095	0	45.5274	0	301.31	17.3521	23.0586	2.11859	46.1457	14.5115	4.70362	163.634	5.61171	0	32.1926	21.7107	10.6698	36.4692	43.1488	11.2759	2.44741	179.199	8.49829	11.2365	0	24.2009	1.58559	7.03331
CPC34063	0	0	0	0	0	0	0	0	0	0	0	0	0	0	0	0	0	0	0	0	0	0	0	0	0	0	0	0	0	0	0	0	0	0	0	0	0	0	0	0	0	0	78.1161	0	0	0	0	0	0
CPC34108	583.094	371.566	578.086	580.992	4994.98	760.852	380.455	1440.73	504.121	368.874	415.675	235.403	481.186	413.548	313.117	286.354	229.417	797.876	204.242	518.463	1364.72	1548.83	2053.55	589.934	912.925	407.087	672.883	215.353	188.955	180.681	1038.34	60.8956	434.967	2083.78	1206.65	360.304	108.928	1380.74	3678.69	306.198	10637	346.662	228.366	1835.85	729.084	892.821	932.81	422.6	912.369
CPC34129	874.334	773.911	767.037	500.408	3411.98	1030.17	393.377	1707.13	724.318	143.247	214.326	216.524	522.652	417.633	186.601	266.212	86.4134	1702.45	454.166	1223.97	1921.83	1370.71	1363.32	1186.31	616.394	384.977	715.857	190.484	175.573	216.523	1120.86	111.905	503.935	331.178	2249.95	670.164	68.0501	1153.32	3502.96	2579.72	11621	384.298	131.18	324.844	771.919	206.062	1119.55	203.915	1634.27
CPC34151	70.5805	35.3994	75.0223	84.9554	69.9136	59.3646	9.45686	80.0703	46.0397	12.1154	10.4291	205.202	81.5852	350.387	64.7742	13.5172	13.3123	51.1119	83.7894	69.6334	93.1	41.0188	77.7571	36.3944	68.4193	346.574	58.8122	28.8119	25.6785	159.519	99.5446	15.1418	360.961	77.4741	46.6245	12.0559	78.5351	70.7249	80.7065	34.8037	104.156	44.7339	187.626	70.2118	39.9354	6.92621	74.2472	26.6863	81.4489
CPC34173	44.9099	19.0718	45.2009	59.307	41.0394	30.3248	10.2107	47.1416	27.1888	5.64999	5.37065	226.279	57.5971	437.135	29.8033	7.15618	8.63775	28.8212	99.8428	90.8733	58.3154	27.7439	36.8745	30.9844	33.5289	401.753	30.0387	22.9167	25.9531	178.462	61.3728	9.04446	415.405	36.2213	32.2304	9.96927	41.5458	23.9284	36.3573	90.4275	54.9267	27.3374	169.757	35.4364	26.9473	1.05716	37.6464	17.3341	61.2386
CPC34197	515.478	552.462	385.174	644.071	398.019	485.554	272.315	156.898	271.81	133.843	118.485	215.176	308.735	345.871	217.251	212.322	123.538	523.756	40.6965	357.037	144.63	335.622	196.216	567.279	93.8845	321.306	314.813	163.37	254.904	157.633	162.07	163.174	329.171	178.595	200.097	321.354	172.106	276.355	312.434	797.025	221.364	650.058	362.051	165.793	618.191	228.624	350.886	139.38	265.349
CPC34218	136.405	119.94	137.509	380.085	256.266	414.876	300.809	6.61357	163.56	26.2799	14.0879	370.061	162.777	584.954	618.165	148.798	65.9079	71.2048	168.085	136.228	8.4851	219.847	158.232	120.854	81.5885	515.744	262.969	421.447	291.704	267.081	11.0513	137.55	518.4	478.643	80.8848	173.248	192.736	247.018	212.663	0	12.1541	345.925	268.739	460.797	290.944	56.5369	176.93	278.209	167.114
CPC34235	46.2309	28.8488	36.2591	67.3865	61.7671	67.7239	57.0862	57.4544	37.1391	6.65774	6.69742	223.909	46.1594	435.362	119.725	21.4206	18.9287	23.5912	36.7043	75.8119	55.5396	74.1375	47.8869	57.0084	34.8246	395.885	95.8203	85.064	74.5381	192.743	43.9107	63.671	451.989	69.5048	38.9312	44.1667	31.9609	79.3729	30.1793	66.2141	71.1883	67.0799	87.4141	63.3227	59.951	5.76137	88.5398	42.8303	77.4093
CPC34261	60.2689	41.9419	40.2867	82.1083	48.7538	52.2272	17.8751	39.963	31.8814	1.68504	1.35495	260.001	32.8422	517.729	32.6726	25.3026	3.08678	39.5474	6.46648	54.4571	41.5224	41.5526	26.2821	48.1712	24.3721	466.777	59.1077	12.9709	75.411	268.952	35.203	10.4365	523.647	20.4308	29.4956	25.319	18.0282	38.746	36.6333	78.6593	49.171	68.2238	88.7409	19.4405	57.7648	1.95096	54.4538	24.1811	40.4429
CPC34282	491.412	20.0902	30.9448	123.44	128.297	71.0755	83.1875	232.837	30.7749	31.4591	29.1933	278.714	55.5346	482.138	167.721	45.6663	41.2711	22.0404	79.0899	841.998	248.019	62.3006	240.026	111.908	45.6013	430.588	6.54229	73.7658	184.799	243.226	195.281	54.0263	463.399	420.443	353.968	79.9365	182.422	9.36226	498.97	132.777	38.0673	43.8072	187.729	531.301	199.929	21.5905	361.661	79.0084	38.2499
CPC34306	253.204	10.7736	103.089	200.381	450.671	42.4686	10.7617	121.695	25.6767	4.34028	4.8035	329.148	60.1269	513.433	19.2311	91.5086	22.1467	71.1611	111.855	87.5597	117.847	80.7009	79.4291	24.4317	233.734	510.914	21.4397	56.0162	113.214	297.162	115.43	15.0634	509.31	635.611	36.9392	6.22298	86.0116	24.6395	235.931	86.3964	48.4385	28.8941	179.205	683.428	605.863	53.8886	813.578	49.2965	66.2335
CPC34327	506.306	13.1955	156.046	318.862	726.223	16.8121	116.598	119.991	23.8373	22.3745	17.0749	312.19	64.3379	415.028	49.2021	140.531	100.06	140.8	32.1549	9.22141	108.419	106.979	137.155	24.6316	658.345	416.513	105.492	250.98	251.531	234.133	65.082	133.644	451.888	765.351	57.3881	13.2226	66.8797	66.8193	357.989	52.1254	46.5548	18.0055	267.268	697.901	1288.05	58.8857	1249.82	82.6902	122.095
CPC34347	103.414	47.991	77.7321	71.4949	50.0874	53.8528	22.409	101.935	67.7507	65.0979	56.0292	143.212	111.905	291.554	44.3952	28.4996	85.8103	42.9803	34.2764	126.447	102.383	105.319	79.6356	56.9291	91.4086	262.728	73.4689	28.3547	37.3724	131.544	62.9018	20.5066	275.484	36.3221	199.793	2.87901	71.354	46.804	34.595	33.7648	95.0041	73.8699	130.365	40.8126	32.5962	41.5333	128.235	43.1784	89.1601
CPC34369	88.23	34.7217	69.1481	76.1664	61.3716	50.731	16.6071	124.396	55.1267	28.5994	27.5067	234.083	157.278	406.114	20.5493	13.6986	31.5131	33.0022	68.9673	223.858	124.589	101.282	68.438	87.5144	90.7017	391.11	80.7615	16.4027	34.6447	203.252	89.1239	22.2348	411.937	19.9826	192.187	7.98843	65.1875	52.3971	21.9777	91.7246	120.65	61.9154	223.192	20.4554	30.0438	20.3481	111.999	30.3355	98.2593
CPC34391	63.2864	28.657	53.7215	66.9621	57.3349	46.1371	19.7708	110.912	38.917	30.2135	25.0128	250.202	98.183	459.518	20.3434	15.4701	40.2653	23.799	38.1337	88.0214	103.788	76.3374	47.1962	79.8938	50.1027	404.858	51.1333	13.3098	26.6738	230.511	74.8978	22.6225	458.382	17.0902	183.202	17.1871	54.3408	41.8068	23.6063	75.8532	98.1643	44.9253	202.733	19.3951	26.3173	10.3239	97.5212	25.2926	82.2827
CPC34416	221.063	236.202	195.391	273.389	129.03	350.278	165.727	191.803	306.247	71.9483	44.3327	211.733	379.74	338.702	267.062	116.998	96.6679	176.167	205.085	396.171	189.046	159.806	207.71	528.198	290.578	291.586	397.878	111.699	155.808	191.096	233.978	19.4783	352.619	274.886	139.577	97.5167	244.271	364.118	197.37	26.4719	190.372	277.588	585.636	254.169	146.705	56.1561	241.268	90.7102	232.468
CPC34438	433.039	256.908	270.979	332.403	174.084	396.903	185.925	310.227	376.566	92.8608	71.5588	312.046	604.738	408.694	325.157	137.748	165.806	158.88	250.566	701.302	300.199	607.561	396.042	634.877	522.536	378.379	555.074	123.583	238.588	235.935	253.825	162.646	442.535	218.208	414.423	111.174	289.192	423.789	142.299	7.74078	275.071	422.155	268.929	223.197	162.146	47.9006	556.807	171.097	791.122
CPC34460	174.18	113.718	124.121	193.354	105.239	217.479	101.856	192.705	173.383	20.7025	17.1295	205.871	291.797	421.103	119.76	42.9498	34.2339	66.6723	195.007	479.85	186.091	119.339	146.999	425.499	142.682	365.508	279.313	63.8344	127.497	184.11	195.858	30.0732	400.184	66.3953	178.593	77.9242	165.008	250.361	91.929	158.707	192.738	191.573	181.099	69.4863	73.3897	29.7155	138.975	63.1554	150.051
CPC34492	71.6104	49.5677	53.3842	63.2391	36.2063	89.3241	27.0072	27.2159	75.4035	11.4778	10.9385	322.161	116.558	582.184	12.453	21.3658	23.362	36.2223	34.8519	116.716	20.4235	21.5297	20.4764	229.208	35.401	475.107	126.202	25.4513	50.6101	180.088	28.3163	14.4626	534.1	23.8912	57.0934	40.6092	77.0255	84.794	39.432	163.289	29.1317	75.8311	120.632	20.9043	57.8044	5.58701	5.72401	37.5025	23.2894
CPC34514	241.68	245.231	153.74	181.191	193.024	121.932	78.3817	227.777	171.238	32.0116	23.1399	211.746	188.531	431.595	100.618	87.4428	55.8487	151.424	139.204	95.1841	234.331	88.0285	99.4265	450.124	99.3667	405.889	232.959	69.9354	95.421	167.638	169.318	35.7567	438.682	164.694	138.358	171.273	283.558	274.846	136.516	275.765	256.865	106.362	207.724	148.531	156.477	34.5066	180.718	148.59	139.818
CPC34545	152.07	88.7962	100.651	157.591	219.458	108.867	48.988	231.643	85.3963	17.1416	13.3055	283.843	246.321	494.71	30.2737	12.6096	30.9884	54.264	276.009	227.599	225.029	67.4354	79.1698	616.603	75.5841	496.389	163.558	48.9812	66.0416	240.963	165.226	61.0311	499.967	90.0891	153.376	131.287	129.252	262.461	96.6788	70.9666	230.905	58.3367	205.232	85.2074	119.895	18.2763	113.491	112.242	93.0809
CPC34570	123.116	133.722	136.443	134.798	173.266	142.001	75.1954	194.889	147.157	8.89948	7.48142	238.899	350.785	479.346	217.505	72.7915	14.8207	127.141	185.816	50.7604	196.542	64.7547	93.7141	318.019	167.845	446.186	219.193	56.3672	73.5909	238.013	163.102	47.9919	494.125	49.837	134.918	109.892	61.8948	208.126	104.361	927.449	207.78	135.415	202.179	45.5863	131.614	15.3166	182.471	43.5381	204.469
CPC34592	2692.8	2614.86	3919.18	1065.23	167.276	708.629	1412.28	511.307	2039.84	519.48	556.957	137.071	1276.7	585.002	1981.41	1357.86	407.181	5019.53	20.4287	136.37	409.675	577.999	322.351	2763.75	219.987	507.529	1108.46	243.263	1268.06	214.776	298.869	2390.61	609.281	364.354	3516.53	2841.85	1019.14	168.845	213.386	133.885	916.403	3501.58	372.112	362.31	2327.26	20.4178	292.859	856.057	346.992
CPC34617	494.308	283.853	495.169	577.495	994.4	700.526	337.075	765.837	522.285	297.144	279.069	290.513	1813.73	488.514	469.537	171.618	194.831	337.805	1273.45	1937.01	726.502	969.848	1062.98	2267.64	1257.5	473.051	1143.04	527.507	606.675	229.697	807.502	596	506.807	1295.32	1974.52	582.331	549.787	1077.15	1759.31	478.474	663.46	659.42	351.151	1189.74	615.477	289.673	1373.64	985.344	1662.45
CPC34645	366.214	308.019	366.34	370.654	818.85	460.842	1584.48	410.877	330.08	306.47	283.002	278.987	390.283	495.769	185.825	178.732	359.581	252.914	167.735	200.212	431.377	252.424	547.897	1983.18	445.55	509.345	549.37	725.875	318.578	241.119	478.924	464.027	493.863	490.492	688.8	4637.87	980.523	644.39	1329.12	409.995	425.84	308.216	197.935	455.71	461.634	126.612	470.42	272.75	429.594
CPC34665	102.578	43.2228	97.4267	129.779	102.251	89.043	23.7564	57.5879	68.8364	18.688	20.2407	179.669	78.8139	375.788	42.6501	20.352	23.1776	46.7508	18.6277	80.2625	63.836	57.1807	49.2804	102.359	34.1752	344.384	59.9877	20.5688	54.2471	201.282	67.446	22.8455	381.953	44.4896	137.105	77.9267	107.716	48.3516	42.3788	13.5646	81.4142	96.6545	142.678	45.0432	87.8247	9.62715	59.3424	76.0401	49.2512
CPC34681	182.787	322.566	230.22	173.908	228.1	213.64	98.0887	250.207	310.941	121.154	117.247	245.974	276.65	426.316	620.024	330.775	167.15	277.387	47.8287	129.71	231.576	259.894	331.28	166.522	396.398	414.023	342.825	210.883	206.95	189.639	261.283	46.7253	442.181	393.209	190.692	132.615	561.737	260.313	76.0915	197.308	230.694	216.35	230.669	361.302	242.679	122.016	311.959	147.385	242.043
CPC34726	211.581	211.346	256.391	187.045	232.493	231.45	60.9828	292.197	285.29	83.9962	66.6213	179.078	429.112	353.836	287.395	190.653	106.775	147.97	114.02	488.049	277.453	273.739	319.436	280.227	298.354	403.824	409.992	135.316	216.179	203.099	282.578	94.2476	451.069	192.876	260.011	85.1368	380.061	367.774	214.215	354.829	249.747	198.142	269.818	193.118	282.738	184.283	252.27	137.735	350.284
CPC34751	106.702	136.872	141.874	109.393	233.428	155.518	77.6897	219.641	190.007	51.6206	39.2369	240.655	471.07	412.208	155.436	97.5257	55.7831	89.2603	113.004	450.342	220.8	211.129	208.973	294.835	312.362	371.6	291.878	129.872	137.135	222.54	217.983	28.7324	404.504	220.812	217.214	62.8668	339.142	258.803	145.539	395.623	176.8	106.137	331.398	204.917	156.746	150.804	260.22	131.918	214.566
CPC34760	46.3219	68.4335	71.1229	40.843	119.579	75.5326	31.8316	138.348	113.403	40.1054	28.6231	309.78	161.357	548.067	88.4769	48.4336	30.7031	50.289	27.7048	132.164	135.443	63.9524	134.005	38.8455	112.29	566.421	126.465	47.4428	38.0076	280.734	142.654	9.39914	544.977	137.618	109.228	4.05039	275.316	115.229	53.4422	79.8363	104.997	53.3619	195.878	125.591	64.1178	102.122	93.4961	58.5107	86.5133
CPC34785	56.7477	71.9596	77.8081	41.524	92.9176	76.2135	33.451	142.897	114.214	33.5736	25.6089	207.933	162.471	389.007	95.4689	65.0881	31.7639	44.4457	21.7552	101.673	137.027	88.892	89.3963	37.3409	106.398	361.509	79.6004	45.9543	32.815	192.984	151.908	21.0793	378.154	67.9717	91.8271	6.98088	151.358	66.5469	17.7532	111.983	99.4359	53.4252	136.362	69.115	69.6755	53.4529	93.4625	44.8618	76.1125
CPC34813	58.8825	69.1855	71.7528	34.6838	88.9438	53.6042	28.5878	182.103	101.198	11.9792	6.87821	231.794	118.656	400.34	83.6786	23.4617	7.82488	45.9145	21.9853	116.258	181.254	48.9492	44.2757	25.2697	75.6461	395.817	122.185	24.6029	31.0516	217.189	186.106	19.0179	409.029	20.4738	95.4135	18.0781	29.3912	83.1806	9.32561	204.75	141.742	47.0035	124.822	18.7194	71.1651	25.5115	90.2056	17.8304	145.89
CPC34834	54.5039	73.2409	65.9031	38.7294	130.731	89.2628	23.618	143.035	91.2164	6.11653	4.28779	213.619	133.669	357.978	40.397	10.51	5.54079	36.5741	23.6642	130.19	139.031	133.754	44.2473	52.6387	112.39	373.101	158.513	12.408	56.1075	165.094	143.485	20.1115	384.098	15.6085	108.688	41.6688	18.2682	149.34	15.9116	59.6153	103.616	43.9937	150.957	14.3122	90.5739	30.7712	78.1357	10.6536	130.417
CPC34857	97.1145	65.4211	76.1903	79.9185	249.003	121.847	86.0744	190.392	119.27	85.7456	75.5974	232.797	257.172	413.933	179.171	21.8499	65.1346	49.0946	152.799	461.935	182.72	118.908	127.363	108.275	167.466	395.011	161.072	112.008	82.5991	187.459	205.463	81.5419	427.462	186.569	159.843	52.5327	164.225	191.156	110.485	174.763	146.858	88.96	217.854	182.65	100.073	34.0351	132.251	97.6596	143.913
CPC34881	240.92	216.542	284.057	308.464	445.44	324.347	223.89	337.283	355.138	209.002	203.605	229.925	661.893	465.65	564.12	174.612	347.938	221.141	326.962	325.418	301.527	348.596	249.069	424.003	534.375	433.43	335.408	455.943	299.822	216.865	298.103	294.995	457.666	526.553	436.08	58.3586	378.215	307.004	315.001	402.712	268.77	316.083	199.278	528.479	323.773	25.6773	485.901	326.806	410.998
CPC34900	4646.47	4750.08	3960.71	6957.24	2569.96	8323	205.396	1536.67	5534.02	1337.52	929.179	396.021	1756.48	856.132	694.429	2712.08	875.057	12737.5	1796.45	679.429	1805.84	4852.95	5302.29	440.379	4551.25	853.473	8339.66	492.465	1854.11	489.119	2471.36	629.521	926.754	2117.79	8288.27	154.484	2205.04	12423.4	4961.73	118.32	2145.01	5652.84	191.903	1803.69	3021.96	3452.94	3101.16	1089.15	8612.09
CPC34928	172.983	56.9181	136.894	198.651	269.805	213.418	42.0116	180.934	132.371	51.0948	45.7908	196.359	161.024	410.012	237.874	33.6493	70.2747	82.1213	75.3666	650.306	213.108	138.629	123.309	106.911	91.5939	389.543	170.484	84.1186	138.13	173.036	211.543	92.2891	391.46	230	142.368	71.1187	213.757	182.74	195.359	29.6838	205.283	163.696	141.042	203.551	202.016	26.7296	102.003	164.863	86.4797
CPC34946	87.7795	35.128	65.1098	99.7109	89.6455	74.9952	20.9479	99.9414	53.9047	12.8906	11.6526	185.222	128.214	314.784	50.0667	16.729	11.9061	47.734	184.001	257.225	113.686	90.0137	51.7913	82.8261	75.8242	290.11	47.3133	33.5083	40.4531	136.279	120.915	45.8619	301.199	38.801	70.0804	49.6319	71.0468	58.3525	39.2384	48.544	76.169	90.7866	243.822	38.5623	72.6888	16.1877	119.496	81.7598	74.9513
CPC34967	471.636	791.082	504.969	428.973	217.435	243.532	106.904	573.846	451.926	253.069	217.916	258.491	518.718	492.896	2228.75	345.216	376.852	1184.97	272.049	231.951	539	492.588	610.637	377.848	406.413	436.93	471.657	129.529	494.827	225.11	656.693	71.6176	529.746	520.753	285.824	118.179	691.396	301.574	375.066	204.112	453.131	440.298	277.128	543.461	381.626	57.8655	465.077	192.67	429.398
CPC34987	258.76	149.883	252.234	232.545	207.497	236.002	230.817	584.485	308.216	280.379	248.993	342.679	309.088	465.838	176.878	55.7846	204.487	200.176	304.688	597.214	572.557	1001.31	463.979	93.6696	1525.62	435.964	253.081	344.736	308.543	235.849	631.49	194.138	466.926	452.642	460.394	39.0763	564.709	340.691	665.72	232.236	499.902	212.89	176.09	522.607	106.241	304.006	1298.96	430.63	1782.61
CPC35003	318.027	146.692	318.813	278.004	252.346	224.596	153.318	779.713	359.276	191.913	186.11	229.383	411.44	388.956	156.791	39.1674	175.846	188.722	368.21	838.592	705.301	901.121	368.97	107.456	843.377	425.344	161.364	227.855	314.024	252.683	781.603	60.3932	454.19	301.721	581.586	44.5763	641.263	220.002	567.612	2256.81	525.398	239.377	148.359	370.994	136.318	197.843	539.212	428.428	535.194
CPC35017	231.993	102.872	234.748	211.432	109.204	236.189	66.0199	309.714	261.28	108.474	109.503	125.036	356.79	273.661	95.1132	34.0911	100.769	122.144	532.431	1746.59	357.331	525.765	239.116	101.107	477.497	322.391	171.71	103.422	300.564	120.565	358.765	269.133	337.747	154.315	373.992	21.0275	389.773	229.707	681.958	1311.49	249.962	177.763	280.917	206.493	123.303	108.885	290.857	173.993	286.665
CPC35033	188.59	108.616	198.652	195.789	175.967	179.593	118.928	340.185	208.46	123.696	116.134	259.073	359.128	423.568	110.086	22.3143	99.7359	133.378	352.515	998.984	358.745	315.89	212.474	103.285	372.309	436.239	159.729	146.455	264.524	198.99	376.88	73.5598	443.697	240.989	360.241	24.556	466.858	206.127	528.644	414.143	304.87	146.12	211.137	281.679	97.8132	111.718	305.008	226.163	281.778
CPC35059	258	214.485	319.417	209.935	195.135	188.529	163.468	637.266	244.151	137.594	121.203	284.436	250.453	417.041	163.539	40.5224	93.899	226.222	563.825	1213.72	584.7	408.684	213.845	79.5891	384.937	438.649	263.976	256.169	377.466	252.473	612.892	185.052	478.391	178.709	541.581	22.8568	526.948	291.438	519.607	362.824	489.049	196.663	201.498	211.255	127.413	69.9044	390.148	256.544	435.331
CPC35087	74.063	63.5394	81.8505	60.5149	75.1153	99.2687	82.2242	148.719	95.6736	62.6955	47.3148	255.403	158.874	436.354	51.9408	26.2331	45.8364	45.6298	132.816	215.533	138.49	65.0826	93.5989	114.183	95.036	419.082	133.168	66.5365	51.0831	199.544	139.824	19.5567	453.392	98.8944	125.429	27.2267	128.904	141.449	113.567	86.798	113.615	55.8868	187.358	89.1792	45.171	25.5017	110.922	46.4247	96.4789
CPC35118	205.349	141.02	185.662	227.588	317.717	324.231	67.9542	357.172	261.783	113.024	100.118	285.25	403.598	483.734	189.117	82.319	125.488	131.712	571.24	464.151	343.965	293.014	402.901	185.175	356.01	487.127	182.641	95.2463	71.5477	246.3	411.999	33.9185	496.915	375.156	448.038	41.4946	355.812	243.186	211.182	53.0397	248.805	219.968	161.966	386.904	156.562	215.556	423.825	103.355	401.126
CPC35165	146.388	107.459	148.893	151.297	195.814	205.426	47.2288	212.216	195.925	55.3435	51.8743	157.755	313.537	328.799	155.335	27.7073	53.037	98.2965	398.975	360.912	212.041	134.949	242.392	154.669	164.641	312.616	152.347	58.812	59.7233	147.24	240.392	26.5192	304.483	130.149	266.259	39.6691	177.876	170.29	135.893	98.3196	171.644	164.825	236.569	137.282	130.359	55.8921	182.927	51.1162	195.656
CPC35179	223.778	159.962	226.454	254.848	176.282	239.124	44.2991	396.782	249.968	5.1864	3.78118	264.865	454.827	460.762	233.336	73.6313	6.69582	222.358	299.996	163.313	428.151	90.9338	169.402	94.8407	473.731	455.99	187.687	48.4995	94.1475	260.994	516.808	7.9628	470.3	80.589	257.634	23.7401	57.7566	212.651	82.987	33.2032	279.161	221.663	251.392	66.768	181.145	69.1372	224.403	27.8797	398.335
CPC35219	223.575	154.42	202.219	171.969	114.305	114.01	44.4809	353.082	249.939	6.77787	4.99595	202.454	297.84	369.622	117.18	41.3994	18.2917	158.631	215.647	173.402	391.614	143.157	169.069	58.6347	183.194	342.122	129.936	51.0267	101.282	212.088	410.149	17.5531	383.748	54.3939	241.609	32.4581	81.5078	90.7008	60.9878	93.2243	234.453	176.225	160.281	49.6076	148.42	22.2699	170.17	31.392	280.982
CPC35242	464.731	453.739	875.021	654.549	1123.54	492.309	347.47	1005.27	549.641	134.597	127.158	345.042	1081.14	516.759	445.346	428.25	274.307	548.423	880.172	1007.14	989.808	1085.04	936.724	224.546	1605.48	522.533	462.862	176.829	402.09	302.907	1084.22	162.095	581.468	446.636	663.816	67.3909	417.552	632.901	587.95	460.255	792.172	382.318	139.205	421.383	709.212	550.148	1603.85	398.407	1783.67
CPC35265	214.816	165.751	378.762	391.19	763.778	298.128	151.515	671.888	265.495	30.5198	23.3017	356.757	661.193	571.161	180.067	48.061	52.4393	209.972	435.847	342.203	648.099	334.289	345.778	133.59	626.949	555.577	202.295	67.7309	243.378	360.135	781.955	27.4305	599.932	161.225	346.445	28.9893	124.218	319.721	205.755	1005.3	462.355	197.929	153.093	179.51	369.805	361.682	471.139	120.821	763.334
CPC35292	1596.85	698.015	1665.7	2019.7	2235.55	1887.42	518.048	2451.81	1242.89	295.879	255.035	288.238	2088.85	503.093	861.428	657.323	444.869	1073.81	9876.08	1204.26	2584.26	1637.2	2335.05	580.173	1690.49	480.524	1255.1	553.518	901.123	267.947	2867.11	358.225	511.95	1654.06	1144.26	312.076	976.372	1711.42	1975	1350.44	1943.67	1455.08	186.383	1577.61	1599.34	1509.54	2339.93	1042.53	1829.09
CPC35319	3261.49	924.885	3310.16	2964.94	1342.2	2553.03	56.8649	4381.24	2190.81	332.27	314.578	249.314	2529.39	458.432	819.657	337.566	381.879	2639.33	7234.09	880.716	4922.36	1994.1	3443.16	550.143	2815.28	448.18	2113.67	345.563	420.401	204.094	5243.51	246.667	480.76	1094.67	1693.7	133.695	728.375	3028.88	2211.25	361.232	4092.56	2689.3	178.545	978.053	1328.62	1835.89	1625.61	352.831	2321.09
CPC35347	399.281	184.801	389.098	457.771	433.715	395.21	141.753	0.339362	404.294	397.808	371.951	247.432	629.694	461.834	194.311	153.228	572.723	272.14	424.878	1258.25	558.069	683.976	444.632	203.325	548.87	444.624	343.361	189.826	383.892	210.079	430.905	218.545	450.166	554.862	832.73	18.6604	292.94	295.45	320.449	456.945	0.0338948	369.355	345.822	508.831	389.148	166.548	756.566	767.508	418.037
CPC35381	225.636	65.6042	184.617	233.794	371.499	230.783	94.5128	512.448	205.185	164.689	168.917	259.821	331.919	461.588	190.8	47.5387	233.824	95.3656	222.619	814.925	462.997	475.989	326.094	122.976	341.671	433.159	183.946	101.617	204.241	209.956	333.982	107.968	447.316	320.568	704.114	16.2079	212.713	205.206	299.703	657.083	444.264	189.483	270.919	338.77	207.431	108.513	604.704	401.511	290.103
CPC35407	137.401	49.8953	93.313	159.052	269.445	130.554	68.6675	302.4	125.383	148.912	164.334	432.656	253.748	646.594	111.095	12.3488	192.792	55.0643	255.999	688.509	227.807	122.938	130.539	138.77	165.273	739.557	79.6362	67.4398	154.334	318.233	183.119	60.6107	670.721	251.095	596.939	22.583	128.735	96.8654	254.707	325.971	229.269	113.312	168.701	290.226	121.51	31.7935	173.948	310.277	91.0865
CPC35438	120.561	58.7408	93.7564	126.581	178.643	89.8875	107.448	263.905	113.321	62.6601	61.0394	200.275	127.867	384.384	105.107	27.8948	57.8393	62.2734	178.738	362.883	218.431	197.165	113.069	78.0947	161.029	354.727	54.6718	84.3734	117.986	155.234	129.574	72.6795	380.32	103.15	423.498	21.2446	104.734	46.3691	99.2862	616.723	222.538	115.184	168.178	108.827	90.7913	9.23355	228.264	235.049	192.45
CPC35465	215.218	146.984	222.672	170.752	187.845	302.998	33.396	332.334	168.485	96.7378	68.4027	196.537	240.595	343.088	54.5264	22.9799	47.2678	129.751	360.485	329.083	354.309	105.652	344.299	161.228	182.272	321.523	253.132	49.9896	58.5494	145.387	371.53	30.4008	345.796	122.653	351.109	107.296	240.867	311.258	165.198	62.9453	262.028	145.042	162.826	117.292	74.0477	71.7898	207.902	54.6459	339.441
CPC35500	230.865	131.368	207.58	166.095	199.631	294.751	32.7298	344.264	149.522	59.9317	45.8473	222.988	240.45	361.532	55.5095	25.6327	37.5558	109.034	461.367	529.028	349.32	133.913	202.98	256.698	202.372	377.873	189.131	39.0589	64.6465	161.856	382.656	37.2752	370.029	58.2766	386.115	222.748	127.573	237.548	146.626	1550.29	257.039	128.178	232.01	61.2025	82.4224	58.4534	289.129	55.4817	505.847
CPC35528	5.93733	8.18627	7.66919	5.82351	2.70695	5.45245	8.24775	15.7062	6.04124	1.34816	2.40903	154.021	32.0658	319.505	3.686	0.78076	1.72484	4.43375	11.7061	19.2786	17.1793	4.22677	2.88615	32.1985	8.14119	304.696	5.49554	6.53411	4.59085	147.685	11.1874	6.27229	308.217	2.05789	11.2662	11.6266	3.20532	5.76242	3.4737	2.87695	12.6364	4.65066	230.69	2.15317	2.34124	1.91247	7.26118	2.11439	16.4131
CPC35557	4.09905	7.27572	11.7482	5.28404	2.23035	3.44946	9.08465	5.73647	5.55074	5.55966	5.09148	119.41	24.4882	237.376	13.3136	5.31838	27.0781	12.2934	21.2818	33.292	6.10325	3.42191	5.57915	28.8507	21.8295	218.834	4.42638	24.6015	7.1906	92.6841	7.28664	2.52601	257.304	9.16159	6.63725	5.76284	8.52801	1.19185	1.79065	9.26895	5.5152	3.41729	127.92	10.3691	6.27578	0.181223	9.87749	4.76849	7.101
CPC35595	2.05059	2.48165	8.58679	3.13446	6.27451	1.08941	12.6012	3.49967	3.19646	0.526758	1.48249	15.7342	19.8665	33.2561	16.4045	2.53311	2.52726	5.41367	18.6068	46.8907	4.08184	3.73176	2.41648	19.7765	21.7408	30.4873	0.264874	45.6168	3.93247	14.6515	4.65178	17.8061	33.9702	10.1422	1.94552	4.71751	4.69649	0.208474	7.50735	22.1306	3.55895	0.717288	179.442	12.1628	7.13529	0.535711	7.09281	7.16422	5.84043
CPC35628	673.214	147.988	1270.35	2516.25	6834.46	273.951	140.096	420.43	286.746	188.557	174.809	304.073	544.725	472.36	527.175	707.502	865.728	778.526	147.935	171.909	327.839	949.717	297.465	435.332	1437.48	541.26	235.241	571.266	928.136	210.295	227.558	182.498	501.285	7774.89	533.297	158.934	373.969	182.274	1111.28	64.1803	537.087	199.985	366.879	7605.4	3154.66	788.46	3438.08	4763.74	244.175
CPC35661	575.755	98.2258	1160.27	2078.46	5371.92	197.553	106.83	400.295	226.756	75.1583	82.3248	260.627	533.226	470.864	421.429	345.825	255.916	590.578	262.351	261.218	325.291	1153.06	198.66	360.669	1189.48	437.298	68.9263	379.488	693.645	200.84	196.087	141.936	492.643	1746.96	439.457	102.5	224.764	57.7568	696.215	628.66	353.187	166.624	423.961	2209.72	2455.81	512.476	3417.74	2622.48	304.152
CPC35691	55.3595	26.165	43.1939	71.2339	58.7153	59.3018	19.7483	45.6969	35.3827	6.38775	8.33244	252.222	126.376	408.107	18.5638	8.71989	12.6302	25.4639	57.941	137.169	50.3786	72.277	60.5606	114.806	93.3243	373.955	17.4733	22.1573	30.7039	174.027	46.1308	14.488	403.864	63.2678	48.2334	25.4254	28.0474	20.7302	30.2432	40.3262	44.9047	41.7514	171.468	77.1193	28.0656	9.86108	100.346	31.5575	86.3777
CPC35760	65.1682	40.77	50.4705	66.5579	48.0907	67.8887	17.0381	43.2365	44.5167	5.82812	6.24858	223.071	138.661	443.142	14.9788	6.24641	12.9411	36.8296	49.3939	117.184	43.0636	53.8803	50.2317	154.555	78.1816	421.087	24.0132	17.623	36.3619	195.736	48.1853	19.104	444.322	46.2278	60.564	21.9677	25.9051	25.3026	43.6856	37.6883	37.6153	45.6931	219.431	53.3888	31.0079	8.73189	80.8539	22.5398	97.4473
CPC35784	32.3825	17.7579	22.8432	29.4731	24.4444	21.1163	11.0495	30.0439	22.9217	16.7795	17.3157	177.594	32.189	338.171	30.9233	16.0467	22.208	15.8323	12.9013	25.6135	30.3324	38.7684	15.9259	26.8853	29.4028	310.881	35.8847	12.9816	28.7836	147.479	24.5431	22.428	337.751	40.3595	24.2813	7.71015	12.3578	16.5273	15.8483	8.1868	28.6758	28.5009	138.273	37.794	27.497	0.330627	41.3256	29.0583	35.3085
CPC35808	5202.29	3132.41	5007.99	6186.37	1762.11	5312.42	115.031	3259.18	3707.67	723.738	479.414	435.353	1458.73	632.248	1929.1	1601.94	625.769	9027.6	357.789	21.0864	2988.59	3271.75	3385.93	224.978	4016.39	598.127	5123.13	372.681	787.965	269.45	4288.75	188.431	597.477	3639.47	2385.08	88.0395	1408.01	7546.3	3942.43	12.757	3463.49	5407.31	185.431	2961.27	1984.95	9151.23	1992.67	689.344	4577.82
CPC35847	72.5472	27.4448	128.29	79.5085	53.2712	57.0241	21.3763	238.577	65.7508	10.0025	13.7366	269.329	97.2728	477.398	37.0305	11.8552	12.5489	71.0671	451.164	58.0181	240.599	52.9897	217.057	35.2471	207.546	509.013	83.1871	31.401	37.6236	200.064	326.748	24.1181	495.922	60.6484	178.817	15.657	70.7242	148.829	57.3374	47.967	197.715	47.8502	160.9	59.0926	56.3277	69.2824	57.5057	34.3716	171.816
CPC35876	54.9188	38.9877	114.477	62.5066	25.3005	31.1084	12.6181	185.217	49.9394	5.16396	8.30475	216.963	101.916	447.553	17.1221	12.5704	3.4651	79.5705	439.071	65.04	217.52	67.0598	122.092	34.259	206.022	415.413	61.3604	13.8731	30.9033	163.18	272.079	6.58385	430.364	22.0145	182.1	13.4393	45.0128	76.5613	16.1203	167.416	144.606	38.9452	185.839	22.0378	37.2511	15.4133	73.0986	17.5217	149.227
CPC35905	3864.14	3662.87	4042.74	2908.47	771.381	2435.63	279.504	4009.46	2075.9	360.291	298.569	284.656	592.506	539.946	2664.6	1325.74	413.106	9537.12	383.306	39.3724	4340.23	1535.78	3031.37	311.237	2091.73	473.092	5217.01	455.283	459.312	201.974	4892.26	1393.07	510.894	288.601	1525.63	618.408	908.62	6445.9	1270.89	1422.72	3776.4	3147.9	478.643	260.372	1303.29	1966.36	1108.67	297.955	2093.31
CPC35939	223.831	113.847	165.19	257.44	284.896	265.783	51.9226	295.705	171.19	76.4858	70.6143	302.494	327.533	556.333	170.913	90.7386	99.9898	127.739	225.618	270.695	281.834	270.256	223.457	223.585	255.136	566.742	159.343	96.7683	117.197	254.118	275.965	136.608	564.255	234.765	407.742	49.9148	445.562	185.521	169.637	298.02	273.637	165.117	195.801	262.009	155.829	162.706	320.036	247.564	275.379
CPC35967	185.583	85.5461	139.015	172.162	187.046	77.2887	48.7537	320.004	102.977	61.9334	67.3708	157.409	96.5727	398.106	87.277	33.6609	78.8697	87.8528	60.9826	84.686	234.005	468.265	97.4706	22.9025	336.838	348.86	15.6394	105.041	69.6291	181.84	276.184	51.2666	378.653	69.1626	366.314	25.1914	378.613	14.671	76.0041	274.942	226.311	117.371	99.3915	106.591	89.9693	43.0045	454.504	259.23	485.899
CPC35989	58.3092	33.7296	56.0884	116.423	122.794	62.9429	24.0951	119.64	50.1735	24.2424	22.3488	252.004	190.857	435.504	56.9185	12.2911	30.9421	35.8953	66.2267	89.9191	104.234	171.925	62.3414	36.5349	183.735	416.784	10.3774	31.4383	46.4723	193.182	107.436	16.7775	429.54	52.5285	104.611	3.66718	169.124	15.3145	42.1741	125.953	96.688	50.7579	172.826	83.569	57.2399	58.7057	185.568	139.665	135.351
CPC36017	61.9037	29.1774	54.9035	80.1505	84.3649	43.2884	14.5867	105.548	43.3212	18.2379	16.0633	210.845	128.141	390.621	54.0433	15.6022	27.3314	30.5438	95.733	106.198	103.843	183.464	49.4237	43.4558	108.106	370.256	33.89	17.2295	52.3244	177.173	97.5637	22.6564	393.442	26.1788	110.346	7.37384	70.7244	28.4875	21.5845	151.609	93.2349	45.6362	184.018	34.0063	56.1857	12.4272	151.607	64.6964	155.407
CPC36046	58.2406	43.103	56.5412	93.4785	78.5617	39.8647	14.6639	74.5936	43.0069	2.38672	4.02113	198.645	124.9	372.382	34.0229	9.87303	3.56911	51.4793	95.9538	75.8988	84.0772	61.6722	38.0607	52.6432	67.4147	367.76	20.1165	13.9331	71.718	149.792	61.0994	29.3468	368.368	18.6891	120.485	15.3808	24.058	16.1929	31.627	189.177	49.3637	50.3492	166.198	27.0128	66.5541	3.91211	88.7599	49.5309	152.105
CPC36075	3174.51	2767.65	4080.32	3103.67	3681.8	7364.51	863.135	2935.1	2939.99	702.987	420.876	414.917	9195.12	755.123	5916.79	6428.88	598.902	4746.17	884.358	575.447	2470.86	6605.32	4739.42	4487.46	4463.37	900.367	8639.65	393.351	3935.42	323.309	3550.77	4713.96	488.492	2117.14	2963.32	421.679	2537.7	8278.99	707.818	13152.7	2985.15	4954.78	596.264	1670.26	4093.75	7834.99	8610.57	1147.61	7635.82
CPC36095	446.892	115.54	693.62	591.656	814.98	615.068	69.3632	1059.4	384.193	232.928	238.342	352.628	904.249	624.969	424.498	97.8972	195.4	340.261	756.368	458.823	910.332	639.436	960.189	97.1993	431.615	612.309	426.992	197.194	242.015	312.416	1094.7	131.913	615.312	1069.84	1023.35	23.1671	474.177	655.811	292.004	247.81	994.038	455.737	210.34	1013.69	467.158	368.58	658.423	433.778	518.037
CPC36120	362.561	83.5002	532.658	455.751	579.744	446.611	42.8463	578.632	317.047	114.997	129.092	174.41	704.066	384.709	280.227	46.7785	104.669	224.151	698.068	517.848	581.09	505.712	729.474	55.505	347.689	336.123	273.676	99.0448	152.685	144.564	577.616	35.8585	358.587	490.34	874.451	19.0443	280.004	412.639	165.787	229.953	533.82	375.88	155.717	481.841	377.852	122.328	469.087	232.557	386.187
CPC36148	309.128	81.4883	432.321	358.939	527.555	363.934	35.0316	619.202	284.103	87.022	90.9099	251.93	749.16	427.594	312.68	36.4432	76.7158	221.333	727.161	473.032	555.272	344.286	552.616	60.0879	352.213	418.131	237.375	75.3943	104.269	194.743	597.825	48.8204	430.668	301.39	756.246	18.9712	211.104	340.268	213.329	713.615	494.212	299.944	169.802	313.036	355.57	63.5072	454.072	192.244	360.793
CPC36186	212.928	112.554	291.544	249.947	286.78	189.911	30.4259	580.574	230.646	64.3025	57.6538	224.486	550.761	378.618	306.513	42.0101	44.6479	281.837	818.41	427.105	528.988	267.189	419.071	31.846	259.828	386.184	298.415	63.0329	126.391	169.116	547.95	54.8222	440.427	143.455	768.479	22.2421	123.727	284.105	85.4503	1547.62	442.318	242.465	131.677	141.325	305.473	20.3751	219.548	114.408	259.448
CPC36213	38.4702	23.4504	32.6319	44.2674	89.2147	44.6765	47.9082	35.605	37.0539	23.5216	19.9167	257.88	64.1972	482.836	74.8812	28.5039	27.5849	17.9945	35.0714	180.183	36.0336	45.3897	51.1912	46.6203	38.5	456.755	66.1428	64.324	52.5889	199.634	36.9934	24.0665	476.283	85.2918	79.4648	22.9204	66.7705	51.271	91.4757	34.7129	40.6014	37.9806	184.808	86.6568	45.6958	2.23969	64.5413	87.8441	49.6512
CPC36246	389.398	136.421	387.22	514.695	515.382	505.698	57.4877	577.348	318.747	33.4262	32.07	267.917	613.98	459.433	298.746	132.337	65.6885	209.317	470.496	327.597	577.644	332.395	382.105	175.206	400.217	445.519	526.748	89.3346	202.513	198.352	632.375	66.274	471.532	193.667	587.899	53.1191	217.588	596.747	184.165	203.995	562.019	376.665	192.513	187.656	321.092	50.4532	445.766	149.473	411.022
CPC36268	419.34	198.638	467.696	542.971	526.646	394.83	64.1152	701.537	321.751	43.0236	52.7698	373.637	861.099	753.302	115.23	106.784	76.8621	288.647	782.905	618.682	800.845	166.016	216.316	422.228	315.793	714.397	366.08	101.563	242.346	377.045	673.209	118.899	749.979	156.541	586.149	76.0342	260.545	379.233	212.178	459.059	600.521	412.441	225.259	164.263	329.586	17.8789	315.146	187.247	355.579
CPC36291	43887.2	135139	52714.2	29165.2	34447.5	104479	207369	57338.6	125096	72408.6	41435.4	344.875	12439.3	505.497	44116.7	223108	62923.1	80358.1	53.4019	6.56673	54984.8	9214.28	15968.1	25430.2	5286.72	586.548	29190.6	160431	69513.3	157.203	54447.4	12017.7	390.211	13403.5	11553.7	28148.4	67330.7	22586.8	28415	195.991	50331.4	100341	1972.28	12304.1	56992.6	66661.3	2184.77	111045	3246.59
CPC36387	111.626	98.8881	170.621	153.877	156.705	122.322	49.1751	111.001	144.169	61.8079	64.5076	187.654	132.807	398.45	287.575	80.9458	138.131	118.356	36.5744	110.873	115.004	121.196	117.306	86.9251	65.9274	368.243	111.005	54.9695	156.78	163.84	121.815	16.7001	370.998	175.334	168.104	52.2512	103.984	97.5217	129.748	13.8609	122.304	125.625	76.9086	162.417	171.977	26.5297	127.66	101.977	87.4009
CPC36427	106.004	46.3919	121.365	163.259	254.432	158.654	41.547	132.787	107.019	44.8217	35.3861	282.833	67.6023	471.406	243.844	50.0612	96.2069	56.8513	44.3838	164.122	123.212	125.294	145.801	48.331	77.787	436.606	103.593	56.1487	149.962	217.371	131.779	28.1993	446.819	191.471	202.605	40.8169	94.2219	107.509	75.5928	89.852	136.82	117.259	102.781	177.937	160.489	15.8108	79.2507	95.1397	110.554
CPC36452	86.3853	60.2116	102.427	118.912	179.457	89.5174	33.5466	97.5667	89.4374	11.4533	14.1982	194.269	115.477	348.218	170.378	30.3147	23.2602	71.2944	56.0858	251.687	99.8453	92.2532	91.1265	92.2818	80.7896	331.919	68.6778	39.7963	125.302	152.391	88.922	69.1578	364.962	112.822	167.363	33.1225	60.6312	59.9894	87.6682	361.844	103.752	85.6154	148.69	111.864	126.24	6.94398	122.893	58.9932	151.032
CPC36477	245.001	123.892	210.426	219.347	163.687	234.009	29.2986	298.241	182.043	44.9944	31.5335	230.972	252.335	413.437	149.121	122.015	41.1326	138.607	180.036	217.094	325.765	145.322	284.858	99.7184	272.801	396.352	282.082	38.0799	92.8747	175.506	307.118	23.8328	397.567	122.284	205.207	25.3066	123.664	252.881	92.0346	60.2809	298.658	155.668	161.764	107.087	99.3892	90.009	271.588	67.1288	298.12
CPC36507	170.455	104.207	202.574	161.088	136.816	138.784	28.4204	168.728	149.285	15.2277	15.0154	201.101	274.408	392.972	51.0735	29.7945	19.004	110.329	260.713	181.198	183.86	94.2242	171.326	115.973	236.44	354.338	89.2464	32.4813	74.3315	153.153	179.187	11.6354	402.759	61.1375	119.325	27.8723	113.294	101.705	68.9495	129.864	146.44	107.966	175.041	62.5764	93.2321	24.7644	200.551	57.4615	196.311
CPC36540	160.466	90.9363	177.098	164.765	171.813	148.698	45.7628	259.27	140.624	39.3481	27.3997	219.256	166.167	409.763	72.5248	47.824	48.4785	83.4813	195.533	189.3	268.096	121.8	171.203	108.545	196.76	405.512	136.909	46.7423	87.9816	173.584	253.057	17.8113	435.386	126.128	233.481	45.4786	118.302	146.202	115.365	119.027	231.199	102.987	193.928	119.772	97.7794	22.2986	212.415	70.3404	203.893
CPC36571	134.389	72.9131	135.169	114.918	127.001	110.499	28.2763	175.031	95.5294	30.2067	26.6466	218.167	152.056	408.522	72.0365	38.9099	35.3555	72.0202	194.821	155.207	175.857	93.4662	130.553	101.731	148.595	393.327	109.031	33.015	57.2617	165.488	180.271	30.2102	395.196	114.865	149.365	41.2008	88.5419	109.604	98.8023	173.682	179.535	73.7856	146.906	113.607	74.4461	9.36686	145.139	49.0881	160.173
CPC36600	131.168	73.7032	124.922	119.013	126.172	110.153	24.0787	157.272	82.5654	23.4254	21.6785	208.196	154.046	398.106	47.0323	18.0545	28.8233	68.8078	289.811	195.465	162.543	75.1286	100.676	165.572	134.975	403.321	99.8542	26.9486	66.0766	151.24	165.467	45.889	382.146	77.2038	155.063	49.4012	63.8272	109.886	113.728	203.904	164.616	72.0792	242.49	83.8948	83.1606	4.93832	123.956	45.5374	136.163
CPC36624	123.995	92.3418	105.937	87.0084	127.373	77.1855	18.5136	167.209	71.2434	10.6532	8.06243	325.164	109.488	559.973	25.7586	11.9245	11.2974	89.3069	153.522	110.821	174.384	52.6444	58.4538	167.557	72.6331	566.97	95.4569	19.0572	58.4375	294.972	163.736	26.9687	551.517	45.1107	135.223	38.6619	37.4883	106.976	65.7979	2173.09	156.454	59.3535	112.144	36.8736	64.6434	1.30731	101.256	22.9736	95.366
CPC36650	1380.56	1925.72	891.138	581.726	1131.29	1119.15	2704.56	468.912	1287.47	4489.36	5819.07	144.75	216.783	387.335	6628.11	3746.45	4393.71	1298.3	1.76107	9.74499	646.199	832.708	1365.11	357.116	575.245	402.978	9.13781	3479.89	1612.51	194.406	479.403	2115	399.835	8213.83	842.704	1844.48	2862.4	8.99012	579.444	476.669	769.32	1721.19	352.307	8541.47	1413.83	221.776	1277.84	6513.79	406.925
CPC36717	21.4285	17.577	54.9004	40.1045	71.268	13.806	23.5676	85.5485	14.6812	1.36399	2.83876	17.5294	61.6689	23.8988	14.5724	35.2481	0.699904	29.9854	11.2899	5.50731	57.1169	25.5423	32.3904	41.616	83.462	21.7777	1.22649	11.895	36.8849	4.12002	21.4319	119.686	24.3495	11.8995	305.174	39.441	12.2765	1.33368	33.9563	26.5391	105.837	15.7328	201.428	8.95327	38.4571	7.78323	50.4169	26.9447	49.6084
CPC36743	48.4247	50.7074	52.4715	57.9931	136.691	71.5641	61.659	89.907	70.2857	32.317	27.8304	277.72	166.37	488.451	75.2261	17.9606	36.8704	35.5668	93.1091	300.68	90.5405	93.9698	74.1891	143.429	81.5345	465.503	58.3739	52.0461	84.3941	218.635	91.9185	29.4588	482.141	99.2764	100.55	22.9116	127.46	84.9848	109.489	61.1259	77.0673	42.8739	240.778	100.643	80.9991	18.3041	152.8	96.1297	86.7405
CPC36769	33.1814	31.8843	39.3624	41.772	114.23	51.9319	45.5904	64.6708	43.6904	9.0775	6.16384	275.586	81.8318	433.397	55.3106	18.3997	15.5202	21.8927	94.2322	254.684	64.4015	57.9416	54.9682	94.312	32.0059	453.8	63.4893	36.6633	68.338	180.753	68.8944	24.1784	447.752	74.8871	93.035	56.0038	60.7088	72.2349	94.4931	79.0994	64.2511	27.3587	151.926	77.9834	69.8669	3.6359	75.5102	48.3693	53.0467
CPC36801	1657.37	3122.85	1218.23	1855.98	724.134	2792.34	997.371	122.246	1651.16	1405.9	1106.71	207.28	1373.24	362.932	403.309	1559.23	2705.41	2056.28	420.953	544.354	91.6907	411.155	428.538	3073.35	757.457	310.726	676.408	489.376	438.618	119.921	163.418	619.325	297.671	545.663	1647.73	1027.16	816.755	680.263	898.1	87.2144	98.4286	1358.96	644.805	584.514	980.664	62.8482	859.524	354.367	1352.56
CPC36830	432.325	597.193	329.074	391.468	518.456	597.111	736.391	434.344	433.438	45.326	33.0086	265.668	565.03	534.386	215.968	143.454	57.6918	341.343	491.792	524.032	424.422	214.157	340.013	1533.95	406.487	437.698	333.933	366.949	267.7	267.147	391.664	165.619	496.581	112.519	704.721	289.057	342.054	406.608	308.773	9968.31	288.812	301.486	232.481	120.682	264.658	33.0948	422.231	108.643	735.142
CPC36862	55.9476	50.6112	81.8489	49.697	143.123	47.1599	44.1687	73.6469	54.9807	25.7019	28.0327	216.312	72.9793	400.364	45.0528	32.4476	37.5786	46.7581	39.6167	79.055	73.6528	40.2028	104.002	100.173	60.5761	374.873	88.4675	61.9851	24.3575	186.07	76.1331	43.0085	405.942	57.5996	85.5735	75.8418	147.841	74.9144	77.5479	89.9033	57.7404	32.3936	89.4689	61.2985	84.8897	2.04861	84.5238	69.2822	83.1819
CPC36925	101.945	80.6028	152.779	107.725	323.848	127.381	284.257	142.986	122.206	210.08	166.688	291.343	265.505	488.866	326.603	104.061	235.84	99.9238	92.6548	104.121	123.635	184.957	153.321	348.792	104.634	520.914	295.782	252.678	220.196	247.726	132.314	341.534	521.632	118.639	309.669	89.0828	137.32	226.754	169.541	38.2082	204.016	125.154	273.113	97.8279	185.317	57.895	246.443	194.81	281.816
CPC36958	984.624	723.969	13885.3	516.919	97.1715	1159.74	174.45	2705.18	513.44	53.9194	49.1379	331.317	1941.52	488.798	990.582	160.593	61.1455	4719.33	97.1898	65.539	2493	3104.65	977.043	624.375	1993.02	502.183	403.437	111.45	6154.49	161.51	3266.91	1194.72	556.356	63.1317	1363.84	434.6	2198.98	247.539	286.544	43.1488	4316.06	2939.34	909.779	79.884	907.35	86.0501	6631.04	575.569	11330.7
CPC36978	21.3169	13.9355	1371.78	54.3071	53.9531	275.682	14.4954	327.663	43.0878	3.6669	2.98789	222.315	304.614	376.106	220.524	14.3799	4.35025	260.485	65.6695	34.6082	298.696	912.295	420.543	25.1233	922.312	371.574	17.465	14.6361	1562.16	188.294	537.557	3.07084	376.581	47.9334	125.944	17.5146	660.788	24.0326	47.0523	36.7781	901	272.963	95.9943	47.5301	134.798	0	1913.11	185.038	2448.97
CPC37013	19.7889	9.82112	1481.69	48.6455	67.3268	226.151	11.782	348.791	41.3651	6.25392	9.20307	244.467	653.816	427.189	205.782	5.47842	5.99027	191.561	81.5684	51.7297	345.249	503.494	367.901	39.937	741.702	407.235	8.38588	11.537	1472.24	203.596	574.331	8.3438	435.408	47.4761	109.027	16.107	733.013	15.0447	78.4375	74.5794	1002.88	255.925	246.406	52.4153	127.39	0	1842.69	199.413	2386.84
CPC37042	19.1393	7.6264	1226.77	54.847	66.2635	248.493	10.7562	308.77	34.1407	4.21495	4.75917	248.707	364.444	426.928	170.947	6.62055	3.3393	102.61	83.54	33.1069	273.558	664.914	350.288	26.5753	516.319	439.107	8.9774	7.77901	1567.91	192.562	592.621	3.94332	432.809	45.6264	78.0856	16.6553	463.56	15.3921	128.16	73.1087	831.544	211.65	189.691	51.1047	152.782	79.5831	1248.78	161.312	1724.47
CPC37068	16.6687	6.53888	1055.41	49.8201	75.9013	230.527	9.37612	296.864	35.8627	3.69373	2.80815	267.776	155.891	547.065	134.042	5.91741	2.81203	60.3372	17.8847	13.6372	254.03	806.516	330.27	12.7184	401.303	520.049	9.72574	5.74409	1633.99	237.952	726.648	3.16361	532.766	54.3791	51.2322	24.0583	390.557	15.9476	172.611	41.2033	912.809	177.352	115.72	56.9894	162.208	46.3601	952.523	142.984	1420.56
CPC37095	11.7091	4.84908	924.04	44.5429	89.6732	179.831	8.8068	339.268	30.6786	4.49136	4.87557	361.456	387	634.365	99.3978	3.06557	2.64458	42.0468	62.415	35.9668	313.405	727.087	310.861	18.7584	492.629	637.32	7.27212	6.40243	1630.61	267.146	800.852	4.1139	652.211	55.3042	48.4077	29.162	315.445	13.0205	273.619	83.5649	935.045	143.265	261.22	62.5064	143.497	35.4523	1296.21	141.75	1958.82
CPC37123	13.3085	4.52669	978.146	53.5975	82.941	217.181	9.91297	247.774	37.205	2.92686	4.56438	255.539	253.928	450.831	105.436	8.80539	4.79685	42.2948	25.4759	22.9563	211.315	502.561	262.841	11.5542	328.872	426.713	4.92363	7.5859	1925.82	227.717	631.368	3.24956	440.891	32.7693	40.7386	31.7724	215.294	7.8628	172.082	44.4783	675.085	161.917	130.604	37.6314	151.654	17.6515	631.36	120.236	1355.45
CPC37155	7.78392	3.4312	426.173	32.6479	82.5817	135.683	5.82663	187.303	28.4208	1.4202	2.04974	279.329	154.582	537.976	49.0707	4.13502	2.66834	22.6186	18.1036	11.3261	139.737	261.56	178.414	18.1851	230.633	486.063	6.10858	6.07351	1110.34	231.87	576.756	2.09661	507.919	30.0734	38.4905	21.9593	99.099	10.5929	175.437	54.2029	527.043	84.2484	213.936	27.825	92.4316	7.41828	322.641	42.149	1004.78
CPC37174	158.472	149.779	1177.46	171.649	312.459	387.297	40.0031	887.441	285.342	10.8634	8.88338	354.502	598.519	659.317	175.117	58.9526	10.6007	415.346	109.201	16.0612	841.992	229.577	221.302	55.3021	245.87	634.99	329.158	57.2186	2049.56	283.643	1523.67	17.0257	657.126	53.6564	154.968	42.8734	55.2858	374.411	292.482	297.638	1100.77	253.064	229.71	55.3704	522.993	22.5858	444.612	72.6627	1335.85
CPC37205	217.382	49.0866	191.531	209.894	145.055	226.566	26.8622	322.214	121.653	36.8181	29.1766	287.612	199.28	476.813	82.4808	40.8816	27.634	114.108	202.714	69.7581	335.661	116.327	278.281	43.2931	290.741	479.781	125.604	40.8344	79.9793	228.573	394.319	31.8975	513.42	156.958	248.94	21.2948	125.035	173.724	97.3632	59.7811	361.708	172.778	304.562	132.578	93.8458	83.5748	211.765	61.2455	353.876
CPC37238	76.8744	58.604	87.876	75.182	13.4746	46.9774	11.4322	130.2	56.1023	19.0208	13.5215	141.155	145.248	306.572	29.2441	15.3944	12.9852	122.39	438.541	135.999	129.235	52.1054	83.4633	46.635	118.406	265.178	42.5823	15.0307	54.5898	139.783	182.926	20.5605	325.012	46.5853	110.699	16.87	64.2193	40.0939	26.7689	1134.98	126.649	68.1301	107.825	42.3615	32.0985	6.4696	63.101	25.7782	141.854
CPC37274	3.82887	0	6.53207	0	0	0	0	6.53459	5.05021	0	0	221.601	17.8704	341.528	0	0	0	0	9.43626	0	8.38378	0	0	9.78781	0	151.148	0	0	6.37657	277.781	10.9193	7.07853	172.378	0	3.63268	0	0	0	0	0	1.30532	0	124.467	0	8.45499	0	0	0	10.5845
CPC37296	57.3589	35.4157	41.519	67.8	72.1025	54.547	26.3343	95.4492	37.6389	6.47235	5.7466	266.517	110.47	476.727	50.786	23.971	16.7615	30.9916	27.1668	39.6249	105.951	31.5847	62.6307	90.5139	41.3701	443.495	75.8308	28.3998	61.4317	202.528	106.829	51.6972	446.861	35.3648	97.9739	28.1773	83.651	65.5597	38.1092	87.9431	78.2509	50.4017	158.227	39.3381	47.9458	8.67099	54.469	54.8389	65.1664
CPC37325	214.061	129.831	266.134	314.142	327.249	209.317	101.246	325.827	143.193	36.4649	19.4969	285.706	234.289	509.544	147.408	68.1733	46.2865	147.441	88.753	250.654	333.371	203.875	250.812	72.8411	179.361	498.418	280.403	70.7721	137.855	209.809	361.179	17.2079	521.513	188.176	159.617	29.774	205.933	301.113	67.9016	69.5685	310.49	172.66	175.535	168.397	237.904	227.946	287.534	128.747	360.172
CPC37357	374.526	279.828	293.053	445.25	759.946	415.097	410.718	518.454	303.774	153.973	134.08	269.472	753.017	517.698	615.798	58.849	231.55	208.344	565.749	1583.65	544.473	370.815	512.68	1497.32	413.153	443.196	1017.07	242.159	658.27	206.632	541.824	458.822	472.102	417.023	1115.2	501.225	559.015	860.68	738.144	105.669	577.522	318.534	258.726	360.759	385.799	47.0505	665.776	284.339	1208.08
CPC37389	157.212	137.062	141.481	74.5695	226.142	83.0821	56.7339	271.999	124.887	23.4139	22.3257	217.677	122.658	439.348	148.518	23.2452	23.6402	119.599	282.245	374.712	290.912	71.4854	123.864	197.577	99.5654	401.403	194.226	58.0893	92.78	207.204	238.182	146.19	454.155	79.3262	266.912	168.148	230.504	107.807	71.6246	539.515	250.447	109.622	371.882	66.7706	99.5591	9.97681	110.009	54.0858	257.587
CPC37407	386.505	818.944	483.403	450.143	168.729	314.476	525.221	731.218	544.216	1237.22	1029.98	143.855	162.411	362.406	276.836	90.7013	820.209	865.201	118.685	79.0925	636.085	394.613	277.894	183.468	436.74	301.368	364.465	625.118	492.593	146.514	628.653	18.3805	311.726	510.879	811.222	711.556	1448.33	149.58	494.975	115.922	735.303	283.328	107.733	498.966	371.857	33.3788	644.262	304.769	623.55
CPC37438	379.972	234.307	393.055	408.854	817.391	435.686	605.689	921.537	378.257	499.056	383.456	312.739	1689	495.42	217.576	45.1056	269.281	200.216	1395.21	1040.93	860.116	493.919	469.757	1571.1	896.664	497.283	524.221	701.469	375.482	272.712	681.28	235.409	515.756	389.764	772.568	463.077	815.275	505.37	777.111	306.354	921.24	274.207	306.337	358.782	330.99	181.977	1384.04	214.253	1695.52
CPC37470	226.361	307.655	257.726	212.358	496.499	288.167	364.331	674.04	261.827	170.389	135.146	229.672	849.281	477.379	183.172	69.098	88.1462	289.201	2091.78	1020.89	589.528	181.841	266.661	922.702	375.853	458.212	377.762	521.608	305.878	234.951	488.06	128.175	493.627	178.005	747.457	256.764	505.77	368.392	249.072	32116.3	608.404	177.262	268.214	166.738	217.159	86.1487	408.415	146.906	457.966
CPC37500	42.1289	77.7243	52.6295	52.8166	85.2902	57.0144	114.135	137.877	83.4144	67.115	52.6808	215.511	76.7162	392.913	19.3229	34.9892	47.0505	38.1771	77.8107	101.818	129.504	36.0925	56.7037	153.41	51.9374	380.567	96.6517	108.633	84.7713	150.373	106.536	19.4266	401.78	34.5	115.337	133.367	132.798	63.7165	81.9249	204.915	128.769	43.4001	180.198	38.0617	76.7444	23.3353	44.9331	65.9679	49.3027
CPC37529	1162.14	745.463	1119.58	1609.79	2451.02	1929.47	785.472	2029.82	1262.2	764.305	706.62	351.165	2048.4	592.405	721.323	470.892	893.009	717.568	1404.28	3075.02	1942.68	1286.5	1459.38	1806.87	1763.87	586.864	1788.9	751.996	1305.68	261.347	1896.31	345.711	624.373	1726.75	2447.54	447.082	955.194	2149.83	1996.82	325.5	1829.63	1268.88	481.77	1771.31	1190.01	1558.71	2105.9	1278.16	1644.28
CPC37558	951.701	537.281	916.323	1119.46	1274.29	1029.72	267.973	1168.07	777.825	402.334	383.906	237.795	901.12	476.26	320.677	168.806	375.558	572.502	660.701	1655.44	1168.04	1034.94	809.42	581.55	1032.29	458.363	875.576	323.574	903.174	219.076	1153.19	186.478	500.938	765.227	1550.68	175.773	505.624	824.1	366.813	756.831	1052.58	881.459	278.35	875.96	840.888	547.349	1443.22	875.485	1127.33
CPC37585	219.799	103.362	191.491	215.871	348.643	161.291	41.7696	285.345	241.883	229.123	208.284	257.522	357.029	423.744	183.809	49.9609	153.296	126.746	235.844	1018.33	296.582	581.12	255.584	80.8918	387.011	415	252.466	67.7881	143.448	210.889	334.975	72.7843	454.268	290.148	437.539	18.8205	153.492	250.738	144.111	153.372	254.754	151.584	148.925	345.895	195.722	177.959	442.399	256.194	417.715
CPC37609	144.634	82.3194	137.693	147.888	287.454	112.678	41.8987	297.998	200.399	171.048	155.569	202.66	316.428	417.471	183.438	65.379	117.163	90.8707	186.977	565.435	311.255	406.742	171.662	43.169	278.656	391.859	219.548	69.8475	81.7657	207.194	310.911	40.6775	411.441	260.894	234.815	10.4743	96.2095	187.13	74.9574	483.503	284.571	110.749	192.136	277.52	161.721	91.9634	271.182	174.113	181.788
CPC37636	118.137	97.1146	132.878	140.259	180.705	92.9519	36.796	188.455	171.157	104.174	103.899	231.327	231.162	458.735	155.916	42.2436	59.9389	109.092	101.122	282.577	195.762	293.237	94.564	38.3927	338.548	382.922	146.719	50.3256	49.9	201.426	198.212	11.0235	457.32	182.645	141.36	7.07319	52.4264	129.719	54.4873	282.306	172.331	95.6446	231.794	174.073	128.297	31.0907	302.731	100.101	247.458
CPC37663	112.623	124.73	123.588	126.764	404.851	168.98	144.533	199.494	238.618	170.544	166.547	221.215	644.705	360.656	485.191	88.9854	132.626	89.9333	192.445	731.593	199.784	361.146	179.349	107.057	256.814	354.697	223.744	158.964	48.0245	174.679	204.293	51.6501	373.999	221.297	289.256	57.3187	112.031	289.178	177.148	371.114	151.36	111.956	170.079	250.564	170.262	27.838	311.152	151.627	278.58
CPC37689	728.259	794.782	776.869	749.732	1257.97	680.023	642.358	874.015	926.016	211.871	284.105	205.774	1427.42	438.627	1972.69	495.866	188.984	724.894	141.932	673.373	814.88	727.234	409.313	395.225	807.422	395.45	553.39	421.555	306.023	222.187	857.332	493.558	422.015	569.745	671.706	215.58	171.306	489.883	501.702	219.697	709.879	843.031	102.227	542.192	1112.84	6.72329	766.116	757.303	869.582
CPC37712	541.816	309.205	548.65	746.36	1724.24	790.022	349.512	700.574	666.355	330.832	346.944	286.199	1473.3	539.679	644.396	248.071	341.147	263.313	391.99	1581.24	679.384	831.965	399.686	487.298	736.601	515.307	766.298	236.445	381.281	242.687	703.069	263.431	522.831	544.276	697.23	543.577	156.778	801.862	939.052	798.077	660.713	647.22	181.973	494.456	1052.91	6.37866	889.825	615.673	930.627
CPC37737	849.914	1020.51	863.948	991.489	2013.18	1241.71	1054.97	756.456	1212.93	562.874	446.548	289.332	1980.53	466.325	1470.63	477.19	567.889	902.062	473.466	1551.45	712.915	905.41	879.007	588.636	976.947	462.145	1802.84	920.602	883.629	206.929	824.44	464.937	528.636	1021.19	1023.32	981.544	375.069	1597.75	1439.93	711.545	750.221	1086.62	385.503	935.586	1872.19	8.78644	917.194	935.641	1328.72
CPC37764	85.3682	39.0269	85.2603	93.5761	88.397	59.0731	49.0573	119.252	66.3978	39.6855	34.5621	179.464	124.736	311.861	68.9395	27.2546	49.2203	59.5813	64.9193	58.5257	123.142	92.9739	152.793	90.3175	57.6674	302.8	98.9546	64.6273	40.0005	136.662	121.325	84.2517	330.261	54.447	113.269	44.4746	247.337	87.8332	181.925	170.839	114.94	66.69	132.429	53.1698	89.9291	6.08197	109.909	121.486	75.1644
CPC37789	351.04	505.723	557.366	569.989	637.865	213.705	215.083	228.798	305.353	97.3741	121.843	167.485	362.742	429.532	804.587	1564.1	262.467	569.155	27.6542	86.2674	218.283	384.856	226.22	596.335	129.462	381.012	392.311	213.027	315.521	139.249	140.465	200.458	419.335	602.847	536.336	404.021	311.3	226.866	394.728	685.083	344.61	295.639	654.02	593.058	1162.5	54.5179	375.254	1180.86	137.138
CPC37816	60.7996	39.3776	64.1533	136.405	133.245	34.9148	86.3115	45.5844	37.0837	15.8891	11.0464	172.045	64.5178	327.145	133.576	52.5308	28.1539	52.1439	49.0808	150.174	48.352	106.128	60.3624	116.343	44.614	308.521	69.1103	41.5838	44.6771	133.859	55.2076	34.4353	344.321	41.9231	127.595	62.2557	138.666	43.1345	64.2891	214.569	39.1787	52.1749	198.66	46.3295	66.3535	24.6272	108.088	75.7814	68.9784
CPC37861	0	24.2957	0	0	0	0	0	0	0	443.505	342.803	0	0	0	0	0	917.711	0	0	0	0	0	0	0	0	0	0	0	0	0	0	0	0	0	0	0	0	0	0	0	0	0	421.887	0	0	0	0	0	0
CPC37886	19.4672	0	16.6056	13.6386	0	0	0	0	0	3052.96	1581.31	0	22.7148	0	0	115.197	9069.15	0	0	0	0	0	0	49.7644	0	0	0	0	2658.49	0	0	0	0	0	0	0	0	0	0	0	0	0	738.303	0	0	0	0	18.1981	0
CPC37928	65.0053	1961.51	384.451	36.4338	34.0099	141.825	144.07	0	863.124	0	24.617	62.7046	1597.9	118.94	37.1536	188.061	8.0116	844.358	160.206	26.2669	0	99.6737	126.397	3002.22	134.181	219.955	144.087	19.6382	162.389	117.902	3.08974	32.0472	222.978	16.7275	131.572	493.511	42.2633	185.376	106.49	97.9953	1.47742	191.762	1854.89	8.68522	191.395	8.62185	164.888	72.921	215.641
CPC37945	10.7619	78.8729	41.4075	10.4808	25.7566	24.2648	71.9034	94.1147	120.001	9.94792	14.9145	136.941	97.252	240.902	42.3527	16.9623	8.74833	36.0289	24.5477	31.3424	115.901	36.6699	119.098	151.798	74.2051	232.434	72.6822	41.7353	87.4533	105.902	77.5444	17.0738	237.592	37.5836	61.9148	64.7057	27.1688	80.4059	183.02	12.0814	44.2612	20.9983	105.863	37.5787	36.1528	4.90981	50.0947	22.7369	112.671
CPC37977	1021.25	1564.7	1116.99	431.282	186.169	295.287	1554.84	414.477	1569.95	128.199	123.299	218.817	805.483	427.268	1939.8	928.831	342.07	1493.69	129.352	140.189	514.237	259.165	259.459	1275.76	490.278	331.107	1149.72	1104.55	924.467	129.078	345.027	13.1569	263.186	242.322	388.244	506.523	357.866	396.943	142.087	30.1737	215.932	1637.87	896.47	156.89	836.84	67.2538	507.707	943.586	359.04
CPC37994	19.6173	11.1732	10.4854	14.6875	21.3199	23.3221	11.1959	12.4293	17.2684	14.096	17.5042	269.531	29.9632	440.2	15.2701	9.4662	28.5615	6.46828	15.6661	5.67721	12.0752	16.1371	9.41323	32.069	18.7693	414.745	17.729	46.2922	516.243	217.224	11.6453	43.1158	440.239	72.1689	27.9182	18.7319	10.7768	20.4084	109.909	2.61778	13.2466	17.8582	271.871	70.6159	15.7567	14.8521	32.4347	67.031	15.2449
CPC38020	5.19709	2.51701	7.01362	7.82553	8.96881	5.71166	7.76836	6.68537	2.96703	4.93166	5.99243	217.174	17.3777	384.801	2.95815	5.10014	62.5222	2.94891	9.74957	5.52428	8.91691	4.26191	15.4596	15.4666	7.9256	362.639	15.7386	53.7801	1765.73	184.302	7.74244	32.4091	362.19	27.3742	5.51955	7.52469	13.9001	12.3614	66.0767	1.75402	6.24087	5.37236	131.962	25.0803	10.8768	24.743	11.0675	72.7535	5.36076
CPC38050	2.70534	0.829279	3.76513	7.4816	7.22597	3.4948	7.30737	2.4908	1.69024	2.26316	4.12493	217.351	17.7769	366.851	2.06257	2.34047	28.0336	1.24049	6.49186	4.20721	3.89715	1.54645	18.3418	17.7442	2.42473	366.558	12.2601	39.2513	1688.95	194.333	3.14698	13.2933	376.836	16.0952	1.75617	6.75609	9.8937	11.1662	50.0036	2.41478	2.13584	2.53388	167.402	14.0301	11.6335	22.0012	6.77188	45.7433	1.37764
CPC38078	1.19326	4.24204	4.99674	2.12797	1.70263	2.78934	6.80685	0.277704	4.00626	0.919578	0.369719	14.911	19.4925	27.5395	1.15449	1.28384	5.21408	1.20283	5.74792	3.28749	0.475053	3.18802	6.85509	28.1465	3.02286	26.9172	2.68191	4.42415	1.89692	10.8213	0.464043	7.21968	19.5351	3.76842	1.74964	193.077	5.42179	3.09349	7.77464	1.22648	0.36982	1.87829	239.792	3.40599	1.43726	0.143878	4.12738	2.97459	7.49692
CPC38102	2.06109	4.96409	4.62661	1.67198	1.9864	2.28219	5.67989	0	5.00783	0.229894	0.369719	0	12.9106	0	1.82794	2.13974	6.81842	1.71833	6.28261	2.30124	0	3.04941	6.32778	12.6174	2.68698	0	0	6.39044	0.0903294	0	0	3.40929	0	4.96474	2.573	124.219	6.21522	0	0	1.22648	0	2.81743	132.826	6.08729	2.1559	0	7.22291	3.38021	2.39901
CPC38129	2.53835	7.62143	4.89528	1.85567	1.38577	2.45083	6.64994	0	6.55051	1.63722	2.13148	0	18.2859	0	3.06688	1.01589	7.95701	4.19564	8.83968	2.84292	0	5.35868	3.75534	18.9022	1.70854	0	0	7.6684	0	0	0	7.95721	0	8.09377	5.65424	127.075	11.9737	0	0	1.87168	0	3.82184	184.165	7.74132	3.16818	0.512323	3.14932	3.23261	7.32209
CPC38144	182.521	333.522	222.08	194.946	152.428	222.183	129.083	63.4759	244.376	52.5479	50.0789	732.48	40.1829	311.905	57.4197	261.752	66.2113	224.749	26.3104	22.9605	68.6195	77.4462	97.0939	42.2565	63.9765	485.525	494.992	223.681	273.572	237.352	101.158	145.159	376.53	132.926	466.575	338.429	359.357	651.055	1009.83	7.78726	82.6527	149.735	152.997	118.25	226.619	62.5762	111.375	169.12	59.024
CPC38179	839.936	1624.67	906.302	1126.61	56.3389	683.839	40.2736	0	1159.94	30.4282	48.9351	0	477.463	0	205.863	1519.89	59.7221	2587.06	66.347	125.098	0	210.979	34.897	224.808	44.4553	0	0	103.017	0	0	0	26.5438	0	213.762	139.628	98.4054	56.884	0	0	0	0	2023.37	369.502	155.864	1125.54	21.4237	136.572	818.735	0
CPC38199	11.6439	28.1265	19.352	18.4205	254.447	65.5003	918.475	97.1179	133.467	14.9652	8.9612	111.956	391.113	178.859	82.126	47.6148	98.7416	15.3505	63.5027	1.82129	54.8572	19.9656	176.012	171.969	52.5666	179.202	712.607	4327.63	92.142	94.6947	12.7471	144.852	186.013	2082.6	10.691	32.318	4.67041	111.461	24.7665	6.37012	47.8146	74.1417	327.64	1545.24	89.6617	278.386	98.6096	218.587	35.0958
CPC38230	807.579	1212.3	751.011	679.81	23.5181	331.539	217.072	0	752.375	72.2696	52.8296	0	213.419	0	522.393	593.153	106.026	1259.59	160.445	187.901	0	241.634	678.137	154.535	259.164	0	0	203.699	0	0	0	100.297	0	664.117	270.596	287.657	122.822	0	0	429.37	0	837.974	596.264	572.631	1011.46	2.05589	162.185	318.781	321.373
CPC38254	588.528	195.102	368.668	450.973	187.633	204.21	175.781	0	266.839	4.87206	10.4471	0	278.975	0	46.2148	320.449	8.5	160.23	73.6546	90.5716	0	493.5	67.0511	276.21	355.901	0	121.513	145.848	111.03	0	0	17.0004	0	1107.93	183.216	252.102	72.8646	134.975	0	0	0	592.664	298.931	973.685	451.814	0	87.4699	48.7122	495.703
CPC38280	39.8672	228.75	59.0307	83.7919	44.0773	330.57	71.1128	100.134	351.718	0	0	5.44191	2315.36	20.6448	69.3808	97.4321	0	44.6822	12.5133	11.3981	83.5882	244.132	544.82	1263.34	383.123	25.4522	6.41273	15.339	1.25273	0	13.4074	15.297	12.0947	598.524	205.18	1200.83	89.8632	3.15454	4.62094	59.5327	24.4901	283.282	303.619	466.829	271.997	104.756	629.642	17.1106	109.169
CPC38307	38.4307	197.419	58.7131	64.0288	38.3122	292.521	113.617	206.391	426.699	24.9197	15.6395	73.3111	1723.17	115.445	64.8322	87.4959	21.2078	37.8578	9.42414	12.4578	216.652	173.212	464.707	658.606	338.027	105.668	32.9258	24.2597	10.9854	57.2187	32.1705	21.2083	89.7675	336	1207.22	35.0789	80.6444	40.0912	23.4911	3474.97	79.4572	284.34	349.096	310.122	278.234	103.846	585.611	25.6184	101.481
CPC38329	9.65174	141.305	36.0984	8.06231	1.26242	9.11145	30.3125	86.7963	63.4076	2.36015	2.31955	130.253	187.986	220.323	65.2423	23.4315	12.0097	124.661	23.7868	2.53126	97.7433	37.2351	18.9474	76.8657	43.1019	220.861	16.2983	52.9892	33.2298	121.193	68.0189	0.686286	259.046	119.542	70.6161	126.821	37.7864	13.3884	39.528	11.5421	41.7	13.2124	375.097	131.559	26.2316	0.246181	26.4829	25.1012	24.6288
CPC38352	29.5697	78.494	50.446	36.6974	12.0817	16.7866	131.187	12.2559	69.089	1.49205	2.87944	89.6441	676.249	191.295	75.0946	75.176	3.12371	78.9577	17.3511	10.6681	10.7911	89.9597	80.7675	377.588	163.926	182.637	34.812	100.816	8.44202	68.9546	5.42107	29.1553	191.989	64.9096	17.6343	3220.64	27.1207	15.3531	8.65003	7.96003	6.91254	38.4674	444	47.7852	74.0026	44.4484	160.724	13.6894	96.5338
CPC38376	397.121	2403.67	495.09	598.632	118.04	2445.21	216.165	2255.2	3365.53	66.1262	32.7216	119.971	12316.5	257.509	252.217	513.607	24.2028	658.777	34.4161	35.0469	2417.53	2657.58	2490.45	4408.74	2371.33	243.642	555.822	40.2101	180.603	126.641	807.079	198.468	218.923	910.079	2035.4	16578.2	336.213	2950.88	541.532	14799.6	1281.55	3590.86	274.266	736.115	1059.55	248.598	2453.25	35.8994	955.449
CPC38404	231.296	196.654	163.721	161.256	170.73	219.949	548.265	78.853	152.538	168.623	124.784	98.9893	153.531	142.754	136.478	136.549	217.955	115.199	74.8338	200.232	71.4121	102.985	208.649	313.841	171.202	151.156	208.21	369.477	142.499	56.0931	69.2225	123.361	150.688	129.917	344.994	273.135	751.279	189.753	210.715	11.6556	88.5015	142.979	157.405	112.443	130.172	24.6116	315.572	179.773	302.598
CPC38434	141.818	87.549	102.794	129.524	173.845	205.777	272.19	123.15	112.233	75.6825	50.5888	183.934	137.525	338.809	78.4198	72.084	108.674	53.0765	59.7609	257.872	122.602	58.9636	178.596	328.533	120.127	337.313	217.875	209.111	159.943	153.265	90.1086	46.4593	349.719	144.488	298.522	193.7	341.283	252.441	229.012	192.743	112.729	84.8207	324.064	132.341	116.017	27.1913	88.0675	160.003	126.347
CPC38464	137.982	120.098	100.283	113.102	192.027	194.569	213.255	171.876	89.8079	56.049	39.8099	149.083	150.031	252.814	43.711	29.7208	67.414	63.7803	80.509	408.521	163.228	54.7248	105.711	419.606	115.847	222.249	116.337	177.726	144.63	93.0085	135.749	59.8665	213.766	155.521	231.281	189.449	250.86	135.723	233.35	230.304	151.351	86.6902	285.036	143.627	119.634	24.4979	136.397	168.136	109.995
CPC38497	308.448	78.3243	614.417	739.232	1895.45	59.2368	257.393	270.72	199.202	203.233	227.368	281.533	62.921	559.452	200.368	567.78	391.396	455.128	71.3588	89.4333	224.993	923.686	195.923	47.1342	1480.88	539.24	327.097	1436.37	439.311	252.916	219.118	590.449	560.158	3728.62	195.418	106.49	476.534	246.118	1126.43	1.57137	287.004	81.2849	233.93	3401.18	1532.57	670.677	2415.73	2145.27	342.964
CPC38527	193.489	35.1884	429.488	565.625	1485.5	33.0251	154.022	187.76	127.628	80.8597	94.5216	302.276	57.2607	513.83	134.568	133.188	136.758	212.934	81.0032	89.5534	171.878	528.94	123.174	30.7099	1062.48	511.349	179.748	705.472	279.368	219.542	149.829	231.867	494.067	2090.68	128.194	87.6511	448.584	148.342	753.673	39.985	169.365	54.2906	268.052	2023.95	1051.54	310.428	1618.51	1244.67	266.281
CPC38558	183.597	39.447	433.723	525.483	590.858	22.0047	172.519	104.368	113.105	49.947	37.6258	215.74	44.8975	513.888	98.112	210.891	48.0157	269.273	89.5808	61.8455	107.874	529.241	73.4818	19.8483	867.155	488.242	131.214	414.12	240.879	195.66	82.7906	73.4227	522.35	769.437	74.1872	95.6355	416.296	65.2384	154.772	52.8271	103.023	51.9516	226.342	791.443	907.651	47.6632	1070.57	606.438	307.333
CPC38583	42.3975	27.6436	44.6058	37.4455	51.1278	44.1087	16.9131	83.6065	36.63	24.3763	23.7142	189.68	45.5093	374.163	19.8151	17.0963	25.036	23.397	33.3314	75.8998	88.09	54.7739	61.7934	71.4543	29.7431	338.28	27.0931	50.8952	31.6656	161.459	78.6589	34.3169	359.781	70.2748	44.4395	49.5029	306.714	31.017	96.5055	15.7199	88.7431	37.2056	168.66	71.7731	39.1957	13.9146	66.2981	73.7756	36.0396
CPC38614	1823.96	5893.97	2576.11	1553.72	2615.8	2315.57	2745.09	1904.65	2629.38	3605.39	2503.83	253.143	1533.06	365.2	648.336	3547.53	3000.19	4138.25	61.9434	194.907	2136.63	994.954	1446.97	3587.35	402.839	350.187	3104.45	2644.93	1077.24	138.548	1684.45	543.018	361.339	805.47	1286.77	3350.7	18724.9	2419.77	4240.54	387.256	1861.58	1847.45	373.814	755.909	3064.03	669.667	679.727	1764.17	529.963
CPC38645	53.9772	28.6275	70.9013	44.0008	102.068	41.116	8.01086	152.408	65.9694	34.5431	39.3913	238.725	145.386	423.267	56.5025	12.9023	57.7092	47.1733	80.275	299.2	154.491	120.443	132.226	46.5948	120.199	416.264	64.9899	18.596	44.3931	196.282	186.958	23.6938	427.019	231.702	117.837	7.62604	190.983	77.7667	163.508	79.8173	130.317	35.3484	207.736	248.594	55.2225	14.7063	150.488	78.9935	105.112
CPC38668	34.8899	19.2899	48.2492	33.0147	85.422	26.3915	11.8939	102.045	40.2916	16.8048	18.7893	224.276	69.1722	437.592	85.4846	11.0232	34.2745	32.7772	42.8535	137.834	102.936	93.0218	80.0279	33.3496	78.9158	403.313	52.8894	24.6396	28.1094	200.663	126.448	21.8496	441.505	114.578	96.0105	17.1999	84.5576	58.9387	109.486	55.0725	88.4237	24.8445	184.121	125.216	43.7753	2.2036	96.6165	63.6776	91.0215
CPC38701	79.2919	95.5719	112.626	85.5589	63.8935	30.2023	62.4432	116.295	121.86	20.4425	14.4774	244.566	28.9123	445.686	188.207	47.7124	25.1944	148.03	12.8677	10.1912	111.225	118.956	73.1302	16.288	177.553	399.25	106.225	72.4508	84.8906	184.583	138.427	18.6508	473.542	239.4	65.8254	75.0226	132.475	35.1824	28.6317	82.045	131.177	75.2523	46.9872	212.708	105.721	0.352123	210.442	108.537	214.791
CPC38732	119.333	93.6942	199.282	217.841	278.753	100.186	63.5581	279.676	128.579	10.6859	18.1399	249.269	162.774	530.485	401.725	54.1496	48.1611	179.709	63.1688	53.4828	287.976	196.506	241.02	119.229	202.955	398.095	379.71	81.2412	245.622	190.526	315.753	55.9305	491.846	255.329	267.101	116.967	82.9802	309.432	153.155	156.774	311.136	147.127	546.37	193.123	204.131	3.90115	271.784	98.9844	257.867
CPC38830	80.4215	25.8394	62.7349	112.469	83.0597	51.7383	12.0708	74.889	40.8606	6.71261	5.96814	190.585	41.1046	356.207	13.6117	5.89218	7.71218	43.9319	13.4227	15.6862	76.4591	31.2919	40.1821	24.587	28.4643	311.503	59.011	10.6191	27.6615	150.627	71.0518	4.28465	301.595	8.47716	76.9604	7.98294	7.53403	48.5322	9.80805	6.98762	54.2809	64.9501	162.818	9.80567	46.1457	4.66213	49.9692	7.36622	50.6139
CPC38858	133.063	72.923	161.339	177.433	155.315	132.968	82.1664	210.716	95.623	64.9198	60.203	246.012	193.638	442.44	52.7564	58.9402	100.986	94.0484	53.9528	166.766	219.4	164.853	216.112	59.1786	206.238	436.491	259.472	76.6362	84.6886	206.998	220.621	18.0303	422.563	179.599	108.035	18.5433	194.493	256.954	48.5995	118.479	328.182	93.3418	198.15	163.089	118.794	124.297	290.149	106.414	281.15
CPC38892	117.593	61.0049	153.211	154.897	137.062	101.624	40.1096	202.848	72.6856	34.9375	31.0388	303.456	167.693	550.065	26.628	24.913	56.6523	82.8692	39.1545	184.834	215.784	133.439	127.315	52.7633	236.281	568.689	142.187	39.662	62.3275	270.672	216.399	8.35673	575.031	55.9352	77.1957	23.6912	125.523	149.088	26.5435	155.2	288.966	74.7508	167.471	55.0654	102.239	55.9861	347.135	49.7956	351.352
CPC38924	52.738	52.7428	59.0212	74.0435	152.252	67.0639	79.9037	96.6666	52.3095	36.2122	38.9445	315.149	365.523	547.85	59.2763	23.8566	56.7426	51.6269	32.8832	98.7721	77.4847	50.1357	79.4718	184.023	90.1355	571.626	61.3256	72.3324	56.0352	215.218	64.672	24.7645	512.85	117.078	77.4554	75.6272	51.6888	64.7578	84.0181	70.9559	94.8945	65.8484	433.167	116.897	82.3353	8.39377	119.391	51.2063	125.087
CPC38958	23.7819	76.8651	63.979	70.4906	7.89612	192.434	5.13137	28.4895	25.3356	0.969235	2.5979	191.904	4046.05	395.39	83.8263	12.6296	0.845484	75.3426	9.58058	23.5621	17.5247	11.6876	8.89264	3059	11.3283	373.978	30.4117	2.76329	6.47409	190.785	14.9991	16.9101	344.147	4.53933	8.2443	5.78682	16.7256	23.3991	3.74604	10.3417	18.0863	47.5131	193.273	5.80496	54.5356	3.63954	39.1523	2.8502	10.1142
CPC38986	17.9183	21.0316	36.7553	33.3264	3.29228	83.771	1.99447	17.6567	8.4407	0.113017	1.09053	163.582	787.765	374.688	18.477	2.66482	0	21.6253	2.89142	7.59588	15.6471	5.99642	3.62922	572.699	4.9535	378.333	9.45639	1.44995	3.37488	161.528	10.4177	2.16897	375.224	2.05841	4.55363	5.62307	2.99042	3.93612	0.655208	10.853	13.4536	22.4688	87.2565	1.35377	28.7337	0.282924	6.08711	1.86114	7.96072
CPC39009	19.155	19.7673	36.0984	48.894	9.05056	152.465	5.86196	19.5767	8.91133	0.393358	1.01217	226.129	506.957	397.856	21.8828	3.51472	0.823523	19.9929	2.9276	4.95002	18.8577	2.46653	3.60902	427.981	7.81581	373.057	15.5072	3.25225	3.40026	177.75	13.1274	2.19612	394.418	5.32208	4.71948	9.55075	4.25379	13.1393	11.4023	7.5548	17.085	23.6394	151.648	4.81101	39.7573	1.47709	12.7118	2.82243	10.0568
CPC39027	22.1946	22.4535	34.7088	51.9491	7.03754	151.518	6.00896	16.7872	8.9819	0.712673	1.33715	187.33	658.613	363.41	25.127	3.64825	0.466259	18.9102	5.07621	4.96822	17.5799	5.37112	3.67802	790.337	4.16483	346.574	13.4026	3.5557	1.3301	152.481	8.39144	2.79763	375.248	3.84767	3.11075	10.6375	5.53419	7.82698	4.99243	6.65365	14.1299	20.5412	109.773	4.43684	40.9351	0.557527	10.3958	2.51488	7.66935
CPC39055	22.7891	17.4441	36.3234	43.1534	6.47246	109.206	4.00449	17.6687	8.67399	0.75894	0.73972	191.248	1424.35	302.007	22.3286	1.19871	0.601853	17.843	12.1153	9.86621	16.6807	7.40456	6.33018	1867.19	5.44321	277.23	16.9302	2.36044	1.08436	135.219	7.79888	4.5742	295.231	2.94407	4.38605	8.23863	3.96867	6.33496	2.53327	32.3914	15.2942	23.8007	95.9533	2.91431	39.3241	0.561337	12.3868	1.50138	10.6197
CPC39074	46.088	45.3094	87.8766	150.627	22.0159	334.913	11.8047	6.63856	15.0807	0.87431	1.0713	124.502	1547.83	253.144	52.4437	6.20009	0	80.8469	4.5027	4.64383	5.9362	1.80735	8.02171	3212.51	5.10943	228.003	14.9727	7.29993	1.17782	103.687	4.36998	2.17914	228.946	5.71966	2.46032	7.20866	4.16702	9.78754	2.65506	21.323	7.63507	51.8173	162.21	5.82701	112.705	1.01619	5.606	2.64451	9.12368
CPC39098	159.99	330.95	270.774	325.477	59.2938	1592.43	52.2974	52.4963	222.149	1.34774	0.684457	214.541	4964.12	312.791	54.7978	65.581	0.866274	148.028	13.6106	137.038	48.1504	35.6683	48.1598	6281.1	48.9148	288.796	114.138	13.2462	4.40361	162.694	24.2928	6.80661	298.362	18.9729	12.5753	20.8931	7.09955	107.071	12.3369	29.8958	32.9542	670.53	265.122	17.0382	319.738	146.675	296.724	5.54854	218.177
CPC39117	7.79116	21.7995	12.0579	17.5038	2.21871	191.884	2.82781	10.66	7.80486	0.31351	0.971036	189.074	3107.24	301.125	2.64343	1.4698	0.425416	6.71749	10.897	4.33376	14.1084	1.68021	3.51563	1395.01	6.41249	282.165	5.49305	1.78764	3.28489	153.533	7.31261	4.13271	295.791	2.66469	2.83826	7.27928	4.92918	5.70756	6.39509	0.185841	6.7468	47.6872	198.592	1.42748	9.29194	2.46351	7.81745	0.61462	12.1775
CPC39148	7948.99	309.275	8253.68	6009.71	4060.07	5033.01	1221.48	0	4314.51	290.867	396.31	0	1040.94	0	0	2256.03	592.034	751.863	1881.52	69.3232	0	1651.41	0	190.045	2000.82	0	6698.65	1408.02	2252.4	0	0	1903.02	0	425.703	7742.44	735.651	1840.42	8537.76	2646.52	0	0	6821.27	650.652	320.907	2468.8	0	815.943	1610.89	1928.67
CPC39181	3485.82	846.631	2730.27	3433.94	1551.3	3230.5	203.021	5504.63	2161.08	120.479	111.261	398.609	2064.69	615.147	1473.21	447.496	201.95	2382.71	8850.61	225.129	5991.38	1181.98	2917.51	321.996	3153.06	615.154	3536.2	318.952	342.242	335.034	7045.99	144.843	614.503	560.216	2356.44	180.67	726.016	5063.63	777.056	1632.99	5103.65	2835.69	191.533	403.5	1016.25	974.726	2029.72	403.315	3363.2
CPC39213	30.5585	19.3091	39.2811	31.0708	55.1468	28.4737	12.0675	46.2949	26.844	6.56628	3.72706	216.682	50.3299	399.755	26.8324	10.9449	8.31108	29.2551	78.5305	31.5754	57.9989	60.6269	34.257	33.856	112.862	352.887	58.5256	13.398	27.8236	199.992	60.8561	21.789	390.731	26.5317	55.3339	20.1145	45.1762	54.6752	17.7897	15.7983	47.1393	21.6228	115.203	26.2585	31.9959	2.65907	124.821	12.2671	147.455
CPC39232	193.445	142.193	210.855	257.232	157.341	102.108	35.2163	167.65	128.505	45.4329	43.4507	279.607	347.617	556.611	309.147	74.1172	75.5428	334.483	139.155	182.401	154.707	183.39	155.582	195.025	236.838	474.51	174.526	39.2236	114.986	257.393	222.736	10.0478	565.758	175.153	110.387	77.2594	136.926	97.2488	84.0881	29.5867	165.798	148.905	209.396	162.444	188.026	3.87128	245.085	55.5738	289.917
CPC39274	95.7232	55.3082	117.375	98.4987	96.3366	70.5078	23.2039	108.061	76.938	23.9491	23.9777	169.522	267.207	283.927	109.509	32.7803	28.8792	106.614	128.809	225.881	93.7004	65.6151	67.8581	183.1	105.483	279.284	92.6565	34.8926	55.6298	153.722	125	10.7531	284.309	74.8674	62.1223	44.1581	63.4096	80.2868	55.8095	112.736	96.0878	84.4064	288.123	68.0546	105.506	2.31439	110.653	31.7954	123.58
CPC39309	162.225	97.6204	181.271	124.139	47.2916	68.5665	21.5175	101.909	104.618	13.6378	15.3017	162.403	84.5161	322.427	76.0963	20.4668	21.0264	156.458	49.4224	53.5172	111.414	79.5488	81.477	55.8545	80.6254	315.643	185.506	15.8238	114.647	141.145	134.866	10.5135	346.503	57.9299	62.758	35.9782	46.7031	72.3001	34.3224	121.826	99.3863	114.015	63.2436	51.3872	119.63	8.33664	125.269	24.9952	172.101
CPC39333	284.975	192.224	269.129	89.843	184.239	61.8568	26.645	339.581	169.144	4.31384	1.15626	338.702	111.63	733.245	185.342	41.4893	1.88153	346.617	62.7072	103.327	394.449	189.868	118.737	109.273	252.099	688.754	199.563	38.4336	138.141	221.514	384.581	45.1577	693.854	38.1622	152.567	32.1947	66.9974	52.9257	12.5046	4165.57	306.724	164.477	303.28	34.6753	178.673	0	551.816	45.668	754.021
CPC39352	75.1508	54.0334	95.6534	74.4914	202.3	98.941	29.206	125.242	83.0682	10.3181	8.92134	232.926	163.83	371.238	50.446	37.6913	22.3565	64.3097	38.7063	31.6516	133.172	70.5387	116.044	108.701	44.2513	386.608	154.311	21.2324	45.5765	192.277	116.005	34.9874	382.829	59.0625	118.014	72.3683	54.852	187.383	54.0294	37.7336	124.888	61.4884	198.688	50.7808	101.009	35.7246	97.8509	37.1935	69.2489
CPC39384	76.3048	93.9208	121.498	83.1578	225.716	164.212	135.592	177.563	133.234	36.7057	31.0977	262.872	116.451	472.032	403.176	104.163	60.0078	78.6609	26.8648	161.138	162.04	53.2378	118.93	194.131	59.2517	426.217	251.325	121.113	85.5251	243.841	181.513	235.559	475.177	224.001	223.62	145.079	182.788	226.742	166.171	10.9552	172.763	84.5853	72.1832	197.587	124.902	31.6468	52.9957	108.845	64.2855
CPC39411	78.0183	75.0609	74.1639	63.9678	122.134	100.903	116.007	99.1366	98.4111	32.7795	37.9311	197.673	130.071	408.148	315.871	74.9968	68.9034	63.1409	76.9106	631.157	103.17	67.2139	104.335	247.514	82.7008	364.663	185.13	125.155	93.1646	195.263	100.56	45.9787	408.872	150.74	163.88	94.9813	93.5289	101.727	78.4146	300.066	99.7937	69.8052	267.277	137.559	99.0056	7.81735	106.942	94.9924	133.736
CPC39440	354.311	437.309	514.716	402.342	188.442	215.95	590.838	474.478	527.825	167.681	111.374	168.265	383.997	326.628	333.961	124.055	211.371	533.006	197.676	68.1804	599.467	409.398	1157.01	130.581	568.032	316.265	196.986	638.945	720.027	165.584	424.012	503.927	336.922	388.106	990.528	92.138	164.023	183.045	209.647	36.8643	390.976	342.289	197.851	401.944	326.159	212.624	678.177	315.635	871.897
CPC39469	220.414	203.002	303.12	277.383	216.582	190.425	439.076	409.15	363.587	43.6699	32.7014	284.811	277.859	459.369	220.37	88.9882	44.4679	236.487	113.325	50.9061	497.019	287.476	770.155	104.02	600.03	426.393	107.248	490.14	614.373	219.59	393.465	136.52	472.36	278.314	644.704	90.7994	141.139	135.037	343.311	772.362	365.216	195.673	205.474	283.67	249.115	240.605	492.683	260.435	745.624
CPC39497	72.4434	42.4922	81.647	86.074	89.5572	81.6826	181.306	111.385	110.425	56.2701	59.7337	246.159	202.868	498.862	331.846	68.4516	107.261	76.0172	25.0437	9.83476	122.88	164.775	217.663	42.5682	272.409	446.25	77.3529	175.181	336.61	234.842	99.4188	77.2056	487.426	287.648	464.637	25.439	106.693	74.8379	260.44	2.2237	115.44	74.4789	162.325	248.414	67.101	44.6508	255.054	215.848	351.592
CPC39530	40.3901	339.153	44.3286	32.2726	54.4236	338.542	267.255	685.83	419.285	37.0463	25.8073	256.108	409.085	446.618	173.186	55.816	43.5538	29.0814	62.024	248.03	553.215	89.2101	149.281	753.177	123.806	440.791	139.92	170.928	51.8168	208.872	115.173	50.4406	428.92	131.101	130.93	78.7299	38.8284	194.566	213.01	41.3159	578.283	285.945	162.385	104.584	90.3735	106.314	67.5132	129.032	142.834
CPC39563	108.997	128.675	105.593	102.7	157.374	161.909	84.1409	183.649	146.186	13.4354	12.762	212.828	247.094	347.227	194.322	95.5789	20.6642	117.952	60.5776	20.0553	176.501	93.1565	104.346	236.198	101.761	345.916	236.288	80.1367	53.2531	197.187	174.333	37.0114	363.744	76.7226	347.593	58.5202	87.3834	213.252	81.7625	51.5575	161.281	103.083	169.629	72.8889	84.1803	5.19997	147.054	45.5394	132.67
CPC39593	1035.63	2097.04	1085.41	1143.21	764.389	733.205	758.608	698.757	871.488	16.5199	32.0498	332.994	1016.96	657.104	338.644	801.497	90.5813	1632.25	79.5887	38.2475	823.344	356.674	541.316	1616.92	420.646	548.452	974.668	460.89	866.697	377.019	481.657	193.519	678.009	675.858	1499.56	1310.4	380.1	613.332	218.909	2312.45	980.736	1200.46	261.444	742.432	1035.26	37.4169	776.778	535.3	740.867
CPC39623	254.237	222.584	286.406	308.566	291.092	196.688	137.436	205.096	215.06	26.6625	31.3303	243.2	209.04	517.938	696.906	181.058	62.8903	198.011	78.631	76.8647	210.905	208.082	149.711	237.22	114.679	438.184	349.566	129.225	215.892	264.695	225.032	135.832	489.374	150.845	269.284	202.488	209.069	258.992	197.03	144.519	232.021	271.088	239.933	140.525	391.388	40.8487	314.015	147.904	346.676
CPC39648	303.833	86.7651	384.438	285.922	192.372	267.918	61.7608	550.343	219.123	22.1149	21.2684	323.545	230.008	517.373	132.908	29.9519	29.2253	204.616	261.02	68.2391	531.298	262.819	536.915	51.0913	688.484	505.782	312.548	56.399	70.8713	286.413	619.953	76.3979	524.426	115.884	640.603	30.0483	349.337	469.75	165.763	255.367	575.691	239.644	163.412	122.515	82.9477	122.978	472.553	83.8077	1094.84
CPC39680	2189.43	4138.57	3387.39	691.253	682.595	562.308	1457.07	661.04	2495.24	194.413	426.14	265.467	161.748	223.799	568.909	5302.47	708.51	4230.2	85.4092	222.408	950.769	317.787	178.372	354.364	403.96	206.935	399.721	1847.57	1181.47	73.9483	604.621	1100.48	288.445	1859.25	1106.32	1728.21	1610.34	129.947	258.814	3065.46	693.592	2651.24	485.972	1901.14	1746.63	24.3344	116.345	3991.75	123.979
CPC39707	194.953	165.457	191.957	252.152	304.754	281.716	369.035	80.1163	171.426	91.7807	103.152	220.272	208.28	384.769	124.698	87.4863	111.902	143.248	45.5823	85.1104	71.5436	180.47	375.534	355.243	172.503	346.997	274.367	386.872	320.208	192.044	81.1281	328.154	358.91	521.058	281.628	234.601	250.063	245.996	561.683	3246.16	81.1185	245.585	318.595	449.725	296.232	70.0375	202.297	417.731	119.092
CPC39736	313.187	294.652	269.846	400.13	391.988	498.399	278.909	216.241	199.022	17.1829	10.9286	238.607	231.222	443.169	145.523	152.701	28.4538	225.519	7.78964	108.073	259.38	83.0561	211.093	261.892	66.3769	426.243	532.473	124.547	240.192	216.846	234.949	166.154	464.017	63.8798	222.692	51.5852	72.7052	460.703	106.37	267.243	248.585	441.523	156.355	51.9611	405.879	49.1214	169.932	103.714	183.108
CPC39759	119.785	26.6678	19.4382	144.241	28.2249	239.477	173.417	152.141	20.6478	70.0784	54.6481	267.361	27.7455	514.278	18.57	24.3638	62.7336	18.4408	13.5519	26.3479	162.382	131.156	98.973	48.3122	592.369	493.37	102.922	95.9309	364.411	249.335	202.591	405.077	499.265	23.7106	105.094	45.6535	261.729	53.8077	41.3882	4.20075	102.413	209.818	145.204	21.0809	16.0261	10.6114	459.906	33.8368	97.2313
CPC39797	149.775	804.947	304.061	114.536	172.826	191.684	213.27	114.564	264.424	192.97	178.385	215.214	367.028	401.126	549.456	293.901	150.159	590.458	100.727	213.232	148.682	85.9379	179.814	983.964	158.584	358.865	369.606	149.261	80.5599	164.211	110.103	44.9533	371.005	238.064	193.149	370.404	331.421	347.359	163.677	20.4728	106.002	127.402	151.362	228.625	318.741	10.979	115.646	58.8417	167.331
CPC39874	393.77	543.145	297.457	251.041	285.033	380.802	877.422	671.796	469.229	1284.66	881.497	259.435	626.912	437.163	599.935	245.947	769.277	276.631	908.24	811.704	684.735	463.107	472.861	1093.38	512.69	399.361	1567	813.252	143.507	213.437	597.377	436.655	451.872	908.833	984.226	422.029	443.18	915.646	460.128	12046.1	937.657	281.792	239.561	858.24	133.62	210.062	812.692	308.323	833.293
CPC39899	82.2566	65.1233	102.879	68.7512	40.2668	64.4501	21.0685	157.054	122.197	40.4309	35.7767	167.798	160.397	336.664	46.1238	45.9648	41.1871	75.5495	244.586	58.6082	164.16	80.1433	125.45	36.3262	126.028	303.972	256.606	36.9097	19.3135	150.495	171.744	27.0561	333.641	228.479	98.8696	51.8058	78.4508	158.478	61.1407	64.6355	413.311	65.5505	95.2204	203.086	40.1082	75.6071	126.779	94.6672	63.3947
CPC39929	67.4601	37.9119	71.9895	46.2788	7.29382	26.1364	4.23804	137.727	77.8718	7.8324	4.99595	232.853	196.075	435.907	22.3772	16.241	15.2215	58.5427	424.171	38.4214	163.18	61.0919	59.5814	30.974	150.932	442.699	134.086	8.90381	5.84332	212.975	155.763	3.97844	503.075	58.2481	68.5308	10.6549	51.8967	46.5365	13.9863	48.1328	392.246	50.9419	184.521	60.0047	15.4959	14.5194	143.288	11.2538	96.7351
CPC39960	66.521	45.9769	63.9881	64.858	5.49257	32.6836	3.49008	100.58	60.2977	5.15766	5.52974	151.901	106.461	292.061	13.3454	13.8053	9.88044	53.9708	158.061	15.1847	109.503	62.0719	27.372	18.176	126.77	252.426	70.5422	6.7756	3.97359	135.884	111.524	2.82305	294.633	34.8386	49.8924	10.0633	36.1829	31.0588	15.2437	73.9154	238.559	52.1461	129.27	40.6133	18.2299	10.4432	121.647	7.55373	74.6643
CPC39989	91.1115	38.9651	75.106	84.3048	13.0854	51.8282	6.94661	88.5287	77.0026	2.97477	4.92904	203.562	199.37	368.612	12.9583	10.4877	8.96439	53.7676	160.389	18.7559	97.5147	52.6658	40.9399	43.7114	95.0217	347.582	68.6993	10.6013	6.74738	177.634	100.44	6.48755	366.447	44.5053	78.3315	10.226	34.456	34.4099	19.7284	101.354	205.532	72.1157	176.99	50.8497	21.2748	13.1591	101.352	9.30449	78.1357
CPC40049	141.327	102.523	133.28	106.178	18.0685	51.1417	11.077	150.785	118.744	4.61879	4.952	179.503	489.039	387.651	17.2969	10.1411	9.9177	137.56	420.607	40.8994	165.372	61.6939	66.0102	113.355	107.449	331.849	136.492	17.4731	7.2592	171.799	155.743	5.57884	418.355	41.6919	135.995	14.1418	44.5524	62.854	23.6874	51.1777	277.94	109.178	411.462	50.622	34.0588	10.3396	116.411	9.40314	109.837
CPC40072	206.385	292.165	262.17	269.419	164.685	95.4468	83.2958	142.539	149.818	79.4529	66.6297	155.755	209.629	326.005	124.44	317.28	72.7395	350.439	159.177	67.4956	156.053	66.402	133.525	132.845	85.0486	267.946	165.82	94.1966	59.964	148.114	164.61	32.9395	253.06	116.259	128.896	72.0171	92.31	136.365	130.738	109.117	139.96	147.112	752.154	129.442	195.084	139.821	91.801	93.9205	116.979
CPC40095	1974.09	831.207	1859.43	3242.58	4752.65	2550.67	834.56	2528.05	1691.71	1316.95	1086.52	337.921	1533.55	581.234	1792.57	499.908	1144.52	1027.45	1996.5	3057.99	2799.94	3641.84	2957.92	269.233	2294.91	567.927	1814.56	1283.21	1374.32	248.918	3347.62	690.91	616.043	4282.37	1435.35	248.004	2687.27	2296.91	2015.28	208.674	2123.1	1603.6	370.499	4103.58	2156.68	4477.65	2257.06	3588.85	2877.73
CPC40130	1338.9	455.39	1449.47	2269.61	4488.1	1533.99	486.918	2464.54	1100.93	682.684	626.974	326.256	2400.77	494.08	1130.75	181.824	610.155	559.725	2457.15	4123.26	2709.72	2875.55	2833.05	435.614	2627.41	510.999	1114.84	709.687	888.064	217.99	3182.92	399.084	514.547	3109.09	1409.27	249.052	1790.34	1565.27	1695.18	647.832	1664.71	1096.32	452.14	3104.32	1507.15	3326.51	2507.66	2932.91	3337.08
CPC40162	1469.64	504.409	1483.34	2689.77	4148.52	1806.13	412	1625.38	1273.73	556.081	514.743	323.86	1645.27	512.596	1039.76	154.502	574.961	625.987	1773.34	3087.71	1779.71	3708.81	2508.19	252.79	2467.62	563.259	1121.95	613.338	1029.5	208.972	2474.49	361.293	534.761	2786.9	1113.53	308.903	1414.28	1622.7	1949.81	1330.46	1353.38	1187.52	346.311	2568.81	1698.4	3046.97	2660.27	2875.63	3294.6
CPC40192	1956.1	938.655	1732.05	2867.58	4837.63	1945.23	417.504	2779.69	1578.11	517.955	478.721	359.285	1744.69	530.871	1295.79	196.165	511.892	1197.24	1539.93	4355.25	3401.13	3125.21	3506.52	296.836	1577.17	569.658	1532.86	760.925	1213.63	252.979	3937.16	352.332	564.39	2429.45	1701.93	370.382	1527.15	2117.47	1437.17	488.656	2281.57	1515.11	332.775	2148.91	2104.09	2872.8	1793.17	2958.87	2355.83
CPC40225	241.228	407.192	310.361	227.957	321.318	225.743	94.5814	272.526	301.438	86.3366	49.014	257.041	831.006	415.164	962.339	115.223	153.343	307.636	219.072	4623.93	258.834	200.368	533.714	1601.39	232.009	342.733	438.973	97.8531	132.912	201.076	315.116	114.331	425.235	325.763	323.025	223.935	276.643	240.866	64.2757	11025	212.654	223.566	202.628	342.465	206.467	13.8183	463.739	81.9931	684.203
CPC40252	367.462	313.283	374.368	360.577	451.016	402.04	84.2577	414.727	386.417	60.7488	43.7889	338.601	593.352	554.486	149.231	163.982	86.8237	391.982	99.9806	77.0548	383.153	78.8414	289.703	402.816	157.951	547.066	631.921	47.702	92.5101	295.2	404.351	44.3111	521.832	101.803	199.439	115.094	314.295	711.629	185.71	149.229	329.61	339.3	199.176	85.9016	257.665	31.6827	132.479	59.5473	162.96
CPC40281	700.857	592.297	710.632	867.769	861.35	783.09	208.816	613.11	700.581	205.514	140.216	478.339	7473.13	725.864	357.701	289.82	211.869	733.138	1729.98	3686.92	731.113	611.101	460.679	2498.68	825.696	832.745	822.963	219.72	818.51	439.711	711.811	1250.87	864.662	318.405	970.235	390.415	566.893	654.384	505.464	460.99	531.214	945.549	943.326	320.968	841.96	35.0781	1153.02	337.885	1005.28
CPC40308	485.947	367.035	548.088	604.219	795.846	721.306	394.492	839.861	652.978	242.955	185.44	281.977	502.845	491.165	467.012	215.699	263.332	350.746	302.271	289.348	895.358	437.552	466.804	441.832	577.186	452.514	565.984	349.617	422.557	226.189	763.289	166.605	476.093	526.135	462.676	234.683	597.408	634.213	560.329	30.3989	733.749	564.485	166.747	492.4	558.478	105.212	694.329	351.307	557.287
CPC40338	64.5604	73.9103	56.7518	59.2141	74.7094	96.1939	78.1297	127.11	60.4529	4.5694	5.87886	344.06	359.976	475.098	42.6518	25.4367	9.33858	38.0569	143.927	134.045	165.643	56.3597	322.813	245.823	125.506	441.208	52.413	67.7423	65.5575	246.928	117.356	62.4106	505.557	169.912	330.81	142.384	124.51	55.8028	253.05	188.752	97.5736	45.6292	332.428	181.405	47.0678	107.853	105.475	57.2036	174.043
CPC40364	40.3867	10.7181	25.5405	22.5381	12.5686	47.6104	10.4748	84.435	22.1343	15.0521	14.3976	213.09	206.208	390.819	58.9149	9.33978	11.328	16.5449	56.8883	91.3734	145.912	39.5042	392.302	45.4796	54.3304	358.914	5.16455	12.7268	11.0167	215.962	101.027	5.4067	409.775	100.214	279.122	16.4465	74.9526	6.19074	105.799	23.6183	70.8127	19.1568	247.484	118.014	3.84408	40.7749	45.7015	10.1979	145.138
CPC40396	39.3245	10.7563	28.3446	19.9741	22.04	54.2927	12.2765	69.9242	20.877	9.94862	11.1689	211.594	142.128	382.808	69.8833	15.0611	6.36112	14.0934	37.8576	58.0978	113.122	32.2212	380.403	33.7391	26.3301	383.104	8.08787	15.741	13.1391	174.744	80.8159	8.17878	388.86	72.3974	246.057	21.2507	64.896	13.1932	192.254	20.8412	60.8649	19.7177	148.341	75.166	4.83032	68.0327	28.9892	12.8663	70.6606
CPC40427	235.609	426.884	298.818	41.2664	64.0666	38.0454	70.8544	107.14	167.649	47.6323	33.4587	280.349	311.086	404.15	145.262	34.6516	63.0423	287.275	15.2805	30.5339	127.276	19.8061	75.3485	1105.52	38.3946	445.813	562.938	32.7792	114.875	210.854	228.761	28.6563	498.462	55.5567	52.9428	585.121	94.4786	97.507	28.5667	201.541	116.257	183.4	176.36	63.1655	78.726	6.16766	29.4883	20.2861	111.409
CPC40455	2904.81	895.193	2234.57	3634.09	2501.29	2693.4	878.985	1944.43	1604.51	1832.14	1840.15	297.673	952.563	514.831	1905.82	678.315	1606.56	1264.57	523.706	1940.98	2002.25	3512.56	2710.94	393.376	1574.18	516.256	2833.56	1440.33	1853.53	220.335	2336.34	902.242	521.038	2687.34	1514.23	507.774	1463.62	3281.48	1105.17	353.156	2050.31	2166.76	203.975	2681.05	1836.08	2652.28	2116.46	1728.31	1693.26
CPC40490	5764.13	2557.71	4673.81	4973.85	5307.74	4716.62	2319.52	3168.95	3184.55	3244.05	3154.44	389.103	4277.24	657.34	3256.53	1221.13	2784.03	3974.91	1905.42	7798.3	3307.59	6653.27	4971.54	4423.28	4660.17	582.925	5760.14	3052.89	4898.44	388.674	4244.4	1500.8	735.066	3904.54	2525.1	1212.2	2846.94	6650.31	3913.21	2479.88	3563.46	4391.16	783.13	4101.62	3315.27	4875.33	5387.72	3985.56	5656.82
CPC40518	400.841	267.553	122.478	357.902	364.479	426.155	408.278	119.831	253.83	971.7	902.089	181.545	152.413	293.049	250.412	211.105	886.959	132.412	112.836	949.353	148.283	1052.6	274.664	314.795	366.874	299.902	225.124	436.785	200.793	131.116	123.934	262.377	265.07	816.393	254.954	328.032	610.191	237.097	236.85	334.451	193.309	504.36	431.283	858.509	273.03	42.9815	752.442	874.737	336.743
CPC40547	58.4593	41.07	75.6	69.4939	68.6937	54.5378	38.8785	54.5932	36.5406	17.7254	14.5365	157.111	76.4298	299.223	24.7954	34.8094	30.3819	50.4845	36.8139	195.04	58.3471	35.6986	72.1842	84.2479	64.8776	280.689	84.7139	28.7252	76.6349	129.875	56.8693	23.1125	280.477	58.4181	80.3001	36.6379	44.6473	71.0867	39.1815	140.685	51.6652	37.6588	178.398	56.5408	80.1635	5.83858	68.1123	31.2015	111.144
CPC40592	317.473	324.76	214.617	280.762	344.464	301.622	135.63	402.585	280.719	342.037	232.2	191.147	246.632	370.083	586.755	202.16	183.818	287.105	153.991	53.1439	415.695	599.893	314.12	312.728	552.314	344.436	772.991	219.621	250.602	172.97	440.912	34.4907	364.326	480.835	549.508	483.663	205.448	645.018	386.513	1689.24	366.161	255.911	163.76	412.646	261.858	74.0266	691.996	190.901	1227.26
CPC40616	0	16.1971	0	0	0	11.3765	0	0	0	72.1984	99.5233	0	0	0	0	63.9986	197.938	30.8367	0	0	0	0	0	0	0	0	0	0	8.10514	0	0	0	0	0	0	0	0	0	0	0	0	0	791.038	0	10.747	0	0	42.4623	0
CPC40637	54.2869	51.9809	59.7591	45.2571	53.3929	66.8173	28.1673	69.7459	28.4014	132.241	100.264	183.206	47.7727	303.813	49.9841	31.5061	294.63	36.2704	147.618	69.8517	79.1899	409.026	100.986	39.733	406.126	313.843	1327.66	28.4025	34.219	112.763	87.2468	5.32645	297.458	86.1241	88.6236	33.2576	80.4113	1834.53	33.5355	36.8611	20.6268	17.3582	244.828	70.5056	224.184	355.185	767.353	15.1204	43.1767
CPC40678	70.5801	42.302	81.9503	58.5112	55.7881	78.4909	28.8357	84.9853	46.4842	131.234	98.3937	255.308	37.4036	448.055	57.141	54.2869	253.047	27.649	77.8885	35.097	99.4538	466.968	111.204	31.9149	341.199	449.26	1130.31	36.9981	36.9502	182.013	107.152	7.03415	460.362	78.2308	97.0613	27.883	83.1408	1756.92	26.9773	14.7877	26.7859	27.5418	94.5687	65.9597	236.411	339.914	1034.18	17.8137	47.4631
CPC40711	41.9357	43.6535	58.2287	32.4101	14.758	37.2551	12.855	38.6736	31.9969	156.923	119.426	182.304	51.3452	351.607	35.2185	40.4319	323.662	32.1712	65.2315	33.1969	38.397	569.72	55.7618	33.5304	449.5	325.046	472.378	20.1679	15.0327	171.391	46.3225	2.08595	324.742	63.5128	47.0129	13.4835	51.5796	408.592	19.2539	4.25233	11.2193	20.8934	231.28	47.11	126.655	88.17	1087.56	11.1922	68.3606
CPC40745	21.4721	1103.61	25.0098	26.2683	68.5724	343.577	46.1992	231.918	1601.16	30.8372	34.424	283.477	1706.73	439.741	1258.58	380.682	15.9183	18.0421	37.0023	29.8936	217.657	2607.28	53.7776	436.121	1067.94	433.035	165.259	3225.02	126.973	196.205	31.3945	31.5351	439.882	95.8615	132.831	19.9973	400.334	247.15	102.668	61.6163	746.695	957.931	238.278	96.0406	50.2432	5719.52	1171.02	751.199	66.5887
CPC40781	15.0959	694.078	18.0581	21.2148	53.3932	239.707	36.0985	180.422	1160.8	26.3132	31.7126	290.802	1587.05	500.734	500.716	175.078	14.284	10.0461	33.9019	44.8692	169.379	2973.02	45.1579	365.007	810.905	498.704	71.9629	2267.84	99.7444	224.791	17.7363	20.6422	491.482	54.5498	98.0959	14.6931	282.026	104.514	56.4284	113.365	553.913	760.91	184.387	63.5216	35.7515	3349.39	997.925	553.45	48.7686
CPC40827	14.9134	854.232	22.2621	17.6314	55.1864	210.801	39.056	205.606	1268.54	26.0087	34.768	266.358	1514.64	508.435	531.767	224.711	13.2107	7.38228	15.3142	40.2525	173.308	3028.68	29.4508	321.865	888.874	474.831	41.8501	2369.31	97.665	201.458	16.0597	15.5086	531.534	38.7186	119.826	12.7766	315.498	67.3632	42.3084	38.6408	522.51	850.733	223.882	46.9079	35.6764	1876.12	1328.42	592.113	78.1587
CPC40861	10.9515	676.513	17.3907	17.3717	49.4048	202.706	41.7597	167.45	973.706	25.5446	29.4219	284.527	1423.47	472.593	448.88	196.001	14.2612	9.60111	9.50589	22.8566	152.7	1668.21	35.1554	355.225	732.759	413.675	35.8773	2197.21	96.3543	186.137	11.982	9.04079	454.946	43.2588	103.25	14.2346	255.753	66.2044	58.5319	40.8839	468.594	657.652	158.224	57.1938	26.997	2003.48	861.534	476.292	36.3671
CPC40892	7.24602	508.68	9.55572	12.7691	45.5388	155.82	42.9683	94.8733	731.99	19.6899	20.8579	172.381	819.339	311.727	421.21	204.191	9.36869	5.14042	6.84734	15.7623	88.4801	2192.78	27.0116	216.482	638.099	276.267	29.4088	2151.64	78.7717	141.502	6.65573	10.3551	295.343	37.0139	77.8997	20.7181	193.462	51.603	55.9831	21.1096	275.702	460.591	152.457	45.8227	23.6577	1457.16	881.214	361.76	42.6424
CPC40921	5.45551	487.094	9.99293	11.6674	39.4488	107.055	39.8405	75.2209	639.775	11.9876	14.7445	254.466	1203.64	394.025	358.279	188.563	6.15746	5.04857	5.73187	22.5809	66.3605	1746.75	13.5388	342.595	456.515	396.557	16.7433	1758.11	71.4173	188.783	4.40134	8.54635	386.699	25.9975	58.2434	18.4683	146.17	32.4397	60.6192	20.6145	237.29	352.27	217.792	32.9923	19.2118	674.683	887.913	248.193	40.7986
CPC40951	7.97693	555.395	12.3715	13.8868	36.802	107.077	34.9565	100.867	660.937	11.5263	12.4952	220.346	1294.89	400.545	327.469	242.375	6.25622	7.46656	5.21266	28.753	83.6274	2386.16	20.563	408.604	415.008	396.007	15.2496	1328.15	75.582	219.212	4.99786	6.9267	412.763	18.7939	58.8256	38.2321	95.4736	25.9513	60.1406	60.126	311.09	381.922	253.417	26.1601	18.6824	333.833	1171.49	210.375	64.1496
CPC40981	18.4572	742.976	14.9943	25.8619	59.3188	172.58	51.8634	126.001	979.584	8.38194	11.9822	508.684	2522.82	862.371	599.69	907.281	8.12415	16.7067	8.66434	34.6267	114.507	9494.21	38.4517	1321.11	1654.56	748.441	59.1939	2116.2	131.004	318.822	6.26629	9.74922	847.914	16.4779	145.095	105.649	77.1427	95.0961	71.9905	198.744	487.208	693.277	276.189	24.6603	26.2013	387.022	4205.19	287.566	335.294
CPC41003	10.0552	314.437	9.05902	11.873	13.3588	72.0993	19.437	34.9967	365.395	2.0352	3.33722	89.9099	764.074	182.948	261.322	258.659	2.50637	8.41132	8.63165	13.3533	38.3446	1325.68	12.6316	301.666	156.366	161.834	8.47596	632.287	55.6943	81.9662	2.49706	4.804	166.4	3.67562	36.5522	40.5039	29.6113	9.57086	14.5751	74.7268	162.541	313.107	134.054	4.45304	11.6011	54.695	451.361	61.9608	43.1005
CPC41036	19.3235	424.438	17.0623	35.8993	43.1525	155.715	26.3731	70.9624	610.313	11.3173	10.1699	242.97	752.771	399.03	494.439	287.958	10.3859	9.87705	9.81367	15.4354	57.4514	2261.94	20.7071	462.408	218.485	405.953	48.2631	795.36	139.675	214.429	7.83477	12.3265	401.825	7.55738	77.9024	57.4151	18.2127	66.0724	60.681	88.6469	255.553	610.851	224.438	9.07334	19.5631	75.7828	770.456	64.5988	194.216
CPC41070	5.83758	483.187	6.86824	14.1026	39.072	117.401	14.1367	36.931	367.194	17.2773	7.77539	269.413	376.272	359.104	162.161	150.617	10.0476	13.3921	11.4102	13.1158	31.0737	831.298	20.5486	368.437	66.0653	331.476	103.651	434.501	202.315	164.293	4.87953	9.30353	310.714	11.7657	37.0504	55.6098	7.11621	157.86	201.564	42.1041	166.69	298.777	122.148	11.5647	18.6693	63.2754	245.085	22.2044	191.423
CPC41101	302.248	381.957	449.193	693.822	1254.85	374.359	151.868	219.378	573.045	72.3815	70.932	246.152	802.071	423.063	735.119	889.735	183.273	227.758	70.1262	361.68	177.081	1469.44	285.871	451.223	525.133	441.223	460.496	961.099	579.513	197.35	120.059	129.316	404.335	961.788	315.847	158.256	264.653	361.067	280.812	61.9993	376.571	526.412	281.191	933.764	1260.87	923.515	1114.67	1675.03	211.987
CPC41136	1181.79	1345.01	807.278	391.091	454.424	707.478	3314.31	1150.71	1143.73	282.015	301.814	264.139	1809.44	622.988	586.687	624.782	723.812	942.847	90.5727	323.935	946.713	381.196	1081.22	4319.72	349.548	536.421	2870.55	2682.02	1747.33	300.606	539.107	792.217	614.856	1532.18	2163.63	4130.4	312.726	1623.42	3338.78	48.884	1120.4	780.518	262.882	1339.56	560.122	277.171	347.289	449.684	512.618
CPC41168	1447.39	581.327	1565.87	2140.31	2780.06	1357.38	4878.72	2098.28	941.96	748.014	481.489	292.077	1118.6	523.148	1414.58	1117.14	858.255	943.107	3659.41	831.584	2303.83	2396.14	2154.76	241.973	2487.1	503.25	818.205	7571.57	7503.37	257.494	2427.25	1372.66	549.479	2508.36	1762.4	398.833	511.548	1089.91	1592.43	603.002	2366.57	1212.2	686.08	2607.41	2293.31	7183.29	3389.9	7955.51	2935.91
CPC41202	1235.34	390.884	1176.12	2196.97	2334.35	1383.98	3774.19	1675.53	870.764	789.331	498.825	332.024	542.732	531.622	1198.09	611.782	744.994	616.691	828.147	176.154	1883.63	1645.64	2219.28	105.196	2330.53	524.477	587.292	5875.85	6221.15	262.694	1992.97	891.5	525.019	2862.58	1698.1	188.92	462.795	792.204	1364.28	97.1338	2070.34	1091.39	342.435	2983.51	2152.6	6754.92	2668.18	8306.93	2215.76
CPC41237	1152.35	389.052	1077.85	2040.56	2414.88	1384.28	4010.97	1715.93	872.977	812.21	519.1	329.242	581.496	588.86	1129.3	743.818	840.81	588.725	1834	381.194	1911.17	1806.44	2219.06	127.289	2518.95	528.347	475.633	6085.86	6094.78	284.057	2061.76	795.127	562.809	2749.02	1700.73	136.85	445.364	678.473	1341.49	68.2881	1800.74	1090.11	337.889	2952.96	2066.67	6299.14	3499.18	9211.84	2515.36
CPC41273	2157.47	2014.79	2031.14	4820.97	4827.46	3448.35	6086.78	3605.72	1826.89	1482.16	713.008	552.944	348.025	1040.32	2019.42	2542.09	1439.39	3135	170.753	25.4226	4147.14	3410.98	2748.74	93.7198	3432.35	935.643	737.936	8837.06	12392.4	456.448	3764.83	1254.47	947.168	6739.76	1408.44	175.596	934.75	1071.55	2418.89	35.1279	3362.78	2309.06	329.931	7109.65	4339.48	9186.19	4870.38	10523.2	3753.32
CPC41360	149.384	82.7966	129.287	106.67	52.7551	79.7779	17.8829	59.3244	142.32	2.67879	3.59006	61.5182	183.019	106.44	178.55	34.9814	8.39111	101.295	31.7181	175.079	57.3673	88.3908	123.726	53.095	67.4221	109.841	94.9265	19.1799	82.1939	57.3146	49.2378	29.4227	100.141	112.311	165.06	13.3281	13.7979	41.8771	41.6488	100.688	55.0016	149.114	146.305	107.548	72.1279	0.723945	94.0005	22.9162	101.968
CPC41377	177.451	124.537	118.585	114.534	134.021	163.339	187.696	167.462	140.004	142.972	123.266	165.191	171.115	277.54	60.4701	42.3465	145.408	79.6253	217.351	276.453	153.983	184.661	232.624	498.582	220.258	246.779	283.477	118.301	69.6068	144.491	133.875	124.668	272.782	112.264	797.135	332.335	169.882	190.149	216.436	59.3073	156.815	120.346	211.554	108.163	66.2789	16.6306	342.065	78.1776	428.664
CPC41413	217.743	310.222	159.56	159.911	167.252	164.832	286.212	291.445	235.082	275.938	261.7	153.574	109.867	275.442	166.706	153.392	350.083	179.114	47.1363	37.5801	256.105	190.675	419.907	323.173	187.417	290.392	536.821	192.389	151.036	169.635	250.095	151.927	312.256	181.837	906.904	554.038	379.707	199.729	145.469	0	268.841	163.763	103.623	169.33	80.9883	20.7679	321.871	104.918	384.049
CPC41458	16.7144	65.9058	25.622	16.6316	44.4841	20.3849	34.7286	8.06165	36.7433	11.8074	6.32962	150.713	18.0895	194.464	5.29929	6.05231	10.2999	31.4644	28.0588	13.5811	8.48654	12.3809	20.0179	100.007	23.2507	191.251	147.449	16.8315	6.85815	116.428	6.7355	8.50879	174.491	14.5594	61.3634	72.0287	23.3284	159.288	65.9724	115.029	8.67118	10.7188	164.053	17.477	11.7681	14.2973	16.1291	10.1146	26.7856
CPC41499	273.052	144.653	182.935	215.843	628.528	197.235	150.14	232.936	106.561	149.476	77.0932	231.223	86.2383	365.018	75.1909	130.843	86.4242	93.4714	171.025	158.942	158.871	352.087	354.915	306.067	368.331	339.363	437.976	87.1748	418.584	201.888	209.338	391.567	351.62	564.927	1177.55	667.494	289.685	540.836	191.884	6.87612	384.929	131.753	208.887	520.651	123.041	200.353	630.099	141.712	631.079
CPC41536	31.5588	174.118	63.107	52.5563	14.8871	56.5377	36.3332	54.0811	73.6976	7.94904	8.81639	297.557	107.452	562.642	15.6004	104.77	8.12965	101.21	115.709	19.5985	76.7484	5.61902	7.54466	295.586	14.4167	510.58	48.0752	21.8813	58.589	330.767	52.5618	31.563	559.004	20.8252	13.9892	108.557	19.551	48.166	61.4452	42.4079	27.25	56.7339	238.255	17.2808	69.1177	0.686188	44.2899	36.9171	28.6036
CPC41563	60.6882	41.0044	67.7418	43.9974	5.15682	30.4463	5.76355	49.4442	33.2444	6.49041	7.59852	168.592	50.6037	313.029	29.8256	16.8498	4.81572	93.5671	41.5559	18.9893	65.5172	42.9108	14.7161	26.5463	24.4145	285.867	24.9086	5.1046	6.74189	167.279	65.6552	2.34284	308.36	12.19	32.9307	22.2707	164.612	8.03088	16.8676	10.746	47.3797	39.6864	151.051	9.59466	23.942	0.373516	39.5113	12.8557	32.113
CPC41601	20.9895	95.2296	34.7881	15.0822	47.1795	30.8925	134.238	151.351	70.9078	22.0511	12.4324	222.8	46.7492	361.069	23.7773	50.4057	22.331	28.4171	88.4989	46.1217	143.966	22.8464	36.0449	354.725	40.3631	349.036	132.956	86.8044	20.2166	211.496	38.1577	12.603	364.986	37.3595	44.3101	447.177	147.763	76.7887	126.493	8.45129	124.46	16.2215	155.514	30.6802	27.3343	3.60877	55.7433	20.1616	49.0967
CPC41644	14.1512	16.9875	16.3349	17.0663	28.1047	9.87448	159.624	17.6029	8.26468	1001.09	781.448	245.503	23.166	351.674	22.1454	0.740651	231.154	6.24524	13.7941	10.4548	12.641	50.4674	16.085	33.9253	13.0792	376.789	22.2677	260.547	6.50739	235.595	5.06971	5970.6	351.377	23.4482	16.4987	46.323	11.3289	6.55461	18.4534	10.348	15.6732	13.3417	211.701	31.3708	16.0132	20.45	47.5474	9.17012	41.2604
CPC41681	16.5165	17.3228	14.9816	16.8681	22.3637	11.0116	136.375	25.7564	13.5005	1028.58	825.882	210.79	24.1576	328.805	22.3505	3.28847	236.314	8.29098	26.1573	26.8776	15.7266	49.2679	19.2237	48.4655	7.74285	308.948	31.4335	225.765	11.4772	205.159	8.08534	2362.12	354.213	35.3392	15.6702	47.3404	16.0932	12.0482	14.886	2.30137	23.9505	14.4333	161.955	44.0959	16.5023	8.17631	32.0848	13.99	17.0414
CPC41721	11.7827	39.9401	13.4009	15.2868	17.3521	18.8721	131.295	23.4607	21.8728	1890.84	1146.25	432.528	43.791	604.847	22.1899	9.18181	372.723	12.4428	39.7936	39.0145	13.3776	40.1481	6.36401	107.095	9.45829	620.179	25.6705	234.01	24.3469	320.56	10.8897	5849.15	541.693	72.431	19.0457	45.0945	20.2154	6.58842	8.93617	0	21.5724	17.2113	210.428	88.9169	20.2369	2.89404	45.6611	12.2384	16.8892
CPC41745	655.184	453.433	710.568	992.608	1594.81	864.764	287.631	574.907	525.405	194.566	167.737	529.761	599.38	690.061	315.792	329.664	228.335	636.217	78.4737	65.2123	615.334	350.228	813.612	288.761	547.21	700.678	530.081	456.575	607.385	472.667	815.365	152.679	686.371	1280.05	406.834	149.779	934.94	787.35	604.297	495.919	537.385	662.906	237.643	1170.48	1020.56	729.088	516.724	709.347	427.177
CPC41784	197.867	48.5085	154.273	194.895	140.451	182.45	34.5154	193.521	117.53	47.861	44.5507	260.456	276.522	348.812	31.622	43.366	28.998	72.2951	97.3428	113.687	188.799	138.609	163.062	66.3064	120.539	352.236	70.8093	57.0928	98.984	221.085	242.125	81.5807	362.208	66.7456	130.442	28.8942	200.891	124.668	80.8804	182.689	140.775	164.158	179.696	69.9423	106.104	39.1652	166.28	166.89	152.811
CPC41822	127.553	29.9579	92.0409	146.575	89.4448	116.783	24.159	101.072	71.2628	26.9825	24.702	194.315	280.748	290.931	22.3773	26.5027	18.7726	40.9497	82.6241	99.2521	117.623	90.1824	100.042	71.5837	111.483	264.473	41.2693	39.4588	91.2375	173.632	128.88	49.3689	263.232	42.9783	114.104	47.4061	86.5099	64.6256	60.397	177.035	89.7046	111.736	280.333	47.6669	74.2033	9.5358	138.987	101.834	88.1782
CPC41897	84.9901	27.9746	83.6083	101.386	45.0572	61.0721	15.7286	81.1657	46.1628	8.49018	10.3313	155.05	187.554	286.347	12.6426	12.6694	10.5413	44.4604	51.9103	46.1058	89.6039	41.9566	52.3293	61.1952	60.7266	266.121	17.6425	16.038	50.1823	158.696	100.687	29.9889	290.854	16.6967	112.209	23.0129	40.3278	27.4171	44.7923	480.737	66.4788	68.7992	171.777	17.3384	48.6289	1.76031	63.1217	44.9709	70.7965
CPC41923	262.896	157.479	270.445	265.314	178.204	215.17	38.8127	256.574	265.135	55.9111	49.4127	330.868	189.117	504.627	158.385	44.4961	58.9839	258.452	6.85415	6.08719	264.393	242.142	238.088	86.3015	198.533	465.294	407.281	33.1408	96.5581	329.978	253.253	25.4223	465.56	112.716	193.867	73.4756	57.5412	367.782	84.0012	193.033	305.222	266.934	155.284	88.6639	196.951	16.2406	314.512	56.4743	269.3
CPC41961	118.547	63.7345	119.632	134.337	159.038	88.0172	18.1033	79.7393	60.6647	3.94695	4.59967	247.214	238.475	324.469	4.06951	12.1389	2.99392	91.5821	8.78073	52.5151	68.0846	43.042	33.8512	246.74	23.0658	381.759	39.3484	4.40326	110.715	252.609	52.0738	32.6346	364.553	4.46503	178.696	59.767	11.4505	41.2932	29.8463	298.458	62.1125	74.7767	227.254	3.89478	161.823	0.966591	73.942	52.0787	67.6014
CPC41990	163.415	139.906	189.898	29.8663	3.71724	58.1297	131.879	58.6083	162.437	153.084	172.199	68.5354	292.923	32.5001	71.4148	121.46	302.102	258.855	26.2655	50.2415	62.2291	133.152	69.0751	260.331	58.6632	26.7121	149.41	50.0835	226.792	42.9551	62.4754	8.75681	121.856	125.369	179.759	219.756	184.773	37.7419	24.2484	107.108	37.1406	125.3	179.64	88.5999	154.279	1.5706	180.221	277.481	150.581
CPC42033	0	0	0	0	0	0	0	0	0	0	0	0	0	0	0	0	0	0	0	0	0	0	0	0	0	0	0	0	0	0	0	0	0	0	0	0	0	0	0	0	0	0	0	0	0	0	0	0	0
CPC42063	17.4284	5.12527	20.6336	52.4196	9.47202	4.74131	11.9562	3.84625	5.64784	1.91045	3.41379	166.304	40.8469	242.774	19.2545	4.14901	2.08316	15.9455	26.8452	10.131	5.34591	10.7507	9.49444	31.59	9.76901	214.789	14.4097	6.80837	5.37964	146.47	11.783	11.3882	236.261	18.3091	5.27421	12.8321	19.5974	9.19916	24.1511	30.1519	2.81714	4.98614	284.09	17.7152	23.3071	2.49092	77.1727	10.1124	13.0831
CPC42101	674.076	3662.81	587.026	578.465	74.206	1454.33	27.0642	1902.86	690.086	0.3834	2.46636	248.675	303.972	322.739	92.5246	234.568	0.668895	1418.52	61.5283	10.417	2107.8	122.054	214.577	181.287	554.541	285.666	1327.31	16.3961	29.8276	223.124	769.509	11.3715	283.903	28.1314	834.179	57.2272	21.1716	1313.14	200.046	292.496	827.687	2442.27	384.224	26.83	69.9112	31.6732	385.466	15.3333	1388.31
CPC42134	0.0891162	31.5865	112.808	0	62.4767	0.156237	53.012	18.8974	54.0696	0.0472153	0.0506215	7.41424	89.6331	15.5922	148.758	72.1292	0	87.9445	75.387	103.977	43.6117	0.113869	93.7868	34.7409	178.247	12.0615	0.11396	30.8932	128.971	7.27346	185.208	15.9809	13.4691	58.3534	1.47962	25.4648	30.2007	0.298981	10.9491	91.4368	10.5119	0.257173	175.507	52.2403	129.339	0	0.423836	51.3724	0.123176
CPC42170	0	39.5483	42.7372	0	0.336061	0	18.6847	1.64437	16.0973	0	0	0	106.427	0	10.8238	7.60203	0	72.2409	68.862	84.6783	7.03235	0	46.836	47.6183	234.68	0	0	5.82151	139.066	0	25.1877	7.125	0	9.91733	0	16.255	8.6133	0	1.31532	4332.01	0.218982	0	240.128	8.15299	51.7722	0	0	4.40337	0
CPC42204	494.239	1080.57	849.329	299.924	34.6031	652.152	79.4545	43.0985	1026.21	7.64543	8.197	347.99	280.627	445.554	209.034	1024.7	6.66927	784.795	37.0454	1.82216	22.3812	64.5349	17.5365	164.461	122.869	352.641	126.097	118.068	125.168	392.59	17.147	31.124	456.312	862.014	35.3682	575.66	258.002	326.789	17.237	6.79803	23.7778	772.713	599.398	727.019	614.736	0	137.261	8.99307	468.721
CPC42237	7.6138	11.3813	7.04498	3.61639	2.63312	8.74809	2.30592	151.416	7.14887	2.46138	1.7593	262.342	18.3702	386.054	9.72825	4.24244	1.90854	3.47506	9.38212	6.64845	33.9078	2.30849	5.64572	29.3599	3.59604	356.599	8.80122	4.67826	2.2566	243.419	6.99242	5.72576	410.837	5.83498	4.40767	16.0563	8.80955	7.25189	11.0986	2.18856	85.4811	8.31708	110.469	7.58638	3.2771	0.342319	3.6825	2.17143	2.85391
CPC42273	7.02885	7.79755	3.99709	3.93949	5.88385	9.85829	3.50504	32.7888	4.9445	2.48267	2.66178	349.175	8.74818	575.517	9.14287	9.24296	0.866274	0.742262	3.46453	5.68035	11.2864	2.99374	0	12.5776	2.90172	523.231	13.5824	4.95467	0.780387	331.459	2.3386	6.06407	542.476	6.45965	4.4458	27.6692	5.14105	14.1489	17.2717	2.649	22.6845	2.25377	137.094	6.26074	3.10426	0	0	2.33623	2.59074
CPC42303	2.36312	4.87501	3.31356	1.99577	0.796008	3.06467	1.54699	74.7772	3.15961	0.754642	1.02974	170.024	10.5005	252.321	1.74172	1.27706	0.478756	1.48705	2.11416	2.55069	18.0393	1.73725	1.25887	26.0668	1.30298	250.102	4.22238	1.22243	1.32082	188.762	2.46951	1.79538	272.531	1.94565	1.01352	20.9578	1.38117	2.93233	5.96588	1.281	43.6472	1.58811	95.0592	1.34078	1.32244	0.0858706	0.615835	0.665745	1.96873
CPC42335	394.94	595.505	687.29	406.86	62.9285	303.159	117.665	590.954	415.84	195.976	191.627	224.196	385.039	409.729	637.281	165.611	174.747	822.176	42.7206	19.941	575.533	267.96	336.363	307.111	300.996	367.881	266.846	70.9632	117.006	250.235	546.203	12.8186	396.801	120.396	738.265	473.581	863.36	184.082	116.774	2.39983	608.324	310.215	147.199	104.929	157.8	44.8561	254.393	91.2733	401.347
CPC42369	3773.91	2615.89	5715.73	722.812	809.67	2208.62	1270.4	0	3122.71	299.203	524.365	0	1558.64	0	0	1135.35	381.463	3225.53	26.7649	32.9123	0	374.671	0	2123.8	218.566	0	1180.46	828.421	415.988	0	0	501.937	0	296.427	7501.09	3595.68	5692.73	651.282	200.147	10252.8	0	2465.44	882.592	362.751	827.367	0	154.953	737.725	435.316
CPC42397	183.257	55.1103	127.728	263.079	247.741	178.914	26.9822	99.9191	87.2691	9.22495	9.6432	203.119	233.467	367.363	46.6907	72.5048	33.7979	83.3161	13.4991	117.846	91.3407	130.336	192.904	111.645	42.9035	313.394	138.85	28.9304	96.5966	237.507	150.413	49.0886	332.683	35.2435	104.761	55.5365	132.393	97.7844	64.3257	7900.21	111.051	180.26	319.558	32.2293	190.241	40.2212	101.442	137.446	71.196
CPC42435	923.456	3029.33	597.833	182.201	191.411	896.432	2287.82	406.232	1104.65	2615.63	2964.58	446.45	185.157	695.62	65.155	3767.66	2660.59	795.978	43.4532	123.565	431.912	380.178	5774.56	8648.21	682.394	571.735	481.001	1394.89	919.447	479.685	28.2839	10080.3	609.516	5302.29	175.646	66682	429.871	325.343	27669.6	834.766	825.748	294.689	979.149	4511.21	1297.01	8.76952	1132.06	3176.94	1279.45
CPC42483	1.54092	27.4364	6.04627	0.863644	1.37052	10.6259	2243.15	13.5436	10.7719	49.4741	18.7315	239.679	12.9454	407.054	11.844	2.83683	12.819	2.19678	4.747	1.63444	10.4595	7.67882	0.749043	64.207	1.43131	398.866	68.8358	70.5253	1.66805	324.197	2.63666	50.7075	411.284	2.97388	7.7484	308.708	6.38667	11.5026	4.10197	0	18.3863	7.55956	180.329	3.397	0.340269	2.96346	8.79432	3.55314	4.25971
CPC42567	64.9005	55.8419	60.548	69.0858	83.8422	57.6782	27.3487	65.5016	41.4834	10.1729	11.0549	333.76	71.5709	500.747	62.6447	39.4731	19.5149	47.4111	22.1614	52.7256	60.0676	40.4646	51.5246	82.3424	48.2864	461.299	63.8467	27.1657	75.1674	384.888	60.5492	22.005	491.169	58.8543	50.0349	53.1338	37.3338	54.216	89.488	65.8142	56.4396	44.3363	169.223	63.9604	74.2953	4.03318	50.8246	37.9828	52.9586
CPC42600	158.493	110.384	160.755	160.068	122.397	140.72	71.7606	171.793	133.061	58.5405	43.5036	271.326	123.174	434.859	97.7167	63.3812	57.2159	124.749	79.0689	21.507	171.902	137.908	107.804	149.541	133.669	402.993	158.521	60.2236	86.4252	290.95	182.359	14.7599	441.53	90.3028	111.283	148.204	58.8158	129.586	76.697	24.5169	170.08	131.08	116.95	72.1011	122.376	22.5183	165.01	58.5089	167.027
CPC42637	73.6874	45.5372	87.9193	76.7638	99.3066	52.0359	13.5043	70.8525	55.7579	6.88703	5.9071	251.168	131.198	362.522	37.0593	14.4583	8.86136	53.5357	49.0215	76.4486	68.7848	83.2898	36.7279	56.7668	85.1067	328.198	77.6649	10.3902	35.2686	273.094	75.7053	13.8681	368.897	23.1458	70.5284	19.0175	7.13074	58.8063	18.2444	216.013	65.3189	53.6635	202.918	18.0912	73.884	2.1551	124.676	17.9234	137.298
CPC42677	145.613	245.609	185.224	150.541	78.803	205.311	138.651	303.908	178.601	85.8093	82.875	404.698	222.497	529.702	282.978	36.5318	82.8015	192.188	35.2809	24.0546	300.837	115.427	208.536	93.3604	224.987	496.115	290.971	408.641	22.8183	378.758	240.913	40.0042	519.611	386.927	171.502	141.881	496.007	383.513	223.872	57.6912	293.341	112.529	322.019	375.53	98.8008	82.2781	154.596	21.2587	137.922
CPC42705	114.462	98.9311	133.781	111.345	141.347	134.614	77.5042	218.953	135.218	63.4195	52.8055	367.8	224.078	463.571	107.499	83.5534	72.988	78.3402	102.259	223.93	219.38	138.169	175.212	133.39	191.15	448.138	149.498	67.4236	48.7553	340.936	244.521	47.7301	475.771	181.605	159.495	28.1068	148.985	137.977	115.948	95.9581	211.084	100.792	203.006	152.902	67.2384	40.2744	212.091	65.6914	249.45
CPC42736	196.445	163.446	192.291	150.413	243.183	214.546	141.854	381.983	213.799	69.3865	39.0254	380.537	240.489	464.025	166.29	100.225	103.194	132.632	264.557	450.568	306.739	320.964	255.689	123.486	309.104	405.601	137.273	95.6675	91.1751	408.866	423.997	87.3202	545.42	113.057	373.777	61.1221	191.055	119.748	257.184	898.129	317.656	129.076	389.67	141.99	92.4478	31.323	398.222	127.108	560.856
CPC42828	72.3623	65.0266	83.1619	74.7961	113.973	84.1075	47.5683	123.08	73.2291	18.3195	15.3383	373.291	124.155	453.092	47.8824	23.4962	22.3233	50.8186	56.6089	92.2293	129.225	58.3011	79.4914	109.178	84.7086	445.272	68.5658	35.6719	54.0967	330.943	143.846	34.5978	460.242	56.2404	116.341	33.1701	65.7789	80.0895	76.0048	775.324	124.593	53.5348	147.261	56.7351	49.5415	13.9473	105.111	35.9051	131.183
CPC42867	114.219	112.949	150.736	86.99	306.872	97.3878	75.889	205.419	93.4634	129.091	113.542	303.945	202.095	466.125	137.902	62.5569	77.5604	112.523	114.285	189.122	207.816	101.832	129.134	173.663	79.3534	451.749	278.204	74.0672	107.388	338.018	199.829	78.7522	459.88	64.24	309.278	107.479	100.077	273.265	146.779	43.3329	218.693	62.5908	321.462	55.1945	148.335	5.16098	161.966	97.9482	246.677
CPC42901	87.0775	84.7252	115.521	73.3201	160.281	101.236	66.1681	190.166	86.3493	71.8133	73.6551	308.521	79.0776	392.647	107.059	33.3442	65.0946	99.8672	25.7069	7.16056	188.269	105.153	112.615	31.2315	157.021	376.669	202.169	53.9705	69.5819	273.851	184.07	20.4558	392.882	65.1435	185.79	52.5014	132.635	219.686	76.1151	2.28049	186.879	50.4464	97.4156	51.896	121.722	4.28037	198.985	53.2616	250.435
CPC42910	606.974	414.474	1416.21	1321.31	1945.66	245.785	616.748	1217.86	357.622	179.199	223.244	313.846	469.722	479.279	610.699	3211.78	793.49	1364.75	42.3579	20.0547	792.516	565.822	575.448	578.45	700.622	499.66	1621.32	1202.28	3056.58	380.075	361.584	620.195	462.257	1217.85	1516.59	921.053	390.129	862.004	1575.66	22.8614	1249.96	256.04	584.606	1069.21	2522.36	1526.1	1339.35	2933.48	474.613
CPC42947	47.572	37.4575	28.3879	59.362	33.8085	51.6641	27.4895	457.953	30.4307	1.18991	2.5515	307.973	50.0287	427.975	25.8939	21.2104	3.20831	27.6519	32.7068	18.5626	217.494	26.2187	20.8421	61.3265	19.2809	398.388	51.9569	22.6676	32.3024	310.136	51.3847	7.54915	454.345	25.5562	35.0615	51.2374	12.8179	57.3676	37.4186	32.8948	265.231	46.0559	162.056	23.3917	32.7998	4.33278	30.1022	17.3684	33.5825
CPC42983	11.5171	45.3083	17.8685	14.5589	14.8238	17.6554	9.81467	1222.36	34.3444	1.90133	1.46961	433.51	47.9107	500.193	12.7679	6.74938	1.08	13.6825	10.4383	3.09828	476.493	14.8227	17.8502	127.046	40.4399	498.888	28.9575	6.80737	8.65204	400.747	18.8619	6.63443	484.691	8.44451	14.4505	161.654	16.6849	35.4893	115.697	19.5794	959.183	12.604	155.544	6.16066	16.3559	7.52703	49.6151	14.121	22.8401
CPC43014	255.548	325.394	253.883	305.06	171.027	253.107	255.106	289.895	207.934	52.5184	35.3659	307.741	142.133	417.459	169.176	232.054	63.6257	263.909	22.5552	28.0287	304.897	254.389	218.368	192.848	355.407	383.094	565.391	176.405	158.75	279.383	278.416	73.8744	435.244	158.717	152.321	272.65	96.6386	365.483	77.4706	209.501	278.698	255.059	159.58	157.111	223.09	42.5707	373.352	73.3837	649.245
CPC43049	427.361	414.198	525.327	580.887	1087.31	534.071	104.993	654.396	414.061	129.415	105.142	390.448	486.526	494.429	640.504	231.968	183.656	498.058	211.459	439.942	540.206	423.98	565.992	494.627	837.061	442.447	724.576	168.931	305.429	367.981	674.082	325.564	489.166	757.271	834.917	189.901	803.626	889.908	344.438	135.599	531.532	417.151	205.766	727.69	481.013	217.198	485.791	314.107	447.029
CPC43085	71.8247	68.6023	72.6431	72.0732	87.3301	73.5153	20.3935	126.7	89.9712	34.6681	31.8424	298.505	113.228	389.154	98.9693	33.1578	32.6174	56.6112	113.457	279.085	132.249	147.293	87.7918	74.5348	118.398	374.299	79.4119	41.5501	58.7959	293.235	135.647	15.2818	391.579	154.896	142.418	27.0268	157.585	80.0802	50.8509	46.9255	110.673	62.2085	175	149.908	55.3353	28.837	186.987	53.7226	98.5079
CPC43121	55.675	56.3808	58.501	52.6372	74.6353	58.9366	20.9544	116.307	58.8872	17.4536	15.8675	394.77	111.156	438.846	37.7448	21.8498	21.3686	40.2047	109.852	292.059	104.823	53.9085	67.6593	85.8125	72.3231	441.901	89.426	28.8085	50.7718	359.455	115.579	17.8076	455.648	97.8093	88.2808	52.0017	106.091	98.6046	68.0489	44.9236	94.8862	39.1014	209.271	101.927	48.656	14.0533	81.5444	38.2387	48.8617
CPC43154	56.4708	50.7554	52.184	36.6325	42.9038	37.2792	22.4164	69.6798	52.0699	18.6533	14.0587	277.405	79.5171	405.407	29.1894	17.3042	21.4271	32.5781	47.6795	181.306	78.3307	38.862	46.1746	67.7233	46.9495	353.848	83.2834	23.9576	38.6779	316.12	73.8125	20.6221	400.747	48.3899	69.9482	83.4354	76.8075	79.3791	23.5555	26.1104	66.3119	29.5079	168.558	52.803	38.9688	4.85457	28.1838	20.8551	32.7634
CPC43196	320.085	129.539	293.864	346.37	538.813	269.894	92.1871	291.103	192.273	109.455	100.769	505.644	169.874	581.637	234.477	113.564	174.528	127.164	82.3208	356.284	282.825	239.585	285.627	222.319	174.688	610.492	312.522	101.616	226.409	495.527	340.743	73.3416	598.154	513.089	177.896	307.612	135.844	311.394	293.905	28.5623	282.103	215.108	99.8644	478.288	352.789	44.0547	338.195	212.948	204.333
CPC43229	256.406	130.396	268.93	338.009	389.03	236.383	44.1966	265.462	156.501	58.6365	63.3126	436.299	140.126	540.356	128.552	48.1677	110.522	131.379	129.768	802.028	254.793	251.403	179.328	193.46	109.362	529.701	258.182	48.6105	170.915	376.074	306.015	49.0954	521.648	294.456	151.049	272.292	63.9488	254.668	270.024	145.689	242.972	189.893	203.416	300.106	327.443	14.9218	214.029	132.237	182.988
CPC43269	344.926	259.214	370.479	198.913	439.209	192.38	58.1951	291.063	182.183	45.5345	42.7171	452.446	83.2692	558.103	111.724	41.3721	70.2205	271.668	96.4488	561.611	282.277	157.86	216.348	148.101	54.6459	512.802	285.225	56.2163	195.846	382.738	335.094	97.1763	594.701	173.271	133.231	369.767	47.2394	178.924	98.9935	1971.6	268.537	255.03	93.5431	194.285	312.21	9.92324	182.477	89.9055	154.853
CPC43340	121.862	80.4391	127.899	131.207	173.627	85.9322	33.2589	53.9704	76.3581	17.6364	14.6337	371.703	118.549	543.194	29.3512	45.1056	21.9398	100.414	14.8025	188.383	51.8135	78.965	65.4284	128.566	46.6039	485.632	161.263	19.2381	107.741	364.874	62.3243	66.3561	479.378	45.489	87.194	46.3922	17.4666	98.5687	26.08	21.2724	60.0474	120.704	239.16	43.6049	156.441	0.479897	93.6131	56.3726	97.6217
CPC43363	208.133	119.625	215.498	256.138	598.012	215.256	74.9676	165.337	187.38	107.37	73.5033	371.484	255.635	340.578	129.132	119.741	115.178	155.626	32.4808	502.634	161.905	259.383	133.123	348.285	92.2123	339.769	384.057	73.9428	419.311	294.919	143.265	399.969	376.485	129.868	521.277	359.51	100.153	341.099	281.093	44.5095	214.851	228.859	163.212	115.944	424.831	1.3621	182.346	231.685	230.902
CPC43394	222.372	103.423	225.215	221.469	228.306	143.635	31.2584	189.677	159.861	94.6518	84.923	280.939	206.258	339.35	169.366	108.066	175.042	141.196	26.7646	255.887	208.868	177.932	116.551	188.083	59.681	334.06	193.264	39.4837	172.172	265.187	149.693	239.884	353.164	112.094	187.159	411.843	99.4914	124.131	124.573	5.84696	202.332	235.887	151.3	104.71	296.705	0.997681	192.291	113.27	140.36
CPC43419	162.236	205.298	287.256	123.985	331.104	442.198	151.141	293.276	240.917	20.6188	15.6923	347.823	266.985	412.717	47.3738	242.805	61.245	118.004	12.6014	456.263	269.712	90.7873	147.75	255.291	74.8699	403.694	593.257	58.5697	220.78	346.483	207.741	32.3629	435.504	50.7502	203.783	22.7639	40.775	475.172	35.9917	163.596	213.707	225.058	169.487	36.9333	252.44	148.469	402.601	45.1207	284.758
CPC43458	0.824539	2.85848	3.98556	0.962776	0.287592	1.44557	2.79822	1.17268	3.44391	0.436855	1.09286	196.851	11.2244	239.5	0.690644	0.361423	1.01621	2.39451	3.3868	2.08234	1.80543	1.58035	1.33603	10.5389	1.70197	223.196	3.28036	0.415158	1.48761	176.966	2.44942	1.77841	235.986	0.606214	3.25954	9.27374	4.18809	2.42051	2.25123	0.776869	1.96769	1.7185	72.2211	0.550825	2.88288	0	1.30717	1.37029	0.759784
CPC43481	4.83567	16.8982	13.1995	2.71027	4.04793	2.26075	11.2531	14.8552	12.7563	4.09923	2.19748	328.849	36.1111	371.609	1.42956	5.08713	3.57584	3.06394	28.6021	32.2404	7.4118	0	18.805	55.6268	2.99446	403.602	7.42049	7.30432	3.22131	350.823	5.51621	7.15186	422.97	2.66644	10.0934	48.9489	14.1476	5.67821	17.8237	10.9346	5.27538	3.72129	733.579	0.646084	13.8817	0	0	2.41089	8.02062
CPC43514	433.972	379.973	262.636	314.416	536.363	487.087	720.123	529.688	470.078	500.43	397.039	411.998	695.216	509.702	335.868	361.884	902.079	223.348	333.162	576.283	494.819	154.367	448.046	4279.15	140.313	463.481	735.542	354.693	252.728	424.899	542.298	160.865	502.47	448.766	466.287	3227.78	1505.75	516.488	1833.92	279.756	386.573	399.194	207.479	425.447	254.176	26.9967	183.696	492.903	286.344
CPC43554	2653.23	6932.67	3471.44	2413.66	2596.67	4108.08	20744.4	4755.26	7155.3	12373.7	10811.9	461.872	9626.5	541.586	31563	8161.75	14071.7	4270.38	1772.58	9950.92	4387.21	4227.1	3954.01	28960.5	4283.16	554.781	7871.11	20531.4	3521.94	439.487	2661.71	10357.4	608.442	8553.8	5316.5	15101.7	18391.4	4809.75	19549.1	710.334	6315.1	5428.58	941.773	7856.39	5203.38	227.086	7499.77	7258.24	6174.6
CPC43586	210.676	288.217	251.035	284.361	288.735	236.099	243.18	97.1966	192.751	31.4756	22.4155	282.869	169.166	307.454	118.431	105.874	84.0406	211.221	159.415	208.624	98.6694	197.255	292.65	179.211	164.921	317.911	491.496	108.842	110.553	277.242	129.901	67.2075	306.786	120.194	147.768	189.754	63.3464	415.538	72.6654	2632.81	94.6387	197.721	179.731	117.855	227.263	54.9746	279.797	63.5979	320.466
CPC43619	4.85468	7.93912	10.2812	2.58018	6.26218	7.63068	6.01735	11.4994	6.95524	4.43464	3.99384	0	34.9639	0	5.76545	2.31142	2.01158	5.30342	10.0047	5.07323	12.8292	4.70582	6.50998	42.0446	11.6621	0	0	4.93083	6.96978	0	12.4125	6.49912	0	6.78462	12.3884	21.8877	6.83634	0	10.4552	1.89269	7.59035	3.1401	267.104	7.94005	4.89803	1.33219	15.1272	4.79901	18.7421
CPC43653	4.63929	17.5567	6.12748	2.30663	5.20677	3.41083	12.9665	12.3235	11.4487	1.82366	2.6353	0	29.5108	0	2.14574	3.73912	2.6283	8.53407	9.58943	7.71011	14.3363	6.21475	2.90989	34.7178	6.25542	0	0	4.9732	7.16546	0	10.7231	7.19343	0	3.58967	3.54966	22.7231	3.55746	0	8.12092	2.96105	9.15803	4.03083	170.271	3.29918	5.86585	0	17.7939	3.49746	10.1358
CPC43686	3.21661	5.83919	3.74152	2.25354	1.18567	3.84499	7.01754	7.67308	3.85696	1.78168	1.66106	0	20.9839	0	1.29671	0.769064	0.270295	2.31601	2.25209	2.10471	7.12321	2.70891	2.13219	25.1353	4.97968	0	0	1.76681	2.00885	0	8.33932	6.6224	0	1.81399	2.08077	18.1917	1.60411	0	8.38309	0.41327	4.76023	1.96903	207.544	1.51395	2.09861	0.0484806	2.78149	1.4579	7.07318
CPC43717	1.08822	2.35411	9.77765	0.609921	0.872995	0.593555	3.70816	4.58118	2.00949	1.22999	1.64841	0	20.6548	0	0.686313	1.04941	1.87766	0.689512	2.05615	1.97875	4.60675	0.185399	0.352659	20.5857	1.12313	0	0	2.08211	1.93314	0	5.01722	1.47534	0	1.40014	1.65194	13.1574	1.06127	0	2.67405	0	3.3884	0.837443	191.027	1.16316	0.640811	0.144335	2.07024	1.31116	2.60718
CPC43753	0.489904	2.3516	3.08595	0.580839	0.591488	0.660685	1.87921	10.2905	0.944409	0.439254	1.28439	0	15.5659	0	0.456769	0.991115	0.557339	0.716329	1.53243	1.77019	9.81938	0.144457	1.28231	28.3706	0.233362	0	0	1.99232	5.39738	0	8.65143	1.74173	0	1.01822	0.107262	37.0338	0.367514	0	8.10264	0.213037	7.69559	0.68876	193.353	0.679726	0.915384	0.149948	0.716918	0.51668	0.52088
CPC43788	9.41683	150.334	13.8562	10.9956	41.1795	27.5616	34.6807	356.282	91.9127	19.3747	15.3788	348.297	61.2568	311.756	51.2117	78.7878	19.5848	7.58259	34.1348	260.411	444.647	75.8047	46.1569	1556.08	200.695	320.182	50.8441	75.8032	24.3082	345.15	7.13342	20.0931	314.936	145.824	101.218	23.9131	60.3149	47.225	240.555	33.2715	353.794	12.8705	234.69	130.823	69.9647	48.6323	505.713	84.117	26.4657
CPC43817	7.23256	109.726	12.6013	7.76233	35.344	25.1801	44.6671	260.528	67.1833	6.19632	5.06992	251.602	26.9333	246.015	29.7293	58.785	4.55173	6.82521	11.6619	80.213	325.071	48.5671	24.3111	457.498	183.914	212.616	16.661	68.3384	16.2096	264.451	4.66281	16.2159	246.933	91.4297	84.8257	18.6598	49.0549	13.6813	111.549	36.5369	256.879	8.65959	137.983	92.0068	54.0299	32.4011	419.363	66.4119	24.4603
CPC43856	3.36282	60.2096	8.82615	4.62133	31.6013	14.0588	36.6289	356.714	37.4459	5.4821	4.77554	494.525	40.8982	390.477	21.6418	28.5737	5.49947	5.63414	10.6784	52.8179	481.235	36.6889	22.9483	612.911	188.819	383.664	20.0681	45.0324	20.6785	479.143	7.65373	13.3903	361.439	62.6183	101.79	24.0026	34.8449	20.1234	138.384	20.4728	400.836	4.10574	121.58	70.4192	30.4175	22.6013	359.241	53.4412	31.1065
CPC43895	2.88462	46.7468	9.84238	6.61401	20.0998	12.1068	40.9743	181.763	31.9946	3.75134	4.02197	481.41	37.1773	432.737	19.8658	62.3306	4.84796	2.90776	8.72489	31.8885	259.181	42.0524	17.8465	383.952	307.932	414.085	16.1524	36.0464	16.1044	533.3	3.31863	7.87812	466.344	40.2715	70.0377	30.1397	17.9819	13.5269	83.6362	47.4389	274.038	3.5316	275.278	40.7307	23.308	12.3909	336.122	31.7052	38.7838
CPC43926	5.88956	55.8628	8.30604	8.3624	19.7617	10.8303	75.1197	183.541	32.0051	2.4131	2.6764	462.443	25.6557	426.197	27.2775	70.3226	2.03241	3.23414	5.70918	18.9195	225.679	33.6138	43.1348	265.481	191.35	414.065	17.4729	49.9375	17.5898	525.558	4.36697	8.71056	445.961	29.7478	65.8614	110.954	14.6463	16.8612	56.6023	7.1028	292.262	4.00354	175.288	29.3249	27.3982	13.3316	239.025	24.6162	48.6262
CPC43957	30.071	72.0349	34.9526	17.5949	19.1905	10.8144	9.33776	28.4804	22.6647	1.05047	4.1296	229.504	35.4731	283.419	14.0674	31.7217	1.2218	61.7665	6.92238	3.00435	32.1986	5.06686	25.7013	68.0015	24.5556	279.533	38.3133	3.99319	23.3891	329.642	22.1462	6.10914	301.793	10.9329	10.6596	27.178	14.0991	17.4612	3.38335	35.4935	29.5159	25.112	200.52	8.16791	17.8779	0.657431	12.573	7.20787	40.1939
CPC43985	432.968	211.587	595.617	581.627	573.457	678.266	69.9291	686.371	309.688	125.324	115.8	685.619	634.143	507.378	545.032	45.35	118.012	321.101	332.36	390.973	618.044	647.439	765.407	167.656	446.236	531.366	580.089	87.426	185.681	682.492	767.162	53.9555	526.208	979.567	1077.31	104.999	592.563	901.039	226.405	350.675	617.776	503.919	200.467	1053.6	308.841	456.356	798.517	268.16	723.245
CPC44015	336.776	183.218	491.977	420.783	296.399	434.268	21.4862	541.41	204.29	85.1179	85.4893	553.859	664.176	412.841	329.684	18.9205	78.0906	302.138	387.402	943.318	500.874	613.97	424.884	80.1507	277.062	406.573	550.273	28.3581	77.9084	576.35	621.415	24.7506	400.338	166.058	747.079	62.1453	330.253	697.552	44.4307	1172.66	551.005	429.353	255.122	170.649	193.437	196.55	562.079	69.7684	634.48
CPC44049	1223.03	2322.1	1553.11	1075.89	555.681	1687.42	370.668	66.6997	1819.35	131.546	235.06	465.69	1888.44	252.382	144.081	2908.23	153	2214.09	16.9972	6.96705	65.4395	1092.75	67.0511	2109.78	412.846	363.011	744.756	263.915	398.178	583.75	78.6742	153.004	207	656.648	396.968	989.014	526.867	485.908	414.266	2157.36	84.6444	2375.08	1494.65	506.808	1995.09	36.5898	1180.84	272.215	1029.54
CPC44082	203.479	97.9518	202.083	286.47	90.1089	229.048	196.594	168.261	63.9014	533.644	448.852	429.358	256.079	347.376	98.7531	291.785	606.348	216.797	40.8942	110.117	86.7218	124.737	140.125	277.108	39.7512	333.323	204.86	61.4715	552.081	577.749	71.1545	1011.2	339.635	151.471	353.931	113.407	90.0652	60.9522	158.731	36.9737	212.65	200.162	695.584	144.185	197.651	61.6871	184.333	137.377	46.2052
CPC44111	20.9195	31.51	47.0724	36.1348	20.5687	43.8423	14.9882	32.4709	28.3061	1.91095	5.32692	448.812	68.5987	368.742	13.5417	3.79437	6.00107	23.9959	12.2224	19.4019	32.9723	7.14342	21.0394	55.0905	20.6599	354.939	0.922463	17.434	13.8156	510.259	25.3294	19.0038	346.8	5.66819	16.2545	14.4518	7.47462	2.72266	20.3108	58.1108	20.8421	48.5734	217.887	5.42137	24.0931	12.9163	10.2924	17.0832	6.97947
CPC44135	2.98268	9.1511	6.04256	3.22153	0.84527	2.1062	3.33105	7.37052	3.44234	0.855982	0.635355	0.449549	15.2261	0	3.78423	1.47084	0.459502	10.0399	6.96797	6.68522	7.48337	6.03434	0.604119	11.3576	5.77191	0	0	2.15882	2.89761	0	5.93655	2.75708	0	1.19925	4.12686	7.60044	1.13625	0	1.27243	17.2127	5.76212	3.40712	57.9064	1.66046	2.46991	0.164834	7.68388	0.851961	13.2269
CPC44167	2.19381	3.32848	6.38452	1.44655	0.945223	0.904975	2.78856	4.51494	4.42549	0	0.293216	0	12.9495	0	2.47975	1.18788	0.238568	2.86181	1.90823	5.67073	4.66233	3.13295	0	14.68	1.9978	0	0	1.55942	1.93423	0	3.3122	0.477147	0	0.640424	1.59166	8.70853	1.88776	0	7.39907	4.37712	3.60754	1.98617	188.776	0.862088	2.13724	0.0855798	6.13749	0.965078	3.92412
CPC44202	1.02625	1.80818	3.19261	0.84586	0.347418	0.635012	0.602062	1.39087	1.03511	0.25587	0.61724	0	16.0599	0	0.713852	0.396917	1.0044	0.669368	2.15725	3.1101	1.25573	0.771354	1.46724	16.5121	0.934557	0	0	0.820671	0.45241	0	1.50638	2.12046	0	0.732321	0.630018	6.23799	1.17744	0	15.8228	0	1.70816	1.10333	172.037	0.806558	0.533219	0.0400336	2.29686	0.338593	2.00256
CPC44234	1.95956	25.9446	6.25	1.55192	0.668619	1.19494	9.6654	23.4829	8.76525	0.0902789	0.871127	395.094	17.2975	350.162	3.70248	1.34443	0.315009	10.2567	1.36481	3.09837	13.1519	1.52409	0.828301	16.6612	2.11034	320.473	5.01168	2.44516	1.77361	519.982	4.61645	2.99266	358.363	1.50334	1.21249	4.67142	1.97333	0.643132	13.4336	0	10.5435	2.86844	195.717	1.70747	2.63391	0	1.62081	0.796441	1.17761
CPC44266	123.465	18.8998	73.258	103.194	81.8636	373.329	120.26	66.0426	76.3731	64.0947	73.9985	655.287	203.241	448.056	64.7278	34.6727	66.3657	31.888	25.1862	482.35	55.3455	68.2905	196.751	176.416	51.1707	441.404	35.173	320.662	44.8986	771.096	72.2866	56.0221	445.148	3061	76.0378	60.9544	214.908	36.3347	6467.35	743.67	127.462	69.0879	351.869	3658.84	73.5657	9.71777	140.738	152.662	54.0112
CPC44301	6.50923	8.21204	7.36296	5.94824	4.6271	8.68294	4.42491	14.309	7.60568	0.787203	1.44685	526.451	20.3087	376.475	6.55729	2.00035	0.980991	6.66842	4.22847	2.62663	12.781	1.8533	4.47108	17.6344	3.50505	339.951	14.4461	3.15273	2.88685	686.543	13.2919	3.27005	379.509	2.78948	7.55181	4.8492	3.83811	13.4412	15.2849	3.39976	7.85128	8.03102	173.457	2.55234	3.67158	0.351905	3.70149	2.05034	7.13896
CPC44337	914.688	1185.23	1331.71	501.736	1626.54	934.835	658.267	809.36	1062.51	247.265	136.39	1417.47	1110.94	802.334	336.78	454.473	164.293	919.555	19.8528	124.425	736.265	428.322	644.211	3005.83	226.888	773.747	2544.5	538.527	540.084	1663.71	803.311	249.808	949.278	505.229	534.499	786.919	1304.47	2398.32	1156.8	22026	881.635	698.399	202.733	491.616	934.748	693.098	657.482	647.124	596.223
CPC44365	130.865	82.8209	133.051	133.974	254.661	137.477	98.5168	115.802	142.737	19.3537	22.5137	604.522	206.934	347.137	107.072	19.6947	25.324	85.6376	29.7086	249.082	127.776	149.012	139.835	161.197	104.62	338.875	133.52	121.942	72.9263	806.64	103.198	165.454	344.771	103.936	255.078	71.0641	177.342	112.213	110.893	1002.57	115.318	159.266	147.939	102.004	144.893	22.1052	202.398	111.378	231.246
CPC44401	185.924	283.221	274.878	241.67	334.356	444.234	189.435	393.059	336.686	126.789	113.803	699.544	440.324	417.864	141.658	42.026	234.153	151.224	61.687	334.104	310.086	237.894	326.116	499.137	126.975	401.119	411.56	129.993	120.84	1009.05	219.177	114.291	374.913	280.127	247.956	160.673	382.484	405.465	397.787	493.438	261.522	295.127	203.348	261.253	241.865	180.777	237.357	136.583	202.421
CPC44447	513.914	532.679	261.95	384.159	168.496	422.943	64.4282	258.986	223.447	124.643	126.494	558.665	199.067	375.823	59.0189	296.768	97.9389	497.347	17.3347	13.1525	288.037	112.057	136.765	162.973	158.471	354.465	178.106	49.732	51.0929	578.151	412.706	115.095	425.428	304.998	167.26	450.044	116.028	189.537	136.677	116.75	330.709	460.667	348.651	289.728	217.78	100.437	204.986	85.2448	173.756
CPC44476	752.848	512.27	753.079	911.058	1594.17	1013.93	747.954	905.679	656.033	695.175	474.466	542.831	857.499	434.04	299.191	276.037	492.848	525.713	107.269	1291.51	849.119	468.685	680.921	1970.5	344.707	435.05	816.41	537.865	897.233	589.869	693.877	306.555	429.828	640.089	1269.06	542.856	624.833	752.269	655.158	664.258	911.854	805.353	379.245	605.027	1128.36	228.117	617.162	574.898	581.408
CPC44488	63.8031	44.5225	58.2351	66.5863	100.385	73.8375	40.1486	85.3673	60.5629	28.4914	23.3284	505.28	81.3587	451.061	42.2683	30.7667	29.6103	29.8271	66.0821	551.669	87.2069	41.4604	80.9957	77.9765	55.4838	436.236	70.1499	73.4811	103.86	554.899	85.4334	22.9118	452.92	155.471	83.3441	20.4479	124.453	63.3816	70.5093	25.9103	74.1673	46.4607	175.619	156.465	70.6102	31.6901	104.822	86.9083	71.6304
CPC44527	49.7909	32.8515	43.8256	50.6325	69.8833	44.8438	36.6636	46.804	31.767	17.0754	14.6023	459.007	48.2277	456.271	39.8795	35.0195	23.02	25.5258	37.952	292.38	50.2157	23.3537	50.272	57.6222	26.837	426.45	62.4301	43.1237	82.9795	500.565	52.2722	14.6055	457.186	65.6715	50.2677	29.2754	40.6063	48.3586	45.9613	44.7598	47.059	30.1802	181.323	63.9382	48.9285	4.19829	48.2735	48.8329	53.514
CPC44552	301.762	201.489	295.433	265.168	194.69	270.814	55.6415	239.646	249.012	66.3617	44.9636	377.383	182.598	388.09	399.783	160.921	120.543	307.698	41.2956	22.518	250.353	121.875	202.708	98.0726	145.078	398.504	167.929	69.1739	92.1767	360.293	257.416	16.2597	357.925	135.875	536.921	138.467	197.978	147.408	166.125	18.0019	164.084	221.865	109.269	138.985	154.535	30.3697	102.41	45.2667	154.262
CPC44602	122.753	176.253	234.249	73.4687	177.164	110.679	52.2494	165.504	233.15	10.5917	5.5783	350.152	310.607	376.61	356.102	102.618	8.75309	165.556	79.7373	41.7183	146.871	22.8553	118.489	275.021	73.8426	384.698	130.961	58.5398	40.8865	375.31	155.407	128.382	356.399	69.3315	404.961	112.793	100.473	124.138	127.837	13.8788	115.383	81.476	95.0097	64.6662	105.716	12.0946	40.033	45.5725	39.2664
CPC44616	104.176	122.508	87.4398	58.643	76.4796	91.8074	79.902	129.14	122.806	13.4973	11.3701	338.986	125.625	356.876	194.467	64.4081	22.707	104.007	72.1271	57.4439	121.192	58.3215	84.769	217.659	118.316	346.339	115.055	62.7604	42.174	354.792	121.735	7.00849	380.356	59.0327	401.827	214.255	99.0815	73.0047	104.954	57.4347	111.147	49.3032	127.343	49.6375	46.5446	11.0618	165.875	32.1309	134.56
CPC44651	669.264	696.767	876.039	874.487	1238.81	1284.15	1035.68	597.241	805.148	420.298	362.742	509.225	500.552	534.543	1718.54	853.212	868.524	582.739	43.7719	2788.53	553.13	969.923	1370.34	394.887	279.802	520.157	1643.67	612.701	751.406	525.3	653.969	327.605	551.679	823.162	538.797	432.436	1341.82	1241.98	711.785	662.899	659.65	1033.73	224.439	759.091	1357.72	868.761	620.574	1065.52	479.964
CPC44688	10.2187	8.6439	11.4284	5.01141	6.86108	13.0715	4.19924	40.2087	6.81403	6.79764	7.03005	395.925	31.7958	433.931	46.8077	5.59901	597.695	7.55382	18.888	29.678	49.4739	5.1503	374.758	26.7028	7.55831	428.045	17.6653	6.34569	59.1381	412.896	26.2683	3.67337	448.37	3.9443	8.94105	359.76	12.8722	21.6175	4071.54	26.3163	37.1017	11.6319	891.055	3.60288	5.70398	41.4508	11.88	2.51197	60.2636
CPC44720	12.5857	12.1228	15.1125	9.36004	10.0543	18.8401	8.68988	55.5989	9.51324	11.028	11.8786	509.54	23.7223	537.063	48.6979	13.4948	933.45	11.7316	15.3298	19.4375	61.4753	9.40151	475.08	21.2218	17.9853	527.406	23.3986	12.942	59.2929	452.15	35.6162	6.17483	528.946	14.0933	17.1305	278.479	27.8523	26.8775	3212.66	0.547295	52.6761	15.3196	589.566	11.8032	10.7427	35.6969	14.2737	5.46026	65.3015
CPC44768	130.525	8.97945	124.213	287.1	129.908	7.49524	29.2486	28.963	6.29223	4.14345	4.8866	420.941	25.5504	466.839	9.31721	81.5521	28.6262	72.4695	10.1187	3.55508	15.6685	69.8495	35.7348	26.8889	53.9975	460.879	66.4714	63.1994	267.583	377.302	10.4266	112.483	470.789	67.4879	33.1665	48.9821	18.8763	25.5816	59.4127	4.42103	43.6981	10.0054	213.973	57.6776	101.113	69.1334	182.996	51.5648	22.4838
CPC44799	397.498	58.3422	494.451	1268.02	3734.21	119.645	240.107	156.097	132.353	119.069	129.584	554.347	175.754	551.628	223.228	507.115	522.769	289.848	80.3455	152.133	123.322	351.199	148.512	259.587	825.291	562.804	181.482	583.088	885.946	471.846	71.5805	362.835	589.48	2800.92	255.793	140.152	391.156	104.745	562.488	320.397	197.895	111.719	430.545	2443.17	3257.73	197.533	2127.3	3234.91	165.136
CPC44853	101.081	42.1469	177.754	486.755	2096.11	75.2368	94.1393	33.1943	75.9357	45.3107	44.3894	358.969	81.2293	452.355	42.0637	289.564	155.545	72.1161	13.9187	59.5549	28.0764	111.854	62.7505	163.008	426.811	415.018	59.2014	176.362	333.609	329.249	13.7642	131.151	419.939	1170.33	117.554	87.9884	183.779	43.5505	260.443	61.2473	74.0091	59.0389	346.575	1022.79	2467.02	80.5245	1181.85	1792.26	61.4935
CPC44895	103.136	74.4964	77.3723	89.5877	198.195	88.0349	233.804	48.6258	33.0347	76.0964	63.4793	442.078	73.957	449.675	7.91356	28.4034	125.253	40.1605	10.3128	52.9636	49.5181	27.6777	74.1851	300.853	16.3858	509.099	133.357	71.1086	40.8909	357.715	46.2865	51.7633	453.166	14.5909	129.204	284.851	555.418	105.55	230.095	170.46	50.6643	40.6077	211.711	12.7028	41.106	28.5257	49.754	94.1501	36.7444
CPC44921	567.209	1851.32	671.806	546.401	373.619	636.818	1353.05	460.58	1153.38	658.904	825.086	318.854	338.369	414.165	1109.01	651.386	1014.34	1055.81	61.7873	22.7452	468.537	395.434	558.895	457.605	257.102	390.836	1178.4	1386.95	1193.55	269.355	386.863	1081.09	345.083	590.31	879.941	178.481	381.153	758.881	716.77	75.8293	366.49	847.922	257.821	536.587	947.503	27.7456	267.334	1030.81	339.025
CPC44952	570.088	510.21	736.529	854.161	1287.78	502.229	354.721	424.353	526.107	159.188	149.79	437.668	398.203	500.494	580.819	194.696	263.01	623.117	98.2669	316.895	475.195	524.831	421.415	437.124	220.024	521.545	907.614	165.71	378.298	371.437	466.503	130.572	493.34	289.135	418.669	268.892	262.351	876.072	456.697	207.815	469.722	617.164	247.785	271.684	959.741	464.828	374.452	169.839	355.279
CPC44981	42.6442	47.0508	43.2291	46.3298	111.716	51.648	38.7806	50.1018	38.7208	8.51355	8.42561	465.004	43.9892	650.926	108.985	30.0704	18.2807	42.5858	17.1354	49.1657	49.7323	59.6223	48.0683	24.8833	26.79	632.591	87.7262	51.8117	125.313	467.994	60.1462	42.8465	633.996	39.7021	70.3638	20.2017	36.1634	86.3083	29.7405	13.9752	53.8332	40.1293	128.915	38.397	63.1199	19.6732	108.756	41.2123	70.9022
CPC45013	175.959	164.764	210.481	188.443	285.476	292.882	111.408	335.758	236.119	85.2527	62.5932	401.03	172.943	517.197	214.644	68.0229	68.8608	132.326	124.453	86.7038	367.135	179.523	289.227	64.0313	280.866	511.128	188.918	176.736	189.422	363.634	350.389	54.975	506.619	237.059	360.527	48.3436	262.087	214.522	76.964	63.8447	310.296	173.423	175.987	209.295	184.183	46.7242	334.844	92.4506	395.195
CPC45042	178.464	161.928	192.09	183.54	188.17	307.941	87.0722	346.15	278.01	72.956	49.9813	350.648	283.061	306.98	237.635	103.612	63.8708	110.242	709.355	478.323	383.965	265.828	259.771	69.5752	327.075	322.395	178.843	216.257	155.229	247.948	388.623	9.19027	366.079	346.069	285.343	34.5951	382.385	159.274	76.346	323.177	321.407	196.776	113.119	292.739	155.604	51.9228	451.575	138.173	396.462
CPC45064	334.613	283.062	396.936	333.856	529.169	699.479	95.5238	582.671	470.35	177.495	155.783	404.909	470.199	499.23	366.373	203.974	186.243	209.609	540.903	371.944	586.053	378.518	499.434	129.788	429.516	554.609	298.215	282.005	188.417	337.165	635.318	57.648	449.955	545.151	558.318	30.3504	551.183	420.476	90.8677	63.2795	469.52	315.724	316.23	507.694	303.682	206.527	646.454	188.352	625.51
CPC45111	190.399	160.138	196.711	176.128	284.164	421.958	60.7269	340.882	301.614	75.6515	61.645	397.016	159.824	515.851	220.292	87.6861	59.1122	111.207	165.313	103.043	373.745	167.255	386.227	46.2175	252.144	528.3	237.263	182.352	134.192	337.103	397.881	19.1346	500.246	350.64	402.236	19.2262	463.829	351.343	86.6705	32.3675	339.445	205.394	156.775	297.521	166.699	102.783	292.419	83.0026	285.023
CPC45134	226.231	251.536	323.824	185.292	123.47	249.198	80.5687	348.08	422.636	102.83	72.8058	257.571	450.08	362.938	278.827	168.277	51.5264	169.833	1041.89	848.99	409.162	301.287	522.166	93.6127	339.522	314.363	241.949	251.683	143.997	210.326	386.552	22.5668	357.21	258.018	567.867	21.8808	639.857	179.34	73.3211	228.869	297.336	233.863	185.178	231.318	187.787	55.8559	346.395	99.0215	435.3
CPC45173	170.902	94.6293	193.005	139.126	130.972	395.98	38.2602	386.158	289.708	38.2592	25.9789	609.494	286.48	652.376	143.921	145.604	17.7996	86.743	341.845	210.636	339.294	174.544	383.202	96.1445	549.647	671.938	333.462	106.35	181.395	518.436	450.916	12.2376	770.188	302.953	174.135	12.6904	403.467	355.327	119.528	224.523	280.854	203.76	352.116	240.399	133.548	139.675	446.473	57.3789	321.06
CPC45205	276.795	635.204	319.747	285.43	89.3501	625.884	75.6294	315.239	497.759	133.04	92.0773	350.762	267.664	444.387	249.442	266.447	101.672	432.72	927.383	548.262	368.003	263.987	422.119	61.0457	379.777	385.649	333.446	233.918	166.914	275.624	358.571	15.385	416.547	465.664	349.119	32.0472	777.615	402.711	163	16.3634	279.267	349.791	186.231	393.266	219.322	75.5838	409.557	107.108	489.109
CPC45236	3.04976	2.9355	4.79484	2.51369	5.38122	5.52152	5.98879	9.13412	4.18032	0.887113	1.35873	461.606	535.593	630.639	2.24514	1.9659	0.994947	3.12589	4.64232	3.35265	8.90376	2.59791	5.52302	883.718	3.33273	586.785	5.50583	6.41323	3.58521	390.996	8.82531	3.09547	612.668	5.4407	8.96415	23.2038	9.11216	5.51715	2.08168	0.676103	59.2432	3.45139	183.053	4.75384	2.57497	1.50696	4.55048	1.71429	11.5716
CPC45266	132.851	181.342	77.5799	95.5774	159.404	216.397	138.759	202.063	120.389	131.136	83.0293	366.587	171.31	583.921	61.5522	49.975	541.638	104.448	203.731	19.6876	218.703	192.164	221.053	310.132	85.4854	518.396	228.731	77.0306	104.403	394.719	223.013	71.4596	530.626	68.9568	136.521	2381.72	60.5826	256.364	115.068	23.8711	125.132	153.728	248.137	78.117	92.8866	92.1948	169.932	67.8136	308.887
CPC45302	42.1857	55.9464	25.2982	16.7657	31.5147	77.0969	24.2876	111.661	49.8419	4.82233	4.6474	386.58	62.5284	528.733	6.36412	6.58967	44.4295	15.3087	84.9378	6.89594	136.261	69.8457	86.2518	114.115	18.8404	500.029	57.8913	8.80521	15.9672	318.11	143.602	3.78133	532.442	17.1714	16.1067	1404	12.1552	81.745	26.1771	67.6418	48.8807	41.0227	204.733	14.5862	9.93658	23.0252	65.6624	9.43267	169.202
CPC45328	146.255	73.7128	104.326	173.253	221.64	191.191	83.8821	118.692	115.556	12.0016	10.477	379.579	135.917	506.211	136.964	76.1768	25.7386	58.2196	12.7982	144.149	105.866	56.287	100.321	88.9198	56.5529	487.505	159.492	43.3455	80.5571	308.545	119.307	42.6228	504.441	156.011	88.0053	9.53518	36.564	132.019	42.352	75.6696	99.4621	208.169	160.566	122.048	193.166	88.8866	68.1324	121.195	68.4365
CPC45361	1220.62	591.361	1361.54	1669.79	1695.69	1279.58	199.224	1412.74	925.747	478.68	495.079	490.57	550.943	641.196	1503.47	271.75	439.798	895.428	299.219	471.722	1214.46	1908.99	1245.02	146.936	1097.26	626.914	2400.36	360.117	747.848	399.863	1652.01	211.585	685.847	1483.86	833.022	273.227	379.499	2388.01	614.991	187.507	1274.86	1315.73	152.719	1373.76	1247.65	958.795	1223.24	1437.44	1451.11
CPC45394	271.992	427.495	248.972	379.121	392.354	348.197	242.58	183.922	264.147	65.4685	49.6182	190.095	165.726	270.435	105.497	318.915	77.4589	454.467	14.8767	12.9131	193.596	118.418	169.153	393.488	106.643	232.284	485.249	242.431	221.165	186.766	197.969	87.964	244.357	147.434	133.744	407.353	551.891	423.798	682.024	24.0878	209.785	241.828	303.96	122.162	401.066	44.7407	206.029	300.289	170.796
CPC45423	661.33	719.175	534.426	213.372	618.398	418.684	628.586	542.058	575.783	141.383	131.811	524.609	1045.79	447.794	101.184	127.778	142.099	565.135	988.276	2138.25	504.917	101.922	380.693	3284.75	148.184	572.514	671.362	556.43	373.163	394.564	600.75	648.846	363.775	108.76	491.223	1006.22	919.333	666.593	1728.41	3476.22	437.073	392.019	1524.36	109.48	443.554	50.9743	68.9755	340.743	212.486
CPC45439	162.922	159.777	240.219	340.206	589.902	227.071	217.977	192.711	257.121	26.3014	19.2742	363.439	204.12	444.341	160.418	70.228	30.8758	184.772	50.2717	50.3147	146.641	158.747	188.365	275.911	164.128	454.182	240.701	194.842	260.061	261.014	165.811	84.941	481.038	460.543	152.57	215.363	75.9667	226.789	483.26	17.5397	265.111	216.73	199.931	418.464	704.304	85.1923	374.87	259.513	143.071
CPC45482	95.5849	251.524	217.685	162.769	50.2481	60.9374	59.676	107.323	100.136	6.30003	11.4307	340.794	259.349	417.356	138.584	40.2944	7.60935	312.237	142.582	162.856	117.666	109.279	82.2569	322.677	100.539	327.553	31.1915	69.7731	59.7901	252.997	116.732	148.809	476.511	91.7953	153.604	211.219	89.203	19.1796	66.4922	43.9521	127.072	118.343	304.776	108.156	223.192	6.97578	130.508	97.7617	165.621
CPC45513	3246.65	9396.05	2880.53	2296.05	2892.04	3981.24	955.873	612.512	4004.31	966.304	666.01	850.08	4831.45	963.972	1172.38	1221.01	309.309	6613.61	114.89	346.421	823.597	370.456	360.093	30026	367.769	950.755	5746.89	625.069	581.746	532.795	624.666	592.661	739.293	950.052	3077.87	3140.53	2677.96	5627.22	3305.8	202.165	650.952	3863.91	934.17	881.379	4348.98	317.624	473.801	311.221	663.771
CPC45546	1156.99	919.656	1023.41	883.182	339.842	1078.93	196.227	1001.13	1032.5	51.4627	29.6484	318.761	664.045	427.181	473.42	306.706	106.551	698.217	902.019	600.614	1130.11	1066.55	914.465	232.522	969.814	430.63	888.835	141.947	393.01	274.872	1081.75	71.8289	490.739	285.934	919.228	145.485	341.387	790.644	186.799	77.4038	1012.98	363.724	108.422	247.828	255.968	320.02	892.76	209.681	625.994
CPC45576	1733.09	825.362	1516.68	1081.09	410.495	825.502	298.322	1257.38	1279.73	59.9341	31.3051	356.734	1949.44	537.352	592.096	451.989	120.65	652.433	4339.12	2788.73	1301.99	2696.29	1008.13	728.503	2478.71	466.19	895.15	245.355	629.184	144.673	1560.3	83.1166	410.412	410.248	1301.67	186.564	539.224	407.498	193.035	418.13	1360.17	472.933	259.298	343.941	310.648	183.7	1448.49	403.107	1186.71
CPC45612	609.436	496.671	592.373	468.161	109.276	430.038	109.429	534.264	598.702	51.276	27.3597	273.553	280.213	442.828	341.735	294.415	89.2501	398.945	913.641	456.744	637.771	595.666	331.778	109.317	585.546	406.484	378.094	79.4684	316.077	274.526	615.187	16.8518	444.76	234.313	403.321	127.085	214.214	222	91.1392	136.46	588.426	191.281	74.3844	191.704	150.22	63.3606	489.19	135.497	325.87
CPC45643	758.532	436.586	725.154	636.497	316.842	642.433	126.537	610.121	618.801	45.9501	25.5869	315.363	434.032	471.388	305.94	248.338	82.0133	353.736	919.595	469.731	626.131	560.88	365.965	265.06	472.67	445.053	352.616	87.7246	431.76	280.013	675.994	96.2022	502.016	192.769	551.133	198.793	143.808	373.081	226.596	56.986	630.599	224.511	114.151	188.92	167.902	85.7308	510.524	114.721	287.576
CPC45676	0	19.5745	13.3787	0	0	0	0	0	0	0	0	0	494.119	0	0	10.3124	14.4976	37.2665	1952.02	629.798	0	0	0	250.587	0	0	53.4844	0	581.18	0	0	231.967	0	0	394.336	0	0	46.0425	0	0	0	7.54364	722.296	0	0	0	0	0	0
CPC45690	201.929	98.6928	196.211	292.413	333.604	253.748	156.555	173.851	182.713	22.607	23.7259	322.825	236.666	460.29	255.816	105.898	48.1903	94.4828	57.5783	378.829	158.239	173.931	249.777	118.102	133.742	447.37	109.578	130.834	193.354	260.24	182.851	145.963	473.971	279.524	160.079	46.1006	111.174	137.042	57.8397	35.6727	138.988	230.085	220.19	261.462	297.518	122.952	199.363	345.694	156.166
CPC45724	189.904	92.1829	178.439	297.387	337.963	275.895	121.072	137.87	186.887	10.4264	12.52	316.062	102.87	554.284	231.4	73.7527	15.6436	88.3739	14.0648	101.535	132.071	159.422	210.454	75.3337	122.776	505.51	99.5707	87.8391	193.692	317.665	153.283	89.1345	512.597	220.282	139.658	39.4254	68.7302	137.41	57.8267	43.387	123.277	228.392	121.014	206.071	309.19	125.285	180.637	220.939	108.802
CPC45756	189.672	180.384	185.966	198.9	180.091	137.882	145.86	170.328	181.48	2.05346	2.47681	315.446	227.249	585.054	272.914	57.9747	2.2391	175.74	49.2521	468.731	192.538	147.333	247.279	185.152	206.256	519.11	106.147	83.7915	206.955	318.531	190.839	83.7444	585.792	130.901	205.004	58.236	50.2003	81.6759	4.4643	509.415	154.347	224.163	262.485	126.547	262.643	22.6507	112.904	136.018	244.419
CPC45789	268.08	555.173	199.282	111.864	190.379	254.395	93.9403	186.451	160.724	28.4957	10.5021	571.496	237.297	957.179	223.346	85.0923	9.32151	344.776	26.9244	19.101	136.168	34.3616	49.021	381.317	20.8159	758.277	319.53	48.237	42.6864	571.579	192.328	21.7507	924.238	33.3643	220.856	342.039	263.283	211.457	32.6961	33.2552	145.827	204.522	218.548	37.0527	84.4359	44.5846	47.9619	12.0457	125.449
CPC45822	296.965	330.641	330.544	191.814	161.673	131.106	72.9384	294.282	204.201	52.0636	38.6174	234.738	257.445	415.575	232.313	188.143	73.1229	337.26	80.3459	121.744	340.683	143.725	102.145	176.553	71.7588	331.108	98.7908	61.6139	145.641	218.584	310.645	130.825	415.377	97.8068	177.375	127.727	521.355	100.304	76.566	6.98762	307.618	192.621	281.27	99.9146	205.737	32.1739	108.756	131.918	121.303
CPC45857	687.288	474.857	697.217	839.689	778.397	756.365	151.063	701.421	460.916	81.0504	76.9613	372.745	701.004	475.176	253.836	145.961	104.804	500.01	238.868	322.767	698.742	457.688	450.275	566.266	354.01	507.133	444.257	215.342	427.108	299.958	710.75	92.3117	492.965	767.384	488.3	211.103	653.184	562.251	618.208	1846.47	718.97	561.24	164.128	715.315	739.793	233.166	530.169	350.873	584.224
CPC45878	73.1812	25.5434	55.5071	91.8933	160.274	97.0371	18.6702	88.8631	54.0807	30.5858	27.6939	322.825	153.76	490.577	128.977	27.8976	33.7515	28.6774	44.8689	344.492	82.9112	87.7088	100.151	48.3656	55.7385	456.127	61.7361	40.6729	66.6705	294.598	94.5334	25.5499	467.387	103.68	144.524	14.5187	138.882	69.1647	49.7077	62.2715	81.2266	72.0146	233.749	108.405	90.2597	13.0544	84.8901	123.727	66.2591
CPC45915	59.1675	30.1724	47.7566	76.1551	89.063	62.9931	12.0104	70.8871	46.1532	32.0703	29.2212	264.326	88.657	336.75	124.564	26.2937	36.4606	36.8558	27.999	187.298	65.3743	86.7509	44.1804	37.29	52.9046	334.183	39.1289	26.908	57.8206	201.11	67.7795	12.2659	327.929	102.438	103.476	12.65	87.3062	41.1645	41.5027	39.5623	59.1502	54.1178	189.089	98.9675	76.667	3.79721	109.794	98.7826	73.867
CPC45948	58.3114	29.783	42.1625	63.7127	137.078	58.5937	16.4467	96.2908	45.7062	13.9793	9.59223	371.591	135.257	614.93	173.451	11.4499	10.7311	33.9933	24.385	147.396	94.6526	64.1692	84.2235	50.5868	42.2089	566.423	71.4556	36.6667	76.1658	332.597	88.4771	76.9084	600.729	51.6009	162.883	26.8939	61.5415	73.7678	37.2803	67.1215	78.078	55.9227	153.436	57.8733	70.6942	3.79119	76.1295	79.1478	88.4997
CPC45980	73.4172	32.9507	41.3011	82.9605	135.161	99.88	20.7219	79.8273	45.2942	85.9513	86.173	311.26	253.77	384.127	29.25	9.9485	60.2006	23.655	18.3207	153.713	75.1923	99.4418	26.2225	223.918	31.7754	375.447	44.9231	19.9734	28.4855	238.039	61.9584	17.7566	382.487	35.3683	94.8087	62.4297	18.1242	52.3081	137.809	66.1974	61.3617	78.3431	337.176	40.0363	51.4982	7.19846	145.175	55.3066	65.6509
CPC46012	95.3253	45.136	48.1853	84.7646	131.041	110.463	37.6942	58.6327	61.7915	52.1597	37.4103	275.56	89.9961	399.706	39.8224	50.8019	38.6593	25.489	13.8046	114.094	50.9923	82.2432	58.0873	129.044	31.533	352.643	74.5522	43.279	32.7911	221.659	51.4563	27.8655	388.638	96.6284	84.7078	175.97	42.7078	61.5024	54.361	95.1876	59.2324	91.5011	194.594	92.7095	60.4961	2.92669	124.644	108.236	36.7873
CPC46040	2.95697	41.8244	10.93	2.76217	1.03136	6.91214	11.2638	1.68218	16.2508	96.6101	85.1035	196.097	43.7032	267.137	2.3311	3.88842	122.996	27.3229	18.8259	6.72093	3.23732	15.1132	2.39565	79.9989	16.785	272.368	5.04174	4.46652	14.7735	187.71	1.0541	7.28883	351.83	5.70677	3.27303	35.3362	14.4186	1.65342	8.07337	2.78601	1.51212	4.7407	189.577	6.58457	7.61791	0	23.4389	1.22853	61.3067
CPC46079	678.387	364.811	517.253	793.614	679.189	723.232	233.165	526.282	726.805	177.083	180.163	296.305	411.245	478.947	640.639	364.532	171.353	343.191	333.073	670.967	546.694	627.39	330.275	308.307	363.901	452.536	484.197	396.69	547.66	254.246	659.409	135.217	472.86	763.101	431.106	193.759	974.204	705.679	483.291	35.5792	624.607	419.435	210.277	778.303	1118.89	283.817	502.057	410.414	407.543
CPC46110	629.063	284.854	516.244	738.694	1082.7	628.234	160.132	611.809	621.938	228.417	240.989	464.895	641.47	709.298	401.608	129.438	158.925	267.923	405.194	1107.57	641.412	601.679	335.354	365.624	569.61	712.662	310.926	372.031	430.401	374.21	794.33	164.889	685.595	1165.88	471.225	278.282	1155.38	622.256	980.079	40.0934	863.18	362.41	175.825	1294.31	1263.58	395.367	705.281	454.049	537.082
CPC46150	390.365	170.605	343.362	576.465	759.238	438.445	132.175	485.775	420.323	158.267	176.037	329.124	227.423	491.161	361.31	91.7537	132.031	165.31	234.503	651.31	530.17	519.175	321.324	150.553	368.605	508.166	276.673	291.927	429.893	261.455	624.194	157.164	493.175	814.433	341.918	222.276	726.231	559.436	551.648	94.8152	589.712	221.445	135.415	894.017	874.358	174.838	373.296	318.7	340.01
CPC46187	501.109	227.789	444.113	622.188	765.243	435.849	167.237	478.376	479.143	164.634	165.385	404.635	418.755	613.667	334.915	148.454	151.714	209.038	390.149	1218.54	512.67	682.389	337.784	362.45	477.068	621.242	264.295	300.405	425.385	317.419	651.179	148.669	626.279	739.983	317.412	381.461	708.398	451.128	459.283	45.7519	603.437	276.2	142.158	807.786	1093.24	91.8226	606.055	378.345	551.912
CPC46220	652.406	414.23	573.741	814.546	825.833	544.864	245.707	544.068	614.613	98.559	86.4043	337.186	725.105	546.227	284.996	212.576	92.1697	390.211	593.468	2614.76	561.515	737.479	410.179	870.868	409.658	511.365	302.289	375.32	447.88	305.721	678.414	249.859	542.7	613.441	433.14	644.336	713.361	549.753	443.928	315.141	615.598	376.642	206.855	638.453	1398.61	64.9148	675.14	439.806	698.947
CPC46253	164.5	217.648	142.037	133.587	82.8124	217.233	195.872	139.925	228.289	30.1494	25.3623	282.479	213.088	439.707	39.5724	54.9142	16.6701	116.905	51.5665	132.657	157.094	122.044	137.032	690.415	137.159	438.911	57.0959	188.31	20.9223	248.5	180.136	330.983	389.637	85.9282	198.183	220.44	230.948	116.899	111.865	15.8372	112.997	161.018	298.822	88.1365	72.496	16.6046	149.894	102.136	169.652
CPC46277	38258	96708.4	16055.8	14592.7	42496.2	14454.7	102588	182.969	45315.5	139831	154391	193.901	6451.22	315.256	96450.9	113936	57504.6	27705.1	193.443	3997.44	762.924	24236.9	14331.4	49267	2774.08	367.074	19281.5	100541	9309.79	208.336	70.9754	370575	541.761	33231.6	8079.08	107278	72738.7	11776.3	2399.17	670.996	300.224	67662.8	10040.3	39493	25796.2	195.516	4370.42	74851.9	1471.25
CPC46293	2.0876	431.827	26.8479	2.7001	0	2.62765	462.515	0	130.685	54.2812	41.4131	0	564.743	0	0	51.314	44.2335	34.5944	0	0	0	0	0	211.821	0	0	0	114.733	0	0	0	60.266	0	0	0	359.644	15.6606	0	0	176.114	0	3.8618	328.872	0	21.631	6.81562	0	4.90378	0
CPC46327	0	548.048	293.347	0.10403	0	0	72.6266	0	160.796	0	0	0	494.482	0	0	119.598	0	397.388	0	0	0	0	0	200.23	0	0	0	90.2779	0	0	0	0	0	0	0	83.2951	0.0905063	0	416.261	958.2	0	0	192.677	0	202.803	0	0	25.3094	0
CPC46361	0	12.8247	34.6178	0	0	0	17.4321	0	17.2425	0	0	296.426	49.1749	0	0	23.3482	0	13.2898	0	0	0	0	31.2987	44.64	0	385.113	0	18.2726	0	268.95	0	0	0	0	0	17.6929	0	0	0	165.449	0	0	223.049	0	10.3405	0	0	17.7529	0
CPC46375	0	15.9288	49.6717	0	0	0	26.9607	0	24.1993	0	0	167.839	36.455	0.912214	0	49.3889	0	29.0621	0	0	0	0	23.2656	41.293	0	236.173	0	23.1948	0	133.829	0	0	0	0	0	30.1397	0	0	0	39.8335	0	0	137.579	0	20.6974	0	0	27.2591	0
CPC46404	0	17.0656	59.9862	0	0	0	42.6171	0	23.1889	0	0	360.371	102.569	0	0	11.5594	0	27.8487	0	0	0	0	14.2435	97.3751	0	826.217	0	30.9821	0	451.732	0	0	0	0	0	80.3301	0	0	0	198.774	0	0	476.259	0	16.176	0	0	20.0869	0
CPC46435	0	9.12206	31.3963	0	0	0	16.2715	0	15.4939	0	0	232.288	89.549	0	0	13.9024	0	11.1644	0	0	0	0	11.4203	104.1	0	353.309	0	8.87186	0	173.996	0	0	0	0	0	17.3406	0	0	0	53.1251	0	0	477.326	0	5.62026	0	0	14.3974	0
CPC46471	0	6.14801	21.4887	0	0	0	19.9754	0	3.32969	0	0	157.71	30.3148	0.541286	0	11.4458	0	9.33051	0	0	0	3.19204	3.96262	44.8704	0	215.029	0	13.4653	0	151.429	0	0	1.01475	0	0	16.3037	0	0	0	20.8118	0	0	294.345	0	3.57118	0	0	9.60335	0
CPC46501	0	16.9958	32.9128	0	0	0	31.5963	0	10.4778	0	0	131.361	13.2416	0	0	26.8617	0	25.1667	0	0	0	0	16.5495	15.9556	0	115.197	0	17.1419	0	144.081	0	0	0	0	0	16.7524	0	0	0	25.6615	0	0	116.821	0	0	0	0	13.4376	0
CPC46527	0	4.88506	14.234	0	0	0	42.633	8.4382	4.07587	0	0	0	41.1046	0	0	19.0988	0	10.2793	0	0	9.47281	0	0	42.262	0	0	0	22.8718	1.80122	0	6.60947	6.85544	0	0	0	42.3584	0	0	0	5.24071	5.05674	0	272.899	0	0.682377	1.22957	0	12.9029	0
CPC46557	0	2.61221	10.7123	0	0	0	19.57	0	0	0	0	0	36.6335	0	0	4.12858	0	14.9197	0	0	6.87454	0	0	20.0645	0	0	0	9.48478	2.61433	0	0	23.217	0	0	0	26.4837	0	0	0	0	4.28136	0	51.0303	0	0	0	0	11.7397	0
CPC46585	0	0	9.75613	0	0	0	0	0	0	54.5375	45.4782	0	0	0	0	0	10.572	0	0	0	0	0	0	0	0	0	0	0	0	0	0	0	0	0	0	0	0	0	163.944	161.642	0	0	61.9669	0	0	0	0	0	0
CPC46617	0	10.283	36.8982	0	0	0	83.4578	0	2.03768	10.6406	17.5511	0	10.8156	0	0	32.5045	11.424	15.9065	0	0	0	0	0	30.6065	0	0	0	47.8381	0	0	0	0	0	0	0	68.4166	82.864	0	47.4523	34.9337	0	0	175.772	0	4.26432	0	0	18.2929	0
CPC46645	0	4.38765	32.9875	0	0	0	40.9063	0	2.31854	5.58796	7.98812	0	57.43	0	0	13.8693	1.62483	13.9223	0	0	0	0	0	119.08	0	0	0	23.8969	0	0	0	0	0	0	0	74.1398	12.8571	0	0	790.007	0	0	461.902	0	0.970418	0	0	10.4071	0
CPC46670	0	194.52	195.058	0	0	0	158.317	0	175.567	11.3017	8.23959	0	126.441	0	0	45.4422	16.5626	189.897	0	0	0	0	0	115.058	0	0	0	99.2413	0	0	0	0	0	0	0	394.065	23.9234	0	0	139.883	0	0	309.732	0	189.36	0	0	49.1872	0
CPC46699	0	54.151	114.784	0	0	0	47.5507	0	114.265	0.698967	2.74777	36.5864	86.2032	0	0	11.2764	2.84538	57.4682	0	0	0	0.280951	0	56.8266	8.85026	0	0	34.8732	0	0	0	1.62597	0	0	0	139.804	1.34019	0	0	8.70093	0	0	103.336	0	108.518	0	0	19.321	10.5801
CPC46736	0	48.4625	104.522	0	0	0	27.5215	0	76.9686	3.2003	2.3283	0	122.083	0	0	26.8081	3.58932	51.9415	0	0	0	0	0	68.5202	0	0	0	15.6413	0	0	0	0	0	0	0	91.6701	6.18004	0	0	24.3907	0	0	233.175	0	80.7458	0	0	23.2587	0
CPC46772	0	92.4377	116.851	0	0	0	48.5436	0	92.3338	5.02905	5.14677	0	93.3868	0	0	33.3328	5.38398	88.3348	0	0	0	0	0	49.7702	0	0	0	36.6592	0	0	0	0	0	0	0	107.138	15.2529	0	0	17.6833	0	0	263.564	0	81.5794	0	0	29.4431	0
CPC46809	0	12.6127	37.981	0	0	0	8.57739	0	20.2896	1.77819	2.35132	0	52.0846	0	0	7.72357	1.13751	22.2403	0	0	0	0	0	21.6636	0	0	0	5.32312	0	0	0	27.8181	0	0	0	35.2711	4.29595	0	0	4.42709	0	0	270.03	0	18.4666	0	0	8.36653	0
CPC46833	17.1596	620.483	19.5684	9.00033	11.6662	23.3807	182.463	264.041	157.464	39.5745	27.9388	181.234	89.9392	290.883	31.6036	165.194	20.3567	38.3736	72.9331	188.546	350.514	21.6914	57.9877	708.766	66.4835	307.905	89.8853	122.807	9.78051	193.061	28.6552	16.1162	330.497	138.337	87.8442	1076.13	41.0532	92.2808	267.386	5.70618	156.323	13.5935	225.214	136.824	21.9856	11.2579	48.8793	22.646	50.4799
CPC46862	8.74199	169.301	12.9515	3.38463	5.89766	18.4185	115.723	90.8921	72.6727	15.967	12.2838	252.146	31.6747	354.368	11.1876	52.4871	8.93116	12.7544	34.7266	56.9949	111.954	8.52463	29.0755	229.648	55.559	333.422	65.1131	72.2792	6.03426	179.419	9.84107	4.46569	362.499	109.157	29.1383	943.851	23.2767	79.2076	364.853	9.10359	48.5081	3.87268	148.945	104.813	15.1132	6.86533	28.4473	9.46242	42.927
CPC46902	18.6643	204.179	22.171	8.52365	10.9584	27.7126	153.081	186.226	76.5889	18.2391	15.2355	292.56	72.2703	419.287	14.7547	25.7253	9.84012	28.3603	85.2671	152.511	193.743	12.8076	57.1247	503.626	40.0241	407.769	87.9266	105.252	10.246	252.009	29.6694	16.997	403.69	110.502	41.9744	951.495	28.8197	100.421	408.803	28.5271	104.282	7.24805	284.264	104.689	19.1573	7.28898	26.3014	10.8993	44.525
CPC46937	123.086	137.841	130.37	133.232	30.8251	42.954	82.1775	89.1042	108.489	147.116	127.244	291.198	27.2265	528.339	181.249	131.174	162.842	140.454	11.5013	18.5626	104.739	118.515	99.2481	41.0086	75.8593	480.302	94.4896	60.7994	94.7214	248.638	58.2263	11.8629	570.276	335.817	90.2134	260.8	66.1342	30.3351	64.5045	13.1909	99.834	90.9052	88.4947	355.795	283.395	6.9634	183.11	496.966	83.8553
CPC46971	118.526	82.6785	94.4653	92.2652	141.405	56.6723	72.6372	51.082	69.0871	53.5997	65.9675	311.813	97.0888	525.741	170.42	112.961	123.945	43.1445	104.377	301.601	74.3849	131.944	88.7518	129.307	47.2631	504.691	70.4259	55.1573	103.183	331.148	46.9469	33.2004	508.204	367.219	79.7963	162.849	56.5546	55.4803	34.9353	82.9094	66.2235	69.1	283.786	409.298	278.256	23.819	108.187	224.584	93.4972
CPC47005	47.2477	29.8681	85.4813	95.299	183.768	44.7087	65.9937	61.2661	23.2864	6.1468	8.21393	280.995	54.541	468.972	99.9861	27.196	22.8467	28.099	19.0617	100.511	74.4616	69.7171	71.9257	40.8332	35.6613	455.145	50.7436	17.2706	161.502	305.725	65.0936	8.39288	489.877	114.549	90.7702	27.303	47.4506	67.8338	27.5444	14.2578	71.9392	37.3623	340.705	106.035	304.553	36.518	84.766	343.805	85.2925
CPC47038	0	0	0	0	0	0	0	0	0	0	0	0	0	0	0	0	0	0	0	0	0	0	0	0	0	0	0	0	0	0	0	0	0	0	0	0	0	0	0	0	0	0	64.7136	0	0	0	0	0	0
CPC47062	1939.31	4925.86	2102.23	4636.73	6403.28	2275.09	478.129	662.864	1287.25	170.748	166.294	274.966	1618.51	491.393	1381.94	5454.39	492.425	3858.08	77.7996	1121.85	721.828	2831.99	1212.35	2187.28	1570.68	487.135	2500.3	544.212	1484.6	364.615	804.419	151.564	541.416	2633.05	1321.7	1548.72	625.294	2306.82	1047.79	1505.79	881.418	2349.25	512.249	2604.3	4727.75	2705.7	3549.52	1640.04	1271.23
CPC47092	369.059	224.579	351.845	309.258	908.077	311.673	242.676	283.437	212.371	59.0436	43.1612	266.998	564.036	436.939	192.751	522.426	95.652	291.728	33.8851	1082.82	249.957	597.785	432.672	1150.62	376.416	406.054	227.644	146.472	297.673	242.812	309.042	127.093	432.836	311.64	318.224	165.577	140.262	127.46	34.8228	21442.2	248.183	389.469	376.383	331.146	524.933	157.166	746.84	125.373	636.141
CPC47127	860.8	970.015	745.857	581.731	985.054	781.544	531.597	575.403	578.506	573	551.52	332.224	742.502	581.948	299.637	473.239	766.653	852.859	44.4615	772.528	544.825	549.651	642.347	2104.05	168.3	517.946	955.56	294.449	264.941	382.453	517.164	282.412	518.366	237.974	308.539	474.329	1625.14	857.188	1043.02	185.43	608.488	744.196	489.985	233.526	946.798	217.838	441.266	289.108	265.551
CPC47161	290.199	165.292	274.282	340.849	196.298	279.81	131.67	154.647	91.3246	27.0021	23.0458	399.031	804.762	640.717	291.174	89.0649	58.8863	252.016	64.2479	114.569	155.461	102.609	176.027	1407.18	69.5563	593.736	416.907	178.53	79.8512	392.248	124.666	104.448	593.029	179.34	147.447	184.904	260.979	296.553	146.931	1722.98	211.298	180.619	302.465	170.793	270.249	5.6701	114.816	73.3445	120.033
CPC47193	43.9245	24.5171	31.2545	47.0102	48.9062	30.5709	12.7495	43.0386	22.2717	7.25055	5.51677	276.256	41.2076	430.871	34.2903	12.481	14.0778	25.1739	12.5115	74.2503	42.4102	14.5248	38.6263	54.8729	18.4523	456.207	46.6669	11.0025	45.1223	269.227	41.624	7.54915	457.113	38.9475	30.5748	32.8162	25.831	45.4498	29.8309	36.1859	29.7234	29.407	145.897	37.1583	36.9215	1.90291	23.095	18.9142	28.3731
CPC47226	539.523	86.8487	42.2335	491.704	143.673	270.252	114.433	42.4676	63.6218	362.922	359.53	295.418	50.6242	439.532	263.391	252.712	302.902	50.1292	16.0389	45.2463	55.0441	387.085	137.707	189.851	13.4334	447.61	208.219	187.355	184.464	215.244	44.2156	889.384	439.9	462.855	296.861	1498.37	37.9561	162.684	174.55	2.88551	62.8189	342.964	268.25	497.5	131.03	27.9262	276.746	500.375	28.9261
CPC47248	189.466	325.403	140.692	146.134	57.8993	173.138	369.508	335.056	203.539	29.8793	22.5999	283.641	182.086	568.5	474.526	235.941	87.8332	342.032	17.8493	8.19429	324.782	154.238	538.891	465.327	233.216	510.821	662.721	179.415	461.562	313.514	171.02	112.829	536.611	385.626	339.542	2989.12	45.9105	380.677	172.036	0	278.45	172.408	137.077	311.846	209.404	1.02465	249.846	34.6646	408.435
CPC47282	28.3793	323.42	59.8209	21.7941	28.696	51.0299	156.486	169.053	121.833	43.8064	19.5307	275.395	44.8945	416.592	45.7401	92.759	21.1875	91.8527	4.20319	0.620229	194.188	11.8549	47.7528	348.433	44.3569	417.805	290.327	73.5751	18.178	262.311	19.7469	9.83731	424.716	28.8899	22.3945	324.559	34.7617	180.81	78.7876	16.1974	140.52	32.6803	127.145	22.2398	61.4628	2.80494	25.9562	10.5437	28.2879
CPC47315	28.5094	53.402	59.0776	35.5548	25.8487	45.5335	48.5051	181.25	45.2815	10.7552	9.6658	319.638	248.706	566.359	32.3006	9.81411	17.9362	48.9428	99.6904	9.49938	144.786	12.9692	58.0459	97.1085	15.7132	540.411	131.195	51.8568	56.8012	335.698	80.9848	23.7315	505.917	64.5277	55.6549	106.394	22.0169	70.3587	71.8277	5.06283	92.4098	57.7201	344.506	78.5747	41.8602	3.06858	31.2355	7.25572	35.8983
CPC47352	1173.28	693.835	410.717	180.859	386.973	250.871	863.024	248.753	973.666	1691.99	1637.75	377.718	125.225	766.225	2075.55	1504.72	1305.7	353.784	80.4203	39.5565	328.672	1160.05	542.84	548.694	377.195	760.626	612.015	1397.65	836.9	499.78	270.906	420.946	932.756	3204.41	302.714	3407.09	638.229	138.671	100.972	5681.65	433.117	1268.13	282.871	3043.15	531.624	8.65601	827.707	1668.46	316.724
CPC47382	10969.8	9887.23	3486.87	7570.95	3232.63	7328.04	2915.94	1133.27	8791.5	16594.2	18404.9	408.845	630.096	624.718	8143.61	15837.2	14046	4063.12	278.552	23.7868	1663.64	2202.4	1480.38	1071.45	913.765	814.454	2671.21	5600.76	1999.96	199.303	969.229	10923.6	767.312	13953.6	2043.41	9554.01	1959.57	2709.67	2526.6	425.964	2199.55	15934	1394.83	14826.4	8714.69	37.4773	1104.96	14255.9	729.044
CPC47419	169.467	220.696	95.8468	68.3972	15.4196	83.9649	273.653	89.5964	116.621	63.4361	57.5491	206.558	64.4797	410.764	31.0397	64.1903	18.7293	179.447	48.8017	46.0546	126.042	64.7263	44.7708	116.543	114.067	493.43	106.785	221.201	245.417	225.514	87.9906	18.7298	462.036	89.891	109.228	499.167	148.203	56.3919	79.2111	41.6529	122.456	82.3943	134.73	71.9872	84.4031	1.83236	105.128	55.1024	68.7435
CPC47436	69.339	21.6343	110.899	91.0844	4.53466	20.2606	99.0482	11.0942	40.0124	27.5527	14.7702	219.466	70.7929	356.821	5.12463	39.8916	88.1276	54.9176	26.701	26.2669	14.2337	199.347	21.0661	160.635	228.107	195.516	317.731	52.3686	685.642	235.804	0	24.0354	250.85	121.872	156.242	511.789	79.2437	72.6966	17.7483	0	19.2065	58.3623	164.357	121.593	52.6336	0	164.888	86.4249	239.601
CPC47469	29.7397	33.2058	37.8549	31.0912	27.6522	39.442	20.9389	45.6275	40.0391	3.10234	2.45084	181.71	127.656	290.753	16.3538	9.32102	1.7092	36.3688	20.3171	24.0496	39.4761	9.05707	44.1935	154.018	18.1299	234.627	39.0157	19.7843	7.18545	121.574	34.7161	12.2496	276.502	6.45756	42.6893	86.4383	19.16	36.8342	27.4516	36.5861	26.4238	32.1652	157.788	5.24991	35.388	0.919695	17.5886	3.45711	15.3349
CPC47500	148.237	57.52	61.2385	89.4164	179.108	91.6787	33.1481	40.8414	80.6635	183.138	163.122	226.027	172.19	378.565	135.202	82.1684	57.7578	32.6419	35.2224	315.273	65.4986	77.2934	84.0139	231.102	16.4654	348.633	83.8718	26.1064	61.4412	210.989	58.2934	98.3135	333.472	258.414	88.2948	364.476	62.3961	56.3117	42.197	41.3362	63.9068	124.69	165.669	259.782	85.1376	1.76333	56.9068	121.381	27.564
CPC47535	504.705	221.882	191.758	333.52	804.849	242.14	103.492	214.4	351.744	812.713	841.299	446.45	1234.38	650.254	648.292	327.497	240.39	174.557	92.3381	968.483	342.634	298.51	128.562	1662.03	102.359	484.732	244.258	73.24	117.454	239.842	234.128	884.168	666.215	529.864	173.555	1180.54	314.343	183.006	153.444	0	301.297	460.054	1815.01	478.507	292.009	4.38476	188.676	273.33	152.315
CPC47566	28.2326	857.341	126.308	36.2761	6.25159	78.3187	2258.75	2000.82	210.759	3.35161	1.46398	261.033	196.834	461.378	4.32901	216.439	6.93019	69.9582	1.01049	0.532533	587.149	11.5259	285.867	801.074	163.947	409.6	2117.65	172.352	64.577	250.719	82.8532	35.5181	441.515	2.00249	70.0214	103.512	2.28491	851.882	11.0347	770.858	872.715	118.098	75.5288	1.40867	142.925	390.228	40.1151	43.3662	24.612
CPC47607	5.88494	1.74872	8.24694	6.47892	6.70766	2.94782	2.09615	0.17935	9.14823	2.67252	3.1041	77.5473	188.343	129.789	35.2921	1.93468	3.49695	5.65975	11.9136	26.7519	0.690311	1.87989	34.7369	28.2071	49.4573	123.269	0.716717	3.17474	0.52504	57.1805	0	1.55424	150.045	13.096	7.97629	6.64846	6.1491	2.1154	1.29114	19.0104	0.0716526	6.0653	321.119	9.54763	4.17705	0.975673	0	5.5013	0
CPC47642	8.04792	13.6807	12.4278	16.7205	12.8858	15.6502	10.206	1.8945	28.0018	2.05845	1.57639	98.3771	43.8763	135.194	7.13757	2.91946	2.05214	6.26419	5.98444	40.3691	2.12678	23.4921	16.5253	19.5089	11.1702	127.158	11.8885	4.50627	2.36863	80.5338	1.43446	5.13049	128.063	14.3843	11.0584	56.0364	3.80588	8.49583	3.9779	7.0597	0.851483	30.9664	189.448	13.9043	21.1421	4.09485	62.6933	13.1873	15.535
CPC47675	1.80802	3.58171	5.28772	2.47306	1.10359	6.38991	1.32377	6.97954	8.17629	0.821076	1.12484	184.992	173.694	108.696	1.65441	0.339651	0.397912	2.79578	6.57773	3.52242	7.58788	11.1661	35.1554	18.8727	44.6511	216.063	3.04605	1.23547	0.788614	150.69	2.1791	8.35636	103.271	2.801	17.7256	4.26676	1.41689	2.96071	1.85116	104.643	2.93517	5.963	182.62	2.32939	1.75861	7.07993	28.2537	0.831665	11.0672
CPC47708	118.14	65.0638	29.8812	57.8539	312.703	77.9405	566.255	27.062	118.312	2292.7	1940	289.519	67.2596	324.909	273.091	41.5286	573.768	16.815	125.478	706.072	28.9576	505.67	156.474	95.4007	171.988	350.581	117.783	289.24	168.462	249.617	47.4456	2315.28	316.898	2419.45	782.604	437.233	886.54	125.457	222.127	13.3799	54.4198	66.1819	380.983	2536.08	48.1762	66.515	330.957	1537.96	78.3643
CPC47741	94.3617	66.9063	35.5452	48.2548	34.9545	64.201	8.30041	30.2692	52.4646	24.9972	25.6268	387.425	63.4902	667.537	14.9152	11.7746	19.7364	24.8211	135.374	84.2771	33.1793	28.3828	57.7553	92.4378	19.1933	612.744	31.5615	8.84336	17.4929	274.834	65.3117	59.5291	575.881	74.63	45.5802	76.9832	13.2243	50.982	33.4972	176.19	43.5579	60.9551	291.073	96.1665	21.1033	30.7177	40.9474	45.2855	19.0404
CPC47767	28.4673	22.1323	22.6904	14.3858	14.7717	7.09082	6.01181	8.76109	15.0807	9.14839	8.48292	138.424	28.8601	190.522	7.24305	12.2736	7.76465	6.28348	28.1782	40.3073	8.68571	19.3799	6.80559	86.4909	5.05729	202.648	5.56992	8.45905	11.2694	99.4551	10.6471	26.3142	174.084	32.4238	9.07669	72.8273	1.99114	2.54424	6.21155	54.0828	15.353	19.7523	353.979	44.2698	5.66791	0	8.87807	28.9382	4.51529
CPC47802	82.8397	47.565	234.99	103.68	55.8124	22.4405	66.2488	111.097	30.446	13.487	15.9305	181.041	19.6339	267.175	67.825	43.8291	32.7027	97.3904	20.7349	31.5447	68.0204	241.607	51.9087	22.7482	192.034	257.916	56.8289	19.2257	151.523	116.404	26.9159	82.7558	285.818	47.4631	136.927	44.3565	21.1699	21.8937	13.6943	699.405	98.4772	35.2779	108.698	41.289	132.433	10.9444	264.709	34.3502	157.141
CPC47833	125.312	193.685	355.786	178.149	19.8599	31.0032	71.079	0	62.7358	0	0	0	59.7676	0	166.841	93.2183	0	314.41	18.034	37.4221	0	279.917	31.1242	53.1949	256.303	0	0	44.2126	0	0	0	27.9017	0	108.692	0	124.417	46.274	0	0	2.58542	0	54.1122	218.051	102.045	188.855	3.94283	282.767	59.2841	159.299
CPC47881	79.0896	67.9501	68.197	71.9722	209.592	113.288	80.9145	344.234	125.578	147.344	127.697	290.754	309.952	480.73	193.847	50.3058	126.346	55.1506	1012.98	239.685	357.647	343.542	262.224	157.952	579.592	501.772	226.095	167.187	121.872	222.187	381.842	96.947	508.667	736.764	190.855	52.1212	350.545	284.089	544.391	18.2243	249.7	68.0165	292.266	707.96	84.2389	71.4054	231.005	192.603	297.058
CPC47915	92.7468	86.8817	86.7174	96.9784	207.565	117.96	87.5182	174.265	152.091	111.903	92.7905	268.431	186.798	437.72	133.478	57.3676	92.3654	62.2312	978.621	334.149	176.911	152.176	217.689	87.825	370.131	422.198	138.812	170.442	100.397	223.686	204.167	88.6244	438.71	503.877	206.626	48.9111	275.041	192.524	483.386	229.97	145.275	86.1306	163.699	512.217	106.903	42.3762	189.098	234.43	185.15
CPC47961	81.7439	90.0401	83.4935	70.9399	153.797	66.2009	75.8713	108.547	121.035	66.1655	63.2698	128.959	243.928	188.165	65.7621	34.2592	55.1826	69.5042	1163.26	349.858	128.41	106.606	159.969	114.054	427.817	213.542	72.7455	163.465	61.0415	110.957	128.291	194.996	209.617	188.557	144.804	59.1672	240.571	94.1288	363.287	273.687	98.9938	65.0367	298.303	177.283	83.1505	9.72278	165.542	160.915	143.456
CPC47996	637.073	1499.9	1012.81	692.841	335.741	920.337	258.296	398.137	995.67	473.038	406.788	414.917	1132.21	531.777	404.626	605.383	386.851	2062.48	452.684	63.4166	483.651	5555.6	1491.9	1040.14	7165.39	594.417	1345.24	257.551	1107.44	267.081	514.989	240.713	667.939	382.059	1164.74	683.186	844.639	1467.8	2110.76	12215.1	394.216	936.384	1360.49	380.028	934.443	66.8164	2211.62	213.487	2960.91
CPC48021	138.742	197.578	132.414	108.139	74.4288	94.0582	183.838	113.89	243.902	42.171	42.2158	327.687	186.774	543.118	84.9573	110.451	84.1419	171.708	145.226	59.6382	108.085	221.389	154.98	184.642	376.476	510.872	242.372	129.529	167.162	239.278	119.14	23.1701	535.961	200.293	155.206	123.341	130.266	106.41	88.2481	113.112	149.994	242.6	111.98	162.75	133.28	3.937	449.666	107.979	418.185
CPC48052	1770.45	1067.76	1505.88	2359.71	4916.55	3667.7	2088.11	3143.66	1886.45	4389.22	3834.13	325.334	1397.3	541.563	1831.56	515.493	3058.38	765.141	606.429	3341.18	3224.26	2341.54	4255.11	651.287	878.624	536.644	2628.39	1318.87	3377.06	244.218	3547.42	629.542	552.514	4035.13	1801.36	430.349	2542.23	3348.07	2143.35	136.751	2846.05	2327.32	233.559	3694.54	2630.6	6221.21	1908.65	3312.58	2811.77
CPC48089	513.775	377.527	423.316	552.522	1253.93	1217.3	689.312	1936.83	661.482	2304.69	2084.18	293.178	978.878	505.853	910.715	75.746	837.471	221.687	814.422	4100.94	1873.85	681.073	2117.61	250.288	484.047	534.31	715.902	175.128	1615.92	228.364	1926.77	52.4033	483.919	931.808	874.482	354.272	1334.25	1064.4	1018.34	164.896	1575.33	706.183	127.744	945.845	372.211	3730.02	398.251	843.039	1701.36
CPC48125	530.15	397.248	442.605	626.596	1358.31	1319.61	697.458	2283.54	682.918	2725.11	2388.06	349.674	1974.37	531.595	1193.57	75.5766	1063.8	244.968	1809.68	11343	2271.19	1232.59	2172.32	423.624	684.126	590.389	651.844	169.638	1918.69	262.441	2137.25	54.6274	577.966	885.559	939.978	495.939	1330.54	1041.68	1262.75	642.337	1643.11	726.716	358.144	951.303	390.827	4176.23	562.133	864.804	2646.18
CPC48161	454.463	407.755	376.155	545.217	909.408	1161.83	703.997	1465.27	574.192	2509.49	2387.6	263.077	861.515	423.885	945.148	63.0509	1035.44	233.51	646.365	5137.27	1443.25	870.529	1731.8	336.401	469.278	435.818	516.207	124.567	1612	212.183	1485.46	40.2723	482.207	445.518	699.309	656.996	1092.42	762.448	741.561	298.092	1041.04	695.938	166.418	466.217	343.914	2510.25	464.846	560.917	2054.77
CPC48202	1464.54	1275.76	1109.81	1436.43	2677.38	4207.11	1562.04	5191.94	1771.15	9167	9041.28	422.244	2620.06	679.195	4414.1	394.674	5013.81	821.584	958.561	5351.04	5515.55	2670.81	5439.83	1591.79	1332.33	710.301	2891.74	443.249	2314.99	294.334	5318.67	226.995	698.679	1355.03	2187.85	3553.36	3401.07	4387.34	3575.64	200.593	4337.59	2803.85	199.876	1320.77	758.682	10933.1	1232.88	1401.71	5975.17
CPC48236	535.906	692.874	408.784	361.299	736.289	1705.52	430.996	3054.91	1071.84	621.678	718.964	374.003	1816.34	556.372	3256.52	118.714	196.329	346.557	1658.28	5559.75	3053.46	1163.74	1768.98	1445.8	490.836	618.286	1198.63	76.8169	432.988	265.897	2504.47	108.541	581.066	173.048	804.731	2268.57	1145.39	1818.48	2332.37	347.366	2516.11	743.304	197.24	153.371	286.092	1262.63	637.86	185.962	2288.12
CPC48270	189.676	130.887	77.1633	127.496	213.461	158.129	161.444	189.134	106.545	555.033	371.149	673.636	219.77	500.554	127.204	12.7328	148.107	57.5692	187.473	767.569	199.818	1236.38	338.503	869.549	1612.76	495.934	109.008	124.621	108.461	401.758	182.704	339.134	506.73	301.554	609.966	798.037	217.963	111.251	538.874	10781.8	185.037	145.582	358.599	319.967	44.9601	27.4443	1983.35	176.484	2750.03
CPC48306	112.717	73.4387	78.1976	105.889	152.445	161.616	132.873	24.3553	124.511	96.3276	95.824	247.165	66.4066	400.436	84.9556	48.3995	87.8875	43.3211	19.0024	65.0658	32.087	93.0781	119.275	226.397	49.3293	375.727	50.48	100.895	25.5399	224.836	28.1847	64.5784	404.391	216.152	91.1794	484.211	103.548	50.3072	86.0096	44.7921	39.5018	125.474	198.025	222.769	164.902	8.41858	111.836	196.031	51.5793
CPC48335	1188.04	739.52	1314.51	1566.64	1387.07	1770.74	631.101	1252.57	743.569	637.073	595.379	278.559	1007.95	475.946	452.967	795.629	832.171	1124.15	82.7598	1005.21	1099.4	911.307	1356.61	816.918	455.936	457.485	1918.52	669.29	718.704	257.219	1274.72	530.071	500.004	1947.46	813.861	505.479	3845.66	1934.48	3018.68	276.653	1457.35	1096.31	351.932	1880.76	1158.71	752	1200.79	609.33	812.926
CPC48386	159.013	90.6031	94.7835	160.635	239.397	240.489	87.2871	178.327	188.206	315.878	311.504	182.953	307.236	361.755	398.497	111.958	192.812	73.5615	124.649	712.627	166.454	407.831	184.394	272.788	96.8071	358.264	139.416	287.766	133.303	145.94	150.249	192.534	368.171	983.555	227.061	213.644	492.126	132.342	252.958	42.0217	201.975	188.049	242.886	1018.86	154.5	48.9398	225.968	385.837	108.887
CPC48418	134.564	77.2261	60.5732	142.014	240.628	205.566	107.962	130.007	149.861	319.303	325.307	259.464	260.459	452.296	182.215	78.1001	197.845	38.1767	79.7262	553.663	127.375	252.503	130.754	306.857	90.1682	437.276	125.725	268.485	162.82	199.048	106.882	157.405	453.023	1241.86	173.673	287.102	367.773	110.939	318.437	48.6591	159.486	165.252	252.604	1256.55	168.689	36.0567	277.69	495.7	92.402
CPC48452	69.8364	36.8246	50.2008	81.6758	170.774	84.3416	83.0973	130.34	72.4424	41.1211	43.4501	250.007	189.169	470.922	51.2228	31.7363	62.9962	31.6247	72.0262	277.25	121.138	119.355	76.7816	169.608	61.8153	444.48	54.5469	145.455	86.1271	231.224	98.2661	37.7987	452.249	181.49	129.701	85.8959	323.036	46.9403	85.5403	281.477	106.441	85.0719	292.355	182.597	87.996	8.66709	117.451	135.464	79.7933
CPC48477	153.896	252.088	261.754	271.72	473.845	290.841	351.317	550.98	214.036	183.293	186.999	329.97	663.79	460.377	88.8134	79.1542	289.524	180.252	111.069	233.9	433.447	227.666	539.199	1559.45	195.498	453.627	149.98	393.802	350.859	234.246	369.314	159.177	467.455	199.062	440.46	347.772	2194.52	196.415	951.123	1063.37	433.185	151.098	268.126	239.403	326.476	332.462	403.594	464.075	304.277
CPC48511	60.8072	49.8647	76.2314	77.0693	68.6402	44.85	28.7335	98.5887	66.8971	25.334	20.0442	188.296	100.837	382.77	62.2634	21.3837	33.8091	57.5005	34.0023	78.598	102.733	116.311	75.0159	33.6793	86.4344	389.16	44.8096	36.1833	71.6164	193.421	88.9066	19.6728	409.749	72.0891	156.292	39.83	105.068	27.6644	13.9609	83.8543	108.959	48.1679	112.811	70.9648	72.3259	13.5029	117.432	55.0632	122.379
CPC48533	133.458	70.7675	105.005	176.115	199.675	139.222	78.8843	149.919	91.6929	58.2554	55.6692	266.597	179.429	482.456	108.116	43.4816	93.5335	69.4157	46.8818	148.199	134.554	187.327	81.3351	99.039	122.732	451.577	88.4734	89.6625	118.428	231.219	121.423	30.9331	521.411	138.504	171.977	88.2137	99.5569	72.6754	79.5381	12.3866	183.622	122.63	138.138	132.802	118.542	51.7821	187.576	108.744	122.243
CPC48572	112.909	72.4977	91.1386	158.831	119.732	123.94	47.5868	90.2606	74.8154	32.3204	29.1807	184.533	269.733	318.208	58.4265	22.8695	51.9359	70.2127	69.8959	302.851	97.3486	146.892	45.0875	138.958	141.383	287.691	57.8607	48.363	96.841	162.567	69.8171	32.976	321.79	67.8165	125.993	63.3826	59.4701	55.4294	44.0131	52.9386	76.8635	104.751	226.138	73.8191	99.948	17.6252	173.06	72.311	164.692
CPC48612	164.339	75.0413	109.886	201.785	229.904	159.397	86.7722	132.393	102.627	21.4579	21.6786	282.297	278.452	412.025	73.6805	24.5807	52.4108	71.5565	56.6251	193.314	131.572	193.665	120.396	209.354	169.047	426.492	121.643	82.5881	149.491	240.854	99.0085	92.873	395.73	88.0843	304.003	60.4436	91.1474	111.446	99.6797	936.07	123.708	148.943	267.534	96.5169	137.591	39.7713	245.961	122.026	242.22
CPC48651	78.4765	49.6667	71.9681	92.9291	152.575	81.7553	40.6585	109.597	90.2964	63.8714	66.1492	301.911	128.724	473.576	77.0924	33.6135	77.5878	48.1848	30.3809	102.949	108.702	103.999	168.227	109.384	97.5935	465.573	68.3566	64.5363	129.4	279.384	119.705	125.205	449.739	163.794	93.3612	41.2941	312.946	78.9675	172.634	26.2399	105.61	72.1459	166.095	181.693	88.6491	33.6883	123.83	185.362	75.4367
CPC48686	49.8421	30.2638	45.8992	62.2625	121.312	47.0002	34.3251	81.7878	49.4533	23.0512	26.277	326.101	154.164	501.564	55.0329	16.8694	32.4686	29.2394	43.915	162.732	86.895	129.458	123.008	198.887	126.291	484.404	39.164	41.9442	109.432	300.269	86.9908	99.9512	501.005	78.1286	95.1228	55.5231	104.71	46.8758	105.207	170.722	84.5781	36.6203	197.59	90.7639	60.3294	5.9403	160.974	124.586	124.253
CPC48717	133.426	212.374	126.184	136.152	9.10525	86.4489	27.1202	40.84	70.7773	0	6.59056	283.289	230.142	537.352	34.2996	99.1707	2.68112	105.676	57.1878	435.121	38.1069	48.1812	63.4488	910.165	44.9041	433.475	255.934	17.5254	102.65	460.324	57.9036	2.68118	596.964	31.9882	19.2636	256.908	14.1436	81.4995	38.607	8.19863	38.5652	106.026	1272.92	26.1589	104.083	0	55.1804	11.7497	76.1741
CPC48752	86.2579	151.745	101.629	75.8497	34.5416	64.8956	43.2029	60.0078	74.5695	2.27835	2.15533	172.022	135.771	363.614	17.5361	74.6771	12.86	93.9618	33.3525	232.854	62.8652	34.4227	71.933	732.639	25.4543	327.388	234.734	23.1166	65.6129	203.016	50.3168	10.9897	353.849	24.3397	23.7595	465.164	8.9425	83.5926	24.3451	1337.04	50.3623	74.3366	223.391	23.8268	96.4952	0.503255	46.9192	23.016	60.4869
CPC48782	5.35114	8.97874	6.2382	6.87311	8.25896	4.795	16.3811	138.816	3.52903	6.04827	4.45817	366.484	23.1022	544.012	5.22042	5.04301	7.41942	2.82546	26.156	8.51388	159.351	5.58395	13.8731	36.022	9.38873	562.305	125.073	8.08295	92.6079	320.282	147.074	7.91424	563.276	6.63903	14.2155	39.8728	28.5935	144.296	151.215	3.02506	109.062	3.77481	201.978	6.01754	3.0526	2.72066	13.5733	3.05696	19.2305
CPC48808	74.088	116.996	84.0174	89.0818	120.128	85.7517	89.4304	158.146	87.7493	28.5338	25.3573	330.243	182.64	446.594	38.8029	28.4987	53.9076	83.941	58.7341	103.099	161.594	52.0715	104.298	426.732	106.114	451.921	114.108	65.4715	92.809	260.524	151.894	37.6697	453.809	55.8999	114.216	129.365	143.154	120.718	131.07	237.295	118.95	60.4636	255.509	54.0631	80.3705	49.5624	152.725	61.4731	148.083
CPC48847	163.614	165.632	258.6	228.807	313.608	314.21	132.427	425.145	233.451	85.9973	76.8066	322.288	321.945	526.421	118.933	61.3846	111.846	162.287	105.23	237.301	384.892	105.955	302.79	267.599	148.63	491.676	351.352	125.217	162.766	264.44	286.217	90.0591	512.196	195.381	515.117	128.878	355.2	405.481	454.808	135.338	263.906	153.096	141.523	204.261	264.6	27.7067	203.714	312.447	139.475
CPC48881	815.485	849.558	2190.23	2160.42	2009.14	469.151	1270.9	3501.7	761.496	3367.54	4462.79	297.472	428.766	511.815	10208.9	9347.76	7973.03	1930.25	11.4898	123.453	3071.84	969.927	2203.84	2213.59	906.323	485.316	1358.37	1499.86	2127.52	275.852	193.766	1725.2	495.48	6286.84	267.568	2204.22	983.67	649.107	3710.05	4950.49	3347.82	458.61	604.557	6186.15	6781.17	414.598	2051.54	6321.87	271.702
CPC48916	1.56131	5.29611	6.14679	0.504851	3.14176	1.26335	10.4308	9.83865	2.37616	2.29073	3.82043	183.333	45.9647	381.539	10.6871	6.00145	2.66434	2.09268	2.6639	2.36582	12.4913	2.60883	4.6705	31.7762	2.23116	339.327	6.9624	3.08403	1.3001	191.691	5.65138	5.55084	356.864	6.75495	1.9371	11.9039	6.88114	5.33887	13.0344	9.50522	6.46921	1.03977	249.217	4.89416	1.45865	0.159294	2.2848	5.76327	2.65605
CPC48955	1.94009	1.93704	6.06798	1.54044	4.73681	1.28495	9.24455	5.46329	2.55895	2.80957	2.49798	254.982	21.8828	448.161	5.69721	1.02049	2.27152	1.74146	5.9767	2.35182	7.15092	2.23108	5.02977	14.0519	1.80209	401.899	4.3003	2.63747	3.23101	251.594	6.03999	4.90182	418.005	6.49005	3.19052	11.5922	5.51842	3.79687	10.4616	1.46234	5.8204	1.61741	156.267	5.70266	3.28452	0.0428867	6.76652	2.86148	6.07827
CPC48993	259.396	252.778	343.103	358.425	125.862	261.868	288.348	299.2	217.068	34.9135	24.5011	334.335	503.482	508.518	165.285	123.793	42.4007	331.044	24.8879	4.66843	306.57	191.148	377.737	219.538	164.286	498.071	326.566	132.502	197.256	309.665	368.656	106.954	508.034	96.976	198.767	122.905	130.512	308.008	178.925	1284	283.036	283.193	419.158	79.2396	301.615	32.577	422.489	67.2015	643.26
CPC49017	80.9127	100.177	89.3832	78.8372	158.527	93.0616	112.508	90.4088	80.8504	21.1952	16.1269	316.491	92.1521	501.162	71.9891	45.3093	20.5168	88.5118	24.966	11.1459	91.4099	37.1007	98.4865	103.255	42.3534	458.485	195.717	134.305	62.5402	246.93	91.5454	44.1361	459.805	33.5867	81.0521	90.8952	88.882	155.212	159.08	6.56568	98.6354	68.3987	116.761	27.242	116.836	3.33761	49.1	67.6359	86.6874
CPC49053	63.9721	90.579	74.6546	56.5488	61.3547	64.4004	30.825	76.7896	73.4679	23.8916	25.691	258.672	70.6745	437.565	43.3456	23.3335	30.9534	91.7183	33.0444	5.35723	79.0934	61.7109	101.495	52.6069	71.463	427.352	130.23	43.3275	33.828	246.817	69.8648	21.4583	425.597	47.0088	225.246	40.7958	54.9712	100.486	25.6803	66.7473	64.9726	56.8529	135.892	44.0728	56.0493	1.81375	95.1777	24.4861	130.006
CPC49091	127.907	53.7289	171.57	103.436	68.5656	42.6803	70.9966	195.469	85.002	38.4165	35.9743	282.68	100.057	528.551	71.3036	47.5023	52.7215	150.269	391.247	31.8885	193.22	93.5708	174.64	87.4828	131.13	487.659	103.901	44.3647	70.6411	309.159	225.34	16.2411	535.494	85.2787	177.582	60.6941	46.7529	50.2035	57.0552	17.7896	194.672	82.9296	226.26	68.3663	74.7739	9.26058	153.406	48.4566	180.146
CPC49132	57.7773	33.7095	50.9299	58.0498	54.3472	38.3339	14.431	65.2466	35.358	4.51908	5.88333	280.621	52.6056	464.014	23.2944	5.87522	9.76136	55.0091	27.6526	9.23183	66.2568	31.9176	23.199	55.1593	38.9851	483.878	89.3363	11.9636	41.6849	253.233	73.3362	8.63526	435.597	26.8198	31.3101	11.9916	19.0626	73.925	42.0016	24.1091	58.607	44.1499	143.588	22.5209	51.3479	1.88549	47.3274	15.9469	65.9649
CPC49180	88.4559	33.9062	65.239	90.6571	76.9969	79.9099	36.5174	100.863	55.0242	15.9629	10.532	223.56	53.1836	357.797	66.2315	17.7781	19.9945	51.7026	47.5983	35.7037	105.3	53.3047	63.8407	39.2504	31.0955	314.77	121.513	33.5492	67.0632	180.402	121.862	12.4969	354.014	52.077	81.9079	19.1428	33.4323	120.683	58.5319	24.0199	110.484	63.1666	99.4071	40.1258	95.5328	7.04443	51.4388	55.9688	45.9156
CPC49215	237.459	110.677	190.409	273.27	325.892	240.815	120.792	183.08	149.56	49.4989	58.44	334.731	133.929	531.143	141.122	94.8476	109.798	137.155	32.0705	72.0473	192.879	170.396	197.878	105.269	100.383	525.616	300.006	101.725	160.963	275.861	212.911	61.0688	511.816	236.853	208.724	95.4618	99.7215	275.847	224.107	18.2337	209.228	206.969	130.16	209.676	256.286	31.1998	180.379	169.23	135.283
CPC49253	72.2317	54.3967	111.537	90.743	153.004	69.7036	35.5063	136.92	78.4979	38.2696	39.9083	343.017	162.8	529.498	221.531	39.2929	61.6308	70.9974	93.1918	147.057	130.246	67.2887	139.548	78.9092	64.0353	493.34	89.7893	44.2954	106.106	260.338	140.322	50.4472	483.222	150.705	159.202	67.9607	52.5308	93.1537	80.6552	401.703	106.835	61.8809	164.231	152.803	108.176	7.24665	88.6729	141.933	98.6439
CPC49290	612.916	764.55	617.95	344.705	288.309	420.621	195.893	505.027	514.228	197.621	138.945	244.083	149.813	389.037	844.192	354.313	137.738	834.303	62.9389	79.5249	555.086	144.298	157.17	210.825	142.184	399.029	996.307	187.57	225.922	208.224	587.99	461.736	485.214	430.213	504.599	625.522	157.659	559.275	117.064	31.7879	505.449	504.845	264.034	390.044	222.472	18.6452	329.835	296.701	237.053
CPC49312	65.8273	48.2645	75.585	39.4625	43.017	43.726	30.2544	73.1032	71.3008	24.5872	23.7822	240.244	263.092	370.909	242.099	34.9348	51.7548	54.9994	81.6338	401.916	72.0685	65.9574	79.6905	182.352	66.6372	371.702	212.865	25.0169	97.1673	221.098	81.337	24.7124	386.062	89.8409	89.0154	30.317	21.1119	60.0068	14.8051	576.016	59.1851	53.0512	245.508	80.2001	49.1035	4.85049	123.95	29.8118	132.238
CPC49343	51.2726	80.1174	94.786	23.0296	16.6372	18.3748	14.7735	63.5708	44.5352	3.02886	2.43553	184.821	48.7779	357.93	21.4425	14.5654	4.29347	120.27	52.3938	22.7392	76.2794	16.4356	24.3158	37.4483	45.3576	336.499	110.419	7.55587	80.3311	212.235	95.1454	3.63303	336.655	5.71356	53.2218	39.5583	10.4535	45.2519	11.3406	66.6553	55.8496	22.8561	71.6255	4.29643	35.8994	0.236949	56.0775	8.90686	136.799
CPC49376	122.616	63.4419	138.289	162.305	180.406	151.053	45.5794	119.771	81.3319	29.9126	31.6227	265.265	122.185	393.875	87.2297	9.74696	28.5715	84.8103	70.1539	107.774	127.162	124.936	129.557	69.3408	104.25	381.982	161.403	41.3302	196.455	223.106	173.153	23.3243	399.628	113.527	165.634	43.7337	26.9147	165.342	87.3538	32.9864	99.0067	113.094	170.886	110.357	98.2929	33.2056	109.506	53.7115	153.022
CPC49443	268.591	67.6572	243.822	299.696	267.123	255.173	69.0163	99.6694	143.657	63.1883	63.2677	285.231	211.615	338.148	118.012	16.8498	68.3311	117.879	117.814	138.152	128.953	293.448	179.673	144.25	331.122	358.525	110.498	72.9532	157.584	201.118	137.384	51.0218	326.473	258.163	202.46	77.9474	47.4612	126.9	99.9079	52.9342	78.6301	213.805	381.824	227.168	161.064	50.0044	337.52	92.14	441.408
CPC49474	666.111	113.354	647.099	1059	179.385	356.466	3.60639	52.1923	28.8896	9.34202	9.46823	79.229	751.113	126.182	366.781	96.642	6.36659	384.481	54.6589	106.247	79.1025	142.134	123.881	77.3836	39.453	130.9	14.0926	4.16158	4.64565	61.8376	89.865	3.56538	125.808	76.2252	25.7471	10.8939	37.6157	24.4945	22.9896	85.2721	61.7559	231.828	125.385	62.9453	373.472	13.8858	136.273	2.31793	126.809
CPC49526	114.234	24.1627	123.34	172.726	29.1658	60.2899	2.19419	12.6507	4.41975	2.90512	2.53791	99.9069	175.826	165.819	20.7428	5.60816	1.50175	73.0238	27.9029	17.3866	14.2296	31.2689	41.4621	26.8658	6.60232	156.903	2.85668	2.76084	0.845535	117.868	20.4154	2.81585	165.226	20.6608	4.91328	5.13927	16.3394	2.81051	8.10921	167.042	11.7699	20.7075	101.777	19.8753	86.6637	0.808068	37.6687	1.0125	26.6667
CPC49558	60.8636	18.888	90.7097	94.5807	16.7304	31.1168	4.92051	24.2629	5.37176	2.87702	1.4566	135.316	91.8732	229.245	24.3919	6.8432	1.67312	45.7559	18.4942	6.85689	35.5052	24.3812	26.763	23.0392	15.4121	205.006	9.1944	4.44295	1.69564	145.682	44.5224	3.76461	208.092	22.5403	7.08396	22.903	21.7896	6.64202	13.745	21.3178	27.2802	11.8255	175.297	17.6341	55.2923	0.150047	30.1304	1.92708	35.8602
CPC49590	102.622	28.8892	117.992	150.869	33.2859	76.3275	7.66616	14.3058	7.77166	3.04744	2.23132	67.4931	150.598	124.654	23.6606	6.54908	2.72318	100.223	11.8417	4.35784	21.4259	13.982	48.0775	33.2625	4.56087	102.85	15.3685	4.13222	3.38774	73.1536	24.055	3.50132	117.747	21.8534	7.65333	17.3072	28.9875	12.1196	30.02	14.6719	17.3851	27.2599	215.102	19.7747	96.5773	0.697764	36.6969	3.75946	26.1776
CPC49622	407.498	661.85	311.512	328.806	460.909	692.722	616.528	241.455	543.53	184.866	110.654	163.187	2658.88	347.597	427.715	633.21	147.112	321.808	209.878	755.422	293.104	209.219	338.291	2582.59	229.901	315.722	686.854	387.191	360.322	179.742	206.587	452.285	327.248	273.798	855.471	366.043	1364.32	635.31	301.67	31.7742	328.7	435.526	262.451	240.111	273.792	135.315	360.176	227.822	584.709
CPC49662	192.669	277.01	160.895	199.522	305.62	341.48	632.901	297.074	311.579	222.519	119.371	223.384	1136.89	377.237	144.367	356.288	170.028	120.805	100.146	447.345	345.171	156.245	227.766	4156.75	200.86	355.699	331.037	324.944	452.646	213.41	223.99	208.494	364.4	283.642	511.301	769.375	873.662	282.867	504.35	87.6155	386.039	195.976	189.055	278.629	158.908	41.4705	313.951	275.025	436.896
CPC49703	315.282	638.561	278.933	293.177	429.202	422.285	1335.7	540.763	356.659	241.703	114.307	241.947	1315.42	339.298	89.8259	144.338	164.341	349.093	189.498	609.842	487.875	142.442	201.474	5275.65	236.302	348.186	228.819	581.154	683.112	189.229	390.67	391.574	349.294	308.296	1030.54	1353.27	769.376	326.054	1496.08	221.377	519.006	260.662	332.962	355.936	254.689	25.0218	396.961	451.578	952.161
CPC49754	93.3687	63.6574	103.077	67.2721	38.3272	46.0119	18.1018	36.9526	66.8247	18.8624	18.0842	128.162	127.618	171.463	51.4351	36.125	19.46	109.128	138.887	15.1724	46.0042	63.5336	90.2742	58.4122	67.3043	189.19	68.5817	23.0102	27.5787	96.2367	49.9718	16.6126	188.242	37.8466	55.3755	59.9184	35.9925	55.4142	23.3076	15.9654	45.281	55.8153	183.15	33.5596	48.4738	2.04315	127.805	23.7872	106.461
CPC49780	156.171	135.45	183.109	144.557	41.398	109.961	24.8576	54.7601	122.094	51.1496	41.7212	156.122	138.269	306.528	57.6966	44.0601	44.0939	232.987	73.9444	8.60517	79.9969	67.9678	108.581	61.4561	48.061	245.532	112.643	33.4546	32.4713	149.351	64.9166	22.7474	294.629	63.5681	54.0592	104.591	76.1511	103.837	106.598	19.2622	60.0174	105.614	163.071	55.7683	76.7053	21.5922	57.6193	31.3805	62.7954
CPC49818	158.47	636.578	330.046	216.284	723.299	262.055	219.333	241.752	411.576	38.2837	22.6595	271.504	340.618	448.674	174.048	362.709	65.2549	373.725	185.034	26.2461	298.623	262.735	632.971	173.814	628.118	451.155	424.536	321.692	380.027	282.819	233.698	20.8627	477.953	274.036	252.271	138.915	95.6569	457.479	536.595	69.9764	224.718	181.848	211.148	243.519	566.823	299.901	587.884	146.599	432.632
CPC49850	164.825	50.4758	44.356	107.064	158.034	116.257	211.098	44.0339	62.6091	309.542	291.586	241.018	45.8306	463.174	73.8073	158.821	279.868	28.0862	27.0416	134.336	53.361	137.56	97.3985	158.03	44.559	427.319	156.378	206.094	111.494	270.394	43.8196	368.659	430.066	209.35	80.717	582.169	172.431	133.11	77.0114	6.29275	82.6474	141.725	244.253	197.805	118.953	7.85656	149.748	260.541	53.8506
CPC49888	104.531	128.177	77.9665	65.2001	32.6918	109.938	120.025	269.868	90.7474	43.1436	40.4033	239.254	65.5414	433.302	40.5316	39.5548	56.8367	57.124	46.281	23.6709	289.107	84.7263	80.7834	198.606	59.6878	437.67	271.027	92.1264	51.2015	214.006	128.555	26.1148	458.529	39.0373	243.602	294.738	217.173	184.966	118.425	405.851	244.355	86.3248	145.862	37.9685	33.5783	31.5197	93.2649	56.6518	112.095
[truncated: 1,579 more rows]
[truncated: 1,063 more columns]
