# Supplementary material for: LSTrAP-Crowd: prediction of novel components of bacterial ribosomes with crowd-sourced analysis of RNA sequencing data
Source: BMC Biol. 2020 Sep 3;18:114. doi: 10.1186/s12915-020-00846-9 (PMC7470450; doi:10.1186/s12915-020-00846-9)
Supplement: Supplementary file 17 — Additional file 17 : Table S16. Streptococcus pneumoniae expression matrix. Genes are found in rows, while samples are found in columns. [file 12915_2020_846_MOESM17_ESM.txt]

geneID	SRR1122181	SRR3109776	SRR1009263	SRR3106603	SRR9931515	SRR2842551	SRR3997724	SRR3106612	SRR1122148	SRR6028139	SRR3106611	SRR5010973	SRR957105	SRR10390288	SRR3997743	SRR9931505	SRR10443597	SRR5876656	SRR2058103	SRR6745293	SRR3997728	SRR5876653	SRR8358592	SRR6028136	SRR2842549	SRR7093255	SRR956931	SRR5876650	SRR4000275	SRR5876654	SRR957118	SRR4000259	SRR9280699	SRR2011197	SRR6745298	SRR4451349	SRR1122168	SRR956905	SRR6028134	SRR4000261	SRR956901	SRR9931511	SRR2842550	SRR6871210	SRR957334	SRR6364451	SRR4000273	SRR952664	SRR3106614
AAK98805	192.676	302.957	179.455	571.89	126.283	198.443	170.625	216.451	204.896	81.8524	437.735	119.009	190.327	120.054	328.052	87.1411	373.875	371.88	58.7361	241.13	142.898	467.177	186.147	75.0873	167.2	151.471	199.085	267.296	103.214	681.522	170.642	123.841	362.86	170.718	272.742	226.544	123.308	190.454	48.1563	100.471	198.416	84.2501	184.039	160.143	116.549	124.904	105.526	164.494	494.365
AAK98806	255.498	173.302	249.787	385.634	138.681	292.973	263.81	179.148	245.15	200.5	298.062	170.303	219.699	173.106	487.602	91.3627	161.966	280.426	69.0657	289.797	272.225	203.794	125.951	196.42	244.274	167.226	224.025	512.965	137.171	247.096	171.994	172.148	208.233	145.765	397.426	310.748	201.578	219.338	71.6663	134.63	218.601	86.0019	272.221	143.807	111.6	120.543	137.133	178.16	299.745
AAK98807	134.738	184.98	119.472	436.784	465.942	83.2829	88.2501	432.759	148.169	34.3483	425.711	6.73035	213.279	137.478	34.2074	363.938	287.075	348.632	1128.47	256.122	47.7712	206.93	162.351	27.7812	85.3826	1877.96	92.3314	338.544	169.971	252.465	106.718	234.459	257.952	260.577	650.044	586.251	87.9708	136.19	43.0328	142.57	127.729	369.805	100.599	1973.47	255.786	0	311.389	327.918	314.697
AAK98808	301.404	309.364	243.751	436.319	245.359	60.8857	92.2495	547.5	476.093	504.672	499.613	471.288	397.938	393.779	919.281	282.864	191.124	227.245	108.179	122.327	115.377	247.045	192.845	492.651	77.2961	83.3121	319.07	119.432	298.337	221.503	266.028	210.872	169.201	216.516	281.923	282.068	379.25	368.972	515.108	331.891	343.229	308.563	71.1152	218.494	299.727	353.215	299.78	485.948	412.815
AAK98809	77.839	228.652	59.3698	371.281	70.2445	11.3958	44.0399	201.176	67.6376	108.086	370.309	95.4333	95.9936	131.403	136.29	84.3502	202.182	245.688	71.291	65.2811	32.0423	185.228	157.744	100.427	10.0795	24.0973	58.3919	241.674	54.7236	190.963	63.1343	22.1665	117.159	137.494	93.9412	61.3431	81.2673	57.354	33.4101	39.8536	49.6907	81.6026	9.44666	79.3315	53.3266	108.998	49.1325	56.0871	281.314
AAK98810	77.0273	111.241	65.7748	175.046	52.712	18.102	36.2143	66.4972	60.5926	72.3346	187.241	62.9564	105.226	82.6211	111.913	55.7203	79.6868	130.829	21.1244	63.042	37.0525	84.0881	46.4892	74.3045	11.0375	15.0348	66.9354	74.8056	49.936	79.1972	52.5034	26.2307	50.6832	45.3051	78.0803	63.4481	75.1205	59.177	32.6253	40.9726	58.708	56.2891	18.3726	58.0833	67.5812	114.781	50.5064	57.0615	128.48
AAK98811	400.664	507.502	451.478	930.169	291.379	195.588	131.713	448.426	398.611	707.221	948.382	357.975	320.992	275.968	165.175	447.512	542.572	852.522	1888.33	178.013	118.83	1355.21	272.341	684.358	102.446	1514.32	289.504	919.965	393.578	1215.51	257.653	182.969	582.339	431.213	259.408	154.407	283.479	257.281	266.821	409.331	236.735	447.102	200.558	1555.68	172.104	773.355	334.131	267.781	764.663
AAK98812	412.274	502.48	406.946	725.507	237.742	43.156	82.159	334.319	365.862	634.811	812.151	281.764	280.214	150.176	106.655	294.223	543.486	509.552	192.077	253.065	135.659	467.549	206.755	634.249	24.9966	63.3456	443.308	286.717	226.536	508.002	240.414	119.304	423.98	264.824	264.7	216.255	257.427	253.751	178.423	237.911	241.399	319.013	56.6939	249.44	188.929	399.532	256.557	317.652	558.927
AAK98813	217.532	479.08	198.285	547.226	171.651	69.2156	73.3438	208.006	209.935	222.172	571.364	209.184	189.43	90.9712	116.363	196.175	455.553	279.323	100.052	147.167	74.7285	431.826	270.13	214.649	35.5176	26.7582	198.669	362.531	102.493	428.069	152.484	58.2492	370.989	273.374	172.748	179.828	166.425	188.091	78.3633	101.779	166.568	210.257	72.8592	126.464	116.037	321.597	107.62	220.997	416.776
AAK98814	151.983	300.763	143.398	433.783	169.222	64.4212	62.2798	152.194	156.409	207.163	463.397	195.08	160.212	109.346	75.7357	158.059	251.808	247.242	51.567	129.36	60.5952	303.477	177.477	186.333	29.616	331.045	143.827	156.935	93.9035	296.77	130.247	64.7326	214.166	179.373	133.29	118.44	121.454	150.898	49.8459	109.412	132.56	159.284	67.3983	169.255	95.9139	240.874	96.095	162.887	280.413
AAK98815	652.534	1701.53	723.49	1952.67	833.337	103.382	271.956	1329.65	569.239	1440.43	1765.64	903.431	402.588	731.083	397.904	996.871	1602.5	538.495	107.831	563.239	340.734	1459.35	1796.54	1388.73	62.012	698.15	515.823	504.843	586.314	1767.31	450.688	453.574	1193.17	1219.68	362.937	502.545	430.246	561.134	467.487	806.952	535.087	1096.9	108.431	1127.55	499.227	1302.21	566.573	526.612	1394.18
AAK98816	1186.62	881.7	970.036	1369.48	615.064	407.734	668.405	979.904	1388.42	1758.78	1213.64	1454.89	970.726	1368.02	925.141	821.703	1080.09	674.876	159.184	798.136	762.973	977.572	806.697	1668.39	280.704	663.235	1299.95	485.984	1412.77	957.78	1167.47	1247.2	789.042	724.158	760.511	784.554	1254.79	1134.31	954.385	1547.8	1110.71	870.282	410.424	939.006	1456.31	1262.8	1352.48	1646.33	897.72
AAK98817	1.96302	23.519	9.10813	54.7276	638.491	0.663779	0.468913	37.6201	2.02445	6.69196	48.1481	39.0395	5.78188	15.9032	9.08795	25.6282	13.9825	42.3846	856.416	26.6508	2.11525	19.0641	8.62642	5.64406	3.62941	37.5999	1.75214	47.1123	3.49964	19.8639	2.40993	3.95488	15.6642	9.01065	16.4849	30.3714	8.17999	11.2422	3.28688	2.45688	14.5791	25.0613	1.78175	65.6714	6.46133	25.149	4.46466	1.92174	36.8205
AAK98818	273.191	622.706	378.04	3.32612	186.252	318.69	114.46	4.83475	191.127	243.372	1.61492	286.536	130.539	122.905	130.607	180.848	277.126	53.1066	923.304	76.3411	240.334	202.653	662.005	199.183	354.05	57.7982	270.491	470.57	64.1822	249.019	171.735	62.0234	257.212	716.68	13.002	23.7237	140.493	65.1891	141.613	74.7469	62.1801	188.346	254.794	540.425	53.0219	16.439	63.8047	167.453	3.2591
AAK98819	295.116	0	137.16	0	313.86	235.618	2030.66	0	95.8147	6.1699	0	0	886.622	1037.18	1000.03	181.942	1895.07	1250.77	206.24	80.5113	0	1825.54	5059.72	6.16444	322.078	0	116.097	927.379	24.0436	2038.99	1348.58	21.0576	2015.58	4984.93	0	0	82.9603	1027.47	0	29.0702	1213.46	242.346	252.984	0	284.716	0	37.2894	1200.58	0
AAK98820	737.824	132.607	883.859	56.0147	263.588	522.696	316.632	43.9563	561.049	677.287	41.4815	646.093	811.15	5.81758	81.2722	254.033	107.897	207.053	70.5034	190.104	486.903	131.075	127.532	682.837	826.819	35.301	644.405	101.814	95.2865	142.857	1182.86	161.315	201.674	116.824	4.86059	0	474.906	579.346	394.589	141.395	515.262	297.113	467.665	7.62239	148.731	4.94287	108.696	545.63	31.0576
AAK98821	33.2619	60.6691	19.8759	90.3408	124.518	12.7469	54.0287	99.1289	9.71917	27.5377	139.623	120.18	83.2745	201.65	117.802	73.8229	158.667	78.3	60.2507	81.6684	36.5582	477.632	44.3727	17.5085	26.1365	31.2426	6.72944	191.226	29.2669	492.923	36.7511	56.9607	141.003	28.4877	271.344	157.026	18.3606	11.1668	27.4433	14.744	14.4812	115.12	0	56.699	9.62693	20.1229	37.8253	22.1425	51.0852
AAK98822	0	0	0	0	70.8856	0	0	0	18.0332	0	0	0	55.6234	250.109	255.001	149.425	67.9371	16.1422	9.31589	90.9178	33.9155	7.10863	32.9321	0	12.1236	0	0	17.168	0	20.6815	22.7296	0	0	8.80947	62.9323	62.432	0	20.7191	0	0	20.1516	160.197	17.8552	0	8.93103	0	0	10.2709	0
AAK98823	23.2833	60.6691	23.8511	106.15	70.749	57.3611	0	76.5996	45.3561	45.0617	79.1197	39.4878	16.6549	216.993	13.0891	107.379	24.4102	52.2	13.3891	65.3347	36.5582	222.214	20.7072	76.2871	126.327	10.4142	30.2825	12.3371	26.015	175.867	16.3338	68.3529	0	34.8183	271.344	224.322	27.5409	11.1668	39.7929	14.744	21.7218	100.73	25.662	99.6528	3.20898	181.106	34.0428	18.4521	104.603
AAK98824	20.2976	39.667	46.7834	109.274	2291.9	36.1151	23.5502	164.978	56.4857	58.925	133.891	277.638	29.0384	124.201	51.3478	62.8937	26.6	44.2422	18460.9	1089.3	31.8702	76.8194	25.7884	59.418	93.0386	13.6181	26.3993	53.7755	48.193	88.534	5.33973	16.1384	36.8766	22.0752	197.124	273.78	26.6769	29.2045	1.19621	19.28	63.1211	58.5421	50.3354	74.1425	53.1521	61.3986	37.9211	45.0405	90.1291
AAK98825	930.062	404.53	795.388	667.162	554.367	238.524	703.632	1037.23	792.888	315.637	852.319	587.142	538.304	395.013	533.041	202.964	418.47	180.66	642.857	1059.71	587.173	570.512	405.33	337.38	271.135	172.184	898.298	144.022	863.04	477.095	968.921	549.327	375.736	393.126	484.148	555.12	374.573	507.622	276.695	792.174	485.213	190.91	250.222	304.16	467.489	685.613	826.432	720.474	930.25
AAK98826	177.315	105.606	115.615	146.936	23.8095	29.1224	569.183	174.024	9.8689	43.9402	163.378	58.7745	496.955	50.2353	17.0881	30.4221	69.0475	42.2771	15.5375	43.8326	156.44	44.6457	65.8679	41.543	30.6464	114.81	157.162	16.1064	35.85	57.8486	318.974	35.5292	24.5444	90.2233	24.6004	45.5556	102.983	127.427	17.6154	11.9769	168.049	32.7024	43.7391	86.8572	24.9036	18.9734	34.5672	7.49453	130.21
AAK98827	113.103	219.019	91.8022	179.315	89.2428	119.272	84.9746	195.018	107.84	107.952	186.424	183.342	127.059	65.1054	64.6246	129.868	250.761	78.288	29.3211	123.568	81.5155	521.922	178.092	111.94	60.7061	138.497	119.772	101.193	64.9989	393.125	110.236	84.3696	152.71	167.875	45.017	75.0273	55.0733	87.7396	56.6024	32.6406	98.0214	126.434	136.919	196.478	40.1203	217.935	68.3763	96.981	158.269
AAK98828	128.936	250.751	103.273	188.897	82.3842	62.174	88.7676	176.284	140.887	46.272	180.172	124.466	103.126	46.2522	88.708	95.4461	203.66	72.2138	9.28033	164.369	111.369	241.689	167.525	44.0479	27.7331	50.796	125.765	81.395	72.628	238.71	98.7482	88.6132	108.593	146.914	88.2334	86.3802	65.8308	77.5912	33.0415	38.6069	71.7483	93.8307	83.3357	171.754	50.7455	168.406	69.1373	109.328	159.245
AAK98829	186.817	106.056	119.689	90.4065	114.578	108.454	138.947	91.546	192.356	47.1901	95.3685	127.784	161.677	42.442	115.685	100.972	141.443	45.3064	6.81294	163.231	140.552	118.306	99.1025	41.6446	42.4144	50.6051	240.993	51.2395	117.111	103.512	190.113	150.143	77.0492	84.334	99.0967	99.5429	83.8316	118.011	39.3771	56.2883	125.267	102.996	119.757	96.7213	99.1491	156.082	110.212	178.04	84.5293
AAK98830	333.116	298.598	194.314	93.2776	233.457	116.576	105.268	569.986	450.185	269.099	352.724	420.162	410.945	180.932	104.092	214.018	303.48	336.25	103.46	192.244	105.955	409.089	245.916	222.316	93.7646	136.928	343.396	190.337	169.819	444.661	281.008	200.672	290.053	282.097	208.595	142.715	409.163	299.567	159.683	111.155	387.906	238.411	121.087	168.792	428.049	172.831	176.474	399.136	367.567
AAK98831	283.37	211.828	172.947	85.9303	206.96	74.1772	105.755	518.978	295.336	420.99	309.242	399.124	348.907	184.969	81.4308	174.251	110.54	222.024	185.719	196.32	126.355	158.795	134.71	380.18	108.402	22.0373	329.373	79.1024	93.0345	212.702	223.282	113.061	118.157	130.88	209.578	113.924	275.853	186.833	220.501	89.3554	216.496	183.921	92.0435	120.271	266.322	187.36	92.2078	256.299	351.481
AAK98832	1185.1	585.828	971.778	544.069	444.532	186.749	228.22	938.802	1057.67	1026.92	784.045	862.422	505.5	521.132	186.63	407.643	584.147	315.29	145.089	355.938	252.233	378.632	354.585	1434.89	142.234	184.375	1376.58	227.068	749.673	311.8	1101.2	401.28	626.602	538.277	499.201	465.38	426.65	743.915	1229.4	671.953	706.417	403.348	185.847	308.146	872.166	668.047	712.994	878.658	596.417
AAK98833	149.71	120.378	91.7899	94.6342	53.0657	587.219	32.4187	50.4742	0.663286	156.146	58.3882	0	111.758	44.5124	1.561	74.9624	76.4299	54.43	20.2788	108.871	23.6996	1.08168	69.8961	169.581	477.689	109.418	145.451	25.5793	0	1.05423	163.562	0	23.9581	76.5962	59.0182	76.165	4.03391	3.9431	106.567	0	1.48206	79.1903	1067.84	98.4762	156.454	29.1889	0	1.80409	33.3711
AAK98834	44.9629	36.6374	46.5342	126.842	236.629	59.5094	107.294	110.202	85.3307	37.1553	129.718	40.1958	34.351	72.3926	52.8984	57.9863	23.8125	61.8337	20.9912	216.244	108.687	9.61061	29.6819	40.9567	50.9932	33.3803	46.4216	27.5087	95.1677	8.28462	44.3873	38.4993	27.5102	23.8201	157.56	134.424	64.8208	234.466	32.6993	94.1058	224.512	43.4499	57.2198	224.356	80.9433	44.869	79.0696	81.7726	117.975
AAK98835	28.0514	66.1837	25.0184	61.6901	314.182	371.439	625.668	57.2837	75.0339	11.8168	50.3809	26.1489	96.8536	82.4923	314.684	161.77	219.69	84.6873	487.899	240.548	79.7625	100.952	195.858	11.4915	186.427	41.9477	36.4233	13.9762	39.295	126.274	147.003	19	205.883	164.948	259.008	172.24	82.4291	252.538	17.79	44.1697	229.671	159.395	286.676	55.581	153.491	106.383	31.4238	214.145	52.9729
AAK98836	428.467	317.347	302.743	333.333	193.326	549.837	617.642	290.069	561.11	177.98	240.376	151.071	326.943	102.439	440.267	262.573	321.64	239.285	44.1453	288.312	626.264	221.925	283.455	197.492	453.04	161.045	499.104	215.148	274.052	199.56	512.469	212.406	340.29	299.472	265.062	213.168	263.406	398.573	149.205	233.766	379.649	257.059	568.218	210.298	502.69	200.897	270.553	544.044	278.004
AAK98837	511.285	214.613	250.844	107.119	456.723	2190.92	2618.75	136.464	1189.58	333.826	122.907	263.487	207.201	147.615	1520.48	368.979	158.418	194.834	79.5149	578.682	3548.4	137.822	151.894	345.475	1727.51	402.118	660.312	75.5338	880.533	150.44	728.359	723.753	271.649	197.154	513.156	507.246	339.485	836.524	138.898	862.257	625.354	319.127	2553.64	351.627	956.934	164.269	882.491	1826.54	145.958
AAK98838	414.493	347.153	744.416	163.37	154.45	1118.38	59.8057	300.112	400.342	196.615	247.118	428.99	142.044	230.944	22.0041	252.022	612.942	10.3684	153.834	467.184	96.0825	176.834	279.679	207.101	562.224	262.857	561.901	5.98832	942.976	168.499	712.481	361.179	442.7	308.78	478.109	465.81	20.7223	23.8843	216.543	783.803	22.2871	264.966	1023.37	408.281	20.0589	131.98	839.276	353.889	248.826
AAK98839	352.812	124.747	340.42	179.933	105.195	129.342	278.184	350.375	358.222	108.626	325.057	131.399	211.764	139.741	231.439	152.647	201.095	65.6699	42.8424	292.091	323.208	80.8821	140.453	106.62	74.7479	157.567	398.748	30.7383	268.743	84.4602	478.919	148.043	156.958	149.588	247.617	314.61	120.267	291.985	109.539	140.897	262.237	144.665	129.809	183.73	313.363	256.749	289.037	335.684	312.922
AAK98840	347.052	132.094	272.67	120.638	97.4921	119.565	308.218	205.791	343.113	95.5506	208.91	123.972	163.948	69.5282	236.62	133.34	195.662	46.7872	23.7477	291.376	253.964	82.9385	160.936	82.0718	78.7482	124.681	296.787	42.291	199.874	103.413	355.588	106.372	114.465	146.077	261.461	285.397	125.252	222.945	83.7776	120.998	189.919	140.54	118.604	235.941	240.144	240.229	207.074	306.886	168.936
AAK98841	329.46	157.525	252.305	130.029	104.377	145.803	272.49	248.01	301.074	94.0559	227.579	127.784	190.545	63.4452	187.187	151.88	225.529	54.9409	18.1771	266.098	253.025	85.4814	109.615	85.3375	80.3859	107.222	363.868	28.9508	259.773	79.3682	389.116	138.425	142.055	118.456	229.473	259.619	188.885	246.77	90.2607	182.45	232.538	151.927	152.125	132.102	184.276	194.324	274.559	407.613	219.972
AAK98842	1256.33	347.686	876.903	135.008	255.997	114.634	435.865	272.924	1657.27	135.081	284.365	102.629	310.129	81.1645	200.8	342.597	484.241	187.161	53.1213	794.932	599.521	158.087	430.343	109.16	16.1307	528.878	1199.68	146.844	571.124	184.758	758.216	289.271	208.855	370.054	526.32	712.003	822.35	582.849	126.303	380.621	587.95	327.331	78.0578	523.531	570.379	553.543	702.34	1450.51	271.529
AAK98843	511.9	229.233	299.319	222.94	133.451	56.659	460.321	382.409	565.991	58.8306	383.196	54.9592	434.095	49.3388	91.5964	223.625	386.203	135.754	12.9098	534.822	786.502	149.415	304.001	64.9305	29.8656	93.1815	444.553	75.4264	62.9505	165.307	589.509	34.0517	223.295	305.936	359.803	353.167	327.967	463.969	57.2706	36.3059	408.09	223.35	82.2968	347.157	459.357	397.07	52.3126	1145.65	392.413
AAK98844	487.904	68.7203	256.655	134.308	868.695	158.824	198.896	154.391	601.824	106.337	217.459	118.627	422.579	79.4471	88.9565	678.46	262.672	152.746	18.9573	20906.4	179.442	41.9505	90.4702	76.4949	32.0721	1539.41	474.5	59.391	2149.28	50.5028	561.981	337.116	175.687	73.4998	473.837	559.001	305.025	468.001	59.062	128.595	395.721	590.863	257.974	613.041	5499.5	262.123	2322.2	1281.22	128.129
AAK98845	55.7577	53.178	50.5019	128.645	74.6323	12.5044	4.48298	99.1383	4.75558	14.4332	88.4064	133.136	64.4907	29.7892	0	46.5282	43.0255	22.1619	5.21686	64.4662	0	97.2872	21.0087	15.4741	5.47303	22.4524	45.87	43.7835	18.8682	102.849	44.6962	19.0044	27.7144	17.9313	0	1.74381	9.22845	15.0415	19.5131	14.1318	12.766	43.3865	9.41014	44.1283	9.95117	47.4106	20.003	5.83153	89.8593
AAK98846	43.7366	37.3542	29.8383	50.3848	47.627	1.95472	49.3441	23.8934	87.3581	0.557701	24.3504	0.443133	139.176	310.686	8.74152	25.5234	35.2491	0	1.49641	100.556	37.1832	37.1224	12.0982	0.384766	1.42876	0	54.5101	0	0	49.3373	45.4757	4.62255e-08	26.6408	8.53729	94.6752	71.5062	27.0673	23.3162	9.39412e-09	6.30949e-08	36.1961	26.7056	0	0.000841591	0	17.0197	0	23.2276	13.5737
AAK98847	1.62652	47.1248	4.4035	11.4049	326.168	8.90471	4.8527	22.3262	0.549634	2.76067	18.7876	52.1551	5.78413	0.853084	9.53561	11.9551	20.5848	11.1713	235.87	7.00922	7.66163	0.535288	12.3991	2.50862	4.52113	14.6542	1.44389	9.29562	1.46037	0.296636	1.63007	1.27901	10.4131	13.1725	4.73888	7.16374	5.64968	5.01484	4.56004	0.411993	16.3305	9.86107	9.21956	14.7461	80.0294	15.2623	1.28345	0.515609	21.0238
AAK98848	0.902102	43.7063	5.05367	9.57089	290.698	11.3436	5.03704	20.1637	0.38441	2.37636	18.5787	48.0766	8.86461	0.854529	9.09664	12.7979	18.8266	9.88058	248.458	4.70675	6.61001	0.303066	11.5831	2.11987	6.20247	12.71	2.22435	3.86878	2.48048	0.293909	1.93809	2.07588	14.8187	14.6476	4.21619	4.94316	5.8614	6.75116	3.16326	0.899717	20.9874	11.261	12.071	12.9019	111.454	15.3494	1.5388	0.688107	18.267
AAK98849	5.41773	23.9885	4.36346	5.19816	7.61564	3.15948	0.478274	33.9038	2.86787	1.06372	18.5396	4.31624	2.59482	3.72532	3.70775	1.54463	8.21122	4.21012	1.77784	9.83208	1.72598	0.452203	1.25695	1.0185	2.46791	2.21253	4.05079	2.62106	4.14524	0.877077	5.06067	2.4203	20.9696	3.25031	12.01	7.1487	2.05874	2.63602	0.825977	2.50593	3.71753	1.86829	2.49882	47.3927	19.8846	12.8255	4.41986	2.61347	22.051
AAK98850	4.00768	18.3307	4.8995	3.33291	11.637	5.42481	3.7327	13.1617	3.84978	0.62264	9.45327	11.0548	3.68206	21.2001	9.5493	3.22706	3.91254	4.80849	1.09152	19.3191	3.97379	0.621145	0.833841	0.470023	4.69484	0.920948	5.59764	4.09124	11.7185	0.629756	6.04856	21.2662	13.5603	1.627	27.2449	5.45525	2.50314	2.79791	0.76598	8.42606	3.8418	3.85737	5.8861	15.9157	25.664	26.6926	13.0035	4.67089	10.9712
AAK98851	5.63397	15.2241	6.85794	3.75468	14.8242	9.59598	3.81312	20.105	6.40209	0.530045	12.8467	17.7176	3.86587	32.0727	9.64828	4.89434	4.78548	8.23228	1.5749	32.5335	3.63129	0.761112	1.57742	0.588418	6.9002	1.63331	8.91824	6.19167	14.3313	0.582721	8.13346	20.1896	17.6914	2.18429	30.8533	4.92543	3.31152	4.72862	0.688653	11.4694	6.24569	4.88986	12.5772	26.6772	33.2165	39.4497	18.2716	6.01938	14.803
AAK98852	7.32431	26.0963	8.75341	9.30485	18.0248	7.99811	4.15762	42.4083	7.90099	0.652026	24.6843	19.2686	4.65329	47.1749	14.5661	5.72054	8.09164	18.7455	1.98137	31.7128	7.2134	1.39096	1.40085	0.621837	5.4665	2.21924	9.71954	9.78578	19.4031	1.17298	9.47525	32.8406	22.7026	2.47323	39.6194	11.1539	4.12996	5.4643	0.812239	11.9393	7.54334	6.24653	9.72181	32.5046	42.9291	36.6875	23.1963	8.65061	27.0714
AAK98853	7.29367	17.6243	5.14067	4.44453	16.8663	9.67549	8.35394	22.9277	4.73604	0.703785	13.084	21.43	3.74573	67.0415	9.56723	6.22611	6.17616	8.31577	1.31741	41.3267	7.53686	0.861662	0.831627	0.632846	7.10279	3.51327	6.81061	5.89614	19.5638	1.25344	7.80623	37.7913	9.51361	2.13565	29.2416	0	3.78523	4.81358	1.08011	15.2534	4.27462	7.68633	8.65717	36.2266	22.5533	39.5998	22.7562	6.63987	13.4041
AAK98854	7.30329	10.1494	9.47643	14.877	15.6231	1.99916	2.54208	38.8672	7.11343	1.17788	23.9416	11.6322	3.76138	34.6509	4.10565	6.94681	2.29703	15.6459	2.09987	17.4195	3.82241	3.20468	3.34041	1.88294	2.45948	7.18658	7.81006	9.67448	7.14013	5.9049	3.33023	1.25068	15.9223	3.77287	14.1854	28.1453	3.83944	4.43673	0.51649	4.62475	4.54232	6.46966	0.804941	27.9167	16.7089	36.6093	6.88151	6.01938	23.807
AAK98855	7.05792	13.6799	8.71809	9.97077	30.4278	22.6005	2.693	25.7315	10.8884	6.96988	15.5757	32.9341	5.83472	109.375	5.59208	13.1415	7.12638	7.92944	2.00208	25.587	4.8592	1.85509	3.83362	7.74735	22.5809	6.67393	9.29596	5.18298	22.1363	2.36344	7.50172	14.5607	17.2692	4.91343	28.0157	13.0978	6.92907	5.99002	6.76124	18.5614	6.39307	14.1743	23.6632	33.1057	23.4438	15.4749	25.3715	9.77533	15.0352
AAK98856	7.197	25.9577	11.5169	6.21208	26.7245	15.3098	9.16407	17.8465	8.0198	2.73133	11.3077	18.2908	11.7272	11.7761	14.1606	14.4597	10.2949	6.43436	2.45511	31.1487	13.4072	4.68353	5.47857	2.66012	13.579	18.7143	9.4398	7.35224	25.9386	5.90461	10.6326	9.66139	47.0569	6.15238	68.414	11.106	5.10621	6.21112	3.14513	16.0051	5.50991	14.8205	15.0578	78.6057	9.94433	18.8184	28.8535	7.91741	16.5936
AAK98857	12.4566	30.5385	12.9662	6.82111	31.4528	26.1785	18.7652	12.5198	13.894	2.04141	14.0562	22.2964	19.7178	9.40004	15.8125	13.5801	11.7957	8.93366	1.21312	29.5983	25.7628	2.62278	4.28841	2.0396	23.681	16.9844	24.3889	10.0603	32.0172	4.18933	19.7324	14.6226	44.2888	4.97106	84.6822	9.48488	6.83908	7.86929	3.23246	21.0179	9.84052	19.9917	35.2641	86.3468	19.5771	34.0337	30.8445	13.1519	17.9266
AAK98858	13.0743	20.0798	12.2073	7.35177	31.865	31.1848	21.569	12.9145	15.5201	3.04946	12.6247	27.6267	17.5939	12.7887	15.542	18.8917	6.4966	9.79609	1.7817	41.4645	23.2016	2.56223	3.81536	2.79073	29.1619	2.34525	17.0144	5.4303	34.6185	2.18054	17.9737	8.45443	32.9083	4.0177	83.3264	10.1034	9.14658	7.54419	3.93284	26.6229	6.22579	18.2652	34.5428	35.1749	14.3874	44.0803	37.5573	17.3014	17.0323
AAK98859	0	159.632	0	149.479	355.698	259.287	352.666	151.845	430.807	375.459	158.254	340.889	0	232.905	103.32	737.577	540.998	288.784	52.8438	684.327	318.172	490.082	452.642	376.646	174.571	1302.64	0	382.046	987.268	409.096	0	551.654	462.332	701.517	1263.16	830.87	0	0	232.457	809.309	0	803.858	315.534	1082.9	459.843	281.027	1086.36	434.718	153.617
AAK98860	289.314	118.726	299.793	230.417	144.107	319.235	151.888	328.426	319.487	139.446	289.537	264.378	199.691	112.118	106.792	203.131	251.98	80.7549	19.4731	294.05	167.724	86.7544	123.825	139.81	301.478	223.318	364.041	54.7048	392.033	80.2667	284.492	200.139	197.573	155.232	528.197	334.213	145.079	235.891	224.442	346.394	227.053	193.762	315.424	257.903	212.526	284.459	387.038	316.87	261.9
AAK98861	74.0046	39.8249	82.1607	25.6728	22.3954	594.011	45.3777	9.43746	55.7548	6.92155	19.7994	22.6235	48.7413	5.54554	48.6162	16.3671	15.9811	19.0314	9.7086	111.962	53.0814	16.4688	14.4442	5.86506	1290.19	2.71637	81.1456	19.211	21.8156	14.4722	183.474	11.3658	1577.79	15.9013	23.3559	13.5745	186.469	357.714	6.60695	28.8429	144.59	17.0654	570.988	11.4278	37.5816	14.0665	24.2114	76.1787	15.9769
AAK98862	1072.27	1282.31	1235.37	898.362	1377.97	6558.24	1423.53	715.451	1251.74	2876.92	577.246	2862.27	1200.31	952.635	760.642	1500.05	1194.03	721.999	1408.51	923.019	1573.42	711.452	1449.06	2458.66	907.253	511.226	1042.61	1061.88	462.356	740.438	850.329	440.361	1048.33	1699.5	1682.74	1566.2	1620.95	1290.86	2383.42	531.246	1161.91	1496.68	6589.44	728.557	676.614	161.248	440.417	1241.12	803.961
AAK98863	10.4959	32.4038	14.4474	10.7041	72.6912	1822.26	85.9081	6.8879	11.2971	18.4735	9.00028	13.1962	19.6315	7.42778	44.0351	28.7583	7.79265	47.4288	1.23297	637.35	41.446	14.6456	7.0827	17.0598	5002.08	5.37051	11.4438	38.4001	13.6153	15.0547	21.7098	38.2913	337.255	5.98516	39.147	19.831	19.1246	51.9188	14.9778	23.3893	48.4519	14.6354	1847.04	30.1041	11.3869	29.8962	13.7936	16.9014	9.13981
AAK98864	12.8389	9.22525	17.5759	6.18169	23.2373	4662.6	103.326	2.37169	14.7788	2.19616	4.24617	8.19338	22.2082	9.22955	51.4417	12.9524	4.28283	18.1137	1.6444	934.245	59.866	8.06646	3.32172	1.84314	16983.3	7.30878	12.2792	6.92665	17.8012	8.6919	21.4936	14.791	334.476	1.99929	44.4341	31.4863	57.9853	74.1897	3.2742	31.6633	53.61	7.74259	4646.99	10.7317	9.68398	18.3592	21.7678	23.8277	3.58521
AAK98865	12.8505	34.6005	14.4802	13.2754	13.8229	3890.84	106.977	8.39316	14.3045	2.97063	11.8159	4.73783	24.6349	12.5811	70.4348	5.55602	11.4516	38.8936	1.75504	675.212	67.9296	24.8812	8.32662	2.34679	13524.6	2.01172	20.0561	30.6409	15.1658	30.0762	17.8045	12.6536	761.88	7.33734	63.0238	40.8565	51.3432	57.6254	3.52155	35.5607	42.7595	4.83144	4033.18	5.21553	11.1579	19.9911	17.4318	24.7472	11.2108
AAK98866	12.7326	24.6598	17.4258	19.8708	13.0171	5835.5	104.661	11.3366	11.5014	3.47772	11.7814	7.2611	25.8102	9.7436	67.8835	6.00818	7.53561	45.2997	0.929991	692.815	71.4766	14.666	6.30115	3.16579	19172.7	0.964482	15.1652	28.3738	15.6605	18.2755	18.2786	10.6384	586.768	5.96062	55.1459	30.47	65.088	66.0725	4.02418	37.414	46.6044	5.84902	5702.29	3.44764	11.0951	34.7876	16.3477	27.2282	12.6163
AAK98867	17.9564	35.4335	21.46	28.0215	20.102	4483.77	121.53	15.5764	19.0237	3.43795	22.0395	9.26844	39.7502	6.22771	81.818	10.4877	11.5595	183.747	3.48722	1064.31	46.1658	57.8157	8.12491	4.50092	16024.1	5.91798	29.6366	139.046	18.1712	42.9312	27.8456	9.98031	1068.36	8.09422	104.938	48.8649	80.2807	73.3274	3.50887	41.6129	54.5178	7.04154	4544.34	4.55634	17.3236	36.211	13.255	50.3308	16.8188
AAK98868	16.4249	20.9914	19.7899	18.345	12.0351	3476.99	69.6936	8.35514	15.9979	4.91958	11.6787	8.82396	40.0806	9.49811	51.7074	8.18355	10.0859	35.1286	1.07944	671.917	45.4385	19.0991	6.97587	4.51193	11372.5	6.29703	20.2772	23.2495	21.9567	19.4206	29.6291	9.41408	545.656	4.65721	48.3096	32.5532	87.273	82.2253	6.41628	51.1725	63.5552	7.78259	3453.89	6.89133	15.7814	34.0689	22.5664	32.6534	11.4241
AAK98869	12.9171	22.573	12.9416	17.2791	9.87128	1201.83	36.1214	7.07267	11.6019	3.58024	9.19933	4.59129	30.519	6.57509	29.5245	4.68189	6.24405	39.9903	1.40108	512.767	20.4032	11.2851	5.64079	3.60616	2694.31	1.93739	16.1183	27.6849	17.6951	10.8289	17.4722	7.48386	254.445	4.93164	47.85	28.6904	52.872	46.4818	7.01991	31.1317	31.6544	5.4656	1242.28	4.43493	14.5513	25.7368	16.8003	21.3686	9.61671
AAK98870	30.3701	41.5007	19.271	0.873227	8.24834	9.47774	23.2998	0.670051	37.7706	12.0245	0.415257	5.10617	16.9406	631.024	26.0821	3.09378	10.5269	15.18	0.895967	80.6403	19.9336	22.4855	11.2614	11.3072	15.4171	0.619464	38.9277	8.62268	7.73721	23.7215	33.2766	8.04691	23.4843	20.0518	6.7251	20.0149	17.5652	22.5838	6.8969	6.13908	28.3178	2.92451	12.784	0.511001	15.0794	2.9924	8.5498	38.6347	0.723495
AAK98871	319.475	93.4482	223.051	0	218.571	63.1092	222.911	0	510.062	911.398	0	162.068	144.026	0	203.05	146.197	36.2561	85.1893	322.604	425.901	217.197	60.6989	100.568	898.208	133.714	0	230.999	91.6207	410.01	86.662	504.077	290.47	74.464	172.384	89.5607	207.314	123.223	267.83	149.005	319.239	247.35	173.361	78.3482	0	176.881	6.64182	488.153	550.567	0
AAK98872	100.782	189.262	73.1722	275.441	99.9889	107.212	38.6447	448.406	133.005	80.1675	373.719	169.435	144.1	217.898	49.1793	106.299	180.487	165.441	47.1911	329.936	65.1092	147.385	203.022	76.6048	40.8426	134.618	137.904	138.424	229.456	168.547	106.273	101.217	159.423	241.459	252.541	265.998	96.5169	97.3858	71.8003	155.519	128.912	100.281	115.659	130.415	175.325	72.8328	222.699	98.3336	495.744
AAK98873	8.19767	0	0	0	481.252	172.787	33.2895	0	7.98456	0	0	0	402.264	588.816	225.813	529.287	601.61	42.8837	49.4976	40.2557	0	69.2448	313.499	0	139.567	0	0	45.6088	0	134.305	281.792	0	347.514	179.426	0	55.286	0	137.607	0	0	187.373	437.406	31.623	0	340.078	0	0	245.574	0
AAK98874	596.583	493.28	426.071	523.773	174.944	499.392	296.33	728.892	558.97	498.745	560.694	532.086	359.004	422.929	205.422	250.343	551.056	275.473	150.187	466.544	319.286	394.274	601.095	493.655	297.568	230.711	647.907	272.598	478.981	432.815	588.11	290.157	294.902	632.724	504.297	324.631	295.787	325.663	239.424	487.048	350.833	255.079	516.995	249.553	457.606	370.33	452.1	416.399	592.643
AAK98875	784.458	728.879	587.717	929.776	254.457	570.013	331.571	1224.71	833.619	2511.84	974.455	775.704	505.258	765.188	195.192	395.091	686.074	472.929	149.883	478.012	356.143	488.729	573.009	2322.87	415.364	423.855	822.602	261.91	827.127	493.47	805.02	591.3	335.985	698.551	545.13	393.714	587.735	482.462	428.068	868.756	535.393	391.405	595.575	703.748	667.135	487.536	796.204	630.009	993.77
AAK98876	108.666	321.084	73.2357	224.586	112.37	64.9089	51.7784	310.91	122.894	111.006	259.227	265.614	99.293	147.102	32.2023	209.461	347.761	177.704	34.8554	69.1553	53.6863	274.3	206.318	128.581	35.6404	100.698	147.272	156.35	134.891	236.108	156.535	113.576	201.688	245.575	120.318	94.976	84.3901	113.938	84.004	75.7532	117.653	243.978	60.1982	136.937	151.838	176.153	117.515	102.828	254.983
AAK98877	86.7419	89.6262	51.8547	98.4051	91.0911	53.6968	50.1401	105.623	83.5417	105.37	88.343	167.155	98.6513	115.724	40.9881	142.216	126.888	46.2179	10.4396	53.4443	35.2619	50.9518	66.0606	151.812	34.7706	27.0072	111.165	23.6396	116.514	46.6679	140.749	95.1878	88.0344	69.2518	81.9441	54.9126	57.3803	76.2756	80.302	111.854	91.982	161.86	52.6598	68.6525	110.333	80.717	101.624	91.6227	89.7284
AAK98878	84.2112	43.2244	67.6609	33.3555	71.6012	47.9749	12.9427	40.1193	69.0668	311.056	36.6425	229.045	37.6528	142.214	6.56867	104.713	45.2754	8.25863	0.829668	58.294	53.8041	57.2769	47.738	389.898	32.1579	5.45023	87.5561	50.0289	149.238	35.2733	63.3486	147.422	22.4201	41.6469	73.0193	54.6064	60.1077	39.167	116.451	172.515	34.272	164.803	32.4233	96.4838	34.9045	60.6026	166.435	53.2861	32.1489
AAK98879	123.946	21.9665	460.057	11.1267	3.24192	27.5404	866.43	3.49022	172.759	3.64054	10.8151	20.5137	5.2394	13.7645	192.131	6.45323	25.3556	3.85576	0.834455	4143.65	743.351	6.09455	9.93813	3.83774	34.0782	6.11963	129.756	2.67283	172.79	8.07165	266.494	466.065	6.52812	8.62366	87.2402	28.3607	9.24521	35.8141	3.13568	171.931	34.2528	6.74764	25.8943	14.0226	60.4557	12.4219	214.031	435.949	9.87634
AAK98880	227.522	166.108	310.383	120.208	193.799	209.153	332.046	117.537	246.511	234.005	92.4373	142.695	107.231	106.994	194.082	222.593	69.5326	98.5621	41.7959	731.04	269.613	87.307	88.5346	222.721	124.083	86.5564	254.447	73.4138	196.68	79.2562	352.776	122.023	189.27	84.1116	68.822	88.4072	112.123	225.71	150.83	173.631	166.553	249.777	206.528	127.315	228.019	137.411	216.524	320.117	109.636
AAK98881	386.254	278.13	382.064	223.83	173.269	360.813	525.515	191.468	557.399	87.1618	138.065	134.339	156.84	94.19	451.236	173.484	133.841	248.05	21.1059	863.482	469.104	156.209	143.814	74.7706	227.399	66.3798	440.54	305.245	356.6	131.569	529.606	202.484	513.48	146.146	128.631	114.283	172.678	337.6	92.3519	295.676	241.509	193.196	362.021	83.4901	412.597	139.756	372.189	653.658	160.112
AAK98882	2287.19	2581.82	3188.48	3579.35	2865.61	1028.5	639.361	4108.49	1902.05	9178.4	3456.44	7606.05	3161.77	5637.65	825.474	2441.99	2102.19	2023.31	396.738	1082.57	651.088	2648.98	1796.57	8067.62	1192.72	491.971	2312.58	1363.2	1310.69	1924.07	1612.87	1892.61	2160.85	1950.02	1907.81	2547.54	2193.56	1510.47	7996.02	1343.15	1631.06	2372.01	1009.83	1885.49	1745.14	3586.66	1209.72	1543.58	2960.53
AAK98883	1046.67	0	511.351	0	188.402	392.685	0	0	248.06	220.367	0	0	87.1727	1036.53	0	94.1717	275.718	10.8298	0	847.538	2055.05	324.15	126.603	245.665	448.613	0	1255.14	103.395	687.989	441.829	22.7021	277.698	52.2609	235.255	1672.33	623.564	68.8558	8.04602	375.553	853.428	0	117.084	992.392	12.7362	84.102	40.429	818.802	103.539	0
AAK98884	1038.09	850.051	1202.41	2315.65	345.978	3552.75	2415.76	1555.42	0	410.599	1219.81	416.489	560.97	1492.78	169.011	400.097	492.909	683.586	65.2914	430.788	3036.54	897.49	1260.5	384.467	2783.65	1164.47	945.655	586.365	5359.46	970.405	1015.28	3506.13	983.946	1412.24	1074.71	634.772	142.919	118.624	819.171	5536.4	101.45	328.131	3800.03	549.914	1576.31	464.384	5738.34	0	1506.39
AAK98885	10.7448	25.6643	13.6566	48.9282	3.55513	556.543	94.5379	25.2989	2.40871	0.802277	33.1114	1.67262	6.66109	1.62962	139.934	1.03235	4.69367	3.12267	0.858161	43.9696	123.095	0.58935	0.682568	0.83363	968.379	0.800989	15.0099	2.37222	6.66966	1.3971	36.9557	34.4641	2586.17	2.10993	11.5944	18.4036	42.6789	68.7097	0.949839	6.57724	30.4437	0.614878	551.497	17.796	1.48087	5.67495	6.10945	4.63607	15.0928
AAK98886	15.1272	19.0476	13.158	4.61916	1.14235	1648.77	149.394	4.30459	2.96423	0.235792	4.13309	1.47846	9.68102	0.825779	157.45	0.180603	3.61294	1.17062	0.450387	61.9768	161.345	0.618614	0.955281	0.336548	2725.03	1.40127	18.0189	1.66001	9.36363	1.46647	39.56	19.314	3769.46	1.10735	9.12759	6.03668	47.5156	76.2284	0.258482	10.078	39.2622	0.258164	1555.19	3.83765	1.46805	3.24913	8.85579	6.15733	4.51701
AAK98887	25.7459	10.2597	24.7192	7.69326	0.738366	2561.7	212.429	7.315	4.3203	0.435447	8.66877	1.66736	14.0985	0.603646	190.485	0.63231	4.24592	2.10178	0.33963	107.961	246.586	1.03664	0.943334	0.380679	3314.62	1.81145	26.922	1.60944	7.07041	1.18484	41.5512	9.37109	7852.05	1.37643	6.22747	12.0308	71.8126	140.551	0.45746	11.3269	64.7557	0.62575	2488.58	1.5939	2.32571	6.70868	5.86658	7.9704	8.00425
AAK98888	1712.06	1764.74	1045.84	583.405	854.896	292.723	441.444	427.504	2884.22	2440.68	121.109	2435.25	1992.37	1503.62	1108.66	396.882	269.553	2836.75	390.179	159.742	558.178	2086.72	1761.18	2650.09	292.607	300.909	1894.59	2144.62	1766.88	1860.89	2109.72	1615.79	1443.24	1950.41	339.273	251.043	3170.72	2603.9	3467.95	1838.69	2535.89	470.297	264.791	546.556	4156.76	941.65	1714.78	3917.57	459.796
AAK98889	26.1172	85.447	28.5486	10.6511	64.0882	132.739	59.8194	12.5664	32.2632	30.7139	8.85745	115.326	28.3078	17.3678	23.5004	25.3038	21.6212	96.0816	25.882	17.9866	56.5941	75.4523	64.5132	27.9624	110.329	21.4403	24.8894	145.602	35.4981	76.4337	23.6564	104.246	1676.26	58.1188	8.66094	10.7401	7.32556	5.70286	16.3913	43.4137	8.05997	24.4583	131.312	16.2878	17.2844	15.4151	36.1294	33.6594	11.5887
AAK98890	153.695	177.232	165.682	76.2731	55.7234	4838.23	174.367	75.7798	357.205	78.4246	66.9487	146.827	104.237	13.234	1506.87	140.84	231.801	157.783	68.775	628.518	189.709	102.658	718.17	70.5507	2078.59	811.094	140.693	283.505	113.337	108.875	177.002	111.71	528.602	281.539	287.319	636.274	78.5244	112.288	37.9622	158.312	149.096	156.424	4539.88	298.559	52.7036	110.618	101.75	233.629	124.517
AAK98891	124.524	304.697	153.997	78.5545	52.5394	1409.33	55.5342	47.1196	238.105	26.4032	73.4504	125.305	62.8618	5.6533	960.985	107.972	335.059	143.745	71.546	388.333	58.1936	112.319	807.782	26.6672	1239.68	839.863	130.864	379.64	94.3373	129.483	134.833	130.478	568.208	320.743	163.994	438.232	59.7033	61.786	27.9277	139.989	110.665	112.754	1283.14	356.935	29.5012	66.8042	95.4354	145.039	118.156
AAK98892	100.71	98.3895	98.9589	35.363	91.2768	1430.47	26.6865	32.271	206.266	62.0116	29.4247	118.976	46.7258	10.718	1213.5	167.4	145.287	74.4849	27.9411	319.482	27.6878	63.2056	418.031	51.5791	1266.01	279.828	134.451	171.538	74.6886	55.3007	112.949	122.386	298.085	161.972	154.129	414.392	33.2525	50.9276	49.4085	115.064	87.7996	145.352	1299.22	302.119	38.6744	35.7816	77.348	126.503	53.5892
AAK98893	68.9509	487.031	113.912	85.3747	228.187	786.889	90.588	69.7104	139.255	59.3362	66.3286	182.66	57.8802	35.4136	1001.53	381.558	398.116	89.7321	38.2653	186.724	57.581	162.346	1456.85	50.8963	759.586	146.039	70.7754	97.7848	80.7934	275.992	119.504	158.016	429.847	552.908	120.632	341.921	30.7845	73.7571	115.033	114.165	97.1205	332.663	773.501	306.671	49.4017	131.89	81.2934	118.127	110.867
AAK98894	46.5259	97.6202	54.8828	181.037	34.5654	425.712	93.3785	176.593	52.6297	62.1886	128.512	85.5405	60.2888	171.408	36.1424	38.4154	68.1413	47.2278	26.2439	85.5945	101.684	56.0619	70.7723	61.7807	439.693	58.9822	53.5753	39.0393	85.4674	54.1182	45.9252	55.9104	44.903	66.3493	115.305	85	34.9709	35.3359	25.2503	94.0837	36.9218	35.1908	408.737	89.5873	25.0303	17.44	81.8795	42.3229	137.579
AAK98895	231.091	147.496	223.371	239.666	114.86	236.248	1175.03	306.587	248.548	170.313	265.733	231.611	118.253	56.8546	338.72	195.45	544.287	87.5542	197.757	203.035	1118.36	312.351	221.591	152.988	54.5026	120.131	216.792	57.9791	315.175	500.706	161.167	710.712	122.777	226.095	116.387	198.978	77.384	91.5541	76.3501	419.521	126.315	223.666	238.198	169.985	198.727	301.719	323.358	289.281	234.387
AAK98896	442.48	179.605	414.311	321.867	209.59	1062	3537.06	406.773	556.857	346.629	332.98	438.982	259.875	152.442	1373.32	297.263	561.44	108.125	51.0747	425.736	3273.43	283.432	214.09	380.692	533.545	149.19	553.07	72.1958	959.742	305.525	479.319	1477.54	185.511	228.22	342.358	344.67	228.983	281.39	372.725	1221.37	370.225	307.463	1015.44	201.394	483.09	360.996	922.88	570.125	326.397
AAK98897	270.047	267.28	305.225	142.752	137.652	545.24	416.546	121.637	456.874	80.7479	109.005	209.083	145.849	34.1912	520.157	110.12	216.727	169.74	53.87	193.848	376.352	155.469	227.535	90.5151	414.368	55.2436	326.418	150.3	199.984	146.206	398.531	189.232	286.512	306.361	138.246	143.197	223.544	355.749	149.895	202.422	291.646	105.875	474.717	62.0228	289.959	98.6032	221.225	570.866	119.419
AAK98898	146.928	91.9072	129.569	56.0938	82.7381	176.19	329.216	50.0856	318.197	35.9073	49.5778	83.1945	69.0381	47.9028	253.856	70.4223	56.175	41.3856	11.1427	88.4157	354.514	45.8403	77.0674	29.2145	140.345	19.8964	176.779	37.3194	111.358	44.0966	170.686	117.233	103.673	87.0447	82.4733	87.6618	136.503	200.627	61.4868	97.2238	168.304	68.7304	168.624	39.3904	187.731	57.6673	116.172	402.415	51.8272
AAK98899	145.568	111.777	138.061	78.1607	63.5012	202.427	173.272	71.3693	269.001	73.8319	62.2949	68.6217	76.8044	44.9334	136.054	51.2121	62.4261	37.68	296.155	84.8902	232.225	64.8985	92.7343	62.779	144.283	85.0538	150.446	29.2607	102.612	62.7331	211.722	94.333	112.832	113.981	55.962	77.7239	121.805	192.227	56.0897	99.9815	169.49	54.6074	181.534	50.8849	156.719	77.1926	119.669	318.296	71.1418
AAK98900	116.598	1968.9	115.954	2630.28	87.6173	1593.69	22772.3	919.459	189.624	7204.93	955.513	6823.61	126.567	870.274	5394.62	635.366	430.187	300.337	3824.58	266.433	20202.8	329.223	1609.02	4883.62	11402.4	4194.92	108.263	215.053	2778.69	620.486	125.643	3876.14	925.424	1534.38	536.632	1307.24	130.173	85.242	1413.44	3585.65	91.4756	739.317	1414.2	2495.66	915.309	82.3824	2653.11	262.981	1084.14
AAK98901	0	10.3569	1.29031	6.55042	2.19208	4.93685	0	3.49022	0	3.51637	4.86673	3.51768	1.29008	5.09339	0	5.19845	14.1811	10.1085	12.9639	0	0	0	6.87418	3.53933	10.1226	0	0	16.7235	1.25945	0.959337	0	0	21.8442	11.0332	0	0	7.02592	0	3.18343	0	0	11.1464	9.93885	8.45103	0	0	0	0	2.08842
AAK98902	0	497.354	0	0	414.303	12379.2	16860.5	0	0	240.939	0	111.045	0	0.848899	45.6243	453.565	538.88	0	105.008	2606.32	17741.1	0	531.603	146.761	4394.91	0	0	0	1026.45	0	0	397.094	1987.82	430.296	0	0	0	0	140.831	1099.81	0	484.871	12132.9	0	0	0	1145.6	0	0.942153
AAK98903	0.237835	139.748	0.48727	123.288	64.7529	362.106	167.913	98.4737	120.525	27.3365	98.2429	54.3835	0	52.5477	133.034	76.7797	107.094	101.399	65.4086	782.839	170.66	0	95.5771	21.9086	131.399	23.0843	0	85.0645	103.572	0	0	30.3722	360.945	75.4328	149.211	161.544	0	0	21.2349	101.841	0	88.1702	377.405	32.609	0	62.8988	131.06	179.136	118.728
AAK98904	0.14649	175.012	0.175072	150.495	94.4734	505.813	116.595	128.889	206.603	35.998	122.676	61.4732	0	65.8347	99.7274	92.9563	86.5422	143.557	34.4958	707.127	116.462	0	153.602	33.708	184.749	40.8203	0	104.05	130.327	0	0	37.0022	296.837	151.811	230.044	272.673	0	0	26.9527	135.843	0	107.421	493.609	41.9966	0	77.9889	148.596	322.786	138.634
AAK98905	0	24.701	0.51791	10.8138	56.596	23.8731	6.59922	6.75107	10.7633	5.78936	7.35215	6.99008	0	4.49767	26.8588	56.2876	15.504	5.9508	3.16173	35.1128	7.93835	0	8.28628	5.45837	11.9183	7.80173	0	5.42482	21.1837	0	0	7.42117	9.18537	10.7222	44.1903	36.5325	0	0	5.76546	18.3449	0	50.3856	26.9561	5.0926	0	5.24345	17.6179	9.73637	8.31959
AAK98906	0	43.0665	0.591474	6.34292	130.691	28.2124	1.50731	4.60923	12.1113	6.84449	3.15949	9.6434	0	2.81286	43.5763	123.323	38.3634	2.37323	5.16721	49.8214	3.17307	0	17.1109	5.34979	12.963	1.35585	0	3.09768	12.0963	0	0	4.87328	29.3722	18.8388	50.4671	49.6487	0	0	6.35469	8.77513	0	110.713	31.9782	1.50192	0	2.24559	10.9748	9.54065	4.56968
AAK98907	0.0543965	33.7341	0.390061	0.110807	168.787	39.7121	0	0	13.4045	11.3202	0.114169	11.7364	0	0.0358454	45.5944	179.558	35.3296	0.0948531	5.85729	58.2323	0.797162	0	12.8202	11.2079	15.6727	0.170314	0	0	4.99903	0	0	1.86307	27.2104	12.8895	42.1568	33.0171	0	0	13.8457	3.95442	0	170.695	37.1413	0.252887	0	0.987268	5.31991	13.0966	0.0397832
AAK98908	0	37.8413	0.249276	0.913217	7.71884	12.3451	22.3658	0.401686	19.3626	10.3581	0.710861	7.23391	0	0.686549	15.6647	6.91108	28.1509	26.8422	12.3451	6.03305	7.21597	10.0069	18.3594	7.9794	8.7871	0	0.0936472	25.6681	8.96015	11.9062	0	3.52883	25.9012	17.6415	15.8754	29.3438	0.261622	0	6.46118	8.20712	0.208332	6.94207	10.063	0.340304	0	1.35614	9.15898	13.9661	0.499121
AAK98909	0	0	4.20577	0	11.9765	37.0873	14.2907	0	6.85529	5.95945	0	5.44935	0	0	13.8483	5.32534	0	38.3527	10.6243	0	6.44646	16.214	6.25954	1.98472	16.1307	0	0	45.6847	6.88102	6.5517	0	1.50662	0	5.02336	0	59.3336	0	0	5.08116	9.35954	0	2.53745	10.1815	0	0	0	6.00291	3.90448	0
AAK98910	0	25.7962	0.0893515	0	0.985953	17.9789	0	0	1.82051	1.58964	0	3.37666	0	0	9.85593	1.81019	4.66375	0	6.92184	3.67137	0	3.30114	1.69554	1.25091	9.3507	0	0	0	0	4.81599	0	0	6.97263	2.56131	6.86147	14.6223	0	0	0.817329	0	0	2.10241	20.5489	0	0	0.226154	0	2.73737	0
AAK98911	0	18.3344	0.288316	0	1.64203	3.23582	0	0	3.52461	1.54335	0	2.86401	0	0	18.0374	3.89403	10.6227	0	0.72832	1.18467	0	3.51979	1.28732	1.54199	2.2116	0	0	0	0	5.20997	0	0	2.04537	3.21406	6.5601	13.0159	0	0	0.298566	0	0	1.04369	6.51433	0	0	0	0	1.87363	0
AAK98912	0	20.5142	0.806486	0	1.29182	10.1289	0	0	4.98433	1.4602	0	3.45414	0	0	10.1795	2.326	4.95235	0	3.7916	6.07526	0.206026	6.30467	2.30059	1.58577	5.15529	0	0	0	0	7.66363	0	0	8.58203	1.49841	4.96982	9.86061	0	0	0.835156	0	0	2.39232	10.9549	0	0	0.680422	0	4.49227	0
AAK98913	0	56.6816	1.28187	131.704	3.97236	36.2112	980.269	119.066	4.19067	15.4311	89.0566	11.4109	0	107.144	38.5808	3.23745	20.9341	48.6578	22.9648	0	2092.72	0	8.87921	12.468	14.4761	216.047	0	31.4832	0	0	0	0	21.1617	8.98924	0	0	0	0	3.53029	0	0	5.142	52.9558	105.09	0	135.901	0	5.32015	174.453
AAK98914	3.19156	32.1661	2.4849	6.85651	0.905137	13.6635	7.573	8.50064	0.653399	1.08552	7.30306	5.57949	2.66346	2.01402	0	0.536627	4.15472	15.0431	1.33109	38.4732	18.9506	1.32064	6.15389	1.68916	3.84713	1.66544	3.76661	8.37731	0	1.30582	4.5712	0.674801	0	4.93472	10.0329	0	9.29806	22.6201	1.27842	0	12.119	0	10.9192	3.62244	1.53954	1.86192	0	4.7368	7.55155
AAK98915	0.751416	144.823	0	0	52.0218	101.347	0	0	49.3241	26.2565	0	24.9771	7.13745	0	72.3306	46.5469	85.3397	2.61641	18.8746	364.726	0	0	53.3779	21.861	54.5303	0	0.379461	0	2.56714	0	23.5381	3.85429	69.9681	42.4795	0	0	0	2.09891	15.7843	0.997663	1.22485	61.1274	95.5041	0	6.87603	0	1.27974	57.8506	0
AAK98916	453.437	35.1193	37.9682	0	144.978	22.1363	0	0	61.8871	1.08686	0	4.47225	0	0	125.018	215.61	10.5977	25.1807	8.71929	184.373	10.5812	0	89.9005	2.17181	11.3472	0	169.452	48.2055	5.64722	0	49.6393	2.47295	48.9733	74.2076	19.634	58.4338	0	0	0	2.56044	0	141.608	22.2823	0	0	0	0	121.767	0
AAK98917	53.1233	39.6851	42.1153	0	26.0016	10.8443	8.58001	0	42.5551	9.20059	0	15.1513	0	0	72.7512	38.7482	25.197	9.0133	2.35406	110.795	14.0993	6.31602	13.1536	9.47617	6.02826	0	39.846	8.39655	2.43452	7.08046	35.4807	2.1968	40.3056	10.0533	16.9285	19.8473	0	0	4.42039	2.40831	0	41.7321	10.9158	0	0.0728001	0.913031	2.66017	49.6472	0
AAK98918	42.2553	23.3554	29.6944	0	25.1033	7.98708	6.30611	0	38.5298	4.02921	0	7.59366	0	0	50.1737	31.1676	16.4948	3.56296	3.70122	50.1692	5.98876	6.65274	14.1016	4.4866	5.45896	0	37.3707	4.39567	3.59576	8.3994	22.3757	1.39965	40.8841	7.38893	5.55626	10.473	0	0	0.842928	2.68096	0	37.1273	6.77864	0	0	0	3.62485	46.4289	0
AAK98919	122.416	137.544	156.873	2.75916	38.2434	42.3913	71.8715	5.24467	121.723	11.9331	2.57963	19.9837	0	3.8876	64.5741	63.2366	104.18	29.0881	14.1002	340.403	28.4045	19.2536	54.1077	10.1203	36.2167	40.9579	157.776	20.0969	15.8613	19.7701	124.031	7.57719	118.794	27.5473	15.0398	29.8404	0	0	10.7998	12.7486	0	63.2758	52.6276	12.6525	0	13.3842	17.6109	179.41	4.05112
AAK98920	55.2719	16.8025	33.0282	0	37.6208	0	44.8902	0	75.3691	2.08	0	0	0	0	43.5007	55.7603	60.8444	43.3708	11.1244	54.2839	60.7494	21.2216	24.5783	0	14.4772	0	50.321	0	21.6148	8.23214	27.1422	0	46.8616	5.25983	0	111.828	0	0	0	0	0	47.8242	0	0	0	0	0	263.694	0
AAK98921	57.244	21.8576	59.3796	0	20.5482	7.77174	7.48661	0	68.0563	5.93188	0	8.61202	0	0	38.8136	25.7596	23.0007	5.86695	3.43228	90.9853	5.74121	7.07852	13.7729	9.94704	7.84696	0	39.071	3.76095	4.05544	5.56035	39.2689	2.21001	32.8246	6.31595	5.63992	6.83843	0	0	1.86335	2.86025	0	29.511	6.75624	0	0	1.11535	3.24964	85.5013	0
AAK98922	237.142	206.723	223.183	0	32.012	50.2683	5.607	0	5.3794	21.6934	0	14.7883	63.9513	0	54.3343	41.4401	107.663	28.8918	15.9791	196.629	7.58788	37.9047	61.7058	23.621	42.0422	0	244.08	15.3639	13.499	67.6063	185.989	5.91128	140.478	38.7617	14.0798	37.2476	31.122	31.6757	5.98084	6.12042	30.4323	36.3386	55.9263	0	92.913	2.08832	9.42105	18.7662	0
AAK98923	158.066	20.4324	38.0861	0	17.3528	4.441	4.70587	0	3.83762	3.96847	0	2.99076	23.3262	0	23.257	21.1603	17.8594	7.07248	2.79883	33.5747	4.2456	2.84759	13.295	4.83637	2.88354	0	125.667	5.5877	4.3052	3.53822	54.6305	2.7783	15.7201	8.05033	5.51459	19.5384	7.67614	7.65128	0.860509	2.36292	5.04522	16.9622	2.90569	0	46.2853	1.40216	3.95348	3.60005	0
AAK98924	5.78272	23.439	3.83946	4.36281	15.3067	0	0	2.17601	1.87746	12.5734	3.59615	7.95955	10.2952	8.89144	7.58529	22.6871	14.1461	2.80098	5.17276	18.9312	2.354	6.90751	12.0001	15.2196	4.20735	0	2.59987	10.7243	6.28169	6.69878	3.15522	6.05174	16.3427	9.78311	4.36799	8.66652	3.54673	2.87613	5.30126	7.97472	4.19602	13.8987	2.47858	12.6121	1.85965	7.77432	5.11473	3.56441	0.469914
AAK98925	4153.35	723.726	4690.4	706.858	626.182	2259.37	123.447	355.978	4200.52	282.809	525.002	211.35	2196.66	237.888	279.437	500.55	378.735	877.303	167.791	2117.11	176.964	1786.48	605.845	286.86	3802.52	113.11	3698.56	838.891	2967.22	2015.05	4057.53	1655.94	2093.06	599.46	1462.32	956.308	1115.27	1418.87	269.522	2577.52	1193.08	474.245	2239.07	81.3438	798.627	311.627	2927.56	4662.67	762.35
AAK98926	668.345	753.172	444.782	596.605	293.868	327.734	152.129	906.775	798.801	519.797	580.32	392.701	1112.45	1168.89	299.284	367.28	486	795.998	103.006	1186.96	188.84	723.009	429.347	607.096	346.044	176.98	894.26	556.175	978.626	605.744	840.647	906.403	288.899	502.201	995.673	773.631	454.344	539.576	917.434	723.3	600.345	329.653	347.832	246.626	187.44	257.181	982.567	708.072	602.278
AAK98927	243.128	655.742	217.651	316.364	296.286	134.418	73.3056	587.67	247.713	179.548	906.909	364.805	658.579	432.304	171.746	330.57	321.134	727.37	44.8404	233.396	87.9019	680.288	430.22	162.636	166.985	94.4377	296.797	989.926	130.465	498.584	393.859	199.177	122.052	432.509	245.438	234.24	243.018	290.745	303.063	79.0051	349.186	333.477	145.001	148.723	356.91	153.447	141.88	239.327	127.678
AAK98928	225.449	415.953	193.327	249.124	152.054	146.245	217.738	480.177	383.744	174.936	788.502	279.925	509.069	318.021	319.698	182.357	283.668	678.727	26.3509	366.058	253.974	558.156	259.566	158.477	148.222	23.458	254.74	666.735	198.363	379.374	291.734	288.911	155.276	261.391	534.031	374.626	207.621	296.799	261.641	156.057	290.152	178.683	151.735	56.5275	355.497	147.884	202.074	326.461	126.471
AAK98929	1252.05	410.735	1218.44	469.121	404.943	789.16	666.563	545.433	1517.8	703.197	456.459	887.349	896.831	985.666	604.827	462.967	579.137	500.156	166.662	390.64	742.944	290.549	438.831	685.477	502.494	248.82	1518.71	421.301	869.112	280.557	1336.73	855.146	413.494	476.397	1025.97	789.608	770.626	1112.58	745.29	938.285	1193.41	510.934	736.915	443.29	1193.88	738.834	818.33	1312.85	547.083
AAK98930	832.977	288.847	964.05	741.948	1101.83	232.639	443.011	867.635	1365.92	953.512	798.929	498.615	1582.36	1546.31	560.856	1455.59	4061.16	1401.77	1404.17	164.171	270.751	998.513	3123.51	1206.05	202.786	975.118	1295.8	593.9	229.513	1488.55	2209.84	196.142	1447.07	2911.87	334.931	367.868	323.76	2299.89	346.971	221.807	1758.47	1749.57	295.262	715.31	2217.01	319.352	178.086	2664.81	990.888
AAK98931	0	0	0	0	1348.17	0	0	0	8.67066	0	0	0	0	0	0	0	0	15.5229	8.95848	87.4296	32.6143	0	0	0	0	0	0	0	0	0	0	0	0	0	121.036	300.184	0	9.9621	0	0	0	6.4188	0	0	0	0	0	0	0
AAK98932	5.21933	0	6.23771	3.54398	412.982	0	0	21.2113	15.2509	0	7.30303	29.6343	5.22684	0	20.5388	15.7964	38.3036	4.55057	11917.7	25.6302	19.1219	8.01584	0	7.84962	20.5062	16.3416	15.8394	0	0	0	0	4.46903	44.2514	34.7681	0	70.3996	0	0	12.9189	4.62714	0	0	20.1339	59.3132	5.0354	31.5761	0	5.79085	15.2687
AAK98933	103.163	97.2156	100.264	122.199	130.463	126.399	107.042	124.706	113.774	134.896	122.818	101.318	97.4155	145.043	20.535	152.805	111.453	10.7327	23.8333	107.758	138.73	60.1076	70.6859	116.012	76.9278	98.869	116.54	5.4592	160.902	59.1881	191.042	96.5818	107.772	103.011	79.1371	112.799	83.0923	119.939	115.697	158.242	107.042	148.384	128.523	87.018	157.23	101.996	165.856	40.8253	122.91
AAK98934	288.09	217.089	261.877	68.7699	146.928	216.958	130.11	86.0715	294.353	152.454	69.1469	142.395	87.5575	122.565	114.329	168.739	199.268	75.5187	23.7725	106.669	166.129	186.404	156.241	139.864	131.217	295	319.444	68.484	257.497	156.304	178.673	168.093	214.096	217.05	127.366	161.147	128.649	99.0581	121.871	233.498	92.5027	169.353	227.817	151.058	160.057	73.9211	247.332	200.338	65.7309
AAK98935	345.094	189.261	300.295	141.581	159.656	316.536	460.202	178.853	413.265	142.678	146.772	173.423	231.461	188.118	276.757	197.212	140.177	160.402	16.0048	211.927	488.391	143.484	136.398	153.64	183.479	68.3119	433.737	125.834	526.157	126.412	434.454	323.268	163.299	172.491	275.458	232.304	193.668	300.238	174.706	426.53	284.881	189.704	311.533	72.2862	359.225	110.238	502.682	357.079	150.158
AAK98936	17.9497	13.6416	18.5642	6.32839	23.2014	19.1813	7.00875	4.6761	18.1555	3.76712	3.86395	17.2827	13.4816	1.3648	5.43343	22.2871	8.86637	2.70861	4.16847	16.9508	17.7051	3.18082	13.2007	4.15314	9.49341	1.08077	18.856	2.56065	7.7619	5.91234	14.8321	3.54677	20.4863	13.7965	21.1197	9.3119	15.561	14.2927	6.40804	5.20235	12.0227	23.8939	14.6474	1.24815	10.3237	6.26495	4.71053	9.57461	3.53435
AAK98937	13.604	21.7956	13.8416	5.7421	19.0822	16.204	10.4516	5.72789	19.3384	4.35848	4.63017	14.3285	15.6488	2.05944	6.51089	24.852	6.07119	3.84679	1.48002	9.93038	13.4705	2.25871	7.03043	3.11045	13.7234	1.15118	19.5266	5.11405	13.1204	0.547614	19.6352	11.3336	7.79325	9.44708	18.7465	12.3983	8.1183	9.66926	5.61213	11.4086	13.4063	26.5112	15.2471	1.51939	10.9963	12.2341	12.5436	15.5016	3.89909
AAK98938	8.58566	98.6004	14.8212	39.5128	68.9895	43.8702	42.6129	24.5536	8.36246	19.3858	26.6962	16.2492	18.1514	7.54354	18.7699	56.7811	140.019	30.774	4.80002	23.4227	13.98	27.1042	122.172	39.4546	24.9868	2.98682	10.6151	24.7683	6.52854	47.5975	9.36918	6.5346	113.233	98.0443	38.9111	38.6018	15.7976	14.9458	25.9738	6.76579	8.3065	70.1606	45.9996	11.3337	8.2831	17.3139	11.9332	7.40895	30.0005
AAK98939	9.90032	59.4165	14.9618	69.9565	16.0314	19.3376	79.3699	35.6488	6.78117	22.4263	44.3289	15.1657	9.46681	1.93615	48.7619	26.806	64.6876	24.5031	4.24232	24.1515	118.175	9.36817	41.0707	25.4564	12.9658	19.3985	8.59352	24.7571	3.37208	14.1746	10.6644	1.58604	450.019	37.3818	13.4608	29.2922	14.1031	20.8718	6.1395	2.88792	13.0699	21.5078	26.6106	18.0806	3.20435	11.2062	2.83281	6.16544	36.8573
AAK98940	6.01675	55.9173	5.34168	34.4344	10.092	12.1877	2.79236	14.1472	2.76273	7.95715	21.7085	5.41267	3.18486	0.566405	5.0736	20.4643	36.2708	10.4916	1.38397	11.3963	3.14906	4.81827	11.7723	12.3776	7.20433	6.18972	4.69526	5.73857	1.5126	7.93714	3.58776	2.20792	456.924	12.1876	4.09029	22.0279	4.98187	9.90742	1.41835	0.990616	4.20992	15.4941	15.4181	11.9435	1.99019	11.4401	1.07521	2.19341	16.8472
AAK98941	10.1599	43.546	11.7594	39.2477	15.1077	64.8047	5.38952	24.8295	6.82004	13.4334	25.8064	8.55128	6.18718	1.29678	9.18473	19.1604	37.7844	12.6088	2.48697	21.7993	10.2278	7.69632	19.6589	19.1343	50.5856	6.87788	8.33315	14.0041	2.59508	8.04313	7.30397	1.92012	603.361	18.1174	7.15574	25.0003	11.1996	22.7905	4.62552	2.84008	8.86649	17.3903	63.8199	10.4253	3.57634	7.47552	2.44606	5.02687	23.9315
AAK98942	3.26222	41.0849	2.64557	3.8764	1.58602	1.78597	2.36561	1.34154	1.58871	1.84146	1.22266	4.20961	1.16676	1.61227	5.04324	1.99814	8.12277	2.33633	1.64144	9.15404	2.13423	0.984131	2.27958	1.48939	1.67841	3.64783	2.47501	2.16069	1.93639	1.21468	1.2873	0.997595	10.8658	4.32402	3.96021	16.5006	0.750311	0.651906	0.769016	1.8592	1.14129	2.2682	3.82022	3.7915	0.112402	2.81941	0.927447	0.904861	1.53376
AAK98943	0.666273	30.1791	2.14994	2.26203	1.24712	0.766004	0.81169	1.71489	0.648952	0.501465	2.05099	0.722203	0.333616	0	4.19501	0.33608	7.08998	2.26552	0.871641	6.21645	2.441	2.45583	1.89618	0.400817	1.13434	1.04304	0.336995	6.17816	0.260555	2.97702	0.0817961	0.114099	5.08402	2.09235	1.81177	10.3349	0.122594	0.223683	0.054972	0	0.145037	0.624537	0.771057	1.51432	0.192838	0.806167	0.606146	0.221769	1.65676
AAK98944	14.5404	48.6521	12.829	37.902	31.3844	31.0402	29.325	29.2154	8.26931	25.8903	28.9477	48.0536	23.3567	13.5043	12.6726	45.0895	40.1053	22.8021	11.1953	41.2121	23.9541	18.884	34.7157	27.4084	15.2085	40.0257	11.0563	12.3065	14.5971	24.3452	14.4962	21.0566	12.4106	27.024	27.8632	25.0091	7.54147	10.8114	32.0451	9.1705	11.1526	40.3187	35.5741	52.072	17.888	49.0016	14.2048	11.6934	40.8952
AAK98945	1.75956	112.329	4.20577	62.1277	285.938	205.666	150.052	40.5214	3.42765	112.567	39.3925	186.186	220.262	64.9316	124.635	507.683	781.242	653.53	10.6243	0	0	0	347.404	64.8343	110.61	1630.71	7.11979	323.056	0	0	194.414	1.50662	358.038	311.448	0	23.7334	6.47519	114.207	105.253	0	134.06	497.34	210.417	361.745	106.946	117.096	0	101.516	36.0323
AAK98946	0	112.848	0.485744	59.9791	39.1911	38.6802	0	39.5506	0	20.4446	39.2405	47.3426	0	4.91022	0	57.8145	142.179	0	15.4062	0	0	8.21877	70.3664	18.5927	21.1141	103.501	0	0	0	10.0891	0	0	43.6487	52.0864	0	0	0	0	21.7413	0	0	54.2164	38.1515	138.216	0	47.5386	0	0	51.1274
AAK98947	24.0403	140.249	21.4237	57.4629	36.8877	42.6031	36.1153	43.3906	10.4219	16.7864	38.5961	28.8342	42.5834	4.57854	13.6708	49.9074	160.62	45.1912	11.1873	51.8614	35.6376	5.65554	141.63	15.2564	22.7486	18.7086	29.5199	33.5023	16.167	7.45084	36.8492	7.25809	71.8681	94.9481	59.515	61.8534	19.0488	19.594	12.1532	7.76127	27.8297	53.1046	47.4407	35.2444	11.7977	52.1229	17.3829	10.7924	52.1363
AAK98948	25.3034	116.339	18.1292	39.2348	26.7231	48.6054	24.0269	28.8204	13.4876	25.1319	26.4218	34.1138	30.8238	4.35517	11.6416	43.6245	131.188	28.921	7.03101	39.873	22.8299	3.96342	62.0813	26.6717	26.6259	17.5397	24.6414	20.7783	16.2459	4.07803	26.5822	12.0725	49.0967	49.1771	63.7574	52.638	20.0941	16.9053	13.3727	13.4483	17.4699	39.5759	41.5204	30.5304	6.31546	25.5135	15.3895	10.8246	34.4796
AAK98949	211.316	57.0026	170.509	68.0894	431.719	64.6734	120.508	79.0754	238.856	33.5026	96.8487	15.3175	377.03	185.022	122.553	131.759	117.866	36.9617	44.139	441.181	117.682	65.7342	52.9295	32.9212	40.786	105.676	234.877	32.9603	218.551	81.3544	519.853	138.915	56.6793	52.446	192.872	265.015	56.5532	379.169	25.4934	228.971	398.065	144.491	69.1885	165.587	509.831	146.98	204.707	306.999	56.882
AAK98950	1958.14	584.344	1103.84	715.488	231.337	221.741	369.024	1068.49	788.599	435.99	444.46	941.558	397.231	698.562	693.786	314.186	493.583	296.955	238.078	142.194	390.488	494.385	362.818	397.924	429.784	1061.89	1777.03	164.149	1469.78	550.943	1828.87	823.292	208.067	489.846	220.583	213.982	295.777	350.242	607.693	1395.88	397.199	323.843	214.687	444.056	378.224	754.146	1533.18	579.312	709.892
AAK98951	314.088	348.846	183.725	659.891	77.5176	32.9825	43.7876	541.736	112.541	311.93	437.196	369.993	142.558	244.391	191.139	143.711	296.568	151.023	56.2468	35.4623	57.2638	160.513	218.366	282.27	63.871	275.971	280.6	93.0148	192.947	174.67	279.207	185.079	74.6465	189.222	68.5961	138.77	42.0472	45.6104	252.737	172.07	53.5132	145.798	34.5358	263.523	86.945	203.483	209.92	81.1109	472.37
AAK98952	87.4287	106.279	46.2702	172.395	37.4041	48.2576	36.5576	133.549	39.3772	27.5597	130.022	45.6692	87.278	31.4085	108.017	61.011	70.1203	65.8734	9.39296	19.5273	34.1961	67.2637	58.6973	23.0915	48.0999	113.264	104.7	57.5634	100.702	74.8965	113.978	55.7552	29.032	62.702	55.1928	50.2843	26.676	23.0537	19.9361	66.786	28.674	61.8453	46.0193	75.8873	53.9229	60.4776	112.048	26.717	129.903
AAK98953	164.757	62.4067	123.57	201.379	83.108	78.672	48.5528	197.468	93.5302	43.8622	175.293	86.3611	169.663	32.7045	98.5385	106.661	74.7763	78.4775	9.45916	71.268	72.1801	54.2213	69.0171	41.9008	62.2396	87.348	173.739	58.4321	127.772	49.2789	164.232	83.3812	43.9908	67.4091	156.428	178.005	61.6404	58.9899	59.4058	92.4644	77.9992	105.947	82.9621	82.464	116.148	104.634	140.841	78.0081	177.636
AAK98954	240.269	53.1134	129.052	207.834	117.58	102.449	76.8181	230.632	171.839	67.6777	201.182	123.883	262.848	51.9396	150.431	149.623	69.8951	122.895	6.08113	132.889	88.556	51.0433	51.2891	77.4469	68.8167	18.0974	358.665	50.1867	160.282	36.0985	272.553	105.395	32.2994	59.2557	283.097	282.618	121.099	145.098	96.1927	82.9205	177.87	140.377	108.445	130.897	260.571	100.138	166.718	150.269	203.872
AAK98955	75.2152	128.151	112.259	102.856	112.064	73.4021	44.0399	121.084	62.1857	121.777	74.894	233.663	100.022	33.1965	43.365	64.5861	55.1989	71.373	25.5239	59.2684	51.2676	64.3394	71.0935	102.86	90.4865	19.1683	96.2582	65.2034	88.9258	53.6677	73.4419	117.872	127.54	80.0663	92.7521	81.3976	205.502	94.7418	94.0967	98.7812	69.8715	56.1254	83.3331	38.4912	46.0701	23.2811	98.8618	96.2602	99.4001
AAK98956	119.806	58.8042	98.6242	32.3068	64.5041	136.603	559.365	28.3174	89.9498	107.665	27.6119	65.141	72.1746	90.153	128.3	61.8488	40.6416	17.9532	16.9545	85.0311	524.658	27.1924	55.6338	77.0116	81.3112	24.4212	115.513	6.9433	67.2579	32.2954	188.257	123.955	48.9364	52.5519	115.594	72.5926	59.5598	94.2694	64.8048	76.8936	80.9903	64.5642	140.814	76.9547	72.3906	200.077	69.1859	104.54	27.952
AAK98957	188.94	109.158	111.108	67.2935	54.769	131.103	503.727	63.5008	138.879	23.8317	62.8494	42.3255	89.5715	29.771	149.009	52.5592	89.5965	105.305	29.9593	98.1031	384.137	154.311	80.9402	20.5704	91.9997	89.123	168.013	89.597	102.125	153.829	250.55	116.275	210.339	77.2881	80.777	44.9107	83.9691	117.628	18.6915	90.6388	113.553	57.1486	123.657	81.9493	84.4012	132.711	121.463	187.753	63.0271
AAK98958	178.342	148.321	111.274	101.818	57.7	212.923	453.909	107.464	151.455	49.314	103.989	66.3464	108.354	27.985	188.712	55.0585	91.9234	125.641	17.1668	119.21	374.331	94.3067	106.624	45.7719	184.663	85.5316	182.339	83.9578	119.776	104.56	244.061	110.621	246.782	114.714	96.5052	61.1436	88.1831	169.274	31.7418	130.293	143.538	55.9098	210.761	102.722	98.7458	136.04	130.436	211.9	107.399
AAK98959	874.642	2399.79	460.482	1188.59	919.166	1059.07	1298.38	981.936	652.048	1307.34	800.392	1635.47	489.364	1084.27	1268.86	1101.17	1120.99	729.186	506.079	842.034	1060.89	1782.27	1872.8	1302.8	750.474	1976.14	680.12	459.092	1304.19	2306.44	865.339	582.5	1272.79	2045.04	1548.12	867.32	631.328	552.347	1431.19	1864	581.294	1028.08	1024.55	1640.81	638.177	897.965	1180.58	666.433	982.932
AAK98960	351.782	638.713	293.143	1353.67	204.18	91.1064	91.9742	1925.22	291.789	460.922	1450.48	377.416	256.254	119.505	64.475	234.325	467.999	394.518	217.579	167.225	133.001	611.932	521.72	409.239	59.9548	217.769	375.031	270.491	173.375	696.435	294.225	147.993	482.109	462.252	170.352	239.413	203.346	199.532	315.425	135.001	219.592	224	107.508	234.486	179.766	172.979	176.093	211.369	1504.43
AAK98961	105.759	41.3469	109.192	47.8744	35.7538	24.7761	18.8235	49.7389	72.4753	42.8521	46.0841	95.6727	154.775	11.7761	30.0013	23.7508	28.8705	68.2787	7.85637	52.1141	20.3342	34.9392	32.0036	39.0762	21.6465	6.68369	125	76.3502	39.5936	29.4776	96.8163	85.1769	21.7186	36.2178	233.022	143.556	143.423	82.6557	30.5455	31.848	83.1797	19.3502	22.822	19.3443	48.5448	21.7703	37.6621	64.0836	59.8173
AAK98962	15.475	49.3196	21.4773	18.9816	11.6798	10.5217	37.5022	13.3557	17.0175	6.76283	12.0488	19.7114	16.2471	5.59216	4.91099	11.3311	35.7188	17.6268	10.5494	215.718	52.1229	18.9748	18.6463	6.00608	12.4214	6.25182	18.9365	14.3495	24.89	15.2416	18.6917	17.311	33.8587	17.8142	37.3295	35.3494	13.7777	14.5245	6.07504	21.2426	19.8316	11.5181	7.22125	11.3458	14.448	3.02003	21.288	15.7848	13.8733
AAK98963	11.2511	46.4185	11.2854	28.5122	11.282	19.2489	12.2382	17.8271	10.1759	7.03153	18.6947	17.8371	17.3034	2.78029	15.8125	9.12099	25.0658	45.1938	47.1093	126.286	13.2494	8.63974	21.4421	8.3095	21.0498	15.0973	11.5847	48.4383	11.1962	8.82752	12.826	5.50499	64.7298	19.5019	12.2926	20.3247	9.42684	12.1412	5.22166	8.37152	9.18449	11.5894	16.2758	11.1047	9.30399	1.21549	8.22519	8.91654	20.7184
AAK98964	235.379	101.625	241.884	179.755	65.6506	164.827	176.087	263.255	337.879	113.236	195.348	131.25	145.602	65.2322	89.4019	81.658	105.123	69.7635	31.5155	175.262	189.551	90.8431	113.32	108.719	135.419	115.459	278.408	53.6801	277.151	103.499	262.486	154.671	105.265	135.256	203.325	186.961	112.178	177.595	105.969	247.706	195.481	84.3649	162.697	138.873	189.934	138.117	272.603	296.804	230.801
AAK98965	104.459	58.6702	115.326	109.26	248.358	12.9433	85.2305	60.459	155.553	80.2545	150.213	25.1535	111.616	1094.53	322.774	67.1721	39.8351	31.3398	17.7225	362.508	98.9904	18.3399	18.237	55.8744	14.2174	47.5859	85.902	36.2394	87.7382	14.013	58.3453	40.4868	55.2249	23.4167	36.0806	45.5556	128.063	93.6801	16.8192	39.5666	69.3202	54.9678	15.3552	40.2509	43.2903	94.867	131.41	110.277	139.032
AAK98966	98.0836	69.1552	89.5719	113.902	177.538	8.39688	69.088	40.6816	156.043	14.5994	138.819	18.4613	116.359	617.673	261.458	52.9209	25.5388	36.128	18.8071	174.686	69.1776	25.5845	15.2454	11.582	8.35538	83.3317	77.2506	28.8029	51.0963	20.5881	73.1028	26.5415	46.4422	16.1902	24.9717	29.554	105.83	143.73	6.35388	44.563	99.5316	44.0971	8.07938	36.8838	51.2304	97.4686	80.4672	121.694	148.935
AAK98967	117.019	52.8183	104.356	94.5821	169.683	8.25192	42.2129	27.7613	170.387	12.1268	110.854	19.0094	104.249	609.944	185.247	57.6781	21.7964	20.3273	35.2683	143.659	58.7583	11.4034	18.8861	10.3294	8.94617	80.4367	86.0768	16.7995	55.8956	11.8329	69.2778	23.3962	21.4038	17.8061	18.1716	28.0423	118.86	155.05	4.77842	51.8709	90.3521	41.7596	7.73351	49.477	46.5621	111.402	77.1757	113.851	115.775
AAK98968	87.9176	87.2662	75.8374	134.049	146.603	11.9936	51.4203	82.5502	143.654	23.5279	160.969	17.8623	102.814	657.289	138.444	57.3393	36.6956	51.938	23.096	133.193	46.1274	29.3362	37.3035	23.48	14.1334	86.9502	67.3934	60.0418	52.824	28.8783	58.648	22.3003	50.6285	33.1373	26.4113	26.2013	85.5836	149.351	11.3674	70.6074	110.726	41.0858	11.1014	49.0561	47.9625	106.638	77.3163	109.758	189.266
AAK98969	101.203	166.813	115.648	182.393	86.2447	44.3875	49.37	236.357	100.173	83.3416	193.215	86.158	127.838	141.499	54.3068	100.44	115.747	106.857	15.2105	109.721	58.987	107.361	165.985	82.7737	54.4357	363.16	98.5532	87.1399	167.848	126.629	102.058	175.561	110.041	178.858	121.74	157.336	96.7345	100.2	99.3591	193.861	131.431	98.7967	50.3842	198.584	137.738	122.254	171.698	105.905	188.884
AAK98970	121.434	162.147	119.629	109.497	98.9303	199.297	77.2537	158.6	122.952	91.2621	110.207	139.584	149.918	155.589	86.7563	108.157	135.699	150.828	26.6592	136.201	84.028	48.1945	127.131	93.989	152.747	64.5736	122.481	130.902	192.247	50.7102	109.354	188.772	164.307	143.308	182.51	225.425	92.2539	107.839	115.667	203.805	114.948	101.404	191.01	109.657	152.318	110.789	174.69	123.289	133.802
AAK98971	70.7206	121.497	69.6233	150.408	61.6684	34.0075	65.4696	193.991	69.0141	115.734	150.043	104.196	87.7818	100.615	73.5726	63.0082	75.5638	70.5181	29.8581	90.4797	68.4969	58.0516	91.0907	116.956	38.5021	15.6948	65.6467	45.2257	79.2071	54.784	64.0349	79.9269	58.5812	88.5727	177.756	137.968	79.5214	58.5224	76.7372	107.977	73.2873	68.5765	36.3223	135.906	80.5148	122.125	76.4174	63.1325	143.077
AAK98972	45.185	88.8108	49.6253	148.38	48.5851	67.1747	21.8289	237.19	62.6768	30.9298	176.101	108.17	79.8896	100.107	25.1386	44.6411	68.6076	91.696	23.0492	65.4183	24.8314	74.4202	69.3549	35.2375	80.9075	83.6641	47.5998	88.7098	60.7032	79.9454	34.8135	67.5731	70.6744	66.9455	106.982	132.401	42.4302	46.1191	38.0841	67.4774	52.996	44.8261	60.2551	97.7077	91.8452	49.0165	61.0408	39.2419	193.036
AAK98973	324.218	472.922	342.723	583.722	224.127	462.741	337.484	489.937	450.2	663.864	466.306	386.136	424.736	926.939	374.477	229.657	373.189	696.737	77.1799	207.831	385.762	429.094	405.031	779.344	330.716	181.902	333.682	841.027	380.295	473.91	300.886	427.727	393.624	471.713	469.067	384.033	274.919	415.784	167.083	418.3	344.929	241.544	429.678	203.25	243.503	152.076	399.036	363.278	429.403
AAK98974	257.492	364.145	324.263	497.526	201.906	252.696	214.78	378.216	335.188	403.705	383.173	382.515	398.206	640.365	91.742	233.528	344.101	469.097	158.1	139.26	218.631	480.292	320.604	354.319	200.851	157.427	266.019	565.454	289.075	453.535	300.202	301.963	255.926	358.449	305.15	286.884	213.283	324.756	132.063	267.068	306.96	240.735	239.934	261.792	166.843	200.512	276.496	326.804	359.141
AAK98975	274.812	97.1033	234.262	123.474	126.909	149.803	308.468	125.322	286.968	64.23	119.151	107.792	233.247	46.0768	748.559	138.322	140.451	120.015	18.1557	227.902	281.277	73.8123	83.12	56.4631	98.2549	59.8826	330.976	73.7278	220.263	64.4421	350.449	131.771	175.321	91.426	193.859	136.467	169.428	273.334	77.6096	130.119	265.015	126.479	157.684	74.2874	266.15	152.836	227.785	271.87	152.01
AAK98976	371.247	143.787	326.944	155.987	186.753	276.073	258.032	160.949	463.915	118.626	147.252	165.348	312.968	32.754	258.035	173.192	163.349	252.282	43.7392	378.865	290.649	159.834	146.661	114.393	209.96	67.8065	447.584	168.044	299.949	147.445	377.207	188.654	242.268	161.081	334.837	203.869	247.115	341.99	105.379	229.394	343.835	164.071	280.069	91.2426	292.002	230.649	310.414	430.338	167.737
AAK98977	1272.91	3473.09	1227.34	5802.62	1794.71	3155.33	3275.66	7059	1693.66	2702.46	6008.88	3756.46	1218.53	4301.8	1320.27	1920.84	4414.84	1560.47	2571.1	2919.06	4611.23	2180.68	3891.43	2978.23	2620.62	10900.8	1237.77	591.523	1959.5	2372.85	1307.77	2990.01	7257.19	3707.52	1742.61	2836.03	846.593	1248.74	1512.85	2643.02	1783.49	1828.41	3059.11	2692.96	1244.65	885.321	1965.62	1877.07	6039.93
AAK98978	322.551	638.629	331.342	835.679	262.673	266.46	618.689	520.711	372.603	192.738	707.209	392.929	416.206	940.453	359.998	245.815	993.58	722.27	146.983	955.166	726.719	532.714	742.515	198.552	198.841	708.68	282.051	434.365	384.604	644.142	333.71	436.291	1106.34	666.664	350.793	294.919	371.255	305.366	153.124	386.131	394.86	248.465	257.759	416.626	259.545	256.092	434.634	402.313	671.11
AAK98979	1802.99	739.503	1527.73	1046.12	1800.22	442.358	6252.47	1365.95	1590.73	965.698	1071.85	1963.69	1612.6	4263.36	2098.48	2557.08	997.632	712.792	677.763	2014.36	4609.9	785.29	1191.17	931.128	463.505	5991.57	1432.08	355.602	2287.79	981.077	2184.19	1708.8	1472.02	1215.57	1011.69	1248.12	1327	1861.82	1164.1	1969.69	1878.31	2972.89	559.355	3006.4	1485.44	2695.2	2550.46	1700.88	1254.44
AAK98980	1357.22	1821.03	1028.25	2325.44	738.76	1309.31	5710.59	2869.03	1586.78	782.698	2221.18	1180.56	1608.24	3412.57	2338.79	1081.27	1917.93	1350.75	405.429	2382.13	5022.95	2325.68	3233.08	829.259	1139.85	3820.05	1669.39	1542.77	1640.1	2689.91	2101.69	1459.8	2387.54	2597.94	1171.79	1449.62	1089.25	1526.71	980.002	1372.7	1605.38	1271.86	1393.28	2361.23	1350.75	1314.6	1644.6	1936.54	2513.09
AAK98981	2813.53	9491.49	3356.7	5872.09	1355.57	2514.85	5011.97	7735.72	2505.28	2923.26	5818.59	2597.7	2323.18	5654.38	2303.12	1760.92	3598.59	3990.2	2680.6	4973.71	6541.56	3026.76	6300.09	3064.33	2363	9515.47	2117.26	6764.37	3805.52	4964.58	2399.76	3125.2	3656.03	7195.43	2766.57	3411.29	3089.51	2714.17	2259.3	3812.7	2190.95	2171.68	2787.63	4667.03	1578.07	1885.96	4007.87	2741.42	5794.71
AAK98982	173.585	162.223	138.034	120.365	123.995	117.061	560.186	113.96	115.901	86.1209	108.998	203.797	215.297	399.181	284.577	174.252	164.302	233.272	33.332	280.121	395.732	246.479	181.436	84.6149	123.707	88.725	170.57	216.585	433.862	249.857	253.617	278.828	150.292	162.97	197.649	115.413	107.218	131.585	86.3111	512.839	137.795	209.238	119.49	94.9885	225.519	209.29	428.909	123.45	97.345
AAK98983	258.769	743.493	295.202	1607.66	251.393	267.348	351.646	603.699	230.314	1317.3	396.695	749.065	340.58	2055.86	218.662	350.052	287.239	1245.99	56.1224	489.963	297.935	640.196	623.681	1314.69	503.823	266.679	248.021	2244.91	802.581	575.242	233.282	821.162	281.979	779.09	380.506	291.317	232.656	182.691	794.692	986.852	209.25	362.786	255.813	300.333	494.212	574.182	781.57	158.627	422.257
AAK98984	84.0619	115.498	65.5805	272.215	76.3633	34.3961	38.5218	120.004	91.4951	53.6573	116.737	34.4004	81.6982	78.5709	35.4151	53.5919	66.2253	271.193	11.7492	58.7661	38.1404	89.8783	99.6815	55.4206	35.0403	48.2829	75.2919	244.941	36.9542	82.7065	73.6375	28.2412	114.66	93.6986	55.2285	71.1935	95.8655	90.0974	27.1928	33.8119	84.9291	52.7903	35.3736	45.9352	88.5618	58.2725	35.0735	73.9981	147.507
AAK98985	19.9434	0	0	0	492.075	19.1072	121.481	0	19.425	0	0	0	49.9303	151.133	0	321.915	439.082	339.067	40.1395	0	0	199.089	230.579	0	39.1779	0	60.5234	332.874	0	259.906	24.4839	0	929.983	265.702	0	67.2504	55.0438	122.75	0	0	65.1206	280.412	19.2333	0	125.064	0	0	66.3818	0
AAK98986	231.624	293.448	161.339	410.207	371.166	94.1308	120.897	303.382	202.749	344.416	257.197	268.638	272.204	253.936	127.498	217.473	212.349	179.614	80.1658	171.305	133.233	177.094	222.912	397.493	69.7808	116.704	232.471	102.892	165.995	177.899	224.635	98.8159	179.485	226.969	246.898	177.9	203.554	212.84	296.555	105.786	206.594	208.67	110.144	175.729	299.855	220.586	150.096	164.998	288.368
AAK98987	1910.59	99.5693	709.715	231.65	148.651	913.139	886.451	963.57	1137.84	219.125	659.03	115.966	462.207	976.898	415.185	204.463	93.832	44.1126	58.6296	1068.15	776.151	63.4348	103.514	231.162	615.967	51.9304	2053.45	48.1402	1824.51	62.885	1602.09	214.929	99.6647	132.522	620.48	370.762	678.366	1228.24	142.533	779.922	1306.17	229.851	911.399	62.5016	420.266	124.308	1931.1	726.371	632.142
AAK98988	808.869	55.7248	237.707	142.351	110.965	105.776	277.219	552.867	414.546	24.2627	439.568	33.4965	434.24	278.657	108.616	129.449	67.2627	37.6587	14.2062	519.399	331.157	54.0395	49.0951	25.3504	61.5339	9.89533	900.511	44.9361	747.746	45.9734	889.038	95.256	42.873	50.7281	240.636	142.097	382.644	676.944	20.5131	247.313	733.621	153.746	100.378	23.0733	187.011	61.1849	794.769	282.16	454.427
AAK98989	554.256	66.4305	194.684	187.386	91.6936	172.247	307.226	673.458	409.562	29.5922	581.995	49.0484	256.969	338.29	90.5526	139.955	71.0731	42.8679	19.6585	690.191	312.961	76.2747	53.7396	32.6159	88.6743	18.6598	622.304	33.7718	878.521	59.4224	514.803	93.2715	63.1611	62.3861	338.753	149.608	394.316	585.61	31.2105	305.565	682.546	156.969	177.854	27.5356	164.666	66.1016	961.072	206.085	495.317
AAK98990	914.415	93.6955	337.993	281.738	121.628	232.967	276.737	983.907	480.622	70.7577	791.978	60.9971	381.554	572.869	101.173	174.687	107.98	98.5759	26.6524	821.406	287.688	101.569	70.1119	101.5	151.316	20.8518	1003.19	82.723	1272.99	89.6182	660.173	139.512	86.6669	85.4855	516.976	223.53	424.05	553.594	40.2529	518.474	635.529	239.321	258.104	37.5218	269.558	88.0781	1389.49	235.937	708.635
AAK98991	2300.82	10054	3215.09	9412.95	7521.57	809.392	1293.69	3779.36	1869.81	3048	7738.46	8169.79	7080.18	4979.24	1483.48	7346.75	8332.22	5161.63	1174.32	1407.96	730.552	8856.19	5916.3	2810.85	986.64	422.992	2691.51	6542.69	3139.96	6877.8	1991.01	5225.23	3966.47	4015.26	10199	9151.06	3577.32	2842.83	10123.2	3473.88	4033.79	6811.67	1076.45	4266.7	3034.78	8041.23	3181.38	925.541	5999.11
AAK98992	1219.81	5167.5	1245.81	3227.71	3584.1	528.188	844.154	1111.1	1094.92	1123.1	2982.17	2990.26	4725.02	1750.61	1024.47	3833.73	3165.18	2309.07	2257.18	661.176	544.945	3863.79	3134.54	1070.85	629.074	175.175	1424.9	2312.81	1481.18	3189.8	1368.53	2845.68	1190.39	2054.68	4515.78	4256.95	2016.66	1888.18	2765.65	1534.54	2654.52	3388.06	508.277	1388.88	2114.05	6562.35	1491.66	805.47	2379.5
AAK98993	953.574	1201.77	710.24	1313.22	2696.23	375.092	775.705	430.142	769.203	861.584	1316	2059.6	3313.64	1265.9	1169.3	2603.03	1601.88	811.821	191.616	640.349	501.241	2656.62	1324.59	1048.04	410.745	154.898	1159.71	833.109	1253.38	1950.82	1010.02	2423.2	794.882	883.764	3357.02	3232.5	1789.27	1332.83	1451.83	1338.4	1851.25	2390.26	352.827	1253.32	1497.59	5689.52	1155.94	704.086	1245.94
AAK98994	2170.01	4627.99	2427.22	4126.76	4717.92	576.06	1083.69	990.788	1546.66	1751.36	3998.1	3040.66	4992.16	1404.22	1592.16	4843.99	6254.43	4270.04	3186.67	1056.83	900.067	8623.1	5942.27	1579.01	751.888	895.668	2313.04	5683.49	2871.21	7725.9	1596.64	5202.22	2739.79	4378.37	5825.2	5613.65	5855.8	2214.98	2602.29	2771.51	2899.56	4241.85	491.732	3089.8	2290.94	11782.1	2743.34	965.401	3687.45
AAK98995	1279.2	3196.53	903.204	3193.94	2986.57	420.629	1115.12	687.918	1096.23	1488.09	3212.92	2472.04	4362.2	1376.79	1759.05	2953.61	3228.38	3323.87	539.932	948.497	1023.28	3974.3	3401.82	1222.21	421.329	897.21	1758.09	3712.1	2187.41	3256.48	1262.92	4241.39	1485.12	2238.87	4472.11	4325.59	2987.99	1620.79	2099.51	2059.91	2237.23	2654.7	407.635	2286.76	1988.37	6698.99	1997.55	988.739	2611.72
AAK98996	1898.34	8314.06	2723.79	7032.11	5346.43	2037.47	2298.69	1234.43	1468.98	2666.58	7115.85	4185.36	6067.29	1832.32	3684.19	5673.37	10298.4	8094.17	2398.18	1485.84	1008.29	12144.6	7479.84	2845.89	2188.16	3324.32	1893.44	31022.3	2363.23	9779.91	1506.97	3321.85	5382.61	7078.73	5637.79	5961.81	7528.23	2321.24	3650.19	2345.36	2805.7	4952.26	2031.31	6635.94	2320.23	7681.63	2479.75	1414.84	6383.14
AAK98997	769.647	2319.76	798.062	2526.16	1853.56	336.285	802.881	502.143	655.216	1054.21	2617.26	2029.05	3694.33	743.659	1409.64	1837.3	2248.96	5543.02	1393.1	618.033	601.563	2279.79	1835.53	1066.98	365.661	736.222	1014.87	2659.95	1146.5	1986.42	945.745	2078.46	936.142	1333.09	2420.8	3216.24	3082.28	1329.03	1811.62	1201.1	1744.27	1693.55	347.279	2751.68	1243.99	4409.88	1060.48	869.576	2413.1
AAK98998	1187.23	2078.16	1543.95	1928.72	2470.25	671.966	518.052	335.098	946.356	791.672	2100.19	2220.22	1890.26	642.14	769.475	2427.18	1870.97	2947.65	384.095	926.729	862.655	3818.54	2374.03	758.493	775.529	294.729	1335.81	5813.81	2319.29	2575.68	640.731	4036.86	1039.09	1946.7	4006.98	3905.14	5217.89	788.283	1616.51	2203.13	976.501	2123.57	668.669	2327.16	985.244	5709.62	2383.74	933.125	1831.88
AAK98999	1318.72	3097.49	1357.33	3030.56	3319.23	364.845	954.496	546.592	1130.24	1102.56	3382.75	2462.54	4449.34	1029.99	1674.79	3184.64	2739.23	4423.55	327.679	944.819	907.644	3562.88	2982.02	1088.6	368.907	2485.1	1795.69	4191.37	1991.62	2806.36	1391.5	3469.03	1547.83	2101.33	3343.17	4075.52	6438.38	1721.07	1682.71	1916.63	2247.37	2808.25	362.025	5261.2	1947.59	6716.54	1931.89	2120.79	2797.5
AAK99000	2322.94	3462.01	2873.58	2971.99	4307.67	952.563	1447.57	616.601	2060.58	2220.52	3343.23	4162.91	8484.15	1338	2339.92	4016.72	2941.68	6191.42	1144.22	1486.66	1533.79	3796.1	4826.58	2433.28	985.868	3273.63	3079.9	11260.3	3444.92	3471.22	2365.63	5422.99	1430.53	4822.13	5765.95	5887.03	13138.6	3211.6	2691.33	3135.36	3925.88	3603.65	952.443	4935.32	3494.11	7201.99	3534.42	3385.72	2700.22
AAK99001	7184.58	8908.24	11726.8	12889.4	15878.9	2339.06	3093.14	2169.57	5057.21	6855.64	15372.5	7082.05	9579.89	2862.55	4672.8	15623.6	8787.69	24072.9	9713.76	4932.77	2607.82	39651.1	12235	6444.38	2914.22	1385.09	5672.92	51359.5	7498.84	27078.5	2515.41	12212.4	9813.84	11854	18609.7	21108.7	41703	3993.98	7434.4	6628.9	5090.14	13502.6	2226.18	5147.58	2929.8	11631	7383.5	3384.11	13491.4
AAK99002	2178.83	3591.47	3051.27	5976	5163.7	1851.08	2453.97	1111.09	1708.75	1906.24	6646.67	4391.14	7413.86	2509.85	4393.98	4718.91	7009.04	8343.33	2452.5	1273.25	2164.16	10240.2	10424.3	1813.35	1510.25	2566.37	2229.45	10693.2	3270.86	9021.41	2270.56	4769.66	5256.45	6913.77	5529.64	5330.55	10783.4	2892.23	3224.87	3079.09	3871.3	4449.25	1681.8	5698.68	2998.74	8994.31	3431.28	3278.12	5958.8
AAK99003	2163.29	4502.59	2846.34	5203.48	4972.13	2044.43	1843.15	1475.86	1963.16	1107	5811.65	2724.25	7229.76	3056.84	2885.7	4557.37	5545.52	12331.1	1837.02	1591.5	1783.15	9627.4	5671	1017.47	1706.27	2496.77	2952.17	13957.1	3629.06	7992.43	2088.75	4861.7	3353.01	4937.57	6583.77	5707.59	11111.5	2678.91	2221.71	3507.75	3321.83	4132.03	1798.01	4098.51	2808.89	7385.56	3688.18	3013.03	5478.43
AAK99004	2965.15	2782.18	4541.8	1333.46	5002.23	794.897	1871.79	336.854	2235.32	1885.92	1690.04	1869.85	7676.52	1114.65	2684.98	4249.94	4163.86	5163.04	2033.64	1560.61	2095.34	4217.16	4024.4	1542.43	800.64	2650.89	2770.05	7181.67	2614.29	4330.46	2166.71	3399.39	2478.49	3073.37	5652.71	5902.27	12570.6	3069.14	2306.09	2679.27	3471.58	3993.95	796.632	5365.97	2438.79	6743.97	2845.03	3098.74	1500.58
AAK99005	1455.61	1691.78	1124.58	1401.35	3244.75	741.027	2204.76	357.52	1278.67	1092.64	1649.36	1968.5	5957.96	1172.89	3276.03	3035.34	1071.56	1083.9	718.367	1259.88	1812.18	2110.07	1637.83	980.67	666.32	805.058	1789.64	1435.81	1670.97	1778.26	1625.35	2354.29	682.956	1084.68	4906.7	5166.67	6333.24	2340.17	1955.09	1707.73	2830.87	2681.03	785.94	3030.3	2091.55	5942.69	1620.56	2266.57	1300.36
AAK99006	4557.16	3069.63	2559.9	2096	4783.05	1376.27	3131.95	740.883	3427.59	1188.47	2497.15	1622.09	8175.71	2415.3	5052.34	4434.26	2477.96	3440.24	405.542	2782.17	3696.07	2366.17	2856.65	953.436	1007.67	280.388	6947.74	2101.42	3041.11	2692.09	2341.31	3469.36	1146.65	1873.13	9989.25	9231.92	14083.5	3645.64	2308.98	3110.08	4387.22	3985.01	1924.69	1332.07	4936.99	4782.05	2996.99	4185.26	2464.09
AAK99007	1917.65	7671.17	1113.33	7141.51	3654.57	1227.94	2316.42	2501.5	1896.55	1379.07	7840.37	2309.25	7240.68	1736.63	2963.59	3227.27	7961.72	5673.54	1057.31	1231.68	2283.62	5698.63	6582.09	1320.39	1186.02	722.32	2081.99	2642.9	2126.36	6497.32	2078.58	2753.02	4024.74	4005.8	4010.21	3059.24	5773.61	2902.35	2703.64	2291.5	3303.51	2969.2	1342.43	1589.76	2909.08	6623.22	2229.45	3481.25	7649.1
AAK99008	1549.99	2363.26	907.739	2363.7	3442.99	748.663	1806.5	1005.64	1617.23	1437.9	2781.57	1851.72	6224.27	1348.82	2364.83	3195.17	2989.95	4647.58	656.732	1249.24	1782.45	3643.99	3067.77	1453.08	663.565	343.249	2132.94	2989.18	1649.76	3099.79	1763.57	2086.69	1987.57	2034.11	4783.66	3682.56	5984.11	2658.45	2755.63	1784	3220.07	2833.42	699.165	1503.02	2424.3	5925.06	1704.35	2712.18	2452.68
AAK99009	2165.36	2819.33	1907.51	2503.3	5127.5	1503.19	2420.13	1217.12	2100.66	1860.04	2812.88	2177.27	7425.54	2169.85	2760.6	4946.18	2739.95	1786.56	1688.86	1637.75	2571.65	2933.2	3205	1785.35	1299.57	673.851	2927.93	1511.24	2757.45	2665.94	2197.97	3541.81	1716.77	2317.8	5791.01	4828.1	9265.35	3158.61	3042.96	2732.4	3416.76	4525.81	1486.97	2918.93	3247.3	5424.39	2516.15	3499.34	2600.16
AAK99010	2145.7	2708.58	2084.35	3175.16	3019.01	2807.07	2848.07	1732.97	2185.16	2087.36	3643.46	2388.55	5742.91	1613.17	3040.3	2959.13	2591.22	5275.12	2933.92	1567.54	3122.12	3343.85	2321.07	1963.76	1890.13	957.574	2626.76	3064.87	1854.27	2631.53	1741.96	2397.22	1736.12	1820.34	5143.47	4388.42	6990.94	2499.83	3015.85	1654.04	3004.29	2583.85	2597.24	2286.72	2957.39	7070.84	1852.19	3225.21	3438.7
AAK99011	3863.51	8703.68	3672.74	3846.85	7839.23	1281.5	6351.96	3051.14	3919.19	881.919	4899.36	242.5	8324.86	3984.6	6220.59	7577.83	16630.8	13705.2	7486.73	4966.98	1397.24	31526.8	23899.9	870.747	774.529	709.524	3259.68	15293.6	9283.57	30401.3	2605.65	8854.76	12605.8	18488.3	17171.7	14090.3	13114.2	3643.17	891.54	8633.92	4132.93	6276.93	1023.43	1578.86	6350.9	5684.55	10974.5	6058.84	5364.19
AAK99012	1668.23	1204.05	1432.24	1652.23	4004.79	882.767	1515.84	1056.38	1749.97	1207.34	1933.12	1603.12	5645.93	1605.4	2431.3	3436.28	1800.7	2398.57	371.867	1116.68	1483.5	1280.21	1376.09	1201.33	718.54	412.246	2108.02	1180.13	1952.64	1150.46	1834.37	2337.22	1375.51	950.327	3316.04	3204.68	5201.1	2564.59	1597.99	2161.96	2961.92	3169.3	926.349	1584.38	3124.97	3062.96	1934.92	2654.22	1815.49
AAK99013	1396	2337.18	1202.2	2652.94	2650.44	1534.78	1680	1825.57	1442.81	1551.02	2859.06	1458	4078.25	1149.23	2109.11	2168.7	1603.06	2681.84	255.058	1435.76	1959.33	1967.32	1911.55	1581.79	998.845	176.873	1543.47	2074.32	1109.49	1636.08	1424.31	1133.26	1419.55	1303.48	4663.59	3612.66	5227.64	2097.49	2151.05	1244.39	2365.83	2034.53	1483.45	794.602	2164.31	3156.01	1113.01	2016.42	2346.82
AAK99014	391.877	573.453	549.069	619.305	296.772	49.7392	98.2244	695.293	444.754	175.778	930.832	662.24	1142.17	24.8806	215.325	264.552	455.685	1112.82	309.61	296.223	78.891	881.361	384.985	158.654	65.4798	85.8915	372.993	648.252	352.841	733.252	363.401	471.806	357.632	256.568	685.814	824.59	305.437	583.785	212.102	367.943	567.473	337.329	47.7915	395.098	679.013	705.794	336.621	246.113	1009.52
AAK99015	4174.68	35103.2	5015.42	28003	12378.2	1125.71	950.721	26102	3052.39	3701.35	32609.4	9364.7	10438.1	9648.33	1804.63	13651.1	12384.2	21240	196208	1304.68	1137.22	45150.9	17281.9	3756.75	1111.6	16109.9	4060.71	42029.6	5232.71	42694.8	4253.17	7444.91	13716.2	20529.6	7057.78	7912.36	4144.83	5252.68	4103.46	5475.73	6650.13	12122.1	1019.82	44315.9	4090.16	17309.5	4622.78	2114.04	27745.3
AAK99016	0	0	0	0	67.3958	0	0	0	0	0	0	0	0	156.597	0	66.5946	96.8886	0	0	0	0	0	0	0	0	0	0	0	25.8146	0	0	33.9131	0	0	89.7511	89.0376	0	0	0	0	0	28.5583	0	0	0	0	0	0	0
AAK99017	3366.38	15085.3	4677.11	7175.89	5776.57	577.808	735.356	5735.77	2356.86	600.589	8617.29	6498.51	4857.39	4767.76	1281.44	5839.24	8595.33	3836.59	4434.95	1001.82	1020.77	9961.49	9783.88	438.903	418.327	2749.68	2957.25	4918.52	4318.83	9540.67	1823.81	6640.64	4932.06	7637.03	5008.7	6218.96	3404.88	2585.7	2244.95	4063.75	2972.51	5346.08	597.36	9884.27	2164.29	14307.7	3992.18	1136.93	7914.1
AAK99018	3200.2	1977.05	3169.36	1564.64	4723.88	676.856	886.027	1324.6	2286.76	986.357	1947.84	5035.51	5483.26	3872.07	1597.11	4820.95	2238.38	1050.55	776.613	973.25	1202.91	2110.49	1963.55	960.294	494.771	243.821	3095.69	711.695	3967.55	1715.48	2101.12	6521.95	1225.32	1518.86	5072.23	5990.02	2579.83	2884.48	1925.66	3943.27	3337.7	4482.69	721.24	2030.14	2234.94	8248.92	3824.34	1206.12	1909.48
AAK99019	2253.98	4696.41	2418.69	3766.94	3721.55	333.732	1086.65	3019.5	1670.51	1151.91	4585.6	5391.93	4554.74	1885.54	1723.15	3526.68	3178.02	2744.08	2035.65	770.095	1032.31	5685.74	3853.66	1057.96	255.081	937.625	2100.16	3576.39	1964.65	4747.52	1775.97	3350.85	2354.6	2929.51	3771.17	4325.52	2044.66	2404.22	2386.79	2035.24	2974.83	3335.26	314.364	4110.2	2029.03	9313.28	1884.51	958.777	3943.47
AAK99020	2764.59	3573.05	1876.22	1982.66	5415.02	428.603	1070.94	1837	2280.19	3165.16	2354.11	4298.24	5931.22	2890.86	1744.13	5066.84	2425.59	1228.51	621.797	857.71	1145.77	1149.6	2076.81	2880.2	353.516	320.988	2573.14	601.113	3011.28	1076.82	2153.19	6152.46	1112.11	1361.59	4805.9	5400.9	2150.91	2978.29	2462.11	3096.93	3391.14	4969.43	446.078	3270.86	2860.99	5600.86	2660.66	1221.34	2293.04
AAK99021	241.442	183.8	200.878	264.386	172.842	65.6495	122.762	456.753	155.468	212.814	285.662	173.1	108.583	84.4647	74.5494	176.48	100.575	93.1283	84.3706	186.059	119.615	98.118	83.5253	178.376	49.6207	256.189	186.339	105.4	117.433	129.672	166.267	52.4598	167.453	87.072	169.89	138.637	156.86	141.185	48.388	84.3325	147.408	181.356	65.3052	155.532	120.55	380.411	110.468	113.592	386.176
AAK99022	418.313	151.899	292.865	439.986	226.816	215.616	193.193	821.606	373.698	207.721	511.972	267.413	244.947	147.213	142.371	225.72	173.106	388.31	36.3512	319.235	226.482	162.274	112.592	187.893	172.514	104.535	467.769	466.715	284.361	145.702	446.541	147.282	285.004	136.525	385.779	247.456	215.54	259.438	198.987	187.951	276.455	228.497	238.029	155.777	448.425	284.026	300.571	390.664	795.133
AAK99023	507.029	373.791	519.393	1601.27	380.982	355.667	777.195	1957.25	354.813	651.486	1628.93	386.881	305.716	898.811	577.019	390.91	436.059	694.772	113.782	558.115	783.163	559.104	504.77	682.129	273.321	490.076	465.246	905.796	692.024	538.701	588.484	697.853	591.144	782.877	476.396	659.269	268.177	320.013	370.184	506.406	307.273	375.696	374.369	411.081	537.452	324.201	699.275	353.21	1433.74
AAK99024	3.72603	37.2847	5.19521	27.8828	6.01007	16.8078	13.5547	16.6673	9.60216	2.36618	33.1821	4.40743	4.12007	10.8955	22.2992	6.89141	11.3936	8.18919	2.18728	25.9209	13.6509	8.58364	7.87021	1.80955	9.55613	0.972173	2.98394	4.17484	2.6562	8.20865	3.24014	2.45926	15.1372	7.8303	7.91567	10.4703	6.85589	6.60203	1.82532	3.09681	5.91425	5.3173	18.1165	1.92469	4.56829	4.22659	3.35447	11.1963	15.442
AAK99025	3.33572	19.82	7.06712	16.8845	3.9991	10.7497	11.6987	6.77816	6.35033	1.36942	16.2299	3.60009	3.94789	4.696	17.8999	4.74187	10.0146	6.4776	1.83101	19.3588	7.77699	5.123	4.44998	1.71026	8.14143	1.42419	2.60746	5.34266	3.70591	7.45229	3.16444	3.37551	7.71313	3.46295	8.24611	10.2257	3.48734	5.59939	0.813149	2.82283	5.9411	4.04512	11.9904	1.87972	3.51073	3.66919	4.31065	9.4207	7.3188
AAK99026	2.61615	18.557	5.29785	5.9213	4.45169	11.1398	14.7553	2.75644	4.95471	1.34003	5.99929	3.45092	2.69269	2.82537	12.0108	4.61871	4.53318	3.86492	1.68201	19.9841	7.18852	1.56251	1.74502	1.61208	7.23307	2.04777	2.79348	4.44744	1.63408	1.62353	2.94411	2.98675	6.77742	2.07467	7.41042	11.2723	2.74114	5.93665	1.13921	3.028	4.74578	4.4539	12.0543	2.36491	3.36527	4.39645	1.98338	4.51518	4.35815
AAK99027	1.52694	66.1463	8.21192	27.4754	8.4444	8.7775	9.30102	12.4109	5.20536	3.01675	24.5702	1.5763	3.82284	2.26395	10.5153	1.92554	8.40443	11.316	6.14645	11.2474	2.7971	5.56955	8.14798	1.00469	7.99893	2.3904	1.93079	10.6192	0.746413	11.9396	2.34322	1.96115	3.23649	9.80829	5.1902	12.8723	2.10718	2.56314	0.629915	1.35369	3.7394	5.22972	13.2531	1.77468	1.84141	0	1.30232	8.89425	13.68
AAK99028	8.69277	39.6386	25.9722	5.90248	7.39591	41.6414	17.65	2.94394	0	9.81381	6.08158	2.24345	8.70528	8.59236	0	8.76959	0	11.3684	21.8696	170.748	0	0	15.462	13.0735	11.3843	0	17.5869	0	8.49856	0	5.33592	0	73.7005	12.4084	59.0949	29.3126	3.99867	14.5918	3.58606	7.70648	4.7307	12.5358	41.9162	0	4.19322	0	4.94269	4.82232	0
AAK99029	12.2239	74.3204	29.218	0	62.4014	468.454	314.383	0	11.9061	3.06674	0	2.10318	28.5635	2.68504	80.1714	36.9957	224.272	53.2881	0	80.036	29.8562	31.2891	86.9714	1.53201	341.521	0	24.731	22.6697	3.9836	45.5154	45.0206	3.48888	310.916	93.0609	27.7	27.4798	0	86.6365	0	3.61232	75.3936	20.5659	440.108	0	15.7242	0	0	99.4578	0
AAK99030	19.0868	20.82	26.9705	22.8708	9.26591	37.8637	49.6966	20.913	28.4326	28.0549	13.6675	8.6349	14.7292	4.0692	17.6728	8.83484	16.8912	10.0826	6.32723	129.565	62.9348	14.7429	10.9838	23.3021	39.2594	53.784	21.2386	11.2438	6.9153	15.468	15.7133	2.88405	39.9802	11.646	24.4245	25.7447	26.6496	26.7622	11.9035	5.27542	24.1961	5.82879	46.7757	33.7536	6.49911	12.9056	8.55447	31.8897	42.6166
AAK99031	26.6766	65.5388	31.1009	51.9013	25.0128	8.3455	20.3395	29.7952	32.8766	65.8884	25.1384	61.0917	20.8268	16.9332	13.2827	22.5185	22.3742	68.2566	27.7222	47.0527	13.1642	58.194	17.0433	72.2575	5.13354	176.593	15.4204	79.5606	8.51612	56.6788	11.0949	3.35634	41.5422	22.7958	25.9074	30.8418	22.6392	23.6388	23.7169	6.7571	25.006	21.0408	7.5605	118.844	14.0763	50.7223	8.29611	24.6447	54.3097
AAK99032	19.3357	97.6301	27.869	67.2799	25.9828	5.88347	23.9265	33.5005	25.5418	102.744	31.6416	44.6762	19.3635	16.1867	15.3484	20.5949	21.6201	59.1846	29.2291	34.6386	18.242	74.9404	25.0196	103.652	8.47712	17.6682	16.2858	59.7136	5.67923	77.3108	11.7161	5.61345	51.3617	27.5611	16.9246	28.543	24.5837	25.7243	26.2579	5.81205	21.4067	23.5756	7.36284	38.1512	12.97	43.6784	4.43544	25.1359	55.8368
AAK99033	21.277	9.70222	32.4214	120.996	24.4387	68.2894	86.4029	224.46	21.242	8.60752	42.7964	5.76578	12.2519	4.9073	2.09321	19.3186	19.5185	111.305	11.2412	148.889	44.8224	46.9735	5.2038	5.99993	45.9774	18.3199	16.6807	151.918	8.32067	47.9308	16.9787	3.18821	40.5888	9.11153	7.23224	35.8737	13.7024	9.52424	4.16931	6.60202	8.68439	12.2734	52.3244	27.202	6.15817	9.65418	12.703	28.9185	833.685
AAK99034	23.5982	138.095	29.6127	549.202	21.5834	152.609	184.47	958.226	16.6639	17.3169	194.813	2.43611	13.5885	8.55272	60.3605	12.4985	25.9773	78.6974	17.8107	144.852	123.2	92.8702	30.4315	12.4217	118.211	60.9552	28.049	258.207	10.3819	92.6999	21.728	3.03087	120.044	17.9654	32.0849	11.9362	22.7958	27.7285	8.51817	8.8913	32.7481	8.93306	199.131	39.6165	5.69164	39.2603	23.4813	41.237	3955.25
AAK99035	19.4569	52.6544	20.4933	189.587	10.3648	133.53	206.322	272.609	21.9878	7.56105	68.1829	5.90062	10.9278	4.98401	78.838	5.99933	18.4314	83.1583	3.48609	168.127	153.778	23.542	13.3504	7.03337	74.9321	11.9307	20.6168	78.3778	14.4501	26.5282	24.5955	4.00431	54.8246	9.56008	29.8298	42.4421	25.8679	30.4316	4.40632	12.6427	28.4669	6.3694	142.095	15.5679	7.90956	18.1631	15.6263	32.9258	1225.93
AAK99036	43.3403	32.1926	36.4163	236.055	11.9314	148.178	151.977	362.333	46.345	13.1717	87.8958	8.02783	23.7819	2.60498	107.19	9.08233	18.5291	77.8382	2.64244	180.804	112.692	30.6663	15.5258	12.01	77.9597	26.4709	41.7115	67.0517	20.3679	28.8586	43.0052	5.58378	49.6627	11.2858	34.3282	44.3692	44.6249	48.6302	7.17792	17.7789	45.2881	9.11293	147.096	27.9173	13.5015	23.5667	19.6883	55.7056	1383.68
AAK99037	39.6274	30.2214	46.8643	214.322	14.6844	162.975	96.4403	395.972	43.5731	5.35191	84.3307	8.48102	24.8892	1.91071	71.178	10.0292	11.6529	74.9984	2.50108	189.171	68.2909	43.6832	14.9813	5.76249	108.134	13.8338	38.8293	55.31	21.4634	35.7825	36.7835	5.91128	32.7781	9.59188	59.1351	44.6971	41.0302	42.1828	5.58212	17.382	35.9177	11.8474	171.773	18.4012	12.788	21.7185	21.5114	54.0774	1221.98
AAK99038	52.4264	37.2391	54.8999	393.064	15.0131	463.44	165.224	872.192	66.4038	19.5371	148.396	13.6997	39.066	4.56465	136.294	13.1672	24.6152	128.671	4.69617	237.395	131.967	54.7041	24.9666	25.1125	199.102	29.6786	58.1969	81.5409	28.3008	45.4491	65.0783	7.11745	69.2391	19.637	57.9961	50.1587	53.0622	65.6865	10.889	21.1381	62.3	13.4068	474.936	22.5612	22.5108	30.4378	28.6072	84.8642	2389.17
AAK99039	452.602	346.758	456.822	411.427	243.653	334.708	348.664	593.444	468.694	184.607	462.747	313.191	417.246	383.127	263.91	222.047	458.466	303.266	65.0508	264.017	384.04	267.838	286.92	173.648	220.055	112.664	507.102	234.953	360.367	244.824	466.739	268.251	282.388	319.935	455.917	390.34	239.747	392.848	237.815	360.105	388.651	210.555	330.992	147.405	358.331	304.809	370.017	352.002	584.662
AAK99040	31.5988	186.164	24.9681	8.77741	44.5484	54.7931	28.6329	11.1436	32.1763	120.387	7.58213	89.3688	74.9262	17.3808	31.8572	57.4331	135.593	38.1373	8.01543	71.8141	29.181	70.4878	136.565	105.503	35.5687	20.4411	40.9466	19.1302	93.6996	84.402	31.5792	59.2555	146.131	153.209	52.3719	57.2392	54.1775	101.262	64.5853	49.3131	83.4238	56.6779	66.4878	35.6125	116.524	15.7989	104.09	21.8756	10.218
AAK99041	33.9359	266.959	31.6632	89.7458	63.8246	87.8421	29.0123	111.703	20.2961	109.112	79.1401	99.4138	65.2865	31.3861	42.1714	62.165	152.925	57.0989	8.38793	138.872	39.2621	118.41	161.231	101.404	59.648	47.5339	31.0166	60.7273	131.256	129.241	25.9474	71.3692	229.672	156.656	68.8058	68.2588	87.6379	119.594	104.752	95.5347	127.334	77.4862	95.8858	16.9146	127.226	16.2084	115.775	19.8168	89.9152
AAK99042	178.705	255.229	95.1044	68.5752	106.493	53.9359	102.776	76.4273	263.498	151.473	69.6912	171.209	69.9437	37.632	106.618	166.535	284.56	93.9933	17.7959	155.752	119.471	101.161	266.571	144.446	50.037	40.8908	207.362	69.5024	197.632	91.3984	199.472	151.626	143.741	292.106	285.656	263.69	115.974	195.717	106.215	88.3834	209.78	190.561	61.4889	43.8295	246.676	74.1039	219.642	280.894	69.4122
AAK99043	212.557	90.1995	147.441	105.802	92.7112	38.9003	131.764	110.476	241.17	195.501	98.0864	166.587	75.2405	35.1027	77.8405	157.894	87.2278	24.6591	16.7631	126.959	167.826	119.785	97.6832	268.658	54.0836	37.4858	178.51	17.6986	132.658	110.868	185.327	106.526	36.7783	113.439	274.845	251.596	113.181	173.789	133.141	110.603	148.443	174.908	50.5359	75.3789	134.423	107.074	140.69	214.078	82.2324
AAK99044	318.973	459.748	316.803	576.953	287.625	387.888	249.395	513.775	325.226	273.24	476.95	498.506	375.538	549.934	163.915	347.051	570.183	443.144	256.479	229.358	237.754	706.194	520.532	295.836	198.65	653.142	362.874	289.008	333.032	692.045	374.226	371.658	351.255	498.107	498.412	318.78	246.457	327.052	264.333	229.132	343.634	367.861	405.389	378.307	514.188	584.83	338.731	314.537	501.875
AAK99045	236.518	382.492	183.701	247.416	240.201	154.972	355.437	230.675	240.086	147.012	207.045	353.678	316.456	340.624	306.868	273.344	486.878	192.465	152.417	201.213	345.038	558.869	506.937	147.729	91.3101	48.697	232.313	281.879	300.761	576.009	272.851	340.193	458.351	443.418	499.503	313.234	245.03	307.054	165.053	240.968	310.202	290.885	158.684	200.576	307.97	351.721	295.193	210.648	219.577
AAK99046	383.253	653.752	358.765	568.185	277.472	414.649	661.678	574.278	450.855	230.403	516.617	360.979	446.404	410.99	362.238	306.054	697.319	444.853	81.4325	251.095	669.565	639.278	652.651	251.379	275.152	233.825	449.256	397.35	367.276	664.735	413.44	367.228	656.511	579.435	474.015	389.397	367.223	407.602	185.28	338.522	427.194	320.621	435.789	207.386	469.236	483.631	382.972	421.624	519.525
AAK99047	490.849	666.098	459.485	738.551	419.088	638.044	707.467	827.369	618.636	188.494	730.757	506.495	577.67	524.403	645.295	423.785	648.622	696.496	76.0786	384.913	697.459	641.112	586.251	186.617	485.642	499.06	541.04	589.609	614.594	590.377	510.318	689.858	711.441	632.485	721.328	568.032	436.249	498.966	260.321	578.065	508.089	422.826	651.102	401.105	662.586	597.564	585.169	590.278	732.252
AAK99048	47.9706	63.9777	35.6592	68.8016	25.012	279.23	85.0165	95.0566	34.1997	15.2814	80.2309	39.0272	49.1402	33.168	48.8687	21.8413	31.8576	50.1122	19.354	93.3629	95.4236	41.3093	35.2838	15.6191	200.562	12.3872	47.6369	31.7946	37.5513	37.2785	74.1378	29.3592	1447.95	37.2836	60.5157	38.5407	54.5469	124.522	12.2409	35.3181	68.3006	24.1291	286.795	17.9671	41.721	17.619	40.8046	31.2147	76.9187
AAK99049	440.198	403.624	264.079	342.416	288.31	901.02	828.561	476.71	346.544	475.912	512.246	400.834	944.511	3180.04	733.281	334.377	420.343	314.528	41.2523	172.797	733.345	362.325	363.46	351.144	631.977	66.6343	514.45	227.919	164.839	223.865	553.529	1092.68	230.675	423.853	548.581	911.202	580.42	337.446	364.074	179.064	336.933	301.853	891.416	113.516	360.327	280.431	151.172	312.019	388.711
AAK99050	200.175	381.111	71.7243	743.243	90.184	270.76	434.157	314.97	289.524	324.106	282.865	93.8767	355.565	1342.71	395.811	71.546	107.73	4204.73	18.7247	58.043	492.829	796.856	484.507	302.058	426.741	66.8526	244.922	4453.39	428.758	712.411	226.744	339.338	147.411	693.103	231.211	369.773	171.042	158.045	195.013	332.887	252.569	68.0164	270.781	59.0469	558.102	71.5083	426.139	228.356	269.821
AAK99051	19.2759	75.3878	26.8367	9.2397	31.3783	590.374	95.9829	6.16507	31.6571	6.99412	14.261	18.9238	23.2699	2.47818	28.3111	11.4368	38.5987	61.5377	7.73361	46.0348	101.904	55.0644	34.9489	5.81986	341.62	139.533	21.9435	56.4017	38.3122	62.5734	25.2703	49.7947	115.986	32.8143	54.8371	37.9828	28.8321	32.4076	5.64358	31.7295	30.0171	10.3619	537.221	99.5232	13.4611	26.049	39.4816	36.2626	20.3823
AAK99052	2727.7	4203.41	4025.39	3141.28	4929.66	2005.76	354.232	2362.96	2333.99	803.291	3037.04	5245.7	3988.47	8326.77	1088	5146.43	4280.72	4086.91	3093.08	715.907	429.062	3323.73	3434.44	609.539	2089.14	1279.59	2941.28	6127.24	3449.64	3228.24	2147.37	4932.71	2523.26	3175.4	3143.57	4510.95	3464.18	2749.52	2126.64	3980.14	3148.26	4651.8	1940.4	2745.97	2740.49	5434.36	3350.44	1665.74	2563.35
AAK99053	2677.87	3804.86	2776.09	3002.86	3815.41	675.227	706.296	2457.62	2280.37	3013.16	3105.49	5791.07	3711.03	7665.69	2063.63	3499.91	1830.59	1280.95	642.016	1125.91	944.022	2489.07	2123.57	2867.33	699.594	912.835	2888.94	1599.95	4311.94	2326.98	2147.56	6401.53	1064	1814.08	5354.01	5766.81	3357	2264.11	6529.86	5027.7	2508.77	3240.88	675.08	2478.75	2383.71	5014.35	3912.39	1459.87	2445.83
AAK99054	2881.81	1852.93	2591.3	2297.03	2238.21	924.85	1826.65	1847.9	2867.85	815.281	2564.18	2579.58	3514.48	3160.64	2577.58	2204.3	2173.35	1803.34	265.802	987.334	2025.01	1772.84	1585.46	735.866	769.456	728.571	2989.66	1510.74	3261.48	1525.78	3060.19	3290.08	1800.51	1397.72	3357.37	3578.21	2651.14	3015.47	1109.95	3445.07	3127.59	2055.28	891.467	1676.54	2998.24	3902.89	3187.08	2697.69	2243.44
AAK99055	275.397	120.964	232.024	151.078	125.201	125.149	211.804	137.894	288.634	47.9282	176.192	82.0436	207.488	75.206	211.459	135.621	140.785	118.935	18.6121	179.288	215.016	112.965	97.0954	51.6217	94.7381	34.6959	319.356	97.9337	180.969	104.653	323.409	118.023	149.328	113.629	201.066	180.993	82.9268	115.697	58.325	116.601	114.448	125.657	132.96	47.4803	213.133	125.187	191.14	282.097	156.046
AAK99056	423.029	1361.82	164.548	1232.29	498.282	240.881	538.856	1398.19	372.189	122.775	1327.62	169.429	409.649	204.469	478.988	580.765	1230.09	433.196	347.394	832.894	464.22	749.285	1818.12	114.414	232.581	437.331	373.429	580.993	285.798	951.769	503.415	236.637	727.469	1561.84	440.869	457.55	78.0208	155.195	145.291	134.445	239.99	566.882	284.806	342.72	404.271	585.489	282.513	355.334	1161.65
AAK99057	456.682	480.849	309.247	617.429	345.071	710.311	329.399	810.946	335.78	148.965	716.181	180.456	196.582	114.923	271.322	474.629	604.221	516.272	137.138	1665.02	481.433	753.07	656.483	145.478	650.139	1117.47	342.991	305.378	302.939	872.269	236.012	268.096	302.601	714.798	970.531	924.522	102.238	44.4795	115.782	187.691	84.7566	417.02	760.369	408.111	212.86	264.998	309.019	226.795	631.212
AAK99058	340.279	214.869	204.563	266.372	296.13	479.747	500.781	338.705	338.402	137.326	306.144	244.142	330.55	117.877	411.826	311.022	357.987	279.59	58.9195	715.262	590.851	213.999	317.404	150.726	311.598	262.211	383.495	187.968	400.623	205.03	382.459	421.62	405.136	354.075	566.792	610.961	61.5351	92.9538	144.894	236.306	140.86	302.96	491.433	292.246	452.243	275.538	429.912	365.114	292.686
AAK99059	687.587	612.756	411.999	923.525	966.464	1335.56	1935.41	930.171	667.878	1035.72	960.773	452.143	926.277	261.927	2120.13	990.133	905.526	1432.2	206.635	943.565	1504.55	653.849	1147.63	1242.33	774.665	1220.91	611.705	1666.44	1256.05	641.106	1100.84	1117.81	750.663	1339.13	2714.96	2337.64	3.46619	470.109	336.498	661.345	725.831	919.573	1355.27	447.617	1237.66	205.14	1244.65	815.131	790.816
AAK99060	107.993	165.654	106.123	257.659	79.2375	182.013	307.786	239.154	158.744	105.888	202.4	94.9919	66.7247	99.0744	92.1092	93.2051	110.428	145.769	33.8993	152.04	343.472	175.461	140.542	100.672	130.889	262.899	119.768	111.853	115.63	170.251	126.65	120.676	132.301	184.561	58.0926	60.1364	55.0319	77.4731	97.1229	92.1169	71.5766	92.9593	188.23	110.928	122.588	86.163	107.599	175.88	231.781
AAK99061	570.296	0	467.867	0	242.607	1365.96	426.611	0	160.794	285.211	0	0	142.779	84.0618	531.521	136.264	357.952	170.103	98.1686	626.43	962.212	103.72	73.4102	324.871	825.497	0	880.535	83.4978	154.061	106.174	193.458	57.8266	190.862	64.6749	51.0127	151.822	34.5179	312.209	411.716	93.1349	205.249	135.864	1273.66	0	130.31	45.3973	51.2004	158.186	0
AAK99062	3214.76	579.158	3434.97	1225.42	424.453	2461.45	1158.97	1796.4	3159.12	812.159	1224.32	539.157	647.881	512.448	853.561	494.01	1061.92	387.692	104.053	1895.22	1246.11	409.454	436.875	769.042	1143.61	592.561	3188.6	199.807	5381.67	404.313	3668.44	1747.59	851.944	571.46	933.208	678.449	791.752	1377.65	778.939	4710.83	1250.07	450.293	2443.21	357.672	2225.89	655.952	5557.35	3681.5	1490.81
AAK99063	1716.85	1475.3	1703.64	458.69	2139.69	9499.97	300.859	1348.5	969.307	1071.35	733.936	2107.41	2240.23	893.237	1157.95	1665.82	930.459	1386.56	257.103	1094.58	394.478	750.777	957.84	932.117	2569.56	81.7866	1846.39	813.084	533.366	476.017	1607.36	402.055	3988.01	799.622	2633.39	1336.92	2972.19	2357.12	1351.9	523.92	1152.42	1553.66	8949.44	971.751	472.853	3438.72	535.736	1237.25	1427.3
AAK99064	1512.54	827.265	1251.55	204.444	1469.41	3471.05	178.59	713.093	815.33	583.569	389.251	1266.22	1798.4	526.169	807.902	1154.63	500.654	685.879	162.24	941.803	251.901	1028.7	611.301	525.582	1035.32	81.6095	1866.54	1296.6	441.494	554.122	1449.85	293.719	3197.55	572.033	2190.52	1212.43	2165.5	1853.97	849.427	354.13	959.676	1047.06	3371.06	748.835	613.352	3340.05	420.467	1027.89	700.231
AAK99065	1288	970.117	1341.06	379.339	1242.85	1611.7	52.0469	1332.12	628.998	670.854	717.739	1130.09	1749.97	332.22	242.284	996.102	536.08	836.816	114.286	385.995	63.3019	477.523	597.854	589.101	426.643	157.976	1352.4	706.909	282.331	274.255	1200.82	198.996	3015.8	451.127	1273.32	914.161	968.015	1856.05	1093.98	230.919	886.886	902.738	1648.62	930.477	388.17	3131.99	290.765	432.726	1334.79
AAK99066	1150.48	109.813	1703.61	264.923	190.994	2333.98	557.551	490.843	977.991	138.972	375.875	122.236	173.592	200.848	975.45	78.7057	220.143	84.5597	9.22717	776.697	723.107	142.64	117.047	109.754	9748.64	760.27	1297.66	76.3735	402.154	118.021	1688.29	474.172	1208.3	125.468	264.378	406.741	191.545	400.971	145.857	346.383	388.611	70.7297	2280.17	402.301	513.371	112.856	384.991	1251.64	346.797
AAK99067	181.368	289.17	198.693	295.389	43.5232	62.7815	34.336	443.491	82.5615	204.24	386.06	196.178	133.681	84.4824	19.548	73.572	350.983	128.549	91.7901	69.0289	37.1732	297.536	303.99	210.855	38.757	150.237	184.217	102.71	124.1	354.581	168.811	120.634	146.064	346.195	144.421	148.263	102.585	94.1488	114.236	111.597	116.763	80.5527	62.1764	146.589	113.286	184.792	111.899	44.7954	387.034
AAK99068	41.7182	93.684	32.5691	71.5268	158.013	22.5466	9.30832	184.24	27.5853	62.9127	96.8967	368.934	71.5178	72.8726	27.4614	134.74	34.9525	65.5065	29.7312	22.2622	17.5423	46.0386	48.881	74.9803	58.1044	18.1813	41.0163	60.931	42.6288	39.223	42.4612	28.1756	1165.19	40.3789	135.051	49.4686	48.2688	44.5197	74.1572	47.1003	41.1934	147.539	24.0708	209.944	163.007	279.507	47.3259	24.4148	135.194
AAK99069	0.506992	33.1366	0.302957	27.0238	47.7725	11.4147	5.14705	46.1874	3.9505	10.4458	28.7306	56.3944	1.52316	16.454	15.9607	43.7309	16.2781	3.75726	9.43877	18.6724	7.4298	13.7235	17.0214	10.6272	10.4576	9.12741	0.384649	4.46613	5.3284	14.2527	0.778022	4.23257	324.534	9.64936	57.7308	27.3537	4.43111	2.69497	8.94122	5.73072	5.10434	45.6041	8.55643	64.9482	13.0841	83.5816	4.46825	2.53129	41.5286
AAK99070	347.353	157.082	266.459	81.9857	126.932	99.0116	190.758	123.794	328.919	81.3826	98.8363	98.2443	236.519	86.6736	116.047	131.814	132.788	107.396	15.0572	204.191	222.775	102.07	159.219	75.6195	75.4188	75.7174	425.824	90.0209	396.064	113.303	347.94	267.924	302.391	156.542	195.154	197.709	125.409	228.381	90.9007	307.634	221.178	133.101	102.685	173.09	633.466	127.359	409.748	256.25	120.753
AAK99071	539.367	192.364	355.424	164.261	118.876	106.426	84.1698	226.542	231.406	78.6306	189.967	104.155	421.499	58.895	140.409	143.46	155.078	128.362	16.617	239.573	61.9767	157.035	179.05	71.7664	81.0567	217.465	600.457	118.959	320.217	149.022	579.305	222.116	273.633	161.368	251.591	225.839	100.497	116.299	67.6668	247.07	119.209	138.545	110.469	238.678	300.285	159.277	340.562	208.508	222.274
AAK99072	600.825	268.764	433.535	276.888	149.355	175.694	367.164	371.274	296.864	192.97	305.312	145.653	480.111	61.1423	375.166	187.946	253.51	216.307	16.6934	317.78	488.864	273.52	176.873	157.502	118.172	256.263	625.672	135.225	795.024	262.676	577.156	670.538	378.651	261.942	489.497	292.593	289.293	357.808	97.2343	589.379	334.912	182.7	197.597	210.452	1138.55	196.302	828.572	244.318	328.896
AAK99073	602.234	73.2565	451.827	94.7312	163.392	215.28	295.719	117.62	197.242	92.2362	91.9859	181.666	592.41	31.2717	122.695	183.717	89.2001	143.753	10.4234	282.863	310.938	71.9086	79.3345	87.6244	111.288	46.9905	686.617	78.6003	665.347	50.4521	656.819	493.85	151.44	86.0962	372.908	270.151	246.787	268.135	98.06	522.941	270.338	176.652	203.653	77.3072	1213.62	136.196	664.425	202.518	118.267
AAK99074	555.546	543.941	530.347	511.198	345.004	2612.74	452.417	418.719	754.842	1466.69	293.403	514.258	229.525	355.457	137.281	390.54	327.594	276.685	867.853	738.663	496.122	531.166	269.559	1588.66	1867.29	1446.95	534.281	373.574	841.29	598.919	549.857	516.796	1059.06	450.854	272.86	295.989	350.973	406.769	450.316	731.287	318.87	428.433	2069.26	395.672	401.343	29.502	821.165	786.601	384.08
AAK99075	2988.31	7327.14	4059.86	5074.33	3139.82	1225.43	524.932	6190.26	2604.01	1679.16	5972.66	5208.43	5039.48	5101.28	1064.73	3054.84	3707.27	2477.88	1804.61	409.908	701.757	6275.31	5456.38	1747.24	1479.76	1054.43	2983.75	2079.44	1762.39	5528.76	2113.17	2978.16	2877.48	5621.53	2659.45	4219.53	4617.38	2921.29	2631.15	1826.87	2972.29	2828.85	1135.09	3761.32	2484.63	3476.44	1621.18	2075.84	4671.49
AAK99076	3659.21	10186.3	3963.81	9121.78	3703.28	2888.85	1378.77	10104.7	3299.85	4434.23	9273.35	7776.19	5802.72	11191.7	2024.54	3321.34	7395.39	4938.78	1108.86	604.497	1900.8	3456.19	6003.84	5394.73	2957.95	1158.36	4055.88	3513.74	3942.1	4267.22	2537.1	8222.63	3698.28	7284.97	3956.86	6149.79	6037.12	3717.59	4847.69	4350.78	3743.19	3116.26	2667.25	3166.59	2905.14	2438.59	3595.57	2822.14	7017.67
AAK99077	145.414	40.446	123.231	85.8237	5.71789	6.37345	81.043	42.8057	385.527	1.25172	55.8492	0	7.23519	199.615	0	10.0668	0	182.46	0	277.673	0	173.684	0	0	0	41.6568	114.401	527.402	9.75564	178.344	8.86964	8.61319	0	0	0	0	483.495	88.9359	0	17.6928	125.818	2.39833	0	116.834	70.5975	0	11.3476	77.9008	36.4894
AAK99078	0	0	0	0	0	0	0	0	0	0	0	0	0	0	0	0	0	0	0	0	0	0	0	0	0	0	0	0	0	0	0	0	0	0	0	0	0	0	0	0	0	0	0	0	0	0	0	0	0
AAK99079	0	5.90654	0	0.791575	0	0	1.57802	0.526411	0	0	1.35932	0.200578	0	4.86532	6.11668	0	4.2777	0.338802	0.391054	0	5.6947	0	0.345598	0.146106	0	1.21667	0	0	0	0	0	0.665461	3.29463	0	0	0	0	0	0	0.344503	0	0	0.749511	1.80656	0	4.70184	2.20953	0	1.7052
AAK99080	0	27.568	0.313235	3.91525	2.94352	67.5979	4.04447	2.69839	0	2.82088	2.56712	1.00111	0	3.17791	8.04482	1.05765	4.03928	1.09686	0.263756	0	5.3773	0.281769	0.88577	2.87751	131.876	3.11834	0	0.777709	0.204992	0.468436	0	0.583488	50.2205	1.84569	0	0	0	0	1.18936	0.27883	0	0.415763	80.3787	2.19326	0.101144	2.53702	0.178833	0	3.7187
AAK99081	0	56.2996	0	0	0	5.91443	0	0	0	0.580783	1.07973	0	0	0	0	1.55696	0	0	1.5531	0	5.65421	0	0	0.580269	6.06354	0	0	0	0	0	0	0	13.0848	0	0	0	0	0	0	0	0	2.2256	8.93018	0.797205	0	0	0	0	0
AAK99082	0	15.1753	0.542357	3.38957	11.5832	47.8261	1.84286	1.84428	0	3.41557	2.85743	2.57665	0	1.19618	3.57163	2.28911	4.99564	1.58265	0.456686	0	4.98784	0.348481	0.403601	1.02376	253.183	1.42087	0	0	0.443672	1.01385	0	0.388574	96.1894	1.29558	0	0	0	0	0.936062	0.402321	0	0.654436	49.8923	0.703251	0	2.74548	1.54822	0	1.32759
AAK99083	0	10.7445	0.174188	3.06793	3.03813	25.3444	1.62763	2.04845	0	0.932426	3.13553	1.67388	0	0.528242	5.16192	1.50713	3.47628	1.74727	0.696696	0	3.60435	0.951328	1.23142	0.8357	68.7162	1.82535	0	0.743322	0.463103	1.62808	0	0.374392	89.5896	1.24829	0	0	0	0	0.330696	0.581457	0	1.44501	23.5437	1.2987	0.984293	1.76352	0.745855	0	4.71682
AAK99084	0	6.80271	0	3.41879	5.23575	92.189	4.5436	3.0314	0	4.00004	3.13113	2.88763	0	0	0	2.25753	4.10561	2.43879	7.31878	0	2.0496	2.14797	2.48771	4.41719	260.827	14.0127	0	0	1.64082	0	0	0.479017	33.2019	1.06476	0	0	0	0	0.923151	0.99193	0	2.82367	84.1649	5.20163	0	0	1.90858	0	4.90979
AAK99085	0	10.2482	0	1.85986	3.40602	14.1304	0.855613	0.428136	0	1.18935	1.47407	1.30506	0	0.416528	3.31651	1.70048	3.09254	1.28591	0.848131	0	4.63157	0	1.3117	1.02986	45.5296	0	0	0	0.823963	0	0	0.902046	51.8049	0.802025	0	0	0	0	0.0869201	0.747168	0	2.27884	20.3195	2.28557	0.609819	0	0.239605	0	3.39009
AAK99086	0	15.9816	0.337792	5.1434	4.56905	708.501	8.49353	4.21175	0	5.27569	4.11302	4.14329	0	0.70776	7.56327	2.16707	4.77081	3.05571	1.19462	0	6.00597	0.607717	3.97167	4.33584	750.757	2.65485	0	2.30637	1.32638	1.13661	0	0.629232	64.2224	3.33525	0	0	0	0	2.02884	1.25287	0	2.11951	730.839	2.2484	2.45415	2.39392	1.6071	0	6.78019
AAK99087	474.63	0	405.17	0	1929.95	106.3	0	0	522.329	1046.16	0	0	0	788.005	0	2630.42	0	21.4969	0	1634.54	361.327	18.9334	16.4461	1130.99	40.363	405.287	374.125	57.1572	3356.65	13.7709	7.56737	3208.97	104.522	58.6586	0	0	396.963	13.796	483.145	2710.46	0	2884.5	59.4453	70.0489	17.8404	74.5825	3504.85	41.0339	0
AAK99088	150.144	142.452	97.8412	206.086	94.3422	134.592	148.439	245.757	147.402	33.1354	202.898	54.1097	32.349	66.4692	127.115	106.179	134.603	109.397	25.8631	147.081	151.738	111.66	106.665	35.7217	73.6427	87.5255	121.683	80.393	77.2677	127.233	135.616	53.0842	265.408	102.487	1.31365	5.21282	66.5181	84.2275	23.9946	63.5564	75.2952	110.792	140.263	57.4942	74.6636	88.0679	85.042	162.19	201.01
AAK99089	114.383	51.0937	110.477	94.1519	81.6284	327.867	38.8658	112.892	118.458	82.7514	91.7827	75.0658	87.8979	128.906	48.6859	56.5195	23.9839	44.9789	116.282	95.144	50.4585	20.435	24.7053	88.4709	264.749	62.8555	102.484	15.152	81.7027	16.6884	112.626	53.7671	47.4996	25.5465	111.085	113.351	47.462	46.7604	53.7354	83.4006	61.2323	50.4952	293.11	43.1682	79.9492	7.06121	76.9838	104.894	104.995
AAK99090	4.50719	26.3644	4.59522	15.9838	3.21684	22.3892	12.4912	6.36614	4.28599	2.19454	12.5085	3.7157	3.67939	1.26686	15.9712	3.38333	9.64102	11.4538	1.13931	22.238	13.1477	8.18518	4.00851	1.87937	16.6452	7.08937	3.69506	7.44763	3.92616	8.54232	5.69067	4.07874	13.0397	3.74032	5.95386	6.05059	5.14887	4.97217	1.06627	2.29143	5.92871	3.66575	19.076	5.73774	4.92539	5.4277	3.66805	4.62153	11.5607
AAK99091	16.2614	27.9211	12.7762	80.1542	3.07453	3079.56	142.465	25.3941	42.2364	1.6432	32.9713	5.90657	9.0471	2.97658	81.7663	2.27848	72.9294	14.5716	5.30328	114.605	100.397	9.94343	9.10583	2.09464	4062.69	1.8857	11.2711	12.8448	14.426	8.85807	21.2575	12.8923	10.2126	27.3675	77.7928	74.1279	15.5146	16.3442	3.29207	12.4141	24.0906	3.14843	2735.99	1.78886	12.3473	3.64365	11.9858	40.0934	21.4732
AAK99092	12.4456	31.6923	10.7208	53.1736	2.06277	2187.63	214.302	17.4617	34.8706	1.36857	23.464	3.8377	10.6021	2.34321	119.894	1.71213	50.4126	7.96205	2.92779	90.483	141.231	5.6473	6.25304	0.850799	3132.94	1.77122	11.9358	8.69282	6.87388	5.23592	15.7751	6.85061	11.6481	19.4573	49.9952	45.2375	13.9779	18.4495	1.80032	6.73475	24.1014	0.524446	2152.65	1.08538	7.17303	2.4446	8.6389	38.3767	14.1261
AAK99093	11.5727	19.1489	13.6556	113.593	2.1188	1372.32	190.954	36.0176	27.2522	0.992289	46.4263	3.93186	7.48173	1.8341	77.2455	2.06898	57.5156	14.0492	3.53803	102.149	168.521	11.3614	4.42958	1.10157	1976.61	3.21058	11.4104	7.33513	6.15833	10.2545	11.8695	5.26811	9.93596	16.4497	54.7724	53.349	15.3638	16.2294	1.3295	5.32462	27.1052	0.845006	1394.09	0.908035	6.21841	1.77248	7.16326	32.1811	30.6409
AAK99094	7.78319	11.8303	8.29622	45.9926	2.86358	975.436	150.771	15.3879	23.4597	3.32478	19.2055	5.5375	8.74235	4.15853	62.0838	3.18323	19.297	4.40167	3.91625	98.1333	121.767	4.11908	3.1804	2.41229	1364.23	0.32931	9.68209	1.3654	4.93576	4.30791	11.2338	8.37543	0.89174	5.50498	50.7664	34.7574	13.3534	14.0066	3.12405	4.47574	25.2997	2.35099	1001.35	1.6299	7.81332	1.90893	7.65492	21.7053	13.2307
AAK99095	3.02477	28.4215	5.25811	95.5973	3.50932	335.634	24.5662	29.4277	4.28528	0.620881	40.3996	3.69029	1.92762	2.17442	8.65666	1.10963	78.7025	4.7949	4.42753	52.6624	23.1709	6.33468	2.93466	0.413554	522.896	5.1657	1.66898	5.60956	0.806506	7.37191	4.72615	1.64814	2.33137	7.58865	18.6935	16.6904	4.04768	5.23127	0.56719	0.731338	6.28515	1.58618	326.71	1.84653	1.06115	0	1.87623	7.93232	21.7196
AAK99096	2.61673	20.4836	4.30004	53.8811	0.83488	241.175	40.3794	21.8447	6.05318	0.837021	25.5841	1.9247	2.6205	1.76745	16.9904	1.05594	31.2059	2.90884	0.855825	39.1919	32.3556	2.51173	0.639984	0.688702	453.13	0.204823	2.97793	1.21321	1.40705	1.85123	3.21248	1.51238	7.21033	2.73917	18.6784	15.4416	5.05552	7.3208	0.350835	1.21791	9.46996	0.801882	249.453	1.48685	2.33518	2.77039	2.00862	7.69366	15.6929
AAK99097	4.42969	20.8725	4.4999	66.0214	0.188442	513.943	56.6632	32.5539	7.76616	0.500095	32.5403	1.60051	3.10525	1.16761	17.4315	0.670325	64.2045	2.70347	0.668663	45.6804	35.7036	5.27241	2.36375	0.666204	1000.43	0.693461	2.01645	4.92903	2.59844	4.45334	3.26291	3.60326	7.51131	4.63696	34.6308	25.3932	12.0222	11.1536	0.822329	3.33803	14.4641	0.638801	483.585	1.14408	2.99151	0	2.77058	8.35507	18.9521
AAK99098	3.57425	16.2984	3.73769	64.5418	1.04535	499.96	88.9013	30.1105	9.68245	0.168133	31.8044	1.8449	3.46754	1.25126	32.9653	1.23951	51.2318	2.33721	1.68604	47.719	62.6098	6.86166	1.09271	0.377965	1013.72	2.448	5.08451	3.3143	2.0748	5.73935	4.93649	2.77352	10.4169	3.08248	18.2238	18.0789	8.63181	9.87464	0.645094	2.57458	13.1297	0.885911	469.65	1.96168	3.12502	4.05442	2.28635	12.8883	18.135
AAK99099	7.74553	35.6374	9.63209	219.114	0.267161	1298.63	78.6336	107.903	14.6806	1.1029	114.968	2.26912	7.02293	1.58639	39.5414	1.26713	117.91	5.8405	1.15866	87.3786	84.3642	12.2171	4.00281	0.747733	2860.69	0	7.94113	8.73512	4.2979	11.77	10.0229	3.67453	16.8611	9.66181	41.982	29.6479	33.3183	14.8759	1.33857	4.63967	23.4684	0.981127	1275.71	1.13541	5.35198	1.26646	4.88021	26.3617	58.2549
AAK99100	6.83104	10.3831	7.3475	89.984	1.74358	92.9336	138.699	49.5075	11.9762	1.02827	52.57	4.23113	11.6295	3.151	67.2029	1.37828	35.0921	2.38231	1.37486	90.5707	150.16	5.24555	1.21505	2.82523	262.122	0	4.83712	2.53369	7.34627	2.54352	6.709	4.09433	0	3.25031	27.8631	13.8208	30.1659	19.1111	2.53623	6.66158	22.3052	2.95529	83.0062	18.7015	5.93128	4.13266	1.55365	28.8004	30.9747
AAK99101	0.838338	26.9911	2.32261	23.3906	0.648425	20.2987	3.55911	9.70476	2.07848	0.114721	11.357	0.64908	1.79357	1.6322	10.4968	0.192215	21.1139	1.62796	0.421824	16.8413	4.04865	1.55087	0.643912	0.0859649	47.41	0.238619	0.616763	0.777367	0.409804	1.56076	1.26311	0.880965	6.1385	1.48678	5.69916	7.96679	3.71612	1.3646	0.0471604	0.574306	2.28116	0.192334	17.1987	1.12198	1.02938	1.15268	0.650014	1.94483	5.93615
AAK99102	428.426	316.917	386.804	300.692	228.541	811.195	390.593	228.73	362.3	585.325	162.275	167.636	298.169	171.694	252.139	193.844	185.513	236.476	101.153	409.253	341.72	264.016	209.872	516.858	1627.4	368.023	463.531	260.921	301.456	323.385	385.237	223.799	383.686	291.866	202.561	212.031	242.729	334.531	163.894	445.757	328.212	205.638	823.893	173.009	354.035	173.035	327.719	318.826	231.572
AAK99103	213.51	51.561	304.057	43.3571	120.538	476.026	0	44.6014	268.209	67.2071	31.4105	73.1274	58.9495	62.4584	376.909	70.4568	18.305	49.5826	31.1249	725.108	0	49.7991	12.4225	65.272	576.225	74.9711	202.863	103.616	101.444	41.6074	221.699	98.2426	42.2947	40.8263	413.738	578.666	67.0061	102.719	79.4367	84.9128	141.171	58.2708	356.007	49.9908	24.0637	24.1439	147.497	221.392	42.3214
AAK99104	210.226	96.9637	272.037	52.1759	99.9162	55.5616	11.7751	127.662	231.591	26.1889	85.2031	16.4637	55.1729	57.3234	775.922	76.0575	58.5201	255.341	17.5082	142.392	0	144.732	141.836	26.1657	110.127	27.2363	145.196	59.1531	11.3395	235.371	151.292	23.5868	122.922	179.361	39.4248	146.668	70.6938	81.1235	7.77537	25.7067	72.5893	55.4059	72.7067	9.73588	48.9559	26.3137	32.9748	326.544	81.6464
AAK99105	365.096	211.406	1012.92	56.0736	425.265	424.743	158.85	135.421	630.776	369.654	109.468	139.094	17.4106	289.276	188.14	232.394	95.6917	90.9474	249.313	512.243	63.6949	143.516	266.719	326.838	859.518	571.553	276.994	112.848	365.438	161.837	144.07	327.498	73.7005	438.431	177.285	469.001	115.962	58.3672	207.992	358.351	37.8456	275.787	586.826	392.899	29.3525	26.2949	454.727	91.6241	98.5414
AAK99106	149.379	301.689	136.137	189.617	132.453	61.1818	69.3866	222.816	195.676	226.514	187.945	154.698	107.075	164.458	59.0886	201.89	306.84	123.919	72.3404	70.3458	75.8788	227.495	285.351	204.64	47.58	121.046	164.902	176.685	139.124	231.738	182.011	106.477	282.418	274.699	111.465	100.685	125.044	180.397	169.244	143.218	189.075	220.521	50.7664	135.067	215.715	259.473	144.064	157.598	197.293
AAK99107	299.935	361.401	324.567	336.963	210.182	111.809	170.519	374.544	237.959	291.209	371.986	211.957	273.606	150.212	124.467	275.628	386.203	223.942	158.6	85.6941	143.851	321.61	355.504	258.555	62.8487	223.673	274.172	241.712	132.755	326.512	311.313	88.2519	342.143	356.524	166.828	147.112	193.66	275.233	122.608	112.163	284.313	311.03	63.1101	227.609	254.641	465.186	145.116	197.852	321.859
AAK99108	282.991	236.561	231.35	319.606	220.155	236.164	35.6675	364.14	362.753	148.157	299.441	220.124	245.367	168.015	304.233	265.507	296.903	191.308	49.0908	39.4077	29.6324	207.483	257.553	151.72	183.88	95.36	298.223	117.069	211.34	194.767	286.329	140.051	280.191	242.634	42.5273	32.8138	50.8379	93.3766	124.577	171.083	87.6208	278.521	225.656	140.664	34.4741	368.902	205.478	345.002	312.981
AAK99109	295.928	646.074	181.099	603.772	245.354	217.529	245.331	681.195	339.318	277.972	562.408	275.81	303.916	150.657	956.826	301.557	492.999	367.407	63.6358	230.652	228.937	457.671	688.003	306.806	141.611	150.18	326.471	511.721	230.82	420.976	365.644	160.445	451.702	666.048	372.34	275.916	222.551	355.682	150.769	131.691	337.72	310.731	219.925	141.76	131.461	272.111	206.578	362.491	518.979
AAK99110	172.238	31.7332	49.9017	0	421.863	10.001	21.1949	0	50.8365	23.5697	0	59.2687	94.0831	82.5447	20.5388	310.662	325.581	136.517	0	820.166	57.3657	60.1188	41.7767	78.4962	13.6708	0	131.995	87.1153	81.6436	54.4153	70.4836	53.6283	132.754	59.6024	780.601	598.396	105.639	64.249	38.7567	60.1528	90.8933	353.757	20.1339	8.08817	715.027	63.1521	142.45	11.5817	0
AAK99111	172.531	39.5178	139.619	95.5922	181.419	7074.53	13518.2	72.8824	158.567	29.4157	83.8509	863.794	522.974	1882.9	5254.73	75.287	100.894	1082.14	765.386	1196.33	9839.04	80.276	96.938	28.0079	4178.48	13.7445	172.499	229.215	62.5801	138.164	360.873	306.298	38.3729	174.905	89.0662	53.4739	150.933	60.5884	40.4729	65.587	99.7086	67.5506	7315.03	15.2403	376.797	18.5287	68.0709	244.585	49.3279
AAK99112	478.715	725.207	505.759	556.39	287.148	999.6	941.837	668.926	372.126	319.713	542.579	432.269	459.266	401.887	599.763	312.589	599.506	250.426	839.321	467.914	692.332	228.283	480.009	308.605	667.34	1389.38	573.484	137.301	820.765	282.304	573.396	895.317	596.7	597.119	320.001	425.331	255.421	430.364	344.729	739.812	414.348	302.996	962.562	382.194	332.66	113.357	809.442	394.738	503.524
AAK99113	763.954	187.461	897.213	208.672	247.859	583.836	801.857	212.496	695.287	283.637	200.917	394.117	404.535	138.732	448.588	334.164	402.184	109.332	191.094	374.678	508.416	140.47	215.466	271.565	368.769	153.573	868.874	69.3466	383.582	127.281	793.535	248.664	363.237	308.924	353.345	405.329	324.747	519.481	348.09	317.768	497.727	329.547	567.151	147.146	321.511	292.468	384.83	620.855	200.88
AAK99114	329.127	707.066	389.216	189.705	360.592	406.491	1026.25	304.755	293.834	371.416	271.828	156.238	225.407	193.665	335.118	370.322	517.995	140.787	44.5416	520.193	719.504	442.942	610.451	359.294	469.699	55.9513	310.482	117.19	479.508	454.356	532.637	274.951	233.905	622.117	226.376	266.199	73.6864	123.133	470.732	338.985	112.241	352.984	417.79	70.3265	172.85	206.193	529.21	353.975	299.353
AAK99115	32.4582	0	85.341	0	546.793	335.851	0	0	69.5518	0	0	0	234.036	218.166	332.093	582.862	71.4613	0	97.9915	63.7561	0	0	40.4138	0	289.057	20.3251	32.8342	0	0	0	294.875	0	0	24.7105	44.1313	0	0	101.705	0	11.5102	113.05	500.842	225.378	10.0598	0	0	0	230.48	0
AAK99116	57.1594	0	37.523	0	0	0	0	0	0	5.90765	0	0	23.5816	102.749	92.6636	0	0	34.2174	7.89895	423.991	115.028	0	0	0	0	0	79.4015	14.5567	38.3693	0	9.63624	13.4417	0	14.9391	0	211.745	21.6638	0	0	20.8759	25.6298	0	0	0	7.57262	0	0	0	0
AAK99117	6.24331	1023.22	6.36469	1163.76	0	55.0937	0	469.034	2.92851e-05	18.8274	441.171	20.6707	20.4005	49.6142	290.32	0	60.2007	65.3103	407.74	3.75175	0	3.45383	354.982	14.2498	56.3534	16934.3	0	388.433	0	1.60489e-06	11.6481	0	0	630.525	7.97016	17.0022	1.12742e-07	0.00175653	9.23344	0	0.00372086	0.606624	56.6779	777.295	0.00404327	491.696	0	0.00418904	815.924
AAK99118	554.75	37.958	340.683	1277.41	2.38487	80.2402	543.614	1150.32	713.24	10.2608	1121.49	1422.85	837.278	1115.77	156.432	3.59905	1772.23	441.456	287.979	623.168	633.906	2136.35	2083.25	9.26167	353.637	297.33	492.264	600.965	424.933	2102.67	750.811	502.276	3.60081	1591.75	1683.25	1047.17	376.741	572.234	8.16457	366.201	540.657	2.02113	82.4079	603.039	358.849	1675.24	411.493	618.606	1134.72
AAK99119	0	42.4762	0	6.32503	0	8.32953	36.8814	9.88469	0.453645	3.06727	8.47203	281.474	0	4.55258	0	0	1184.65	24.1615	208.495	0	0.568789	8.94129	942.838	4.11526	15.6558	0.486086	0	11.6608	0	7.74619	0	0	0	680.571	0	0	0	0	0.640464	0	0	0.0559715	7.78559	0.481172	8.9868	11.2709	0	6.54555	9.0835
AAK99120	0	44.8454	0	0	0	10.8918	0	0	0	11.434	0	396.055	0	0	0	0	1304.85	0	189.721	0	0	0	845.442	9.89728	26.498	0	0	0	0	0	0	0	0	738.753	0	0	0	0	2.12161	0	0	0	13.1825	0	0	0	0	0	0
AAK99121	0	21.3406	0	0	0	9.54943	0	0	0	1.97629	0	170.885	0	0	0	0	703.955	0	51.3928	0	0	0	603.409	1.99469	24.3526	0	0	0	0	0	0	0	0	434.433	0	0	0	0	0.375816	0	0	0	9.09563	0	0	0	0	0	0
AAK99122	0	35.6619	0	0	0	57.75	0	0	0	12.7038	0	533.624	0	0	0	0	1369.91	0	249.796	0	0	0	1327.55	12.2702	182.48	0	0	0	0	0	0	0	0	983.344	0	0	0	0	5.01963	0	0	0	64.6302	0	0	0	0	0	0
AAK99123	0	41.6854	0	0	0	28.4137	0	0	0	21.5412	0	519.401	0	0	0	0	1323.44	0	228.17	0	0	97.2168	1473.36	21.0425	116.938	0	0	0	0	109.003	0	0	0	1214.03	0	0	0	0	7.49862	0	0	0	43.6705	0	0	0	0	0	0
AAK99124	339.369	28.5186	222.962	0	0	204.405	1.57096	0	0	12.7748	0	667.633	590.028	0	52.5205	0	1096.58	42.4138	246.528	164.324	63.0703	0	1017.28	11.418	716.767	0	422.937	39.4592	301.908	0	418.769	295.634	0	885.107	0	0	239.881	351.206	12.6875	252.677	320.112	0	222.729	0	53.4641	0.585102	332.587	0	0
AAK99125	361.769	42.9518	301.785	0	0	61.0721	281.542	0	0	11.3142	0	708.683	971.535	0	177.144	0	1877.87	570.669	177.732	178.297	546.533	0	2637.21	11.7366	224.413	0	432.603	1121.55	699.342	0	687.981	722.921	0	2214.93	0	0	343.861	622.346	8.67528	521.283	542.891	0	68.7633	0	767.939	0	691.648	0	0
AAK99126	197.583	35.932	383.32	0	0	133.846	421.46	0	0	20.3176	0	952.819	14.5861	0	256.272	0	1602.8	1773.06	359.989	350.131	494.505	0	1607.34	17.2891	376.706	0	174.261	1698.34	977.994	0	14.4173	1007.7	0	1450.79	0	0	316.687	15.1048	11.5768	658.135	18.592	0	146.643	0	1433.59	0.922687	975.941	0	0
AAK99127	945.797	59.818	989.714	0	0	231.748	259.09	0	0	3.44068	0	371.949	1547.28	0	155.648	0	1556.02	1450.37	881.582	490.945	270.158	0	1344.41	4.22231	579.953	0	1035.77	1500.6	416.328	0	1047.54	361.732	0	1239.09	0	0	995.757	807.187	3.2388	275.501	783.129	0	228.868	0	554.556	0.60123	406.625	0	0
AAK99128	11.7753	26.2508	6.2546	11.9045	0.222635	201.564	1.06262	4.78546	15.5471	9.05952	8.23816	438.966	0.786149	7.75952	19.5647	0.263986	502.176	681.924	92.4291	334.095	3.83474	0.200939	481.5	8.65796	477.718	3.27716	9.79406	383.86	190.847	0.389734	3.21248	173.868	2.21856	435.031	7.11559	8.82378	0	0	6.26105	140.118	0.854432	0.566035	205.417	9.05625	710.905	6.33231	178.544	58.9363	4.59303
AAK99129	0	24.6675	0	1.99182	0	475.95	112.328	2.48379	48.167	10.7373	3.16195	512.284	0	3.85577	19.0001	0	855.4	416.267	207.89	6.78477	32.7965	0	663.124	11.0146	1044.57	0	0	175.249	95.4975	0	0	75.0437	0	593.666	26.885	41.3743	0.691633	0.659436	5.67266	77.9653	0	0	406.948	3.74533	288.129	2.38829	80.6337	28.152	1.37046
AAK99130	8.19767	0	9.79717	0	488.227	1335.17	499.343	0	55.8919	0	0	0	533.615	216.079	290.331	239.833	812.173	50.031	82.496	845.369	0	12.59	262.464	0	2780.61	0	8.29263	0	136.247	18.3143	513.264	161.442	139.006	273.04	724.478	552.86	7.54185	110.086	0	254.364	80.3026	289.633	1502.09	0	917.418	0	251.703	145.525	0
AAK99131	33.6843	850.708	44.2127	511.063	1165.21	61.4072	28.2141	256.981	48.6814	447.989	361.557	774.268	161.451	71.1208	38.6493	1293.48	389.757	458.538	83.3165	114.68	34.7835	216.007	247.747	364.902	69.9346	200.109	35.252	604.249	72.656	179.601	30.144	270.697	1527.56	177.133	23.2453	27.967	52.1066	56.5021	368.061	76.9135	51.985	1127.18	60.2688	214.471	205.652	243.617	68.3792	40.0365	516.621
AAK99132	13.3858	26.2007	24.3078	20.6382	13.0652	507.914	37.116	7.86116	16.4427	2.42061	19.0766	3.50384	23.7166	3.15805	30.6646	6.89951	8.06968	19.174	0.690799	232.03	37.165	9.85918	3.77606	1.91183	2049.58	13.7711	14.5053	15.3238	7.5811	8.57673	19.336	4.95251	46.1287	3.3872	20.7405	16.289	9.40284	16.0039	1.81448	10.3231	13.9052	6.32451	511.829	10.6967	12.5216	28.6089	7.32923	19.1815	33.6459
AAK99133	356.277	14.4865	558.838	684.762	259.427	1293.19	292.556	333.24	471.239	343.729	354.807	714.375	453.957	411.128	1664.8	459.948	751.655	539.11	352.839	73.9404	440.469	481.099	941.656	347.531	839.701	932.409	343.197	1065.6	511.735	515.75	385.793	584.307	901.481	830.446	404.272	255.543	173.021	128.469	225.83	386.03	133.666	470.022	1144	755.613	93.4492	588.605	489.153	441.626	394.696
AAK99134	344.367	712.78	398.113	287.747	457.799	305.558	780.655	147.88	392.112	87.8677	140.539	855.086	480.391	494.038	740.449	847.142	378.129	194.76	222.172	98.485	498.207	225.124	344.114	69.8886	212.258	390.032	322.461	120.653	450.971	284.012	394.744	635.1	331.781	228.559	708.306	457.453	291.316	281.913	184.978	485.118	287.679	861.541	263.545	504.593	279.377	751.668	414.049	378.82	180.544
AAK99135	24.6561	100.738	20.9805	193.535	12.4188	34.7721	22.428	154.712	17.8673	48.7684	126.682	24.9442	35.3584	19.3671	57.4392	21.6902	61.5218	47.6371	13.1009	14.5293	24.5703	63.1619	104.553	49.0219	22.7325	106.224	23.9441	34.3859	13.499	84.0213	18.4039	6.41796	38.4641	82.5915	22.7959	39.9082	12.5214	10.3746	30.6772	14.3393	17.8193	20.7649	31.5774	59.7072	7.04103	32.2197	15.7018	12.2555	156.81
AAK99136	1384.58	2472.19	1166.07	2844.15	808.123	1245.22	818.229	2664.98	1060.39	2038.58	2321.82	565.224	1134.34	955.751	323.232	1013.16	1069.07	897.364	2156.47	579.409	668.37	1135.35	2012.76	1905.4	870.093	7605.91	1298.24	784.383	673.494	1806.01	1255.77	629.878	1073.47	2450.8	1052.01	1264.01	696.817	805.448	1104.55	452.209	933.048	1065.75	1268.31	3967.27	806.462	884.044	615.157	1023.62	2584.48
AAK99137	271.573	187.961	200.104	484.301	400.042	157.414	147.998	227.584	263.215	108.718	323.031	185.778	394.868	159.024	147.874	471.588	253.039	458.971	60.0092	258.801	208.95	284.927	236.844	107.093	78.5315	131.84	323.381	445.569	170.598	245.406	309.517	168.467	416.324	207.015	234.172	352.734	331.985	290.117	128.69	119.317	320.677	450.867	177.215	135.394	122.259	297.073	161.992	426.019	288.325
AAK99138	350.303	250.722	308.931	602.311	565.983	230.189	274.326	292.913	400.599	122.535	446.839	232.347	563.812	158.075	205.621	550.351	310.797	592.527	74.0973	304.82	341.125	372.704	302.183	133.097	116.54	196.389	357.105	516.722	200.361	316.671	371.302	198.709	586.546	279.812	295.833	376.914	465.097	405.556	125.53	166.006	403.305	529.034	242.383	242.948	347.066	344.677	199.12	573.781	396.476
AAK99139	2148.2	580.25	1865.86	1121.95	1186.1	1033.43	1141.17	1452.82	2202.43	636.827	1099.63	937.874	1363.32	1166.79	1275.19	1056.47	756.912	951.52	149.895	940.169	1430.59	583.117	603.982	610.152	605.249	426.09	2295.6	586.537	1895.69	572.04	2496.85	1809.43	1116.11	593.078	1195.4	1151.62	2294.63	1666.82	772.723	1881.75	1594.72	1011.64	1033.4	499.133	1738.06	1332.16	2069.84	3543.91	1194
AAK99140	2824.19	2088.5	2178.39	4040.19	1450.39	1834.32	2570.88	5424.41	2786.68	1489.55	3727.08	1248.58	1968.58	1750.17	2391.44	1318.97	2733.83	2610.16	308.574	1315.59	2928.1	2307.84	2443.3	1517.85	1149.34	295.052	3101.31	1892.27	2191.76	2196.56	3602.32	1984.31	4193.2	2704.68	1445.7	1192.64	3424.86	2445.05	1034.98	1925.62	2419.65	1285.98	1869.37	523.375	2558.39	1259.37	2242.05	5552.59	4307.67
AAK99141	193.257	419.156	162.889	323.749	406.136	241.551	96.3266	214.134	124.02	199.968	252.205	281.075	182.73	58.2379	161.09	369.761	286.74	275.498	264.019	176.089	209.56	508.38	362.164	235.168	447.281	43.9653	165.722	261.593	176.297	467.673	186.025	154.063	743.918	418.551	33.9774	70.6248	54.0104	28.3209	172.476	113.798	31.2582	346.136	270.382	63.519	89.3964	127.668	195.683	161.606	235.914
AAK99142	91.9027	100.38	81.7771	52.4236	111.076	68.7571	57.3563	55.7198	103.364	72.0788	45.2011	68.914	67.0909	27.419	46.1922	117.458	88.2465	25.3777	24.5858	34.2107	65.0326	56.2085	87.1665	68.7498	49.3684	25.398	115.461	29.7337	91.6222	54.51	104.976	64.7181	97.9039	85.5501	77.2042	66.2925	76.6485	100.283	63.2671	81.4754	97.7437	132.326	64.6089	47.8176	86.9147	92.3773	91.054	99.9544	52.9054
AAK99143	198.721	389.129	154.558	256.638	136.779	126.282	201.745	276.666	240.583	175.214	212.996	110.987	134.485	39.7967	189.39	165.081	384.817	123.785	23.8258	100.253	227.8	182.76	298.93	152.878	78.0756	41.3174	210.76	172.176	130.229	205.39	209.752	88.2011	334.992	297.404	118.207	103.133	136.404	185.117	81.5631	113.687	178.61	163.997	128.612	72.9376	161.463	157.793	126.146	219.534	248.831
AAK99144	299.207	193.864	220.784	161.932	187.753	102.368	165.479	166.259	332.213	77.1279	136.878	149.513	203.48	35.9975	160.673	191.226	229.295	139.107	43.7526	157.171	149	168.655	168.793	70.7863	76.8994	31.3943	321.823	102.648	144.379	153.404	356.198	97.5325	261.84	179.695	191.954	149.313	179.922	257.544	89.613	82.1377	264.459	195.613	114.647	67.1262	244.241	235.368	141.485	318.175	154.763
AAK99145	383.696	480.563	273.551	379.377	219.698	124.96	118.134	358.626	373.721	150.348	308.36	191.986	230.26	46.5028	140.266	236.638	332.848	167.37	20.187	186.417	116.534	283.777	319.067	227.29	92.8385	137.124	396.467	230.474	207.525	279.785	389.811	129.814	344.216	364.223	241.229	182.717	237.637	293.62	133.527	156.371	289.752	233.327	129.484	143.004	265.853	231.114	195.584	336.241	297.335
AAK99146	207.534	138.489	187.843	281.748	74.8693	172.844	178.673	159.822	242.845	37.7554	203.852	39.1909	129.327	385.385	141.476	76.5981	276.225	91.6594	45.9755	740.601	202.566	115.712	146.48	39.5275	118.134	139.384	198.122	38.5122	231.321	172.624	231.997	272.496	323.52	142.903	120.88	117.293	107.944	128.396	42.0311	240.253	178.984	64.1053	171.23	70.5966	177.932	103.647	241.32	247.396	150.168
AAK99147	213.657	160.645	142.756	269.528	56.3911	113.427	222.197	157.015	294.151	26.5969	226.608	26.5618	121.496	228.788	220.446	54.2148	414.404	160.014	15.8963	700.925	271.164	180.949	160.617	23.5119	55.6638	109.368	235.323	144.36	187.708	213.136	245.606	193.749	320.319	178.836	110.153	93.3527	108.769	122.009	27.7791	159.169	188.148	45.2657	101.611	68.7257	187.274	109.85	183.523	304.898	175.97
AAK99148	211.881	25.9098	137.423	73.9144	58.7755	133.803	222.239	40.7144	245.55	18.0628	75.948	18.8321	122.789	133.612	177.701	56.2667	139.364	28.0292	7.67421	617.524	224.606	47.6512	47.4751	17.2597	69.7141	37.9215	210.705	23.571	195.306	45.6545	239.743	230.458	87.4748	43.9691	98.6018	75.6324	113.491	107.428	24.1189	152.844	166.004	46.1453	141.031	60.4007	164.454	105.84	187.556	251.838	55.6631
AAK99149	999.846	0	677.895	0	229.029	294.746	0	0	936.398	0	0	0	48.1387	158.381	302.657	290.966	70.5545	16.7641	0	6042.92	598.777	7.38251	8.55021	0	100.725	0	554.34	35.6588	714.333	21.4783	94.4214	732.636	81.5102	18.2977	588.212	389.024	229.964	118.345	0	417.632	230.208	180.234	426.492	0	64.9258	0	743.436	85.3331	0
AAK99150	1974.38	1117.31	2069.8	1887.86	918.688	405.798	1059.62	1724.08	2831.61	1380.56	1775.47	1485.97	1889.52	599.055	1583.76	856.289	2018.29	4718.53	156.483	4016.68	5393.28	1724.97	856.754	1547.27	413.274	875.972	1725.32	3884.67	3145.23	1515.19	2525.2	2062.16	1614.64	974.822	1562.62	1156.17	951.264	1317.39	1561.43	2869.85	1266.85	838.125	519.69	1168.64	905.643	1035.37	3181.41	1450.03	1954.72
AAK99151	343.725	87.9645	302.854	192.906	94.7462	70.567	163.795	86.7117	410.8	31.3478	138.641	21.7247	99.2265	95.9171	193.23	70.7678	376.448	62.6887	35.2961	1545.81	237.724	44.4399	131.792	26.3748	35.5989	129.033	282.955	37.4015	402.912	69.8694	164.701	406.932	104.079	93.4567	226.517	136.012	283.959	107.939	26.4063	353.699	171.789	71.444	52.4288	58.429	112.511	74.267	420.797	271.429	151.344
AAK99152	243.398	79.2772	119.472	298.075	151.616	174.894	582.451	173.692	245.537	94.8668	270.63	60.5731	361.269	134.614	444.696	157.853	893.122	306.948	533.618	1579.42	15.9237	190.242	224.199	83.3436	62.6139	244.951	228.63	48.3634	322.945	333.383	410.866	312.612	626.455	186.127	472.759	381.063	167.944	384.251	98.6168	366.058	662.298	188.036	142.515	168.385	469.641	236.654	247.134	713.704	305.16
AAK99153	182.074	176.172	118.198	293.538	81.494	175.662	128.312	141.751	2.76017	52.8418	252.682	40.225	114.794	48.8326	287.711	99.4892	436.737	177.646	12.8331	837.044	232.043	164.296	197.088	52.209	67.5455	256.864	186.19	137.694	171.634	194.574	190.128	160.389	168.185	177.987	107.884	115.626	129.966	128.437	24.4917	145.086	180.13	91.6432	229.02	131.086	182.903	140.583	174.022	3.14415	234.405
AAK99154	0	0	0	0	0	0	0	0	0	0	0	0	0	341.222	0	35.6175	43.1833	0	0	346.744	0	0	0	0	0	0	0	0	310.65	0	0	302.302	0	0	80.0042	238.104	0	0	0	93.8991	0	42.4281	0	0	0	0	254.278	0	0
AAK99155	20.6226	233.801	14.1321	457.923	119.763	435.943	18.8235	336.777	0	96.0121	402.127	74.3172	32.0205	258.639	21.5912	138.19	416.199	388.801	50.4551	1227.32	18.7153	235.798	229.009	84.1897	215.94	484.265	20.8615	282.455	19.8844	268.828	27.4081	16.848	355.306	244.953	30.8688	31.2614	255.001	225.913	88.1192	10.3155	295.918	132.191	499.396	182.659	233.274	141.36	24.205	0	366.199
AAK99156	15.658	0	37.4263	0	26.644	20.0019	0	3.53521	0	3.84198	3.65151	0	5.22684	0	0	0	38.3036	0	0	0	0	471.109	13.9256	7.84962	34.177	16.3416	10.5596	0	0	425.292	0	0	44.2514	29.8012	0	0	0	0	2.15315	0	0	11.2901	30.2009	16.1763	0	0	0	0	0
AAK99157	0	22.3818	0	31.2479	4.98701	24.6388	102.203	21.5018	4.60143	7.4442	28.9338	12.7503	0.838559	3.31073	14.828	4.22377	14.934	10.3874	6.64011	86.3506	75.6102	22.384	7.02728	5.3522	13.5083	6.77476	0	6.9881	1.70573	28.4075	1.02799	1.89282	14.1988	4.21556	11.385	14.118	2.69628	4.68531	5.35428	1.17806	4.55697	5.13205	16.1507	22.2514	21.3817	17.7305	0.952235	3.15466	27.3262
AAK99158	0	0	0	0	0	0	0	0	0	0	0	0	0	0	0	0	0	0	0	0	0	0	0	0	0	0	0	0	0	0	0	0	0	0	0	0	0	0	0	0	0	0	0	0	0	0	0	0	0
AAK99159	0	53.6028	1.95045	13.5253	1.0157	2.13783	13.3033	0	0	1.06845	5.20328	6.86994	0	3.51821	77.0714	0	3.63424	5.31812	4.83819	0	14.695	8.2071	4.3536	3.42021	0	3.7257	2.85112	4.45435	0	7.97968	0.00515755	0	0	6.75194	0	0	0	0	0.981792	0	0	0	0	253.22	0	5.09839	1.43841	0	2.89532
AAK99160	0	19.213	0.444312	2.18779	0.52718	252.495	0	1.98652	0	0.373082	2.42757	0.831548	0	0.244985	0	0.500077	4.09254	2.26896	0.207849	290.073	0	0.570968	0.844967	0.357221	14.6066	6.85472	0	1.22572	0	0.676762	0	0	39.5754	0.825509	0	0	1.1401	3.37456	0.443066	0	5.30535	0.327635	258.224	3.92615	1.51439	1.49944	0	0	1.78244
AAK99161	0	29.4177	0.264851	2.03142	0.219974	34.7495	0	1.00069	0	0.264089	1.7313	0.400356	0	0.0730169	0	0.409876	5.82777	1.2881	0.223014	142.379	0	0.311987	0.492728	0.152759	1.54789	4.51006	0	1.71244	0	0.605118	0	0	30.3755	1.40594	0	0	0.815526	1.36399	0.0609479	0	1.84924	0.239687	34.3376	3.54868	1.35407	1.56416	0	0	1.35063
AAK99162	0	45.3988	1.62253	2.02807	0.462037	28.6156	0	1.28739	0	0	2.0896	0.420458	0	0.178927	0	0.547853	4.9817	0.710207	0	193.338	0	0.208505	1.20742	0	1.0668	6.80114	0	1.51068	0	0.40441	0	0	13.8126	0.775179	0	0	0.749414	1.82315	0	0	2.06875	0.391567	33.5179	7.29341	2.09567	0	0	0	0.397166
AAK99163	0	11.1469	0.413417	1.69117	0.470903	36.7211	0	0.749771	0	0.104142	1.45207	0.535658	0	0.273541	0	0.0697958	2.03092	1.44767	0.139245	187.196	0	0.0531266	0.369178	0.0260125	1.5403	2.81598	0	0.513222	0	0.360649	0	0	14.0777	0.526703	0	0	0.891095	1.00649	0.0570818	0	1.80724	0.19954	36.9633	2.75178	2.13588	1.25566	0	0	0.96137
AAK99164	0	0	0	0	0	15.7079	0	0	0	0	0	0	0	0	0	0	0	0	0	845.369	0	0	0	0	0	0	0	0	0	0	0	0	139.006	0	0	0	0	0	0	0	17.845	0	94.8691	0	7.90878	0	0	0	0
AAK99165	0	0	0	0	0	0	0	0	0	0	0	0	0	0	0	0	0	0	0	66.5822	0	0	0	0	0	0	0	0	0	0	0	0	0	0	0	0	0	0	0	0	0	0	0	0	0	0	0	0	0
AAK99166	1493.66	1836.78	1806.69	1367.29	924.175	293.278	596.28	1250.76	1696.83	3378.67	1225.71	2974.76	1875.86	1950.02	974.883	1071.57	1776.17	1257.95	414.167	403.557	742.186	1759.99	1514.79	3846.92	212.981	619.478	1384.93	931.413	1874.23	1607.35	1321.04	1545.2	1403.15	1642.08	1193.39	1175.03	1079.67	1780.35	3434.98	2174.18	1701.64	1157.21	291.175	1193.71	1855.97	2452.23	1761.36	1287.46	1371.13
AAK99167	84.0522	103.462	89.6128	155.689	63.6176	245.312	148.417	158.689	100.643	33.0837	140.372	87.9437	101.2	55.0719	89.6391	69.9679	104.235	102.642	23.5258	135.672	160.769	73.2551	90.4857	27.3259	126.542	55.6695	97.7433	91.2066	104.035	66.1375	117.042	66.997	121.055	90.1842	175.205	99.725	68.075	66.0568	26.0799	82.4235	73.7933	77.2028	228.455	56.0343	51.8076	64.1059	114.272	121.153	152.761
AAK99168	342.415	693.32	428.988	740.514	162.72	552.093	489.682	747.452	308.898	461.833	607.353	464.602	316.506	391.965	194.598	240.471	614.203	428.021	170.957	173.892	514.942	796.845	667.883	448.403	393.072	145.55	356.796	628.658	399.43	763.357	435.309	383.352	652.044	908.97	338.299	256.704	281.725	286.3	334.9	410.468	273.364	271.867	533.771	138.438	233.576	220.839	407.842	340.447	650.311
AAK99169	248.315	324.602	233.362	344.866	177.355	253.677	392.947	312.448	226.573	230.807	277.393	344.755	241.922	289.764	118.971	251.675	330.337	154.797	113.462	115.366	359.453	200.958	348.944	213.697	198.223	107.018	299.696	82.4955	237.307	209.226	356.621	221.192	178.775	350.836	324.657	229.219	170.783	219.591	256.314	246.517	240.404	282.975	255.351	123.742	231.297	134.557	226.65	269.523	282.655
AAK99170	538.111	890.372	616.338	941.34	402.618	530.404	340.489	1051.82	670.675	431.155	670.173	586.336	559.59	1080.44	325.429	582.843	410.924	711.504	1511.29	160.748	486.027	478.042	666.02	447.4	444.498	1650.65	566.421	431.345	532.827	670.59	530.895	622.044	520.989	779.873	269.385	336.959	450.681	618.897	461.036	551.39	611.32	637.285	592.611	709.591	665.973	430.821	631.53	570.911	779.961
AAK99171	458.529	494.323	355.433	442.406	277.329	1690.07	725.834	382.662	639.303	516.057	339.862	557.19	425.395	882.029	589.543	355.774	368.074	620.923	168.116	351.453	691.524	338.578	517.29	563.424	1100.72	376.181	519.359	587.311	414.931	349.059	441.141	477.233	564.352	463.522	439.906	348.877	396.942	522.051	500.242	450.557	484.745	409.766	1611.81	308.591	641.464	265.849	377.214	500.716	326.805
AAK99172	160.447	265.099	104.8	196.641	203.009	136.911	107.482	188.753	278.02	102.426	157.057	248.497	287.493	166.454	117.891	249.166	256.503	173.074	39.5563	116.261	106.867	258.534	262.983	104.287	80.2184	67.6647	193.624	138.983	169.029	231.712	187.287	174.313	366.459	227.122	181.79	130.192	168.834	226.563	109.79	161.052	255.244	269.438	141.678	88.9782	185.804	156.821	161.162	222.907	157.679
AAK99173	22.9211	52.3034	13.2482	19.1311	15.7191	30.2019	28.1348	27.4134	42.4573	27.3328	21.9332	59.8705	11.8529	13.5824	32.035	16.4836	62.0736	48.5258	7.32079	49.8993	40.1897	24.9607	79.8458	29.6964	34.3281	58.3883	28.6182	21.6288	34.94	22.2287	25.0207	33.6165	23.9857	74.7774	82.4244	124.99	12.6418	16.9926	29.7724	33.4238	30.6663	15.7362	33.2965	97.3142	49.5183	31.4362	30.8587	27.0965	21.1971
AAK99174	1688.2	81.166	748.758	141.006	64.5208	32.6857	22.5882	662.469	377.261	162.925	120.379	132.55	53.6618	301.789	920.796	47.5114	75.5198	53.8317	34.3323	218.52	33.2855	24.6316	49.4699	115.097	332.427	146.293	1881.06	39.8876	2177.98	33.8289	2162.68	211.627	75.4565	48.3461	115.964	80.0292	88.0198	81.752	63.4099	1689.3	153.98	54.5463	39.6962	112.728	1420.67	149.189	2628.06	307.959	559.094
AAK99175	254.665	103.481	153.374	68.7849	104.232	375.137	201.435	85.9379	168.259	75.7301	57.7547	121.771	83.2179	181.37	179.082	89.801	81.4903	58.5637	65.0313	186.378	254.093	61.4348	75.6041	71.4539	224.689	73.2375	276.95	49.1192	209.467	50.0892	365.384	156.333	199.864	77.4331	183.768	126.449	94.1186	103.79	45.4325	218.508	109.466	108.941	359.354	188.483	239.193	32.4875	194.173	203.986	90.1299
AAK99176	202.092	191.043	295.316	149.099	214.503	291.819	108.975	188.711	269.813	192.305	156.453	354.551	174.596	114.024	80.7144	319.295	300.636	69.247	46.3277	115.551	110.005	101.372	214.898	191.427	290.334	238.505	239.878	54.6279	177.58	104.079	240.267	146.355	222.69	171.984	160.741	174.833	162.651	222.585	244.045	154.563	201.357	323.807	288.14	191.123	98.1721	354.687	191.461	270.367	182.47
AAK99177	232.572	359.206	290.054	496.425	316.599	332.074	111.2	800.088	277.676	83.0043	667.899	338.643	383.168	122.853	131.376	211.164	375.77	255.1	97.7703	348.148	133.307	299.573	305.589	70.8015	319.813	150.333	273.212	173.917	159.896	275.994	209.535	198.496	543.843	277.366	589.073	518.614	334.408	293.428	113.74	164.282	280.083	202.045	340.776	210.624	215.328	265.518	174.044	299.658	673.237
AAK99178	222.235	184.589	245.243	339.175	173.217	122.002	79.1039	597.77	238.466	122.651	485.086	204.598	274.556	103.792	74.9031	126.108	226.076	305.754	76.0037	186.121	82.9895	270.832	197.646	101.24	138.854	102.812	254.48	320.384	119.49	216.601	181.545	124.761	335.03	229.704	334.091	301.407	225.859	223.286	120.655	127.202	213.171	124.926	118.405	155.476	174.132	209.77	112.913	205.444	548.776
AAK99179	337.962	3101.67	332.029	147.957	1032.78	322.839	235.246	927.255	296.55	674.811	1474.66	2002.94	784.953	374.892	105.281	2122.43	2264.83	1396.09	201.592	200.325	327.671	1564.6	1769.99	555.956	140.152	610.591	305.084	1352.76	353.758	2008.74	448.158	381.011	610.192	1682.35	818.451	86.4881	677.18	1226.04	794.476	187.591	1130.01	2280.38	344.159	432.983	1019.11	1864.7	353.905	292.788	931.923
AAK99180	1891.58	3304.41	1214.29	2424.66	6927.17	469.993	5629.02	2017.29	1381.2	1973.47	2968.02	4074.08	3821.92	2015.51	1182.72	9627.74	4219.66	2929.93	818.816	1146.42	5903.54	2099.95	3236.92	1841.87	248.484	2177.34	1624.48	2848.64	1805.23	2777.78	2200.36	2698.25	1515.39	2780.06	3992.93	1809.98	1766.31	2993.83	3957.51	1283.99	2928.58	8530.26	565.909	2867.52	2660.05	7887	1478.47	1307	2473.82
AAK99181	1198.3	1603.4	842.634	965.1	4036.98	388.267	1374.7	990.127	920.18	1461.69	1390.3	3034.67	2454.4	820.939	811.199	5472.35	1888.74	1437.68	205.512	832.826	1670.71	1071.41	1367.23	1415.31	187.61	819.021	1023.28	1186.76	1176.51	1054.47	1353.87	1857.09	687.045	1231.22	2513.97	1110.5	1368.02	1818.74	2614.38	755.848	1832.18	5097.64	380.183	2292.22	1517.12	4728.44	998.083	897.322	1216.01
AAK99182	13847.2	28039.1	20484.2	7322.61	17292.1	1304.23	2561.57	27896.5	15533.1	39819	21985.3	35310.8	8105.78	6160.82	1936.35	24475.1	32572	42438.5	35234.2	4130.14	4733.24	21624.3	24159.8	35652.4	1115.68	18379.1	10549.5	38665	18352.8	27335.9	4734.27	27835.5	14445.5	26212.4	9696.48	7952.81	16024	14091.5	26408.8	17585.8	11971.4	25422.2	1137.23	21784.2	10211.8	15094.4	17221.1	5950.09	24620.5
AAK99183	644.852	2083.12	430.961	158.143	1638.61	236.037	347.749	690.88	527.167	1108.21	1155.92	938.203	1207.56	145.76	185.934	2442.07	1212.41	1886.53	89.1226	262.414	466.622	1509.43	1278.88	799.499	178.41	987.643	721.606	2190.5	350.011	1521.74	820.821	280.336	437.469	1322.02	565.671	130.283	784.145	1182.27	491.441	155.766	1238.26	2426.5	292.758	1002.58	874.012	2056.11	359.576	541.771	978.584
AAK99184	795.548	1151.98	421.3	122.733	2591.97	482.236	813.216	575.681	664.821	1270.75	959.278	932.055	1544.51	312.139	758.333	3151.64	872.027	1833.44	42.06	468.302	852.884	1141.25	912.806	1180.75	364.909	269.317	888.413	2173.48	524.169	1218.28	914.764	649.784	428.275	919.496	1142.02	175.185	1086.4	1581.09	978.676	312.999	1673.18	2884.98	476.056	537.832	897.498	2117.99	487.15	672.941	778.707
AAK99185	829.633	1475.33	629.042	199.158	3216.36	382.609	855.851	834.574	669.909	1391.92	1440.32	965.867	1904.66	338.899	459.477	3598.68	961.884	2140.8	220.056	618.815	927.819	1482.08	1052.08	1275.42	332.46	978.181	841.707	1569.75	593.504	1663.06	958.126	624.049	526.461	1085.19	1092.57	192.143	1661.39	1776.18	888.529	359.44	1913.06	3441.11	421.768	1036.47	786.771	2694.45	557.571	733.384	1091.61
AAK99186	1222.95	1085.22	732.492	141.292	3949.76	1064.68	2345.05	633.528	1124.15	1102.32	1027.22	980.044	2730.01	357.849	1100.1	4098.35	942.713	1744.46	178.499	1160.76	2455.5	981.887	1041.52	1176.13	1056.34	200.27	1431.55	1105.82	833.278	1161.19	1419.58	1115.57	419.228	973.217	1658.38	249.792	2220.21	2638.98	1005.59	604.195	2729.7	3652.07	1106.41	524.489	1121.62	3084.9	741.933	1198.82	820.364
AAK99187	1650.86	1028.32	844.21	129.737	4735.08	905.963	3435.06	638.807	1487.04	1249.4	1053.72	809.167	3935.3	254.197	1240.38	4387.07	909.357	2894.84	100.576	1105.92	2930.91	874.765	1018.56	1564.22	792.141	332.741	1638.88	1853.06	1016.01	1089.12	1854.88	1486.54	448.598	852.103	1726.24	245.516	2386.26	3003.07	1058.64	833.11	3262.41	4113.31	900.601	856.846	1570.87	3332.34	862.437	1674.84	805.519
AAK99188	1302.53	482.628	758.259	59.6049	4765.11	2384.82	5543.52	296.502	1331.03	947.089	451.987	906.348	2801.17	248.754	1112.69	4598.87	659.097	1753.72	185.131	1192.19	8047.54	1107.89	547.261	1095.37	1888.72	202.277	1612.74	1085.84	955.076	973.227	1310.99	1282.98	363.527	538.71	1855.26	259.86	2242.61	2733.06	944.169	753.822	3146.32	4016.4	2539.13	311.272	1583.65	2918.24	846.374	1359.34	380.326
AAK99189	1262.04	1787.32	797.265	210.333	4136.33	786.828	1327.56	1121.18	1245.29	752.026	1674.76	841.223	3276.71	131.949	979.98	4125.63	1336.48	2414.69	128.657	1164.29	1313.44	1742.66	1651.66	775.343	678.382	637.71	1374.65	1861.57	892.845	2076.82	1513.38	1281.06	529.965	1453.14	1867.32	244.101	2531.54	3022.62	811.661	655.244	3176.8	3686.14	774.245	670.92	1408.33	2920.18	735.584	1265.78	1307.93
AAK99190	1258.85	1119.29	836.177	154.687	5124.68	702.342	1318.83	911.744	1348.37	1087.59	1278.72	1052.53	3527.27	175.664	1019.19	5002.46	1147.85	1912.45	167.762	1269.93	1386.66	1275.29	1113.09	989.942	613.623	423.706	1375.14	1307.28	1077.71	1410.02	1526.36	1607.26	449.717	1016.38	2118.66	250.934	2784.52	3374.55	967.056	671.177	3491.26	4488.97	711.286	663.558	1532.68	2841.09	877.404	1441.53	1001.8
AAK99191	1271.1	1552.22	710.826	202.433	4646.46	426.148	1077.74	1218.16	1454.45	1581.38	1709.06	1050.64	3370.71	222.536	916.465	4636.87	1086	2934.4	127.054	1104.44	1121.08	1775.68	1053.47	1453.65	426.437	307.454	1742.93	2223.42	1197.76	2004.76	1456.03	1893.83	409.994	1319.56	2201.96	281.517	2890.63	3178.54	1116.45	706.965	3518.25	4093.54	455.357	772.942	1909.49	2591.6	957.821	1413.7	1181.86
AAK99192	130.483	682.263	130.992	0	13415.2	190.018	211.949	0	157.593	259.267	0	137.396	1008.78	137.574	20.5388	7750.75	2030.09	3076.18	6029.75	45057.9	363.316	2713.36	1086.19	196.24	102.531	0	89.7564	2623.14	561.3	2666.35	211.451	424.558	2522.33	1336.09	958.011	281.598	840.312	344.609	215.315	310.018	460.147	6759.02	241.607	5.39211	2970.89	189.456	593.54	341.66	0
AAK99193	210.834	289.734	113.905	9.80536	8639.71	315.442	281.479	84.1174	357.258	248.892	70.7202	307.095	1200.3	93.2559	306.861	5145.51	169.563	292.096	1174.2	19132.2	211.623	255.046	169.527	251.929	158.861	18.0853	222.041	107.123	316.244	281.752	304.927	272.025	146.92	112.686	451.582	214.257	584.558	187.458	152.506	199.715	323.781	4610.6	278.529	40.2805	2334.97	401.872	167.503	519.111	35.9083
AAK99194	1637.93	2136.64	1926.11	1540.98	739.905	745.574	810.188	2068.99	1404.68	2309.83	1810.99	2294.78	978.048	1467.75	682.749	739.361	3170.41	419.907	415.584	850.678	1048.28	691.07	1628.66	2165.63	913.803	442.471	1494.68	210.862	2560.35	789.207	1412.65	1802.22	2305.4	2111.44	1666.23	1229.79	1194.31	1075.23	1356.6	3211.09	985.944	782.126	760.32	769.197	1214.13	1552.57	2791.83	1110.66	1953.17
AAK99195	1066.52	1794.1	1068.74	1524.26	456.161	460.934	960.294	2328.48	1109.94	1032.86	1902.34	1416.67	975.165	833.106	807.562	482.616	2883.69	1228.17	515.61	590.633	738.157	2661.75	1921.21	965.897	500.142	1332.93	1443.54	761.17	862.654	2432.54	1599.23	602.208	3165.83	2239.7	1071.74	1054.05	597.971	1103.4	1035.39	1040.39	1107.57	476.251	406.961	1131.31	1369.84	1728.69	887.511	1240.23	2287.34
AAK99196	1100.35	935.165	1324.04	728.158	527.577	178.278	562.001	989.237	995.612	863.112	906.147	1536.3	669.272	883.269	503.688	518.503	842.648	402.936	527.68	350.366	583.876	612.172	834.315	890.927	152.369	1089.45	1035.11	234.052	1295.37	690.728	992.127	845.77	685.475	787.985	817.743	851.139	645.357	820.111	1029.29	1489.31	706.916	559.18	177.034	1146.59	886.89	1474.97	1364.25	760.387	818.117
AAK99197	572.526	321.608	670.457	322.832	266.436	329.162	295.517	390.863	675.522	191.935	358.357	330.468	475.554	150.704	183.317	271.662	446.389	175.425	50.3445	240.799	315.922	221.684	317.432	222.559	237.203	144.712	683.169	142.021	718.042	199.446	652.213	536.498	357.367	334.544	521.669	401.774	349.341	484.013	225.254	661.293	520.891	262.886	310.506	198.004	302.32	397.337	710.397	614.845	368.092
AAK99198	356.001	191.677	353.778	202.912	186.28	246.342	271.219	246.295	337.973	73.7069	224.859	198.865	284.298	105.391	131.714	197.231	281.318	104.057	49.6491	196.03	290.629	166.633	187.983	64.7324	148.998	51.5972	413.761	74.4123	415.846	185.075	406.955	318.278	226.069	189.115	425.51	367.593	236.035	343.41	132.527	382.034	354.168	184.549	240.663	89.2765	224.115	251.105	393.785	330.535	234.761
AAK99199	355.674	644.949	560.797	539.788	320.131	153.044	114.027	622.137	383.502	282.019	619.467	233.831	278.7	224.92	58.9319	368.889	398.402	149.066	271.899	174.658	116.591	238.143	340.185	225.697	96.4293	308.684	371.156	146.967	635.671	300.185	414.434	431.171	206.326	328.375	258.761	315.62	239.387	391.043	219.062	560.383	380.332	381.536	113.133	384.532	276.318	256.702	661.346	403.621	654.418
AAK99200	321.968	623.933	266.955	375.235	368.404	259.505	337.34	391.777	367.93	337.181	424.668	388.245	277.432	204.922	158.611	464.31	567.892	327.625	58.1253	205.742	352.038	313.621	608.236	305.051	188.541	90.4215	369.153	267.346	368.415	294.306	360.407	414.722	714.529	647.015	264.176	269.554	412.379	598.514	299.577	276.076	560.657	501.886	267.54	102.507	379.463	253.763	378.97	383.489	349.789
AAK99201	107.631	470.169	77.0166	317.816	411.888	181.973	33.0559	315.039	108.356	156.228	337.9	285.362	147.639	185.508	193.086	501.621	333.542	138.788	241.428	256.494	42.2489	491.903	375.046	144.613	155.467	104.778	96.7546	80.5133	101.91	506.675	99.101	124.685	494.608	403.243	333.565	265.341	417.507	494.439	142.719	94.0156	438.811	514.551	178.812	122.407	54.9729	354.301	106.969	68.2379	242.268
AAK99202	2986.1	13474.4	7666.61	24595	17503.8	292.216	659.244	41587.7	1724.96	8245.63	22925.2	23592	18282.3	33561.7	2148.82	18814.4	10415.6	7347.23	2628.77	314.048	738.951	15518.5	15798.6	8530.58	663.593	2880.29	2806.7	8366.07	9628.68	17694.6	9427.55	17636.7	8300.05	12565.1	1203.95	1492.98	3937.51	16042.2	12166.5	10763.6	14446.2	22386	313.121	10004.5	6122.44	2202.37	10416.7	2745.43	26131.2
AAK99203	1241.55	1976.33	1429.93	2260.21	878.124	194.34	913.672	2668.64	1266.05	479.799	2674.33	647.063	877.148	1432.96	640.722	1131.78	2193.04	1039.78	193.963	473.242	753.124	1643.59	2038.68	401.938	115.014	3440.75	1229.99	263.042	1037.16	1782.6	1349.61	1038.12	2111.86	1715.11	562.686	754.766	694.275	1002.8	592.978	844.031	980.404	1181.01	218.108	1611.85	906.88	1836.07	1049.97	1319.3	2688.24
AAK99204	1365.98	1204.35	1266.41	1149.57	604.942	500.947	927.822	1366.15	1442.34	1142.65	1401.91	987.131	1133.43	1479.35	867.116	760.263	1353.7	948.801	94.247	622.815	887.894	1259.97	987.282	1089.53	364.543	543.715	1779.66	758.806	1341.46	1082.67	1851.43	1435.15	1180.18	1093.78	1114.18	1041.56	2785	1236.46	838.843	1154.12	1156.67	727.971	511.92	606.881	1183.16	1260.39	1366.9	3293.62	1262.65
AAK99205	62.9075	45.9703	55.4053	143.605	40.6564	15.7298	14.9134	115.273	56.6431	29.0552	163.379	85.3022	133.308	14.9473	24.653	39.0108	71.501	151.47	22.6528	84.4425	19.4698	78.6641	58.3681	26.0892	17.2014	59.1155	67.5698	136.456	44.3947	77.928	54.7396	86.6786	24.543	50.2846	144.804	144.527	48.812	55.603	31.4234	34.3966	57.889	37.602	16.5002	60.5041	223.588	126.25	45.2027	38.4932	220.97
AAK99206	82.9452	41.8074	95.0202	83.6056	70.0223	12.3524	13.9618	58.9467	78.0681	36.7128	97.5679	88.6214	166.775	11.8945	17.7576	64.3845	43.3672	81.4975	40.8703	112.908	14.958	53.133	40.5151	30.2977	15.4781	91.5001	91.9489	92.8532	66.5964	59.3685	56.7183	146.643	14.5749	31.6959	207.436	149.268	123.954	58.675	37.2317	60.0085	68.2942	61.6665	11.1905	147.073	173.105	157.301	74.5313	47.6828	137.669
AAK99207	87.7342	59.6145	86.7811	193.477	61.378	13.129	15.9908	123.438	86.374	49.9392	197.199	110.855	191.1	13.7529	35.3305	51.8821	89.297	137.81	29.6413	142.708	31.1619	141.818	70.5326	46.5786	14.7492	74.2214	106.995	147.663	58.7483	156.711	67.6803	134.397	34.7216	51.4133	213.623	181.65	104.046	70.419	45.4529	53.622	71.576	51.3351	12.3042	101.867	186.229	160.567	55.5278	58.9814	282.061
AAK99208	133.555	104.4	134.531	452.13	142.037	7.3117	15.4956	270.736	153.312	113.084	460.509	76.8145	322.903	25.7738	93.8496	109.713	238.032	683.681	104.641	416.925	59.415	526.701	154.411	88.5935	16.2414	83.6311	136.067	631.591	77.4099	520.731	97.2053	200.939	88.9685	165.223	512.33	469.655	208.002	149.458	53.5217	68.5037	139.134	119.686	3.67997	155.223	224.564	248.166	74.854	76.2064	698.383
AAK99209	42.305	47.4467	24.0525	362.555	74.4332	0	35.026	225.341	42.4053	154.256	354.878	51.7287	104.475	15.4274	106.674	66.2972	233.604	364.546	15.7065	90.7618	16.5525	279.758	176.067	121.844	3.76532	99.0201	43.626	265.076	28.9117	307.09	38.322	71.7435	83.5752	128.202	108.896	105.26	58.9476	45.9635	9.31915	25.1247	52.7513	63.3768	3.16882	140.664	125.612	173.938	31.7613	36.4562	479.72
AAK99210	25.4768	59.8211	29.3419	96.4641	45.0314	5.55547	5.76156	46.2534	28.9002	17.3178	71.5115	66.7064	83.0887	5.28447	13.8367	46.9232	59.7577	139.298	25.7624	71.1869	14.4641	79.2967	34.1791	15.6789	8.72506	17.9621	31.8249	114.287	22.1937	78.8299	21.8106	49.6503	42.8866	26.123	88.0656	68.2283	33.4271	24.0924	14.4036	16.7346	28.1995	48.4824	5.47314	39.8627	64.3935	64.5631	18.0287	24.5707	84.4559
AAK99211	6522.16	1479.27	10451.9	1438.48	8909.26	896.35	6364.83	2609.44	6528.05	3816.2	1986.2	2235.55	10742.3	10507.3	6707.36	6004.81	582.033	1572.8	37192.1	14020.5	4885.38	912.488	1193.1	4337.44	3989.15	4983.12	5096.5	2453.03	4313.17	1223.26	8096.16	4684.5	615.428	1829.26	5336.73	7379.39	5154.5	11279.1	870.623	5682.05	8330.77	7153.02	570.396	2992.69	11601.6	1772.84	4900.83	9518.21	1863.97
AAK99212	74.1144	171.8	113.474	194.225	231.855	184.228	140.03	141.436	158.953	276.069	160.245	264.882	204.438	101.07	104.127	204.498	194.63	142.285	30.1227	119.356	152.654	96.3557	193.909	253.811	126.699	98.9679	85.268	118.574	112.141	89.5208	60.2665	144.451	69.0292	195.522	258.84	243.054	128.109	126.754	197.427	99.354	126.54	189.154	182.21	134.396	109.737	77.5066	111.923	102.024	193.611
AAK99213	51.599	84.8538	62.8244	82.0901	139.27	85.0358	70.7988	76.5192	95.9697	86.7172	75.094	169.755	143.909	67.1336	61.6772	122.054	123.101	94.0439	39.8748	96.8564	71.6164	90.8079	81.5996	84.8196	56.8513	92.0807	57.0957	71.0346	57.1609	87.8672	43.8885	77.9583	47.7789	76.8388	166.41	119.362	60.4324	82.7717	131.823	56.361	80.5045	112.124	82.0302	111.254	67.7051	109.737	58.6781	62.1339	84.1037
AAK99214	48.7287	147.668	46.7448	69.5822	116.685	307.346	158.677	52.2586	76.1182	42.6436	51.5121	54.2785	79.7968	34.5845	54.8732	96.6954	140.992	91.984	18.8131	175.14	156.771	91.1346	119.382	40.6902	118.753	37.3024	54.176	73.7449	62.771	91.0909	63.3499	47.4968	163.697	93.7276	130.475	83.4498	82.5062	57.9607	41.453	37.1546	48.6176	96.0428	301.246	49.5107	51.5574	68.3695	65.8695	136.096	64.5799
AAK99215	2284.12	0	2073.14	0	2157.06	5294.16	31.8745	0	1292.03	2.95383	0	0	15.721	583.173	0	1829.19	28.8019	54.7479	0	2004.32	1840.45	18.0822	27.9231	17.7073	2857.73	0	1556.27	58.2269	560.062	5.84528	9.63624	745.877	133.097	52.2868	3148.26	4181.95	1184.29	26.3516	12.9523	507.271	42.7163	1935.6	6706.78	0	30.2905	0	677.67	0	0
AAK99216	736.599	297.182	368.114	332.757	228.719	981.074	821.261	296.532	491.907	145.279	240.887	396.881	933.735	598.872	576.617	241.67	649.41	220.678	76.0047	277.702	523.429	416.733	315.878	162.827	608.148	119.016	879.487	237.147	259.965	398.396	1171.22	251.971	492.52	269.867	578.559	546.449	379.151	646.251	175.047	229.696	667.15	266.146	939.829	138.72	826.554	382.562	261.457	749.016	268.27
AAK99217	367.905	354.613	321.017	483.414	343.142	942.892	896.487	367.268	342.808	937.409	335.774	482.256	326.147	638.413	511.927	374.799	363.997	263.748	107.397	492.05	980.78	246.468	323.988	913.99	665.065	121.848	363.949	178.015	423.229	270.093	386.526	445.731	252.566	268.977	604.815	526.274	244.258	235.153	274.169	488.888	220.196	422.649	946.597	261.179	257.206	370.758	387.355	459.827	292.544
AAK99218	141.846	52.0345	178.417	32.5429	58.2526	36.5058	70.4154	31.0006	131.49	125.859	26.3453	35.9549	56.6412	32.5631	73.2143	58.2609	53.7967	32.767	11.7581	35.8144	53.9854	26.2879	49.5077	134.087	39.7653	13.9806	145.296	32.4339	56.9696	23.1659	148.649	31.9887	48.5845	65.4386	37.9444	26.6009	38.8893	65.3768	66.8057	50.1425	53.3798	56.0219	32.0098	83.8041	94.9173	36.4689	55.8565	146.892	28.1938
AAK99219	1664.96	1159.64	1063.22	1046.08	1912.99	3331.02	3715.56	968.816	1635.85	1757.84	1160.64	1183.58	1297.6	183.626	2416.54	962.873	1061.48	731.706	212.69	11912.1	3657.34	884.989	880.138	1977.35	3303.2	2301.26	1717.99	431.02	894.17	1059.42	2534.88	1372.89	10730.5	1006.05	8529.71	5025.88	1532.38	3780.49	1160.17	1216.67	2851.47	847.74	3245.49	1767.3	1300.05	3101.49	937.404	2119.02	1380.24
AAK99220	89.285	96.6532	81.2007	0	67.0713	155.226	0	0	62.7837	40.4837	0	401.958	83.3072	0	99.4063	52.2869	57.5337	0	20.5999	0	0	47.8261	53.4541	46.3431	120.353	0	80.1859	0	48.5419	60.652	112.286	35.0551	103.394	53.881	0	0	38.4666	77.4963	12.9365	60.6209	69.685	45.222	199.933	0	0	0	56.4631	66.6855	0
AAK99221	178.082	68.8174	204.713	271.557	106.574	435.213	272.719	181.953	100.691	51.9658	197.969	761.453	99.7486	208.346	106.899	91.3504	66.4529	67.7636	54.6743	329.788	223.929	63.739	49.6612	41.7061	256.94	68.5149	134.345	44.7812	65.6577	80.9187	130.62	57.5038	102.362	78.9893	271.879	249.362	64.5623	103.866	17.4324	94.9936	85.4159	93.0394	410.431	80.2952	41.4956	59.3464	69.507	110.512	233.993
AAK99222	143.316	0	114.186	0	418.062	523.073	138.568	0	305.769	46.228	0	0	280.21	467.704	402.835	330.474	2103.53	238.005	13.7356	469.18	450.053	1839.44	582.67	48.7531	366.444	0	131.169	696.104	440.358	1641.56	268.105	251.27	2545.89	1435.27	603.128	1104.62	138.129	38.186	2.81536	381.165	22.284	388.744	447.545	0	65.8406	0	248.347	204.44	0
AAK99223	68.2456	0	81.5614	0	150.967	13.0768	83.1406	0	13.2943	2.56822	0	0	6.83438	202.372	26.8557	144.582	100.168	11.9002	34.339	134.051	225.026	136.255	24.2779	10.2638	8.93767	0	69.0361	0	313.588	137.22	8.37829	128.557	578.611	51.9556	324.761	138.077	50.2287	7.63719	8.44609	326.713	22.284	162.387	13.1631	0	6.58406	0	271.63	0	0
AAK99224	0	50.0414	0.151331	48.9222	36.2523	76.7924	12.598	19.2117	0	12.58	37.3842	146.012	0	13.8512	0.249143	34.7462	45.7665	43.0007	13.7621	41.0391	14.6132	30.1914	14.1331	10.6883	19.9827	99.3124	0	21.3696	16.1553	38.8502	0	11.2758	91.7901	15.0022	51.6488	49.1033	0	0	8.12283	18.5786	0	28.0297	73.8798	67.9263	6.96324	31.7913	13.7517	0	46.9057
AAK99225	0	23.4564	0.344086	4.26177	2.64554	7.72347	8.88562	3.08116	0	1.17014	5.76078	26.3632	0	1.55573	0	1.68464	6.76132	7.73141	0.927149	11.5933	9.07135	4.02377	2.50934	1.16911	7.01326	5.40863	0	2.99008	1.51998	3.94506	0	1.1833	7.81123	2.41106	5.08888	13.2036	0	0	0.546355	1.22517	0	1.53621	8.10762	6.6032	2.16656	3.48361	1.04771	0	5.47468
AAK99226	0	30.577	0.222609	7.18386	2.91598	10.3504	8.77421	4.36525	0	1.50005	6.88058	21.4593	0	0.613714	0	2.10461	7.9284	17.0519	0.787272	13.7202	12.0105	6.06461	3.31314	1.93293	7.70849	6.76503	0	11.054	1.63894	5.49296	0	0.669854	10.7388	4.60865	13.9289	26.8826	0	0	1.04504	0.792633	0	1.77284	11.8558	7.02377	2.19236	4.95825	1.0591	0	8.82748
AAK99227	0	47.2928	0.531213	13.8833	7.94165	2.55509	18.0499	9.33298	0	0.836347	11.1949	24.7782	0	0	0	1.79366	13.048	70.9186	1.78921	30.5579	11.3991	8.53301	5.5343	1.67121	2.32845	5.56669	0	45.3375	6.51833	9.26818	0	2.66412	3.76852	4.65284	27.1952	32.9743	0	0	0.550097	3.54649	0	3.20495	6.00122	14.6944	6.43234	2.68906	6.06561	0	16.904
AAK99228	0	37.3757	0.447199	10.3446	4.32065	7.37484	10.4196	6.04657	0	1.4685	11.4438	16.9966	0	0.669282	0	2.75032	7.45368	32.0184	0.591735	11.55	11.9464	8.53807	5.51477	1.34661	5.60057	6.52733	0	21.4133	2.29949	8.63834	0	1.51044	13.5965	3.71349	7.63139	19.4676	0	0	0.815932	1.51649	0	3.81584	7.11418	8.17332	2.78487	6.79133	2.61394	0	11.0248
AAK99229	0.175273	48.0875	0.890257	16.1559	5.25664	11.9226	17.616	10.1504	0.128038	2.30857	16.8607	26.6886	0.438814	1.44374	1.20702	4.99523	20.9023	41.2983	3.30719	18.5051	14.9298	21.8376	11.3014	1.87817	10.8459	33.4753	0.354607	25.7604	3.81271	21.8303	0.215177	2.55131	16.7179	11.1753	14.2985	28.074	0.161251	0.049036	1.44612	3.34081	0.143078	5.18158	12.0013	18.4697	4.1006	7.42262	5.83011	0.194466	18.0744
AAK99230	208.072	106.667	198.236	102.793	86.2236	445.689	246.328	106.86	244.122	61.0041	91.4979	93.2827	139.246	53.3769	78.8133	139.958	148.325	68.5706	9.47227	137.639	253.655	84.1255	87.1072	60.4979	295.645	55.5032	238.677	53.3383	244.68	65.6951	237.468	122.55	101.972	75.6398	230.004	141.067	92.6099	92.4603	59.9498	276.255	84.4068	127.708	410.302	86.4918	77.9448	160.711	230.672	266.827	113.586
AAK99231	225.92	145.516	250.999	147.545	72.0988	129.966	92.7274	148.631	248.164	200.187	126.895	88.5866	146.69	58.5538	47.9237	122.121	203.369	56.2849	11.3477	79.738	103.281	126.422	122.55	166.071	88.6067	119.333	263.214	47.1573	232.834	129.656	235.132	127.932	108.511	105.699	143.35	122.438	99.592	132.626	85.4544	252.921	139.425	120.131	114.946	171.656	156.439	206.705	225.242	219.819	167.661
AAK99232	63.6488	75.1815	67.5904	66.9752	58.2309	22.2247	25.6911	64.602	72.3577	70.9914	59.7528	77.3833	41.4697	22.9294	30.1768	82.3916	77.7337	23.8187	25.4665	32.4794	37.577	45.4899	53.0261	62.0265	25.1074	88.8368	76.604	19.0214	49.3879	43.687	69.0782	36.0317	67.4548	52.5427	45.6155	77.5763	28.3966	44.6247	74.3034	46.2295	46.1149	88.2624	29.2121	87.0473	57.9841	81.1883	53.6318	61.0467	70.1053
AAK99233	78.9865	147.113	70.9093	112.553	73.8282	40.5019	39.9058	114.033	86.5046	134.317	104.294	101.351	65.5454	17.7163	35.752	98.0156	116.341	67.4109	27.9883	61.0035	42.7957	71.9016	102.732	105.964	42.2515	76.0489	88.5293	60.1753	47.8558	70.5574	84.6772	38.1024	105.325	105.867	66.8053	88.7824	50.8331	62.4552	71.0589	37.8067	60.9462	100.403	37.1929	75.5674	63.6814	58.3296	48.7068	77.9669	126.654
AAK99234	158.739	202.463	99.664	101.134	147.893	90.5796	220.022	94.7824	141.196	81.7884	81.3187	88.7069	178.149	89.3597	123.384	140.598	139.762	157.539	17.9548	89.9763	179.917	138.753	175.828	70.0259	80.3497	18.2099	148.899	181.418	107.267	125.8	204.864	75.8978	155.347	180.857	152.506	129.469	104.159	158.898	60.7227	78.7769	139.505	141.512	99.443	32.6181	131.544	65.6103	116.565	147.641	77.8122
AAK99235	231.034	147.647	115.967	76.9035	157.603	150.123	279.374	83.8768	244.031	104.641	70.7601	110.772	223.655	66.9196	177.79	141.399	87.0363	135.541	16.5332	130.092	255.059	84.0534	117.439	104.123	105.832	5.1439	274.532	118.256	103.6	76.2373	255.396	63.5668	106.21	120.874	234.544	146.117	132.915	220.74	71.3339	90.5764	197.147	117.573	130.714	24.3456	198.424	70.1965	103.341	224.206	73.9705
AAK99236	98.4743	116.417	33.3676	148.205	57.2999	11.9287	37.5375	107.333	142.034	93.5677	97.9298	63.6822	125.254	0	56.4193	58.9977	44.3024	128.456	6.64451	42.6135	38.0129	188.756	53.5205	114.267	23.7177	9.45043	90.0734	115.103	101.992	129.949	110.24	98.5328	57.5794	64.0897	88.4899	108.143	64.2158	108.3	51.4415	54.856	117.448	60.9387	13.4629	44.4357	161.98	51.358	101.902	135.211	63.6037
AAK99237	678.836	817.148	483.099	742.485	991.661	732.671	2917.54	352.684	1017.81	953.396	295.229	804.62	600.629	6470.47	1327.26	869.18	758.868	680.001	76.1331	707.794	2622.17	508.032	883.038	1063.44	467.214	99.4533	713.476	414.259	721.772	612.481	918.085	721.627	826.753	765.123	893.943	635.758	676.533	1094.3	2039.27	814.985	810.607	958.009	743.434	393.791	1122	997.006	734.487	1091.38	404.42
AAK99238	183.917	152.76	88.1954	126.246	206.806	137.828	480.998	56.3056	168.648	87.3657	47.109	94.709	189.501	2484.45	258.761	173.375	126.438	207.668	15.0262	270.733	395.555	109.478	192.042	91.175	56.2203	139.801	201.733	176.798	171.386	121.459	237.951	156.863	124.161	161.085	244.984	156.86	157.844	193.606	110.462	214.726	179.552	169.673	136.522	132.232	213.449	163.295	166.699	181.436	56.2815
AAK99239	333.309	260.284	249.32	282.15	317.116	192.056	844.396	132.326	403.075	129.139	114.098	133.46	377.341	4295.61	490.688	266.33	281.761	798.339	23.9342	477.178	952.259	232.988	362.909	154.83	111.687	46.8068	292.145	614.355	312.907	240.876	526.819	278.703	262.139	407.072	307.2	199.353	306.019	378.701	139.604	403.326	364.999	266.054	235.919	138.123	468.413	341.216	321.08	508.154	130.953
AAK99240	376.443	459.792	286.436	655.172	222.613	238.292	680.345	294.203	341.222	328.277	279.282	150.267	317.174	3228.74	565.683	207.099	314.971	956.673	69.469	454.524	755.886	483.835	478.505	537.863	133.07	169.995	390.742	913.417	292.454	494.629	512.297	247.944	260.853	458.864	295.283	254.575	319.449	338.808	134.39	323.187	316.582	207.675	265.297	183.1	420.547	417.63	329.005	381.233	256.972
AAK99241	1054.22	1987.92	1048.75	3282.9	655.044	788.563	1008.45	3480.3	845.641	1116.49	2585.86	1271.54	1115.42	5753.5	482.93	703.624	1313.23	1984.5	1372.24	577.401	763.283	1730.58	2152.59	1032.16	611.329	549.704	1049.53	1852.92	1103.54	1847.79	993.699	1493.27	1558	2535.51	728.362	810.32	836.733	927.193	760.533	1359.12	926.272	711.265	818.241	654.004	952.294	910.568	1070.07	745.674	2720.68
AAK99242	203.712	152.474	242.799	222.323	373.601	98.7547	178.429	260.487	319.584	110.147	256.362	467.809	182.788	472.494	197.192	443.782	250.632	214.674	71.0997	169.402	172.62	149.392	114.037	112.336	84.506	40.2331	317.751	142.986	686.729	120.8	323.654	1171.82	601.358	116.894	190.369	244.145	326.017	170.036	159.488	497.412	169.539	401.536	97.1853	92.0953	652.253	285.606	724.469	709.484	197.963
AAK99243	202.655	133.813	210.698	454.881	168.491	418.08	138.477	249.622	91.8787	68.4751	239.458	167.739	217.142	93.0175	80.0152	205.68	267.704	92.5888	75.3777	117.418	110.664	123.347	153.168	59.2029	164.224	137.252	229.741	103.302	89.6998	105.49	215.769	106.052	179.69	157.299	183.486	285.868	41.4132	37.8062	80.9307	105.268	44.7556	193.928	386.773	106.249	112.153	112.055	83.4286	76.9251	202.1
AAK99244	94.0509	23.6024	86.0574	31.5206	8.68447	974.522	91.3339	16.5304	41.2881	3.3253	46.9873	3.67824	53.8285	0.813948	130.009	5.73756	11.4057	29.8935	2.64994	75.9194	100.303	7.15024	6.38594	2.25574	470.29	6.54473	93.1082	24.9713	5.90527	7.0858	165.071	6.22953	2299.55	6.58764	39.586	26.6386	118.882	260.793	2.53099	4.96981	118.012	4.4825	979.067	4.7257	25.8761	8.70445	6.93064	46.2638	45.1979
AAK99245	6513.49	786.149	6747.46	1320.74	623.612	2024.08	2645.59	2229.3	5642.67	1276.25	2043.79	1786.25	1836.08	677.019	3484.87	444.897	1614.62	751.129	215.353	1605.19	3503.41	723.974	809.281	1122.48	1302.93	1071.7	6396.87	376.126	4538.04	679.822	7370.94	2360.78	2096.62	1007.28	2118.31	2906.18	1961.54	3822.64	2306.23	2942.6	3298.24	429.569	2062.02	1086.36	4544.98	1879.22	4553.68	6157.89	1907.35
AAK99246	180.68	303.413	167.137	361.489	145.669	39.6855	124.155	289.116	252.063	157.811	261.645	200.979	139.063	82.1477	109.445	230.234	392.292	106.797	239.191	80.3952	138.027	371.247	312.959	142.764	69.7475	83.991	202.727	323.739	130.169	434.502	180.164	100.323	297.679	304.462	120.684	164.954	90.5531	132.221	125.069	113.84	161.018	245.623	50.5999	112.078	146.149	188.545	117.315	237.013	290.394
AAK99247	1198.91	3407.42	2076.37	2364.14	1970.21	685.488	216.828	3164.5	1295.76	1976.58	2439.89	1590.23	850.607	814.132	294.162	4400.89	4559.05	535.718	3354.17	1038.72	227.22	1675.08	2164.31	2216.2	588.465	4250.15	1287.59	5271.05	3340.1	657.614	1353.37	838.062	1124.78	2829.05	1088.96	4817.02	874.767	959.258	1417.7	3232.35	1193.61	4051.67	640.101	2393.83	550	2054.96	3749.23	1660.58	1755.77
AAK99248	997.845	1784.79	1132.82	1409.29	831.952	620.44	299.798	1653.3	1186.47	594.472	1441.45	1465.82	787.899	638.287	434.888	1684.04	2776.4	461.461	165.541	728.4	289.944	954.246	659.247	616.305	553.684	538.049	1043.83	1019.21	2193.5	367.546	1054.51	699.077	436.137	746.182	926.912	2835.26	669.998	902.655	942.175	2238.13	1096.23	1686.72	623.661	681.675	535.005	1479.44	2267.95	1266.98	995.53
AAK99249	77.9749	52.0595	96.6272	75.8837	136.001	33.9084	220.283	36.7627	41.239	14.48	74.2919	94.0899	53.4338	6.46209	265.093	116.713	84.5816	44.8352	12.5416	76.4669	224.825	47.296	41.4687	31.8706	94.8245	27.2017	64.9649	45.4347	1.90868	36.34	62.0664	2.16784	0	39.2509	41.9062	56.5772	53.2493	107.151	9.98638	1.96527	82.7445	105.48	34.8877	40.8851	37.6185	82.9208	2.12178	44.8338	69.171
AAK99250	109.237	62.9717	135.773	103.073	167.43	105.742	396.279	59.1917	62.8927	26.2484	87.8591	164.141	80.3846	10.4509	371.276	149.222	160.334	83.2472	11.2372	91.3906	358.706	87.9841	105.787	85.2469	263.02	13.174	104.445	75.6318	2.84791	74.8405	68.7422	1.93996	0	109.651	55.0083	68.7595	105.56	131.662	9.61366	2.29554	102.867	140.96	107.688	125.393	44.6531	102.801	2.02439	70.026	83.5603
AAK99251	34.9934	123.505	41.1739	75.5494	29.1276	115.837	118.786	47.2575	46.4299	68.4531	69.1253	28.9669	34.1758	11.4227	130.457	42.6255	69.5692	34.7602	35.6512	67.5655	90.1003	69.716	31.7962	22.974	34.6197	32.2245	31.1246	36.9691	3.49531	70.8365	25.8028	4.63823	153.396	32.5791	54.5014	48.9536	0	0	13.8103	2.8814	0	38.8242	133.945	43.2591	0	69.4757	4.68169	45.797	67.4283
AAK99252	32.1593	164.515	76.1957	156.595	30.4208	182.977	267.291	65.5817	46.74	50.7581	152.194	35.7633	68.7535	5.13465	182.453	37.0862	194.442	127.556	11.2121	90.8041	224.362	114.327	114.864	23.0231	37.7658	33.3912	27.9951	143.237	2.75311	111.236	37.1055	2.01933	267.07	115.276	57.7128	61.6964	29.8938	79.6488	20.9557	2.01736	73.2867	35.8942	190.988	56.6277	21.3814	59.456	2.52591	56.9837	154.338
AAK99253	81.6702	140.2	98.6477	77.3652	101.523	44.3327	310.61	18.6245	57.8115	37.2015	88.9724	68.3434	66.8378	5.94972	280.404	85.6006	138.357	82.6111	15.3327	91.1939	273.276	101.478	63.3723	34.2175	25.3286	82.8799	69.5388	80.0117	58.6303	106.205	71.2931	39.4014	170.498	70.8362	49.871	60.8918	57.5795	92.6581	23.999	47.1625	78.2268	84.004	44.4273	83.1549	19.5001	76.3482	53.8465	60.7313	94.2848
AAK99254	86.324	134.999	119.986	69.3059	87.7207	60.9217	242.298	27.1555	58.2934	88.237	73.3865	74.2727	60.9703	21.3517	165.543	84.6337	136.964	52.6312	20.4636	82.542	206.239	53.4273	76.3404	69.7478	30.2934	104.78	75.5475	48.5912	58.0961	59.4184	79.0724	42.2666	148.439	66.6443	50.8323	83.0221	61.1854	106.467	43.9878	46.322	82.6754	86.3957	57.2784	92.5574	27.3892	77.4173	59.6608	55.2064	83.5186
AAK99255	0	57.9663	27.3463	5.17897	0	7.30742	0	2.58308	11.1434	2.87029	0	5.90536	7.6382	7.53913	15.0071	3.84732	0	19.9498	11.5133	0	83.8309	5.85694	13.5667	5.73549	4.99444	0	11.5734	7.07252	7.45683	5.67996	9.3637	3.26539	226.333	14.5166	0	51.439	17.5426	12.8032	1.57325	16.9046	12.4525	16.4987	7.35563	0	3.67922	0	8.67365	4.23121	0
AAK99256	4.17331	45.0378	4.48883	9.91802	5.68112	7.59682	9.32096	3.25071	8.33288	2.98396	4.37956	4.30823	5.22414	1.92505	15.6015	6.31528	13.7822	18.3748	4.61972	26.6416	30.5793	2.40351	11.1347	3.21668	6.83188	3.26663	4.43274	23.6057	6.12011	2.33088	2.56172	3.75205	79.6115	10.1272	14.1854	52.0688	5.37522	2.33512	1.8938	6.47465	4.3152	5.71737	7.24447	3.34139	3.62362	3.78717	7.3561	7.40847	2.74696
AAK99257	1482.35	275.146	1637.18	729.826	378.043	2693.73	16236	1233.48	1141.74	243.173	1749.97	613.112	1466.16	2615.07	8299.42	146.155	1634	3684.92	180.512	3939.98	10362.4	353.647	292.825	202.021	2639.24	87.4463	1845.44	1751.38	468.793	620.075	2403.74	525.543	293.146	471.52	2547.5	1288.3	326.342	1090.76	452.372	361.412	1673.17	179.953	3069.72	188.4	1064.77	61.4431	518.201	1768.13	1115.91
AAK99258	2016.75	173.041	3342.04	435.23	343.9	9716.9	18346.9	581.466	1763.86	240.934	1079	381.477	1436.06	1027.55	9153.97	116.347	1464.81	6159.28	601.375	6218.71	15498.1	369.759	178.751	204.539	9617.55	150.356	2186.41	2638.43	698.078	616.928	2951.41	820.313	304.97	310.897	2294.07	1242.95	704.499	1484.19	264.195	636.632	2056.63	156.821	9912.61	219.327	677.777	71.7903	819.161	2580.72	720.327
AAK99259	2362.42	220.223	3035.03	1037.53	519.753	4121.23	17952.7	869.531	1912.42	218.079	2071.14	559.03	2277.27	1623.07	17108	239.917	2702.03	4562.67	509.427	5785.76	13162.2	492.992	366.143	199.852	4707.53	257.95	2656.65	1140.92	808.545	839.224	4023.33	960.113	481.132	446.733	2965.46	1554.03	1852.24	1773.24	272.195	842.126	2308.2	351.589	3874.52	318.322	909.763	125.875	878.267	3547.77	1229.73
AAK99260	608.108	72.4784	603.933	148.669	313.336	250.723	1546.51	192.543	550.596	137.078	345.939	364.092	1536.48	303.296	3219.35	177.263	517.923	1786.14	127.347	1444.08	752.284	102.807	94.9786	148.706	315.751	63.1638	811.308	318.406	223.437	156.012	1095.02	246.363	107.649	99.6821	1789.12	804.437	600.343	582.557	151.229	173.909	766.062	226.891	256.187	105.302	828.264	64.0114	242.572	784.89	216.878
AAK99261	590.614	246.043	359.026	250.027	152.611	170.454	192.464	377.322	939.592	1441.4	264.245	134.362	198.615	127.329	169.29	124.316	195.315	151.938	55.7667	490.542	189.668	87.9068	226.319	1488.92	187.165	447.459	685.23	70.3168	322.927	83.6215	426.095	270.961	284.373	228.288	183.406	113.102	387.064	374.534	198.829	428.578	338.085	117.769	171.578	2068.54	430.516	119.104	300.167	790.39	355.691
AAK99262	280.701	133.07	287.181	162.955	97.6652	151.329	79.5559	250.877	426.952	301.35	186.103	156.896	147.143	88.1495	102.389	62.9979	140.404	134.511	292.337	425.401	127.849	115.18	209.08	322.375	119.064	311.485	292.004	39.1707	181.657	184.19	217.964	149.399	173.885	221.389	153.992	187.863	147.85	255.206	161.639	244.511	227.225	83.4314	97.4187	285.092	283.213	150.004	208.515	493.479	243.127
AAK99263	286.853	189.136	281.417	229.581	158.492	204.369	175.027	267.938	419.686	201.419	226.751	138.888	139.243	109.918	157.631	181.297	202.831	253.282	40.3109	544.079	231.955	120.047	178.451	146.49	236.469	177.262	311.237	67.0621	316.273	116.964	256.796	194.325	233.295	173.565	160.575	132.201	218.091	232.446	111.857	303.311	234.163	176.81	209.24	185.407	280.738	204.773	311.808	422.145	265.712
AAK99264	429.1	268.911	373.659	224.671	204.244	810.088	408.145	251.232	600.29	187.393	211.589	221.407	225.359	167.386	417.117	225.331	268.905	295.798	47.6558	704.755	425.498	83.6207	230.927	170.11	736.335	42.4992	491.617	140.15	361.361	84.9555	438.884	225.333	287.063	237.009	331.782	212.401	275.786	298.682	153.613	377.98	299.547	214.276	794.105	85.2025	419.128	245.896	331.789	673.561	233.96
AAK99265	242.122	42.7471	140.362	47.4072	417.789	694.61	67.5119	34.4432	168.75	65.6838	41.6167	215.189	30.2802	73.163	29.7499	132.543	45.3231	78.7195	45.91	13604.4	102.019	24.8617	40.8328	65.8654	635.85	78.3432	273.872	39.0274	2274.78	32.2035	49.4203	233.821	126.001	33.119	124.807	94.15	246.147	63.8107	61.9251	1456.39	208.467	118.37	630.578	140.078	1196.66	80.3717	2553.68	49.8503	41.309
AAK99266	191.904	129.64	198.878	120.548	299.73	45.2982	90.3527	63.7352	148.99	129.084	56.1032	74.41	118.836	46.1236	107.621	267.953	132.67	25.4609	59.7084	1759.54	54.3437	200.755	171.083	166.267	33.3884	201.733	152.394	55.0174	177.646	231.969	136.007	86.1273	168.991	167.182	160.711	134.424	116.422	125.014	81.6527	104.79	149.843	227.276	56.3257	95.0578	578.23	151.433	185.023	208.289	69.4969
AAK99267	128.466	215.579	84.8955	91.1536	198.625	268.767	138.854	52.1918	166.756	108.197	52.3927	99.4951	113.097	37.9239	195.674	177.093	171.857	82.298	15.024	1813.31	178.646	111.407	215.869	137.164	199.621	63.7071	139.21	57.3842	324.877	100.42	152.983	151.441	231.718	175.414	160.424	215.176	68.1216	112.773	92.1353	188.286	134.452	158.434	251.033	55.4755	1109.06	69.1973	327.779	134.117	52.9207
AAK99268	92.0577	160.483	69.3395	139.563	131.506	128.377	108.227	105.962	70.4032	73.4137	85.2767	49.7754	68.2321	30.8931	133.947	123.312	131.157	19.8178	20.1865	1131.55	106.385	52.0582	181.787	68.0714	118.924	35.7618	89.4451	19.1802	135.557	58.314	82.2507	52.7439	154.173	132.11	98.8955	102.325	121.968	89.4743	38.6802	86.9024	92.3425	112.637	132.731	23.3947	369.07	32.3159	149.6	97.9769	99.2864
AAK99269	51.2926	0	10.2168	0	290.935	49.1419	0	0	8.32652	9.65123	0	0	0	0	0	146.613	125.475	7.45339	51.6175	839.595	0	0	114.044	12.8569	33.5872	0	0	0	8.35777	0	0	7.31984	72.4795	97.6229	58.1159	57.6539	31.4594	9.5667	0	7.57881	158.179	147.937	65.9548	0	296.91	0	19.4432	0	0
AAK99270	8.34249	168.016	7.57356	19.5539	118.48	88.8419	17.2646	12.4966	11.0165	46.8805	16.8922	54.0332	5.22156	3.22445	108.904	100.995	165.422	56.44	21.0691	948.934	13.8126	36.466	195.76	42.888	89.9261	191.129	7.54653	61.7373	623.942	30.1073	7.28744	137.576	204.711	122.367	47.4432	42.7381	11.365	9.06657	34.6473	430.6	86.7853	90.4611	96.2357	43.8806	301.2	18.9265	825.738	8.27701	18.8907
AAK99271	10.8948	131.039	7.92554	0.964913	158.789	86.2267	13.465	1.92505	9.68881	55.7947	1.32559	75.3059	9.01298	6.555	76.425	118.512	132.099	16.5197	10.9638	921.133	17.3543	13.4585	149.974	49.5118	97.3957	47.4591	11.5002	10.5417	467.271	11.6408	5.23376	116.405	108.434	101.875	64.4039	35.1405	12.2021	10.6018	41.8181	420.781	134.564	110.662	75.8319	23.2449	255.002	2.86572	695.427	4.73	1.38573
AAK99272	7.41267	76.3123	7.28286	12.0119	100.638	86.4423	6.83291	5.9449	6.1569	58.1525	6.80862	46.1486	6.1937	3.38632	56.5504	72.1208	61.2418	14.3135	21.1432	554.945	7.83071	14.5622	90.4348	50.9026	88.7407	27.7652	6.71648	10.7109	250.357	14.6302	5.97381	63.1591	82.1257	64.3525	29.0607	23.3091	7.1962	8.19355	22.1938	203.277	87.8582	67.2207	83.8549	30.1154	151.146	8.52888	332.842	4.8438	8.11532
AAK99273	5.5859	27.9686	5.69406	7.58576	161.447	129.07	14.0104	3.44966	4.96062	10.2013	3.67809	59.3608	4.7713	7.03704	20.0418	51.0488	23.5111	8.30793	11.9039	430.009	4.81526	3.15397	20.3098	8.70977	68.206	40.6368	6.14918	5.78901	354.65	2.93632	6.25254	84.6854	36.2159	9.53699	20.1038	18.836	1.36033	2.02239	5.48983	266.249	110.867	33.5245	113.444	23.847	217.464	4.96966	461.659	4.73931	5.8876
AAK99274	0	32.0941	2.10289	1.19476	3666.29	768.719	121.471	2.38361	1.71382	150.31	1.23102	530.403	10.5726	12.7544	6.92415	715.371	6.45654	191.764	534.755	43.2028	45.1252	0	45.3816	114.452	610.662	468.277	3.55989	62.0006	0	0	17.2813	1.50662	44.7547	31.8146	23.9236	35.6002	0	0	56.6187	1.55992	65.115	446.591	960.451	79.9838	46453.7	0	0	3.90448	5.14747
AAK99275	11.6846	0	13.9645	0	546.778	440.627	47.4496	0	9.54467	0	0	0	29.2536	146.553	0	85.9408	21.4378	0	35.276	6301.36	0	49.3494	20.7837	0	413.17	18.2921	5.90999	0	2280.88	51.9233	28.6897	309.785	49.5333	16.6791	0	0	5.37493	45.7659	0	1213.22	540.507	58.976	413.835	0	15582.2	0	2186.91	25.9282	0
AAK99276	11.3665	71.1167	10.2672	4.93593	342.413	782.212	19.8586	6.17702	4.5472	26.759	5.73297	227.448	15.2213	25.6001	14.5629	61.9242	37.3435	20.5116	32.0545	4700.53	19.8532	4.46567	38.3199	24.0519	842.27	16.5527	13.6374	16.9128	1296.51	3.64821	16.3882	124.494	151.278	33.4564	20.6657	16.9359	8.99806	15.2344	13.2494	713.087	103.432	47.1734	728.137	16.795	4832.1	7.1964	1402.89	4.25261	5.21978
AAK99277	1096.63	142.361	2001.77	106.408	861.927	1420.21	138.904	74.3079	1441.77	919.517	70.0696	639.778	192.003	140.155	88.2064	319.143	329.712	1177.8	290.233	10952.4	282.281	90.0469	460.575	827.878	1645.13	234.08	835.649	934.966	7751.61	91.3384	219.772	837.311	328.201	371.304	513.64	341.988	584.238	208.516	645.295	4659.19	546.517	301.463	1520.58	423.173	12546.9	172.263	8007.74	252.428	92.6303
AAK99278	30.9547	29.138	33.9899	17.8178	151.068	806.605	25.5234	15.6451	9.3358	11.1167	14.9506	94.0821	25.0197	29.8206	10.5117	31.3868	21.9098	16.3027	26.5652	5627.35	24.1783	4.94708	12.5771	8.68464	1087.98	9.34745	38.784	6.11952	1404.24	4.44655	38.5808	158.356	67.9428	10.7662	17.0912	25.433	34.4053	28.6621	6.80628	883.178	222.845	31.0437	874.056	19.8046	5514.21	7.60491	1388.05	8.36816	12.5261
AAK99279	265.569	546.488	201.7	958.326	324.518	126.852	69.4195	1192.4	213.486	708.382	955.791	470.693	421.77	509.288	70.6985	267.915	394.745	481.308	294.535	603.664	82.5755	794.147	601.455	675.25	238.139	388.641	245.514	917.37	578.245	729.121	216.685	218.815	473.581	677.139	225.025	312.824	245.024	267.46	390.072	482.65	367.505	249.113	124.748	499.056	511.579	469.675	585.185	129.505	952.411
AAK99280	256.907	514.639	187.415	543.595	454.721	120.649	62.1132	570.816	303.601	1142.6	507.623	710.478	441.088	550.447	93.4998	352.061	290.982	386.09	110.587	475.46	75.0801	326.023	395.288	1252.98	225.21	61.8387	287.824	304.043	735.789	314.512	207.469	339.627	236.701	451.369	237.241	340.513	261.219	280.518	667.385	671.162	358.014	335.041	121.731	181.799	584.246	310.848	738.996	179.92	487.863
AAK99281	327.015	525.842	250.611	552.451	481.201	162.405	226.954	251.218	280.274	269.243	542.07	382.289	516.9	549.839	397.143	299.384	349.985	611.505	229.849	251.765	205.602	399.904	404.826	286.024	187.822	871.306	355.1	467.697	364.189	427.891	440.875	324.3	342.653	411.413	222.938	291.254	261.122	336.492	207.597	270.871	432.596	264.101	161.694	749.406	405.95	382.823	402.608	289.798	531.364
AAK99282	291.059	156.687	206.957	208.765	391.674	134.688	297.243	80.1786	240.163	224.4	213.987	368.568	432.54	296.883	498.219	276.81	246.503	329.526	46.9953	237.817	269.437	231.313	169.761	225.788	190.817	162.027	306.818	449.197	290.238	180.067	302.285	277.889	156.614	149.123	231.401	297.217	219.337	242.565	243.797	240.555	312.502	253.965	137.578	323.673	304.897	440.737	312.58	234.963	220.508
AAK99283	338.82	583.528	358.395	828.409	659.072	129.583	399.454	238.284	280.111	165.551	875.529	289.832	762.757	244.877	860.197	439.672	571.5	1016.65	162.234	171.078	267.785	1000.85	562.568	153.076	149.401	378.564	357.947	1016.01	368.649	977.221	497.304	371.999	457.537	426.44	236.837	281.023	368.275	486.951	183.736	264.647	550.937	416.696	121.215	732.182	427.711	491.787	386.858	339.541	855.302
AAK99284	422.138	496.126	380.106	401.378	526.987	71.4077	172.207	67.8914	346.079	172.642	433.336	304.453	531.489	127.867	371.679	401.237	405.52	829.651	108.628	340.761	200.09	893.536	448.576	162.343	95.0862	579.376	376.331	3189.88	278.907	821.558	398.347	262.976	272.378	486.71	222.767	246.996	458.12	308.465	149.231	178.862	427.994	354.416	66.9216	817.131	345.894	629.72	311.998	289.43	385.329
AAK99285	424.919	515.403	352.744	569.303	478.956	456.981	726.381	215.388	430.053	183.169	510.407	422.993	780.637	501.112	1192.49	385.82	439.348	993.55	120.063	384.032	753.589	629.614	439.559	176.62	407.218	648.717	462.184	1121.99	520.084	593.766	452.801	548.441	310.948	368.131	494.229	423.656	402.457	419.748	270.377	391.19	539.551	364.056	466.172	732.397	635.107	506.57	544.411	402.667	473.918
AAK99286	424.174	156.5	224.439	256.016	634.8	84.0564	245.862	140.706	402.906	327.982	185.157	265.165	643.348	764.727	587.782	456.45	344.55	336.634	10.2155	188.713	229.784	73.7748	177.014	375.401	112.052	73.782	386.179	244.735	445.888	70.4656	339.597	466.568	221.311	130.757	322.865	259.173	374.897	346.072	282.221	538.036	447.869	481.515	79.0168	854.521	500.865	208.365	453.097	304.898	189.845
AAK99287	1.4725	24.3001	3.39391	4.49928	3.84793	2.82151	1.70845	1.56729	1.33177	0.474969	3.31129	1.90012	5.37181	2.98028	4.13892	1.06108	3.08753	4.49338	2.64611	9.29684	3.08271	1.69609	0.935411	0.237274	4.68333	1.97586	2.65992	1.75552	1.64525	2.7414	1.42036	1.44093	5.35044	2.00181	6.43517	16.3147	1.64499	1.53013	0.824402	1.02569	2.40404	1.51676	2.43439	0.597631	2.94268	3.81786	1.91373	1.05026	2.15384
AAK99288	0	0	0	0	4.7026	0	0	0	5.3835	6.23999	0	0	11.0703	18.2112	43.5007	5.57603	0	4.81898	0	27.142	0	12.733	0	0	21.7158	0	0	0	0	0	0	9.46526	0	0	37.5748	0	0	0	9.12062	0	0	11.9561	10.6607	0	5.33241	0	18.8565	6.13243	0
AAK99289	404.059	240.685	655.827	219.674	124.271	102.011	83.1498	308.816	420.146	180.309	233.024	200.106	123.032	127.733	102.063	119.81	195.349	55.9373	13.7371	294.946	195.045	80.7138	134.757	189.901	128.717	196.603	353.504	40.5051	380.351	99.6225	211.156	356.493	243.044	150.688	371.197	377.452	251.172	218.448	137.405	342.482	154.52	120.081	121.114	226.346	139.598	156.91	378.772	233.239	265.56
AAK99290	137.959	98.6392	125.689	88.439	75.5296	50.8995	69.5939	131.672	201.698	99.5126	118.819	101.109	70.1371	53.718	70.5868	83.7374	110.888	51.1012	46.7375	114.734	82.0418	62.3349	95.5649	156.042	47.5068	139.51	172.207	46.8265	104.55	58.2391	143.279	82.0773	130.286	115.575	114.952	110.571	70.3722	110.723	72.608	89.134	114.344	92.0192	53.8797	128.126	125.877	112.666	108.813	188.306	119.447
AAK99291	330.424	115.901	227.824	120.81	219.202	33.2066	84.4492	212.851	446.742	277.386	172.973	168.168	148.095	70.0417	63.6495	191.148	169.575	183.328	90.6866	130.488	80.4222	52.3434	126.383	352.29	33.2873	202.569	329.577	137.127	236.069	61.0861	218.428	155.312	78.3625	186.906	86.3954	194.792	151.995	224.965	96.2758	152.612	199.94	239.084	33.4257	176.053	120.379	97.8536	252.256	338.406	212.084
AAK99292	209.838	201.284	218.892	465.024	441.707	119.929	42.8067	345.172	214.329	667.929	297.529	359.279	445.681	557.012	41.4817	487.524	230.873	185.249	55.0295	85.7349	80.8604	148.487	237.598	703.752	244.612	39.1929	240.26	95.9139	109.177	124.865	241.839	151.749	83.7873	249.845	259.773	299.919	138.803	296.756	1094.91	144.56	371.093	470.06	106.107	80.486	273.314	659.653	87.6588	169.586	254.894
AAK99293	228.037	478.656	267.278	282.819	158.161	31.7062	26.2479	276.341	216.821	87.3719	268.972	130.383	108.745	25.0448	63.0798	234.487	452.533	380.28	121.246	76.1773	33.1529	417.92	290.644	95.7519	14.8984	106.044	200.863	357.216	84.6778	479.419	165.37	65.7494	170.98	220.943	151.157	163.904	120.596	179.386	142.496	75.1812	179.819	212.709	24.9339	96.5584	160.636	283.112	99.6717	139.986	291.953
AAK99294	220.715	156.614	154.466	37.1908	146.877	21.1288	26.4263	24.3652	141.734	62.2438	30.4784	95.3576	92.3233	12.6266	39.8351	218.107	185.725	84.3182	57.1201	59.4742	34.4379	255.827	82.6336	58.6545	11.3634	7.35764	261.49	75.4286	98.4371	236.25	183.972	68.7223	67.4344	65.7124	103.226	103.624	113.919	184.287	105.818	71.1537	186.715	196.814	19.1762	10.8315	136.901	71.0842	86.1322	82.6307	25.7798
AAK99295	135.651	192.889	153.084	0	124.808	15.9504	0	0	0	36.2804	0	57.3035	52.3139	0	11.699	176.439	180.776	92.2755	31.0289	0	0	169.784	121.247	39.8891	12.0141	0	113.163	91.8382	23.8334	194.51	75.6025	18.1826	61.2137	93.8464	0	0	83.6159	117.774	9.49613	21.9886	112.051	168.795	18.3493	0	76.3753	0	24.535	0	0
AAK99296	598.949	156.665	475.839	81.0511	260.896	646.579	351.515	73.002	500.742	138.673	80.475	247.53	269.359	25.6616	144.811	293.821	204.634	122.617	51.8881	201.754	348.344	105.232	109.03	128.414	369.369	36.7769	704.852	79.7758	218.114	82.3706	640.408	173.041	104.747	109.313	160.424	130.602	300.756	508.06	154.2	182.798	511.737	264.005	622.933	52.1888	373.938	232.713	228.976	460.008	90.1049
AAK99297	52.4152	51.7339	55.5916	0	43.244	30	0	0	0	31.4659	0	19.3834	28.0631	0	17.4117	33.192	31.2227	27.6964	7.42114	7.24261	0	34.2383	34.9115	21.4564	21.3957	0	41.5456	22.7235	12.3119	39.6247	49.4452	11.3658	55.7899	39.5152	39.3348	45.9083	27.6598	40.8818	11.1859	15.1876	40.1324	32.1492	33.0427	0	24.6273	0	14.579	0	0
AAK99298	99.4341	51.1946	98.9654	161.909	50.1027	46.6562	67.9512	70.0379	224.414	46.6225	110.99	32.4999	47.9088	39.8656	0	36.3593	55.497	42.1777	13.0612	88.4916	71.9156	35.5007	45.0272	38.5959	34.9788	20.1505	107.313	39.1885	26.3219	38.5018	102.846	23.5122	117.316	52.0587	48.1273	47.7447	47.7627	93.9889	19.7798	23.9637	74.7193	39.4447	44.2744	34.1865	45.2227	94.744	29.8852	214.218	91.3924
AAK99299	0	0	0	0	0	0	0	0	0	0	0	0	0	0	0	0	0	0	0	18.8249	0	0	0	0	0	0	0	0	0	0	0	0	0	0	0	0	0	0	0	0	0	0	0	0	0	0	0	0	0
AAK99300	4.41694	19.9764	4.46664	7.33628	0	9.95286	11.18	3.01125	0	4.48873	7.56839	3.48287	6.80506	0	0	0	5.78497	3.09842	0.424008	0	7.33039	9.53394	2.75805	3.57692	7.72633	0	3.437	0.630108	0.664347	9.83946	6.25676	1.45461	0	3.04558	0	2.29141	0.625166	2.28133	3.02573	0	1.84903	0	8.51931	0.451126	0.715999	7.19119	0	0.832659	5.44064
AAK99301	0	16.94	0	0	0	2.10364	0	0	0	11.7994	0	2.88332	8.55645	0	8.64043	0	0	0	7.20007e-05	5.39115	0	0.84304	11.6004	7.84281	12.9244	0	0	0	0	5.08362	13.4156	0	0	7.11846	0	0	0	0	2.90807	0	0	0	15.5419	0	24.9633	0	0	0	0
AAK99302	0	24.0349	0	1.35253	0	0.0144161	0	5.70809	3.76256	0	0	1.2116	0	1.62356	9.82526e-06	0	0	4.21225	0	5.75316	3.16992	1.43705e-05	0.00684779	0	0.00369975	0	0	0	0	0.00587573	0.00515755	0	0	1.96103	0	0	5.01731	2.18143e-05	0	2.87223	0.004983	0	8.18409	86.1272	0	0	0	0	2.89532
AAK99303	10.6042	39.5011	10.8883	30.1199	26.6219	10.0165	0	22.0535	29.0946	17.761	24.7644	13.0671	10.8439	3.29708	28.7991	27.7996	21.3737	13.6729	13.0762	38.8717	0	12.6732	13.6815	19.7669	8.80204	3.27339	12.389	12.0489	17.9603	13.4581	13.0185	14.1313	21.527	12.0101	0	0	8.72534	9.77769	15.2495	11.652	10.3227	24.123	12.9633	4.70615	24.5677	6.77681	15.7957	32.3963	20.0441
AAK99304	0.907622	26.2118	1.62707	12.6338	28.9581	6.95653	0	8.60664	0.884027	10.0759	6.98483	8.43268	14.5428	0.598092	7.14326	23.8067	14.9869	45.1056	1.37006	60.1694	4.98784	8.01506	18.162	6.48384	4.75461	1.42087	1.3772	15.9906	5.32407	8.11082	13.9282	1.55429	46.1709	12.0921	9.25525	15.3028	5.42758	8.12558	6.36522	4.02321	11.8545	23.5597	7.00242	2.34417	24.9557	10.9819	6.19286	15.6086	11.2845
AAK99305	49.8953	21.6686	46.8527	4.83992	75.8063	6.82904	0	4.82794	236.049	0	4.98678	1.83958	42.829	9.3941	266.469	61.1226	104.62	223.725	14.3461	175.012	0	150.522	63.3926	1.34	4.66747	0	61.289	52.876	125.436	135.357	83.1316	106.807	271.949	61.0481	0	0	36.0672	39.8833	0	94.7875	46.549	51.3954	13.7482	1.84097	144.411	0	121.587	351.925	2.60652
AAK99306	15.0917	55.0539	15.3309	14.8588	12.8402	0	0	6.64434	49.9779	14.7662	4.75126	8.56878	14.3577	2.48623	20.7858	15.9863	22.151	44.7371	3.03746	40.7603	0	26.075	14.093	12.1997	4.94115	0	11.4499	43.3817	24.345	41.0213	10.1902	13.5683	0	17.234	0	0	17.3554	5.91106	5.29196	16.0553	9.03437	13.0582	4.36629	2.72848	38.5837	4.56511	30.892	46.8839	7.72618
AAK99307	12.4108	71.3657	10.3648	56.1465	11.7042	12.6067	0	33.4222	49.9547	6.69617	37.2417	6.0201	11.081	1.1824	35.3048	15.3866	25.7878	60.2302	1.95617	34.5109	0	31.002	17.0219	6.18426	8.81218	9.36332	12.7058	36.6043	16.9577	30.0652	14.6856	12.035	38.0325	13.2334	0	1.00843	12.1057	9.03596	2.83752	10.2073	10.2532	16.3881	12.4015	5.09776	31.7368	7.23693	14.1135	60.388	33.7916
AAK99308	0.809922	5.5398	2.17789	5.08699	203.196	1.16394	2.05561	3.90866	2.76103	6.4006	3.47062	2.35155	1.11524	0.466997	4.38235	254.622	9.65875	2.91285	0.203763	15.9089	3.70911	36.9276	2.97128	7.23236	4.77315	2.85282	0.819304	3.00407	2.17752	46.8191	0.745736	1.9071	8.58352	2.98664	16.5179	17.7522	0.838268	1.24625	1.54531	1.52581	0.220384	200.236	1.17162	5.49106	2.05112	3.67491	1.84208	1.90954	5.77532
AAK99309	2.17636	34.4034	3.59411	8.97408	190.015	5.23171	7.07029	5.60162	4.16247	8.84528	8.72039	3.96239	2.85315	0.938713	18.6857	221.994	14.0842	10.9365	1.03534	25.8438	6.08881	101.489	10.5928	6.88846	36.3274	11.8937	1.72122	17.0252	4.41021	111.8	1.79742	4.23522	15.768	7.60652	22.3273	26.6866	4.0409	2.2141	2.59552	2.91168	2.45493	170.763	6.25841	9.38197	2.25236	6.46359	3.32992	6.54156	12.7625
AAK99310	5.97226	36.1488	6.24535	13.4329	231.742	15.4285	10.3939	8.99332	9.50456	9.61201	11.3037	6.05524	3.73803	1.08929	25.8099	251.384	17.0229	15.1097	4.02461	39.8016	14.2613	115.553	16.1241	8.01963	108.034	6.01038	3.93772	8.9002	5.3175	135.689	3.73144	4.88543	19.8923	13.5995	24.2877	43.8738	5.24918	5.01255	5.23549	5.15282	4.70113	201.049	16.2503	7.90527	3.85834	9.35538	5.76075	11.5959	18.1344
AAK99311	110.37	141.429	80.5625	157.901	85.2271	26.9041	11.0631	261.272	108.93	91.1396	234.924	70.3462	70.0951	18.1826	20.3418	101.127	301.438	90.138	13.9891	48.0242	14.5877	172.403	122.761	73.9871	10.7036	84.6418	119.493	82.1337	65.5622	162.928	89.8747	48.3287	123.189	96.6557	87.3786	134.737	78.212	121.324	62.0439	40.1299	134.195	90.3608	28.2942	157.397	110.524	234.548	61.0881	67.1183	285.738
AAK99312	162.55	270.227	128.929	238.174	110.249	31.5868	36.4365	309.949	173.365	88.1837	329.197	80.887	98.0049	3.16258	35.3086	138.305	251.908	115.161	31.9181	120.912	50.4558	148.216	195.043	73.3561	13.1172	50.306	201.162	79.7177	49.3689	184.917	136.54	44.8459	79.6115	149.723	123.413	191.388	157.417	209.227	50.5299	18.869	230.75	119.764	35.4174	154.027	156.017	302.974	48.6451	110.201	348.253
AAK99313	137.74	95.2379	126.787	99.4247	124.23	145.505	55.2406	126.681	162.436	110.35	128.541	139.108	104.972	11.0207	69.7521	156.661	141.103	79.1451	16.1784	118.997	64.5085	84.4716	81.335	98.1192	94.706	29.1317	155.36	45.9778	107.69	77.6213	132.192	92.6773	71.147	73.6644	212.377	202.348	122.359	179.15	91.3434	93.894	202.093	136.258	133.971	71.6974	152.827	230.681	105.139	127.929	130.389
AAK99314	246.003	389.889	234.796	175.05	123.078	607.803	99.1105	123.71	204.816	71.8954	110.422	172.822	183.473	39.6215	89.3641	203.091	484.258	60.3847	23.0157	60.7189	94.4501	322.827	479.472	66.3624	286.717	49.0881	225.962	97.1197	40.9272	363.265	219.562	22.0742	391.241	511.659	106.583	84.4797	66.0975	53.6302	71.6793	51.5853	58.1425	196.084	559.127	78.1893	23.7802	64.0486	35.6584	192.511	125.421
AAK99315	0	7.82467	1.49148	12.015	2.12359	1.19565	0	0.631352	10.9398	0.704461	3.23061	4.28864	2.49955	0.822376	0	2.04576	6.869	119.132	1.31143	0	0	1.91665	0.573419	0.234613	0	4.58698	0	42.6363	0	1.41616	0.831288	0	10.5808	1.26374	0	0	0	0	1.04039	0	0	2.24962	7.22125	91.3337	1.806	26.4252	0	2.76927	2.08822
AAK99316	0	0	0	0	0	0	0	0	0	0	0	0	0	0	0	0	0	0	0	0	0	0	0	0	0	0	0	0	0	0	0	10.0767	0	0	0	79.3682	0	0	0	10.4332	0	33.9425	0	0	0	0	0	0	0
AAK99317	1.90792	55.1002	4.56038	41.456	9.7397	18.2793	0	36.8304	0.929162	1.79498	48.0531	7.87841	2.866	0.628628	18.7699	7.69913	14.0019	9.14902	3.84002	14.0536	0	8.79056	5.9389	0.717356	6.2467	11.9473	1.93002	8.84582	5.59589	7.10411	2.3423	4.90095	8.08804	2.72345	0	38.6018	1.75529	0	1.96771	10.1487	8.3065	9.62989	22.0798	40.9	0	34.6278	8.67873	0	55.1171
AAK99318	7.59818	15.5486	11.3421	7.60838	4.12528	8.04438	6.36311	9.6922	8.43732	2.61458	10.0938	5.93627	7.07618	0.818255	10.9362	5.15993	10.3061	7.93922	1.72563	5.80729	10.29	3.70057	7.04674	2.06758	6.27251	12.5891	9.24138	5.20879	6.41677	4.49143	6.60585	8.45515	5.01324	6.27406	9.4464	11.5646	4.35195	6.58398	2.28075	6.34293	6.75761	4.58329	8.66769	6.42944	4.79187	7.33337	5.04316	6.72447	10.5085
AAK99319	9.42337	18.0149	16.7189	6.79436	7.76955	30.5285	13.8076	9.4754	10.8816	8.40854	9.4473	9.42715	9.24235	0.896243	31.7303	10.8787	11.0507	6.86073	1.56422	13.8347	19.2196	3.2824	6.04797	8.62026	19.5932	1.82501	12.4807	4.14381	11.9672	3.3279	10.1376	12.9765	7.41292	5.45449	20.4733	19.6554	8.04386	9.4583	5.53062	10.938	11.5255	8.82607	34.2901	3.66329	11.0595	5.8773	10.3848	10.3475	8.38388
AAK99320	555.981	385.847	475.688	453.828	263.696	192.333	616.303	416.368	403.919	164.571	432.433	304.253	467.77	160.087	664.517	321.961	447.282	287.178	91.1954	114.058	640.896	280.154	381.151	138.066	137.283	194.118	611.387	290.447	327.03	250.102	569.249	377.009	331.569	325.691	360.352	369.41	449.359	466.707	223.024	314.818	466.165	304.182	182.02	269.212	439.198	701.486	298.139	345.666	477.734
AAK99321	670.478	414.803	556.042	426.867	328.249	312.502	956.629	391.821	491.785	178.002	433.318	261.097	571.246	131.148	980.041	404.529	518.306	763.355	152.121	216.76	877.816	456.939	392.02	151.872	248.475	353.511	846.357	599.168	494.236	380.849	683.37	507.653	437.274	406.646	445.378	397.967	694.069	525.862	154.878	439.522	545.004	364.063	310.381	322.096	584.541	658.712	408.444	530.471	487.413
AAK99322	620.57	421.302	492.363	452.463	250.392	156.251	1006.48	393.227	444.667	152.331	440.248	242.532	577.127	67.1999	753.83	311.595	454.035	333.128	73.1123	169.093	1034.19	305.97	391.973	131.282	111.006	153.721	678.955	270.175	255.908	272.35	622.955	238.14	344.88	316.612	415.443	287.732	810.085	543.08	118.325	226.605	562.49	281.776	160.748	253.318	361.594	672.462	234.412	490.993	481.601
AAK99323	641.752	271.366	535.99	458.231	277.61	597.304	1591.99	502.204	530.174	126.394	483.991	227.688	576.552	79.9996	1346.89	311.332	353.341	423.632	39.5258	266.073	1626.9	331.856	274.612	114.519	400.671	110.199	750.838	293.466	329.194	252.144	769.906	324.321	321.953	258.242	538.647	394.849	717.796	624.742	166.567	294.594	608.616	293.585	607.695	150.218	490.749	590.105	291.841	603.048	483.815
AAK99324	749.399	272.832	955.025	283.84	315.127	938.562	1260.17	284.073	568.535	174.716	291.728	255.5	624.994	64.1454	1020.13	349.978	264.725	300.355	50.0217	316.98	1660.48	181.041	272.304	140.947	543.837	118.884	845.725	144.037	431.292	221.327	778.472	430.046	248.762	297.611	490.446	381.788	540.506	266.539	230.832	409.15	256.608	320.825	886.165	253.909	545.489	555.492	416.489	595.158	304.712
AAK99325	819.228	683.285	587.67	602.448	351.643	1387.95	2444.36	631.906	593.381	275.79	589.159	256.985	595.411	77.4233	1595.51	368.666	708.822	525.384	114.048	393.001	2549.44	462.66	679.79	270.744	729.589	165.865	841.254	505.086	307.885	421.769	820.618	307.395	561.432	688.678	686.188	451.057	813.48	688.748	267.87	304.517	685.532	343.916	1319.01	278.728	577.801	471.582	289.491	653.782	587.247
AAK99326	4.04015	102.861	9.05335	31.3766	78.6307	18.3861	32.8129	18.1294	26.3161	28.7925	19.2558	68.8176	2.52873	2.49593	90.4233	98.5848	130.645	85.6403	16.0089	28.5195	29.6036	5.81706	95.2183	29.7164	9.59015	18.9744	4.08695	60.4094	1.48121	4.13694	1.85999	2.1621	83.4939	78.8169	36.0487	52.7916	4.41387	6.49928	9.37519	2.01474	3.57288	91.9458	12.6629	52.8259	30.695	174.151	0.574305	28.016	15.5126
AAK99327	25.9666	0	38.7914	0	867.137	136.828	0	0	101.166	219.865	0	0	52.0079	25.6666	76.6368	929.869	761.255	577.148	32.6638	127.512	95.133	14.9548	276.902	336.828	110.522	0	39.4011	421.366	57.1195	33.8401	15.9392	61.1429	770.54	222.395	220.656	218.902	35.8339	21.7939	174.072	28.7755	7.06565	917.431	175.294	6.70655	169.098	196.367	35.6482	58.0059	0
AAK99328	31.2747	72.2196	27.3139	43.2476	30.3955	19.1304	62.7682	22.6906	45.5167	14.6664	32.8624	35.1107	16.3224	2.49685	117.154	39.8635	58.2624	39.9572	8.53397	35.7365	66.1039	5.72685	50.9218	14.4725	11.8937	22.5969	31.637	36.6963	16.6404	8.73379	45.0402	16.0158	22.9464	38.1181	54.7881	49.0795	63.9086	89.314	13.3485	15.7293	71.0913	36.3409	19.8367	33.5838	100.962	85.5068	18.9454	51.8488	27.8434
AAK99329	47.4066	41.7404	42.1468	21.3943	28.0371	42.9263	103.886	14.3907	68.5574	18.0576	18.8077	29.9155	19.2504	2.47629	276.415	37.3272	30.7601	22.5563	5.38157	70.9744	143.499	3.88452	35.3488	14.6724	24.7962	23.5313	39.9144	14.2062	22.8911	5.27399	50.0374	19.5533	19.6064	23.1069	74.6741	96.4995	101.057	117.263	13.7733	29.2144	100.365	31.5769	37.6341	43.3019	168.861	74.3236	26.7909	60.9363	14.3758
AAK99330	53.9051	104.235	46.8889	72.6073	27.9573	92.4449	162	44.0298	92.5373	15.9225	66.2376	35.5102	29.3851	3.87443	317.214	34.2587	82.0635	73.8748	12.276	85.2678	130.452	8.86104	77.2627	16.8587	58.4342	80.5167	58.0315	78.6711	45.2872	12.6444	79.2647	37.5929	44.2585	70.4363	105.716	91.9048	151.205	166.828	18.1801	42.0894	146.529	32.6079	91.889	79.7026	127.602	77.7893	48.4281	101.874	46.3762
AAK99331	0	0	0	0	0	0	0	0	0	0	0	0	0	0	0	34.4091	0	0	0	0	0	0	0	0	0	0	0	0	0	0	0	0	0	0	0	0	0	0	0	0	0	0	0	0	0	0	0	0	0
AAK99332	200.636	69.349	188.813	147.106	69.077	121.633	285.394	94.5327	256.834	115.015	107.952	36.8607	87.1241	33.8934	594.38	88.6254	89.427	87.217	36.2178	193.432	303.681	35.3617	64.2677	81.1903	135.091	62.996	271.187	47.5621	193.244	38.4083	261.1	60.419	109.32	62.4301	117.516	92.6921	160.208	239.115	69.8511	208.522	222.386	78.0551	131.727	85.0484	166.909	100.294	190.941	268.825	122.28
AAK99333	202.266	48.1848	219.493	142.254	47.7376	318.903	444.268	103.898	258.985	42.5104	101.611	30.6507	97.54	30.5022	1123.86	59.7906	58.3723	73.4036	7.91764	277.219	401.867	37.2643	43.6182	27.5738	324.16	57.5389	216.227	53.1459	240.811	44.0502	277.433	68.4986	74.0097	42.628	103.459	80.9476	193.058	236.183	32.1494	302.017	211.837	56.6475	332.305	69.3868	155.578	125.425	245.493	316.614	112.899
AAK99334	12332	4439.78	15733.8	4429.15	2285.57	3522.71	2379.48	6769.12	12911.2	6482.77	6333.66	7754.01	4323.96	1910.59	7326.13	1738.12	5384.84	2557.44	1782.29	3533.42	3085.23	3117.5	3146.69	6130.76	3674.67	3268.5	13483.2	1248.09	11318.8	3297.27	12331.6	5400.89	4684.38	4813.35	4883.84	4727.11	4173.03	8246.84	9704.92	10364.6	7855.27	1651.57	3485.84	2344.11	8702.89	4724.46	11435.1	11032	5595.64
AAK99335	11.6346	38.1195	12.2824	64.9554	7.91905	24.7705	22.8357	66.1519	10.4507	18.0241	62.0426	24.2215	25.827	164.793	15.2612	8.21616	28.9356	52.1279	9.17147	35.5494	22.2598	36.233	39.4922	17.109	83.3802	15.7852	10.9193	66.888	14.7238	41.8288	10.4745	16.8248	14.2483	33.7689	118.201	134.698	18.91	12.6583	6.85283	13.065	19.0653	7.82977	27.3026	30.717	11.9105	25.0265	19.8461	13.4823	73.0356
AAK99336	7.46081	53.492	9.92596	40.241	12.0966	123.539	23.4375	23.2649	9.1864	8.5819	40.4772	18.4558	14.6611	1.39144	17.1725	8.0948	50.1045	61.8574	12.0412	27.6508	24.7553	35.564	44.4442	8.15088	96.7874	7.05194	10.5376	146.979	19.1299	22.5386	11.406	11.6918	42.966	50.6372	6.69885	37.9748	4.01476	5.35609	8.13014	12.2302	4.74973	12.3832	117.566	10.5437	9.23503	10.2196	19.21	0.312369	28.8268
AAK99337	8.94169	55.1885	10.2006	46.3642	8.9909	103.32	24.7574	27.3459	14.2515	9.63597	44.1692	14.1958	13.4318	0.803491	15.994	10.1141	39.2733	53.6268	4.6355	39.2522	19.8542	23.616	36.3881	7.89552	84.9886	21.6334	10.5528	180.903	15.0997	22.9023	10.3121	8.2363	33.3109	39.5805	28.5515	74.9229	4.23781	4.54837	7.04216	9.969	6.78313	9.1826	95.3788	18.7553	11.7635	18.8515	13.712	68.5438	34.5804
AAK99338	5.33532	45.0166	6.11608	19.2966	11.8579	82.6204	12.3805	11.3576	48.1483	9.62921	17.7492	11.5776	12.2126	1.00451	9.85494	10.8748	37.5567	54.1116	11.6148	26.1998	16.7545	32.0234	39.219	8.96567	72.4399	7.15917	6.71887	231.412	16.5	13.1359	7.75307	10.5352	61.8517	40.4108	55.516	237.188	2.00347	2.55884	6.51317	11.5836	3.19982	10.1278	71.4047	11.1364	10.8199	13.8333	14.8587	116.579	14.5728
AAK99339	11.1122	54.0489	14.3427	22.9376	18.9087	61.3223	21.6599	12.9457	53.6835	14.5524	21.4568	13.7657	14.244	1.1716	3.49824	12.5556	48.9299	84.4822	6.26222	69.8466	21.1698	43.0064	46.251	15.208	85.5707	8.35003	21.1328	437.713	35.6336	16.2193	14.1877	12.94	94.2129	53.2962	78.564	383.701	6.1339	7.95861	9.90174	20.0968	8.2244	15.3837	62.5841	11.7096	20.5835	26.8906	35.3827	147.947	17.8793
AAK99340	5.77599	39.2491	12.1817	14.0729	16.4773	44.2705	13.7973	8.28477	40.0427	8.6945	16.1638	6.31347	14.9711	1.11947	4.01107	8.56917	54.8561	38.5098	7.52216	41.7114	16.1822	22.6987	56.204	9.96428	65.855	5.31896	8.9362	98.9269	20.2626	12.651	7.091	6.98212	63.3742	67.5759	55.4346	217.684	4.06358	3.80222	6.72789	16.2656	5.17729	9.30944	40.6305	16.8486	9.17815	4.11103	19.7053	110.829	9.44256
AAK99341	152.261	213.557	106.584	213.18	107.878	38.1716	54.3625	195.036	210.735	176.587	175.094	80.714	190.879	65.9937	55.69	128.815	170.407	279.592	20.336	88.1208	61.7739	216.366	163.308	174.142	43.6214	126.042	154.508	288.818	136.332	215.121	164.152	123.25	151.603	167.099	109.425	84.9094	142.103	209.948	111.938	94.436	208.638	134.056	42.1736	143.373	296.558	205.75	129.908	177.244	209.869
AAK99342	619.763	412.491	462.957	479.046	352.603	293.233	245.696	581.334	744.972	736.946	489.485	517.054	570.636	640.986	315.941	389.275	467.136	556.981	188.017	255.724	279.519	458.543	449.292	775.07	279.539	316.095	690.614	330.697	491.776	406.006	742.946	486.459	492.287	522.878	526.505	383.812	975.984	557.549	571.696	435.913	614.889	423.305	306.718	312.051	826.144	393.408	476.334	1073.37	588.838
AAK99343	195.578	249.23	130.819	254.603	241.57	68.4877	86.1798	212.892	194.411	96.8446	284.677	179.359	269.126	113.423	91.4239	241.816	275.012	219.6	57.8875	130.542	108.033	229.951	242.283	84.916	60.4136	39.8675	211.177	125.115	127.109	235.812	202.259	133.129	310.614	201.424	249.817	201.881	268.511	171.119	69.7623	90.7044	195.001	253.773	77.5569	86.487	278.019	156.771	116.985	203.734	283.461
AAK99344	333.365	374.675	364.033	521.098	259.859	113.884	197.776	332.46	367.93	220.58	523.404	190.13	287.36	80.2968	148.675	248.742	438.505	433.76	108.119	260.677	216.584	526.706	397.736	174.976	69.9368	110.34	303.953	351.395	140.113	543.513	345.728	93.5706	702.559	352.045	298.716	236.816	403.611	344.281	88.1465	115.57	349.157	247.101	113.288	186.927	296.5	243.937	148.607	397.556	608.406
AAK99345	356.734	229.713	398.436	374.718	252.999	228.973	210.262	242.264	400.643	247.095	368.612	216.464	276.986	62.3256	158.311	239.967	239.968	261.449	67.8956	311.278	269.255	290.659	223.436	204.165	133.812	50.3048	319.409	170.982	176.407	307.956	294.561	101.943	377.799	197.093	317.435	226.449	417.692	360.513	85.829	166.086	343.397	248.216	263.652	106.66	281.797	260.85	174.646	379.363	427.106
AAK99346	308.568	385.57	361.204	551.521	155.22	233.591	672.827	519.741	419.01	200.668	603.514	187.028	238.103	151.852	943.933	167.861	1718.02	384.031	153.561	224.662	514.703	786.839	635.991	186.465	51.9887	430.609	346.746	235.48	749.781	1140.45	513.79	1942.4	235.12	931.027	292.835	320.887	162.921	247.641	78.2816	524.152	392.849	159.763	228.615	1047.53	507.791	248.677	686.756	402.331	473.686
AAK99347	164.997	93.8451	122.037	127.08	99.7598	206.315	337.496	114.188	172.535	39.4658	116.758	50.0208	92.6656	25.6685	169.575	94.7821	129.768	100.269	12.7755	143.268	309.398	99.7867	89.0969	36.9553	146.536	67.5223	211.737	95.4177	133.173	107.224	215.582	141.987	160.448	98.5243	116.054	129.224	74.5022	141.759	39.539	123.767	139.721	90.6279	205.09	61.0355	159.297	82.7663	149.524	187.658	137.251
AAK99348	165.865	143.842	137.038	175.147	139.294	281.203	240.289	139.342	149.808	113.184	166.591	80.3388	109.713	16.9034	156.44	131.762	185.625	143.365	41.2405	188.696	223.9	197.683	138.243	103.785	205.311	90.8729	173.99	113.528	223.906	175.043	215.547	242.478	223.547	144.713	166.74	135.089	92.0466	150.849	55.988	227.41	147.273	119.965	295.082	90.5348	152.034	126.746	245.219	182.44	187.752
AAK99349	100.761	81.853	75.923	103.555	84.4756	194.079	115.748	159.578	87.7945	49.1197	94.8499	75.462	65.6203	13.9311	156.451	81.3846	132.378	94.1775	27.5196	173.024	106.739	109.923	85.8708	39.7039	172.319	49.0672	119.058	84.2649	123.086	98.9254	105.882	102.306	121.277	72.4656	148.009	126.971	45.5758	65.3248	51.5468	114.038	73.2661	70.9846	186.434	53.5151	114.663	108.809	127.143	82.2703	140.999
AAK99350	590.273	843.886	656.091	341.147	414.304	796.193	184.535	663.434	537.966	322.757	548.163	311.673	258.037	185.869	232.783	410.183	793.361	218.813	133.982	363.305	223.15	331.443	870.545	304.487	716.869	1110.77	515.819	377.611	530.008	398.965	812.941	405.209	1204.5	893.564	301.338	236.573	214.756	454.47	279.883	610.8	374.685	401.815	812.517	674.88	599.776	921.219	544.874	745.485	628.075
AAK99351	1322.41	354.346	1153.87	252.069	350.159	1415.72	995.359	356.908	1352.82	239.093	312.635	409.008	546.994	245.268	691.118	373.312	524.391	348.705	76.0636	615.61	1035.47	416.158	435.839	219.537	1222.01	246.965	1567.49	301.077	1382.49	387.179	1712.03	980.958	628.019	473.856	613.303	497.373	499.531	891.648	312.659	1623.53	867.459	347.671	1416.73	260.086	815.832	661.089	1393.51	1468.41	358.803
AAK99352	355.556	131.865	233.692	123.38	168.982	218.263	225.387	155	542.59	57.0688	154.245	112.654	245.93	49.1781	277.548	143.169	131.596	134.6	15.2954	197.914	183.321	203.396	116.037	54.6425	152.308	40.1021	457.454	203.646	176.478	158.716	578.232	95.0471	376.455	121.237	184.593	132.45	134.961	301.765	63.265	189.25	292.755	142.839	224.644	89.8027	335.942	206.633	179.446	650.852	136.763
AAK99353	8.90208	0	53.1951	0	22.722	0	0	0	0	0	0	0	0	11.7323	35.031	8.98075	555.31	77.6144	44.7924	0	0	61.5231	364.189	3.34707	0	0	9.0052	99.0558	8.7032	53.0347	21.8576	0	1584.98	635.361	0	0	0	19.9242	0	0	29.0677	6.4188	0	0	17.1767	0	0	19.7537	0
AAK99354	0	0	0	0	159.814	0	0	0	21.524	0	0	0	0	36.4053	0	111.469	0	0	0	271.293	0	0	0	0	0	0	0	0	32.4071	0	0	9.46085	0	0	300.458	223.552	0	0	0	29.3867	0	63.7359	0	0	0	0	62.8256	0	0
AAK99355	495.52	583.371	166.727	139.679	271.039	372.826	241.145	426.89	442.898	151.382	85.6345	928.838	353.794	355.664	266.105	106.916	83.4064	369.503	100.189	89.8541	261.487	309.993	415.578	131.87	230.407	39.6761	549.719	352.937	686.285	237.234	469.436	1052.98	176.817	330.14	601.099	300.843	718.897	431.728	391.725	835.422	498.143	99.2388	331.005	196.609	821.471	198.021	583.471	362.212	336.094
AAK99356	305.989	171.178	254.764	367.746	131.551	161.549	100.512	310.516	270.687	92.5915	375.549	94.9399	121.224	99.4929	84.9209	114.784	155.25	108.304	25.6865	87.7401	83.5963	152.112	150.857	87.013	105.045	1014.23	301.865	85.2065	373.336	147.17	495.679	209.946	186.243	126.824	78.8737	94.9393	123.676	238.035	98.6616	281.145	226.632	101.169	164.554	379.406	270.207	400.558	391.245	425.055	424.889
AAK99357	0	161.057	0.762856	268.431	109.703	81.5396	0	235.485	431.265	104.731	289.825	77.3164	0	40.0996	115.545	104.964	137.41	100.36	49.4613	129.56	0.77952	262.725	169.739	93.6789	62.4178	536.939	0	198.085	331.787	305.965	0	194.572	198.434	168.057	147.538	187.978	0	0	66.2701	251.254	0	98.1869	95.6204	355.439	284.097	415.773	371.169	618.737	330.673
AAK99358	0.751679	161.479	0.898344	387.137	116.929	202.846	0	327.543	680.889	88.2091	404.23	93.6996	0	47.7169	167.125	116.276	187.558	327.683	33.4095	244.851	0.917968	207.124	178.493	89.3557	156.852	274.965	0	276.713	338.537	211.034	0.153802	188.796	242.175	153.436	352.593	336.271	0	0	75.2493	248.453	0	106.412	194.277	179.839	476.329	299.379	352.892	855.256	467.1
AAK99359	2314.78	5733.24	2315.78	8935.75	5659.49	802.51	1012.32	6078.61	2865.52	3487.95	5934.98	12957.7	5490.23	4484.9	2234.22	7662.4	7665.12	6540.33	1746.58	1219.95	722.687	16545.4	5080.69	3708.33	769.016	1126.02	2378.9	7075.23	2066.58	14634.1	2508.01	3746.67	5645.04	5127.92	5601.07	5512.2	2293.19	3144.2	14804.1	2533.18	4070.89	8306.95	746.047	1852.4	4808.69	5441.1	2079.68	2846.1	5891.06
AAK99360	1555.1	1216.62	1212.32	3164.74	3006.49	308.717	865.19	1873.96	2079.17	3389.54	1873.48	9132.73	3759.26	3241.15	1872.38	4007.31	2325.97	1500	282.638	713.936	685.176	1394.61	1549.72	3578.81	336.839	371.194	1649.86	877.995	1297.72	1228.74	1770.9	2787.81	1122.82	1215.5	2695.52	2722.22	1696.74	2031.8	11223.5	1609.37	2593.43	4413.81	319.676	1450.78	2858.29	3443.08	1222.11	2010.02	1814.16
AAK99361	123.66	502.886	109.791	203.95	391.709	634.112	123.799	140.779	212.949	330.58	147.755	297.798	148.147	120.643	106.458	464.546	672.989	153.207	121.318	500.89	125.764	86.1091	509.839	349.77	355.475	75.7462	143.116	118.228	172.596	78.8204	182.618	77.6805	543.967	584.192	637.303	458.605	78.2008	106.555	391.422	121.802	102.302	461.498	652.798	62.357	165.115	102.354	183.009	248.286	160.675
AAK99362	138.22	223.205	120.788	116.484	410.681	722.984	255.169	106.037	221.61	183.972	92.4488	261.495	138.125	111.108	240.713	475.783	536.681	114.784	53.7641	711.964	276.9	46.1443	342.976	198.183	431.619	19.9501	152.118	95.0806	165.513	42.7788	157.173	69.1638	471.247	357.662	935.647	468.732	91.3587	103.887	247.979	139.137	82.3697	459.935	760.653	38.079	158.979	87.7724	170.115	213.828	104.816
AAK99363	166.936	249.707	161.324	96.311	433.618	1083.75	352.419	81.5457	283.951	276.706	75.9526	363.04	165.515	111.025	236.229	500.772	635.677	89.3518	76.0977	1172.64	405.032	53.7379	359.268	336.65	600.856	28.0373	158.357	82.0106	237.784	48.7386	204.67	92.1052	478.03	389.788	1179.2	615.855	126.323	135.347	308.897	203.371	113.47	487.93	1060.2	36.2628	159.56	123.065	228.309	238.327	90.4756
AAK99364	322.155	244.835	298.548	105.666	1544.68	3115.24	886.931	73.0433	612.935	1254.46	83.0865	444.601	356.794	322.032	666.095	1830.2	3055.47	301.109	222.541	5020.78	685.156	158.283	957.87	1398.6	1457	47.0137	404.597	154.426	334.976	147.401	413.933	164.805	2604.04	939.201	3424.29	2430.42	210.984	297.884	549.62	326.749	295.667	1865.2	3312.2	47.2435	426.695	173.426	315.126	720.921	78.8694
AAK99365	1951.12	266.687	1588.4	79.8684	89.0621	520.024	176.432	31.3805	881.941	635.256	117.479	21.3623	188.222	50.1286	2042.4	252.824	93.5165	126.996	4.99535	148.708	161.387	169.093	86.9333	504.232	297.746	174.349	1413.94	94.721	317.745	216.828	1375.01	87.5994	96.1709	194.913	105.127	56.9182	454.735	422.703	125.335	174.275	198.93	359.938	572.43	100.259	234.529	84.0484	332.281	1016.27	154.767
AAK99366	57.6425	39.0892	75.8266	6.68469	413.673	382.668	89.7467	5.57947	37.3768	168.101	7.16864	18.4433	41.8501	8.60567	43.4843	124.856	8.10953	18.2177	7.27869	810.988	94.2182	13.4078	10.185	108.303	325.219	24.5331	45.5181	16.0219	17.2854	20.4978	67.3367	34.2268	684.773	14.5308	73.7554	32.5196	29.5744	65.8772	99.4516	21.0113	47.8905	71.7032	318.903	43.7961	16.4758	42.5422	14.851	41.6848	9.25716
AAK99367	155.771	13.4006	177.976	5.9766	623.215	2391.87	199.494	0	84.479	58.1181	2.48072	13.0643	69.3724	11.5969	34.0021	179.081	9.30424	21.2365	41.5029	2294.21	144.968	18.3826	24.953	53.8596	2896.65	0	127.18	51.343	10.0293	39.2867	142.231	18.5704	1614.01	12.5244	150.719	24.5417	36.5241	94.1616	85.2714	18.173	79.7158	103.777	2213.96	32.5665	18.1388	44.8915	16.6974	60.2907	2.6366
AAK99368	77.0914	43.256	70.7549	19.0129	163.132	2635.36	401.381	8.57077	39.2018	19.43	18.2032	17.6532	60.2554	12.6248	119.787	55.2662	16.4096	25.5207	3.6821	1390.24	437.526	17.5605	15.7281	14.2157	3574.31	10.9786	86.0553	19.6029	29.9588	23.6526	96.1399	24.7589	1407.61	10.204	82.5676	38.0424	32.3062	59.3717	21.8657	26.4908	47.6234	45.9861	2435.54	20.0027	17.6499	55.647	28.5484	54.2968	19.1778
AAK99369	135.141	54.2455	136.765	56.432	169.776	6819.16	647.896	16.1174	66.8126	16.4641	49.3901	0.0464655	122.604	9.70222	234.786	75.4885	35.6748	128.918	0.060394	1385.95	634.181	64.311	28.982	13.219	4484.31	36.3276	133.975	102.246	56.8053	63.1051	166.031	21.1798	3376.53	21.8925	104.376	60.2389	66.4577	105.15	15.8615	54.6589	89.4344	67.9165	6729.17	29.3728	38.8309	79.9367	57.4871	86.3391	49.1438
AAK99370	4.34703	21.7101	7.22144	103.73	10.8313	95.1946	27.7399	55.5225	8.16562	13.7881	60.3904	10.8984	12.127	13.9135	10.9969	8.1444	1.13936	4.33147	4.0621	73.1885	21.614	13.8292	12.9789	14.9434	35.7847	13.6104	6.59608	2.30336	6.982	15.7236	10.2922	7.44425	23.693	13.8877	21.1085	12.5644	1.71397	12.5091	16.1036	7.70763	11.4905	10.7465	101.213	22.1823	1.79736	6.8336	7.41514	41.3403	40.8758
AAK99371	23.2061	71.6169	21.9308	389.614	39.488	111.699	49.8899	226.35	65.1493	13.6898	183.904	10.9132	32.8087	79.998	26.8587	36.8906	33.4229	90.7146	17.8582	100.55	45.0103	13.627	14.511	14.8842	51.0898	204.255	6.90438	35.6567	20.0185	28.4636	25.1377	33.8961	173.291	41.5691	27.8398	61.4292	28.8847	27.497	16.8941	22.9935	38.6299	27.5596	140.889	110.488	21.0713	24.7752	17.0758	99.3364	116.216
AAK99372	94.3194	220.56	150.779	198.153	131.346	105.039	34.3733	159.986	141.727	91.4662	142.972	201.395	104.95	143.696	15.8616	141.509	292.85	105.78	99.7844	79.1739	48.7321	119.784	189.993	96.2349	108.743	102.223	95.0042	127.826	85.9071	156.087	112.824	69.0261	235.802	210.584	145.229	198.442	133.127	142.538	86.9654	126.141	94.3237	173.8	92.5157	140.125	75.0519	46.3321	87.0911	207.506	148.869
AAK99373	105.647	99.5742	77.1895	103.687	49.7182	31.2343	14.9874	105.305	177.941	60.0695	87.7904	45.0059	71.4564	50.3637	21.7852	64.3825	81.8203	67.3059	9.28522	48.3298	34.3672	90.3367	41.3031	42.9019	23.966	38.5183	104.07	61.8864	52.9211	96.5394	85.7107	39.7653	95.1774	46.0974	139.041	118.23	55.8835	59.5434	50.3074	46.2164	59.9209	63.0918	29.3641	34.9515	45.1015	53.9597	59.1085	152.704	86.6
AAK99374	72.7452	62.8427	77.8698	74.6251	69.6846	29.0814	52.0682	88.7968	158.02	44.5098	76.5233	62.4007	98.0066	87.2515	43.2484	91.603	98.8989	61.599	13.9565	53.9691	56.5624	84.3942	51.8969	32.4674	21.9325	40.9645	79.9407	41.7345	84.4229	73.2699	110.509	88.0542	79.8683	43.0797	88.9449	95.2968	46.4627	75.5507	45.6625	75.8586	68.3546	84.3392	22.2073	39.1987	72.4537	69.6554	111.59	180.003	72.3402
AAK99375	100.454	83.2353	90.5187	147.163	58.8438	104.248	127.793	158.6	213.522	54.1953	130.358	60.3854	109.323	70.062	95.8517	69.5938	76.983	104.634	23.0808	68.9735	137.441	201.789	86.0189	38.1705	78.0032	27.8334	102.517	200.804	98.731	169.343	125.07	85.7087	99.4889	87.1351	141.415	107.916	53.4876	80.382	32.4924	71.245	81.6634	78.4571	107.336	45.1853	63.6372	88.2013	102.711	210.874	123.269
AAK99376	170.989	277.461	230.586	173.37	86.5011	57.5581	234.581	163.551	227.31	44.347	140.641	53.0742	126.112	59.3832	190.949	74.5945	279.798	168.218	26.7409	175.875	262.43	108.236	187.005	30.8417	54.4701	25.3211	155.439	154.268	102.786	177.236	165.948	75.1827	254.678	202.298	157.082	140.25	86.0951	116.361	44.8016	80.9153	89.2815	117.459	66.8514	87.7279	93.6277	83.8746	94.5962	278.159	126.744
AAK99377	147.902	100.34	110.945	114.767	65.5361	139.02	139.574	136.01	237.336	38.4741	112.207	48.3136	123.324	30.552	134.565	79.3311	82.1122	98.588	12.456	127.573	137.451	99.7998	79.6067	30.7363	105.915	18.1727	144.203	82.0926	92.5697	108.033	164.232	61.7334	98.42	83.1842	145.471	101.633	78.7788	112.22	29.3245	78.6104	106.102	75.6339	132.047	37.4409	78.5974	68.9594	93.9973	272.448	106.2
AAK99378	167.845	132.587	115.706	117.353	85.4706	186.43	231.22	142.709	277.947	46.3175	125.34	65.0138	130.553	26.1508	212.747	87.4202	74.9198	93.6869	19.4857	159.573	273.575	99.8864	97.0156	40.7263	144.995	7.20298	158.347	55.8199	100.931	115.713	174.99	72.0635	99.9631	96.1459	208.528	131.233	88.3645	122.503	43.1427	93.1388	111.427	84.5992	182.298	22.5788	67.7869	52.7724	105.083	281.304	97.9371
AAK99379	25.0961	45.0812	21.6614	34.7695	8.41141	13.3577	43.2352	26.6136	31.3571	6.53461	29.5286	4.84129	26.5284	1.41988	65.8379	11.7639	13.9527	43.6505	7.7806	51.6602	46.4363	17.5193	16.1196	5.33744	12.1175	23.4138	32.4387	32.4382	19.7027	18.6889	42.7912	9.44188	29.0146	14.5947	37.9128	29.0633	21.5725	41.4174	2.35295	10.2254	41.1107	10.1444	13.6903	9.62438	39.6192	8.43484	18.4496	45.7038	24.9357
AAK99380	31.2153	32.963	28.4703	33.1319	12.3007	9.12934	21.3492	22.2559	36.1645	7.29548	25.8616	6.44489	24.6791	1.51567	42.0231	8.28714	18.6883	53.2853	3.47197	46.7928	31.2992	9.96656	13.0041	8.2156	10.5429	21.6044	31.4107	32.6013	20.2382	9.29835	34.4898	10.8319	9.75044	15.3217	44.6751	40.996	34.764	41.1833	4.20209	8.30207	39.1611	9.59536	9.18957	15.1908	35.5043	14.909	19.8041	40.4664	27.9962
AAK99381	48.7067	23.5266	42.7667	35.6275	10.1486	24.0805	45.267	31.3073	67.5647	4.67586	32.6354	6.01031	33.8451	1.45041	71.5264	8.52379	16.4135	42.6516	3.14384	64.8507	50.204	9.21416	14.5866	3.49711	22.9674	9.33669	52.503	24.0964	20.9633	8.88285	60.2315	11.6117	24.0789	12.7701	55.0252	49.7993	48.6641	59.3533	3.632	15.7363	54.0181	7.88402	23.1438	6.96839	66.2385	15.8931	20.8315	75.546	30.585
AAK99382	259.114	385.348	236.988	444.52	124.503	108.274	233.722	331.046	270.535	130.656	278.359	83.5908	144.444	66.487	182.015	121.534	178.701	310.427	67.651	177.932	223.668	306.78	269.094	111.748	89.5661	213.763	219.215	476.649	210.383	346.618	355.723	139.563	335.851	285.496	139.399	117.076	175.144	281.102	87.6198	250.372	273.529	119.039	113.708	171.941	303.486	157.182	221.395	345.528	351.572
AAK99383	225.242	88.2666	182.906	105.158	87.3503	172.571	188.159	80.3149	248.556	55.9253	63.191	57.5026	121.88	35.9466	151.205	79.1936	65.0738	110.09	9.66687	156.669	191.572	66.2212	87.2488	51.3979	125.177	25.5851	244.691	103.503	207.716	63.3786	279.884	115.97	130.088	83.9682	128.538	97.616	169.993	218.11	47.213	272.67	209.297	87.9743	164.739	53.6167	215.459	108.078	202.414	295.576	87.2614
AAK99384	746.628	2180.8	499.098	1191.11	711.766	122.093	588.502	582.806	627.003	428.639	958.369	338.262	647.021	459.321	563.008	983.044	938.93	1590.69	208.776	315.373	662.138	1061.85	1184.65	412.52	75.0806	1509.67	724.835	1842.05	631.821	1104.63	913.722	592.224	1031.99	1398.95	499.456	571.452	620.698	794.142	419.326	258.596	745.124	992.455	145.597	1075.3	890.3	1011	650.036	718.332	1020.91
AAK99385	103.901	1217.23	114.794	166.474	969.619	367.756	283.808	47.4915	245.71	711.307	186.102	526.909	114.029	50.6833	355.884	749.705	749.008	330.146	182.766	67.6422	260.163	217.826	922.461	646.7	323.479	280.8	87.1946	328.748	137.589	227.542	115.559	135.468	1536.05	914.799	60.831	69.8547	101.986	138.667	353.538	74.6157	118.433	721.084	389.814	216.138	157.834	162.621	148.955	303.234	170.588
AAK99386	125.018	187.693	89.8297	57.3734	145.157	60.5002	228.922	36.3649	82.0915	63.9476	47.3093	72.7773	101.131	30.044	87.8625	133.43	172.144	79.0558	17.152	102.738	159.075	60.5977	145.67	60.03	44.6985	18.0104	144.224	59.5036	77.3589	58.1637	130.62	48.1961	186.05	128.337	82.5558	60.9217	71.7773	115.728	55.9334	49.108	112.28	127.995	63.1183	19.5011	73.6251	40.9875	77.5778	84.4819	58.7735
AAK99387	170.647	224.214	125.699	449.891	183.509	124.505	238.875	335.194	214.475	62.0258	420.092	78.3419	133.92	36.0057	222.118	163.878	229.997	526.386	29.0616	238.503	264.805	127.511	196.128	52.8095	91.9725	58.0526	183.163	372.463	58.793	118.648	156.519	35.5454	327.618	213.374	159.512	143.304	516.196	206.023	37.8387	26.4021	172.252	148.422	138.619	94.9709	95.6138	255.118	57.5645	209.085	509.294
AAK99388	439.686	303.135	387.288	230.051	369.696	727.411	372.459	224.008	298.027	263.399	209.989	195.217	450.247	99.7451	297.66	373.145	217.339	436.369	19.0301	370.219	435.526	111.308	324.581	244.185	837.558	188.839	538.404	272.836	284.159	102.982	568.527	183.746	278.986	251.463	356.218	302.822	1093.44	638.965	460.956	222.668	494.522	365.087	773.505	134.775	375.89	262.072	270.846	453.912	269.171
AAK99389	191.243	163.116	173.626	231.046	143.848	210.286	138.548	228.485	228.18	315.229	188.972	327.335	157.756	107.142	79.2807	203.861	153.426	68.9374	44.1147	175.992	167.652	76.9648	147.574	291.008	162.022	243.758	213.941	50.3182	204.291	81.7261	202.84	187.59	165.662	129.003	188.58	201.419	129.932	133.689	212.96	220.973	150.302	239.874	192.341	156.417	184.699	235.807	190.425	188.259	189.623
AAK99390	27.2982	0	40.7807	0	23.2256	0	83.1406	0	46.53	2.56822	0	0	68.3438	22.4858	26.8557	33.4236	175.676	11.9002	0	33.5129	25.0029	20.9623	12.139	5.1319	0	0	13.8072	63.2822	46.7046	15.2466	108.918	5.8435	173.583	58.45	0	46.0257	12.5572	22.9116	0	12.1005	44.568	29.5249	13.1631	0	32.9203	41.2874	69.8477	37.8593	0
AAK99391	88.5499	24376.5	358.637	10465.3	16.742	28.279	0	14221.3	57.4986	48.1334	7819.55	0	24.6326	61.5931	0	5.68426	11336	205.877	14034.9	72.4725	108.139	1061.51	14123	33.2937	38.6559	185201	69.6699	328.439	67.3334	4399.84	54.3549	80.0327	1876.9	24062.8	0	0	117.673	77.073	36.5298	61.0578	32.1265	14.1885	66.4197	99562.1	47.4607	0	39.1605	21.8325	11077.8
AAK99392	205.163	167.834	188.473	145.406	140.693	124.179	119.071	151.786	175.044	176.251	151.728	117.533	132.534	118.543	211.019	161.584	118.255	123.14	49.0903	137.934	147.749	132.865	112.532	162.588	95.5977	117.444	227.047	97.9787	130.162	123.998	216.524	121.612	129.899	112.954	133.487	119.362	113.898	166.036	117.402	112.878	162.638	167.233	112.261	98.2907	185.87	124.12	138.284	161.196	174.583
AAK99393	271.81	260.256	188.822	235.448	151.518	169.424	324.85	209.295	274.651	48.2321	257.26	101.52	227.647	111.021	401.719	171.351	222.327	332.951	26.1224	214.186	291.477	392.721	251.171	43.7083	115.388	59.1969	314.662	285.37	211.626	356.179	348.86	205.434	298.909	241.917	242.218	179.272	164.873	273.451	70.1719	179.566	268.881	172.906	151.405	95.7301	271.021	184.599	215.789	284.681	253.051
AAK99394	298.364	175.462	246.54	220.425	137.059	514.654	311.274	211.503	277.669	82.7452	251.364	106.085	218.972	70.0317	376.748	164.364	141.755	219.929	15.6735	241.443	316.073	244.943	135.121	93.9245	323.157	64.0628	267.839	138.757	137.34	237.996	320.365	138.065	192.895	129.905	229.407	161.677	197.513	257.51	77.8575	149.177	235	156.891	433.524	146.785	194.895	289.141	152.632	247.006	204.474
AAK99395	336.371	304.958	293.041	332.382	144.869	553.697	304.266	345.148	341.288	68.9877	344.082	122.759	247.151	91.3772	342.009	180.822	404.911	493.429	23.8532	280.748	322.968	405.002	377.95	59.0133	352.046	83.6641	367.119	512.519	242.064	367.774	364.997	224.545	424.507	404.244	295.721	229.307	245.837	289.198	73.9418	234.614	264.657	174.495	529.44	151.283	221.312	215.368	254.609	368.378	326.84
AAK99396	383.661	359.493	337.937	384.396	195.973	856.594	378.497	394.335	426.115	98.1237	379.106	180.051	377.096	133.281	425.925	217.68	303.963	480.573	28.1391	377.604	421.298	489.202	353.543	86.1656	550.824	89.0071	434.305	365.157	320.757	431.038	548.675	307.259	331.9	374.305	484.729	291.511	374.298	459.072	120.928	353.351	427.222	205.986	779.324	131.559	360.025	245.289	318.247	546.407	309.734
AAK99397	115.939	116.785	113.775	145.08	62.6359	161.74	106.592	134.665	129.323	61.1685	118.429	95.1963	92.1179	40.6456	98.4746	67.3213	118.782	66.1878	36.1956	87.1847	119.438	82.2711	88.7502	56.597	103.931	67.0891	130.442	40.1642	80.279	87.0797	124.014	74.8962	112.247	102.902	170.64	122.318	70.6161	108.591	67.9387	92.2682	108.365	76.7547	149.375	64.5133	98.0466	73.1502	69.534	120.653	118.094
AAK99398	1318.63	263.905	1117.23	516.244	119.732	145.332	18.5542	691.367	744.084	835.64	464.78	451.393	36.6049	356.484	75.5154	108.782	264.897	133.052	1634.12	215.394	197.526	76.4867	380.345	779.585	159.168	3988.38	823.635	589.754	342.169	129.977	80.7734	177.615	77.476	810.473	254.701	369.77	601.943	61.3572	450.487	346.734	50.725	104.765	132.19	1878.21	16.7505	165.851	439.572	29.4023	537.997
AAK99399	792.289	255.812	522.019	426.601	349.482	202.236	178.099	597.502	689.036	930.56	447.279	374.903	641.314	648.268	242.743	233.096	244.667	108.186	78.9414	304.667	237.754	294.616	222.932	885.227	206.401	120.571	988.668	126.963	325.243	269.516	900.002	308.666	483.695	293.85	375.719	454.493	501.574	751.761	618.39	385.337	682.269	258.9	169.871	147.348	375.992	172.573	333.714	532.491	495.214
AAK99400	48.8956	0	97.3932	41.5008	617.08	62.4605	264.744	22.079	35.7183	111.936	34.208	25.2381	607.994	894.119	448.96	361.736	134.563	24.8678	8.20088	100.045	134.353	40.6758	79.7238	87.3246	96.0529	25.5151	82.4366	0	442.179	72.8246	710.325	394.244	207.277	42.6529	55.4	54.9596	18.7433	893.724	33.6185	422.641	549.93	399.567	31.4363	94.7142	573.932	49.3016	287.286	727.85	32.78
AAK99401	7.51156	23.5836	9.71303	34.1143	8.59107	11.7977	2.00022	25.9395	24.2277	8.38759	23.433	20.403	16.2779	19.3937	12.1144	9.81405	12.2	11.4878	13.0116	14.5127	3.15802	33.0958	11.0611	8.56536	29.0284	17.7352	5.23181	30.6015	15.0487	36.314	4.98879	16.1321	9.39627	12.3043	20.0911	17.4399	10.5359	7.02797	6.60395	12.7727	9.78409	9.85566	8.31288	18.0648	4.63323	1.48996	14.0035	18.171	24.226
AAK99402	608.819	753.902	611.088	643.038	389.646	120.088	115.135	456.829	851.75	497.408	493.549	1326.83	948.814	818.907	236.341	439.63	731.692	555.02	188.658	154.933	124.449	692.239	692.093	440.91	132.233	329.075	640.134	904.871	1090.31	538.392	574.3	1286	238.73	624.202	548.277	502.099	473.249	652.772	467.727	1204.02	700.813	401.136	120.881	507.962	1041.54	1091.22	1021.69	579.254	471.247
AAK99403	2020.67	6933.01	1329.67	2094.56	1451.84	431.686	154.824	1447.7	2831.24	6921.61	1557.56	3339.5	2390.35	2578.6	513.743	1705.18	4383.5	3720.95	188.349	391.464	287.827	1523.28	4254.89	6099.7	559.831	528.126	1829.04	3280.33	2064.76	1503.06	1123.34	2607.65	1537.86	3561.1	1319.49	1114.21	2066.28	1704.04	565.263	2575.98	1668.68	1527.8	438.991	1782.01	2778.74	1936.1	1780.25	1643.32	1348.55
AAK99404	84.9297	51.6366	124.404	58.8511	139.701	2341.75	205.163	23.0102	26.7255	19.5043	33.8225	15.287	83.3072	61.9928	39.4198	39.1053	15.9816	36.8339	13.1489	70.579	207.436	114.047	31.3752	15.7206	623.44	9.54556	84.5917	54.9251	29.3806	113.52	149.18	134.999	81.2381	31.0852	17.7651	38.1851	21.6375	27.7817	13.2959	12.742	46.9307	32.6603	2803.27	12.3738	16.3873	21.0794	34.6703	16.913	20.0675
AAK99405	27.0544	35.8196	32.4183	22.0201	14.3561	442.414	77.6275	11.453	15.1519	3.96528	13.8969	6.70664	27.5211	6.1694	31.0984	8.87038	13.4542	7.1074	1.71952	23.9487	84.5115	5.05709	10.3526	3.1721	141.259	2.7864	22.6144	6.13966	3.86309	4.61267	34.4375	5.6389	103.522	8.67225	5.56601	6.24199	18.3728	20.2769	2.1	1.92509	17.4355	5.90357	444.852	4.41316	4.36162	10.5527	4.04818	16.9043	11.0127
AAK99406	23.1454	43.1964	23.4597	26.6574	11.5911	1093.31	63.6514	17.9592	21.8303	8.37933	16.1928	8.09057	27.1396	8.10867	27.67	6.79808	11.2881	6.51371	3.83286	23.0194	62.7927	1.0124	14.2007	7.05003	397.317	2.29327	20.7461	16.8436	1.14574	2.94544	22.3002	0.752587	127.925	14.498	5.97517	4.93972	15.7681	19.9998	4.41154	1.16882	17.0604	8.66131	983.828	4.69152	6.50106	10.6349	0.832937	22.7543	15.4276
AAK99407	349.612	128.385	314.193	223.262	177.219	136.201	167.617	229.68	287.503	114.784	241.21	146.351	211.015	184.358	133.439	202.362	179.729	76.4367	47.4799	238.592	168.117	137.882	108.628	90.9386	68.639	187.338	342.341	56.108	402.002	120.147	364.795	256.836	143.987	100.554	324.567	321.228	144.24	205.784	143.252	336.068	212.879	191.791	131.893	130.833	275.443	297.344	405.443	266.728	256.76
AAK99408	262.447	186.497	199.304	177.795	143.683	88.7786	203.775	122.359	267.458	80.7324	187.835	121.873	155.216	48.0344	113.729	160.626	273.014	216.385	19.2121	176.012	199.879	230.622	191.868	68.6597	51.1908	161.839	278.311	202.357	253.633	197.185	261.242	164.114	313.488	155.036	202.629	186.26	156.062	183.836	73.559	191.327	205.904	154.741	94.0218	114.792	250.723	188.084	245.765	274.944	194.812
AAK99409	257.029	336.089	250.419	367.04	156.568	85.1131	211.992	223.632	347.07	95.1988	399.047	140.401	214.029	37.6768	148.795	171.393	390.795	323.452	47.6629	204.312	228.407	336.472	264.313	79.914	51.0617	482.562	257.822	293.84	268.618	325.574	287.115	154.039	339.995	223.118	216.136	199.417	211.79	261.353	77.7773	218.992	277.975	168.159	94.7595	453.59	290.446	326.51	273.842	357.538	389.211
AAK99410	1416.62	1305.69	986.096	1312.38	644.309	209.358	0	717.087	0	767.044	1377.24	78.7604	775.356	94.3434	0	737.374	1417.04	0	66.3507	0	0	0	775.698	500.758	148.025	165.147	1535.93	0	0	0	1396.86	0	1325.64	672.255	0	0	0	0	206.717	0	2.05037	733.485	218.007	276.355	0	444.47	0	0	1078.76
AAK99411	125.098	26.405	92.3526	28.6079	46.9738	6.12174	0	16.5678	0	3.15599	26.8916	5.72016	48.6913	4.53952	0	47.5402	21.9808	0	6.53061	0	0	0	21.2213	4.99256	5.75307	10.6281	90.1885	0	0	0	47.434	0	33.0122	17.9567	0	0	0	0	0.370681	0	0	33.1145	10.7837	29.7053	0	76.7087	0	0	26.2863
AAK99412	195.8	85.6891	151.783	146.791	51.0131	6.71326	0	78.6342	0	20.6757	139.547	19.2759	107.33	5.92918	0	50.5272	56.6826	0	7.4521	0	0	0	47.9423	22.0047	6.56967	26.1771	165.526	0	0	0	116.718	0	56.7081	37.0536	0	0	0	0	4.36883	0	0.173333	49.8925	6.91113	72.8016	0.153639	127.175	0	0	111.869
AAK99413	0	0	0	0	216.688	0	0	0	0	0	0	0	0	79.918	0	220.229	89.0033	0	0	0	0	0	0	0	0	0	0	0	0	0	0	0	102.824	0	0	0	0	0	0	0	0	192.383	0	0	0	0	0	0	0
AAK99414	255.016	159.991	239.489	229.425	57.3976	28.969	0	174.855	0	45.6223	208.846	46.4533	159.4	11.0903	0	64.749	136.072	0	18.5153	0	0	0	70.9069	35.4466	17.9317	41.0834	201.846	0	0	0	189.806	0	71.3451	54.6981	0	0	0	0	15.2391	0	0.155238	66.1261	24.4835	84.2093	0	137.195	0	0	176.076
AAK99415	243.577	126.795	189.149	144.428	44.7067	9.17519	0	112.577	0	9.91079	133.648	23.48	137.17	10.7117	0	44.1117	92.9383	0	12.3004	0	0	0	72.732	10.281	8.25132	12.625	196.813	0	0	0	191.671	0	52.3495	51.2035	0	0	0	0	6.28998	0	0	48.7911	9.23572	38.9242	0	91.4804	0	0	97.6873
AAK99416	169.519	0	23.8347	0	475.107	19.1072	0	0	0	0	0	0	119.833	59.1392	0	523.111	182.951	0	0	0	0	0	186.237	0	78.3557	0	171.483	0	0	0	244.839	0	253.632	170.809	0	0	0	0	0	0	0	568.014	76.9331	0	0	0	0	0	0
AAK99417	79.4738	60.7916	169.454	32.1503	103.95	47.4648	35.1023	94.4646	245.669	55.9797	84.9358	999.1	66.9264	24.1448	41.6311	48.0275	53.9688	25.3091	277.973	52.5845	38.2864	113.635	58.0591	70.9678	95.4643	10.0986	106.105	22.0124	42.2547	73.4032	51.9514	59.8743	487.854	76.4889	103.494	221.875	64.8072	92.5466	67.9131	40.8328	222.852	43.8154	41.8057	15.0614	73.3124	117.859	29.0498	200.544	57.0857
AAK99418	89.8661	69.5475	244.287	45.0797	146.812	62.4605	65.5786	132.271	307.593	83.9553	113.19	1699.83	81.0108	27.4909	87.6736	59.887	53.2216	54.2332	353.315	87.3786	57.5211	134.227	56.2521	92.2017	150.003	7.95883	85.4617	39.3774	48.5341	83.5143	61.1289	90.6469	429.767	86.7998	134.18	293.454	88.4545	81.3236	80.9927	54.0853	192.207	54.8784	64.603	18.0739	70.398	129.36	46.4215	235.082	89.5641
AAK99419	90.727	225.051	219.494	25.0268	466.633	27349.9	2251.51	37.1273	213.557	564.654	41.8751	430.576	135.024	42.9712	1462.81	168.12	60.1093	117.28	204.161	1106.08	2670.69	238.762	221.894	461.107	21179.5	6.90432	104.844	123.856	88.084	261.576	144.256	161.303	675.735	209.85	248.424	193.335	175.342	262.992	256.018	122.046	207.442	106.532	25022.7	30.7553	149.53	76.2337	72.007	493.522	34.0984
AAK99420	13.3	71.1039	31.3791	2.17986	91.2094	405.998	55.4062	4.0383	7.37054	36.3731	6.25673	182.337	16.7638	1.66219	39.7044	37.1296	10.9386	12.0957	167.073	70.9418	44.5263	22.2751	21.5156	32.7629	537.71	12.5644	10.0906	14.2464	6.50144	23.4804	12.9498	13.1552	108.874	20.4035	49.8846	51.8078	14.3457	18.2197	23.8861	6.60702	12.105	26.703	411.773	11.7267	14.4906	31.2141	7.56236	8.90472	5.03123
AAK99421	12.3354	55.4336	26.9206	10.5609	27.2873	81.8024	42.6873	11.2613	4.59694	7.14475	13.1326	52.8192	8.48608	0.77752	20.2609	13.6347	16.9246	55.7382	72.7542	52.1468	26.3297	47.6088	34.8197	7.54173	160.706	17.1279	9.54861	67.2372	4.71906	47.4483	8.8229	6.33728	140.961	28.8875	22.6052	46.2979	15.3946	11.4035	2.30101	3.99395	10.5074	11.524	97.0313	12.1897	6.31255	40.8827	3.7814	5.71248	11.4535
AAK99422	17.1856	123.591	31.4213	26.4735	35.4631	41.777	58.8513	22.7595	7.74485	17.4714	25.9308	99.4302	18.3663	2.6199	36.3374	19.1489	37.6483	93.1443	128.289	64.8686	45.5773	98.6807	57.1446	32.1633	94.5624	40.9581	11.9358	61.3645	7.52314	108.019	14.6428	12.0796	122.872	46.5	20.9249	64.8705	24.1881	21.2413	2.64539	5.45757	18.8448	19.8821	59.8631	26.1681	12.8681	49.6573	8.1674	10.8144	21.1981
AAK99423	34.1096	55.8004	57.5201	21.6887	52.2621	309.624	62.8009	19.9708	15.2037	73.4815	20.4256	175.838	23.4479	4.66685	28.4378	31.349	29.169	80.3963	91.0503	132.722	66.7193	80.021	36.8913	66.9498	524.506	12.6707	20.7613	43.9588	17.0977	71.2527	20.5827	20.9146	117.638	27.3707	46.18	88.7016	43.0821	26.364	28.6197	11.2757	24.8553	28.5547	306.927	13.9611	14.2228	35.8502	13.1489	16.1962	20.0838
AAK99424	20.581	28.1826	19.5001	16.9963	17.5105	86.6883	15.8117	12.0563	18.24	5.65179	11.5449	41.8227	10.7695	2.32145	40.1298	11.7843	20.4107	11.8009	16.9796	58.272	10.1894	43.8529	35.4534	5.85593	39.5804	11.6105	20.4443	11.6912	19.7586	33.4146	24.3561	13.1771	62.8804	25.9375	15.1257	36.2632	6.99382	8.2997	5.50726	13.972	7.66873	7.88783	92.6245	12.4509	12.5216	40.3821	25.3023	15.8402	13.8316
AAK99425	18.8478	13.2223	22.5253	8.86006	28.3713	94.4548	41.2129	7.85612	33.8914	7.63843	7.10025	44.1527	34.846	8.59851	34.2318	19.0144	53.2001	11.3766	40.8525	64.0762	15.9351	28.9464	37.3932	6.54143	51.2662	22.6969	41.0655	2.68878	32.6011	23.753	23.1388	14.8969	49.1688	24.8346	39.4248	78.2227	8.00307	14.6022	8.97158	15.424	17.3583	15.6809	64.3174	17.9739	11.1899	35.0849	51.111	30.5632	6.36206
AAK99426	13.0949	36.9897	13.434	16.6815	10.0567	42.8556	13.647	14.6779	14.5604	7.28279	12.4043	45.8184	10.0964	2.59636	40.1298	7.59902	17.009	17.6812	8.27988	47.2322	18.2561	18.2424	28.6513	8.06062	29.8978	9.79638	13.7155	11.6052	13.822	16.3103	17.072	13.9907	22.5976	23.9304	25.9973	38.2952	5.75711	6.22477	5.40208	11.3009	6.43265	7.93796	49.1733	12.5706	13.975	26.6409	18.5813	13.7573	13.8146
AAK99427	11.3803	24.7113	8.09573	8.18732	3.45804	42.8338	59.4178	5.32236	7.12574	1.47854	6.06616	11.8182	4.74863	2.14264	37.3194	1.36677	14.4168	10.0403	5.45353	17.9629	47.65	9.67526	13.4949	1.78286	12.2426	10.1804	13.5679	8.79388	9.934	8.47487	19.6263	4.75617	10.3379	14.6977	11.0522	17.3602	2.11891	2.72902	2.01205	6.72607	1.32713	1.85606	41.8099	8.25794	13.2013	8.19631	13.5579	12.3259	6.53955
AAK99428	14.4061	36.0176	12.2289	8.22779	2.63466	56.4983	55.2208	6.38355	8.39275	1.92533	6.31098	12.648	4.8539	3.46012	48.2133	2.85236	8.89265	9.743	2.43882	17.8511	37.4881	11.0625	17.6018	1.46803	16.3982	5.90161	9.53375	9.23853	16.4536	14.7387	17.0248	6.91693	10.2735	15.3749	11.8987	24.5162	2.35345	2.26003	1.77735	13.2491	2.49121	2.91238	49.3402	10.293	19.4838	8.95983	22.2007	11.9504	6.99119
AAK99429	38.4556	0	0	0	163.592	18.4216	0	0	37.4559	0	0	0	19.2555	6.51085	37.8322	38.7954	0	25.1462	0	377.682	105.666	0	0	0	25.1814	0	48.6263	17.8294	0	0	47.2107	0	0	18.2977	0	129.675	0	43.0347	0	0	41.8559	34.6603	74.1725	0	55.6507	0	0	138.666	0
AAK99430	653.37	706.202	603.829	1016.24	453.374	165.348	217.84	843.078	788.778	357.02	828.224	918.664	672.569	1408.38	143.103	466.235	747.736	503.307	266.987	190.169	267.381	459.796	646.97	339.915	167.083	288.735	733.546	308.049	451.924	421.552	629.586	740.723	596.622	644.374	758.725	610.759	533.495	863.543	399.188	462.215	1002.04	500.227	165.955	439.647	674.781	621.723	406.861	633.576	767.022
AAK99431	2804.04	572.486	1353.36	152.252	737.964	5575.64	12657.8	167.293	2807.43	893.956	132.913	416.42	833.486	463.24	9310.17	360.495	272.651	1126.77	113.972	2037.75	14945	323.382	410.834	839.059	6921.13	143.182	3454.08	661.543	1674.46	327.315	4422.76	2021.29	1600.17	585.233	622.713	443.725	1255.81	2503.61	884.198	1105.13	2037.37	312.231	5591.21	235.652	2723.25	623.227	1713.25	4026.07	231.184
AAK99432	63.7904	138.095	87.293	68.8154	90.4559	16.9325	90.2726	30.3011	87.5497	33.1506	34.5823	132.418	136.614	107.637	248.308	63.5183	33.4389	204.41	13.4781	33.2236	135.064	71.4623	145.638	37.6379	20.7951	9.51075	57.825	85.7818	33.8824	85.7546	55.9381	88.1963	49.1671	81.4653	31.9142	151.784	49.5411	66.7507	66.6437	35.2536	79.9506	66.4051	16.2452	31.382	167.576	53.4609	39.5684	64.6478	38.7769
AAK99433	48.1617	205.104	66.4042	124.181	49.7377	12.1265	103.669	41.1945	56.208	31.445	60.8604	138.803	91.1985	51.1749	244.819	42.5274	53.529	393.814	31.5196	24.7566	130.863	117.704	144.907	32.0221	14.4691	58.1006	45.3559	324.449	33.5578	129.644	37.2669	87.9872	90.0333	92.6849	37.1893	141.787	29.5063	33.9704	25.4881	20.4452	44.1311	42.8477	11.5858	48.9804	111.556	57.7549	34.2765	48.6751	63.7786
AAK99434	47.5796	62.708	64.9608	56.5373	47.3989	5.19318	168.145	17.0314	60.1282	57.6819	23.3854	98.0024	83.0825	57.8449	300.995	34.633	32.0447	115.26	10.455	43.6237	216.792	47.5204	59.5896	59.4425	5.91568	11.7856	30.0056	52.4963	19.7254	52.0272	29.9454	60.594	29.3612	32.5257	53.2266	167.549	36.7085	40.6079	30.6225	15.6177	48.8368	44.838	7.55075	21.6218	73.2122	51.0111	25.8551	39.9263	27.1994
AAK99435	9.85746	54.9383	27.2922	89.6905	5.73101	11.6478	395.627	30.4905	13.2817	5.62618	32.8729	6.10568	15.4656	148.536	698.877	6.29823	13.2627	350.365	2.64531	25.0099	322.021	31.5397	27.6155	4.81817	19.1493	22.6332	10.6364	268.123	10.9222	38.6616	12.5051	13.786	18.108	25.1714	40.2076	119.664	16.6262	15.8114	3.0499	7.42817	15.3783	4.73845	11.4077	30.7211	18.2277	6.95753	8.22056	13.8534	32.0814
AAK99436	14.7613	40.7188	39.6606	65.5211	5.8609	31.1132	351.89	26.9953	22.2586	2.75691	27.2332	5.64389	19.6005	106.17	813.015	5.34999	13.8422	394.677	3.19103	45.9085	301.849	25.735	26.4993	1.99391	48.9024	10.0993	17.3104	366.02	9.24685	29.7209	16.6453	20.925	17.1504	26.3776	59.8381	152.277	16.4473	19.0886	3.49584	10.9054	21.66	4.92757	34.1656	11.0703	29.1151	8.93032	10.4449	22.9894	27.0693
AAK99437	12.9216	25.7509	45.2988	48.2563	6.84059	34.9385	408.703	18.7685	19.0183	1.56685	17.3771	3.77947	21.8545	80.7021	979.677	5.79367	6.32191	190.894	1.01138	31.0215	332.96	15.4349	21.3239	1.72741	55.4682	2.69713	14.5236	123.546	12.0714	17.9622	19.3886	26.4307	15.8244	17.4884	58.562	184.94	21.5302	16.2276	3.37604	13.6193	22.0338	3.31272	27.969	11.1986	24.7939	10.4231	12.7351	22.7791	17.7455
AAK99438	16.9463	33.9447	54.1643	105.701	6.81785	39.2678	328.077	40.9301	24.3107	1.928	36.3027	4.61085	19.7333	43.4561	953.766	4.50592	6.74849	539.914	2.64397	47.0916	250.748	23.7059	30.0258	2.07447	65.0318	56.7599	13.5546	782.766	13.1	27.7831	17.4176	25.7583	17.8204	31.378	50.9039	181.62	25.9842	19.2582	2.27611	16.5375	24.4499	5.20966	40.5403	17.3037	24.587	10.3317	11.503	24.7777	38.142
AAK99439	20.5036	19.9699	58.2868	62.9877	10.3313	67.1326	451.879	23.7305	23.8484	3.82051	19.0797	6.26774	26.3143	33.9747	1208.71	2.81153	2.19134	237.774	1.40228	60.6069	376.322	19.7191	23.5463	3.06868	105.845	7.47917	23.5603	116.29	12.4555	20.3092	24.4385	23.8627	11.8142	22.3534	71.7234	206.747	23.0755	23.8362	3.61332	13.7653	23.3999	6.17198	71.415	8.53465	36.6814	3.61291	11.5451	35.5588	18.7807
AAK99440	20.3802	22.1734	54.2258	70.2845	12.6854	38.2293	473.916	32.5487	38.3427	3.59256	29.3421	7.47442	28.466	34.5643	2358.7	6.92559	6.29753	403.634	4.31776	47.9329	404.771	22.816	18.6023	4.07334	52.117	11.7545	21.5929	253.432	20.3444	21.7272	27.6539	42.7078	11.8226	16.128	62.7113	173.617	32.8615	36.6113	4.64627	20.3501	34.4409	5.87803	40.3435	15.3479	53.191	11.0318	22.2005	45.4618	33.7328
AAK99441	22.7282	14.0913	55.934	67.0103	15.1391	58.4492	496.697	28.3583	38.0121	8.04666	28.3497	9.95632	29.9485	39.0193	2277.75	8.90009	4.93808	383.022	2.70855	65.3504	409.769	14.6972	11.9685	7.98332	77.9388	16.3858	24.6553	238.483	27.4831	13.2509	30.2891	59.279	5.071	15.2255	71.1559	230.931	29.8517	34.4705	6.60032	30.6218	37.7578	7.54713	60.5653	12.7444	57.8475	16.2831	27.3768	46.2864	28.2143
AAK99442	472.54	230.546	373.399	272.04	205.677	3679.9	1115.44	77.5333	714.9	352.812	52.9811	263.227	259.186	446.674	835.017	192.541	76.2965	490.518	40.0867	544.918	956.227	142.439	259.668	334.725	4306.76	91.1416	476.907	297.934	397.682	150.441	767.54	336.769	346.081	234.631	160.695	183.035	800.105	1267.28	280.851	423.873	1173.37	259.054	3546.29	145.675	824.885	214.508	432.211	994.416	112.13
AAK99443	16.0093	37.3699	15.0331	15.9175	113.589	17.5292	12.7701	30.2072	12.8087	16.4602	29.4009	21.2489	16.0324	230.396	34.8745	212.845	14.6861	24.6758	10.9323	25.2694	15.7106	17.1232	12.7125	11.0712	2.24639	417.109	17.6407	8.48286	12.5772	22.7797	15.0916	8.32266	16.9666	15.2349	40.8128	38.5603	17.6217	14.3965	6.25059	5.32234	13.3798	291.06	15.4393	241.001	14.8935	12.1067	13.9794	11.7359	30.3167
AAK99444	19.506	25.0874	17.9323	18.0842	123.193	43.1264	25.8959	34.5545	16.4414	12.5636	31.7547	20.1366	21.4123	376.221	60.5216	220.246	16.5174	19.296	7.54983	46.0513	28.8603	35.4303	16.347	12.8345	37.8273	332.376	20.4909	35.4791	12.8357	30.1694	21.1838	10.9205	15.9018	14.9928	51.0019	25.2982	35.2008	23.9276	10.6776	10.6417	20.8225	276.155	44.1345	183.303	22.0757	34.0408	16.21	29.5496	30.1777
AAK99445	19.4306	27.181	18.9173	13.9015	119.459	50.6715	43.2372	23.5184	25.4186	12.5555	20.5345	14.8728	23.5084	428.843	115.501	152.738	15.535	23.0286	3.17946	59.8873	41.2076	11.4999	10.9866	9.97846	28.3019	61.4301	22.9156	12.539	16.9269	11.6229	24.3585	12.1737	13.3935	9.23032	69.8049	30.47	34.6768	25.2092	7.11644	10.9518	22.5242	182.886	56.3684	44.0645	27.9206	17.7761	17.3178	41.3638	26.0413
AAK99446	8079.81	3293.69	5403.22	1279.01	3700.91	3817.88	4414.15	996.869	11007.7	2035.8	732.555	4613.27	4189.58	1299.72	6557.39	2209.86	2219.84	3187.81	649.83	1834.65	5190.93	1954.1	3481.45	1955.04	3381.27	1397.94	7944.62	2258.27	5319.29	1859.47	10264.2	4204.48	8480.18	3150.14	2559.72	1899.11	6835.1	10727.8	2489.59	5014.03	9202.59	1869.88	3494.55	2220.51	9730.06	6128.3	5320.59	13401.1	1184.19
AAK99447	800.517	259.507	643.359	101.141	2692.86	110.995	231.693	67.5555	1091.93	354.847	43.5732	1599.06	757.616	453.466	605.007	1303.22	142.236	577.95	389.207	457.694	285.624	208.027	245.579	468.507	74.1511	47.7278	679.818	242.317	540.348	236.77	509.564	490.025	1846.32	222.57	381.95	452.346	999.33	825.653	324.491	582.655	746.625	1140.29	105.007	176.832	709.278	458.476	539.371	919.101	39.498
AAK99448	20.9661	48.2406	10.8654	21.0016	36.0017	9.41482	142.639	10.5415	20.9685	2.14347	12.39	23.0419	14.5425	4.84692	16.8231	19.1369	12.2303	65.6334	13.2381	101.664	169.444	16.4448	17.1283	1.74229	8.30714	5.25651	15.6074	41.8695	2.56232	18.0327	28.3043	3.29271	40.3588	13.4688	135.66	84.242	5.52614	6.9936	2.10668	2.64382	6.83045	23.756	12.4415	10.6849	29.508	20.3683	3.56827	30.016	19.1617
AAK99449	34.6992	22.2633	59.3217	4.69073	39.6906	7.85197	6.48259	0	1.32415	1.57104	0.962131	13.9137	1.4638	4.87098	14.512	20.7145	2.34486	21.3028	2.98069	22.3033	133.416	12.7771	2.93472	1.40596	10.5911	0	40.8312	52.1652	11.759	8.79587	3.33932	10.4419	67.6514	3.74678	44.2028	32.3104	8.89801	0.564358	1.508	16.9893	4.32761	20.6684	4.26975	32.0019	8.07614	6.16705	13.8681	15.0582	1.69102
AAK99450	7.94632	38.2478	18.9936	8.09345	27.6067	2.53771	13.4453	3.13966	7.73974	0.498394	2.77968	1.709	31.1679	7.41817	20.8466	8.68458	12.1492	115.469	7.33027	250.387	4.85211	8.64446	0	0.995906	10.4068	0	8.03837	79.8243	0.647399	7.89011	8.94248	2.835	50.5289	1.89049	22.5085	31.2614	6.70139	14.8209	0.546354	2.9353	10.0904	9.54942	0	6.49909	12.1383	0	1.50609	5.14293	1.93719
AAK99451	155.539	92.028	202.106	130.303	91.7016	219.859	77.7163	264.557	118.536	125.97	164.382	77.8142	144.961	49.9864	54.7714	54.323	70.2246	76.2235	32.7406	126.872	80.951	30.5944	59.9585	226.924	243.117	115.21	186.996	47.9144	100.696	28.8277	165.426	83.8704	1202.92	80.6304	144.296	176.002	82.7523	132.005	109.885	96.8634	110.873	44.5341	193.457	34.8697	96.5977	22.1037	98.3317	127.208	207.087
AAK99452	14.7958	32.4112	16.5126	265.383	21.0116	28.1424	16.7881	155.888	26.968	10.399	144.729	10.3606	13.0739	479.182	32.3228	19.2619	15.3694	53.924	5.52884	59.0337	21.3241	44.4861	12.9169	9.18313	23.3665	21.4595	16.9482	43.6813	7.07309	38.5643	17.0959	5.30975	83.9372	13.5107	91.7095	61.9987	14.9634	21.0014	8.39271	7.13724	20.2485	16.7087	30.3216	22.3946	73.4189	11.189	7.918	31.6249	129.335
AAK99453	37.902	43.7924	44.4616	158.024	55.8083	121.668	53.9553	112.446	85.9573	24.0529	101.175	40.5711	39.6373	701.913	58.8895	59.4013	33.3581	44.264	12.6671	26.0984	50.2152	41.4557	35.823	26.2402	116.493	70.9393	37.6337	65.6222	44.8491	48.1187	49.9651	43.5906	91.3053	41.3924	101.735	87.7205	36.5426	57.284	22.7326	47.1167	45.2113	57.0784	122.201	48.2596	91.0786	35.5374	45.0106	116.536	92.4677
AAK99454	305.284	69.8535	182.878	111.275	145.445	52.2552	155.861	133.747	319.483	228.059	107.055	188.336	199.77	54.9104	203.701	189.273	121.379	193.516	15.5007	73.1588	175.771	84.7351	106.222	234.028	53.2419	85.3848	334.875	218.691	6.1717	59.0454	400.827	6.91873	92.0574	111.978	259.207	178.81	172.605	181.132	93.1269	6.04421	170.674	208.835	53.574	108.652	214.865	93.186	8.32743	423.041	110.251
AAK99455	176.293	108.85	157.998	145.612	100.716	54.863	90.0501	173.701	155.828	53.506	148.798	131.394	102.544	25.4003	94.1923	134.424	153.166	101.901	9.12316	125.869	106.332	123.756	121.404	53.6303	55.5202	63.712	206.375	98.3367	90.6086	102.579	200.895	104.319	100.087	111.161	150.307	156.59	138.788	138.238	59.7042	73.0858	150.282	143.81	64.7856	59.7999	146.169	115.216	94.2689	175.408	161.845
AAK99456	198.597	2083.16	195.031	493.494	651.893	383.038	200.396	1061.65	302.069	3434.42	1394.6	993.038	456.124	363.92	273.133	1065.71	2040.08	635.408	79.1344	151.211	242.163	2064.86	1374.81	2966.77	207.808	267.562	234.684	715.965	345.761	2312.08	202.437	1705.11	619.936	1673.04	910.972	501.922	722.715	819.723	1629.62	351.149	852.728	1065.23	366.606	307.135	359.972	729.381	341.046	339.752	756.667
AAK99457	113.883	26.9266	185.575	68.2445	47.8311	17.3187	5.13845	102.358	155.819	34.013	76.3856	33.2165	74.9448	22.2752	17.0722	28.4487	41.1247	35.4609	16.0082	76.34	17.8812	25.4022	41.3168	31.8759	34.5636	45.8438	108.07	24.4724	34.992	29.6154	67.2419	26.1578	42.9128	58.8315	108.141	108.501	55.712	79.2979	25.0562	49.8396	88.1438	26.5894	20.9195	38.4705	53.3651	15.3104	31.4516	122.342	110.39
AAK99458	110.249	33.002	113.597	82.2316	68.3496	26.8111	11.7559	143.468	204.662	68.3615	108.018	46.4468	82.383	33.5432	25.6321	36.7499	30.0976	32.8121	10.1965	112.543	21.2122	48.9065	32.8267	68.3918	54.6581	64.2032	150.573	20.5804	70.2849	43.8356	75.5231	55.566	26.5898	43.6194	109.882	91.1113	66.8056	99.0795	45.1829	81.2719	94.7901	39.1385	27.4533	44.114	90.5373	26.2709	66.6653	133.296	152.617
AAK99459	988.069	1636.71	1314.01	1234.97	925.068	369.467	329.994	1647.06	1642.43	1302.38	1130.82	1992.08	753.98	676.743	358.763	921.917	1298.63	631.391	727.325	356.747	459.727	890.927	1766.43	1246.17	245.564	1208.77	1007.07	467.823	1989.68	930.722	992.343	1034.12	1958.58	1698.29	564.147	489.946	802.164	1406.66	1899.41	2131.23	1384.69	932.117	384.089	854.728	1519.22	1675.51	2078.76	1366.75	1527.27
AAK99460	1139.97	918.452	1411.86	1045.63	754.958	471.697	892.771	1309.69	1534.73	1026.69	944.395	1504.35	975.82	1960.36	910.086	665.373	942.175	970.229	250.229	569.875	844.875	1357.31	1384.27	1076.76	709.828	445.761	1176.45	376.402	1340.6	1521.07	1182.03	1314.87	1451.3	1806.52	902.591	746.924	765.025	1393.53	1326.55	1192.76	1349.24	687.559	489.817	440.656	1619.03	1009.55	1293.16	1411.74	1020.78
AAK99461	336.228	1053.45	318.694	846.73	328.812	175.258	162.17	825.438	244.674	104.714	743.541	192.167	417.987	385.4	152.081	393.783	363.981	178.583	725.978	126.52	47.1964	233.458	690.855	104.621	268.25	899.449	186.351	167.235	115.869	387.572	433.335	162.147	207.519	519.788	192.667	217.199	183.701	402.213	153.054	169.026	365.957	457.933	300.65	382.626	369.121	771.562	102.548	357.323	564.35
AAK99462	216.637	418.048	373.726	784.101	306.127	97.46	38.2492	784.712	159.63	206.294	727.499	320.876	152.807	275.582	88.9565	353.483	221.197	243.079	94.7867	157.261	151.836	329.818	319.996	182.03	135.69	76.6756	201.996	275.994	158.387	374.563	113.321	254.853	463.175	240.219	320.16	444.66	155.979	124.379	240.911	180.367	135.324	373.534	87.2026	212.132	167.202	877.544	154.242	106.594	633.755
AAK99463	158.19	165.903	126.574	318.161	155.194	112.327	138.887	374.762	146.916	154.956	363.211	275.353	230.297	209.284	204.403	200.897	204.956	150.801	44.6009	94.0787	129.257	164.055	205.122	136.354	107.517	126.304	170.668	88.4489	142.455	147.442	136.399	238.033	178.444	147.264	279.283	305.27	85.8934	100.856	213.308	175.407	111.163	221.217	114.239	196.844	159.579	231.399	136.166	121.773	318.563
AAK99464	56.4968	80.362	44.7094	172.823	63.2518	41.3274	32.166	190.818	42.8513	35.0159	206.309	89.4553	121.375	30.3118	67.9739	108.697	83.6941	100.096	50.132	54.8308	44.7536	64.8559	72.7377	26.9832	46.3688	46.6128	61.399	99.8202	55.981	74.125	44.8726	103.778	81.7214	48.6782	176.467	154.468	35.1196	34.6024	23.425	47.8869	39.3675	104.938	51.3558	71.4307	86.5465	107.966	51.4417	34.7299	194.591
AAK99465	45.1183	45.5458	39.1878	107.254	64.4642	35.4342	29.8991	115.049	41.4437	26.7732	132.071	88.2044	119.517	22.4537	59.2947	92.3295	66.5997	56.0573	29.9822	76.0952	33.8752	49.5698	56.1921	25.301	39.5791	26.5372	58.4585	21.1169	53.2336	53.4274	40.5705	101.162	63.15	29.9818	164.128	157.049	40.9574	35.2573	24.0165	45.7675	37.4598	103.77	43.9245	57.7121	63.6818	106.179	50.14	30.2062	109.574
AAK99466	64.551	74.9379	55.2217	198.367	91.2094	32.515	29.3327	231.736	47.9085	27.7868	251.553	97.5895	146.74	24.1773	57.7518	113.702	107.283	127.455	26.4224	88.9587	32.7646	110.143	83.9211	23.1064	34.536	101.592	67.3865	74.2091	50.8906	108.864	51.3769	108.285	100.125	58.7009	215.127	212.644	50.4208	42.2133	23.7442	45.7409	55.7827	122.106	36.0467	100.506	80.3065	156.764	43.1576	37.9087	228.837
AAK99467	93.7935	79.7591	102.4	224.453	104.172	81.3605	44.2646	307	68.0226	84.6638	295.198	120.64	195.727	34.8289	67.833	131.96	88.8319	212.395	76.6581	120.126	51.5443	94.8964	80.8234	74.4858	68.0573	121.434	93.4696	156.08	106.32	90.4243	70.6444	199.148	95.6409	54.8808	289.516	294.052	79.2935	59.0056	65.8827	111.58	68.8397	134.436	79.2081	98.8627	127.417	127.289	98.8781	57.5165	274.664
AAK99468	111.087	51.6887	81.4519	92.9392	90.0532	29.0507	35.6742	174.862	161.608	43.0306	143.044	27.7187	122.172	43.884	113.746	45.4563	36.9146	207.665	29.2309	181.603	32.7041	29.7038	30.2436	28.1289	39.8964	168.137	109.937	63.8541	46.2678	37.6697	190.824	80.4373	200.62	31.5522	60.6845	63.0688	60.4855	136.682	33.3765	41.4531	99.935	35.3496	37.4412	145.578	192.199	60.0049	40.6051	234.868	191.089
AAK99469	434.411	261.375	305.522	307.559	394.102	294.442	1048.45	243.449	719.58	357.737	238.257	570.371	456.89	520.029	537.539	471.936	295.324	524.741	211.192	243.337	1009.33	399.733	408.236	370.715	172.126	402.258	447.327	411.413	413.476	380.873	468.952	596.474	371.44	355.311	334.64	288.822	502.082	799.305	267.782	330.645	761.694	510.928	284.833	346.108	770.926	713.238	412.748	601.405	276.848
AAK99470	385.954	1078.64	439.595	755.16	403.371	417.849	1558.23	558.339	607.641	204.615	567.793	609.107	508.856	565.103	781.623	502.013	840.669	1326.53	312.914	286.42	1330.27	1309.57	1067.73	216.98	315.008	343.439	416.737	1110.93	354.984	1393.36	471.888	453.302	1083.7	953.841	383.119	278.188	523.794	820.897	239.533	258.195	761.093	524.66	444.93	458.242	680.071	710.501	365.257	599.912	600.088
AAK99471	499.798	683.616	485.246	645.312	455.737	725.494	1738.09	459.725	731.007	744.681	483.516	856.214	462.559	781.044	1040.53	505.87	455.479	808.57	219.2	452.833	1652.25	676.869	579.484	948.134	576.332	156.434	438.364	744.926	402.728	667.657	397.038	521.309	602.372	515.908	590.639	401.695	677.418	801.784	551.639	383.376	704.634	543.7	703.538	323.774	654.021	800.593	404.817	632.535	469.933
AAK99472	35.427	248.141	45.4308	96.5992	324.929	2871.42	739.131	99.2432	45.3171	92.4363	100.034	80.0907	56.7254	42.0947	498.76	315.913	171.566	115.643	11.4665	227.832	599.662	166.067	218.891	90.3725	3220	54.6403	38.9177	89.1396	233.55	130.351	55.4712	186.267	74.9521	122.702	185.637	238.262	38.4969	46.5706	190.682	220.868	41.1967	260.355	2916.07	72.8275	71.9266	106.371	235.879	56.126	98.323
AAK99473	5.7848	111.908	9.17612	17.1401	199.287	325.28	58.0874	11.4697	9.01507	35.1081	11.6263	32.3564	14.4302	7.48536	55.0477	268.771	40.9097	23.2005	6.35067	42.8688	48.1673	55.4864	72.0267	32.1507	259.925	1.97586	8.83092	21.8465	31.157	44.959	12.1376	24.676	90.9575	36.8334	19.3055	47.5254	7.16053	8.94538	45.2554	20.6071	9.27274	238.132	315.254	7.7692	7.9148	18.453	28.8256	14.0034	9.30765
AAK99474	318.467	290.318	265.455	373.874	153.006	123.914	185.966	354.407	349.548	283.202	315.193	363.897	202.798	477.944	313.137	226.938	345.646	197.955	74.0325	177.846	162.794	319.496	353.649	257.678	118.019	325.272	364.124	133.174	457.082	333.224	377.473	392.553	313.304	343.838	226.17	257.244	256.646	279.073	251.745	599.437	277.597	246.139	120.468	248.002	322.117	357.972	429.061	428.485	299.649
AAK99475	553.962	471.519	504.903	686.24	277.737	217.233	202.163	682.061	586.585	455.783	550.904	444.267	627.413	749.483	187.925	351.629	573.229	614.507	45.0954	318.032	208.993	431.667	590.763	365.332	137.335	584.359	620.533	545.581	743.881	496.715	562.023	777.868	361.071	543.913	646.63	463.69	302.429	541.007	369.213	880.378	580.587	357.64	204.029	511.475	703.583	615.422	681.518	431.934	586.09
AAK99476	967.437	290.163	1035.6	453.498	412.939	816.782	1127.42	912.088	1029.08	277.913	753.343	428.591	568.053	302.072	648.997	340.756	390.952	318.674	138.41	961.646	1366.2	315.225	338.38	265.583	647.505	461.782	1028.17	253.765	402.192	304.781	958.628	333.849	631.577	442.179	720.712	843.846	561.228	781.109	294.049	387.345	743.804	344.815	784.128	411.129	686.565	485.294	431.174	1148.79	761.828
AAK99477	916.11	738.56	768.915	1090.32	386.099	769.653	2321.5	2118.03	1013.36	347.167	1698.03	457.891	550.736	331.405	1480.18	338.579	738.501	720.634	160.58	1034.27	2569.67	554.16	769.967	306.291	605.556	388.69	981.649	474.517	387.779	498.707	931.439	338.628	937.772	917.948	843.423	953.044	642.86	702.247	336.796	372.895	727.041	329.72	783.383	336.775	658.392	407.11	391.597	1341.42	1734.29
AAK99478	2168.48	2185.57	1449.38	622.964	2726.35	805.97	1801.97	317.407	3158.07	2845.53	249.875	2969.5	2005.06	1337.75	1269.33	1446.1	650.603	2120.84	1119.67	821.351	1741.39	536.774	1580.42	2758.97	610.581	2144.67	2243.6	1308.78	1827.59	631.694	2664.72	2720.41	2010.2	1675.91	920.272	1251.68	2142.28	4550.94	3018.52	1660.09	3991.72	1171.07	761.774	1413.59	5370.14	887.457	1761.19	3171.76	509.13
AAK99479	410.871	193.119	438.244	399.101	210.376	82.3992	214.316	455.441	341.171	269.002	547.962	131.06	294.992	109.614	109.994	262.86	231.67	335.73	136.907	216.929	228.444	342.525	170.537	316.167	90.6204	298.656	379.05	479.59	120.584	353.427	378.43	111.802	258.529	187.314	172.746	369.11	243.849	341.237	123.052	109.172	325.933	294.424	86.336	312.801	277.776	223.5	138.705	323.354	353.672
AAK99480	268.067	156.8	265.111	290.02	151.572	105.563	187.174	334.893	296.301	118.362	374.677	179.302	216.579	131.232	154.605	202.9	206.178	241.182	21.3515	279.514	201.568	233.152	156.422	112.398	97.5405	51.3114	291.155	245.314	184.971	238.366	308.259	164.881	227.029	148.367	299.914	424.831	177.225	245.95	116.11	181.028	236.744	206.846	101.743	129.627	246.621	222.638	181.292	292.469	266.094
AAK99481	199.51	81.4049	237.573	162.989	115.969	52.2354	116.58	173.37	199.963	33.4999	181.437	98.9951	109.441	41.8097	120.566	183.506	116.85	59.3142	67.9766	206.132	154.672	93.1818	76.5956	33.0167	57.1856	12.8406	162.531	25.9492	44.105	103.121	139.199	42.9656	89.9961	55.3278	247.644	322.143	117.631	140.385	31.2499	43.4163	119.997	165.425	62.8168	87.6049	188.988	173.68	49.3817	168.895	148.383
AAK99482	374.342	202.714	310.517	397.924	145.454	159.254	230.563	468.06	407.063	128.489	512.397	201.029	414.27	92.7234	167.332	239.742	311.177	255.894	24.119	323.183	213.146	188.496	164.077	110.989	131.944	76.7047	439.193	214.803	172.762	187.011	391.703	161.733	235.977	157.172	392.878	464.708	262.686	351.918	98.175	143.637	371.468	216.68	168.507	144.919	383.76	274.208	180.182	392.065	326.822
AAK99483	350.326	634.226	404.835	674.076	210.176	142.435	108.896	1144.15	375.173	429.21	900.974	413.972	201.41	207.244	97.9276	204.954	1036.34	290.474	259.929	169.082	132.042	388.037	845.308	432.823	145.394	304.608	367.947	283.072	209.002	394.124	303.007	224.193	1227.73	1167.85	311.369	350.851	319.832	289.409	290.149	158.332	356.084	208.825	136.754	227.227	241.947	178.456	211.514	354.412	986.254
AAK99484	9.31325	35.3899	11.1304	23.7142	15.8476	4.46138	85.0944	25.2326	11.3389	4.38096	27.6916	2.40358	0	12.2742	109.947	21.14	8.5435	30.4497	2.34306	11.4335	8.53017	14.3033	18.6363	7.00334	24.3939	0	7.06585	17.2718	2.27629	22.5405	5.71679	7.97443	39.4806	15.5098	0	15.7024	8.56819	0	0.960508	0	0	28.5399	8.98162	3.60809	6.73879	0	5.29549	7.7498	10.2169
AAK99485	1.8838	17.1801	2.25136	10.233	4.80828	21.6578	53.5488	7.65573	18.3483	4.25348	10.5435	4.86175	11.3191	8.68952	14.8261	19.0045	6.91241	11.497	0	46.2532	75.9178	10.126	8.37687	4.24972	19.7367	17.6944	1.90562	27.9487	14.7337	12.6257	16.1888	6.45198	31.9431	19.7195	38.4192	0	3.46619	8.43246	3.10853	13.3605	20.5037	17.658	14.5338	4.86541	9.08708	0	14.9957	16.7206	9.6441
AAK99486	1719.5	6000.24	2901.74	6849.36	4677.63	667.026	60.5328	7086.61	1076.96	11616.2	6057.87	14318.8	2568.47	6683.57	127.67	6000.22	3497.43	1487.71	9623.49	357.388	86.7371	5221.01	3088.14	2403.4	1392.95	274.539	1526.54	1552.98	1105.86	4506.9	1160.44	2680.35	2118.76	3427.02	2354.58	3098.71	2845.23	1691.69	23862.6	1244.55	1871.54	6173.9	681.574	1629.67	1570.93	3453.41	1117.8	729.649	5141.21
AAK99487	1476.96	1004.01	990.468	2237.33	3227.53	124.203	169.214	2124.12	962.047	7934.66	2001.81	10073.1	4009.13	4863.27	388.684	3842.57	1013.69	721.226	237.624	197.045	186.589	612.703	855.107	1410.05	276.902	231.94	1645.5	1036.1	1190.47	437.884	1745	2527.95	418.714	807.767	912.781	1602.88	2250.47	2932.6	14530.8	1343.58	3121.03	4421.16	169.673	5167.48	1911.79	1699.3	1167.11	1041.09	1366.87
AAK99488	412.164	676.616	452.523	1130.92	267.169	77.0752	242.839	697.836	304.286	437.061	724.546	347.145	112.253	220.886	188.89	428.25	599.249	119.239	391.027	312.091	236.771	393.514	1038.15	1229.36	58.6491	206.543	322.266	132.286	155.467	524.807	278.185	134.552	616.137	807.42	353.663	412.34	256.576	256.579	256.762	140.026	209.564	422.29	84.8248	245.179	208.004	627.841	157.355	240.4	821.551
AAK99489	619.928	573.455	870.47	1043.86	257.548	147.518	265.166	547.121	562.59	211.298	674.253	168.523	127.151	158.305	139.582	346.047	572.388	682.473	228.774	314.716	243.661	840.038	619.808	744.267	99.2413	979.322	417.937	678	144.623	1096.81	392.904	134.601	498.942	487.527	306.899	413.194	297.033	288.234	124.878	117.923	251.822	376.081	149.269	591.313	130.66	485.268	166.39	451.684	738.745
AAK99490	506.992	463.604	494.426	765.068	216.885	92.8723	299.764	416.339	554.847	266.879	513.178	257.295	258.532	224.91	174.77	330.206	560.339	334.882	76.7346	276.849	220.665	373.434	431.96	953.419	84.9886	227.947	450.501	274.174	251.996	442.041	712.046	218.791	533.01	253.971	226.098	268.066	386.952	507.676	120.89	208.553	450.948	329.154	113.434	217.367	254.932	393.83	275.36	712.81	577.1
AAK99491	460.866	343.439	532.926	514.394	218.734	167.309	264.54	328.273	505.906	593.33	385.607	298.511	280.286	214.803	183.318	287.131	375.699	381.724	88.2447	286.257	205.81	456.338	342.301	2425.55	148.771	374.779	462.299	523.213	284.103	483.641	587.199	264.392	425.589	319.092	309.071	342.735	455.739	507.799	183.597	229.134	435.458	285.513	189.554	332.514	275.307	391.85	275.079	670.812	393.264
AAK99492	693.913	374.829	619.903	725.803	319.843	190.075	491.293	482.253	735.469	577.215	605.46	367.504	311.48	350.05	499.798	363.35	423.523	382.318	274.752	355.095	497.584	415.036	432.449	1964	166.942	1037.69	814.019	349.017	380.218	404.22	604.919	367.133	499.113	349.362	349.782	365.758	518.566	521.843	209.39	339.027	494.936	405.087	201.163	455.894	393.984	297.257	396.402	825.955	529.872
AAK99493	353.199	270.045	295.607	694.194	313.63	6670.96	1527.17	640.234	650.731	202.177	480.436	165.286	412.303	517.019	452.133	264.02	462.588	500.871	316.895	1000.43	1233.59	236.502	459.354	370.996	5628.06	333.089	370.204	258.458	352.068	354.926	492.383	469.123	807.266	701.588	730.457	624.203	259.367	485.141	172.697	374.901	433.062	271.165	6158.9	476.447	373.596	144.813	358.708	735.355	641.117
AAK99494	506.209	46.9164	444.511	147.758	1076.72	354.866	350.963	106.624	369.787	282.841	91.7768	73.2877	357.02	201.365	431.197	537.15	317.131	285.261	706.658	742.709	294.019	73.477	185.296	843.711	351.685	135.298	611.989	260.456	165.972	87.3469	579.773	145.361	641.157	146.867	545.57	676.541	234.276	371.324	246.392	166.922	329.237	505.212	389.951	196.91	394.567	261.431	179.016	566.776	99.3269
AAK99495	11.5198	2589.72	19.7335	29.3328	419.818	315.285	111.493	40.5741	405.054	1285.01	49.6998	855.745	172.277	197.623	90.6644	679.865	429.753	221.465	170.994	233.821	101.995	236.632	601.054	958.952	191.099	224.825	15.9261	92.5773	94.0414	321.131	16.2639	169.986	26.0451	531.868	181.427	24.6022	36.034	36.9557	964.562	125.447	37.8242	645.954	284.776	403.549	130.403	80.1468	105.676	513.38	36.6491
AAK99496	2299.81	285.607	1486.15	351.479	199.788	1358.95	1496.01	382.924	2076.72	528.441	196.12	117.938	502.244	744.824	617.296	116.851	145.198	376.838	28.1021	456.36	1745.46	218.952	262.482	471.012	1001.73	289.555	2360.71	172.139	1427.63	214.061	2950.2	1204.4	312.485	455.692	290.909	230.648	634.998	965.662	313.095	1538.68	794.991	97.1305	1275.02	201.86	1820.6	93.363	1487.15	2771.73	322.803
AAK99497	109.304	161.607	96.3071	256.903	240.6	49.0684	24.747	294.382	196.065	65.6033	300.348	56.6529	185.162	9.61219	168.887	115.633	108.952	204.558	11.0257	93.2785	41.3278	116.841	176.777	52.0657	30.7351	77.7418	123.883	151.37	65.3466	118.572	116.758	52.0689	141.811	132.458	143.236	157.4	65.6677	75.3792	52.1788	36.4388	382.872	118.359	55.1441	157.696	161.618	128.253	52.5656	123.79	346.927
AAK99498	135.983	79.2251	112.558	96.5386	343.245	61.0615	60.774	112.379	236.119	48.26	119.686	64.8619	240.186	12.0724	307.664	153.324	65.3306	104.498	3.11599	142.548	57.6659	52.6068	109.348	35.6051	34.9754	39.5866	120.592	70.5833	91.4468	41.3133	126.869	70.8108	87.5075	67.7719	285.048	181.851	90.2078	89.5146	51.5735	64.8521	443.458	153.214	69.1785	126.956	169.527	140.494	87.4429	158.603	137.006
AAK99499	143.246	163.81	139.252	255.166	411.212	173.103	105.561	303.669	320.389	1371.76	298.725	149.234	270.917	20.6361	382.696	186.471	120.522	266.208	14.2184	188.021	123.919	168.896	193.87	910.792	90.4355	50.9397	149.298	252.158	118.279	157.552	147.325	73.0581	168.535	178.225	380.875	232.648	180.348	106.777	129.542	88.494	539.434	179.627	172.829	153.391	229.779	169.474	111.984	229.44	337.91
AAK99500	510.101	310.438	545.848	1013.05	289.383	529.678	502.866	1167.1	571.79	200.982	950.47	300.176	401.12	1051.71	559.431	246.654	374.714	361.515	118.48	308.808	511.797	637.594	295.973	179.426	330.306	427.779	554.913	293.849	989.448	626.203	613.727	804.757	393.301	309.954	358.253	372.759	297.252	465.398	214.404	1266.67	454.722	236.706	544.254	534.908	531.744	888.849	973.528	558.37	900.424
AAK99501	101.236	200.435	120.989	209.041	145.322	292.466	309.91	399.818	86.4685	17.9741	347.593	59.2217	97.7425	216.213	3203.38	115.224	93.3452	256.194	573.126	81.5808	213.027	166.641	268.259	21.0814	467.097	1093.94	109.236	153.086	70.0434	208.386	112.175	93.3509	255.294	353.244	91.7627	150.555	70.2111	92.9566	15.8487	54.7704	117.533	102.194	263.354	556.459	113.696	119.351	60.2194	58.7529	187.567
AAK99502	96.336	102.282	116.164	110.128	52.0327	234.553	198.522	220.231	77.306	88.4506	188.245	101.479	110.778	80.0317	2707.99	39.0683	62.2573	95.7762	89.3256	60.2517	140.826	33.639	120.119	88.2282	329.786	35.7148	77.3797	33.5986	35.4243	35.1209	90.7314	38.6582	191.799	119.954	67.1199	89.2127	59.6151	114.672	34.6802	36.2018	123.112	37.3923	239.983	94.6726	131.505	34.2151	41.641	69.2359	124.928
AAK99503	96.0552	89.3286	80.5278	126.406	95.0184	21.9437	83.9976	169.447	69.1742	207.364	156.638	180.954	56.8092	70.1416	895.372	85.9777	58.9613	46.5178	111.583	54.057	73.5052	42.9475	71.5317	211.553	32.5538	66.153	76.1538	26.836	60.0602	46.2775	81.1953	73.2012	118.17	75.5264	79.06	129.921	65.8288	54.4419	130.341	79.1753	43.1915	88.9116	21.7461	67.0433	65.0918	84.3211	66.5295	73.0845	151.993
AAK99504	385.346	507.29	234.859	7.45454	149.451	56.7983	49.0404	5.20526	347.527	78.0844	6.14458	35.1337	123.136	68.0041	90.7245	145.09	193.366	88.0608	85.0702	156.343	88.4877	256.284	403.247	76.777	21.5668	0	494.204	67.1885	86.9394	248.54	175.214	68.6223	390.936	324.917	104.487	133.273	202.005	135.144	51.6308	51.5843	148.171	118.74	40.2329	93.5712	272.205	33.2091	94.884	258.231	7.22629
AAK99505	187.936	99.4283	104.082	157.045	80.0594	37.8018	59.0305	161.316	127.048	52.457	196.588	35.7742	125.038	26.2568	126.153	78.6931	148.59	66.9905	9.6653	149.777	63.2425	133.452	72.3745	46.4571	22.437	90.6201	208.757	45.2518	61.9224	118.594	190.569	57.5664	165.061	68.4256	119.115	166.311	119.884	115.47	40.9602	43.9544	115.556	76.3649	43.5586	71.7363	162.906	99.7213	65.5328	135.794	223.448
AAK99506	196.302	213.426	154.01	247.294	90.7779	18.1433	118.166	228.693	142.611	42.759	269.662	33.0196	144.547	17.0446	140.863	84.8061	281.344	101.481	35.5581	112.273	90.5325	173.439	156.713	43.2422	14.5176	143.892	218.199	56.9631	60.9615	167.854	209.806	61.1029	303.493	116.479	109.899	110.583	155.101	124.569	37.156	38.2864	126.687	68.2733	22.2719	138.381	183.145	121.553	68.5457	143.233	345.741
AAK99507	115.954	182.39	107.409	0	82.195	30.5004	0	0	77.5192	29.8585	0	29.262	75.6562	0	0	84.7384	174.775	152.659	51.0127	0	0	169.714	116.41	24.1235	29.8262	0	104.044	127.844	27.2934	159.205	92.2963	26.0007	169.214	88.4391	0	0	128.869	85.9136	16.568	18.9964	77.9629	77.6044	40.8568	0	86.8244	0	30.2155	89.39	0
AAK99508	143.977	105.196	122.235	119.306	86.9386	70.8985	57.6104	109.921	110.731	51.0431	152.433	48.7851	106.362	12.0016	84.1179	86.84	97.0792	98.9521	27.1064	113.443	51.6245	96.2796	83.6312	48.1147	75.4478	164.168	121.694	67.9083	45.077	106.862	116.856	34.9647	104.027	74.1618	109.477	115.718	164.118	110.167	34.3243	39.3461	107.254	74.5081	70.8116	92.7911	125.309	150.778	39.4608	123.689	165.659
AAK99509	159.824	92.1176	129.475	128.916	129.135	66.7985	70.7825	120.786	139.998	44.5033	151.963	52.0441	141.524	15.197	60.1495	132.56	101.351	96.7936	14.8423	117.199	66.8068	48.1854	96.8275	41.0359	82.8814	61.2911	151.638	47.7424	83.37	48.327	118.187	81.9714	97.7634	68.1357	109.38	164.574	189.472	134.141	41.4846	81.0677	122.878	118.334	74.4803	44.6032	129.356	100.584	78.9824	145.192	177.49
AAK99510	2101.6	491.516	1726.97	573.944	506.091	1187.02	496.081	650.213	1185.71	307.326	716.484	523.803	1311.72	265.269	577.522	531.973	628.578	406.951	108	823.56	527.858	616.84	436.844	315.804	1808.83	222.741	2354.64	278.631	1331.27	531.082	2702.08	681.891	484.592	388.21	1395.09	983.802	1099.32	1524.85	485.91	1560.1	1601.7	502.717	1133.07	452.1	863.367	1836.94	1271.89	1225.67	747.131
AAK99511	801.249	578.732	754.965	686.168	310.091	584.573	2333.83	820.148	1101.71	304.32	860.616	473.833	251.08	232.991	3767.44	259.458	2017.48	500.763	1012.85	816.09	1951.16	1655.97	1153.45	296.758	117.761	1389.67	797.208	203.397	1276.39	2291.43	1088.33	1953.94	646.641	1217.69	437.097	698.479	223.722	398.753	117.755	1124.95	686.522	221.097	640.16	761.782	1400.02	467.937	1315.02	1286.72	781.273
AAK99512	690.937	310.679	605.3	640.601	183.478	1224.43	2468.03	705.374	1050.05	142.207	799.68	328.271	209.153	193.791	3873.96	153.413	1439.65	471.515	155.504	858.683	1893.87	1291.84	683.129	147.365	250.178	600.788	677.56	206.164	1158.71	1700.55	869.561	1844.83	503.223	786.573	459.808	681.917	241.914	386.318	113.142	1233.19	693.149	141.118	1194.94	543.015	1193.69	345.256	1191.56	1277.13	629.489
AAK99513	651.134	3956.63	438.326	9648.07	360.436	1212.74	2179.28	4310.56	827.381	3706.53	4246.29	1071.51	411.834	5651.49	840.713	1073.24	1442.12	1005.08	620.038	336.576	1418.5	2128.8	3934.32	3667.34	2187.73	3390.19	628.435	5176.4	341.461	3366.58	542.466	496.97	2522.27	4930.04	674.139	496.667	598.372	441.444	160.026	415.65	440.462	1644.03	1073.07	1483.61	525.483	70.58	313.434	527.466	3618.24
AAK99514	670.457	230.762	451.023	394.71	203.124	291.904	253.254	333.798	500.517	266.114	308.334	290.981	444.857	444.604	270.307	221.406	213.002	155.789	33.1024	168.474	233.937	215.047	215.637	273.433	172.901	181.747	725.125	168.932	235.3	222.404	587.014	282.291	125.563	246.882	375.397	309.172	224.161	249.931	284.507	216.075	277.915	226.073	278.901	170.03	288.342	139.572	243.907	487.411	258.697
AAK99515	225.202	132.366	215.245	259.671	123.396	78.6285	84.0203	301.656	206.717	90.3437	268.699	72.8682	171.821	75.4439	126.098	98.4352	185.044	100.572	30.8841	190.045	81.0812	95.5719	123.375	92.1382	55.0992	49.4427	212.798	56.8084	80.3488	98.757	205.329	66.1759	185.926	120.084	213.727	182.682	142.445	162.336	79.9456	69.2325	163.88	95.7661	75.1454	56.6385	143.009	129.706	77.5996	205.005	278.909
AAK99516	190.86	153.96	183.793	288.513	153.254	78.7222	97.195	326.573	188.002	112.032	313.624	111.092	186.811	43.9018	109.48	135.48	174.52	157.853	40.7232	214.167	96.0507	165.272	182.691	122.346	54.2085	115.112	202.182	187.962	80.6935	174.657	187.965	66.4996	171.546	190.023	245.326	180.139	154.082	163.745	78.66	56.8757	162.416	127.3	90.4258	97.0279	141.82	146.666	81.5849	210.459	252.375
AAK99517	290.387	278.185	322.428	495.972	234.192	115.965	119.18	645.378	340.897	307.805	605.139	209.353	306.139	54.4155	137.728	204.497	359.864	240.305	110.984	315.989	101.513	181.414	228.428	279.02	99.0738	135.266	306.105	189.992	204.414	212.313	267.206	251.296	285.92	301.667	281.306	238.5	306.063	288.449	187.174	90.9845	259.319	199.918	125.168	358.757	240.408	201.816	213.31	357.983	478.479
AAK99518	338.009	475.262	268.961	307.272	292.601	253.683	159.245	327.667	340.545	459.957	293.895	316.336	187.493	261.155	139.294	267.475	376.289	98.0314	159.598	220.687	150.662	369.082	447.059	426.082	99.5321	185.799	265.922	104.583	175.237	445.409	310.796	135.795	300.111	424.366	267.767	248.085	189.327	244.858	256.404	174.749	202.834	268.367	229.921	276.778	201.049	363.211	186.863	329.203	299.615
AAK99519	427.683	631.449	366.754	491.666	243.754	173.361	340.869	346.337	407.959	194.462	467.001	299.514	372.902	270.746	319.799	221.387	697.893	439.724	79.2415	311.93	309.705	563.783	668.608	172.99	91.5037	217.249	467.601	496.618	433.445	586.033	495.564	295.473	543.279	533.475	450	318.73	276.931	405.281	160.031	395.186	378.016	233.613	171.14	252.64	340.476	370.817	455.075	405.274	445.588
AAK99520	663.046	658.525	705.49	991.901	488.972	253.97	435.263	793.738	764.507	633.589	917.54	689.433	1005.61	306.353	566.216	395.335	647.04	867.424	245.779	590.655	384.134	769.27	600.813	559.453	219.19	207.232	615.754	998.461	443.586	707.729	652.204	304.685	898.854	483.57	836.686	613.455	721.85	844.025	359.125	471.348	738.016	396.14	267.31	404.823	477.608	676.459	468.353	871.046	928.82
AAK99521	371.996	73.2535	220.616	207.557	135.231	296.619	197.676	128.081	32.0455	81.2559	137.462	66.817	70.8867	239.327	8.02134	122.946	74.5955	256.143	17.6451	123.145	581.311	260.351	95.3829	81.8155	217.399	74.0618	293.007	282.261	286.735	260.331	107.002	205.794	143.372	125.296	175.61	70.1105	16.0955	43.639	64.5921	356.616	32.9926	112.629	269.445	97.7872	108.068	48.8244	335.316	75.3666	184.446
AAK99522	11.7801	38.052	26.9903	29.8159	47.7177	40.3879	2.33227	13.1552	10.8168	36.0798	19.5676	45.3388	3.27974	8.71408	3.9514	37.2312	52.0199	1.20008	12.2756	0.731393	7.21667	8.72213	32.9581	31.6442	14.1431	19.2203	10.9503	2.45238	0	11.6598	6.02897	0.129266	38.145	31.8061	0	0	2.85605	1.56694	18.5015	0.264382	2.53423	30.2573	42.5968	27.1513	1.56058	16.1318	0	7.3691	17.9474
AAK99523	5.84232	0	55.858	0	240.332	1330.05	0	0	0	5643.62	0	135.702	0	1354.65	0	141.455	0	0	11.7587	57.3789	0	105.193	54.8002	5590.29	657.557	36.5842	5.90999	0	19.2369	141.659	0	32.7105	49.5333	17.1122	39.717	39.4013	5.57928	21.2624	3002.71	13.2386	13.7515	149.378	937.234	3.01786	0	176.725	18.6898	7.52554	0
AAK99524	1664.78	1337.98	1435.96	1074.12	1169.32	2271.5	7425.77	1047.53	1779.21	1208.73	867.571	578.063	801.094	1243.53	6786.3	910.076	898.275	598.85	1358.49	1334.65	3403.88	894.523	1120.58	1147.75	1986.71	1243.25	1195.29	386.075	1156.46	1009.6	2352.22	1027.15	2260.74	1140.96	1004.64	1018.32	462.849	1647.3	791.213	1420.07	1272.79	946.036	2539.3	967.481	1019.09	171.035	1111.36	2161.46	960.504
AAK99525	41.1388	35.2283	60.9377	41.9005	9.85953	6.6615	15.2941	16.8757	37.5297	1.74438	27.1598	7.77596	47.2906	9.73635	164.167	8.76809	18.072	53.8014	7.28862	44.1023	15.921	54.2821	13.3981	1.96069	9.10592	1.81414	45.1321	46.7433	23.7919	40.9916	47.3037	40.9303	27.0189	8.82227	246.187	144.584	62.3687	67.7592	2.27079	24.6565	83.2461	9.40022	7.82302	4.19021	14.534	10.5162	27.3449	34.7148	22.8831
AAK99526	84.6773	299.118	94.4639	1230.43	52.3062	105.732	1288.71	1249.81	33.7857	54.5522	860.955	36.0043	333.217	784.159	49.3841	43.3626	67.7105	1120.83	303.281	74.0316	289.512	489.626	403.144	39.6954	63.0157	5007.69	82.2045	837.526	18.5465	644.409	448.615	13.6964	130.889	345.24	105.457	138.145	111.604	384.362	26.089	16.9426	364.093	29.2447	49.7456	2247.44	386.094	155.513	17.3696	286.792	686.835
AAK99527	0	0	0	0	0	0	0	0	0	0	0	0	0	0	0	0	0	0	0	0	0	0	0	0	0	0	0	0	0	0	0	0	0	0	0	0	0	0	0	0	0	0	0	0	0	0	0	0	0
AAK99528	0	0	0	0	0	0	0	0	0	0	0	0	110.05	0	0	0	0	0	0	0	0	0	0	0	0	0	0	0	0	0	248.421	0	0	0	0	0	0	173.188	0	0	82.1628	0	0	0	0	0	0	0	0
AAK99529	476.096	437.077	466.472	393.371	315.52	3201.05	4465.15	375.242	637.265	194.209	333.414	450.186	375.544	543.699	2739.17	290.476	505.265	1110.97	199.183	566.963	3524.41	380.229	499.71	191.147	1737.98	516.541	491.585	860.565	748.344	393.184	704.494	739.649	634.07	493.088	371.779	311.461	581.673	405.416	161.785	949.472	440.394	317.21	3119.42	294.047	505.636	236.706	778.894	1068.83	300.181
AAK99530	1944.08	3143.95	1684.02	3600.72	1703.73	162.433	382.492	4100.92	1675.2	2228.11	3066.83	2941.36	3984.31	3172.92	311.348	1408.23	1548.38	1018.3	475.829	888.062	710.867	976.434	1259.88	2045.53	152.959	13559.8	2359.16	419.231	2539.72	1324.3	3258.57	1872.69	1645.07	2022.14	1587.99	1575.37	1393.41	4633.64	2191.51	3044.52	3955.16	1676.15	232.54	9567.34	2144.55	854.75	2212.94	2267.74	3204.6
AAK99531	71.1069	145.448	77.3991	135.962	189.03	36.7219	54.7453	48.7	116.246	157.122	80.8163	131.393	82.9892	24.3866	39.0079	221.339	251.22	81.9313	66.2371	57.1149	48.4223	50.8477	129.888	152.262	30.6374	74.9009	90.1138	82.6031	105.182	58.0711	73.5036	76.955	87.405	122.003	100.633	90.0277	88.7646	120.544	129.604	87.0595	110.625	236.343	40.0233	80.8343	115.143	77.5612	97.3957	85.6387	77.4267
AAK99532	82.4505	188.813	77.5571	42.0091	312.12	35.2628	62.9323	19.1894	114.623	176.69	20.4137	149.672	90.8139	27.7644	53.8376	293.264	305.209	162.562	32.5312	64.2106	58.5513	67.7763	130.397	160.237	21.0886	79.9848	86.59	103.96	153.405	72.2199	86.5067	104.394	69.8019	143.329	102.884	120.846	105.038	130.341	148.841	126.441	124.926	291.666	39.2319	60.414	118.091	49.8079	142.64	83.2848	29.4862
AAK99533	54.918	317.23	53.0654	18.0652	332.045	89.2136	40.5148	13.5762	130.793	269.04	12.5766	236.981	78.3101	19.7826	85.9491	350.646	428.758	169.504	34.7334	67.9722	37.2108	70.2629	199.364	243.118	58.6209	19.9807	74.1935	101.348	168.367	73.0259	61.7935	127.063	104.402	203.914	127.095	132.147	81.1205	90.2247	301.308	145.902	93.5252	334.156	91.7092	19.1751	135.795	13.0505	151.378	96.7327	14.922
AAK99534	57.9626	129.373	58.8007	15.2329	164.575	204.233	161.48	9.65191	101.283	90.7647	11.5188	62.7686	35.2904	10.6592	286.061	172.607	138.141	85.7932	27.4208	197.635	144.628	54.6386	96.4198	81.6341	272.241	1.5073	69.3479	58.0325	241.355	56.9312	76.8325	198.438	155.102	116.273	91.637	142.207	31.0918	44.2845	96.2022	228.164	40.4516	156.067	225.266	3.87936	160.979	5.82498	233.658	112.488	8.94301
AAK99535	156.011	150.689	110.183	174.713	197.423	147.061	150.241	162.927	224.96	63.2611	170.632	106.731	83.5736	307.393	163.494	170.315	292.165	152.202	80.2469	204.61	140.81	121.548	139.708	57.0827	114.468	901.208	162.421	75.0526	255.302	118.142	165.953	217.856	204.042	168.746	96.0474	124.353	278.579	446.185	99.2813	136.718	384.963	158.075	166.968	339.484	174.194	393.328	255.843	255.59	190.02
AAK99536	203.129	148.326	174.143	202.876	240.25	448.508	407.294	183.583	301.413	142.193	197.049	193.29	117.897	190.131	504.81	186.427	334.172	84.3965	54.2599	385.905	459.377	108.187	141.713	135.196	371.865	78.7433	216.951	43.957	305.964	98.0013	230.419	234.348	336.974	141.993	213.203	210.288	351.839	554.117	183.916	227.935	479.465	178.515	449.722	183.154	226.751	475.794	316.249	339.328	224.427
AAK99537	342.229	274.515	271.45	337.758	352.636	502.084	805.503	283.222	504.769	196.868	373.062	237.003	143.158	145.033	966.075	273.917	472.881	471.855	146.631	586.242	807.465	381.503	262.712	171.258	411.313	190.725	327.305	288.955	338.773	312.302	277.716	228.555	799.352	265.958	314.227	363.34	503.254	676.552	168.205	218.187	626.036	266.848	531.375	179.151	351.432	464.828	372.472	509.441	390.213
AAK99538	185.126	160.147	144.452	226.452	252.572	563.941	532.233	144.24	276.005	92.0496	207.984	171.868	119.34	142.149	728.916	201.227	294.636	135.014	97.7988	360.4	619.093	172.987	149.813	80.4671	366.8	89.4542	209.726	85.4863	340.07	180.494	236.922	254.185	415.129	164.952	173.29	210.592	289.429	437.873	130.79	238.037	375.014	198.35	558.648	130.575	224.2	353.407	368.991	331.37	210.119
AAK99539	211.355	335.554	180.872	402.562	251.651	367.796	676.955	205.743	268.257	131.248	295.401	170.064	120.437	203.617	769.863	198.447	595.969	263.278	53.2035	418.663	802.255	294.791	329.134	146.756	245.609	139.433	194.531	216.41	260.3	338.732	214.45	177.098	555.251	330.309	176.467	172.655	357.782	493.299	116.517	208.804	413.819	201.335	385.61	180.217	216.199	352.263	266.08	317.597	281.459
AAK99540	826.837	563.383	617.604	271.036	979.417	2977.46	4414.17	287.263	1405.88	335.297	359.048	285.136	496.102	960.546	4740.34	862.907	771.576	699.142	1262.46	1277.59	2872.57	914.077	507.141	351.081	1670.95	156.221	706.626	290.818	1062.72	902.38	1150.72	756.801	1057.58	532.475	678.394	624.929	993.487	1858.56	469.01	919.439	1571.03	814.617	3299.56	219.075	1017.75	797.768	1264.51	1407.7	474.386
AAK99541	258.547	167.75	274.908	211.341	301.388	2454.09	958.439	106.809	347.845	150.883	157.314	249.41	153.778	300.298	1076.79	260.206	295.761	133.521	112.31	537.891	1034.3	156.164	187.481	144.223	1262.38	56.9433	245.652	65.5412	431.791	159.756	286.201	295.526	297.881	178.384	266.948	262.038	439.979	598.094	155.086	415.366	508.378	257.208	2219.94	121.703	248.239	305.08	493.085	382.706	149.488
AAK99542	213.57	235.809	172.837	772.159	259.028	553.008	263.529	435.003	363.446	272.45	489.927	299.505	160.186	689.145	145.143	217.376	253.473	198.472	93.1122	311.206	297.192	167.018	182.952	323.868	196.868	253.98	246.688	196.275	174.474	172.92	234.496	184.714	308.415	217.111	232.647	186.347	311.81	438.429	279.217	153.044	394	209.925	577.436	207.415	263.272	275.282	181.036	402.756	442.818
AAK99543	137.354	125.871	116.336	353.596	113.645	38.525	31.5265	291.103	59.9118	192.524	239.263	126.074	215.698	658.244	32.1173	91.1738	173.116	161.929	47.0765	151.517	15.3154	150.721	163.762	202.533	138.693	43.0052	130.085	99.6768	53.5197	152.541	148.342	34.4305	175.525	179.206	115.028	159.759	60.8022	60.8156	243.57	61.9439	80.8164	87.6995	43.7705	156.194	52.6215	84.3013	50.2552	66.2586	200.036
AAK99544	8001.07	2178.18	11372.4	5411.3	3942.82	1043.72	484.943	5128.84	7950.93	3639.21	4457.83	4722.36	16830.6	24668.7	311.689	3754.37	2705.19	1287.66	1370.98	484.696	477.691	723.321	1717.72	4096.44	1696.41	6180.75	7148.29	768.357	9527.12	967.348	9661.08	9896.53	929.827	1753.34	1399.99	1906.6	12696.2	18614	5624.18	12813.5	16931.6	4014.49	987.142	10939.2	13614.8	1408.07	9058.59	9032.68	3746.61
AAK99545	30.0312	66.8963	39.0879	48.1075	52.4968	49.1108	23.4793	61.14	42.9511	53.8763	56.8725	117.505	35.0868	19.9033	21.3941	33.866	46.8651	35.6634	29.7872	52.9712	22.7636	35.7842	68.1527	58.5009	37.7476	65.1162	29.768	22.0856	21.6827	41.9648	35.491	29.7042	160.964	58.7995	69.8123	64.6013	26.1996	33.3174	52.19	30.3726	43.1125	35.9031	53.7624	50.1487	59.3611	67.3482	22.4731	33.8941	73.3378
AAK99546	44.7829	25.2712	35.5737	3.64168	7.5291	4.11067	3.26689	1.27143	1.56714	10.1924	1.87609	4.01404	17.9926	4.06431	5.27627	3.5169	7.87191	3.27321	5.12734	13.1684	8.84208	9.88419	6.91625	11.4941	10.887	0	36.8924	2.9839	19.6627	14.3783	67.4886	38.8044	9.09427	5.86936	5.46901	3.61702	3.70062	2.40074	3.09752	24.249	0.875617	4.06048	10.8617	1.38519	11.9007	0	24.3961	4.46288	1.76509
AAK99547	137.24	176.141	124.645	34.5096	113.103	26.3288	44.3697	41.8248	121.901	80.1792	44.7065	65.1985	75.5987	19.8545	51.4652	99.2047	114.203	48.064	123.782	87.7982	58.2254	96.996	135.012	75.5644	16.911	100.037	110.193	62.0174	52.1156	120.201	153.851	68.4653	137.551	141.944	82.1561	109.415	53.0019	67.6203	50.0598	27.7386	55.137	111.609	24.5866	88.3364	85.2875	71.1093	55.1604	133.716	54.7258
AAK99548	222.471	253.409	138.726	96.2147	122.759	70.6444	179.512	119.441	220.906	63.0337	122.95	80.8385	136.843	41.8917	219.16	107.941	224.884	196.797	24.9967	167.459	198.532	172.914	188.175	55.9226	43.1638	147.257	207.709	203.893	165.698	191.606	287.223	158.87	308.502	190.705	99.3545	112.761	103.803	178.493	41.8318	84.3517	163.916	101.997	78.7667	178.637	141.869	220.134	169.073	263.982	157.955
AAK99549	429.37	523.383	292.51	585.087	467.053	240.924	384.502	623.237	637.528	443.215	551.177	334.892	313.317	375.103	464.512	418.349	673.833	772.73	73.3286	315.241	412.995	644.712	710.241	491.623	207.892	141.441	498.292	1437.72	450.269	766.982	594.602	316.511	914.239	756.909	429.757	383.895	195.58	407.875	263.387	318.533	440.543	471.048	261.936	393.085	546.876	527.138	470.464	775.873	650.854
AAK99550	630.263	556.718	228.611	620.823	328.968	141.275	416.679	566.126	742.611	136.427	626.825	189.053	421.233	211.355	477.317	328.713	604.664	624.452	33.8497	263.616	342.316	342.829	531.219	123.532	97.0027	313.818	738.268	565.206	238.833	396.23	873.444	191.717	619.339	517.327	261.004	178.73	269.446	568.051	197.632	193.681	593.909	339.795	131.722	550.562	501.192	513.879	226.031	855.342	623.209
AAK99551	1338.41	1391.39	1433.72	957.995	1694.92	1000.96	822.176	2335.38	1300.2	1084.06	1786.34	3372.62	611.424	522.353	1253.42	1501.6	1483.27	825.479	725.56	705.834	1028.3	1428.09	1178.54	923.316	713.592	439.062	1374.82	595.774	1102.27	1103.74	1421.83	959.804	2762.31	1608.79	894.244	1194.35	704.254	874.448	1536	1066.52	741.19	1305.79	1051.36	983.676	993.075	1656.91	1084.42	1457.83	1760.58
AAK99552	222.643	191.524	196.764	197.581	303.364	112.908	108.21	224.872	220.92	146.857	219.163	182.965	190.59	56.1332	158.533	233.669	181.844	137.916	58.2723	142.534	114.698	232.951	175.476	141.489	106.538	77.6568	257.677	75.4329	151.234	226.092	296.153	96.0041	246.913	181.619	223.388	200.662	151.915	271.207	166.916	135.675	282.057	249.64	110.938	280.057	247.248	386.437	153.282	236.575	208.908
AAK99553	332.742	169.255	184.843	128.765	314.162	160.657	301.261	166.951	341.693	123.896	142.295	308.266	298.932	78.0544	388.959	288.002	240.542	108.312	36.2239	272.329	303.692	126.576	162.734	115.012	114.308	44.6684	418.525	47.7603	256.356	111.419	428.796	179.102	148.871	130.265	448.627	305.424	254.025	365.486	153.445	164.812	387.646	294.891	155.084	250.524	398.729	557.258	240.531	328.023	156.563
AAK99554	382.606	344.847	268.687	219.799	288.086	309.721	365.394	286.811	357.317	180.615	254.799	434.04	320.826	117.741	367.56	290.203	311.951	141.002	90.5497	385.101	385.174	295.512	280.123	163.169	218.975	219.267	409.556	122.097	290.19	299.908	418.002	215.3	184.369	264.133	548.257	378.189	521.183	355.639	192.45	189.901	352.513	319.582	320.847	473.548	370.032	567.669	292.37	512.081	225.66
AAK99555	3.69001	0	23.5522	0	77.1187	38.1524	0	0	22.6868	53.9421	0	29.2928	14.4614	37.2605	0	39.6012	43.3466	36.5085	0	460.182	70.0578	7.97538	8.19318	78.4085	41.4662	14.3596	9.00489	0	69.3709	7.85277	21.274	35.3286	38.298	9.82761	78.536	57.839	7.3995	6.46407	1.40111	34.9407	9.43052	38.7514	33.4206	28.5902	0	0	46.5003	3.46617e-08	0
AAK99556	7.16216	0	0	0	30.4682	0	174.507	0	0	5.39054	0	0	0	47.1962	28.1842	50.5782	814.705	68.6891	122.528	140.683	78.7194	142.995	439.511	5.38577	9.3798	0	21.7354	53.1302	7.00215	96.0053	8.79275	30.6628	242.894	320.339	0	48.3025	32.9459	88.165	2.95464	12.6991	54.5682	41.3139	13.8143	0	62.1879	0	24.4343	0	0
AAK99557	0.190868	31.6127	1.14055	15.8577	7.95722	5.48594	1.76537	11.555	0.371811	9.47398	12.7784	10.151	1.18841	1.63508	3.75546	6.54684	25.2133	3.52476	2.59507	36.5539	0.699276	6.88865	27.0163	8.97048	2.03566	3.88409	0.386157	3.03372	0.186603	6.11194	1.41678	0.163429	25.8919	20.8493	0	0	1.22919	7.57905	3.54535	0.169212	4.20241	5.78021	4.16691	6.56157	3.78511	8.74864	0.217054	5.91254	14.2384
AAK99558	17.6085	65.9817	17.589	16.6919	13.1457	4.9716	0	8.46159	0	15.8569	26.4366	26.8655	6.72293	2.94326	0	8.56812	33.1916	0	6.09347	41.2063	0.00682852	0	15.1577	14.0417	6.72962	0.763966	20.7035	8.32838e-08	2.12392	0	13.1587	2.04736	7.58993e-05	13.3442	0	0	21.8808	22.5588	6.21714	1.7082	18.0496	15.5512	4.46114	4.49129	7.01537e-07	12.3973	0.624625	0	7.19139
AAK99559	172.125	785.551	157.04	371.513	200.787	704.264	430.688	387.958	226.436	316.209	413.942	683.615	168.852	768.972	493.449	375.815	883.698	183.661	158.032	155.381	537.763	593.494	711.47	281.45	475.399	214.651	191.309	548.233	206.805	676.359	181.819	675.572	433.456	904.034	257.928	252.914	209.433	225.244	160.205	220.777	210.783	438.769	611.149	224.133	207.469	87.7376	182.746	199.75	267.305
AAK99560	148.087	268.728	145.069	254.715	167.032	48.599	35.6406	264.538	160.501	93.7807	274.568	144.505	158.989	43.0822	34.391	184.55	272.787	91.4356	31.5864	72.6835	36.6509	150.612	257.782	89.0974	47.5839	116.787	159.659	55.3819	91.8773	167.026	124.64	94.51	232.378	224.799	154.219	152.993	98.0572	119.941	92.4035	63.2357	148.916	185.104	53.5821	138.831	149.004	239.612	89.0654	106.949	291.703
AAK99561	182.229	173.073	153.143	166.796	191.505	78.8481	51.5048	127.359	152.979	83.2808	164.714	178.08	245.031	16.2659	60.9892	216.631	243.447	143.235	25.9278	79.5989	53.3435	151.638	194.769	89.9753	59.7378	63.751	198.436	107.746	148.938	129.606	154.172	160.27	128.992	155.986	187.525	152.855	125.267	159.725	86.6257	109.795	189.768	208.166	80.0814	139.874	140.69	292.646	135.825	106.645	172.957
AAK99562	154.047	375.404	134.69	444.975	263.47	115.595	38.0582	426.484	185.175	131.828	517.212	361.428	250.568	36.484	60.4338	301.6	384.353	336.183	76.798	162.045	47.897	361.409	355.675	135.294	95.3027	162.498	142.447	313.291	132.511	377.642	115.057	177.555	176.947	264.261	261.809	253.354	142.81	159.434	139.77	124.559	182.497	293.53	112.864	279.564	209.479	389.268	124.49	138.847	575.583
AAK99563	178.397	327.498	185.922	525.028	216.925	79.1305	65.6218	470.478	217.355	186.924	617.585	245.001	251.091	24.4243	67.1233	248.03	504.958	630.765	75.2439	117.771	70.9502	506.01	398.986	187.82	61.9778	152.99	155.424	584.39	117.486	531.501	104.389	144.625	216.384	307.437	176.99	251.697	149.612	152.708	80.4729	101.193	165.136	238.4	85.5894	268.041	198.218	354.584	120.761	153.251	655.829
AAK99564	183.151	331.751	191.015	441.59	255.47	352.157	245.514	397.487	228.512	108.322	501.1	247.102	294.478	26.8943	300.76	283.867	306.493	388.434	163.01	222.201	275.367	231.353	331.072	97.8371	268.577	177.786	156.039	373.04	152.045	265.798	139.888	180.915	159.043	219.041	281.761	237.635	194.852	177.159	79.9481	125.289	188.447	277.463	381.372	221.099	245.541	374.2	139.957	194.768	493.616
AAK99565	134.265	176.326	114.784	261.833	222.91	216.108	116.68	302.413	169.659	129.315	303.97	232.258	220.243	18.9929	95.4561	238.395	305.457	179.339	44.8585	226.369	119.369	262.842	221.864	122.806	165.757	54.3693	124.412	106.572	104.05	256.433	106.592	153.975	180.619	181.52	262.266	229.394	184.874	139.836	87.7363	68.0067	152.275	227.507	235.489	109.072	182.556	349.823	97.2101	143.208	377.923
AAK99566	177.661	152.161	155.636	280.589	258.24	323.695	119.356	266.196	267.287	298.422	300.912	306.876	271.465	29.7236	132.839	276.406	150.03	244.46	42.3172	290.094	156.726	117.99	193.332	250.89	258.015	180.861	196.94	129.795	147.517	121.901	116.289	217.779	92.523	152.59	364.012	310.091	228.506	165.598	154.025	108.485	199.071	270.157	374.382	171.441	284.403	361.794	150.906	240.703	283.491
AAK99567	617.887	824.643	778.971	1195.98	1756.62	28.877	252.445	1379.31	609.163	2053.72	1034.58	140.018	575.386	698.886	289.108	2379.36	241.934	481.231	1380.09	434.78	200.147	269.062	815.907	1856.42	24.6709	5780.16	545.008	342.372	237.581	401.217	457.911	238.723	111.801	765.474	563.481	635.229	672.441	739.948	237.802	252.179	715.579	2822.56	39.9679	3766.8	496.154	843.354	242.074	438.917	1020.9
AAK99568	2511.32	4152.87	2265.61	3509.09	3273.98	343.071	250.93	4494.69	2194.71	4009.38	4188.19	9180.2	3783.69	3175.45	803.504	4274.16	4769.62	3673.01	1505.23	664.647	275.169	4957.82	3766.36	3664.09	536.004	2861.58	2361.32	3842.23	1778.11	4233.66	2188.37	3040.25	3320.4	2740.39	2869.78	2927.17	1768.38	2458.16	6652.85	1867.84	2751.17	4087.42	368.523	4277.68	3732.29	8665.82	1583.8	1464.33	4363.27
AAK99569	0	0	0	0	1933.63	0	0	0	0	0	0	0	10.3452	0	0	1844.64	2274.38	0	831.666	50.7287	0	15.8654	808.492	0	13.529	0	0	0	0	7.69298	0	0	8670.9	933.916	0	0	0	0	0	0	0	1526.98	79.7003	0	0	0	0	0	0
AAK99570	3.78029	236.19	5.35808	30.1378	452.696	165.332	0	19.1536	0.306835	97.2426	28.4436	283.807	16.4048	24.125	84.2974	409.646	175.704	1.93853	483.772	289.283	0	188.686	188.554	113.171	143.573	10.9962	2.32789	0	48.9698	183.685	5.41443	57.7239	360.57	184.055	74.9555	123.225	29.8517	27.484	111.848	40.775	28.5941	383.876	139.448	20.9483	1.53733	39.278	60.9015	0.699039	23.8873
AAK99571	53.5816	541.202	62.0293	59.8102	504.338	156.304	19.8493	39.5783	9.06269	150.295	54.0888	365.393	61.9919	82.6726	156.561	464.896	440.377	24.6107	366.11	340.805	7.77014	1090.32	388.114	162.742	163.2	3.03348	53.6953	17.9486	235.841	1086.39	58.0031	273.87	722.335	354.574	198.451	236.838	76.0137	67.3316	179.715	202.201	69.5116	467.788	149.328	11.3839	13.8796	43.8119	232.845	17.3673	38.1916
AAK99572	316.444	373.444	350.952	378.305	175.058	56.5596	97.8318	504.825	274.817	325.482	402.083	193.473	228.003	85.2411	106.761	227.935	336.88	160.846	108.115	143.883	122.455	443.162	357.292	327.805	38.3728	150.18	286.299	124.376	197.125	460.803	312.016	218.733	248.42	350.501	159.351	165.403	232.823	335.18	156.51	157.203	331.905	226.449	70.3287	178.932	216.511	277.055	197.947	258.626	456.517
AAK99573	401.618	324.284	312.996	436.682	170.263	101.902	139.09	520.555	435.124	394.395	434.071	264.73	352.552	86.437	219.441	225.343	386.525	312.296	58.4931	127.951	135.929	392.198	401.35	419.518	92.0467	101.522	426.14	220.051	206.534	362.767	418.852	236.718	251.5	380.03	237.086	193.447	285.445	433.94	234.291	194.155	450.752	221.757	104.121	166.044	354.12	292.903	206.959	374.83	422.722
AAK99574	1951.53	13.2129	2462.16	82.6348	1309.08	341.46	176.5	50.0469	1845.76	4802.22	72.979	2234.48	1018.52	985.258	684.147	1420.67	223.281	216	91.8523	533.587	286.627	173.554	313.105	5954.98	278.916	108.867	1521.27	153.151	1228.04	181.257	853.747	870.848	257.952	297.803	1034.16	644.876	2383.21	1245.17	1280.22	1425.7	950.871	1623.38	201.198	330.035	918.315	1525.1	1285.1	651.013	41.3238
AAK99575	537.983	2460.16	350.249	454.911	517.404	182.433	364.852	130.532	1284.73	530.433	107.953	656.768	1031.81	396.915	375.952	389.83	1128.39	1933.45	340.406	90.2823	563.312	745.139	2330.79	472.03	150.629	222.714	524.731	1088.03	445.614	762.311	587.377	508.621	886.078	1967.75	279.728	216.985	793.561	1204.09	571.951	381.282	1065.45	401.324	194.401	244.431	1117.44	431.003	464.195	1135.26	187.364
AAK99576	459.632	1153.45	353.672	253.122	511.035	340.671	783.899	59.9841	1117.66	398.315	62.0002	812.163	972.871	433.383	709.712	365.06	532.425	1085.71	320.884	123.996	847.333	505.119	1168.62	356.043	475.904	108.658	389.315	586.822	484.723	448.887	507.369	592.478	416.79	1053.68	327.143	241.864	723.117	1051.45	614.836	406.4	898.779	348.347	333.743	189.095	1113.12	497.765	506.6	1028.25	83.1465
AAK99577	472.067	1128.98	300.345	289.205	535.86	331.796	1332	67.2585	1214.11	348.241	69.3829	720.826	1126.49	350.387	966.089	363.197	734.529	1670.26	139.315	147.558	1253.76	529.546	1444.89	328.328	558.626	198.638	512.977	1360.15	490.28	450.315	615.501	585.389	504.71	1398.16	380.227	257.146	722.19	1147.12	537.277	399.422	1058.88	334.692	343.604	191.249	1446.81	368.925	495.482	1163.22	97.7851
AAK99578	449.974	2258.92	426.564	453.572	511.522	290.316	1333.98	98.627	1339.12	324.541	107.5	660.794	813.16	239.087	851.59	398.492	799.983	2024.25	531.084	163.288	1382.31	1266	2415.68	295.015	482.187	402.17	370.822	2190.68	358.648	1217.76	393.08	442.462	727.542	1987.42	401.061	269.468	736.917	748.73	434.205	314.048	697.283	326.192	292.749	369.569	842.622	327.71	401.926	1020.81	136.696
AAK99579	477.625	2161.94	357.376	498.102	488.415	384.311	874.16	105.58	1093.12	408.283	99.4418	658.699	1026.27	190.745	713.946	333.544	806.37	1410.16	153.259	142.537	886.778	709.522	1973.19	429.065	756.986	113.475	461.636	827.088	388.405	753.208	517.064	507.235	536.154	1577.47	336.144	244.065	740.439	1085.21	609.898	356.897	940.165	280.638	378.907	210.463	1128.65	235.756	386.681	1092.59	129.795
AAK99580	300.209	300.552	248.435	413.774	141.342	73.3212	86.4112	383.756	279.497	398.07	320.335	263.797	238.519	145.019	79.8189	164.016	264.609	210.642	67.9984	93.1887	91.1807	121.548	215.532	399.893	78.3883	160.911	293.176	149.313	140.638	140.996	243.744	181.295	217.338	264.609	233.484	200.576	198	201.574	231.471	162.501	272.036	185.688	73.4449	182.971	215.857	216.816	123.61	170.787	344.561
AAK99581	139.905	178.222	150.176	338.536	175.64	235.456	198.731	330.22	123.918	237.538	262.142	210.281	116.565	94.0705	148.85	188.069	158.925	159.181	210.542	183.649	160.503	129.368	168.203	252.354	257.951	52.8591	138.86	73.8485	64.0023	141.851	103.806	79.4149	266.344	164.795	160.777	331.487	142.475	126.272	97.094	62.5841	115.447	181.365	229.864	108.918	69.8241	93.0871	58.7308	105.038	237.359
AAK99582	221.864	338.14	9.73041	268.37	593.595	74.3334	19.4486	384.325	1045.5	549.39	478.809	62.1724	602.041	176.262	106.483	127.676	183.207	517.883	10.8442	154.046	26.3196	161.911	121.925	562.904	460.067	30.74	217.409	385.255	81.8231	142.663	134.056	186.587	23.3481	312.768	1193.27	693.634	521.688	87.4952	628.041	106.466	543.432	139.341	75.7476	35.2534	11.2048	1799.31	92.8605	138.29	330.653
AAK99583	343.861	602.35	12.7268	990.428	693.458	108.652	39.1782	1746.87	1474.88	637.558	1928.7	41.53	765.641	157.14	102.077	135.895	538.37	1476.15	10.1669	176.992	42.6823	705.068	266.962	870.519	894.705	36.1913	319.026	1392.56	81.5977	524.954	214.426	149.631	104.176	788.189	1401.46	780.789	784.936	151.967	414.45	97.6348	782.71	157.046	105.858	36.6716	19.7571	1866.11	79.1804	234.988	1458.32
AAK99584	476.501	349.568	25.6018	323.876	1035.39	253.8	120.496	586.555	1730.43	626.378	621.15	46.8072	923.842	329.382	266.291	244.592	190.202	677.732	4.65408	323.944	122.266	346.329	140.01	705.589	2443.35	6.95043	543.064	491.694	126.565	237.943	355.378	285.813	45.798	330.222	2266.2	973.381	1064.58	320.217	1040.18	171.284	1097.91	275.471	242.201	18.3089	32.4463	2286.9	115.452	453.229	462.193
AAK99585	295.465	273.941	237.535	307.048	113.391	174.382	690.433	322.659	268.296	177.388	303.186	141.497	189.5	187.164	282.546	150.5	229.641	165.358	28.3872	144.577	610.818	206.386	313.909	167.332	158.834	99.0342	341.145	152.139	242.056	219.365	383.284	202.704	199.955	327.116	211.467	163.836	133.673	189.267	111.384	278.285	191.162	157.204	178.268	114.706	223.158	193.038	290.776	255.544	251.376
AAK99586	339.972	178.434	617.91	525.879	109.438	2668.1	320.168	378.934	674.155	230.8	466.754	89.5905	19.9815	43.5295	386.488	74.2627	1017.19	90.5278	378.97	930.341	330.726	37.6349	595.928	193.231	188.243	35596.6	254.552	118.554	211.547	62.7529	159.339	106.488	369.54	910.116	158.03	395.853	63.2677	55.0629	37.0804	171.05	109.007	42.8812	2359.14	5722.29	656.731	3.51585	249.592	235.132	485.522
AAK99587	157.288	277.945	119.458	443.771	224.421	110.78	230.309	405.516	230.468	156.798	356.526	147.079	156.963	179.344	359.251	219.846	185.909	244.18	77.205	118.828	213.323	215.379	306.488	138.463	108.306	141.196	203.825	345.37	211.305	202.727	186.345	254.344	228.474	294.126	407.986	375.998	120.102	141.09	151.979	215.196	177.855	198.47	115.489	147.083	143.322	168.853	195.284	248.648	326.699
AAK99588	245.847	280.772	220.915	360.755	144.989	116.27	110.495	300.592	327.3	166.478	279.648	138.041	160.616	102.405	122.156	157.163	189.141	308.795	30.1462	106.016	125.897	176.279	285.223	153.531	114.35	105.392	237.323	267.59	225.805	190.216	233.441	246.984	187.372	295.833	197.57	204.614	182.224	194.994	122.289	235.054	215.167	150.785	124.922	72.7842	179.382	125.587	206.795	319.824	243.192
AAK99589	1.09822	30.9575	1.78978	14.1684	8.83414	3.44348	5.27058	7.37097	9.0436	3.98255	9.28983	13.0379	2.69952	1.51317	5.10743	8.35982	21.6145	45.3509	3.91836	18.14	4.75507	10.0432	13.4964	6.04362	3.26879	10.3155	0.807959	34.2536	5.36843	11.6728	1.34825	15.9004	7.6182	9.78594	2.03615	7.40655	1.37777	1.78763	4.0363	4.60255	2.49932	5.54308	2.3108	16.503	7.22401	13.2881	6.24447	5.98163	10.1494
AAK99590	0	47.5196	0.56611	20.5848	6.85129	7.26119	9.61784	17.0046	8.76606	4.6347	12.5931	12.9585	0	1.87286	7.4561	6.69021	19.1196	67.7306	8.10367	13.9566	10.4126	15.2772	24.8553	2.4934	4.96284	13.3479	0	79.0624	6.94655	17.9903	0	23.5243	12.0483	13.974	0	0	0	0	4.68988	8.81876	0	5.80633	8.22273	13.2129	7.76888	5.73144	5.38673	7.88333	19.0538
AAK99591	3.62075	31.5622	6.65527	23.9288	1.47088	10.3819	3.03089	20.787	9.63941	0.748925	20.4599	11.0122	5.59494	1.06723	4.85275	4.56734	35.8985	89.8146	1.85657	16.8952	5.10201	13.8817	21.0281	0.873879	2.19467	7.84831	3.94444	134.297	6.29893	15.3802	4.10315	18.5566	11.8069	19.3484	5.68026	9.36289	2.21639	2.66293	2.54818	4.92905	4.54719	3.3317	5.88596	13.2329	8.31066	2.67862	4.74652	8.93595	24.2121
AAK99592	0	4.45786	0.744393	1.99682	3.11543	3.89505	4.18648	1.85321	3.77032	0.917801	0	1.82701	3.402	0.242494	3.14311	6.49829	11.2502	5.45136	0.429989	2.51133	0	7.89086	4.72421	1.47742	3.24632	0	0	0	2.99539	4.12672	0	15.4703	0	6.73521e-08	0	12.5967	1.81402	0.853512	1.00199	2.48783	6.45796e-09	4.5695	6.01486	5.45673	1.21961	6.40622	3.18286	3.81802	1.16648
AAK99593	3.01681	32.2004	3.4452	25.9925	4.16382	7.4506	6.53377	18.4812	8.03159	5.60076	18.1981	12.2497	4.63243	1.23696	8.44203	5.74878	31.2417	55.9369	1.82155	18.1065	5.40349	14.6204	18.0657	4.53714	4.5655	10.0752	3.52648	57.6887	6.29208	14.6778	1.97528	23.8222	14.7782	14.2906	8.20352	9.49468	3.2072	3.97622	3.40174	6.12168	4.30511	5.89736	6.59461	16.8301	5.75632	8.9228	4.04061	9.74394	20.1024
AAK99594	129.489	76.3216	117.084	144.204	75.2522	13.9231	52.5023	73.553	122.658	43.9961	156.258	23.0725	85.2627	18.2612	66.0613	48.3304	84.4012	94.2852	14.8767	50.4466	66.4609	71.2667	59.4976	45.5775	10.3693	16.6313	119.077	90.9831	33.8537	65.7918	103.047	38.0166	191.615	58.1316	47.0124	76.0412	106.267	128.533	23.7945	33.7639	114.158	40.4689	13.3384	29.8718	64.4452	37.2897	35.332	115.202	186.547
AAK99595	136.861	121.329	152.485	237.073	118.715	23.1835	0.638084	85.5692	6.58097	37.2529	254.49	28.3057	88.2771	11.2863	139.125	75.1381	80.7205	191.385	66.7292	50.9263	1.15135	115.472	83.0088	35.3294	22.2246	48.2132	96.3242	132.59	19.2025	109.291	87.9643	23.1413	193.171	86.1293	57.6828	95.3737	130.538	138.211	12.9644	16.577	106.206	71.9444	26.6702	40.9078	59.4246	39.9258	25.5524	1.04602	272.127
AAK99596	175.332	228.385	160.823	167.604	256.763	136.735	139.205	145.002	225.238	118.76	156.6	144.879	134.038	31.9913	128.658	185.085	219.39	198.963	57.3914	167.426	148.898	147.886	242.011	106.393	118.558	37.1301	155.89	251.965	58.8961	150.96	156.382	44.7419	362.729	220.77	139.964	124.827	158.975	214.181	89.6824	61.0364	200.179	173.511	143.435	58.1524	103.327	114.219	58.5329	193.549	213.681
AAK99597	761.084	39.8909	812.068	916.766	296.366	169.15	53.2871	1072.54	529.831	8.61929	1008.68	22.4131	442.733	202.026	391.507	214.698	26.2638	354.664	16.0864	726.391	84.7872	807.401	28.8574	9.06019	145.293	354.825	981.322	264.594	366.676	992.302	649.364	349.126	754.507	33.8295	1059.12	703.151	1070.93	598.333	6.39757	377.553	686.855	219.51	123.328	416.063	259.87	83.7169	308.759	527.831	1383.71
AAK99598	468.791	24.4232	547.683	524.364	199.792	27.8917	23.3552	612.302	263.198	5.89057	582.876	14.9043	282.428	122.371	176.158	160.426	18.8194	203.6	4.9524	302.807	25.1982	334.601	16.2677	5.69587	30.3614	265.56	477.79	243.01	204.798	335.308	434.015	178.73	325.749	12.4415	459.708	386.876	641.218	459.919	5.28334	246.081	492.754	152.027	27.218	207.837	169.005	156.216	198.099	325.304	734.035
AAK99599	200.665	155.534	145.214	146.48	100.835	1014.35	1203.24	97.7668	144.688	49.8845	138.296	60.8538	100.92	59.1976	1280.87	85.824	128.328	149.618	41.1896	240.366	955.965	105.584	147.774	43.8862	400.172	84.6716	186.275	129.757	114.266	108.876	242.244	94.3295	161.869	135.631	141.535	135.48	103.248	175.384	40.7418	95.7818	159.178	84.21	1061.58	76.9739	122.887	110.813	127.044	173.908	133.734
AAK99600	1805.83	1884.02	1409.35	2153.11	1166.85	517.835	1332.95	2762.23	1548.79	706.89	2769.65	1385.11	1232.37	970.77	961.825	1202.06	3010.27	747.498	388.607	753.948	1190.83	2258.12	1878.62	655.354	279.653	214.235	2041.21	659.325	1642.04	2078.84	1986.62	1242.99	1525.47	1843.21	1147.91	1438.49	1112.15	1429.56	918.037	1433.53	1489.58	1225.74	554.361	525.946	1442.93	1612.15	1676.74	1705.51	2729.41
AAK99601	2593.56	1277.25	2681.92	1374.49	1599.62	621.549	2326.59	2105.28	2206.67	1437.36	1903.04	2404.62	1600.15	1484.55	1584.2	1569.89	2082.64	705.841	283.309	1202.04	2248.56	991.089	1222.12	1463.31	403.484	368.903	2436.71	347.055	2141.5	909.708	2428.24	1749.5	1118.09	1152.81	1983.39	2099.56	1536.85	2033.54	1672.42	1960.27	1989.72	1481.38	623.351	973.641	1625.61	2784.57	2150.09	2053.1	1929.54
AAK99602	194.095	42.1459	176.737	618.171	221.168	48.703	37.533	807.581	103.527	46.5209	719.373	98.3961	203.631	1077.27	63.6495	209.797	122.942	44.321	16.2771	102.121	38.0947	263.491	50.3476	44.7422	18.1567	36.173	195.175	49.28	274.473	227.998	174.458	274.021	107.748	60.4695	259.186	179.209	82.9064	166.784	64.3427	188.461	194.91	178.272	26.7406	143.229	111.462	349.477	310.065	89.7288	435.153
AAK99603	129.597	85.4678	142.341	325.71	82.9839	31.7327	23.4595	225.581	121.07	26.849	348.931	39.162	116.381	84.8292	282.651	68.9653	113.41	117.189	46.7026	197.162	22.2233	110.312	63.8803	28.5629	26.1018	66.3212	124.378	84.1025	243.708	119.24	112.057	84.1735	155.102	64.1382	159.056	165.583	116.926	131.992	21.29	180.619	123.136	69.4941	29.7135	78.2337	62.7939	115.335	264.754	126.376	366.734
AAK99604	45.0234	0	26.9041	0	12.7688	0	0	0	43.8529	0	0	0	37.5735	24.7241	147.645	0	0	32.712	0	0	0	11.5245	6.67365	2.82137	0	0	75.9082	41.7489	0	0	27.6369	0	0	7.14092	0	0	6.90358	58.7819	0	6.65249	40.837	27.0532	14.4734	0	65.1551	0	0	66.6046	0
AAK99605	5.91408	0	0	0	0	137.049	0	0	0	6.092	0	10.1569	4.92651	3.39829	24.2959	0	247.33	0	88.3565	175.41	0	328.654	48.1266	7.39859	90.1972	0	0	0	9.61906	141.475	13.5088	0	0	84.2666	267.545	199.064	5.06866	0	4.05887	17.4451	3.47682e-06	0	189.77	0	197.592	0	5.59436	0	0
AAK99606	188.942	55.8665	205.217	304.161	126.551	37.4144	11.6606	225.611	186.827	54.6778	318.613	38.8322	162.758	137.373	124.296	118.191	90.6141	242.843	36.4096	558.386	16.8321	129.212	68.9514	47.072	41.3661	127.664	167.312	157.627	239.183	145.836	111.396	94.4131	199.631	52.4652	347.468	402.802	122.577	138.175	24.4022	235.219	139.391	114.703	40.9843	115.991	82.554	184.141	303.683	197.525	357.85
AAK99607	113.629	60.9354	149.724	386.286	70.882	39.8489	15.2623	320.246	117.142	77.4128	418.254	38.799	87.1948	84.9493	133.109	71.6614	57.9224	196.61	39.0828	319.29	25.7031	121.119	38.4395	66.793	36.4237	40.4015	98.7235	135.22	122.603	131.08	68.4419	44.7317	71.1653	38.9849	272.536	336.271	112.261	87.6235	22.5851	126.059	87.2687	65.9427	42.2866	48.1469	49.1921	116.72	145.317	105.5	418.264
AAK99608	571.223	356.188	531.084	391.009	166.803	1124.37	820.912	272.637	600.117	119.098	224.873	202.282	187.803	538.669	520.676	194.708	398.291	262.266	42.7612	424.556	648.91	344.145	536.084	111.756	924.13	304.612	565.498	413.912	662.215	316.514	765.963	558.362	543.07	536.886	230.236	242.592	282.551	307.909	103.18	929.089	266.276	210.224	1106.84	181.136	181.026	209.346	630.933	761.087	216.768
AAK99609	339.069	186.396	324.709	197.822	191.021	571.086	1041.44	157.294	314.967	205.871	127.728	160.991	152.497	384.328	573.231	212.61	186.257	94.8333	76.4829	334.451	726.04	143.648	211.349	184.189	448.624	89.0906	342.161	52.6002	401.849	147.92	620.678	331.117	253.701	180.638	199.055	212.33	168.892	282.991	141.317	566.042	229.383	206.627	537.675	173.63	214.833	230.453	363.981	518.367	135.067
AAK99610	0	152.02	0	142.043	86.3927	91.4323	0	89.2034	0	32.3223	111.367	27.3883	0	24.6519	55.5808	81.2579	84.0443	0	32.653	0	0	64.7826	139.534	34.3031	67.9909	50.1984	0	0	39.1867	109.446	0	25.1681	58.2568	139.859	0	0	0	0	5.1968	37.2265	0	86.1527	79.5187	53.6346	0	53.1169	39.0697	0	132.892
AAK99611	0	49.442	0.0962246	96.6573	40.2797	45.6662	0.326959	60.534	0	24.4819	72.5521	18.1197	0	13.0519	46.2583	39.3136	38.4073	0	11.5866	0	0.29498	38.1474	47.69	24.3997	40.0691	25.209	0	0	18.9706	50.8452	0	18.476	43.006	36.0881	0	0	0	0	4.01903	21.4852	0	45.7472	45.0357	35.9755	0	48.223	18.5869	0	82.6156
AAK99612	206.405	183.006	138.799	285.186	96.4605	334.699	415.372	299.658	200.391	55.9473	303.88	82.3748	128.209	114.819	641.377	115.082	163.597	139.635	21.1767	155.495	379.503	184.348	170.983	56.2858	284.88	135.004	237.426	117.448	173.245	188.026	245.181	187.824	158.088	155.198	194.213	176.276	94.2878	151.505	56.8669	180.33	156.125	119.657	338.513	153.539	183.712	185.726	173.685	217.85	271.569
AAK99613	329.387	213.784	316.408	267.722	133.084	455.777	624.7	294.378	319.565	108.485	302.616	121.174	226.035	152.824	754.923	168.236	183.1	424.236	56.72	303.439	662.111	384.963	239.597	111.5	424.604	181.328	362.757	524.556	229.515	348.878	384.699	208.981	241.125	273.596	404.256	306.885	198.139	266.185	107.725	192.079	269.869	150.257	481.225	92.1511	237.212	161.108	229.627	272.801	259.052
AAK99614	555.351	2454.6	765.876	359.718	2219.68	4741.96	1188.41	344.88	880.049	1500.97	283.759	1128.57	91.2336	3012.78	790.669	1418.9	3374.97	757.3	375.51	4387.91	2192.36	1668.44	3521.16	1693.2	3080.02	17243.3	542.848	864.441	2822.09	2665.88	140.188	8787.45	6692.38	4284.32	984.141	1460.27	474.182	342.861	363.216	3857.4	707.689	1054.62	4540.96	3118.16	603.205	226.502	2766.72	183.464	213.576
AAK99615	60.1668	42.2089	121.688	0	291.393	3902.06	639.013	0	99.1738	19.1586	3.23796	2.38892	4.63488	198.24	36.4255	84.0441	67.9311	24.2112	4.65754	840.916	1085.2	14.216	41.1614	24.3621	3921.64	14.4908	32.7728	60.0826	49.773	24.1263	51.1372	320.994	353.158	39.6391	62.9268	31.2133	34.0637	56.9726	5.72789	36.9279	60.4494	23.3601	4177.76	71.7215	35.721	0	68.4214	56.4852	0
AAK99616	24.4014	21.7422	30.2938	19.7111	11.4543	33.2535	56.3789	12.3246	24.0743	5.93711	15.0847	4.99461	18.222	34.8624	34.7669	5.94203	18.9111	19.8075	1.69351	110.013	139.878	7.6728	12.7216	5.49686	41.048	27.662	25.1096	15.9947	23.0336	7.9109	32.6683	33.6818	19.6183	7.70698	17.1605	26.2454	14.7081	29.7787	4.38235	23.5909	34.5724	4.92949	40.1675	17.4399	21.6135	10.8173	22.9648	39.6764	12.4615
AAK99617	28.8946	26.7814	28.9431	14.6225	10.8268	52.9347	141.481	10.1908	33.1577	5.29356	10.6782	7.24197	22.5462	27.211	50.2183	7.93668	20.2207	21.5256	2.66332	157.201	199.235	7.1826	13.8322	5.45245	44.2985	17.3671	29.8161	12.3712	15.8081	9.01743	38.2769	25.1754	23.0532	11.9717	23.9068	29.5848	17.7442	29.1706	4.427	19.9273	34.4484	6.66593	48.5289	12.6783	17.873	7.01861	15.7079	40.8676	10.2877
AAK99618	7.94632	27.1761	5.53979	33.2731	2.39446	18.7156	16.8067	13.7921	5.48232	2.30507	11.9294	3.93071	9.44984	7.19999	16.9379	5.34436	12.7567	9.38186	1.49937	23.5754	15.7694	3.94086	7.21436	1.43162	24.7161	7.25658	9.3781	7.98243	7.76879	4.31491	9.95868	11.1983	7.0179	8.34965	9.00341	6.69887	5.48296	6.29888	1.91224	9.83326	6.12634	5.72966	18.8391	7.09769	3.83315	8.01231	7.90696	8.63278	14.7711
AAK99619	10.263	36.9198	8.62353	126.511	5.08757	9.96774	21.0725	29.1484	18.2775	4.58602	41.287	7.17037	22.2767	10.8338	5.53731	6.14376	22.0966	48.303	3.39107	13.1598	26.1147	12.2712	22.7948	4.28987	13.2602	104.811	10.7604	58.4178	2.79492	17.3152	12.7154	4.17742	7.43033	20.0835	61.1175	41.6722	10.3829	10.6278	4.83052	5.28097	13.6902	8.32649	10.0334	73.0874	30.4695	41.4901	2.80408	23.5787	46.8356
AAK99620	34.7089	131.622	30.8528	78.398	167.932	36.1261	30.3357	71.3887	40.5382	41.8624	81.2746	94.64	98.424	384.269	58.7934	198.456	107.408	173.417	10.2792	57.8955	29.9752	73.7931	135.858	33.2463	51.1795	3.34132	39.6862	203.663	88.9822	52.8683	28.2618	95.946	103.836	88.7893	170.663	835.22	34.6438	42.1972	67.0018	98.4846	59.626	166.136	37.7367	27.5103	25.3472	66.7149	88.7659	22.8351	63.034
AAK99621	23.0483	55.0519	9.99367	159.429	112.056	271.292	581.631	122.987	188.499	31.5742	146.587	0	405.575	196.891	485.885	130.128	30.2048	180.856	31.478	105.097	18.5065	56.889	76.7084	16.4923	97.0227	1680.04	31.7002	36.6378	9.68453	73.7514	161.935	15.7005	27.916	56.4003	123.111	655.072	83.5767	101.329	31.7628	17.874	152.31	110.746	193.698	968.69	194.68	1992.65	28.2324	216.355	141.373
AAK99622	257.213	328.598	225.835	724.852	359.474	585.456	388.485	491.391	387.317	207.618	491.136	262.779	250.077	872.299	360.159	469.423	391.568	474.308	116.916	416.505	424.199	269.915	421.722	179.549	445.351	334.729	245.427	663.208	566.956	253.239	253.538	522.388	275.938	338.625	560.51	1362.2	227.925	162.904	158.675	756.484	157.583	453.557	483.933	977.12	145.007	607.402	515.915	416.249	449.512
AAK99623	59.4054	125.758	41.7074	200.353	152.713	100.493	44.983	173.763	45.5441	41.0588	229.202	89.1552	163.354	160.202	74.4512	185.527	144.602	261.447	24.0705	72.6887	39.1468	173.06	154.662	38.4056	105.273	47.5733	59.8952	466.495	173.564	146.003	47.1759	239.555	68.9832	112.411	171.935	1000.27	67.9103	57.0447	40.9254	188.934	82.4764	148.505	103.803	155.81	30.7366	135.81	173.459	31.9763	172.854
AAK99624	60.3688	170.876	56.4317	222.232	174.487	125.637	50.9174	186.137	59.1569	47.2545	249.772	81.9574	180.387	244.692	95.7944	198.318	164.286	249.783	15.3879	68.1802	43.4724	174.063	178.204	47.1437	94.2805	48.0671	65.2755	261.119	145.667	126.944	50.0844	194.926	132.236	115.596	195.427	1012.27	98.3051	65.6407	60.2798	161.371	87.6755	163.089	119.624	116.583	34.1659	149.493	142.797	49.8103	194.05
AAK99625	87.8772	175.618	67.4554	235.453	244.33	210.013	134.459	222.095	85.1164	57.5702	269.623	101.607	284.997	417.417	200.394	257.082	180.709	384.244	24.9555	103.938	103.393	159.958	160.036	57.6768	138.415	13.3415	108.469	314.026	167.867	115.745	79.841	249.24	151.025	109.485	283.031	1280	177.182	106.393	77.1731	198.544	153.887	200.567	204.392	73.4301	57.4188	165.24	169.124	85.3317	203.639
AAK99626	95.9158	496.199	88.2244	451.821	295.675	253.182	114.978	414.726	94.5625	87.8011	487.284	132.135	358.645	618.746	161.802	296.933	339.872	497.864	36.592	103.83	91.9386	337.425	295.732	87.861	161.162	62.994	102.06	499.584	242.479	259.56	101.046	370.545	290.919	239.504	364.075	1527.61	224.678	136.812	96.884	278.125	178.135	253.743	238.201	164.169	62.6787	243.441	261.747	100.087	339.453
AAK99627	92.4058	204.563	87.5238	223.186	357.867	287.084	104.711	226.399	100.367	146.997	241.291	132.452	314.67	694.513	157.297	350.938	139.639	325.606	33.3765	121.445	88.148	181.812	148.933	165.176	202.617	33.3138	100.167	290.655	240.098	136.914	79.081	359.168	141.411	123.786	396.203	1493.34	231.053	116.603	117.288	259.361	161.298	293.263	282.137	198.456	71.7635	164.696	220.414	100.291	180.03
AAK99628	145.509	87.1771	141.913	98.8023	68.6778	251.545	139.744	91.9393	201.624	154.722	77.8734	62.2782	95.3021	51.2323	74.8142	55.9321	80.2845	68.9885	22.7663	375.004	124.908	70.6304	83.5024	145.839	515.774	152.305	143.112	53.5767	229.69	65.9651	219.45	164.879	194.507	89.0458	152.351	136.097	98.9844	163.311	67.2133	272.217	149.936	52.8423	243.167	100.071	152.985	68.1112	237.942	260.429	121.644
AAK99629	447.036	35.3899	1138.09	52.1713	346.667	1316.11	18.9099	22.0785	210.904	56.0763	27.6916	51.677	104.925	76.7139	54.9736	202.004	341.74	326.827	175.73	20568.8	93.8318	296.793	320.959	36.7675	594.601	903.945	353.293	220.216	532.653	547.907	91.4686	95.6931	217.143	307.981	253.252	345.453	128.523	57.3222	50.9069	255.953	50.6837	186.349	1356.22	286.241	3218.89	225.374	672.527	126.58	35.7593
AAK99630	71.8921	45.8787	183.153	61.0194	32.1008	360.688	60.7286	32.2463	30.869	30.2556	28.5079	42.8443	72.9573	17.8106	92.3224	20.6233	45.8127	20.096	25.6806	4312.55	63.8366	14.2229	41.9745	31.6216	140.689	91.9269	80.2194	6.8699	191.14	16.2452	89.2702	39.9418	11.6322	36.4269	76.4814	100.856	29.5361	42.5294	27.4506	116.28	44.5003	21.0713	362.538	69.0985	1454.02	45.6516	190.971	34.0978	39.2333
AAK99631	0	12.3867	0	0	27.7339	0	0	0	0	0	0	0	4.08049	2.68504	0	20.5532	14.9514	28.4203	0	20.009	0	0	0	0	0	0	0	0	0	3.03436	0	0	103.639	3.87754	0	27.4798	3.74866	0	0	3.61232	0	29.3799	0	12.6286	47.1725	0	0	0	0
AAK99632	174.302	205.892	155.77	192.332	128.391	70.0552	112.093	293.201	172.175	163.245	268.06	102.707	125.858	92.2127	84.5243	118.857	202.574	109.733	62.7306	163.377	123.565	206.139	220.617	129.662	49.5567	229.798	168.74	59.6667	134.665	209.371	189.075	85.8534	243.329	244.675	135.457	143.01	96.4503	156.291	106.972	120.736	148.329	123.571	69.107	148.298	161.635	132.711	133.045	180.104	309.501
AAK99633	139.66	186.777	92.0069	148.948	89.4331	61.9376	123.247	170.139	173.762	75.864	182.469	98.4516	109.961	79.511	96.1284	100.567	202.814	114.881	35.012	164.79	125.657	144.004	198.601	68.2821	48.7957	125.928	165.739	52.1672	126.408	152.698	179.332	93.1734	205.019	159.908	110.711	98.1822	87.3984	143.312	66.674	85.5322	134.552	111.02	76.6239	146.323	130.453	155.25	119.536	187.531	188.582
AAK99634	180.839	164.924	140.143	192.822	105.859	104.315	157.582	232.791	252.006	104.81	255.078	107.636	120.922	96.1405	143.067	124.571	203.91	114.966	23.9803	160.494	154.247	183.709	194.589	93.1014	63.6489	149.808	206.277	97.8176	163.171	172.967	196.688	126.132	214.811	149.774	115.254	109.891	118.453	147.247	72.8928	135.271	150.903	124.824	113.542	176.56	154.203	180.632	167.626	238.889	281.737
AAK99635	163.605	290.942	156.909	397.887	105.97	111.36	128.402	425.884	195.326	90.6415	496.128	175.136	136.996	62.6353	137.461	125.536	277.413	219.167	82.398	161.134	125.156	365.776	259.426	77.5143	73.4886	136.863	137.994	167.848	116.611	339.923	157.779	96.2265	264.163	222.395	128.554	122.597	221.274	149.986	63.1233	100.553	148.183	128.463	116.7	168.543	115.11	242.319	117.99	230.532	479.289
AAK99636	116.143	109.858	94.5331	108.317	97.8082	85.7894	54.0064	95.5981	182.842	52.7993	95.8203	70.3713	184.715	42.6259	54.2527	84.7858	104.244	115.77	16.6068	76.2495	58.1629	63.895	112.581	48.0664	56.6287	37.7155	129.462	70.7641	77.9449	59.3198	104.288	82.097	69.0706	99.1275	145.793	105.189	144.582	135.193	55.8407	51.5442	153.392	75.962	82.3264	48.2323	195.146	87.6196	76.728	151.264	120.283
AAK99637	116.86	160.938	103.507	201.686	118.211	135.567	90.8976	184.621	179.287	62.7747	179.984	103.354	197.469	54.7808	104.405	101.771	158.228	281.836	21.8505	102.431	100.107	130.062	159.53	53.1336	94.414	66.264	117.288	248.958	134.523	119.137	113.963	141.422	114.798	159.033	219.754	153.839	150.942	135.894	82.5283	98.1936	151.821	92.353	147.049	70.3198	224.895	113.279	121.934	144.07	217.858
AAK99638	160.45	102.427	135.822	59.2919	166.562	186.21	130.665	53.8618	258.741	192.027	52.6778	153.167	272.864	44.12	132.589	145.583	102.167	184.097	22.3502	126.087	105.977	82.9437	106.373	196.949	135.074	19.3347	158.144	114.725	166.398	68.6582	136.462	205.195	72.5644	104.954	283.555	189.969	204.925	186.83	148.338	140.132	215.201	134.908	199.768	26.5263	295.899	77.9963	159.917	213.359	67.0322
AAK99639	194.537	203.107	149.65	226.13	176.808	72.0653	233.582	298.497	150.406	142.587	293.768	84.9592	165.129	47.2343	155.544	171.111	173.182	154.18	13.2096	169.477	249.101	128.772	133.794	115.788	42.8806	121.91	193.956	107.495	83.488	114.996	200.984	86.6325	183.818	137.267	152.403	220.819	85.2129	157.954	79.7057	43.8027	160.69	148.884	78.5147	111.307	125.785	104.397	87.2161	151.039	275.599
AAK99640	222.725	100.92	184.254	114.3	190.055	47.0797	161.088	139.234	179.85	71.817	143.749	91.0019	185.574	33.803	139.495	180.511	135.236	112.833	31.7093	144.601	168.008	109.027	90.7425	55.7103	41.2661	32.2981	223.123	93.9152	86.8245	96.9333	215.637	89.9335	114.493	100.933	143.443	211.873	104.74	163.505	55.6705	61.0237	171.071	167.086	44.858	64.6696	123.226	123.681	87.5554	176.777	129.147
AAK99641	235.133	336.454	224.703	427.062	228.039	122.645	97.4696	645.782	221.661	111.401	573.115	79.1526	166.032	47.45	178.41	234.072	342.509	167.802	77.8305	154.972	122.134	790.157	329.291	88.7414	96.0487	79.3253	219.871	241.525	155.136	702.396	159.885	120.266	452.222	360.384	126.911	176.862	92.8264	143.255	65.0948	119.792	143.685	197.104	108.879	107.912	88.3374	188.235	159.728	172.605	569.861
AAK99642	74.6631	118.191	73.2804	177.637	147.867	92.6587	62.053	221.873	114.735	172.915	228.766	122.005	103.245	31.4194	157.942	135.23	123.144	103.125	20.6332	90.7107	47.4799	146.602	108.463	134.944	70.1694	58.4419	88.8334	96.3163	84.4359	126.543	116.714	80.1608	96.7571	110.719	127.55	157.192	40.7513	87.7745	86.6978	78.1954	93.0546	124.965	86.368	103.213	93.9588	109.414	81.387	127.799	190.906
AAK99643	220.306	101.198	263.068	238.735	152.433	173.442	0	282.226	240.445	106.975	267.306	54.5403	164.812	33.5207	164.115	119.239	88.525	183.273	61.542	75.3065	0	0	93.9738	79.9495	108.991	146.972	173.671	195.266	0	0	154.747	0	110.992	113.19	110.61	131.172	121.988	159.267	36.261	0	132.106	118.531	181.44	80.4713	49.4369	73.5424	0	217.456	221.03
AAK99644	4.0469	21.0899	7.94571	9.12692	7.62412	3.87722	0	5.18849	4.78635	2.01245	7.58375	4.10313	2.8948	0.476209	10.8064	6.85304	8.48554	5.7966	1.16358	2.83897	0	0	6.68413	1.95632	3.5964	9.05052	3.65516	30.8247	0	0	3.72619	0	11.0286	7.7023	6.87788	11.6969	3.72315	3.88182	0.357747	0	4.56205	7.08657	3.62403	7.68982	1.11551	13.1159	0	3.84861	7.92783
AAK99645	1.57282	11.9288	7.52709	42.565	105.628	9.64203	1.43593	37.0713	66.8251	13.5424	39.249	5.67397	29.8637	36.2219	0	133.869	4.11151	31.7122	1.06485	0	6.50277	24.278	5.05934	13.9045	8.24112	17.4817	2.72803	17.1823	7.23384	30.1065	39.2589	8.9026	149.61	5.42448	2.57183	5.01653	90.5545	161.184	9.56373	12.8412	153.394	152.069	8.08673	58.3319	246.811	94.7219	9.54689	61.0159	43.1107
AAK99646	28.7223	38.5135	47.4883	44.7999	135.47	20.2531	3.58362	43.95	41.421	5.64518	52.9938	6.80596	3.98769	30.6601	0	145.114	28.5446	73.2348	17.0092	1.68039	6.61596	2.68923	43.9971	7.02828	15.3393	34.412	28.9366	49.6754	3.05126	1.655	4.30905	0	85.2557	35.8594	0	2.68977	12.8351	24.9395	5.64809	1.10843	16.728	133.671	37.237	65.2809	137.422	70.5354	0.473929	99.9459	56.4493
AAK99647	2.63055	15.9935	10.4794	11.9078	3.73016	0	3.56075	11.2844	0.854054	1.31991	8.0734	2.26299	11.4154	2.41377	10.3516	2.65379	0	1.52899	0	0	16.0624	20.1999	0.779833	2.96716	1.14835	2.74539	3.54802	1.62615	168.88	19.5895	4.30591	119.377	7.43425	0.834435	5.96096	17.7407	0.8067	1.96252	0.36173	108.83	0	6.32247	0	8.28746	0	10.6096	141.595	17.5116	8.97804
AAK99648	198.112	70.5062	119.135	122.845	154.947	110.227	54.5152	143.822	270.47	71.7161	134.646	70.089	195.652	50.0665	120.717	130.591	58.064	277.67	12.9922	93.1339	56.7176	138.093	101.103	67.5073	100.026	74.0477	238.027	236.463	85.3382	112.096	199.805	114.752	136.582	111.389	88.5441	122.514	179.478	220.999	72.1838	70.3956	227.443	136.587	110.073	52.3185	228.222	106.445	88.5449	316.969	101.357
AAK99649	1050.47	722.51	859.105	783.052	792.236	543.48	382.963	904.512	1276.34	602.378	830.138	794.634	954.434	1320.73	456.389	749.223	716.561	783.501	400.584	484.152	389.131	536.274	804.302	469.818	314.38	806.772	1051.43	758.098	1080.78	533.37	1185.54	1161.99	824.801	915.347	779.53	1055.2	970.919	1081.07	509.295	950.28	1068.44	750.822	552.348	695.22	1192.54	863.007	1069.47	1383.48	724.808
AAK99650	1098.7	693.497	914.482	794.631	834.814	794.233	444.108	944.856	1331.24	926.65	833.919	813.059	1059.18	1335.68	439.609	735.471	686.518	743.576	210.289	447.388	523.853	631.308	698.366	813.89	481.76	478.247	1086.92	632.93	1094.83	586.923	1030.6	1480.63	780.094	792.85	727.495	961.876	1176.11	1128.58	591.58	1271.47	1050.64	742.68	801.565	681.078	1016.2	884.725	1043.04	1487.75	739.286
AAK99651	258.086	179.68	235.461	165.226	350.903	240.645	248.362	125.541	335.229	148.179	165.013	292.07	342.521	149.088	221.934	346.37	241.209	275.817	72.3535	316.841	241.175	173.805	180.369	149.874	181.227	64.3173	354.964	343.908	329.823	161.391	360.748	345.789	357.83	132.664	250.1	330.606	346.365	299.162	116.6	339.066	308.346	378.175	238.27	144.312	367.541	312.388	362.089	447.235	141.223
AAK99652	653.292	40.8639	552.637	107.703	1264.91	386.358	840.637	78.3014	793.422	171.992	146.708	645.27	632.693	274.597	550.13	1356.1	286.084	925.867	178.561	1584.23	423.531	530.564	164.978	163.753	260.545	286.193	660.859	857.564	856.852	460.476	838.331	1019.77	569.84	191.88	877.271	797.772	1575.53	878.502	270.614	893.779	719.835	1368.57	394.092	408.284	881.859	683.114	993.618	1181.2	58.9862
AAK99653	404.119	246.982	365.425	286.991	458.558	376.112	367.571	281.542	493.761	157.343	313.8	400.913	466.059	162.946	300.144	464.401	302.141	342.345	75.314	567.407	371.452	204.638	245.101	134.61	227.482	219.017	461.488	216.475	466.28	181.697	469.015	520.011	478.034	198.822	463.512	497.909	495.925	422.907	188.269	469.894	441.136	447.382	396.149	276.837	478.098	437.472	479.209	719.076	335.188
AAK99654	417.09	684.595	394.206	776.087	498.2	347.515	947.657	762.377	499.803	280.926	724.769	527.292	458.146	144.575	547.104	544.342	753.012	688.326	399.189	304.957	1039.19	554.926	704.618	257.005	182.922	140.614	348.884	713.734	398.528	605.367	435.544	375.163	1193.32	563.574	522.973	536.205	617	426.596	232.61	401.58	409.064	533.927	350.223	349.535	416.074	542.105	444.5	705.229	769.91
AAK99655	1878.28	601.69	1911.67	707.627	1357.5	2960.51	2845.93	470.584	2515.99	1021.49	631.602	726.605	898.019	425.884	2543.25	1411.99	622.518	2231.03	205.278	1745.53	4972.37	673.088	916.062	1123.1	1203.48	164.411	1971.55	2239.84	2160.14	616.652	964.513	1767.37	1455.49	897.558	2979.4	2887.61	2450.81	849.816	468.246	2649.95	1033.17	1550.92	2902.13	316.107	1558.79	1050.8	2211.77	2077.23	488.916
AAK99656	52.2495	66.6089	55.3941	35.478	108.985	103.347	99.2443	29.1113	73.8743	25.6882	29.4794	84.3879	214.362	58.8653	53.0605	126.677	182.447	196.914	24.5941	53.7986	64.8374	144.311	92.1876	25.3486	60.702	36.94	61.3797	90.6474	125.234	139.95	103.46	248.948	192.915	66.5635	274.994	147.771	66.6771	84.8774	28.8555	152.412	70.6282	93.578	69.8944	85.3219	144.72	147.853	138.003	92.5664	32.6659
AAK99657	118.727	212.31	91.8132	357.019	124.783	196.91	44.567	241.253	107.867	23.2784	304.333	63.8577	170.854	72.3202	35.3352	135.881	278.235	346.209	76.3062	181.277	76.7608	161.656	144.633	19.5066	61.4117	134.323	122.121	229.437	114.124	132.995	113.911	225.531	143.802	103.49	339.13	309.519	116.572	97.1365	28.8112	124.716	94.4757	97.8375	153.949	171.618	112.618	132.791	122.536	92.9846	267.063
AAK99658	80.9043	77.3471	56.3741	107.346	72.4827	99.1497	38.3104	73.5816	66.8278	14.6313	92.8029	58.5819	186.09	59.3415	40.4994	80.754	147.91	130.856	17.8369	37.9041	40.8475	87.1525	94.5812	14.1884	74.5054	24.1673	85.601	172.838	75.1839	86.6479	83.881	156.172	79.9855	73.9983	165.195	115.681	74.6949	60.4653	22.4078	84.397	67.8326	72.5588	100.907	58.4783	119.976	57.0745	86.4772	77.7104	71.0874
AAK99659	65.2448	152.612	68.777	137.775	61.1663	86.1386	17.758	118.359	67.6376	58.0582	99.6139	79.3622	148.019	71.8105	25.4683	74.8211	105.263	71.068	31.6849	348.739	14.0986	73.2045	105.162	63.6629	89.5702	92.5556	72.7245	58.3911	59.3409	76.9845	66.1407	94.8067	59.3211	80.2328	76.1043	129.764	79.4972	54.8093	29.6578	68.6971	67.9677	77.945	82.6583	108.787	64.1269	29.6304	53.5087	63.0737	115.135
AAK99660	4.16362	36.2259	7.37822	52.0583	81.5985	12.93	4.0812	39.482	2.09761	1.35074	40.8813	7.26251	14.378	7.8526	5.64981	2.75199	19.4926	16.5233	110.963	36.6617	6.83805	13.4504	14.301	1.34954	10.5296	10.7885	5.95468	15.4432	5.05315	11.6541	4.75902	17.8254	13.3899	11.75	12.6884	6.77791	3.83052	2.89204	0.651516	6.61872	3.59416	2.48454	12.1845	13.5718	2.21621	6.94873	3.91849	2.23012	39.9011
AAK99661	2.31995	25.3119	3.45626	35.0875	185.784	11.9355	6.32366	23.958	2.63108	1.04048	30.9939	5.05236	9.83418	3.30884	10.6301	2.2122	8.39619	10.723	34.1562	31.3681	5.82159	5.75932	7.85736	1.03956	6.95058	2.48756	3.21482	10.6677	3.85269	5.70362	3.19926	13.9323	7.54442	6.1393	10.5863	8.57315	3.68395	1.9916	0.839064	4.22614	2.14459	2.58938	10.8496	3.2668	2.72876	3.65302	3.79472	2.71503	27.5657
AAK99662	78.711	403.783	123.465	73.4877	3712.55	688.122	179.794	63.3096	62.2901	448.011	55.0673	53.324	44.3386	129.67	77.4349	2302.79	1245.54	0	202.975	434.835	306.394	18.8882	1176.91	384.727	528.298	77.013	69.6699	0	5213.53	58.6157	30.1972	5640.2	291.962	1020.56	200.659	232.241	90.5176	115.61	389.651	4300.21	96.3795	2458.16	569.311	30.4937	0	29.7617	6092.26	114.621	79.1529
AAK99663	19.0995	54.7629	19.1947	6.92651	520.003	168.015	208.003	5.14527	16.2776	78.0012	5.61823	101.162	21.7352	6.43599	117.01	233.409	156.096	21.5723	26.2098	151.344	239.344	10.1666	204.801	66.9156	77.8825	0.679546	14.9297	39.0435	1495.52	10.1826	26.3788	1530.02	90.1671	147.677	72.2982	36.5936	24.7599	23.5598	123.471	1166.03	28.1115	249.767	162.007	18.6107	12.1447	34.1394	1582.84	19.9869	5.39694
AAK99664	14.9199	181.223	18.7778	35.906	383.236	342.052	391.942	23.2073	35.237	70.4318	29.4208	96.2981	23.2054	7.61305	128.855	159.309	161.819	91.4602	52.1518	158.851	376.584	25.0938	142.262	72.7772	136.258	19.0162	15.8273	117.29	929.991	30.2842	20.8291	832.982	86.7564	137.961	36.3525	38.2896	23.7477	31.9893	79.715	737.322	30.9693	164.987	352.967	41.9106	19.8715	44.3326	958.852	49.661	25.4447
AAK99665	663.63	1305.89	1136.24	1131.85	1551.37	414.6	77.907	680.46	537.836	898.88	920.516	3057.65	1219.58	615.4	85.3426	1463.19	1591.58	608.997	664.477	262.968	80.6773	2121.54	1861.56	854.805	691.488	110.21	640.266	691.784	853.166	1910.59	403.467	1363.58	509.186	1449.28	1333.71	1548.12	767.395	973.774	2397.31	1050.81	1361.09	1653.73	361.025	831.578	826.137	2878.42	869.453	301.886	765.359
AAK99666	6029.33	1843.33	11430.8	264.127	11135.7	2133.77	387.163	211.812	5727.72	2307.71	253.465	269.678	5610.26	3382.56	615.293	9572.12	2714.77	1539.46	26814.5	2322.18	670.648	4287.28	4093.75	1991.65	3526.07	417.911	5890.85	4434.47	8985.48	4035.61	2064.7	15445.3	1228.66	4384.01	8011.01	12576.8	10262.4	3170.92	5177.55	10879.8	4279.5	10130.2	1728.57	3167.65	3359.13	5237.28	8378.75	1794.03	284.489
AAK99667	1573.6	11949.4	1295.35	8838.87	3351.55	481.172	324.091	7197.21	1419.63	4442.25	8204.12	5407.49	2966.86	2048.93	314.059	3067.26	4697.43	3853.05	781.239	583.907	444.496	5331.8	6217.43	4714.3	717.916	1129.5	1839.33	12802	2820.75	6010.85	1164.36	5269.11	2279.41	6001.83	1868.79	2606.93	2877.63	1886.83	4830.99	3527.67	2171.2	3253.95	492.899	2486.85	1565.59	3648.04	2406.92	1084.04	6503.38
AAK99668	208.054	2181.92	203.379	349.867	929.86	97.6638	48.6341	318.629	142.421	571.543	287.217	1581.81	486.157	294.573	80.0091	786.464	901.402	363.277	251.414	177.801	99.9994	535.328	1432.72	577.634	207.547	102.9	218.353	511.877	478.698	571.834	111.127	1218.64	391.991	731.794	562.346	892.224	411.774	179.842	491.192	600.505	264.04	816.353	106.903	329.174	280.258	566.158	398.13	92.7052	307.786
AAK99669	65.8652	78.9769	141.973	72.7574	99.1456	26.0263	14.0082	106.164	135.446	43.8935	102.945	919.205	102.88	89.221	16.9682	47.6332	56.1691	72.3696	524.944	73.5811	11.8482	77.3153	80.6283	48.84	109.13	26.6637	76.8786	57.9762	24.6614	45.5172	44.996	72.9189	360.1	64.7309	79.879	213.741	58.5132	57.9049	49.6293	18.3491	145.607	46.7922	27.6535	31.7954	31.616	98.4769	23.1692	135.032	73.636
AAK99670	61.1353	75.0354	129.327	28.0813	75.5881	44.7903	15.5993	38.2533	128.406	12.9488	44.6581	811.593	105.095	40.34	11.2569	36.2797	51.8837	47.6724	166.391	66.2234	19.7629	84.1634	72.1073	12.5993	116.886	15.8658	65.4813	80.6379	18.6979	64.8214	48.7649	63.3341	281.338	56.0003	59.452	198.435	64.1397	44.7258	24.4786	13.115	129.079	37.5988	49.6574	24.4868	26.9672	92.959	18.6819	121.15	27.2574
AAK99671	141.238	157.963	221.158	498.754	149.977	107.848	818.185	434.704	190.684	109.269	424.677	966.936	150.725	106.898	538.396	82.2766	86.9212	153.574	400.303	155.53	804.519	158.492	177.517	101.519	256.824	149.883	116.108	173.153	135.147	127.242	127.098	188.789	645.587	173.055	95.545	235.184	136.009	115.782	54.4002	122.259	153.762	79.4777	110.532	95.0433	124.834	138.319	143.92	180.643	409.707
AAK99672	129.571	146.364	156.787	230.893	79.0995	107.757	65.1719	209.884	182.17	81.1466	190.57	113.423	113.335	46.8555	46.4625	73.5417	195.924	100.73	51.2239	116.389	68.5705	104.031	142.887	68.2337	73.7637	110.902	133.107	89.0464	79.3064	96.6865	122.296	72.2658	254.71	163.004	163.208	124.456	104.36	92.9311	60.1815	69.2399	107.187	72.6162	107.878	109.058	97.3716	101.061	76.5334	176.267	233.149
AAK99673	326.645	431.505	389.342	641.807	236.919	199.622	270.58	538.636	276.508	297.466	488.938	227.978	297.99	162.616	286.118	297.345	259.628	427.471	156.385	428.453	246.5	350.83	362.89	253.79	187.6	2759.63	289.812	245.934	365.181	412.153	458.566	328.936	325.706	372.394	277.389	327.879	173.12	336.394	212.918	458.139	294.816	309.705	216.428	1308.8	323.301	282.307	373.187	325.811	566.837
AAK99674	212.803	198.28	134.249	215.848	105.382	64.3832	215.371	188.316	311.869	112.065	168.008	103.89	174.182	87.0467	177.593	163.173	223.62	149.635	60.665	326.763	265.512	237.022	193.067	105.65	83.6943	50.5382	213.602	201.602	164.249	318.418	309.376	154.569	209.468	230.723	297.844	313.249	165.472	250.307	114.56	231.88	243.451	148.215	82.5984	155.016	316.218	123.56	138.606	298.969	188.159
AAK99675	328.363	439.022	288.322	398.339	171.547	199.382	326.31	364.497	445.611	291.384	306.346	201.218	293.792	104.072	228.049	203.316	445.339	299.768	36.2397	331.858	269.296	362.905	514.741	264.812	220.413	173.62	386.669	361.91	359.945	417.156	428.578	341.244	695.407	373.355	321.592	294.062	516.464	360.211	150.852	426.606	335.734	210.331	194.27	275.968	348.855	271.07	366.465	654.583	338.526
AAK99676	178.409	302.536	181.379	307.606	121.981	306.897	531.267	269.349	186.999	85.7087	262.037	113.867	209.811	73.0943	380.61	161.893	248.396	325.47	15.9614	389.944	525.641	264.13	246.441	96.4685	163.868	94.776	212.775	379.316	266.551	287.569	266.244	225.282	200.394	197.007	288.238	249.592	167.379	147.565	68.9812	262.11	138.897	158.092	295.725	108.919	210.427	223.897	275.27	232.221	257.929
AAK99677	164.929	195.46	186.03	171.384	105.338	168.185	455.407	159.617	158.748	64.8797	147.711	100.335	174.301	44.2416	328.923	145.72	208.497	299.326	13.3923	269.479	458.525	133.308	159.447	66.79	98.8923	30.4308	193.915	203.265	230.683	130.394	198.072	204.724	163.54	111.559	248.029	217.821	140.179	121.316	61.1917	240.335	114.575	149.433	152.567	119.952	191.142	195.397	255.063	183.652	155.507
AAK99678	11.4408	11.5933	22.7886	25.8948	6.48933	21.9223	123.892	18.0815	3.71448	2.87029	21.3445	5.90536	22.9146	2.51304	45.0214	11.5419	27.9873	36.5747	7.67555	37.4545	69.8591	8.78542	27.1334	2.86775	4.99444	0	27.0045	35.3626	14.9137	14.1999	32.773	9.79617	0	10.8874	25.9256	25.7195	7.01705	8.53544	0	16.9046	4.15082	13.7489	22.0669	13.7895	40.4715	161.502	13.0105	16.9248	19.5238
AAK99679	101.33	75.8763	71.7461	68.4516	82.627	53.7889	285.906	59.456	104.631	48.4767	57.3754	83.5906	138.871	33.4504	230.37	127.209	77.3134	98.9724	14.092	207.568	238.229	45.203	69.8806	45.0944	39.8198	15.0206	135.359	75.7451	140.264	53.2514	129.015	128.007	45.6213	49.3554	214.193	156.526	87.1394	87.1323	38.6995	129.95	92.4369	126.54	53.2684	85.6627	135.786	174.926	127.322	98.0394	55.1898
AAK99680	9.25725	0	0	0	23.6285	0	0	0	18.0332	0	0	0	0	0	0	18.6781	0	0	0	45.4589	101.747	0	0	0	0	0	28.0935	0	27.1513	0	0	0	0	0	62.9323	124.864	42.5833	0	0	32.8277	0	26.6996	0	0	0	0	10.5273	0	0
AAK99681	1163.07	759.56	1358.46	332.144	1089.86	202.294	321.54	378.994	1026.58	1880.54	322.526	4209.62	1899.54	1320.66	332.359	1045.54	303.457	303.753	1498.02	501.153	412.574	248.615	630.648	2092.56	320.309	617.024	1051.95	176.212	1305.67	285.654	1520.75	1010.94	134.264	591.082	1064.6	1115.47	2156.24	2601.16	1319.65	1758.03	2047.29	1162.15	173.085	691.678	981.188	894.185	1204.58	720.376	280.537
AAK99682	115.493	219.422	96.8744	287.502	66.7375	54.6185	154.622	192.498	131.605	66.9094	238.61	106.347	270.051	263.067	128.041	84.6596	238.015	459.436	28.2003	114.256	119.097	254.942	216.618	60.275	116.367	215.624	117.653	465.605	127.744	259.186	128.521	190.641	138.316	144.221	214.854	183.508	101.656	133.017	47.7191	123.229	140.283	93.0635	59.5652	224.25	176.877	209.595	124.594	104.762	228.721
AAK99683	239.315	673.24	217.102	853.768	75.944	63.3296	162.624	546.582	294.892	36.7682	703.469	125.02	546.482	484.389	165.184	109.763	441.727	736.379	92.2539	165.853	129.925	435.527	469.658	39.2754	136.487	342.92	279.67	558.802	207.553	519.919	214.13	301.998	253.625	290.184	380.486	239.167	210.848	261.062	38.8135	192.7	283.057	113.588	73.9842	315.153	381.002	210.167	191.217	231.26	646.991
AAK99684	179.724	262.25	146.871	537.48	95.6315	132.725	323.888	424.55	258.32	141.117	458.568	164.373	519.615	571.291	194.969	111.434	204.973	846.326	27.5693	208.952	274.057	430.89	282.354	168.168	296.824	124.1	219.936	602.834	171.435	455.272	203.109	243.309	205.091	191.832	456.357	374.107	203.51	265.376	100.353	207.477	266.143	110.396	144.656	140.41	315.009	230.978	158.092	177.524	412.871
AAK99685	0.171907	9.14536	1.43814	3.15162	7.38616	0.988195	2.79236	0.756846	0.251157	0.258769	2.58578	1.99648	1.46331	1.58593	11.5002	0.0867132	5.99256	3.97183	4.4114	4.64295	2.83415	2.04611	1.91109	0.226223	2.70162	0.538236	0.434746	2.70988	1.2605	1.79226	0.844179	2.20792	2.18624	1.39053	2.33731	4.05777	0.395386	0.192377	0.177294	0.838213	0.187107	0.123953	0.663143	2.30878	1.82434	3.12003	1.66168	0.190731	1.94874
AAK99686	288.427	816.664	264.922	675.663	338.44	213.965	112.049	281.462	319.704	205.039	538.392	309.613	399.978	97.8444	150.134	416.81	660.041	675.748	121.533	140.662	103.165	759.391	612.591	198.468	145.498	192.544	289.639	995.218	263.788	699.445	286.492	344.586	1032.15	442.841	212.607	220.467	284.112	385.704	179.739	246.268	399.139	407.769	212.255	240.942	295.671	384.037	262.987	294.603	493.521
AAK99687	316.41	280.404	221.226	210.054	350.793	156.703	153.512	54.368	394.712	116.843	177.991	294.249	475.235	50.9011	180	363.827	230.265	253.566	74.1826	143.558	150.039	440.657	236.351	112.097	110.403	72.1994	353.345	472.288	194.647	409.512	282.633	256.251	392.087	185.388	250.994	233.702	317.181	431.927	141.083	173.266	457.401	323.638	161.868	206.142	310.001	308.746	195.171	305.48	132.799
AAK99688	1499.22	1061.8	1388.2	2205.59	488.003	418.398	847.336	1398.58	1446.21	623.023	2747.98	533.87	832.166	180.263	1706.14	475.549	3198.19	2280.18	885.895	464.502	1177.89	2019.2	1928.13	632.619	197.201	1778.34	1311.08	980.784	793.534	3477.46	1015.22	2054	1267.02	2206.42	783.769	1321.23	817.767	924.151	233.16	857.791	1602.22	445.754	401.617	1198.79	1644.07	536.329	755.166	845.116	2193.18
AAK99689	0	17.6298	3.46544	35.4402	1.23353	5.55616	23.5502	19.6403	11.2971	0.545602	22.7357	2.99341	7.25959	0	0	1.46264	0	15.1687	1.45902	0	31.8702	10.0199	1.28942	2.18048	0	0	0	0	2.83488	7.55778	1.77991	9.9313	0	1.3797	0	0	4.00153	4.86741	0	0	1.57803	2.09079	0	36.3972	6.9937	0	4.94623	0	37.3965
AAK99690	0	0	17.5282	0	2.45105	3.28861	0	0	0.22744	0	0.498052	0	5.80161	12.3232	846.833	16.4426	0	7.10508	0	33.6166	0	0	5.40729	1.53201	9.07316	0	1.26252	0	11.9508	0	0	3.48888	0	0	0	20.675	2.04479e-07	8.56138	0	26.0263	21.1175	23.5039	7.51769	0	0	0	3.19524	0	0
AAK99691	170.849	93.9644	215.212	176.049	94.4646	296.431	126.144	149.156	198.311	68.1135	142.121	116.761	130.439	65.8681	58.094	99.754	130.913	74.68	26.1534	172.93	91.8338	175.241	160.562	64.2372	230.597	133.851	192.896	101.813	222.208	148.531	157.262	199.616	178.621	125.414	249.855	213.644	366.992	136.468	50.1805	316.835	135.575	101.901	277.624	85.9489	62.163	106.059	207.579	204.742	136.648
AAK99692	150.584	144.486	169.588	257.559	121.119	140.548	115.062	209.407	168.258	46.0909	203.347	89.1666	109.153	50.5935	61.1453	130.706	137.509	121.926	37.252	146.994	92.9249	240.215	205.863	41.9263	123.892	95.8686	165.041	127.978	124.209	267.16	156.253	109.371	158.862	166.567	147.573	181.844	278.756	123.253	49.3008	172.798	118.882	123.571	158.664	123.582	62.6081	76.0323	124.729	199.271	182.325
AAK99693	138.355	109.361	127.415	132.877	102.453	123.189	77.34	100.947	135.249	61.2429	93.8343	107.511	113.427	58.8331	39.6539	114.875	138.66	47.7942	54.8611	96.988	76.0516	166.135	142.495	62.2875	110.987	111.057	148.419	41.4873	156.445	165.993	153.896	144.782	119.609	102.127	135.638	142.715	241.595	101.04	60.2772	207.705	111.543	107.68	111.563	95.7761	70.0938	79.2522	133.731	157.754	90.3533
AAK99694	262.49	557.426	263.076	604.75	155.184	213.994	43.3378	441.452	147.205	493.051	360.647	399.12	254.232	444.684	61.9339	151.056	290.339	140.792	174.981	52.4067	46.9978	308.351	375.914	512.313	182.965	494.797	240.232	117.152	102.967	381.879	306.899	106.517	262.306	389.821	78.4134	70.5199	170.184	272.032	392.721	122.996	237.947	176.209	205.01	257.816	171.704	71.086	98.3159	149.743	393.014
AAK99695	538.979	278.829	447.031	318.215	169.956	168.436	269.475	311.654	560.009	161.405	391.711	219.684	389.406	170.537	289.736	151.88	225.845	254.632	92.2494	212.364	304.999	206.84	272.158	161.007	146.556	225.451	503.115	144.983	255.263	205.419	527.642	201.891	164.041	200.645	392.82	429.196	423.745	523.513	181.597	247.188	557.95	143.959	157.948	275.088	381.047	444.487	247.203	529.536	376.899
AAK99696	552.262	404.79	478.753	508.835	250.131	127.931	460.226	486.929	577.068	186.644	607.751	214.204	502.864	164.646	355.459	219.8	481.741	474.325	121.578	305.818	496.062	524.896	483.84	160.18	114.379	267.594	545.984	374.925	258.9	556.526	633.912	192.319	409.085	484.971	451.338	345.587	489.326	613.837	122.747	261.961	616.36	198.631	130.94	321.305	412.455	469.54	262.441	707.768	664.458
AAK99697	565.762	292.608	635.031	409	228.265	415.606	412.095	350.168	554.024	200.452	460.413	249.987	404.76	178.803	426.762	249.132	354.791	400.236	92.0421	519.718	448.381	195.987	333.119	192.25	352.503	148.638	519.005	268.164	229.51	211.147	459.302	165.579	166.169	297.174	612.896	593.337	556.163	549.785	125.772	230.514	517.66	222.655	402.387	348.94	310.519	463.746	248.636	512.706	471.428
AAK99698	615.714	181.304	470.994	208.102	258.184	355.927	2671.56	223.959	659.717	284.553	261.655	366.427	499.384	196.591	2191.34	240.272	214.988	372.923	101	527.039	3250.58	237.765	276.541	279.905	230.88	114.342	683.975	165.665	374.506	240.07	712.348	291.665	149.246	228.272	734.98	629.911	494.063	709.758	239.208	351.248	672.873	233.108	353.461	206.626	483.882	485.588	365.107	652.965	241.246
AAK99699	898.784	830.859	1055.89	1853.41	476.569	368.8	707.84	1715.31	837.02	1490.37	1776.23	609.681	735.721	418.587	659.782	482.187	649.359	1191.27	356.62	629.736	720.564	851.239	893.497	1485.47	375.922	656.708	738.469	695.815	536.144	1081.67	738.234	457.803	540.814	1033.83	770.913	555.663	777.162	902.202	576.361	582.584	863.507	506.09	368.67	985.857	498.3	700.79	507.017	877.528	1801.26
AAK99700	191.956	106.936	154.933	162.153	73.6608	33.4112	124.991	94.9969	149.454	81.3664	131.219	114.42	184.184	94.5195	124.106	85.0478	116.837	157.974	37.6883	129.555	117.21	96.9877	104.103	77.4748	32.9629	71.2094	161.356	63.2684	111.177	82.201	188.563	100.616	75.8458	73.2991	125.753	84.8732	100.436	159.328	53.6679	123.129	148.362	93.8031	25.1506	93.4377	115.269	168.783	117.25	117.422	93.2592
AAK99701	129.996	133.612	127.863	221.668	55.354	22.5583	109.874	205.983	104.649	48.1898	191.287	100.937	117.235	62.6891	84.6903	77.0536	134.902	124.468	23.0712	97.773	94.8896	185.374	140.117	47.821	36.1918	28.8415	119.217	158.195	62.5567	178.019	119.073	57.2991	117.325	115.611	92.9511	78.5614	63.8457	99.3877	33.3492	75.4031	94.8668	75.8921	26.7706	81.5316	78.8678	166.938	65.9534	77.455	164.377
AAK99702	52.1028	243.818	104.498	650.938	51.3075	161.541	57.5153	609.221	107.889	283.074	501.937	499.364	13.4436	26.6645	101.516	32.5529	64.2786	121.521	151.264	162.664	83.4646	102.615	242.832	222.68	139.431	3610.9	38.0266	127.586	1.54373	145.786	16.3126	2.35382	84.4916	215.935	29.0587	13.1749	136.56	56.1218	125.57	2.48045	52.5161	36.7876	164.528	1211.53	10.3511	297.819	3.58369	69.47	486.57
AAK99703	41.3215	0	24.692	0	26.3676	0	41.9502	0	90.5565	0	0	0	0	40.8442	0	52.1084	0	0	0	152.186	189.236	0	0	0	0	0	83.6004	0	20.1992	0	0	35.3814	0	0	0	0	47.5197	0	0	100.741	11.2438	37.2434	19.9251	0	0	0	129.224	11.4616	0
AAK99704	15.2545	34.7798	0	51.7897	38.936	36.5371	1037.6	15.4985	18.5724	1.43514	18.6764	0	171.86	239.782	0	30.7785	41.981	16.6248	7.67555	0	0	81.3171	37.3084	0	44.9499	23.8806	42.4357	0	0	124.959	437.694	3.26539	32.3332	32.6623	0	25.7195	10.5256	306.705	1.57325	6.76184	261.502	27.4979	66.2007	25.6091	17.7091	23.0717	8.67365	409.365	25.102
AAK99705	69.2298	32.2737	96.9739	56.24	16.6658	43.0854	116.739	23.902	39.3591	10.3532	31.6615	7.1988	45.5518	58.0638	90.6266	12.8222	8.23004	10.8206	5.86852	100.596	184.565	24.5976	21.2632	8.3764	37.6465	43.6668	71.0343	11.9241	48.6789	24.6089	90.2259	42.8898	20.284	23.5063	107.75	88.7328	41.7997	47.4029	7.33241	59.7844	36.4523	10.566	46.6627	42.4813	4.06617	15.4975	53.0515	58.805	27.0613
AAK99706	0.00308472	0	3.51867	7.07574	0	21.5031	187.727	0	10.663	0.00106501	2.27935	0.768804	5.61532	4.83798	3.69594	0	0.00022091	0	0	3.21091e-05	42.8099	0.00218142	7.87459	0.000973789	13.1013	34.2534	5.22038	0	0.00284657	4.06149e-08	2.70961	0.00218693	0	2.93955	4.58856e-06	0.0194738	2.65086	1.70924	0.277048	0.00228054	3.09331	9.50599e-09	16.5301	2.05939e-08	0	3.56091	0.00347434	5.86951	14.1794
AAK99707	381.975	203.092	306.724	326.457	126.698	100.651	518.774	261.314	318.647	57.3349	155.203	51.7912	229.566	117.369	283.467	96.9808	106.197	155.956	165.254	140.868	396.568	377.124	245.487	79.0474	141.258	120.952	321.398	128.863	148.205	372.944	559.564	257.853	368.604	250.421	112.675	118.658	212.891	364.253	62.1685	177.117	292.246	85.4946	103.774	73.6291	217.099	96.4154	133.533	401.452	281.504
AAK99708	682.172	204.081	516.156	479.098	135.763	273.104	526.359	392.8	532.657	155.014	238.207	82.7194	260.988	283.805	439.618	110.272	90.3234	251.533	41.9206	224.848	432.623	401.042	201.313	140.768	341.758	173.003	562.786	199.201	289.458	339.186	684.692	465.163	309.398	228.349	149.786	249.594	339.691	384.879	116.672	381.511	323.188	91.8468	286.194	96.0302	322.34	147.877	293.823	653.357	367.101
AAK99709	146.539	118.858	104.976	98.1849	208.07	17.4397	57.2984	60.3702	83.1932	166.47	43.3668	126.981	109.914	109.872	18.8615	250.953	178.643	49.6776	23.9004	60.5615	40.2504	50.0809	92.1522	197.83	19.1841	42.1544	162.945	20.4746	89.6129	57.9923	178.116	113.023	67.5769	69.9559	131.069	172.158	116.038	131.263	109.907	87.8973	128.136	252.134	16.7237	108.354	89.262	92.5306	75.5131	76.9007	71.0935
AAK99710	6.69202	267.678	12.4175	59.4899	285.057	32.0571	46.1265	18.9658	56.7756	108.985	38.3171	138.394	66.4874	9.22579	13.8601	298.472	282.067	346.235	59.1033	50.5902	29.3563	166.808	161.007	100.645	38.5159	18.4713	6.94768	264.216	56.5583	167.669	5.18878	94.7714	144.83	110.105	96.3743	192.998	67.3181	25.1271	82.203	56.9855	23.2888	338.847	30.9099	48.6223	54.198	31.9623	56.3751	86.8507	38.9608
AAK99711	23.5864	200.432	41.8338	59.9258	417.912	157.702	66.1031	20.4715	103.945	115.242	33.3346	109.813	182.558	11.0874	23.6261	451.258	257.59	457.215	34.039	117.317	67.6082	164.057	143.639	107.588	141.48	20.2468	24.4748	374.076	120.812	164.271	26.5476	192.118	257	106.546	257.236	316.325	114.632	54.6055	52.7631	117.981	55.4181	494.753	153.23	54.6416	89.4178	30.384	112.307	151.953	34.9097
AAK99712	9.21993	115.152	13.4616	78.2026	120.086	28.8201	12.1795	8.51719	17.6143	122.667	33.371	141.612	75.156	7.84707	23.605	156.264	58.2881	27.2924	33.6703	22.3651	12.779	113.024	44.1802	118.073	14.5188	46.8833	8.49519	21.1365	17.4197	135.914	6.54593	99.0335	207.574	56.5127	34.2844	71.3201	55.8812	28.8401	40.5558	20.2671	33.0314	244.197	29.5245	150.922	25.1633	100.133	15.6894	18.8815	27.4271
AAK99713	10.3304	0	12.346	0	26.3676	0	0	0	0	0	0	0	10.3452	6.80737	40.6516	0	0	36.0269	0	50.7287	0	7.93269	0	0	0	0	0	0	10.0996	0	0	35.3814	0	0	0	69.6694	0	0	0	54.9497	0	7.44867	0	0	0	0	11.7477	0	0
AAK99714	1.2979	29.8736	2.21592	7.80569	5.52134	3.5528	3.7647	1.75821	0.361188	4.32606	4.2807	11.8673	10.5838	2.32145	13.1334	5.98569	2.04107	189.623	4.29154	16.389	1.35859	7.54611	2.96819	3.83424	6.07061	3.48316	1.31293	276.806	9.06359	9.52731	0.455254	30.3232	15.7201	3.17602	17.6467	23.7587	2.89988	2.07492	1.60628	10.5201	3.63256	8.68998	6.0796	16.5693	7.15521	21.3128	7.16897	0.411435	3.5257
AAK99715	8.06533	81.7277	3.213	18.2548	11.4368	0	21.8347	14.5677	0	6.0703	16.9278	12.4891	37.6924	7.08637	10.5794	13.561	29.5949	110.166	0	1452.21	19.6991	82.5781	7.17297	7.07575	14.0835	8.41743	8.15876	49.8583	73.5946	100.104	0	128.91	91.1745	17.9088	2723.2	1885.64	14.8402	9.02571	3.32722	54.8184	5.85232	23.2619	0	65.2699	7.78111	16.2646	91.7185	0	11.7972
AAK99716	2.40909	15.5626	4.49867	14.211	5.76474	3.46212	4.89149	10.6064	1.46654	8.4993	11.166	10.0256	15.8324	4.46487	22.5153	11.0886	3.86747	135.739	4.24262	19.9634	7.17122	15.262	2.946	6.56698	3.94379	7.07137	2.13238	136.267	22.8167	16.1464	1.66363	50.7959	8.93602	2.29256	20.4718	25.3863	6.92614	4.71792	2.60881	27.2309	5.73586	10.531	2.0329	28.3884	9.58731	12.7528	19.3485	1.00233	11.7827
AAK99717	330.38	193.418	396.968	644.237	162.939	182.385	189.782	1277.24	342.263	152.526	875.909	210.975	217.094	81.8868	177.91	124.018	270.978	232.575	71.8878	213.905	246.594	163.005	221.711	158.885	156.505	152.885	339.86	155.443	101.748	146.872	268.085	138.698	442.532	247.326	219.288	294.2	198.738	252.615	157.485	115.965	303.059	113.18	187.752	106.6	318.921	149.819	94.9557	304.419	1041.18
AAK99718	116.536	62.9706	175.629	52.3264	21.5677	201.927	0.294117	26.9815	31.1102	15.3451	32.4296	26.842	50.6271	8.11363	26.2212	14.8327	26.8423	177.444	4.44606	45.1693	6.10305	20.3558	37.6822	15.1137	147.212	30.3869	114.955	169.109	21.7385	24.6489	97.5417	41.2404	95.1803	28.8792	26.5882	49.8228	130.601	102.125	11.593	26.9681	87.03	16.9726	197.531	33.5216	12.4378	22.785	21.8265	54.4026	26.644
AAK99719	251.967	4302.65	294.63	1112.19	816.171	332.752	44.1668	364.166	448.105	5784.72	266.321	1670.52	310.056	609.919	125.546	1316.68	1034.98	479.822	1857.76	108.599	78.3657	1181.79	2255.07	5345.72	385.06	1506.29	214.91	582.255	716.682	2513	282.626	978.459	1149.59	2520.95	182.382	220.052	406.917	514.848	1645.02	897.369	514.161	1327.96	324.459	679.984	339.972	236.878	547.097	338.687	314.729
AAK99720	16.4326	31.3275	19.3061	25.9091	11.3744	19.7462	3.39308	16.6011	15.1916	7.96575	17.537	17.6827	12.8303	10.645	12.0562	16.2969	14.308	19.9122	21.5818	8.20622	11.2244	10.266	20.064	11.3097	24.074	16.5687	17.4682	5.16526	3.81215	14.3114	10.9417	7.63139	44.8664	18.0232	11.3605	20.662	12.8119	15.5842	1.60858	4.93836	14.2479	13.2544	17.7277	11.2218	6.1802	11.795	5.38442	9.27052	13.444
AAK99721	129.112	282.268	87.682	781.884	392.692	76.9464	96.3291	389.171	126.416	2068.8	351.594	1726.6	313.403	842.878	102.682	589.045	305.273	317.32	153.972	62.4037	97.4604	282.603	232.969	2101.18	76.3344	390.984	138.321	137.947	251.958	272.549	128.969	420.735	356.268	222.192	210.793	263.967	306.934	202.319	1164.87	339.183	178.704	581.787	68.6301	699.753	220.027	347.5	204.246	101.704	240.405
AAK99722	77.1644	198.402	80.0304	677.527	96.9064	25.9176	18.6091	814.475	89.4846	206.191	716.132	262.211	163.729	342.937	22.3959	102.453	477.336	393.03	32.8762	90.3759	15.9766	192.123	324.005	165.935	73.8568	165.695	75.7404	413.825	88.8087	159.897	69.7788	179.229	117.811	310.608	158.78	160.508	111.927	107.362	194.23	89.1155	95.0087	100.406	24.5204	281.841	219.556	194.513	83.2121	66.5887	622.835
AAK99723	51.5109	126.612	48.6179	179.546	61.0568	52.9786	15.0179	230.154	73.6711	97.4865	218.567	132.941	151.493	508.695	28.4131	77.3718	182.229	274.455	37.4823	125.394	14.8394	56.7972	140.019	94.5199	94.0986	27.2934	64.845	178.158	59.2269	54.9498	53.4012	89.2675	74.6545	126.026	180.178	154.398	115.032	78.5346	56.4124	37.2357	89.4174	71.3629	50.6108	43.801	244.061	96.9523	53.6715	58.1284	164.923
AAK99724	165.244	236.384	140.053	138.336	140.325	132.865	47.9916	114.9	339.265	212.629	88.6077	114.579	170.09	228.187	69.1417	125.503	126.45	284.814	45.8353	67.7922	49.2367	125.325	217.605	207.486	201.069	83.8278	172.554	535.128	144.017	139.841	152.662	176.414	235.865	263.844	83.5409	93.104	170.45	183.984	135.259	161.47	172.399	131.29	125.773	64.207	166.888	82.2537	146.764	356.118	89.7214
AAK99725	127.125	84.0123	39.6338	724.333	65.8363	10.5909	22.4451	1340.26	123.821	66.5599	1044.06	0	11.0703	378.792	87.0013	11.1521	304.222	2120.35	1512.92	135.71	0	3497.32	216.289	43.6413	7.23859	986.411	89.4595	871.285	178.322	3157.03	0	151.444	328.031	352.409	112.724	223.656	20.3401	0	29.642	176.403	18.0477	23.9121	0	708.061	5.33241	0	194.85	6.13243	1143.98
AAK99726	194.361	139.226	174.648	117.249	199.787	117.526	69.661	131.099	173.861	198.598	116.164	254.022	226.892	130.85	102.531	222.691	122.923	62.9292	192.01	63.576	52.1754	195.976	130.542	237.061	79.69	36.9886	205.78	65.4275	146.193	232.596	239.406	252.749	105.65	106.417	138.621	198.638	109.431	215.694	184.329	145.767	226.519	240.729	100.197	92.9578	194.226	275.116	139.131	157.648	127.944
AAK99727	0	197.981	0.276004	221.106	131.058	54.8724	0	220.089	96.274	150.091	209.719	144.357	0	47.9378	59.9805	142.353	143.214	0	148.972	30.62	0	0	197.997	185.212	41.7382	96.8921	0	0	0	0	0	0	103.775	193.399	0	0	0	0	52.59	0	0	163.19	44.5439	169.636	0	321.348	0	64.3141	193.223
AAK99728	280.868	279.907	260.49	280.291	201.488	86.3802	101.702	298.906	281.171	201.913	307.348	244.133	330.032	123.922	126.091	200.79	227.314	284.055	63.0081	79.2166	81.5001	404.036	290.081	240.535	84.0239	193.267	293.137	378.401	176.364	366.045	254.02	276.316	278.537	281.582	205.31	284.653	172.401	280.268	155.857	128.908	299.449	220.045	88.6549	329.319	229.184	266.043	159.575	203.417	286.977
AAK99729	157.429	268.065	132.246	538.121	237.65	40.932	69.8906	420.353	181.932	67.5492	454.581	151.858	212.403	67.1141	90.8341	220.101	209.149	335.242	48.9031	151.134	84.9385	219.933	294.787	62.9216	40.0414	3383.76	141.227	354.856	87.4969	224.671	130.379	89.8939	267.806	209.643	303.517	336.609	141.667	140.373	70.3323	83.7399	174.434	197.681	41.202	623.523	190.95	138.422	95.5578	100.981	512.079
AAK99730	348.673	365.419	416.142	126.325	493.311	248.997	279.481	83.8663	405.112	137.776	102.236	378.843	537.688	91.8433	200.34	463.827	601.944	673.889	74.1611	523.152	219.908	706.105	639.755	116.918	185.823	149.559	346.195	499.469	262.998	618.421	309.225	261.281	560.861	491.206	1052.18	1032.16	326.272	359.947	205.744	264.396	414.734	391.899	235.486	102.838	539.066	88.4071	249.091	235.006	117.217
AAK99731	356.207	238.62	398.05	936.53	376.75	136.234	184.083	709.587	349.27	84.9359	765.481	228.934	480.962	177.972	185.895	373.555	384.327	613.434	121.248	483.87	236.005	402.143	433.71	62.2552	118.422	283.86	313.511	613.257	194.767	363.874	257.461	212.867	349.946	301.287	950.455	1031.4	357.342	318.524	125.196	181.691	360.696	337.867	131.151	403.369	117.16	526.839	199.418	189.797	900.02
AAK99732	248.478	259.93	209.507	633.477	337.125	291.477	294.166	457.252	305.585	95.2155	495.51	281.206	453.69	121.298	223.028	316.018	381.271	358.196	143.142	459.036	268.765	310.395	326.105	75.2286	240.828	408.481	272.825	255.148	193.694	319.058	250.831	230.195	327.106	251.226	611.712	656.903	251.567	285.204	123.887	182.003	366.25	304.459	267.846	280.657	219.483	335.457	187.007	210.014	641.849
AAK99733	194.123	144.118	173.617	433.726	208.364	54.2581	78.8306	298.016	180.482	93.0063	338.967	177.916	372.418	58.833	96.5929	200.29	226.057	294.509	47.1431	293.071	47.3156	180.297	227.15	78.4169	52.737	157.474	192.477	185.063	81.169	192.412	147.915	86.8176	169.346	151.909	473.341	502.037	169.516	191.475	85.2118	85.1956	232.591	179.534	64.9823	695.046	119.876	280.015	75.0754	110.182	401.221
AAK99734	113.254	439.134	100.675	675.795	216.075	95.6522	33.5746	342.556	102.409	134.904	454.232	187.049	340.564	95.4985	47.8821	212.143	370.354	541.997	71.7425	225.983	43.4358	267.492	360.163	129.565	107.666	233.955	110.937	394.322	44.8386	300.766	102.459	70.259	208.972	271.667	311.786	295.631	132.323	150.133	101.358	45.7766	176.752	199.429	98.6904	358.263	95.5676	184.977	31.5771	48.6353	427.038
AAK99735	1192.19	938.852	1760.53	1478.94	397.095	1996.78	5956.91	925.497	2508.69	301.773	1068.4	379.468	263.555	125.756	5132.77	468.572	2662.95	947.567	356.743	2192.53	3500.74	2376.11	3437.61	280.439	244.561	23431.1	1193.48	763.047	2368.56	4387.66	1350.89	3861.55	1606.65	3614.39	1042.09	2505.26	446.005	625.713	193.127	2776.66	1289.51	428.908	1884.46	3792.31	1444.75	165.946	2257.31	3599.68	775.711
AAK99736	122.363	69.9354	102.832	160.298	67.5044	68.4651	180.222	119.259	167.614	56.5457	151.349	61.5465	98.4122	41.0029	332.179	65.6969	112.997	132.112	16.1784	440.763	82.9566	195.158	82.0011	53.7032	24.1977	43.3875	132.393	113.716	97.9791	234.047	121.367	195.703	129.392	74.4691	88.6644	137.131	60.0783	87.015	35.3651	106.392	132.394	72.0985	66.5584	78.5291	28.6171	89.5892	91.1535	166.06	108.932
AAK99737	160.118	250.982	301.99	174.974	387.405	52.7327	0	191.487	119.403	677.877	154.029	280.226	77.6688	24.7295	78.761	287.731	165.245	340.279	455.702	221.141	128.323	53.7926	224.729	588.855	58.9769	15.6664	98.7022	204.15	46.473	52.1671	52.2143	53.5548	169.692	257.129	136.064	185.6	174.929	123.189	50.5727	79.8474	149.768	362.592	43.4296	47.8163	0	121.086	56.9017	88.8256	248.844
AAK99738	628.626	1039.83	663.315	2742.22	450.987	241.178	176.217	2623.55	446.048	1609.42	2268.48	602.572	421.442	265.734	449.293	307.789	384.398	1602.78	143.01	534.85	224.817	596.367	779.814	1335.64	294.017	324.554	484.452	1231.01	62.0642	596.286	408.848	39.3733	1266.07	724.419	251.791	626.589	1595.02	673.623	403.966	76.1063	481.706	293.936	234.747	477.086	0.075705	924.303	62.376	757.535	2123.08
AAK99739	161.882	309.734	129.136	641.053	191.532	39.8337	42.37	409.571	110.479	209.827	470.77	171.807	215.071	159.543	119.132	161.638	158.944	579.099	70.7151	249.195	37.9363	168.8	212.582	198.407	84.678	27.2232	140.489	288.929	20.5559	156.165	146.433	17.0556	208.421	164.657	131.651	224.427	375.746	162.936	67.01	22.2139	135.674	143.112	38.267	209.786	0	368.693	20.3147	175.223	402.409
AAK99740	92.1685	231.487	90.4034	451.326	122.779	15.678	38.4381	214.301	68.5573	60.2534	278.905	69.6014	142.669	128.237	102.903	131.664	135.9	332.526	22.6028	113.837	40.8263	197.569	101.341	66.1416	30.6757	12.0554	79.6786	253.06	10.9009	191.038	76.912	11.333	188.957	94.4013	70.3054	130.378	342.279	99.1937	18.5937	11.7002	70.1092	115.274	16.7097	90.0402	0	262.055	9.21338	122.589	205.346
AAK99741	0	11.6705	0	306.171	0.00246939	3.05406e-08	2.8305e-06	117.715	3.68473	0	232.124	0	9.46127e-06	0.00180823	0.0109053	0.00277811	55.7082	447.75	0	0.013631	8.93624	78.2493	39.0537	0	0	0	2.46638	663.283	0.0003935	4.12134e-07	2.50607e-07	5.35843e-06	51.6004	72.1961	0.155703	0	1.72588e-06	9.32135e-08	0.512848	0.662263	7.54168e-08	0.00210084	0	0	0	0.0173495	0	1.87256	135.492
AAK99742	166.919	407.466	140.41	1118.61	157.025	21.6983	47.3114	694.509	139.036	76.6649	726.956	105.66	254.828	291.381	143.539	181.027	238.924	867.305	17.751	304.238	76.5918	391.806	149.904	71.2341	37.0756	58.2961	142.528	1144.74	23.7387	321.504	130.064	35.9874	270.486	165.062	127.317	193.863	547.247	157.795	37.9112	28.0902	139.133	166.835	23.3115	213.279	0	266.786	24.5169	243.064	585.303
AAK99743	15.504	273.363	7.41163	427.411	659.548	29.7078	0	149.119	12.0808	329.064	286.356	163.253	55.8947	130.773	24.4042	722.614	182.049	721.831	18.7226	152.269	11.3603	0	129.613	364.915	109.644	48.5425	6.27343	1150.11	0	0	30.454	0	446.925	215.409	147.558	271.858	191.133	13.8801	57.5633	0	16.8749	693.103	29.9038	299.522	0	450.223	0	37.8437	140.603
AAK99744	0	0	0	0	1076.46	49.1419	0	0	0	19.3025	0	0	0	315.467	33.6406	1517.88	345.057	1259.62	51.6175	125.939	31.3198	19.6938	220.484	9.64269	11.1957	0	0	1839.07	0	44.5635	0	7.31984	652.316	406.762	174.348	403.577	141.567	19.1334	0	7.57881	9.30465	1485.53	0	0	0	0	0	0	0
AAK99745	7.84923	0	0	0	173.633	0	0	0	0	0	0	0	0	5.17237	0	269.232	28.8019	6.84349	0	0	0	0	20.9423	2.95121	0	0	7.94015	0	0	0	0	0	133.097	0	106.721	52.9361	0	0	0	0	0	266.003	15.1394	0	0	0	0	0	0
AAK99746	76.9888	172.902	81.4847	109.164	37.8776	28.3792	51.9584	46.3594	54.1599	57.9945	109.442	27.9326	25.6706	7.70957	88.2851	61.9762	81.3582	60.4384	10.4066	103.499	69.191	31.2591	41.1525	54.368	16.1828	105.365	54.9642	91.4209	12.0379	37.9828	51.5888	9.75501	66.5	38.488	30.6821	63.536	33.2178	47.3198	11.1532	10.8771	39.8712	71.8786	32.5387	100.497	2.02916	46.1263	16.1948	51.4849	119.695
AAK99747	100.564	85.5033	87.1343	59.1081	33.9569	36.1301	53.5991	40.5496	74.6864	30.571	70.3557	26.4403	53.5013	9.00831	95.2232	65.7855	68.6124	46.3051	12.8082	91.05	70.808	34.9915	37.7313	28.6534	28.6039	31.9781	85.1977	88.0045	15.9765	37.7957	64.0442	11.167	77.2683	37.6816	45.9326	66.7616	37.4411	55.9174	11.2142	15.0447	48.5709	83.954	43.3391	52.271	0	51.3331	17.1541	63.9816	70.445
AAK99748	105.94	371.602	146.09	315.406	162.937	195.189	132.372	309.105	103.186	27.6006	381.989	14.7223	220.347	34.9056	240.514	201.421	373.786	778.006	49.2053	280.126	238.85	159.574	163.071	30.6402	218.787	395.484	123.655	853.894	11.9508	239.714	245.112	17.4444	276.37	259.795	83.1001	109.919	74.9732	223.431	8.40462	28.8986	146.352	299.675	180.759	1003.97	0	24.6508	27.8019	144.666	375.481
AAK99749	23.5599	48.2805	20.4891	25.853	27.9199	34.6642	55.0976	15.103	16.8008	11.2409	33.9223	18.8384	18.854	5.89125	74.0867	27.2697	23.1564	34.0213	5.92729	58.3635	47.0113	23.503	32.6459	10.1633	28.9264	9.87929	16.8107	30.8191	5.55273	25.6125	20.7889	5.8538	41.9118	21.7197	20.7356	36.8854	20.3204	17.7731	4.85964	5.2217	18.8889	28.136	40.7761	24.2855	0	31.1792	5.50198	16.2207	46.4613
AAK99750	30.3701	26.1635	25.4189	19.4797	34.845	64.0695	86.7717	13.2	25.63	9.5675	23.8773	20.68	29.324	5.86695	116.007	26.3471	17.0608	17.94	5.1767	63.6378	80.0969	13.2178	20.9392	9.1127	43.4012	3.71678	26.9192	10.8242	10.6387	13.6288	29.0259	11.8586	38.5813	13.1796	17.4853	40.697	36.2225	40.8501	8.61092	9.99793	31.6557	26.4633	72.6968	14.3591	0	26.3332	10.6872	28.976	31.9785
AAK99751	124.859	181.485	97.0253	133.329	99.414	66.6451	101.907	78.3085	295.714	291.001	68.8721	102.944	126.802	51.7573	126.473	71.3313	41.68	227.317	17.5449	57.5085	131.297	70.7261	139.393	264.921	77.493	21.5039	110.718	152.357	33.6595	72.2609	100.533	35.5864	128.406	124.853	41.3033	67.6977	200.739	257.184	75.8462	29.1953	232.888	74.0294	75.5765	46.6665	0	69.2516	33.1441	255.081	132.595
AAK99752	12.7302	42.1029	11.7946	16.1898	31.1171	14.0636	22.9009	5.50495	16.6804	13.9194	7.4847	12.4354	24.708	5.19174	20.3971	19.3268	25.4102	39.8047	7.92853	19.7517	27.9531	7.13262	24.4136	10.8045	8.68893	4.54405	11.032	25.9157	2.31078	9.14043	11.8104	4.40268	35.1568	21.3088	9.30256	17.3386	24.4536	26.2183	10.144	2.75712	25.7258	19.9726	14.5563	7.23982	0	12.0415	2.68786	19.829	10.9783
AAK99753	49.6256	61.3387	52.7909	149.597	78.8762	43.8875	42.076	120.785	55.2405	68.3387	115.983	39.6891	42.5974	26.5925	25.7517	70.4198	26.0137	150.721	45.0008	72.3044	63.9338	0	39.2849	56.5909	31.4244	52.9303	33.6508	94.0555	6.93098	0	40.839	13.0744	147.954	44.1114	51.902	102.979	70.2392	82.3867	30.5959	7.73538	84.8784	60.5546	43.1252	26.1976	0	13.1968	4.34107	69.5809	135.205
AAK99754	31.2741	61.7969	35.5074	75.9166	80.4902	53.933	41.2748	61.9599	37.3148	58.257	45.9475	29.0566	32.1021	23.1846	24.6136	60.7346	48.7717	87.254	4.72083	11.5181	0	28.218	96.6532	48.2105	24.5745	14.6877	29.2636	20.2997	8.40823	44.2503	26.8759	7.36403	212.123	123.509	37.2061	73.8207	56.1057	66.4963	24.8356	2.07943	59.5689	58.6301	34.6845	23.4243	0	37.8406	4.44559	61.5901	73.7637
AAK99755	141.025	44.1668	124.091	13.6797	41.6985	3.34069	0.786653	7.87259	66.9815	41.6985	12.4684	15.8983	36.6651	11.4887	227.166	21.888	17.0597	0	4.28876	212.133	0	18.2968	25.3256	45.2305	4.31285	52.7672	103.467	0	81.2476	24.2356	56.601	49.7606	44.3448	29.6797	38.1906	62.7094	176.793	104.273	6.15342	86.3837	90.8742	19.5549	6.72546	51.6333	0	28.1268	79.5259	85.9714	18.1345
AAK99756	181.89	121.24	173.16	67.4662	39.7183	68.9104	0	26.8572	85.1006	30.2339	59.675	31.3546	92.3458	11.9252	330.214	28.2572	47.3713	0	15.5435	208.865	0.422298	82.2285	51.7691	28.6903	28.8327	181.17	147.967	0	88.3499	104.637	125.801	68.0018	152.454	67.0211	53.2848	67.6312	118.346	178.267	11.6976	74.4951	174.136	23.9363	72.2552	90.4429	0	47.4192	93.0671	112.158	77.5567
AAK99757	106.324	30.0355	84.132	50.087	32.9561	18.5016	0.911864	31.1794	45.0548	12.8444	47.5222	20.4572	39.2404	7.91644	451.097	23.5596	14.8313	0	3.72855	0	0	66.4725	20.37	16.168	22.3499	23.5525	67.9182	0	0	82.6073	38.5942	0	38.0764	26.8179	0	0	9.91612	11.9362	1.43584	0	10.1428	20.8865	24.4706	20.7625	0.108318	42.7924	0	71.2536	56.4116
AAK99758	149.463	138.25	164.274	120.396	58.2566	61.6844	2.07503	87.2184	73.9085	137.106	100.634	68.8392	75.2227	17.5095	551.964	47.6837	53.4376	0	7.97042	0	0	155.58	80.8917	134.871	80.6388	107.192	95.3686	0	0	185.317	95.3524	0	86.6462	102.359	0	0	27.2661	26.3042	17.9179	0	15.0165	42.9236	80.3245	78.3931	0	60.2816	0	100.915	134.536
AAK99759	0.403074	11.028	0	0	0	3.86174	0	0	1.17779	0.758426	0	1.66442	0	0	4.75847	0.813273	0	0	0	0	0	0.619041	1.79239	0.454653	0	0	0	0	0	0.600335	0	0	3.41741	2.68504	0	2.71838	0	0.45107	0	0	0.438715	1.45317	0.777443	0	0	0	0	1.34163	0
AAK99760	1.48614	37.6486	3.55223	0	0.421476	1.89844	0	0	1.44751	0.559267	0	1.53419	0.496094	0	7.7976	0	1.81775	0	0	0	0	3.04322	2.20286	0.558772	0	0	0	0	0	2.21345	0.608164	0	0	0.942839	0	0	0.911501	0.554369	0.204362	0	0	2.14315	0.955483	0	0	0	0	3.29776	0
AAK99761	1.23904	19.7749	2.59141	0	1.05419	0.296773	0	0	0	0.349709	0	0.959326	0.620414	0	9.75165	0.781246	6.81982	0	0	0	0	0.356798	0.826466	0.232933	1.21702	0	0.783374	0	0	0.92271	1.33099	0	2.62627	0.736944	1.0529	4.17813	0.42747	0.519969	0.0638935	0	0.674301	0.893407	0.896193	0	0	0	0	1.03104	0
AAK99762	0	14.8371	0.216036	0	1.38418	0	0	0	1.23247	0.204078	0	0.466525	0	0	5.69073	0.729453	3.31651	0	0.181911	0.887674	0	0.13881	0.482297	0.135932	0	0	0	0	0	0	0	0	3.0652	0.344044	0	3.65732	0	0.404581	0.149144	0	0.19675	0.260681	0	0	0	2.18721	0	1.20336	0
AAK99763	1.79358	60.4723	2.3384	0	9.15599	1.24973	0	0	0.476442	1.71808	0	1.68324	4.73533	0	5.77473	5.42829	22.7356	0	0.328171	0	0	2.37895	9.28079	2.32962	0.640618	0	1.15459	0	0	3.27846	1.40122	0	23.5012	10.8616	0	0	4.80027	8.39354	0.269059	0	7.45374	4.8203	0.94348	0	0	0	0	0.361814	0
AAK99764	5.53981	18.3445	6.38427	0	19.695	14.4062	0	0	0	9.41859	0	14.9611	5.74592	0	5.06071	10.4789	17.7868	0	4.87804	0	0	2.05104	10.9095	9.14989	16.4536	0	4.20299	0	1.64416	3.24144	2.42895	1.69409	11.7421	12.0499	0	0	7.18988	8.30286	2.36698	2.45563	7.75241	11.4841	15.646	0	0	0	3.03743	0	0
AAK99765	0	17.8036	0.141398	0	0.553644	2.1537	0	0	0	0.512024	0	0.458019	0	0	0	0.537116	5.64381	0	0.119063	0	0	0	0.841785	0.311391	1.00716	0	0	0	0.347011	0	0	0.55718	2.50776	1.29479	0	0	0	0	0.341658	0.472003	0	0.426547	1.25511	0	0	0	0.0672728	0	0
AAK99766	0	15.7124	0	0	3.90891	1.37553	0	0	0	5.51101	0	3.85358	0	0	0	4.34525	4.74143	0	1.01138	0	0	0	2.93682	4.85835	0.940139	0	0	0	0.982557	0	0	1.35227	4.86906	1.91279	0	0	0	0	2.01378	1.90925	0	4.03738	1.93845	0	0	0	0.816352	0	0
AAK99767	0	14.8634	0.132803	0	3.87628	1.27755	0	0	0	3.05267	0	3.21199	0	0	0	2.12997	7.74723	0	0.894604	0	0	0	2.37184	3.59311	1.16423	0	0	0	0.651833	0	0	0.570884	5.65278	3.06665	0	0	0	0	0.458414	0.886622	0	5.04779	1.07165	0	0	0	0.505467	0	0
AAK99768	0	12.3445	0.0457834	0	2.57489	0.513834	0	0	0	1.6723	0	1.77962	0	0	0	3.28502	7.30963	0	0.231308	0	0	0	1.63537	1.64201	0.702385	0	0	0	0.337076	0	0	0.78724	4.87193	1.49468	0	0	0	0	0.458306	0.611319	0	2.56888	0.591114	0	0	0	0.479209	0	0
AAK99769	0	21.944	0.341661	0	1.64181	1.36947	0	0	0	0.968246	0	1.40183	0	0	0	1.44204	7.60533	0	0.647307	0	0	0	1.97044	1.07488	1.1232	0	0	0	1.25772	0	0	2.08067	6.05951	2.10841	0	0	0	0	0.265355	0.506889	0	2.06133	1.24065	0	0	0	0.894032	0	0
AAK99770	0	25.9017	0.0697456	0	2.58192	2.01283	0	0	0	2.43774	0	2.04834	0	0	0	2.29611	10.9212	0	1.2333	0	0	0	4.30786	2.21616	1.29929	0	0	0	1.02699	0	0	2.99817	8.41139	4.9427	0	0	0	0	0.6741	1.34517	0	2.73516	1.35074	0	0	0	0.99548	0	0
AAK99771	0	23.4809	0	0	2.04693	0.72789	0	0	0	1.0245	0	1.2745	0	0	0	2.29938	5.11098	0	0.254853	0	0	0	2.70275	1.23784	0.58041	0	0	0	0.557079	0	0	1.35527	4.29427	3.49448	0	0	0	0	0.156711	0.224515	0	2.05429	0.488462	0	0	0	0.647985	0	0
AAK99772	0	34.6287	0.206269	0	2.71662	0.661425	0	0	0	2.04594	0	1.6481	0	0	0	2.61177	7.28309	0	0.607902	0	0	0	2.3792	2.3037	1.24318	0	0	0	0.59058	0	0	1.69949	3.65827	2.87428	0	0	0	0	0.391603	1.22408	0	3.29785	1.99737	0	0	0	1.17763	0	0
AAK99773	0	9.26282	0.309918	0	3.86107	0.869566	0	0	0	1.46382	0	1.47237	0	0	0	2.1583	7.85029	0	0.717649	0	0	0	2.4216	1.46252	0.849037	0	0	0	0.950726	0	0	1.22123	4.94689	2.46777	0	0	0	0	0.40117	0.51727	0	2.24378	1.37548	0	0	0	1.10587	0	0
AAK99774	0	26.0974	0	0	5.81845	2.78807	0	0	0	2.29977	0	1.57719	0	0	0	2.78901	9.07653	0	0.732131	0	0	0	3.62336	1.96948	2.09613	0	0	0	2.70282	0	0	3.86221	11.1028	4.98478	0	0	0	0	0.600255	1.03196	0	3.56712	2.80646	0	0	0	1.15827	0	0
AAK99775	0	25.9013	0.0765618	0	5.39598	8.22439	0	0	0	2.57955	0	3.27359	0	0	0	4.13621	7.99236	0	1.6117	0	0	0	4.78583	2.04736	5.45336	0	0	0	1.94156	0	0	3.73	6.51771	5.12093	0	0	0	0	0.660696	2.15816	0	3.3258	7.41372	0	0	0	2.33124	0	0
AAK99776	0	21.234	5.56521	0	1.98095	0	0	0	0	1.75238	0	1.20179	0	1.53428	27.4868	2.34889	25.6305	0	0	0	0	44.6977	4.14141	0	0	0	4.71057	0	0	69.3553	5.71679	1.99361	19.7403	2.21569	0	0	0	2.60556	0	4.12828	0	0	0	0	0	0	5.29549	0	0
AAK99777	354.562	376.762	261.708	363.371	121.352	96.8491	183.013	421.263	266.319	267.308	375.629	247.991	193.074	56.7001	106.013	154.749	358.227	171.935	96.3439	268.911	227.607	213.396	422.421	271.521	78.971	195.104	361.725	137.393	252.919	269.15	331.892	229.109	217.733	290.031	262.304	276.774	178.647	194.411	166.99	277.671	233.48	176.503	104.044	263.264	158.069	333.96	227.407	262.374	447.223
AAK99778	671.785	412.484	536.379	546.13	219.77	304.847	404.577	664.785	586.761	275.859	640.345	382.514	403.693	109.425	278.373	248.822	477.013	227.452	86.8482	493.449	434.486	478.538	475.697	259.85	188.826	343.819	612.632	221.911	364.492	504.744	547.863	299.807	360.562	395.579	532.12	451.501	350.142	349.39	212.285	327.181	410.367	255.259	329.907	400.877	386.651	571.774	355.461	550.154	759.609
AAK99779	49.9132	93.2117	48.1485	83.5958	55.1473	16.0641	9.45678	88.5416	43.6256	124.093	88.6305	100.65	30.3953	29.7708	10.6914	66.4865	76.052	48.2553	19.1387	49.5547	11.3758	53.8266	65.0328	125.209	20.2305	17.7422	43.5027	67.0853	15.9372	56.2466	33.0685	22.3992	46.7278	63.4549	40.1061	53.9222	38.9214	37.9617	73.5252	15.5529	30.3317	61.4567	13.4751	51.5255	27.1851	83.123	14.3889	35.7422	111.159
AAK99780	27.0072	46.957	24.2656	32.3227	45.4601	11.3551	9.4681	28.4262	29.6169	27.6019	32.4199	51.8995	20.4305	7.04191	17.2032	58.706	52.0454	34.219	23.2677	51.5223	6.76245	20.515	31.7086	25.532	15.7763	6.38753	28.7941	25.5835	10.0676	21.6314	23.7339	16.9693	27.1807	27.7347	29.0589	32.1038	30.1198	29.2446	16.8323	7.92356	22.4165	51.4154	14.8028	19.4707	21.2755	44.0797	10.3848	26.7309	45.543
AAK99781	31.1728	85.6048	28.5299	42.5693	41.1142	25.9798	7.99998	41.993	55.3069	25.4243	43.2124	60.3534	17.4076	4.50545	14.1366	48.3999	73.1385	27.6837	22.274	59.7515	10.614	44.1376	76.8845	26.404	28.5319	9.43355	25.7898	30.5175	11.1029	44.5298	25.4658	15.3799	46.1778	50.8384	40.1777	35.9506	36.2485	28.5302	18.979	8.21885	24.7216	45.2046	27.9393	21.1306	22.36	21.0323	12.2558	43.7149	60.2589
AAK99782	225.219	400.186	214.229	345.194	1459.6	450.239	476.591	259.217	235.717	134.805	306.064	373.686	307.51	378.066	636.728	321.655	242.655	432.978	287.893	324.939	519.078	385.706	338.091	134.608	297.271	82.9744	219.877	402.949	132.925	373.224	231.279	300.134	425.3	312.617	226.039	287.24	268.911	349.941	117.305	136.077	344.118	349.858	466.385	174.857	205.134	303.726	134.821	230.705	249.164
AAK99783	344.064	524.271	308.696	513.004	523.103	462.585	689.051	469.854	381.19	275.202	502.505	565.616	537.456	573.576	870.954	385.409	324.384	609.025	209.969	395.633	708.824	439.087	538.693	285.297	286.498	231.286	365.993	447.847	209.139	437.33	362.142	552.367	605.164	502.25	336.565	464.563	423.625	501.102	202.064	177.901	506.139	384.045	513.863	350.193	380.39	456.385	222.205	388.379	415.638
AAK99784	521.534	1629.95	569.382	1571.54	943.341	2347.45	829.152	1419.97	597.777	1007.98	1525.93	1004.08	630.862	1010.42	1166.3	676.241	425.431	893.203	430.462	715.075	1288.8	973.866	786.541	990.123	1233.37	187.078	463.129	969.409	540.444	1159.26	359.97	1309.53	925.952	929.351	572.979	653.821	904.651	643.859	410.875	550.763	629.668	691.897	2001.17	448.25	444.746	538.633	549.437	420.592	1096.82
AAK99785	353.068	539.214	264.414	569.458	228.605	122.602	410.376	472.638	306.893	141.069	480.196	255.058	216.3	302.254	376.99	230.554	553.654	396.853	109.948	252.6	355.86	383.971	501.047	147.4	103.253	178.609	362.12	290.349	259.947	346.378	414.092	201.322	405.226	470.639	302.052	240.571	204.255	299.43	176.471	215.589	311.67	243.916	131.251	205.655	324.129	351.902	286.506	330.381	477.022
AAK99786	325.051	252.769	279.811	312.595	202.335	103.605	475.381	254.41	267.19	135.52	270.273	251.952	247.671	219.585	523.885	215.517	393.847	244.644	44.2134	302.84	319.396	261.81	315.921	116.348	92.3035	109.254	337.845	187.734	282.21	271.694	399.832	241.049	290.968	288.34	286.152	232.227	222.444	301.573	99.8404	228.494	307.915	236.203	113.84	198.304	288.653	399.571	298.795	281.935	275.798
AAK99787	2582.72	0	2644.65	0	1305.86	212.6	1051.31	0	2653.67	115.982	0	0	1561.74	1068.27	1091.54	1392.94	701.165	892.119	322.56	1119.96	948.483	648.468	1513.04	106.609	306.759	38.5987	2918.18	2652.1	1946.5	661.005	2444.26	1641.43	574.869	1536.86	1969.49	1538.12	1661.57	2048.71	45.7716	1092.93	2240.82	1613.37	261.559	95.5212	1546.17	223.748	2432.36	1805.49	0
AAK99788	177.527	346.657	161.6	622.37	267.725	189.541	191.722	792.895	212.36	401.744	644.398	389.728	262.408	237.469	337.586	275.121	453.552	425.112	156.629	330.711	157.79	608.032	455.906	385.919	139.176	140.877	187.672	429.019	198.494	512.083	176.247	222.914	525.959	474.166	364.597	438.447	241.927	221.067	382.022	141.916	242.833	289.295	186.402	222.714	278.865	358.003	204.007	199.427	676.153
AAK99789	32.7907	0	0	0	2364.41	1382.29	99.8685	0	383.259	379.449	0	0	65.6757	21.6079	32.259	2274.28	60.161	14.2946	0	1771.25	780.872	18.8849	102.069	326.716	891.082	0	0	0	112.203	24.419	0	28.0769	69.5028	132.619	445.833	276.43	0	0	304.363	58.1404	35.6901	2571.24	1075.18	0	47.4527	0	139.835	0	0
AAK99790	6.71991	13.9575	4.17297	5.75012	16.3941	0.608845	0	2.22371	4.17848	3.07605	5.88028	8.23855	38.1007	9.87624	46.0788	8.68975	13.0701	103.339	3.92851	143.865	0	98.6939	7.97168	3.84177	1.95693	0.830549	4.748	131.318	44.9739	94.3197	10.6005	51.3702	22.1891	5.50285	37.1979	62.8726	18.3908	15.112	2.00362	44.1321	19.4607	6.27986	2.72518	4.17066	27.7582	0	45.9177	16.5796	3.84551
AAK99791	18.7055	866.483	6.49149	238.012	15.3226	15.3863	49.2997	223.467	7.95898	5.29094	226.848	22.3163	75.8369	207.211	220.213	17.7055	37.3147	447.027	3.43688	1055.25	5.42299	738.131	830.361	5.65928	22.7711	49.5376	18.1563	2043.59	197.666	827.674	27.8842	262.15	38.7332	758.961	494.81	467.501	70.7018	54.3482	4.69491	190.51	52.5125	16.6218	10.5937	54.007	58.5721	127.231	198.389	14.6581	163.98
AAK99792	13.4979	71.9265	19.081	37.3283	36.5426	7.89268	1.18776	23.6018	4.79036	18.9974	27.7313	26.8808	61.6297	7.17044	21.2906	32.983	74.2142	0.194307	17.4134	46.323	4.50309	62.3015	54.3489	25.3673	11.5165	18.7191	10.5867	1.42537	4.71802	46.2376	10.6046	8.2396	56.9871	34.0046	9.98003	10.8591	6.24765	15.7365	22.9743	9.90985	22.6385	30.9949	5.01572	20.3187	0.190182	14.5919	8.57213	2.53399	22.4932
AAK99793	418.362	905.324	347.362	1032.21	264.306	223.381	304.511	872.768	432.09	349.701	908.413	429.361	381.661	240.016	375.957	377.755	873.949	713.567	158.803	345.406	352.709	947.246	1038.43	294.981	267.462	172.927	415.474	900.871	324.641	1037.14	427.181	402.841	637.842	894.093	535.554	592.758	433.904	449.15	226.03	251.655	466.871	439.256	237.832	330.951	416.069	670.497	299.714	470.552	866.247
AAK99794	420.823	245.087	351.923	440.398	249.306	231.031	771.501	350.908	406.01	276.934	440.229	248.191	360.423	163.073	1138.86	303.27	256.035	413.238	88.9545	450.938	591.404	387.141	304.169	238.084	191.52	182.809	367.183	313.113	160.115	355.654	424.534	184.807	292.727	272.827	409.216	401.086	393.477	415.91	165.625	150.48	409.239	345.272	255.915	301.041	342.862	512.9	166.097	527.272	351.531
AAK99795	442.116	357.624	354.793	505.25	264.195	308.968	382.471	492.308	442.28	184.122	530.721	335.834	413.54	285.513	616.063	309.564	451.975	472.198	94.0552	388.671	385.826	471.218	404.272	185.587	263.394	124.095	407.508	358.821	321.518	458.233	480.453	351.987	443.12	365.499	400.28	413.728	477.959	473.425	146.362	283.341	467.134	323.642	332.815	264.228	341.704	479.929	313.112	526.295	461.065
AAK99796	529.551	435.383	487.719	718.941	391.831	310.118	548.554	803.014	584.53	483.741	798.434	483.169	514.115	504.055	886.856	415.26	457.186	423.323	95.3942	591.619	556.674	414.922	411.24	482.982	287.575	148.858	523.29	245.428	504.302	381.068	606.426	530.06	482.883	420.444	569.785	577.155	712.291	668.411	438.897	444.525	644.02	418.161	339.959	285.187	459.252	510.622	482.253	725.557	699.158
AAK99797	19.6326	35.0972	23.4519	54.4899	16.1342	60.7131	107.779	32.5481	42.0313	12.4715	42.2171	16.2062	31.4173	11.1906	75.1381	13.4084	22.3265	33.3993	12.5651	141.176	57.5468	9.17592	22.7646	10.3856	29.5945	39.6322	24.4377	14.9404	20.0494	12.731	36.7813	21.2237	34.8907	21.8315	28.9873	32.581	38.2393	54.581	9.24886	23.7011	48.6619	15.2603	58.9082	19.6068	52.1513	29.7748	21.7503	38.3673	41.1309
AAK99798	200.329	1.10024e-06	245.859	134.011	15.4309	56.4229	215.125	139.694	2.19277	2.25996	135.97	0	18.8494	7.44746	169.924	8.5037	31.2968	6.695	4.31729	42.5545	23.9221	1.05973	11.4326	1.29904	37.3683	62.9062	145.788	3.1057	37.1725	0	15.4157	18.4796	10.1351	10.8099	122.692	143.516	105.11	60.6184	0.942985	28.2838	42.9254	17.1843	72.903	39.9214	19.5472	103.19	30.5438	1.68003	133.477
AAK99799	210.684	187.759	166.157	350.746	119.554	235.507	384.528	401.163	229.336	164.228	351.432	148.79	265.636	180.862	843.348	114.828	181.922	210.046	30.3285	263.71	371.909	185.188	172.924	156.972	182.118	41.9377	264.657	125.698	103.337	186.935	239.541	184.087	200.313	191.08	279.919	239.009	178.597	208.568	110.731	98.5162	262.993	114.488	230.661	78.9112	301.823	171.072	111.173	213.286	315.744
AAK99800	64.2421	34.1367	66.6335	63.4811	84.542	17.0134	15.3769	58.8135	63.8438	99.8473	68.1478	89.7058	86.9562	24.4363	28.7742	25.5551	57.4951	76.2747	293.417	37.1894	11.0027	25.9692	26.3607	107.025	14.8773	23.7116	53.759	42.6191	32.8076	31.6994	45.2048	53.4418	59.7807	25.3485	63.0238	91.5827	52.4957	63.4167	46.5402	56.4901	78.1654	22.5017	20.1478	282.674	82.3857	37.1275	37.2703	55.9203	63.6001
AAK99801	152.523	139.421	197.605	275.425	159.793	126.627	12.8812	281.368	210.865	80.2273	308.748	254.532	174.846	38.2346	42.6486	68.5352	274.499	194.63	100.553	92.1626	22.2743	138.943	198.417	63.0616	89.8352	109.662	195.202	145.842	79.7264	140.749	139.056	114.074	373.152	189.041	168.919	308.412	122.325	158.852	105.831	108.971	190.609	67.7582	116.246	133.131	203.891	112.744	87.9266	171.717	269.108
AAK99802	170.514	97.5259	231.796	188.89	111.548	71.2965	45.8052	183.461	208.172	98.5673	219.833	220.184	139.659	60.3324	99.151	75.0744	174.697	106.646	126.779	142.433	44.5453	62.8816	147.479	75.3472	50.8397	427.466	180.936	59.2244	155.963	79.4177	158.799	168.329	244.673	121.7	188.218	327.01	131.94	163.769	78.9846	197.531	189.258	63.2698	67.2462	351.031	173.267	133.822	140.267	168.382	181.596
AAK99803	442.337	703.833	233.012	894.436	373.235	81.7227	54.4323	897.175	729.933	1009.31	1022.17	748.483	640.665	361.345	182.218	341.753	384.539	277.293	14.7154	490.679	102.681	229.254	467.091	1170.15	62.2388	160.242	571.962	167.231	438.412	251.365	519.107	445.526	444.251	461.528	770.41	567.05	565.022	762.286	577.6	498.019	726.816	280.285	143.371	3660.88	583.107	265.395	412.951	694.925	734.35
AAK99804	349.736	597.131	411.729	553.614	249.016	331.316	68.9773	608.884	480.635	215.039	603.321	433.431	421.334	197.746	167.962	228.041	508.214	565.799	357.649	333.646	81.3788	699.331	556.619	198.8	306.872	510.006	329.115	627.6	226.955	808.26	385.515	228.231	971.165	612.171	473.736	337.791	281.688	464.003	166.558	243.256	468.359	214.176	333.502	394.385	357.16	266.127	238.235	512.222	605.848
AAK99805	294.752	433.281	360.636	366.45	203.934	271.748	53.453	351.595	394.205	112.785	385.689	319.842	347.266	199.781	120.584	176.986	421.199	318.933	192.713	257.512	70.5224	337.037	416.026	90.8936	195.094	113.003	327.518	290.049	232.056	363.901	313.291	255.107	559.204	374.038	423.366	334.091	315.445	396.057	114.705	241.044	431.578	170.942	244.194	186.873	243.673	306.119	231.857	352.939	415.248
AAK99806	308.784	131.173	321.337	248.752	200.829	153.27	46.4032	244.151	383.151	224.156	268.59	226.596	307.179	189.992	122.149	154.595	207.46	101.561	122.46	177.553	84.3541	91.4147	146.069	208.921	91.466	49.3943	305.977	39.537	173.995	89.9859	342.128	187.727	243.651	154.268	371.6	278.354	290.357	420.561	205.2	203.29	457.027	150.645	147.208	123.338	277.911	294.066	165.828	327.269	308.155
AAK99807	47.9278	69.659	47.245	126.254	45.391	6.03305	6.39288	102.957	52.3041	37.9814	160.802	21.7592	46.7706	5.87855	15.1433	33.7048	114.891	99.7392	31.8609	44.666	7.0493	110.68	75.7605	33.7387	6.18515	57.5049	39.4588	158.305	21.8894	83.4975	31.9966	35.6461	206.141	68.0813	33.2956	51.9057	31.2195	31.9068	19.6997	22.4855	35.4117	38.468	5.39809	44.0932	25.3132	25.3975	23.4722	41.7257	191.252
AAK99808	270.967	289.87	301.046	132.1	146.613	91.2235	101.4	134.189	231.317	370.347	132.173	166.703	144.403	82.6341	82.0644	122.771	238.125	175.96	60.3356	123.293	97.0115	259.699	247.21	550.825	53.5446	185.572	223.726	177.854	144.864	289.451	312.614	207.815	316.396	231.878	105.395	111.034	171.032	275.596	126.329	141.093	211.601	121.383	94.7362	265.126	144.541	418.334	148.377	279.632	209.111
AAK99809	278.576	278.749	197.451	132.542	145.11	184.751	160.119	107.524	276.535	72.1047	126.793	127.255	166.893	73.8213	103.038	120.06	224.561	204.833	24.7998	122.528	179.068	243.408	226.75	74.589	94.8053	63.6558	324.806	203.187	144.458	243.317	377.043	182.084	300.348	198.068	125.649	101.797	184.778	314.965	67.2673	126.534	253.698	110.243	196.071	110.218	156.52	360.922	138.255	284.814	157.178
AAK99810	225.552	236.282	170.781	113.696	162.397	285.216	194.06	107.621	247.308	42.9297	117.731	117.43	149.808	55.0168	136.101	120.244	259.959	213.026	22.7355	136.053	208.12	179.983	201.093	39.2563	132.597	43.3731	235.124	185.871	186.245	180.776	316.852	194.401	308.997	167.661	133.361	104.085	168.247	281.646	49.5156	171.524	243.674	112.757	286.201	113.724	146.654	410.04	163.879	299.867	151.087
AAK99811	516.316	91.2667	517.913	43.9508	220.711	458.613	408.538	46.2211	525.457	71.7219	47.8002	177.195	241.361	80.0715	611.773	148.485	126.121	160.771	26.762	303.48	492.971	66.3367	84.5642	66.2817	246.861	90.3332	481.86	106.547	359.659	76.1648	590.847	357.885	204.908	72.977	196.706	160.738	293.439	575.644	104.291	374.625	429.624	138.688	465.994	139.573	365.241	403.228	343.885	606.813	54.923
AAK99812	1.29496	63.0297	1.90372	11.7135	63.1485	56.7884	9.23003	10.9546	2.98821	14.7046	10.0166	48.4112	5.29941	2.56358	46.5191	51.9298	82.0132	32.45	25.3361	1.55227	12.9624	6.4101	68.9517	17.3296	39.4144	1.73968	3.18467	39.5451	0	4.27012	2.94544	0.0894423	152.817	57.9836	0.7665	0	1.39174	2.44798	20.2141	0	2.32716	51.3203	58.4269	13.6639	17.5949	23.2265	0	7.07045	8.55634
AAK99813	1.92214	198.41	3.62463	167.585	124.282	291.677	5.42929	105.993	54.1868	55.2631	97.3182	108.798	2.21404	16.4831	141.881	116.007	194.605	149.124	49.9775	6.25782	12.1761	17.5406	172.241	59.0894	151.294	1.19726	0.71657	98.8078	75.258	27.6215	1.32771	41.1805	282.262	131.384	0	0	0.784141	1.46818	51.0015	81.6086	1.18697	103.187	295.473	14.5222	136.92	31.8745	80.9876	85.0474	81.3693
AAK99814	1324.89	326.193	1663.25	419.266	897.08	246.233	172.207	517.889	1082.04	1341.96	376.247	621.177	402.799	696.496	265.485	1012.49	855.837	186.545	166.175	716.23	437.843	569.87	657.721	1432.34	182.599	504.943	1444.23	182.313	3348.14	710.071	1064.89	2642.41	909.742	687.875	1205.56	2417.96	978.307	898.072	1569.44	4042.04	781.859	1002.56	178.458	958.851	1343.9	559.751	3305.58	1450	411.644
AAK99815	75.6681	108.386	68.6671	205.256	71.7992	79.1305	41.6646	204.401	45.8445	131.856	172.902	65.669	50.9889	35.3264	18.6734	77.2424	98.3561	63.4007	52.0125	79.3538	39.469	99.1732	111.438	116.791	59.1225	29.3131	79.269	44.2395	29.0895	119.671	68.9629	28.1125	137.007	101.299	57.5435	69.1952	61.8272	82.5254	47.5642	28.766	84.0338	78.511	85.0946	37.364	48.8739	87.6763	23.1896	60.9021	192.003
AAK99816	3589.92	3022.1	3296.18	6161.03	5340.94	1039.81	1301.74	6168.52	3582.69	4327.84	5216.07	6633.74	6054.56	7137.83	2309.35	6240.38	3479.5	7133.45	5700.77	890.092	1278.95	14128	4508.73	4375.75	1068.95	1678.02	3851.65	18861.8	2057.04	10049.1	3390.07	3412.04	4790.57	5202.4	5168.5	5089.68	4125.19	3599.81	11325.4	2204.56	4705.01	6165.28	1013.22	5326.76	5276.35	8234.52	1936.57	2849.01	4657.75
AAK99817	5108.92	8381.63	5070.96	8811.36	3886.11	1399.34	1317.64	6877.5	3468.64	7246.27	6499.55	9175.28	7916.56	5654.46	2231.88	4355.44	4418.37	7876.23	9009.55	1237.59	1631.71	9119.74	6051.76	7778.33	1532.71	3399.86	5743.64	12664.8	2423.95	8307.6	4941.14	3810.46	4782.25	7519	7076.8	7934.83	15611.6	5198.47	13802.5	2696.91	6876.56	4607.75	1388.85	6430.42	6125.3	10516.9	2306.45	7764.77	5303.31
AAK99818	9395.78	18115	4728.82	10998.7	8444.97	2323.56	3102.26	8075.44	6666.49	5704.71	7051.62	7705.76	8269.97	18201.1	4498.56	9609.71	8714.77	14813.4	2199.68	1494.29	3963.9	13093.3	11594.8	5801.02	2260.67	320.444	9625.71	11057.9	6113.48	14630.2	5011.31	12063.7	4880.99	10377.9	8237.4	7956.22	23011.7	6425.12	11058.2	7134.78	6976.18	10305.1	2390	3584.59	6699.32	7728.68	5328.91	9042.72	6951.18
AAK99819	0	0	0	0	0	0	0	0	0	0	0	0	0	0	0	0	0	0	0	0	0	0	0	0	0	0	0	0	0	0	0	0	0	0	0	0	0	0	0	0	0	0	0	0	0	0	0	0	0
AAK99820	0	0	7.75827	0	0	0	26.3616	0	0	7.32882	0	0	13.002	29.9444	25.5456	32.7451	23.8204	45.2789	0	63.7561	23.7832	9.96986	17.3202	7.32234	8.50167	0	0	168.547	0	14.5029	0	11.1169	220.154	12.3553	0	131.341	17.9169	0	2.67802	0	7.06565	9.36154	12.521	0	6.26288	0	0	0	0
AAK99821	199.469	361.357	140.876	502.052	638.294	69.0053	74.7704	278.037	240.26	239.118	267.736	260.564	152.664	65.4836	108.684	113.636	130.158	331.767	3051.67	56.7321	117.389	185.331	204.049	241.69	70.0949	202.902	166.536	250.577	106.418	231.418	188.702	163.684	147.69	247.711	56.4497	107.741	167.07	226.149	185.426	90.0987	209.836	103.281	82.1689	157.631	209.768	120.129	99.5609	228.721	255.129
AAK99822	168.328	135.363	185.54	336.516	133.192	445.166	165.415	317.222	180.288	107.416	253.689	84.8233	86.5845	70.3954	148.901	76.2456	123.825	190.282	135.435	360.348	182.156	118.219	155.475	124.664	534.905	67.2071	166.642	215.52	75.2557	150.408	155.784	65.7389	289.492	227.452	139.816	200.65	111.14	131.391	57.126	84.7047	116.925	73.4997	438.282	70.6017	177.229	48.3204	75.8419	207.806	265.929
AAK99823	435.434	452.417	433.279	497.425	250.915	782.364	983.402	515.121	436.44	275.188	428.161	342.855	231.869	300.146	592.414	257.482	465.849	316.794	184.609	449.923	847.16	432.48	456.587	243.959	828.407	110.943	374.319	267.174	334.448	434.943	421.341	381.42	539.045	497.612	317.97	357.092	256.51	421.459	260.823	412.237	365.948	277.176	794.36	208.66	298.194	322.168	344.469	446.833	461.582
AAK99824	4937.58	7608.79	3492.85	25430.8	5817.08	3798	3073.15	24197.7	6784.95	14172.6	21802.4	9870.77	5220.65	5514.46	2987.97	6248.83	1428.65	5806.75	392.657	1394.62	3742.05	3848.51	3544.35	23910.4	4159.74	5501.43	5173.8	2836.64	5737.68	5085.91	5760.63	4430.54	600.181	2949.64	2692.65	4603.63	2729.88	7963.39	13120.9	6932.49	6963.76	7260.19	3865.32	4651.35	9649.92	2100.54	5218.23	10751.7	18866.1
AAK99825	150.748	315.785	157.892	843.174	142.297	150.999	84.4902	713.867	138.33	130.252	733.86	194.331	176.304	152.447	85.0238	177.222	488.695	239.875	82.3324	108.72	76.6452	176.887	286.067	116.354	135.592	113.225	152.687	259.429	89.0765	167.513	149.374	97.885	281.402	232.99	102.585	109.993	105.559	148.144	115.119	91.0781	153.75	172.277	146.703	202.941	114.886	336.353	96.0721	119.396	668.527
AAK99826	148.278	269.377	126.435	924.971	171.757	179.634	131.575	743.699	142.968	111.67	753.206	191.388	188.887	175.3	149.548	188.681	329.607	208.572	85.2268	130.68	121.785	158.963	212.258	108.236	153.469	70.749	128.271	155.33	59.7936	150.961	125.522	66.9191	237.498	178.426	130.128	120.907	121.64	147.648	99.7667	70.3628	141.571	199.894	168.932	143.444	76.3008	275.105	62.5427	119.864	667.531
AAK99827	44.8305	114.341	36.4043	205.574	60.0586	44.2831	18.2857	150.614	50.4374	44.2823	151.122	68.2234	81.3681	68.0726	45.0809	71.2804	90.8764	74.8817	35.5185	42.2732	11.8877	45.2055	75.6183	44.2681	48.8251	7.04925	45.4838	47.7718	13.4012	40.4368	44.5498	21.1491	43.2303	62.4491	38.2645	48.2319	31.4356	38.1638	23.302	14.1482	38.9923	66.9892	43.4257	25.3465	24.4683	61.6948	13.9313	40.4088	99.7656
AAK99828	288.783	179.568	304.896	262.233	207.96	145.261	111.101	195.951	290.685	225.106	213.49	119.997	243.891	81.2751	200.234	215.413	225.001	207.77	63.6363	149.741	117.661	250.183	174.915	219.32	85.5681	21.9347	338.23	217.793	157.459	216.812	321.711	178.127	309.49	167.302	129.593	147.71	251.67	318.754	115.847	185.802	305.849	204.796	147.926	63.0626	173.275	229.985	165.291	270.209	175.984
AAK99829	477.684	277.29	444.211	470.606	414.273	559.655	261.123	340.406	526.925	132.997	396.439	246.853	524.123	91.4454	477.855	363.364	307.355	448.153	64.7412	302.289	254.777	345.166	243.479	136.713	296.623	25.9716	501.956	326.93	218.902	299.251	543.368	264.586	521.385	254.057	279.201	230.502	591.468	657.23	132.185	249.978	657.081	341.914	558.536	79.7528	284.248	354.494	226.608	597.564	278.77
AAK99830	15.6985	0	9.38074	0	60.1039	30.0804	254.996	0	15.2903	2.95383	0	0	306.56	15.5171	648.645	47.5115	2304.15	691.192	15.7979	115.634	0	192.877	1396.15	0	71.9572	0	23.8205	815.177	0	81.8339	173.452	6.72086	998.23	1284.76	0	0	7.22128	412.842	0	0	350.274	90.5543	105.976	0	885.996	0	0	870.873	0
AAK99831	0	0	0	0	5.52317	12.4389	0	0	0	0	0	0	0	4.27777	0	0	71.4613	5.65986	0	31.878	0	4.98493	0	0	0	0	0	0	0	4.8343	0	5.55844	55.0386	0	0	43.7804	5.97231	0	0	0	7.06565	18.7231	25.0419	0	6.26288	0	0	0	0
AAK99832	112.534	72.5714	138.54	573.448	34.8574	45.2359	68.5691	1011.26	171.218	36.0145	776.823	70.1896	257.939	107.328	141.642	28.569	104.69	328.495	32.4932	46.5276	61.6686	89.7478	98.1059	24.6584	69.2525	459.402	119.728	172.771	54.9064	117.23	81.554	90.9633	25.1316	94.2458	326.017	562.246	294.28	142.757	39.4365	58.5174	165.348	27.3654	41.1442	228.007	176.998	39.3884	49.7205	196.799	980.041
AAK99833	33.7979	56.1046	38.9579	35.5826	55.7559	494.373	284.093	22.7145	26.3062	25.4801	25.8762	12.6241	40.9464	7.6134	161.932	22.7058	27.3913	57.9862	5.24713	201.52	310.592	24.3115	33.161	20.902	379.157	46.1569	38.9327	54.4708	17.0898	25.225	45.6833	72.3322	295.456	30.3068	66.5575	46.8017	38.2723	49.7442	17.6103	13.668	47.3201	18.203	525.634	44.8957	28.6984	56.7346	21.1157	43.5336	44.9922
AAK99834	67.0261	42.0053	66.8765	28.1937	47.4344	1816.88	484.904	18.4854	41.5806	13.4007	22.9893	19.8353	64.9195	7.74637	231.025	24.6894	21.9459	48.5484	9.89276	335.216	510.264	26.1833	25.0668	11.4503	1286.17	47.5675	65.3685	49.0836	37.8386	28.5661	77.222	74.5197	306.575	27.0182	95.3369	66.298	78.0444	92.6243	11.9677	32.9712	82.081	25.7258	2002.83	39.6649	43.9716	121.025	36.1955	76.8062	38.3109
AAK99835	70.4121	58.4917	85.1397	53.3361	55.2134	2134.93	523.977	35.594	37.4814	17.8813	42.8443	25.9144	57.2533	8.58907	309.105	34.9954	40.995	102.036	7.00947	366.425	593.5	60.9009	48.5762	13.7686	1206.64	68.2319	62.0888	93.7481	39.5099	68.6643	64.6838	56.2156	563.652	43.1832	127.052	75.3463	80.6407	83.0411	13.5137	38.6399	68.9067	28.8908	2268.19	66.4021	41.7165	122.245	41.0949	64.3495	68.2414
AAK99836	59.4827	42.8102	50.2394	39.6401	54.9451	1290.7	492.916	25.4834	35.5705	14.9692	30.5127	31.7335	66.988	8.41421	247.307	30.4813	36.6347	61.2528	3.8602	279.195	490.523	39.7048	29.2547	14.4027	650.868	17.9329	67.9324	49.2122	34.3169	39.1703	73.0249	49.0421	458.429	27.5026	135.744	86.4688	75.2697	91.6159	20.2032	42.2522	73.9503	33.0766	1241.85	32.6259	50.5427	103.635	29.5193	61.5653	49.8055
AAK99837	20.3106	25.601	10.0647	11.4366	19.8094	151.875	42.2451	5.36859	6.27254	2.23707	11.0904	2.30128	43.1602	1.6322	25.3422	14.493	9.08876	47.0779	3.48964	90.0074	29.0386	8.36887	13.2171	1.3038	22.7069	0	27.0605	63.3907	3.3902	10.3294	25.5429	2.96918	134.401	15.0854	70.7214	33.4091	20.5088	20.5117	1.83926	3.95257	23.1849	12.5017	150.966	7.16493	8.12471	11.9879	3.94342	10.9925	9.0575
AAK99838	8.87154	32.4904	8.43193	20.206	13.3725	92.2236	30.3526	12.1599	5.85133	1.52469	16.9095	4.54312	17.2789	1.56508	28.3135	9.3023	17.9427	38.3086	6.25645	60.7163	24.0569	18.1844	15.4072	1.33949	11.2525	11.1544	10.3876	37.8282	2.322	19.5597	16.6371	2.3327	75.8085	17.882	29.4428	22.1421	10.1541	15.4	1.87313	2.47715	14.2179	6.69899	93.6404	113.916	12.4003	8.45217	1.98596	11.9356	19.2093
AAK99839	64.3716	450.24	61.9206	232.582	61.2245	174.99	27.628	235.374	51.4839	144.558	237.442	183.825	39.8316	25.3478	59.724	59.3968	152.669	148.978	61.6194	68.1039	36.43	155.928	212.94	142.561	46.9493	384.247	57.7056	104.821	42.7231	223.707	55.2546	96.3443	168.611	224.363	88.9449	75.8845	53.2034	58.2736	118.204	71.4509	57.247	67.3581	154.946	289.53	40.8972	183.637	42.8506	51.9685	190.802
AAK99840	13348.9	2474.01	13754.5	2454.74	2760.87	3215.51	7102.89	4687.64	15321.2	1854.83	3877.06	5613.63	5902.66	3224.28	5878.85	2050.59	4851.86	2900.46	1604.43	4423.13	9934.28	2056.66	2150.27	1647.16	3385.17	583.098	13157.8	1318.31	9901.46	1932.03	13220.1	5614.38	4075.78	2357.17	6675.34	5440.27	5634.84	12118.9	3364.43	10241.2	10815.9	1972.85	3108.61	1415.67	10812.9	7364.33	9765.32	13978.2	3704.47
AAK99841	63.9471	193.263	81.2524	691.135	86.9751	217.984	110.319	599.554	9.25718	344.329	542.531	139.432	80.7761	485.573	153.948	85.3474	95.6745	214.842	16.1802	108.34	354.166	37.2418	146.815	281.97	182.224	440.204	61.1943	104.732	172.996	39.0279	103.19	185.169	4.19083	164.09	265.617	251.887	0.53291	21.5943	142.312	226.398	23.9794	93.5824	192.216	1825.72	39.3216	332.056	162.249	39.8424	605.211
AAK99842	40.4103	530.609	86.3682	900.149	189.832	398.902	8.49275	759.665	117.455	548.448	656.92	339.124	0.00306934	29.9655	0	155.562	428.468	126.797	285.346	0	3.78084	19.1881	1577.96	377.306	291.836	542.313	27.6135	38.8931	36.1092	20.9255	5.45688	33.6511	665.417	1694.44	0	0	23.5659	11.3961	195.444	53.6668	9.73842	158.49	363.516	457.949	4.05313	240.478	43.5693	16.5899	900.566
AAK99843	109.691	95.4656	107.425	102.22	80.7834	84.5016	106.285	71.0256	103.162	29.0167	90.2421	57.5656	75.6754	33.869	133.62	76.1493	103.159	89.8621	19.9717	90.3102	91.4081	82.7577	83.0929	30.9021	58.4728	19.876	118.898	85.3836	73.6722	72.7182	114.339	86.2655	106.572	74.0389	104.808	109.664	93.6394	128.133	40.6574	72.4151	124.027	71.6558	75.5403	39.6224	98.9887	110.113	70.0328	95.8454	87.3646
AAK99844	158.233	171.333	166.393	126.462	131.78	278.054	63.2103	70.7334	153.845	30.9228	132.206	68.3126	120.752	4.33582	106.528	105.789	147.828	142.908	19.9967	130.904	53.8596	118.562	146.411	32.712	143.141	40.6721	171.077	180.84	97.8694	102.1	163.285	101.619	193.814	127.805	137.513	122.727	118.023	190.644	39.2109	91.2978	188.205	91.2258	269.518	69.9565	105.538	128.176	97.5924	141.666	120.496
AAK99845	194.42	284.645	199.67	179.405	181.134	363.147	52.7058	138.19	202.717	71.8685	192.076	78.2382	147.484	2.66181	98.2398	137.617	216.014	207.382	27.3219	165.516	48.2786	238.282	192.874	69.7882	181.511	32.7583	201.361	177.333	111.612	198.831	212.587	120.714	316.648	174.618	154.859	131.744	143.288	245.063	47.8334	106.493	242.387	126.625	374.739	63.6911	184.183	133.405	106.706	181.766	190.959
AAK99846	50.9767	338.177	52.5039	63.0508	138.184	104.821	300.422	17.542	199.65	101.177	54.7321	85.0209	30.3309	53.2122	258.601	99.3239	236.912	276.628	46.8143	40.9749	286.616	198.718	166.423	102.433	67.119	43.6134	44.2334	235.12	118.398	184.03	38.9601	215.715	662.892	208.221	28.4399	27.6756	32.2375	59.2919	64.2081	104.372	45.4965	90.1323	108.195	69.269	229.691	108.202	118.067	127.75	69.9289
AAK99847	318.512	160.421	330.657	215.801	146.108	212.705	276.847	264.607	393.089	147.762	232.917	177.998	213.974	101.899	282.747	198.11	238.855	125.81	25.9024	161.046	303.655	139.654	224.761	142.475	125.856	103.615	324.614	62.4791	124.85	134.768	284.394	229.837	236.764	187.348	172.954	213.803	282.974	422.166	118.401	146.165	463.279	227.297	208.167	81.109	203.932	202.615	125.333	329.022	260.783
AAK99848	254.889	287.599	284.198	289.414	120.025	319.324	261.715	331.67	292.758	103.738	294.289	153.242	171.252	93.5499	308.995	145.135	415.592	260.598	66.8797	245.725	256.987	311.433	312.813	91.4674	199.818	142.684	242.701	351.937	100.682	327.975	209.527	206.866	360.805	314.519	233.872	271.183	259.365	322.113	83.9082	111.697	354.624	161.8	294.932	150.068	108.513	257.456	102.632	240.541	315.401
AAK99849	240.876	378.105	190.687	477.068	157.845	398.423	336.014	489.811	317.519	174.844	429.703	238.445	223.68	110.053	393.612	188.407	443.676	224.002	57.1368	267.389	268.016	320.505	385.174	159.392	252.728	82.6411	254.903	140.424	210.2	319.729	263.544	290.634	387.195	332.407	308.204	270.856	325.289	449.387	130.332	278.99	467.77	176.626	378.984	135.288	146.055	236.941	185.008	308.283	421.527
AAK99850	18.6052	77.8254	28.906	45.3782	38.7507	625.305	1207.03	54.2384	46.2462	54.6399	51.7534	54.2781	18.632	30.8957	86.3929	36.9386	45.8774	93.1751	31.4548	237.91	793.148	55.719	73.8645	43.0073	365.198	28.8932	19.2724	95.7836	12.7327	77.312	20.7396	11.7249	73.8232	70.6085	97.6436	89.8407	23.5527	29.5653	24.4381	15.2407	29.4844	30.2647	600.722	32.9066	22.2575	15.7582	13.7949	71.9185	51.489
AAK99851	75.9706	80.8069	54.7116	131.692	258.756	185.972	180.572	113.973	140.08	115.376	120.879	225.244	255.599	61.6855	256.34	237.044	129.449	178.895	51.766	251.395	167.119	139.418	101.056	115.428	152.464	19.0084	84.2369	222.595	53.5794	127.446	77.7558	122.301	119.64	94.4686	586.177	331.426	146.73	159.659	155.755	60.223	164.037	205.27	184.35	61.8307	106.22	182.156	58.4975	165.666	156.844
AAK99852	76.0629	124.397	51.636	143.26	228.227	76.4265	152.514	104.062	103.275	68.5907	135.661	145.337	237.326	50.8333	225.507	211.544	167.716	208.5	26.8601	160.714	153.237	230.655	134.297	74.107	67.8779	16.4707	82.3964	164.013	56.7423	223.621	73.8464	139.45	95.4174	116.126	430.907	298.074	153.245	151.421	86.6646	54.9707	153.844	186.423	81.6713	53.7237	85.9873	223.562	58.3031	119.507	185.493
AAK99853	69.5752	85.1546	57.1869	90.5952	204.212	114.309	115.453	72.2968	84.9803	62.9855	93.002	125.296	221.198	59.1509	170.706	205.919	97.9159	95.0103	44.9199	114.572	99.0427	175.353	125.184	67.3159	94.5944	64.0828	69.6745	116.723	48.6253	211.723	64.7475	110.713	71.6627	96.5892	332.419	239.794	167.863	143.759	71.3807	54.4974	141.646	181.427	120.183	118.535	80.8042	230.744	56.4807	105.948	125.882
AAK99854	56.967	109.82	37.9971	111.493	175.097	101.64	99.902	124.725	70.8502	61.5762	127.684	128.206	174.83	148.164	152.451	181.399	132.858	161.473	16.7789	109.168	85.6392	213.704	160.424	55.1913	78.2452	11.0037	63.249	145.512	53.4569	209.194	55.6883	111.832	153.835	135.567	265.589	219.932	133.393	128.324	76.1332	67.024	135.217	173.732	92.6939	51.5912	88.7079	219.047	57.9976	92.9485	169.402
AAK99855	73.8286	133.227	59.4268	158.803	174.818	109.491	72.556	286.166	98.0133	115.256	210.674	148.254	199.607	202.599	88.8825	196.575	151.844	297.007	76.0773	70.7707	64.2244	207.227	157.629	106.313	99.1166	31.4012	84.9144	475.463	63.5275	185.776	66.7361	98.7921	254.38	148.535	218.292	190.41	125.455	162.787	105.208	66.2738	177.683	186.44	113.789	52.0238	107.897	227.914	64.0224	96.3131	328.408
[truncated: 992 more rows]
[truncated: 373 more columns]
