# Supplementary material for: LSTrAP-Crowd: prediction of novel components of bacterial ribosomes with crowd-sourced analysis of RNA sequencing data
Source: BMC Biol. 2020 Sep 3;18:114. doi: 10.1186/s12915-020-00846-9 (PMC7470450; doi:10.1186/s12915-020-00846-9)
Supplement: Supplementary file 18 — Additional file 18 : Table S17. Streptococcus pyogenes expression matrix. Genes are found in rows, while samples are found in columns. [file 12915_2020_846_MOESM18_ESM.txt]

geneID	SRR6989489	SRR6988915	ERR1892006	SRR2087696	SRR6989160	SRR9588401	SRR6988898	SRR6989564	SRR6989235	SRR6989053	SRR9588425	SRR9588354	SRR9588349	SRR6989105	SRR9588373	SRR6989343	SRR6988856	SRR6989073	ERR1891975	SRR6989012	SRR6989015	SRR6988855	SRR6989244	ERR1891954	SRR6989140	SRR9588303	SRR6988958	SRR9588436	SRR9588372	SRR6989378	SRR6989110	SRR4240544	SRR6989346	SRR2087668	ERR1891944	SRR6989472	ERR1891986	SRR6989463	SRR6988860	SRR9588389	SRR6988965	SRR6988814	SRR6989066	SRR6988909	ERR1891980	SRR6989123	SRR2087667	SRR6989371	ERR1873759
CCG26792	17.1929	14.686	11.5122	0	0	8.07325	5.87621	30.6971	0	0	11.6397	8.43843	19.5741	8.54766	18.8819	41.7892	0	7.38108	25.4658	0	0	0	0	32.3084	13.4364	9.75215	0	11.8041	9.73148	17.6234	34.6842	28.2478	28.4854	10.6877	0	19.3265	26.4273	11.7063	0	8.84454	0	14.4573	13.1704	7.90681	0	4.13617	46.1353	3.6266	0
CCG26793	0	0	0	0	0	0	0	0	0	0	0	0	0	0	0	0	0	0	0	0	0	0	0	0	0	0	0	0	0	0	0	0	0	0	0	0	0	0	0	0	0	0	0	0	0	0	0	0	0
CCG26762	552.683	182.051	1044.91	187.256	206.922	595.378	444.464	696.559	241.302	148.961	560.035	436.148	450.332	441.793	343.823	577.733	353.433	339.626	1123.61	54.9493	177.23	178.989	304.208	597.359	228.668	352.424	105.01	353.415	476.911	606.79	231.737	231.465	479.65	166.17	791.391	511.635	782.904	486.991	159.104	646.683	259.07	318.943	377.719	373.784	712.518	336.315	243.213	726.916	1022.26
CCG27290	0	0	0	0.576831	0	0	0	0	0	0	0	0	0	0	0	0	0	0	0	0	0	0	0	0	0	0	0	0	0	0	0	0	0	0	0	0	0	0	0	0	0	0	0	0	0	0	0	0	0
CCG26531	0	0	0	0	0	0	0	0	0	0	0	0	0	0	0	0	0	0	0	0	0	0	0	0	0	0	0	0	0	0	0	0	0	0	0	0	0	0	0	0	0	0	0	0	0	0	0	0	0
CCG27138	0	0	0	4.49331	0	0	0	0	0	0	0	0	0	0	0	0	0	0	0	0	0	0	0	0.350204	0	0	0	0	0	0	0	1.22475	0	1.11986	0	0	2.00519	0	0	0	0	0	0	0	0	0	2.31855	0	0
CCG27139	0	0	0	0	0	0	0	0	0	0	0	0	0	0	0	0	0	0	0	0	0	0	0	0	0	0	0	0	0	0	0	0	0	0	0	0	0	0	0	0	0	0	0	0	0	0	0	0	0
CCG27140	0	0	0	0	0	0	0	0	0	0	0	0	0	0	0	0	0	0	0	0	0	0	0	0	0	0	0	0	0	0	0	0	0	0	0	0	0	0	0	0	0	0	0	0	0	0	0	0	0
CCG27141	0	0	0	1339.5	0	0	0	0	0	0	0	0	0	0	0	0	0	0	0	0	0	0	0	379.634	0	0	0	0	0	0	0	248.94	0	301.401	0	0	419.214	0	0	0	0	0	0	0	0	0	698.576	0	0
CCG27142	0	0	0	100.57	0	0	0	0	0	0	0	0	0	0	0	0	0	0	0	0	0	0	0	59.8981	0	0	0	0	0	0	0	67.456	0	53.4191	0	0	50.8792	0	0	0	0	0	0	0	0	0	110.227	0	0
CCG27143	0	0	0	2.81084	0	0	0	0	0	0	0	0	0	0	0	0	0	0	0	0	0	0	0	0.66386	0	0	0	0	0	0	0	1.89052	0	1.05411	0	0	1.62905	0	0	0	0	0	0	0	0	0	2.48195	0	0
CCG27144	0	0	0	8.07563	0	0	0	0	0	0	0	0	0	0	0	0	0	0	0	0	0	0	0	6.29407	0	0	0	0	0	0	0	10.1075	0	5.94882	0	0	11.0322	0	0	0	0	0	0	0	0	0	11.9058	0	0
CCG27145	0	0	0	3.74545	0	0	0	0	0	0	0	0	0	0	0	0	0	0	0	0	0	0	0	0.973055	0	0	0	0	0	0	0	3.6461	0	4.82833	0	0	8.35726	0	0	0	0	0	0	0	0	0	3.41056	0	0
CCG27146	0	0	0	0	0	0	0	0	0	0	0	0	0	0	0	0	0	0	0	0	0	0	0	0	0	0	0	0	0	0	0	0	0	0	0	0	0	0	0	0	0	0	0	0	0	0	0	0	0
CCG27353	386.552	203.369	322.928	205.41	245.826	967.093	402.245	594.711	273.824	182.322	308.795	709.234	540.234	498.938	852.687	512.278	432.862	177.521	512.682	68.8691	267.08	141.175	304.108	559.352	163.853	631.124	135.192	340.921	969.907	679.843	254.777	948.48	581.407	436.765	535.599	316.623	390.206	283.404	300.379	634.678	218.464	681.215	260.813	620.365	360.134	232.565	423.367	538.568	380.368
CCG27354	1515.63	121.325	599.526	390.142	205.977	4131.73	366.852	3673.94	264.878	194.177	1454.55	3343.53	3423.47	426.368	4627.66	1928.93	411.594	138.935	826.873	54.6984	279.332	151.97	257.756	1043.98	208.655	3237.9	124.441	1723.82	4890.82	2822.44	202.388	3064.93	2831.56	1045	879.557	971.609	791.765	876.498	266.602	2467.63	176.311	572.987	277.864	491.141	600.147	177.77	1401.3	2340.31	681.269
CCG27355	342.505	228.705	324.541	199.076	264.987	602.251	438.868	339.111	344	222.12	242.075	412.227	347.446	546.839	519.09	382.099	482.198	199.429	528.191	78.9859	327.793	172.032	317.786	528.384	169.792	491.765	160.935	287.733	618.661	470.947	285.507	768.056	447.612	295.211	507.636	293.321	422.261	276.932	325.532	394.866	258.223	859.894	254.572	809.876	340.28	251.101	323.49	361.561	418.654
CCG27356	414.715	337.632	362.661	210.232	390.551	671.684	554.357	417.03	359.526	320.284	302.547	481.012	401.964	620.752	566.795	440.491	525.098	289.851	502.773	107.42	346.848	179.816	375.175	490.34	228.768	410.387	195.325	323.979	652.859	553.007	352.167	729.412	456.528	308.629	505.807	349.362	407.934	305.967	392.785	434.622	281.997	898.774	287.867	818.856	339.23	319.801	318.543	408.036	471.401
CCG27357	0	0	0	0	0	0	0	0	0	0	0	0	0	0	0	0	0	0	0	0	0	0	0	0	0	0	0	0	0	0	0	0	0	0	0	0	0	0	0	0	0	0	0	0	0	0	0	0	0
CCG26213	0.932056	1.59231	4.16066	6.49211	2.0634	0.194518	1.91136	1.66415	2.27439	2.84706	1.26202	0.406634	0.707432	1.23569	0.075824	0.40275	1.1805	2.66761	3.68147	1.05023	2.82279	1.8111	2.69948	4.28144	3.15646	1.05736	2.58047	0.959883	0.351708	1.35348	2.50706	2.77104	1.0295	2.70386	5.28664	1.22235	9.55115	1.12821	1.52046	0.319653	3.03156	1.39334	1.66598	1.71457	2.69371	1.64435	3.03161	0.524279	1.98694
CCG26901	0	0	0	0	0	0	0	0	0	0	0	0	0	0	0	0	0	0	0	0	0	0	0	0	0	0	0	0	0	0	0	0	0	0	0	0	0	0	0	0	0	0	0	0	0	0	0	0	0
CCG26902	125.024	112.016	91.5291	342.977	98.257	63.1435	146.995	41.6688	165.761	87.2914	76.7428	43.0907	36.5341	203.877	35.8016	107.508	161.517	168.895	101.234	42.2629	225.672	134.426	94.7039	200.485	119.855	89.5124	52.3055	67.5259	31.6089	102.951	130.481	67.2977	68.6529	98.0994	134.737	153.657	84.5575	189.17	146.845	77.7515	138.26	189.704	195.378	210.057	142.123	129.134	92.7174	100.566	82.6226
CCG26903	696.464	143.699	155.449	888.292	117.314	485.029	179.392	441.535	215.516	99.1035	471.513	411.189	275.8	270.984	289.45	731.11	198.155	147.333	261.636	34.1204	293.466	186.326	148.418	25.2905	130.158	387.416	74.5203	258.143	241.383	819.956	207.698	826.824	458.699	627.459	279.102	572.989	15.5151	943.837	172.891	609.254	147.736	152.778	268.693	204.247	277.129	182.122	531.859	830.359	153.312
CCG26904	183.523	104.114	496.503	190.834	144.096	141.129	233.182	179.332	181.56	135.729	195.536	163.263	149.658	246.684	129.116	181.355	218.959	104.521	427.116	66.4969	183.775	113.773	159.629	290.511	121.903	216.16	82.8675	178.118	132.827	176.732	135.581	204.024	187.774	192.97	245.469	124.612	371.384	176.274	120.507	164.136	105.684	242.868	231.532	287.791	348.469	170.591	154.464	182.379	674.17
CCG26905	250.332	90.995	285.721	204.253	105.492	326.091	194.557	508.979	160.37	115.301	262.181	410.212	467.054	203.898	305.472	365.185	179.251	97.9452	302.739	43.5608	155.973	87.7483	120.28	239.491	99.3076	354.497	84.3837	225.032	320.299	384.614	112.124	491.827	399.636	410.052	204.657	212.497	312.446	263.579	94.542	441.944	96.4378	196.744	164.296	235.197	268.794	119.045	274.01	435.764	323.201
CCG26906	140.142	99.9532	290.191	113.149	131.067	142.459	183.552	238.896	162.128	116.935	151.306	190.698	206.162	212.538	141.384	183.219	202.871	87.4259	314.972	35.7241	160.643	72.855	141.022	251.667	102.413	250.828	62.5878	137.291	156.93	204.126	126.954	285.319	216.812	339.253	223.351	113.011	333.926	125.642	135.099	215.193	85.5446	238.933	132.415	298.709	335.968	108.417	242.291	213.46	228.912
CCG26907	146.194	22.6893	160.894	30.0513	66.663	277.664	111.456	500.159	34.7766	29.6908	61.4184	421.797	515.902	40.8363	217.816	444.587	38.0419	46.3155	327.762	7.25228	25.6187	9.52867	47.9339	82.9359	24.4314	345.142	3.95982	41.2432	233.154	370.239	27.6996	248.325	437.572	251.491	81.7048	49.9557	336.368	40.0668	19.1989	364.315	29.3078	78.6909	42.7301	51.3058	170.068	29.1983	211.139	504.522	655.649
CCG26908	236.715	131.413	923.816	141.102	246.746	459.011	469.64	646.645	228.331	126.003	179.427	483.562	536.407	234.04	345.241	751.033	245.579	183.784	1226.25	41.6668	132.539	35.0936	234.829	697.977	125.48	637.515	42.3357	151.299	374.624	625.476	163.209	597.639	664.771	602.46	730.449	147.835	1383.76	121.194	147.922	613.655	126.863	397.951	216.146	371.863	849.384	185.863	529.737	691.923	2119.49
CCG26909	245.998	134.137	292.473	113.67	138.107	184.67	304.36	147.28	161.325	109.72	167.134	143.392	130.417	290.02	166.56	216.756	175.306	130.878	331.756	47.3818	142.309	94.2362	153.74	387.761	125.828	213.779	94.9308	161.959	169.215	214.188	144.09	286.243	212.271	114.197	347.235	169.662	331.009	187.713	145.137	151.576	128.008	220.886	187.386	233.279	268.676	147.069	172.3	184.999	284.387
CCG26910	235.437	164.856	566.92	215.346	380.064	274.479	657.094	379.092	419.512	194.956	182.496	299.024	325.737	463.046	245.203	336.007	311.221	231.22	589.081	124.288	279.361	139.845	328.129	460.66	210.06	472.861	130.101	190.748	300.065	394.052	332.394	561.824	455.411	269.263	602.292	170.601	541.816	230.826	243.013	346.902	271.702	426.577	301.475	487.573	644.181	276.133	270.014	387.127	448.802
CCG26911	448.094	334.953	756.326	206.606	719.311	435.606	1333.18	626.719	805.578	448.857	258.742	449.468	529.495	894.39	405.037	460.544	513.094	533.861	823.72	285.245	512.066	332.86	660.367	691.308	409.604	813.496	304.379	426.943	429.416	662.461	683.102	852.199	726.967	244.964	911.101	331.7	819.629	385.348	583.19	468.616	513.727	745.849	474.98	782.579	936.57	515.598	348.048	487.541	577.433
CCG26912	162.291	104.793	99.1209	2298.13	112.745	140.723	84.4789	134.577	71.2505	100.451	259.281	128.869	116.737	120.184	104.903	163.949	110.086	114.276	238.372	26.3973	123.391	97.6404	116.639	276.476	79.6021	127.362	83.9725	274.365	108.195	224.127	98.0829	199.544	107.362	1500.2	198.355	212.964	165.958	219.461	71.1157	243.36	79.5104	143.892	255.665	183.623	315.96	154.866	766.626	152.402	87.9399
CCG26913	1.45581	2.61799	4.92532	5.91174	2.16273	1.82295	3.45681	3.83054	3.64594	4.01227	0.829979	2.10598	2.48617	6.85684	1.42119	2.43351	3.59069	2.23683	6.80947	1.03604	2.22771	2.53105	2.35573	3.45566	2.63476	2.49179	1.83849	1.31515	1.64803	3.41651	3.58611	4.24426	2.46642	4.19151	6.7363	1.1197	3.53328	2.29549	4.79972	2.41755	2.542	3.77991	2.40651	4.7923	10.8507	2.94932	5.00933	2.00413	3.43015
CCG26165	130.607	274.354	2.78366	59.0271	229.316	9.97748	165.768	42.0612	157.379	223.437	172.101	21.84	39.6391	355.724	6.9894	37.1252	56.6027	188.787	4.78928	146.776	180.253	315.941	112.223	31.8274	164.974	40.6986	255.556	140.333	7.58213	48.4135	187.674	43.2587	44.6066	31.1071	8.18748	116.569	36.2107	158.093	267.198	24.3168	200.796	36.123	298.203	58.2057	8.34355	286.925	29.6354	31.7637	4.43115
CCG26166	162.896	538.391	2.85162	179.693	371.228	5.99932	298.389	22.8113	266.297	393.049	256.605	23.6892	25.455	588.605	3.63776	46.2359	95.7419	327.269	6.30797	251.932	272.789	554.441	204.94	72.0262	329.497	38.6502	373.369	243.416	7.83419	44.745	298.98	42.982	40.3196	35.2983	9.05835	169.947	94.9189	260.005	456.434	26.2899	357.375	71.6223	515.452	141.015	15.385	441.578	42.5948	28.7462	0
CCG26167	218.145	416.409	0.904626	126.496	313.972	11.0754	234.973	51.5601	268.321	305.53	219.362	32.4637	57.0308	482.008	7.56292	47.9979	62.2422	283.549	1.50082	207.081	293.905	386.147	163.212	47.1791	195.262	52.3333	314.736	210.614	8.65062	53.2297	259.396	63.3406	51.9622	38.8423	0.838134	148.07	68.5293	179.989	355.626	27.4525	248.246	57.749	306.338	97.7792	0.854111	312.302	61.5888	43.1383	0.945016
CCG27306	149.706	159.503	0	0	120.274	172.342	191.463	206.937	117.842	88.5081	100.263	126.412	112.711	115.244	101.359	103.294	91.7471	157.566	0	48.9737	149.181	46.9189	135.563	121	52.8374	131.483	35.6535	89.5212	123.004	123.754	46.7629	0	123.446	0	0	108.571	74.2304	105.22	103.988	122.559	0	81.2167	192.367	213.207	0	148.709	4.71227	126.314	0
CCG27307	141.929	93.728	0	103.524	108.916	186.683	158.164	306.646	164.436	90.559	102.278	213.86	173.808	158.913	193.859	91.9936	105.742	118.792	0	68.5392	145.207	71.8436	132.327	95.6274	55.9259	182.208	83.6516	175.236	135.691	136.314	94.318	206.035	99.3675	167.066	0	105.915	87.9978	75.7937	105.064	133.346	18.6205	125.699	114.205	157.969	0	82.6358	210.648	66.4172	0
CCG26640	2.31429	1.64737	8.9104	14.1824	1.92127	10.505	0.790983	16.0118	2.82364	0.757418	3.26416	13.6305	13.0094	2.30116	12.8495	9.93776	1.83198	0.745162	11.1407	2.44474	1.05134	0.843178	2.12684	16.3086	1.35648	14.6586	3.20364	3.67438	14.573	20.3864	1.8675	24.1722	11.7769	17.6234	16.8186	6.34114	13.3399	3.15151	1.41573	15.4771	2.54048	4.37863	1.21882	3.45903	16.7211	1.94866	7.62156	11.1058	7.40033
CCG26641	174.219	50.9433	357.165	283.556	95.959	301.968	151.865	274.405	95.5632	91.6673	158.542	255.526	237.403	163.952	261.71	358.583	122.842	64.1014	450.517	23.4961	72.6251	42.1442	102.721	350.086	71.8244	288.638	38.7249	127.346	292.628	333.513	95.6622	467.013	286.44	304.005	376.178	174.86	305.287	149.165	91.9697	320.884	68.1998	166.685	85.735	210.5	367.725	83.7946	242.848	357.527	488.153
CCG26642	179.237	108.037	321.002	179.471	202.339	246.226	326.597	302.747	184.587	180.115	177.318	257.539	276.11	383.427	257.542	274.5	269.217	158.05	407.18	67.6741	206.796	81.7177	257.373	284.132	150.156	409.919	91.2608	193.72	264.58	311.947	224.432	415.269	339.131	437.327	288.453	134.723	289.963	127.589	175.696	245.88	173.32	374.347	205.954	470.352	306.766	167.825	340.614	303.027	476.9
CCG26471	0	0	0	0	0	0	0	0	0	0	0	0	0	0	0	0	0	0	0	0	0	0	0	0	0	0	0	0	0	0	0	0	0	0	0	0	0	0	0	0	0	0	0	0	0	0	0	0	0
CCG26472	346.109	180.49	38.6679	169.259	276.336	14.7965	355.728	48.6611	366.941	104.791	209.287	21.7643	15.2161	285.872	9.83768	45.5527	18.1043	179.681	230.355	69.5801	177.059	80.4557	251.454	281.983	119.083	44.1072	75.1034	158.822	10.0865	62.4667	212.544	112.192	39.4713	155.204	202.016	239.896	46.1405	214.247	126.01	31.3089	161.329	25.749	353.754	16.2152	26.3014	112.518	306.809	51.0968	298.473
CCG26473	232.783	158.008	368.417	155.606	411.888	241.823	564.089	330.214	269.147	296.779	154.48	274.802	281.534	395.653	224.026	335.371	318.656	273.332	419.662	92.5464	222.169	70.8987	314.691	250.636	226.62	370.278	78.1598	138.118	232.206	321.577	315.012	370.967	373.272	140.844	312.737	120.416	391.759	121.59	234.566	285.95	187.863	393.38	243.293	362.547	345.167	198.657	188.227	343.296	518.495
CCG26474	8.30989	6.01325	4.05791	9.15083	5.86961	1.43723	9.28941	5.41016	9.18656	5.89007	7.99849	3.60538	1.90785	7.12149	1.14289	2.91627	8.60602	2.91709	3.40014	1.24157	6.09014	1.96264	7.60998	4.02616	24.9007	2.67361	2.45742	6.93464	0.987486	7.34146	8.52094	4.05175	3.95544	3.61505	4.16653	7.01877	2.39939	4.75151	4.67342	3.46398	6.63016	4.94157	5.83816	3.04041	1.72492	5.03653	7.21266	2.86655	5.4319
CCG26475	33.3101	16.1437	7.59293	25.0624	3.53021	0	8.72026	0	6.91767	3.71121	27.5093	2.7828	2.42065	5.63764	1.0378	2.29685	4.4882	2.43411	0	0	1.28785	4.13142	9.47377	7.10304	86.4049	2.14402	7.84863	17.5172	1.20345	7.62796	9.15041	1.99617	6.70987	1.76227	6.02986	20.7136	2.17878	18.6589	5.54948	1.45836	6.91549	3.97306	9.7724	6.5187	2.04827	4.09203	4.84093	0.597983	6.7988
CCG26476	7.11221	5.85019	3.17486	2.54047	2.62418	0.494768	10.8037	0	6.7492	5.68987	5.88504	0.646434	1.12462	3.14305	0.289294	1.28052	7.00622	3.05335	2.341	1.33566	6.82092	2.30332	4.75357	4.95004	47.2454	0.597658	3.28178	4.61175	0.33547	1.62007	5.73915	1.29837	1.87042	0.818741	1.68086	4.88573	2.42939	6.99481	2.70716	0.813053	8.86758	1.55052	4.38885	3.27083	2.28386	3.42204	1.92777	0	6.94909
CCG26477	12.5864	6.26287	2.94564	5.30336	5.27522	1.22412	11.1931	3.49088	7.75285	3.51938	8.71418	2.55899	1.25211	5.83225	1.07363	3.64341	6.65516	7.5544	2.53398	3.71769	9.77026	3.32425	4.73706	2.14324	42.9748	3.51189	1.80435	8.55757	1.10667	13.2774	8.87465	1.83562	5.43751	1.11412	3.11901	9.89016	0.75133	12.9796	4.78421	2.59833	10.2544	3.56218	7.02066	2.02312	2.8253	8.93695	2.26554	1.23725	2.73525
CCG26478	8.27054	6.11783	1.14184	6.57847	3.96389	0.320297	12.2394	0.304468	6.86591	3.34858	6.00331	1.11595	0.485362	8.13884	0.291324	2.32111	9.07121	4.24612	3.03098	2.88222	10.6905	3.14787	5.01487	4.05903	86.0916	1.54762	3.46218	6.14662	0.579127	4.06402	8.66913	2.56159	3.71327	1.69609	3.86892	4.21716	2.35906	8.97904	8.51229	1.57904	10.6492	4.11062	7.31528	3.45063	1.23208	7.79464	1.58077	0.719405	3.54437
CCG26479	19.9459	5.87065	3.90165	5.94387	5.39552	1.12252	9.65124	0.800281	11.0742	3.81403	11.1265	0.806637	0.765452	9.35927	0.875123	2.46943	8.23162	7.11979	2.6556	4.92426	8.75567	6.74987	9.43667	3.08839	86.8722	2.54241	3.10234	8.92434	1.14166	4.19244	10.1273	2.7353	6.89577	2.97206	5.08465	9.44712	4.1338	13.9368	4.60645	1.61406	12.0274	3.89468	9.2706	5.15331	4.21003	7.76383	2.84288	1.32365	5.73306
CCG26480	53.9982	21.5406	79.2882	26.6872	21.9752	64.9927	44.058	103.053	28.5221	22.4526	49.238	67.4968	85.5285	46.0216	56.0969	103.07	37.246	13.3141	112.403	7.94202	27.0387	10.6523	28.1083	171.598	24.7877	96.9879	7.9501	44.4399	61.5934	109.115	24.5832	168.964	100.392	129.336	140.591	45.5576	125.314	33.4159	20.773	82.5629	15.6655	44.3857	29.6362	46.0287	85.8945	31.0494	107.865	91.4518	114.444
CCG26481	62.859	27.4073	35.2026	24.8005	27.5153	14.0329	55.6416	17.4583	24.8674	24.4375	44.3616	15.0831	18.072	39.9005	11.281	25.3512	47.2057	23.9876	50.4089	12.2341	26.5367	13.3247	27.1599	79.5443	132.489	28.1878	13.3599	56.6273	12.7583	22.2912	35.4553	34.7535	28.2531	33.9969	43.5768	37.7566	58.9487	32.7409	28.2145	18.335	27.632	28.4754	31.6152	26.0465	36.8839	27.3118	45.29	20.4112	44.4641
CCG26482	50.5642	34.9415	359.574	152.416	55.1837	63.138	86.6039	107.525	152.43	453.841	27.8475	95.2543	77.8131	112.192	57.3481	207.47	83.1831	39.8057	404.938	15.3641	83.4165	16.3386	85.362	211.249	155.757	123.877	27.0544	34.9109	54.3464	349.768	99.4846	150.845	203.267	131.051	322.41	94.3915	383.374	39.1476	66.396	120.999	79.94	144.66	41.9983	87.6856	365.664	51.2275	139.759	57.2839	161.869
CCG26483	111.212	60.776	584.612	213.93	126.221	60.9924	167.96	96.7995	274.5	564.979	59.4502	101.293	87.1826	175.957	61.0894	217.501	134.422	89.9809	237.724	28.7063	116.711	37.83	121.1	300.857	244.077	160.422	39.6981	62.7338	61.9197	340.3	151.056	203.184	250.043	133.887	470.417	214.22	488.269	72.381	130.956	114.867	153.929	193.458	54.3428	140.867	187.124	64.697	150.457	56.9454	377.676
CCG26484	390.637	340.166	144.097	163.708	367.479	190.585	592.283	170.659	271.792	295.45	350.149	161.782	149.51	735.088	198.86	164.267	481.393	278.239	130.992	191.197	418.156	322.817	421.296	159.97	375.273	164.194	265.013	335.847	206.479	198.057	391.827	263.377	161.833	143.372	215.017	337.381	129.02	366.599	503.967	165.924	337.163	465.73	321.085	370.822	153.341	325.924	256.826	151.077	46.514
CCG26485	575.826	402.036	429.001	464.917	435.546	322.949	786.323	392.337	316.825	300.951	545.477	318.066	310.584	744.108	320.479	420.849	508.844	337.188	313.712	209.566	436.582	305.233	476.287	341.069	449.325	275.312	241.067	395.648	341.163	376.422	408.045	571.479	418.377	297.518	384.799	539.405	337.087	577.638	453.044	381.344	396.108	622.108	520.2	532.067	297.129	416.968	497.727	409.529	282.897
CCG26486	632.554	682.021	637.942	515.665	619.8	491.187	1021.54	552.468	550.863	513.242	652.619	453.954	411.436	1236.97	467.401	527.766	897.806	418.067	507.647	326.334	792.081	468.962	846.965	500.136	597.633	584.566	365.699	688.269	487.246	606.694	691.579	807.797	446.41	698.297	563.704	556.096	555.325	610.042	891.662	494.885	605.501	839.66	812.984	751.835	524.497	585.989	1125.67	504.903	415.863
CCG26487	196.702	212.959	452.852	115.123	267.28	122.353	354.36	141.273	205.561	220.56	176.174	125.098	112.167	374.556	114.074	169.22	260.581	141.293	417.265	93.0956	280.432	124.424	283.796	469.779	202.568	158.825	103.551	172.515	132.379	149.189	201.179	215.254	169.599	182.541	379.396	202.615	564.864	152.566	264.716	151.295	151.419	364.22	204.436	377.687	449.711	237.695	225.551	153.233	468.675
CCG26488	4.56024	10.3875	85.4982	0	0	2.85514	24.9377	0	11.1278	23.8795	4.11644	8.95285	7.78776	45.3437	0	2.95578	34.6548	7.83104	54.0365	46.2459	16.5732	0	6.09583	0	7.12777	10.3467	0	3.13092	0	2.33721	58.8777	0	0	0	77.5973	0	0	0	8.92692	6.25581	8.89945	10.2257	24.4532	25.1664	52.7176	17.5533	0	0	87.4928
CCG26489	241.095	240.864	376.765	182.375	386.642	223.189	516.173	243.008	380.633	254.605	226.687	206.595	238.484	568.204	196.867	309.074	460.932	226.917	563.863	116.544	314.116	156.976	367.805	420.329	241.931	326.566	149.994	207.798	212.38	348.288	290.711	419.662	288.535	300.046	509.32	184.526	504.83	168.928	305.703	286.574	255.765	521.23	464.712	565.601	441.435	374.077	355.933	306.351	660.507
CCG26490	10.5372	6.28627	141.113	54.0383	18.3286	25.1324	17.1496	30.4603	20.2028	23.6475	8.15289	47.613	49.129	17.9613	23.7571	63.4198	22.2432	6.8933	108.51	5.08852	13.6768	8.77502	34.2074	62.8611	18.0384	62.2358	5.55676	10.6795	26.1291	50.662	17.8156	100.342	67.9325	62.3837	55.4981	12.9729	200.532	8.65503	12.7692	43.3653	17.626	43.881	21.1407	38.7675	114.562	15.4513	49.9411	47.417	99.4788
CCG26491	16.7939	11.3625	182.593	60.6704	19.3254	27.0671	19.3223	40.9692	16.6355	52.6772	12.3077	39.608	44.6761	19.5093	20.0467	51.7316	18.322	10.8504	101.962	7.30697	16.618	5.49261	20.8931	57.9096	17.9326	48.7924	4.91037	14.3842	25.6935	48.7457	17.7111	69.9367	71.9419	50.8546	74.035	16.822	226.448	11.1705	12.6943	37.7506	9.73478	32.4381	10.8268	29.058	139.359	10.4005	43.1582	42.6495	113.783
CCG26492	241.829	155.163	239.166	163.298	159.929	270.982	337.816	265.199	155.028	118.048	215.828	244.537	209.381	315.564	245.795	337.337	207.283	129.545	191.095	55.4219	182.655	106.003	153.282	144.022	155.74	239.726	101.59	174.408	254.316	272.843	170.73	358.247	295.199	110.331	253.519	188.358	165.008	221.403	158.944	271.568	155.789	261.288	269.428	260.488	176.841	155.705	185.883	346.328	160.4
CCG26493	246.833	122.839	189.231	166.466	162.151	255.216	315.2	293.807	141.414	111.926	176.957	223.451	195.289	314.439	223.239	327.281	206.153	152.041	179.624	57.4398	209.639	93.4926	126.481	142.514	125.527	188.302	85.5045	143.802	232.854	273.64	181.572	427.376	246.39	101.107	221.166	192.416	161.112	210.77	162.114	222.427	124.614	212.372	202.101	211.238	173.689	105.51	154.287	362.199	125.257
CCG26494	15.8117	13.7748	87.3739	24.4346	19.897	83.3649	26.7742	53.8867	18.7502	21.353	25.2905	74.7552	62.3108	29.127	61.9049	73.1064	43.7769	11.6232	65.9048	5.62625	19.8603	9.70233	21.9518	46.5677	10.7528	70.3231	8.39676	20.3785	74.5494	65.001	15.5796	88.9128	64.3961	45.7082	47.2022	16.9008	77.4325	10.7281	14.7702	67.812	12.5593	74.2079	22.9922	81.6462	58.8447	19.1663	42.9298	62.9134	65.9947
CCG26397	202.316	78.4465	102.94	70.1669	118.373	153.273	211.1	155.19	104.83	133.609	149.649	147.43	137.285	294.129	149.669	148.507	154.767	90.6185	87.1328	45.8477	136.751	71.8643	139.227	157.322	112.844	158.785	82.9488	158.324	154.34	176.06	143.812	286.279	137.954	121.228	178.71	177.05	77.2503	135.238	139.688	139.102	70.2892	207.473	104.193	208.073	103.534	118.301	152.432	141.564	46.7692
CCG26851	20.7522	10.2032	208.358	62.3393	13.7448	88.3229	18.6039	104.07	13.5591	11.2825	29.1738	125.268	93.1502	17.139	73.0086	143.843	15.0809	7.39996	104.811	4.60002	15.2487	5.94947	18.1903	63.6456	6.3809	108.491	4.6047	22.345	83.1217	144.602	11.896	180.354	106.825	160.725	54.3511	26.0045	167.685	12.3539	6.65962	130.518	7.08173	25.5556	14.594	23.7811	122.245	13.2041	107.887	113.095	128.004
CCG26852	194.418	92.1313	623.934	157.69	171.444	384.848	220.899	454.076	157.682	94.4707	184.878	354.922	395.128	215.098	310.175	538.79	215.441	86.0178	670.144	36.3943	138.761	43.6178	163.31	389.015	51.9137	487.075	23.6312	153.517	355.073	477.721	138.268	616.942	492.062	202.454	364.28	155.37	640.494	111.403	87.2325	421.443	68.5491	261.229	169.312	262.746	486.556	140.366	216.4	539.608	859.884
CCG26853	275.884	53.493	747.988	163.235	49.1789	728.536	75.2024	939.829	73.8257	35.4517	426.262	875.021	877.73	95.086	810.445	1021.9	87.3556	19.6189	673.121	30.0374	67.6627	18.9107	85.4085	468.606	21.1639	749.155	7.80987	261.461	874.662	887.196	47.8024	1227.94	1090.84	710.898	396.005	341.99	647.803	198.216	41.4155	812.649	31.3789	138.528	84.2759	157.233	591.879	71.6641	732.462	1095.69	750.94
CCG26854	133.812	70.0016	519.072	208.891	99.6027	314.029	143.095	389.96	111.794	109.262	183.334	312.427	268.67	157.634	279.304	410.802	132.712	49.4629	427.98	27.6001	84.28	37.2393	95.3475	398.637	66.8222	334.137	28.0468	144.659	289.417	391.786	56.5517	573.853	367.392	354.066	428.698	158.577	377.204	135.79	68.3721	323.651	50.4573	225.551	121.182	291.005	349.365	132.369	444.718	424.536	568.22
CCG26855	12.2897	10.4182	98.375	21.2135	12.7533	29.991	15.8469	44.1347	15.1649	12.6149	23.0697	34.2722	42.055	12.6365	27.3349	48.3827	18.661	7.5544	100.118	3.30461	13.45	4.74894	17.3614	95.1773	7.2034	59.6229	5.15528	19.1287	30.4333	40.4764	6.53625	55.1998	55.7964	48.5584	84.5597	17.975	75.777	8.74815	9.29503	38.8911	7.08609	29.1238	18.9892	30.4431	57.515	13.5734	55.8039	46.721	134.865
CCG27423	19.2421	10.5193	61.8451	32.9916	8.09369	24.7373	23.8512	40.311	12.8342	16.7934	28.2543	33.9153	32.4226	21.4289	25.5468	44.8994	11.6982	5.28694	48.642	2.60182	11.189	3.98825	13.3752	37.2843	10.8273	42.688	2.84124	16.5579	27.882	35.2401	11.1797	53.7148	45.1794	54.4385	65.485	21.0533	37.8589	12.5775	7.03127	50.6816	6.00825	36.5319	12.5783	37.2848	43.7474	12.0976	70.0974	39.398	57.4279
CCG27424	82.3923	17.7587	265.288	155.506	27.9485	381.399	46.2676	442.906	36.9677	21.8042	131.474	330.817	360.993	38.7602	279.352	580.895	56.1045	13.3881	178.99	5.39065	34.4513	3.78728	43.8178	260.603	15.7861	319.203	9.48411	91.9688	293.754	448.159	16.8717	685.376	361.843	443.816	221.103	158.346	256.56	80.9117	7.63081	370.194	12.7941	65.3592	43.163	77.2494	170.524	34.6131	399.737	670.962	228.901
CCG27425	37.5518	25.9278	179.502	38.1314	46.2764	175.233	79.407	232.101	67.2324	27.574	59.5363	160.604	192.509	53.0994	128.669	229.401	74.1043	17.7199	141.496	12.2264	37.1146	10.1287	54.8895	181.514	19.7865	200.572	11.3881	46.8165	131.143	202.82	28.4995	291.933	217.342	142.574	186.748	53.931	152.397	32.9322	24.3645	170.449	25.1199	111.995	54.1097	116.436	147.573	55.4838	126.847	261.372	143.55
CCG27426	45.7028	12.4437	94.4847	29.9589	22.5278	206.604	48.6185	268.772	36.855	14.3967	55.0497	172.488	172.115	27.9762	160.617	265.218	45.3132	10.0556	77.8486	6.27627	28.8074	3.74652	42.0966	137.235	14.1753	219.001	6.8538	42.4586	148.906	260.112	17.1721	273.272	190.114	98.6673	132.652	59.0005	112.62	41.2316	15.3769	177.067	12.9605	63.0108	30.4698	61.0842	109.176	24.3263	111.281	285.295	51.1499
CCG26983	280.277	118.787	399.723	242.632	106.737	450.453	271.696	314.88	163.115	100.293	254.883	331.714	256.701	234.564	449.106	495.093	170.047	84.9934	425.816	33.3335	143.004	36.111	131.307	582.043	88.0309	357.971	61.2513	181.623	421.936	455.24	125.173	805.44	353.325	420.289	593.731	263.686	405.165	230.173	70.9023	390.081	108.802	263.215	166.184	295.816	405.01	139.782	492.761	440.164	253.467
CCG26984	286.212	190.152	63.882	0	118.804	220.262	366.834	340.68	189.153	62.4475	419.832	362.896	410.711	343.878	407.466	235.756	188.804	71.6766	105.984	20.1564	151.692	57.9319	183.324	119.521	158.439	798.2	33.0167	327.508	405.004	305.604	153.972	0	474.201	0	135.284	167.568	128.316	140.744	70.0346	224.945	104.729	294.156	255.792	197.439	137.862	240.994	0	377.329	0
CCG26985	339.981	152.768	280.75	228.865	180.615	596.916	407.807	480.55	231.291	112.888	309.227	488.595	502.932	341.77	577.835	565.559	250.478	129.95	299.603	55.0277	213.359	78.2234	203.854	493.304	146.044	520.074	91.6596	268.649	614.224	589.345	176.447	874.499	515.566	411.885	529.04	317.199	314.973	260.319	151.58	506.112	134.049	323.406	266.379	333.851	300.715	182.157	396.465	531.72	182.539
CCG26986	353.775	118.687	434.006	217.961	175.373	708.044	404.593	550.863	241.351	97.7352	281.82	574.994	522.221	324.211	682.646	625.958	228.694	118.493	554.584	37.7599	205.036	74.7324	217.739	838.58	148.516	551.905	78.2935	254.055	719.819	684.467	171.605	1254.63	510.437	649.971	862.156	341.889	538.574	282.533	181.852	580.165	141.557	291.381	239.377	315.77	521.024	164.64	703.797	594.366	268.119
CCG27352	382.113	247.924	566.412	493.261	364.866	286.923	516.845	429.02	243.717	329.808	334.343	315.195	399.183	520.815	255.066	399.741	384.689	236.972	794.665	129.505	306.311	197.72	417.476	592.454	257.248	403.091	155.423	305.747	313.213	341.533	340.309	545.136	395.208	385.238	569.761	288.451	674.385	362.827	403.027	391.854	316.704	474.465	414.271	352.093	484.737	260.204	426.466	442.071	957.258
CCG26809	4831.02	9466.77	438.415	4842.8	7766.39	577.119	5370.75	612.619	4698.68	5692.77	6520.78	438.491	432.373	8942.29	511.183	756.938	9593.88	3390.6	1354.96	2791.74	8611.5	5954.56	7602.68	824.641	6422.14	861.167	5887.7	7595.28	435.611	1565.73	6029.85	869.519	1074.31	537.128	1429.03	9128.91	594.62	6168.49	9870.44	337.222	5644.96	9256.4	4941.93	7388.08	903.587	5839.73	1175.66	322.954	810.526
CCG26810	3158.3	12425.6	102.498	2026.31	7921.92	863.259	4650.18	570.734	6682.36	9595.28	3089.7	433.844	371.619	12912.9	500.495	1273.78	10785.9	5209.02	536.823	3070.46	13435.5	5288.38	7543.89	442.764	9190.41	702.281	5330.74	5626.54	395.629	2610.91	7086.22	483.982	623.387	343.311	453.275	10301.5	373.701	4821.98	7605.9	418.438	8061.34	10363.1	4674.94	8745.86	429.386	6543.12	907.19	487.185	172.759
CCG26164	469.469	307.243	244.076	844.12	533.731	35.8482	139.555	136.527	407.943	543.278	668.298	73.2997	308.186	546.806	24.4597	176.717	306.883	213.062	752.415	257.857	371.151	180.32	471.628	151.367	413.239	118.118	512.813	800.616	27.9438	208.889	425.188	154.907	185.204	276.052	146.854	539.414	294.413	578.437	649.067	86.3751	303.523	138.795	417.995	206.216	159.04	358.63	246.028	143.756	2164.72
CCG26313	570.18	479.198	2015.39	644.789	615.005	1040.1	1851.7	1606.52	378.223	593.816	613.706	1045.19	1427.11	1265.62	1091.51	1150.61	1004.05	447.71	2543.05	324.223	682.706	645.607	852.848	1767.2	714.787	1458.39	456.753	907.727	1339.52	972.015	678.182	951.728	872.44	1728.3	1559.93	272.221	2648.84	350.22	821.56	996.629	642.195	949.41	1119.55	1044.98	2030.73	658.829	3096.24	1113.74	3778.66
CCG26314	1246.87	487.679	1979.25	2075.14	571.96	1511.91	1506.45	1682.8	395.497	621.126	1291.14	1382.17	1316.64	1381.8	1397.76	2330.57	1037.23	548.383	2711.24	340.843	789.263	501.505	785.816	1965.47	686.415	1425.83	441.81	999.473	1555.16	1534.56	778.246	2924.56	1746.91	1943.23	1820.4	828.275	2693.56	1211.11	673.291	1590.68	674.351	1063.32	945.929	1169.96	2002.74	589.635	3803.99	1871.64	4261.6
CCG26315	1511.4	349.184	2307.39	1292.35	391.067	1162.22	741.151	1622.26	316.595	673.118	1718.9	1786.92	2655.63	1055.87	1543.65	2325.66	684.606	359.22	3119.7	210.517	510.691	373.891	545.373	2170.52	529.127	2601.93	378.727	1789.76	1550.53	1321.32	483.206	1469.95	3337.3	1031.03	1972.21	769.154	2999.4	1165.53	456.378	1231.09	518.857	811.918	787.761	801.924	2169.02	567.783	2188.43	1792.6	4712.95
CCG26316	3034.87	2273.44	1031.16	800.658	4244.41	9670.26	7893.1	3925.92	2149.75	3437.45	3460.42	6567.27	6814.23	7855.21	8357.66	3666.28	3647.42	2296.42	1567.97	949.713	2526.34	1077.51	2295.39	1189.09	1672.33	3413.62	2143.28	4767.78	9172.75	5748.78	3393.1	6012.68	2941.71	2414.17	1526.01	2739.72	1389.24	956.914	2606.68	3038.36	1665.31	5978.88	3386.59	9437.34	1147.07	3478.08	3424.18	2521.67	3022.41
CCG26317	246.567	216.519	523.429	163.235	242.482	295.691	538.152	315.147	209.308	240.565	212.586	310.253	291.556	594.318	264.454	422.009	282.585	179.892	636.949	97.0598	342.048	144.238	351.249	304.579	237.149	494.88	150.173	237.473	248.946	336.451	243.695	591.863	373.763	263.938	623.151	151.459	515.306	200.576	250.86	294.088	218.355	382.512	363.034	384.298	542.439	259.841	418.019	358.395	489.223
CCG26318	102.462	46.7627	83.0795	57.0788	46.6764	57.5669	71.3035	64.3455	40.4244	28.6393	82.5209	54.6033	42.9552	88.6923	43.8221	85.7637	36.0742	39.0197	116.465	16.6124	50.8918	30.9066	43.5827	43.2951	38.9019	62.3847	27.5041	72.1612	36.5499	102.13	44.6877	146.899	71.6413	43.7546	106.402	100.327	71.6403	94.5061	40.7563	47.4449	35.1653	55.5138	58.25	56.7688	70.0979	47.3926	73.0645	75.1714	124.533
CCG26319	127.81	109.531	185.006	25.6801	178.403	39.8144	405.997	62.0837	141.225	153.375	69.9865	52.993	55.7261	222.087	31.4219	61.1162	324.551	118.348	270.974	47.1227	151.986	72.74	228.007	227.227	190.467	63.3753	75.1646	89.1486	38.6538	68.4755	170.881	117.789	72.2172	52.4483	203.446	139.798	222.942	86.0281	163.118	63.8157	109.735	190.187	119.865	139.455	165.678	122.69	87.2698	53.6553	202.845
CCG26320	109.696	46.7292	118.668	119.076	56.2962	66.361	137.893	96.6571	46.0616	44.387	78.5734	89.78	85.1518	92.9253	54.378	97.4178	126.667	30.5804	174.719	15.892	51.7748	27.1286	82.4582	163.84	63.907	74.3432	24.4539	85.5842	63.7028	96.8178	68.9755	300.406	91.4464	119.733	132.924	177.918	167.301	122.479	75.2972	90.6807	43.9272	75.5508	57.076	55.5584	118.577	51.1352	188.084	104.696	139.853
CCG26321	124.385	65.3353	104.314	86.3237	82.9043	69.8876	194.929	127.585	68.9085	50.9856	94.6517	90.3671	103.272	122.356	60.2801	95.7251	190.496	43.2534	154.819	29.444	80.8527	47.6492	124.146	150.824	71.8875	89.6662	38.2974	122.652	69.368	116.24	79.1513	252.519	94.8608	113.443	128.547	158.468	158.788	126.873	93.3997	93.917	56.0839	103.754	79.6016	75.8289	99.8917	59.9546	184.495	94.2297	124.361
CCG26322	134.536	92.2685	122.921	117.449	139.103	57.9256	250.842	88.0704	81.2779	107.346	103.77	83.0502	93.3741	186.643	49.472	86.1505	337.372	69.3692	170.98	44.8012	128.732	53.482	155.282	156.082	125.285	73.7215	46.108	114.516	55.9294	104.772	155.419	275.117	99.9597	126.92	158.639	175.347	173.82	120.117	131.774	79.3299	84.4156	147.311	94.8303	95.0069	120.88	76.3079	206.049	77.9284	164.336
CCG26323	60.1129	37.5734	0	60.8237	52.688	33.4003	0	54.7335	29.4396	33.2336	61.4509	53.7968	59.7134	86.0858	24.1396	62.2089	204.597	26.9381	0	19.4299	42.8665	28.3873	0	0	35.5618	46.2329	24.2015	72.801	29.0094	80.8892	55.1751	0	62.4671	0	0	93.9559	0	57.2907	50.9844	52.238	32.9502	58.6037	40.6367	40.2013	0	30.5365	0	50.0632	0
CCG26324	0	0	0	0	0	0	0	0	0	0	0	0	0	0	0	0	0	0	0	0	0	0	0	0	0	0	0	0	0	0	0	0	0	0	0	0	0	0	0	0	0	0	0	0	0	0	0	0	0
CCG26325	262.944	188.898	0	97.5355	279.859	72.6049	0	115.563	118.455	183.586	157.019	75.0066	120.512	303.016	62.527	106.628	0	173.669	0	68.373	181.321	99.5663	0	0	160.18	117.278	97.0639	180.529	58.7692	109.885	235.031	0	146.812	0	0	206.145	0	126.088	219.089	105.438	121.049	231.311	117.756	146.35	0	108.998	0	130.839	0
CCG26776	0	0	0	0	4.3421	0	0	0	1.06358	0	0	1.14093	0	0	1.27648	0	3.31224	0	0	0	0	0	0	0	0	0.659277	0	0	1.97364	0.446774	1.40686	0	0	0	0	0	0	0	0	0	5.10356	14.6604	1.33554	4.81073	0	0.838855	0	9.56161	0
CCG26777	67.5253	24.5212	106.054	48.3344	31.9134	45.2443	61.3685	52.7439	27.2667	54.7333	56.589	56.5947	61.609	100.462	39.7934	63.2266	51.461	33.9569	99.6969	14.8813	35.801	21.7359	38.4271	100.537	45.233	67.6979	25.486	62.7779	44.1981	57.0349	51.2085	73.9436	61.0601	74.2321	134.809	59.6263	68.407	53.7677	42.5232	58.4768	31.0314	56.1811	28.6922	54.0322	109.083	30.0244	75.3263	48.5102	144.77
CCG26778	215.056	82.7475	147.892	135.469	53.078	154.66	198.655	269.819	67.3699	121.744	115.427	116.012	119.112	288.968	114.9	203.436	84.6588	49.9059	111.919	68.7674	63.3708	56.4704	151.506	211.166	122.645	140.667	118.007	213.495	118.436	247.252	107.875	185.535	165.085	330.001	123.629	205.81	107.21	182.045	108.091	143.522	113.429	94.492	102.407	85.5368	83.9902	97.881	416.86	169.192	139.394
CCG26779	221.818	77.0062	147.416	222.7	40.5718	126.996	129.086	170.279	56.4434	96.8988	176.032	140.969	156.251	282.128	113.135	176.066	115.683	96.5531	88.5516	59.3448	112.947	89.892	63.7422	225.285	94.5566	157.892	92.3918	164.347	137.639	176.548	122.521	293.339	131.17	289.446	215.3	142.141	100.647	167.993	108.207	158.168	89.3549	104.533	105.406	116.086	115.187	75.7939	323.628	122.303	129.723
CCG26780	429.447	258.784	612.034	309.007	384.767	355.661	702.527	354.63	318.188	350.801	265.68	397.919	428.805	780.084	303.784	475.203	493.365	347.733	466.437	166.891	296.605	198.729	360.385	655.331	333.897	571.023	201.664	308.065	320.267	426.031	449.631	627.566	486.76	535.902	559.522	222.331	530.748	317.122	393.421	446.14	404.81	559.197	352.596	579.5	484.687	285.165	676.708	379.807	974.789
CCG26781	117.524	162.03	273.355	218.734	178.871	102.949	371.374	58.9007	144.019	137.657	146.567	97.4858	91.2547	279.842	101.897	100.23	180.187	65.502	335.934	54.0154	189.204	36.0574	271.477	369.372	91.8463	151.646	66.5969	147.221	98.9057	138.431	149.74	242.452	102.482	258.904	347.917	142.538	282.063	74.4043	117.048	70.711	91.5394	312.077	268.504	249.379	154.929	190.473	400.869	97.4205	412.064
CCG26782	147.891	57.3912	156.596	87.6235	79.8954	162.171	111.099	225.001	81.1882	79.7334	77.9121	165.653	153.002	121.624	139.693	246.133	86.9437	62.119	198.37	21.8967	74.293	36.9431	92.0986	214.785	52.0697	240.814	34.6253	106.967	129.849	259.039	64.2182	392.772	230.414	134.014	204.701	112.154	221.636	108.754	67.8477	176.164	54.5051	98.941	66.8272	93.6251	205.685	64.1959	188.309	260.851	205.787
CCG26783	232.804	73.409	171.74	169.144	82.5131	275.174	124.368	409.409	98.9874	66.8043	147.148	242.658	217.677	156.865	201.748	383.507	99.272	71.3076	196.126	35.5149	102.577	57.842	91.6203	220.411	68.944	308.813	46.324	144.436	189.02	376.497	84.1062	792.234	333.848	185.495	210.698	162.997	243.776	185.384	91.2433	272.581	83.4772	108.071	95.5559	105.99	195.918	87.3802	291.524	438.092	181.575
CCG26784	155.906	100.299	234.439	160.199	127.339	166.413	199.998	254.52	146.831	112.689	119.241	168.947	158.907	213.677	133.313	265.121	182.869	90.8155	266.532	55.7203	144.217	76.2182	176.374	260.614	84.2104	267.103	65.4957	126.321	132.693	255.907	118.603	464.41	254.461	183.998	237.199	120.954	307.796	133.779	117.716	180.951	109.163	198.842	143.749	231.769	248.778	120.067	243.945	265.408	265.984
CCG26785	1089.86	230.522	834.019	60.0631	382.594	818.829	630.051	845.08	368.527	366.881	635.253	743.789	549.503	668.787	627.726	1588.42	583.701	278.061	756.412	126.314	418.72	223.876	370.459	1482.4	321.229	951.431	178.169	534.477	675.047	1112.37	381.937	73.0874	1232.3	20.6476	1130.38	920.588	1005.14	839.597	347.451	1089.28	309.92	523.688	372.118	704.568	926.937	257.699	33.4234	1308.41	866.278
CCG26614	1.75879	1.81236	6.50526	4.98102	1.39058	2.41208	4.00749	2.69164	1.83933	2.19282	1.13402	3.06927	2.7652	3.49763	1.92136	3.2571	2.12153	1.72587	6.20262	2.2649	1.67408	1.46466	2.01517	4.40678	1.17816	3.80047	1.23666	2.47257	2.27545	3.69152	2.83849	4.71785	3.72674	6.66409	4.75043	2.16535	3.60461	1.97687	2.29529	3.734	1.79789	3.09875	2.05303	3.38946	10.8922	1.93427	5.80238	3.81593	2.94592
CCG26615	2.50049	1.89858	8.92967	6.69878	4.15171	1.56554	7.97648	5.95269	5.08471	0	0.75238	4.90906	2.37234	9.94522	1.62734	4.86218	4.22268	8.5879	2.46913	0	3.02915	3.23917	2.22833	2.08838	3.90833	0.630369	1.5384	1.71676	2.83065	4.27184	2.69034	6.26025	3.94557	8.98093	9.45522	3.74773	2.56235	2.27005	3.26323	7.43213	6.50638	0.934503	3.83094	12.2661	2.40886	1.60415	6.50648	3.51629	5.33049
CCG26616	3.42484	3.90063	10.1922	6.11673	1.89549	3.09728	5.72268	2.71773	4.64291	3.98534	3.43504	2.73932	5.84878	12.1081	3.15764	2.71316	1.92789	1.96043	9.01836	0	2.76595	2.21829	3.05207	1.90693	1.18958	4.31698	2.10709	2.35139	3.44626	4.29073	2.45658	3.21542	4.68357	5.36193	7.55446	2.56657	9.35884	4.83654	3.72462	4.69825	2.97052	5.54648	2.91507	6.30018	6.59868	1.46476	4.45586	5.13723	7.301
CCG26617	7.19207	4.91473	15.4105	9.24838	0	0	5.89949	15.4094	5.26499	0	1.29843	7.53055	3.27528	8.58153	4.91471	2.79699	0	2.47011	21.3056	0	7.84139	0	1.92278	7.2081	4.49656	6.52719	2.65491	4.93786	4.07085	2.21165	4.64288	2.70092	8.17093	5.96113	8.15872	0	0	3.91755	5.63155	6.90634	5.61422	1.61273	3.30565	7.93813	12.4714	9.6893	2.80716	4.85462	9.19915
CCG26618	3.36356	2.46269	10.2959	5.40657	3.19127	1.20338	1.97075	0	2.34506	3.14521	0.650619	2.04394	1.50442	6.21118	1.40724	1.86869	1.21718	2.47545	3.55862	0	1.7463	3.73476	0.96347	6.62173	2.25314	1.99874	0.886884	0.824758	1.35989	2.33957	1.93872	2.03008	1.59223	2.58875	4.76955	1.62042	2.95438	3.70792	2.82187	2.1423	1.87546	3.50181	1.6564	4.86158	9.02659	0.693591	1.64105	2.63528	6.14604
CCG26619	3.54376	4.54058	8.30507	11.3924	2.94195	6.65617	5.45037	14.2363	3.24278	2.31959	5.59804	8.69656	10.8429	5.28548	4.32434	6.02946	0.561045	1.52137	13.1224	1.4974	1.60987	0.860745	4.14493	7.76924	0.692372	9.71545	3.27038	6.08259	7.7726	9.08123	5.00432	7.4859	5.45197	8.8117	6.28133	3.98354	4.08535	5.22789	3.46855	9.41893	1.72894	2.9799	2.37532	4.07434	8.96149	2.55762	11.6705	5.6063	5.66588
CCG26620	110.096	80.5717	318.412	77.0157	98.2573	289.921	149.591	442.487	106.472	84.3533	157.749	314.633	311.394	138.743	272.579	371.404	149.525	47.9746	337.269	26.9096	100.302	36.4819	115.045	310.287	61.9779	379.293	31.8808	120.189	297.044	348.488	65.8127	464.855	435.633	331.771	281.989	107.381	373.551	91.0181	62.1858	362.794	64.779	242.244	140.889	267.596	407.823	133.985	315.107	386.589	232.699
CCG26621	462.464	238.443	447.832	282.641	430.904	701.81	600.247	848.431	394.766	233.986	637.775	643.134	639.581	450.237	632.466	807.674	461.465	152.589	373.129	78.3571	356.998	80.8099	447.923	688.693	243.582	648.558	87.4549	454.934	626.656	869.877	255.543	699.658	579.356	1182.52	516.081	522.41	447.997	309.209	242.785	774.392	165.534	371.745	476.865	450.342	508.35	435.953	1292.37	795.886	269.237
CCG26622	17.4462	21.1117	33.5853	8.76339	43.4503	13.6537	55.9012	31.1494	50.5541	27.1214	14.764	21.4069	29.7938	63.9678	14.6362	22.616	47.6457	12.171	41.9917	16.5866	39.6276	14.8313	61.2174	24.5884	14.4866	49.0669	14.0878	20.5872	15.4295	39.678	43.994	39.413	39.7445	31.1798	47.9314	17.1598	25.1406	10.3939	25.6139	24.6809	28.727	55.6248	48.0285	72.2098	44.1181	34.1015	19.6836	21.1602	17.4335
CCG26623	364.585	227.826	153.192	96.0786	396.814	177.684	521.338	204.949	352.185	281.336	260.742	192.014	154.386	499.521	169.635	152.337	337.098	254.484	263.403	119.29	269.828	163.144	289.126	227.504	203.741	305.722	140.695	213.767	120.182	319.05	275.802	214.608	281.825	111.245	215.902	255.615	232.513	227.136	252.258	134.895	217.242	477.34	303.51	516.227	207.126	260.412	141.993	140.427	186.38
CCG26624	294.788	206.216	117.262	43.7343	304.961	117.243	481.868	106.245	345.737	206.879	204.021	127.157	72.873	575.462	101.945	93.8862	374.027	252.663	232.525	119.544	330.555	154.043	239.938	170.185	182.448	226.204	152.703	135.824	49.5249	236.727	323.699	126.007	210.585	23.2004	184.117	198.031	194.768	196.777	213.046	69.8159	223.341	450.997	326.433	482.746	194.981	226.035	49.1512	81.8627	142.084
CCG26625	135.815	36.7936	663.958	139.887	56.9228	866.841	90.1344	1123	65.1566	50.0595	226.151	780.93	822.294	64.2446	931.634	663.22	85.1736	29.4365	515.614	11.1433	67.0898	12.811	101.35	606.253	30.9149	625.273	7.30125	296.488	867.257	699.121	28.7288	809.63	614.204	924.058	517.927	188.243	660.744	77.8097	16.7779	856.047	19.2996	171.493	92.9287	143.112	548.759	68.5196	936.045	703.692	583.975
CCG26626	113.4	32.5599	404.546	109.52	39.5556	428.083	74.9107	496.82	58.1339	29.9403	212.47	424.061	464.891	68.2226	420.718	524.705	71.8138	19.6372	460.145	19.3278	46.7539	8.33259	50.3163	495.441	35.7474	431.342	16.7092	146.228	462.791	380.954	29.9899	599.879	410.952	375.966	443.219	182.105	561.01	93.8655	24.2507	450.679	14.8776	115.924	68.6192	115.697	419.996	57.772	490.968	453.881	321.479
CCG26627	105.645	27.9448	348.675	80.1045	55.0923	241.493	121.315	222.9	58.942	52.9241	101.905	216.559	229.048	89.7504	257.087	304.143	105.144	35.1485	345.349	9.8842	56.5982	10.6223	70.185	411.546	34.3764	237.87	16.6599	85.5381	248.255	232.936	53.9607	300.421	201.965	242.144	330.618	100.892	408.023	68.4405	29.8638	268.139	30.268	132.274	65.8334	130.262	357.495	49.302	311.493	272.347	288.223
CCG26628	1.43909	0.327803	8.47972	4.16372	3.82304	9.73085	3.93484	9.24995	1.75582	1.50715	1.29904	9.98265	9.50275	1.71711	10.8174	13.8049	2.55176	2.47127	17.0525	0.972932	1.04601	0.559265	1.92368	23.0767	2.24933	9.5777	1.06246	0.395214	12.2183	11.9485	0	13.7812	10.0822	15.2676	19.5901	2.58829	17.6963	0.783878	3.38052	12.6347	0	5.48584	1.1024	3.17674	20.7953	0.8309	14.3232	9.47095	11.9645
CCG26914	202.267	68.9236	54.0286	2137.39	84.1851	148.825	97.6407	225.833	66.5185	99.9209	266.737	168.758	183.107	144.199	179.36	148.417	89.7672	44.939	200.268	23.9584	135.725	36.0188	95.47	428.93	50.2769	136.48	42.2634	234.32	173.427	191.125	68.6306	531.307	151.752	1563.06	153.071	158.116	251.406	154.424	76.8417	263.263	58.5179	144.258	97.7276	163.475	195.38	86.0408	1065.57	163.301	64.5038
CCG26915	184.347	78.7546	112.549	567.076	126.877	404.641	109.29	282.637	104.032	162.018	204.663	262.092	256.943	170.28	177.996	282.302	159.576	98.1093	172.23	29.4312	144.741	50.7533	114.844	285.755	106.843	407.107	49.4044	207.883	178.712	290.046	104.63	396.681	302.807	546.594	318.747	139.363	143.34	124.702	84.372	432.638	87.342	232.342	166.572	297.687	177.8	100.193	358.642	292.628	85.8222
CCG26916	22.5774	13.1492	19.2407	142.689	20.4472	35.8208	17.5376	33.8979	19.7208	14.1065	24.5488	35.93	31.9845	15.8166	22.0404	39.7443	17.2223	13.6579	32.6813	7.80546	26.1076	14.4574	17.1477	48.8553	13.6344	35.1205	8.05018	14.7964	25.5585	44.9706	14.9062	102.371	39.1069	94.4167	40.0186	26.5329	34.7039	23.0588	14.5648	57.5447	12.5172	31.0665	24.567	35.8689	25.9518	17.776	87.6218	36.8003	17.2284
CCG26917	57.2591	48.7512	152.292	78.6878	70.5405	69.0992	100.007	62.1672	100.261	52.2725	52.84	64.072	70.463	99.099	60.302	95.2419	87.4914	50.4667	156.138	20.2466	114.496	19.3971	99.5984	133.462	43.5629	122.304	22.8466	49.6202	70.6505	99.1722	53.229	136.832	84.5286	96.1095	139.286	58.3504	160.56	56.1146	45.1791	89.1208	69.5081	105.922	83.5043	149.256	121.4	89.0674	151.798	91.5032	167.518
CCG26918	1960.37	1324.91	735.662	0	831.613	4734.16	1281.14	2846.28	788.516	747.344	2630.07	5265.5	4224.64	2142.03	8072.95	1909.45	1446.09	860.105	670.079	291.287	1507.11	209.299	986.285	661.21	824.952	3694.33	755.467	3812.24	6145.51	2249.6	1590.6	0	2090.53	0	1038.61	1319.77	894.057	1452.12	579.847	4839.21	1408.37	1781.3	870.503	1357.28	513.64	1155.72	0	1699.49	619.973
CCG26147	827.969	571.912	73.5391	367.149	625.566	37.4915	1303.95	67.0754	673.661	438.629	980.327	43.608	62.2955	1256.36	27.3779	61.0445	477.36	400.997	73.2031	209.346	603.698	302.834	557.058	289.701	476.02	68.6244	309.935	1010.08	28.2697	109.516	667.702	137.236	64.12	160.204	122.61	606.845	103.969	526.339	541.659	49.9814	420.92	194.574	846.789	279.237	39.5498	578.547	329.495	52.1795	100.618
CCG26148	65.2704	165.196	5.29753	12.717	131.36	7.84285	228.941	25.8972	82.8534	124.286	102.958	6.90325	13.511	233.378	4.50531	17.5206	123.585	96.2347	13.6716	40.1161	119.803	103.769	122.501	49.5574	134.995	27.4243	63.2775	154.355	5.59761	20.6121	133.004	6.80882	20.5983	13.6614	9.34887	37.7969	16.2146	60.4522	125.189	12.6621	96.4979	60.6138	206.564	70.3432	7.62166	133.867	29.5932	10.013	8.43285
CCG26149	127.525	235.424	40.1835	2.67951	296.155	45.9225	616.468	50.5979	225.761	168.036	153.486	87.8177	72.5937	488.973	39.0563	61.0474	184.742	128.818	64.1973	104.249	230.216	191.111	282.997	336.23	173.269	58.6243	107.688	130.474	36.3266	81.1649	208.501	13.303	78.9114	14.5077	70.9141	182.702	46.1223	105.935	238.216	95.4742	227.723	96.2538	379.902	82.7962	36.1329	268.694	24.3993	86.5008	71.9616
CCG26150	1582.23	2559.15	2107.77	3035.88	7770.81	247.579	4274.09	633.595	1428.91	8286.54	2850.31	741.467	760.726	5809.89	143.628	1087.96	8184.91	1465.55	999.113	1571.34	9442.51	998.226	9668.83	1191.64	7356.53	1192.56	1348.75	2974.34	182.877	1561.72	6848.86	1437.29	1191.16	360.165	3037.22	5212.66	2559.03	2831.55	5987.91	723.173	3338.64	8208.36	2047.41	6063.06	973.315	2793.5	326.715	687.5	2228.84
CCG26636	0	0	0	0	0	0	0	0	0	0	0	0	0	0	0	0	0	0	0	0	0	0	0	0	0	0	0	0	0	0	0	0	0	0	0	0	0	0	0	0	0	0	0	0	0	0	0	0	0
CCG27673	43.8508	71.3136	36.6004	38.0293	123.266	46.6091	129.101	26.2193	117.455	60.3428	70.1452	26.4275	36.6885	124.114	43.206	28.0259	199.167	39.5776	65.2533	18.6152	66.3406	30.1199	126.776	43.4375	49.7313	32.0844	38.0212	45.0899	49.179	35.4364	56.6162	25.6591	28.7714	37.529	43.3819	46.3122	44.5176	42.5869	63.482	29.9377	56.9181	168.761	149.99	164.709	44.7982	105.788	35.2261	25.469	63.9144
CCG27674	2098.51	3265.51	14988.2	1396.2	4832.04	27628.7	8337.76	32373.4	4454.86	5788.22	2595.1	38833.5	24759.7	7126.55	39525.1	27537.4	8435.11	2386.59	10433.8	1486.31	3586.99	946.973	6572.06	11717.7	2527.9	16829	1543.63	2940.65	32840.6	17838	3151.05	18564.5	16064.4	76201.1	10852	1959.73	12878.9	1207.27	1995.29	33800.7	3324.25	10493.7	7214.49	10263.1	13356	8357.18	49435.5	26041.5	8588.24
CCG27675	227.152	68.3428	188.982	356.303	146.353	126.935	162.919	177.602	221.7	110.327	209.935	132.401	139.919	144.793	115.476	184.348	379.74	129.622	176.511	50.4138	162.345	44.2888	179.044	121.796	110.945	154.929	151.136	266.125	131.081	197.651	101.158	198.27	141.928	120.463	124.093	294.564	89.7494	192.87	120.771	157.591	69.1918	278.735	159.835	457.717	138.86	130.855	120.95	174.03	273.762
CCG27133	560.471	222.27	166.363	801.146	338.023	28.2669	80.4156	228.179	257.584	317.802	1125	86.993	481.448	304.199	24.0256	204.916	212.755	124.777	615.328	165.634	235.574	130.562	310.93	124.448	310.445	137.931	333.837	1128.05	23.912	250.556	232.462	185.949	244.047	332.624	93.6957	635.86	171.735	667.853	360.292	86.6628	162.602	81.8417	314.002	106.972	118.868	239.731	386.58	169.278	1946.74
CCG27134	362.017	244.656	147.69	301.935	409.211	13.7345	103.41	96.3129	291.197	411.779	618.946	46.2836	233.033	339.463	11.2926	76.299	240.037	152.33	530.534	219.627	268.798	142.552	383.932	112.331	329.2	108.882	358.207	795.114	13.8415	103.952	276.844	94.5366	156.73	163.64	92.8097	286.208	147.775	357.493	492.314	44.4822	205.63	104.832	354.73	135.616	103.933	306.034	156.974	72.4181	1516.01
CCG27135	394.212	166.569	150.925	811.233	242.441	16.908	82.7906	85.9981	247.904	240.281	564.374	40.2421	191.131	245.74	14.5512	97.2953	153.696	120.455	471.693	109.863	202.027	84.2784	219.721	149.096	188.942	105.039	238.219	711.069	15.0872	124.868	181.128	213.152	185.282	269.571	86.5347	377.951	202.701	449.156	266.156	46.1881	153.316	76.9409	226.576	104.518	113.862	211.95	244.465	75.1637	1439.25
CCG27136	415.279	186.873	192.082	443.251	294.763	21.8384	85.2145	180.688	272.996	267.831	692.334	64.0259	332.204	281.192	19.1249	131.036	154.523	123.691	634.104	148.84	211.322	115.038	219.225	143.634	236.411	109.246	279.602	768.692	23.0629	158.727	192.86	152.724	212.132	181.047	119.548	406.859	210.132	471.508	331.45	60.9383	174.143	85.8431	239.698	130.343	127.025	218.476	146.521	119.106	1799.83
CCG27137	401.539	160.226	170.336	378.194	244.628	21.5902	67.0862	135.344	204.485	264.149	596.83	61.0301	278.225	228.912	19.9301	133.712	132.264	109.107	560.131	94.2864	147.838	99.6203	197.192	124.021	203.386	89.1336	244.452	642.552	22.0749	146.082	158.488	123.141	173.004	169.417	117.529	435.453	188.756	473.079	290.447	59.7809	126.613	75.5465	229.095	101.608	113.067	182.423	132.868	114.168	1633.53
CCG26763	8270.65	1046.03	931.122	18.8784	4980.42	38137.2	3015.43	17069.4	2166.64	2595.34	5572.28	41012.1	27644.1	3582.85	44736.8	7266.91	29042.7	1597.35	1788.33	881.376	1933.57	1040.66	1956.17	1865.69	1354.77	12250.7	1140.23	4794.61	22519.9	22163.5	2081.22	19.8479	14553	11.6815	492.962	4185.12	3148.44	3269.08	2611.78	10480.6	1810.7	11000.6	1027.45	9134.64	923.253	1543.85	16.0444	10753.9	923.873
CCG27049	416.536	184.952	681.993	316.552	213.32	422.276	412.735	737.778	251.252	190.597	396.064	510.242	573.858	345.887	427.667	645.522	222.104	160.642	787.556	82.6817	213.112	136.695	271.189	634.165	194.752	693.042	120.223	381.347	490.895	605.724	189.314	843.377	698.036	630.273	652.696	370.184	622.115	302.334	257.72	589.169	167.468	299.157	240.477	295.919	576.303	242.16	782.335	669.97	728.1
CCG27050	186.3	96.5108	434.231	263.403	146.283	232.191	319.776	593.174	192.486	89.3986	165.357	312.092	474.927	183.137	208.754	467.262	60.292	92.66	493.564	30.3298	156.02	55.2087	238.373	395.599	130.111	643.136	48.3011	202.6	251.104	476.328	129.719	513.027	510.972	556.822	359.066	163.894	434.43	137.794	148.317	432.759	117.218	91.2352	207.245	84.5886	338.899	138.145	663.437	511.945	500.889
CCG27051	348.098	102.747	495.186	634.232	186.099	276.643	272.553	611.391	210.379	107.099	286.802	449.769	502.131	196.318	223.976	659.877	62.1959	112.669	548.292	54.0776	141.853	70.6302	202.746	409.201	112.837	450.72	67.6502	151.821	286.949	646.999	138.405	1031.68	691.238	549.43	402.005	274.067	450.089	270.334	152.814	568.712	123.1	89.5674	154.115	92.7552	350.852	146.831	623.119	780.226	549.752
CCG27052	276.94	106.846	534.913	318.761	182.994	215.051	309.681	543.158	241.384	95.2068	247.958	323.276	445.203	219.177	209.787	517.733	68.6089	102.196	661.04	46.2536	159.572	85.5907	212.847	462.361	112.794	468.938	56.7371	172.444	252.184	494.932	144.748	636.597	588.272	508.874	451.841	227.555	517.451	216.704	150.438	422.852	131.136	102.029	187.881	109.303	415.492	151.602	615.089	607.534	680.879
CCG27053	164.011	101.88	505.846	190.612	174.485	95.988	245.037	271.823	211.755	110.102	132.078	160.269	223.172	204.075	95.4392	247.816	70.6673	128.316	605.071	57.0273	137.276	76.595	194.158	391.764	106.76	274.781	77.6158	105.147	115.704	240.831	144.367	394.883	346.316	267.719	396.987	120.258	455.884	123.345	132.58	201.003	119.806	97.8019	159.554	94.4631	351.518	154.739	330.355	284.612	629.71
CCG27054	114.862	103.569	370.697	70.9823	154.945	53.1289	185.745	153.845	190.83	98.2978	83.7524	85.9414	126.084	189.101	54.1123	147.153	75.1268	116.392	401.115	42.3905	146.929	55.7604	196.116	299.36	84.0542	190.496	60.491	68.1382	67.2784	140.884	149.988	172.05	211.883	125.875	297.822	69.7038	333.953	67.2593	110.843	109.074	126.116	96.3488	158.12	104.728	256.14	141.403	140.607	168.448	451.671
CCG27055	130.546	73.4709	355.335	168.498	110.631	120.263	124.513	268.244	125.724	70.8934	161.438	170.807	210.136	107.862	112.153	285.205	44.3998	67.6328	387.229	20.6588	92.3893	43.2125	156.011	310.716	71.9072	340.552	35.8763	128.907	136.204	297.56	91.7815	433.754	301.674	402.77	295.125	132.53	300.082	113.506	81.5836	233.172	74.541	73.0879	125.102	70.8886	268.86	119.662	328.152	266.846	456.799
CCG27056	77.8096	48.9555	154.732	107.203	71.2841	115.661	108.119	210.483	78.3244	58.6073	67.8898	139.812	161.296	96.3301	116.626	164.983	56.4436	49.7347	138.512	30.853	63.7463	37.4517	82.7452	92.2408	56.8243	188.727	39.2446	61.9987	126.901	174.412	67.5609	228.874	173.835	132.788	135.641	57.7756	112.235	66.1023	69.2712	162.139	58.9082	74.3189	82.8849	80.3846	165.341	76.2991	144.387	196.051	90.328
CCG27057	130.891	59.1045	193.562	345.093	83.6112	103.31	100.377	148.936	80.4356	63.4074	107.656	114.272	122.87	122.886	92.6434	178.522	57.2076	66.8373	173.091	29.8871	77.8851	52.4733	79.3899	154.106	86.5207	165.641	46.8275	80.5624	107.757	154.56	69.1735	276.09	178.876	131.19	165.708	96.253	125.561	114.815	78.6362	140.931	67.1414	75.1003	95.8503	91.3977	169.7	82.0286	183.329	198.092	110.629
CCG27058	212.034	52.2814	105.385	17.5681	68.9586	247.714	95.6296	679.097	77.3434	62.9555	175.613	266.071	339.703	152.146	200.589	328.705	49.8344	105.105	103.608	29.5568	79.4421	55.2175	99.3475	93.1083	44.4163	284.35	40.3458	144.075	291.995	276.72	63.5007	82.0901	322.845	45.2947	142.583	127.774	114.24	144.866	42.7905	284.874	46.9247	80.8768	88.7482	92.4855	138.984	75.7261	70.3881	365.182	111.837
CCG27059	735.45	234.797	2267.64	2201.06	276.029	1040	523.8	1336.7	321.046	299.07	804.254	1097.49	1227.45	459.238	900.402	1175.32	282.026	233.494	1751.42	98.625	354.109	211.793	497.437	1619.28	320.508	906.975	155.454	776.682	1164.55	749.211	308.727	981.711	615.246	3841.1	1272.37	637.675	1686.39	607.201	298.497	1905.66	280.39	341.001	534.286	412.149	1465.26	299.564	4335.64	1091.27	2486.39
CCG27060	191.884	69.152	50.0696	252.682	87.0882	135.953	140.353	122.2	87.558	63.3053	121.331	112.175	82.2305	125.507	115.19	119.516	81.3042	74.1535	70.7109	26.8961	103.032	60.3412	101.195	68.5169	71.1163	132.619	50.6152	95.5182	98.5973	165.887	81.534	250.5	124.549	78.3689	50.1685	164.552	67.6811	152.741	77.7258	96.115	63.3158	130.001	116.693	131.445	68.3152	73.0721	127.086	117.059	62.7415
CCG27061	132.41	115.787	48.4814	134.716	104.161	79.7447	138.422	67.8839	116.778	113.829	79.832	64.2582	46.4858	202.173	67.2529	58.3408	100.707	135.691	130.995	54.7621	138.027	106.481	113.8	76.6246	98.5712	88.702	129.976	85.4613	42.947	107.725	132.326	123.072	91.2419	52.4078	69.6184	95.2332	98.3344	112.029	95.461	42.2359	103.716	130.108	154.363	156.454	109.165	99.8986	77.1835	54.1169	47.5736
CCG27062	63.4028	22.3362	64.2298	38.2274	34.7882	108.302	69.371	98.2216	33.3781	19.1092	52.7507	90.5214	77.0172	43.2465	98.8766	96.769	39.9315	19.7805	51.9197	4.53154	29.051	9.35815	42.4095	58.2197	25.2213	94.8511	10.172	49.8368	95.6898	133.976	25.5612	121.336	104.635	53.2097	63.5042	61.6157	43.5008	40.8822	22.9374	74.649	16.1812	56.9469	48.9113	59.3669	42.904	30.9124	75.2872	98.697	56.3611
CCG27063	25.8068	10.2233	942.84	86.6905	22.3557	49.5495	26.4864	89.4827	26.467	23.3061	31.7356	74.2596	83.4166	23.3547	37.8625	92.5562	24.0642	12.7169	848.477	6.82721	30.1755	9.5931	24.6977	113.203	16.3685	95.7773	5.93674	28.914	45.3032	112.943	22.8165	122.689	110.478	69.6256	180.531	38.9314	220.07	30.0156	15.3751	68.085	14.7439	39.9207	18.1073	53.8027	276.067	35.9191	49.7796	84.3834	1267
CCG27064	38.4649	14.7651	885.62	115.642	23.8904	87.0542	26.2932	103.27	26.7679	25.737	48.7387	116.723	100.317	28.6142	57.2985	176.275	31.0351	17.6143	726.731	12.521	27.4406	9.13514	26.28	93.8779	17.3685	99.8784	12.3584	39.222	68.541	185.166	23.2218	155.152	152.546	104.382	164.842	79.4305	165.987	58.0706	18.6849	108.66	16.4032	46.6402	24.1181	77.8341	211.628	37.0147	72.4254	144.843	1290.57
CCG27479	0	0	0	0	0	0	0	0	0	0	0	0	0	0	0	0	0	0	0	0	0	0	0	0	0	0	0	0	0	0	0	0	0	0	0	0	0	0	0	0	0	0	0	0	0	0	0	0	0
CCG27480	193.498	194.85	160.67	186.122	203.385	68.6735	405.385	75.0119	224.051	122.966	183.569	62.5873	71.1154	306.515	62.6039	92.929	222.471	118.997	192.504	59.3188	186.435	96.6523	212.711	187.532	98.4337	84.5047	82.2718	169.374	67.5216	110.135	147.597	130.317	102.39	119.966	170.973	160.637	127.581	198.301	214.799	82.3506	198.14	229.776	255.407	212.847	146.962	238.916	132.693	81.235	167.246
CCG27481	23.9079	6.33431	100.985	18.8084	17.7491	10.5368	19.5519	16.7651	8.72452	10.023	15.3872	13.1878	22.573	20.2531	13.5735	41.8072	16.8328	9.17863	106.129	2.44162	12.9938	2.94736	11.1034	29.1371	8.12854	14.64	4.66603	14.6788	15.0859	89.9193	10.841	82.7317	34.3968	92.7342	30.3168	21.3538	161.874	8.13103	10.4631	13.4261	5.07449	60.332	13.6113	75.3373	145.289	13.5537	26.5005	14.0779	99.7772
CCG27482	35.382	3.03495	802.144	22.6063	2.70383	315.974	4.04785	493.226	2.89	2.32565	5.07811	359.137	359.846	1.17762	226.392	730.03	3.93757	2.54224	349.968	1.00087	4.84223	0.287664	5.34311	240.733	0.925574	602.923	2.18595	4.06565	244.764	345.381	4.77846	348.169	576.895	188.228	338.818	5.49166	304.471	1.47838	0.579601	414.499	2.60018	37.512	42.6406	14.1612	631.082	4.13136	31.0582	575.084	158.112
CCG27483	70.1827	12.4393	830.844	20.2438	12.3209	363.732	8.93045	630.74	6.94981	8.75673	6.3211	409.766	447.559	18.8101	246.072	946.244	8.60442	6.99972	411.79	4.76961	11.1103	4.26485	11.8055	250.351	6.77951	765.75	7.81275	6.78111	266.537	477.467	15.94	347.07	726.894	131.891	376.144	12.2186	381.39	6.07259	11.2528	537.449	7.64875	47.5173	60.8083	24.9943	778.709	10.7616	34.8789	810.73	136.19
CCG27484	12.7958	6.45771	155.353	49.8803	10.0503	51.8102	22.6264	66.7608	14.5837	6.0184	14.7321	52.6996	55.5681	9.4472	44.4682	88.6493	15.0421	4.07892	128.018	2.33109	9.46779	1.78663	13.4174	57.4024	5.38928	90.8055	1.13138	11.9942	48.8339	58.4733	6.80123	94.0931	90.8949	63.7618	51.7174	8.35466	162.295	6.46911	5.54968	78.7281	5.68213	38.4005	15.9651	28.4719	112.936	12.166	90.766	91.6079	155.092
CCG27485	9.12047	98.6815	268.709	21.9903	143.861	88.5092	162.095	211.695	139.098	167.157	24.6986	161.151	124.604	72.5499	102.391	289.667	410.081	31.3242	162.11	46.2459	190.591	8.86111	201.162	45.704	128.3	172.444	42.0845	21.9165	105.828	147.245	73.5971	51.3767	246.093	105.833	51.7315	15.3785	224.307	8.27994	62.4885	156.395	26.6983	378.352	345.839	377.497	131.794	188.697	97.8955	303.967	218.732
CCG27486	61.285	15.3175	228.41	146.167	16.494	252.037	40.3252	216.661	30.2077	15.2055	70.7719	189.427	177.565	32.5202	241.1	344.825	37.9394	12.0726	234.52	2.58312	23.0502	13.6605	28.6011	192.613	16.7214	188.981	6.76996	46.3785	274.307	267.179	17.2656	393.15	215.737	259.426	192.442	68.8905	182.765	72.2865	19.7455	262.908	15.8074	63.3999	42.8491	62.9754	222.612	32.6492	257.248	325.856	174.955
CCG27487	98.9194	58.6398	182.547	165.106	76.6176	291.532	132.332	312.325	80.5652	40.273	98.7622	243.48	241.58	95.9905	287.941	353.41	111.267	50.397	205.907	23.9312	81.5132	30.8891	99.2793	155.773	49.3919	268.828	32.4291	65.0872	305.961	343.607	63.671	362.783	306.609	208.947	169.746	79.0739	175.891	84.6615	55.9378	286.937	76.6149	140.42	111.175	144.319	191.581	76.1149	201.526	337.815	150.644
CCG27488	123.661	46.9468	206.829	131.519	58.6004	327.526	118.391	402.731	80.7272	28.4865	104.68	294.353	305.343	74.2331	330.641	344.06	82.1209	43.2915	240.814	26.3132	67.1877	33.3448	86.3165	162.013	40.9245	319.24	25.4692	89.9426	354.078	389.839	52.963	463.402	336.909	234.319	205.706	90.6829	207.212	114.433	52.6397	300.935	58.3469	102.051	93.645	118.46	226.5	61.1168	239.779	357.198	206.482
CCG27489	105.011	78.7445	246.779	150.426	118.879	100.25	171.841	99.6861	255.363	78.3927	59.016	80.174	82.3382	138.07	86.7691	110.628	192.358	152.758	243.809	48.4058	157.702	78.1345	128.191	244.267	82.2934	127.114	103.584	82.9218	99.4729	123.06	121.854	261.684	118.728	139.908	165.725	101.133	308.152	104.262	114.958	104.371	120.249	206.931	141.384	325.681	227.826	133.344	165.275	112.889	252.536
CCG27490	279.259	117.459	239.156	216.366	180.872	206.848	309.455	261.459	329.01	139.102	141.859	210.215	219.455	212.64	231.212	257.112	325.707	249.936	262.531	77.7234	248.25	100.199	220.516	176.184	117.932	236.357	167.691	169.508	251.187	266.002	207.513	435.086	311.73	141.357	181.061	210.281	228.523	217.653	190.087	228.753	173.384	273.056	204.005	392.163	245.156	197.198	187.981	259.167	280.528
CCG27491	128.191	81.6674	207.557	183.054	137.743	83.4139	224.416	86.8827	234.281	81.9443	63.8082	71.6154	74.7425	142.705	78.3972	117.93	202.07	177.71	183.684	60.5075	162.144	63.835	145.067	181.275	90.1314	136.469	111.082	97.5422	95.4913	119.756	144.872	289.361	121.01	127.484	153.811	117.533	239.056	113.312	132.815	95.5	118.287	198.225	142.004	290.333	183.692	116.912	153.116	112.818	213.183
CCG27492	348.352	108.513	361.628	211.176	183.209	324.509	326.385	472.26	328.935	108.815	158.145	377.579	401.738	192.222	361.099	387.985	268.818	192.486	312.863	77.9956	244.287	83.3033	234.19	246.746	107.395	306.009	135.148	199.89	431.797	416.501	179.726	694.832	483.955	211.813	261.123	296.183	331.387	263.452	200.33	342.78	155.822	262.119	224.588	359.772	306.489	171.672	241.904	469.131	345.16
CCG27493	248.151	68.7641	451.805	163.642	102.594	344.727	168.757	525.617	178.383	48.4974	106.831	238.918	276.403	107.977	322.654	380.799	144.523	123.106	370.281	32.9802	142.086	39.8389	136.087	329.126	69.6171	281.032	80.6423	201.438	366.472	394.954	112.045	508.037	281.925	257.363	322.005	267.503	395.563	212.06	90.511	303.079	81.1264	140.935	119.689	196.901	355.522	105.315	305.195	368.765	443.097
CCG27494	116.15	47.0998	215.356	113.118	78.2258	115.641	126.485	121.801	157.399	44.8475	48.7336	89.6752	99.389	91.2547	115.255	135.348	116.097	97.1126	193.723	24.4922	107.42	36.6048	116.223	150.91	51.1067	134.35	62.133	90.6123	132.874	136.102	79.9941	212.409	137.72	103.107	150.581	115.319	205.035	114.789	87.8639	119.757	73.6713	128.767	87.4098	163.426	201.774	85.7768	127.803	144.587	200.199
CCG27495	67.5284	28.4241	128.821	62.8259	45.378	77.0125	76.1982	79.4524	91.4397	30.0986	26.612	64.1881	71.3504	48.0821	85.3984	75.2085	68.9957	46.6143	113.04	13.5383	61.7247	20.176	72.9179	130.08	25.7351	81.501	32.4429	50.9458	95.2934	79.6915	43.4496	154.024	82.9614	88.9507	102.854	74.9082	126.428	63.0556	53.9361	81.4448	38.7173	78.7469	45.1957	111.875	132.466	50.7085	88.3277	74.1855	102.334
CCG27496	753.792	906.834	879.957	1700.07	1274.7	406.973	2214.51	313.036	1351.12	918.59	886.733	348.48	311.006	1483.93	378.416	446.468	1299.57	875.729	1037.32	442.863	1176.95	442.487	1448.15	1356.78	984.993	664.598	516.832	913.094	425.647	653.551	766.571	650.243	460.318	1049.5	1095.84	585.05	706.604	749.193	807.261	673.028	1169.87	1061.46	1480.74	1135.5	794.868	1135.8	1573.75	391.581	703.574
CCG27497	902.94	681.473	1746.73	163.702	2282.56	1881.7	2347.02	2074.75	936.432	1880.35	428.821	1875.54	1457.59	2653.74	1532.39	1932.96	1989.74	1541.27	1333.04	354.768	888.961	354.105	912.316	2675.19	996.988	2227.41	542.192	720.699	1589.17	2002.32	1843.09	2234.5	1797.18	1155.14	2116.24	375.193	1565.45	411.732	1336.73	2016.59	918.482	3166.01	691.632	3700.43	1490.46	666.774	1121.34	1907.83	1434.99
CCG27498	244.494	118.598	438.933	297.318	174.172	295.044	291.33	362.289	177.725	138.267	236.941	272.744	281.066	269.917	268.23	438.715	240.3	120.178	453.393	57.383	169.138	79.5978	191.934	254.08	130.921	349.035	82.1484	171.572	300.468	383.635	162.058	542.498	406.642	281.296	297.498	188.508	363.397	215.955	131.271	317.605	149.825	279.93	230.86	307.803	359.319	167.765	337.281	438.635	347.56
CCG27499	380.333	151.539	782.472	495.89	237.15	565.931	552.462	759.543	234.406	184.018	379.917	545.132	645.239	350.549	591.94	704.071	298.333	151.441	731.007	68.5272	231.494	103.177	313.489	467.709	183.842	809.855	102.943	364.275	640.235	614.32	251.272	809.8	668.235	691.033	515.092	243.032	700.714	272.974	192.375	610.258	220.702	337.239	330.291	318.967	616.51	208.248	922.785	747.04	624.213
CCG27500	51.4257	16.2194	192.126	84.3568	19.2664	142.494	40.0201	202.471	19.3058	7.59532	42.8501	141.863	150.574	25.6981	123.704	159.653	23.7152	8.6046	210.935	8.02329	14.3765	5.63688	24.3243	79.9535	14.4271	143.006	10.2219	50.8787	150.018	156.789	19.5784	201.295	158.296	113.883	80.0271	31.4236	159.715	36.8702	15.4875	149.052	20.5864	29.8637	32.9294	35.8996	152.435	15.7343	144.622	182.461	189.741
CCG27501	0	0	0	0	0	0	0	0	0	0	0	0	0	0	0	0	0	0	0	0	0	0	0	0	0	0	0	0	0	0	0	0	0	0	0	0	0	0	0	0	0	0	0	0	0	0	0	0	0
CCG27502	7233.93	6633.21	1088.96	22376.8	6916.15	1002.13	7465.28	857.525	3558.66	6729.33	9344.64	906.679	931.084	12634.1	997.792	1409.08	8257.74	4975.5	2923.61	3585.31	7711.63	4954.65	5149.91	2259.69	5521.78	941.89	5899.93	8107.91	967.708	1944.28	6111.63	1677.78	1292.45	3705.47	1592.89	7807.73	1350.38	9669.06	8073.81	898.155	6874.74	6351.89	6193.5	5898.64	1915.32	5559.91	5685.65	721.265	1062.25
CCG27503	416.622	501.22	635.146	410.702	443.645	206.027	628.937	148.517	430.503	319.603	289.074	197.236	189.585	538.798	212.323	227.619	379.717	399.167	1418.41	147.312	388.862	226.532	365.146	423.21	251.701	203.885	320.268	279.707	215.381	232.276	354.864	326.865	227.523	199.583	373.701	325.209	902.835	255.352	308.385	166.473	321.403	537.636	413.755	539.508	517.802	418.516	276.247	184.115	2052.37
CCG27504	438.046	685.774	360.845	551.877	571.52	83.5654	638.309	65.8479	567.974	301.834	175.287	105.487	119.466	594.718	91.4769	123.099	265.965	543.063	752.135	137.814	349.214	270.319	387.684	168.468	278.419	126.749	292.424	233.485	98.907	166.516	376.558	279.827	150.473	126.431	148.706	245.922	534.495	238.697	446.921	93.786	388.996	436.56	288.186	384.213	289.305	416.582	177.609	86.7901	1176.5
CCG27505	119.961	183.591	375.268	195.836	148.605	53.396	148.306	45.1795	116.633	89.5631	82.9064	66.0843	78.5575	160.282	60.6122	70.3128	124.635	104.61	480.996	53.857	133.686	103.802	193.867	186.095	92.2858	81.5112	142.275	108.743	72.2763	62.9232	144.068	141.442	92.0561	59.2301	170.769	79.8024	456.659	83.8058	138.971	60.9079	120.711	164.97	159.379	142.662	323.672	163.011	106.539	51.9919	539.429
CCG27506	104.415	40.2365	146.958	155.357	45.1884	201.747	60.7012	228.325	52.7891	35.8573	127.404	198.599	181.643	71.8175	184.831	221.297	69.6041	35.352	143.935	17.3975	57.5393	25.2556	49.0905	212.443	32.4499	167.504	25.5996	92.5302	187.869	231.63	35.8991	198.191	214.641	174.752	192.22	96.8796	137.57	82.3594	29.5414	215.516	37.4514	87.3371	74.7073	94.8355	134.119	58.9275	138.402	219.772	152.857
CCG27507	82.9944	88.8616	164.157	145.546	97.6351	141.04	120.784	187.107	110.944	92.6272	109.787	162.125	170.146	139.568	153.967	157.602	105.117	93.5914	163.152	52.0379	94.5182	80.82	103.528	266.164	73.0809	159.307	85.769	94.5314	155.596	167.793	89.3471	294.443	148.641	281.578	202.562	70.8304	191.945	69.0958	83.6663	157.925	91.9923	135.612	128.619	154.784	155.025	111.057	228.958	147.071	146.147
CCG27508	0.710973	1.01218	7.61701	18.5707	0.737793	3.56109	1.57949	3.49088	1.40961	1.39612	1.68468	4.82718	4.04722	1.06041	2.51598	5.87555	1.80097	0.457843	11.3207	0.600839	0.645967	0.690754	0.712786	9.79766	0.138909	6.72132	1.31225	1.34236	2.36424	8.38093	1.43429	9.59531	8.16152	4.64064	10.3337	1.59841	8.74274	2.01703	0.347942	5.9129	0.693743	2.8896	0.953108	1.79833	6.67798	1.45386	6.85082	5.77384	14.7775
CCG27509	67.0652	40.0304	180.884	33.4162	73.2761	221.436	71.7759	205.093	69.1435	32.5968	84.7114	194.423	203.588	61.4878	239.121	204.233	89.7393	38.6244	244.6	13.9954	58.7457	13.3511	77.0882	221.964	26.711	180.855	15.3374	58.4231	230.753	290.178	47.5782	186.881	206.189	65.1515	316.941	86.2144	165.462	30.7888	31.269	177.215	30.4279	190.911	72.8782	163.449	239.224	68.1819	36.8751	183.781	143.939
CCG27510	49.8842	33.2448	67.7303	47.1574	52.0736	157.893	57.0569	218.697	79.5441	47.0707	84.7981	179.967	160.652	58.8339	132.472	231.326	100.589	24.8509	73.7416	13.3566	54.7469	14.5877	69.785	91.0807	24.4719	264.165	13.4006	62.2586	127.059	261.135	40.174	118.337	288.325	65.5402	71.4365	75.8399	76.222	34.6154	27.6517	196.217	24.2895	158.984	58.3036	152.911	65.2329	71.9578	83.1349	221.783	63.9632
CCG27511	20.7836	9.5993	7.31103	14.7793	13.9146	20.5981	20.4921	39.1604	14.0228	9.7799	19.5823	27.7663	31.1316	19.4277	17.9752	42.7727	18.4993	8.38811	6.24201	5.34208	16.7079	2.69855	22.8531	20.878	14.5211	40.5278	3.71233	16.275	20.6546	47.5415	17.6987	25.0879	42.3009	12.0665	5.83994	18.6796	21.4941	16.4336	10.9681	34.0625	10.8409	22.0674	16.508	20.4377	4.15204	15.9448	14.7196	43.2746	11.0255
CCG27512	35.6819	16.1443	0	25.9276	8.11573	33.6634	16.7061	83.7812	17.2948	8.95843	44.5637	70.3722	87.3694	20.4129	43.4223	67.7992	19.8107	10.9119	0	4.95692	14.2113	8.54808	20.9084	23.2694	15.2799	68.3894	1.80435	23.4914	48.97	67.8901	16.566	52.3153	120.319	18.2311	0	27.4727	28.5505	27.0686	18.18	64.7067	7.63117	25.7573	16.1007	23.3783	0	15.9924	30.5252	77.1221	0
CCG27513	19.0244	18.2685	0	37.7748	21.0582	18.9175	25.4988	27.973	15.0192	14.6501	21.2136	31.0025	32.7013	32.6401	14.202	47.1476	22.678	16.0145	0	10.0878	17.6239	2.89935	23.9346	35.5165	25.6542	53.3204	15.147	16.1349	17.5246	40.531	22.2749	35.7222	52.9746	31.5366	0	13.4182	56.1915	16.9325	22.6369	34.7973	16.7434	23.8392	29.1468	28.8206	0	27.2812	40.0392	33.6771	0
CCG27514	32.852	12.6798	0	52.3171	14.2426	47.0788	23.8704	96.8907	20.7093	11.4685	33.1695	65.9694	77.4015	22.7449	42.9687	84.6219	15.1025	10.8651	0	6.78651	18.1301	0.236428	23.0957	38.7176	19.8738	95.6563	6.17583	27.0662	43.5601	88.6453	18.2622	65.0563	96.1879	52.5928	0	28.6541	74.6235	31.2051	14.6483	70.73	13.1785	20.4628	18.1754	21.1516	0	16.6263	56.3361	87.0572	0
CCG27515	29.9205	37.2777	0	25.3755	39.3861	24.5806	68.2505	59.915	46.7918	26.4014	27.1578	32.2373	49.5911	57.529	20.4139	48.1084	19.9948	28.1033	0	17.3227	38.5994	0	44.9675	96.7126	35.7854	66.0108	19.3744	28.7141	22.2688	47.7837	39.6177	72.9433	59.0021	53.6409	0	28.4306	109.515	24.3867	33.1686	40.0249	36.2926	20.2946	52.0454	33.754	0	52.6536	58.4723	51.2576	0
CCG27516	80.2015	54.962	0	63.0823	63.6456	68.9277	112.765	198.805	73.0767	51.0777	95.9792	116.393	143.069	88.935	67.9365	146.338	35.5457	41.1414	0	36.251	53.4853	0	65.2704	93.1862	39.5864	128.905	37.9022	71.9043	73.3561	123.724	55.7883	167.304	137.173	121.603	0	70.1487	99.2541	73.3281	62.085	129.741	38.0714	34.152	105.833	53.3058	0	79.5931	144.384	159.789	0
CCG27517	52.288	17.2134	0	21.3513	3.19523	1.70445	53.7096	4.02261	3.77966	12.2892	21.227	2.54945	3.15284	44.9907	1.51209	4.13753	16.6456	18.458	0	6.98127	30.7048	0.0912047	42.8531	4.82178	49.1539	3.72733	2.94551	19.7865	1.62061	4.20984	39.9209	4.01011	4.31047	7.93636	0	30.9713	3.17449	40.2252	31.8831	3.21946	18.4115	14.7351	19.488	5.78502	0	18.1122	23.175	2.93062	0
CCG27520	0	0	0	0	0	0	0	0	0	0	0	0	0	0	0	0	0	0	0	0	0	0	0	0	0	0	0	0	0	0	0	0	0	0	0	0	0	0	0	0	0	0	0	0	0	0	0	0	0
CCG27521	0	0	0	0	0	0	0	0	0	0	0	0	0	0	0	0	0	0	0	0	0	0	0	0	0	0	0	0	0	0	0	0	0	0	0	0	0	0	0	0	0	0	0	0	0	0	0	0	0
CCG26395	0	0	0	0	0	0	0	0	0	0	0	0	0	0	0	0	0	0	0	0	0	0	0	0	0	0	0	0	0	0	0	0	0	0	0	0	0	0	0	0	0	0	0	0	0	0	0	0	0
CCG26396	117.517	48.967	233.24	98.5108	68.011	271.957	116.346	387.263	69.1793	77.5017	152.605	291.249	324.575	104.155	252.668	331.637	112.935	43.7618	246.701	19.7305	57.5766	34.6323	90.8401	283.61	51.6428	334.306	36.359	147.163	286.981	306.438	61.1452	388.827	323.516	276.748	286.281	110.66	230.382	83.2678	60.4956	316.955	41.7996	170.147	82.1582	166.233	290.533	62.2353	248.819	366.85	161.478
CCG26735	419.817	193.021	939.94	584.832	478.507	1805.67	528.386	1200.76	391.882	344.272	662.788	1188.17	1089.67	453.966	1334.53	1367.91	676.68	217.739	944.875	104.657	376.869	88.9313	489.999	929.065	215.837	1432.91	144.95	494.192	1384.04	1310.56	326.926	1678.31	1202.24	884.782	975.427	527.128	1114.48	245.302	201.035	1234.49	171.776	1042.39	363.295	1214.92	1048.48	324.942	991.271	1369.17	881.134
CCG27743	0	0	19.1838	0	0	0	0	0	0	0	0	0	0	0	0	0	0	0	0	0	0	0	0	35.8922	0	5.41694	0	4.91754	0	7.34183	0	0	6.78108	0	0	0	44.038	0	0	0	0	0	0	0	0	0	0	0	0
CCG27744	38.89	47.6999	293.666	32.2063	61.568	45.3436	108.903	83.9697	50.1656	50.8204	51.7472	73.6643	57.0286	66.1323	37.0821	65.6557	98.0721	33.3321	208.98	27.2803	84.701	30.9572	69.0971	50.7254	32.731	80.6602	33.8996	42.6543	48.6716	76.3403	43.9012	105.029	74.1653	76.1158	48.142	53.7264	381.126	35.4322	46.1679	84.081	42.6316	174.645	69.7083	195.424	258.568	58.4454	100.335	52.9473	173.299
CCG27745	42.2318	44.5359	258.693	28.2846	56.4855	39.5392	119.482	64.9304	62.4999	60.9173	45.3579	66.6616	42.7386	56.7673	32.1611	59.4352	96.8248	40.2902	205.035	27.7587	92.3733	29.2534	72.9181	28.9031	37.5887	54.5636	36.4479	31.9483	44.82	54.8131	54.2734	83.5209	71.6363	28.0354	43.8047	50.5497	318.564	39.9372	48.9903	68.5287	47.6948	195.536	67.5481	193.14	220.373	62.8409	42.3537	55.099	165.053
CCG27746	66.1978	81.5522	387.476	57.8012	140.691	39.243	216.24	58.5348	89.1443	204.255	62.3119	63.7642	54.4891	115.146	32.0882	55.3119	172.397	84.3495	269.323	54.5411	118.263	55.31	114.34	56.9125	81.2011	82.8648	70.7538	67.2903	39.3313	65.5242	104.25	109.447	69.5252	62.7163	63.2824	57.5301	448.963	44.0989	126.394	78.4885	70.3997	296.623	98.7685	311.804	318.309	92.6901	100.214	49.5059	209.849
CCG27747	88.224	106.117	326.782	57.416	135.765	86.9638	62.6603	132.548	169.863	223.948	116.058	151.66	258.151	152.981	90.7996	153.21	149.351	128.777	314.579	75.285	127.861	128.782	105.132	16.7137	110.317	156.8	143.177	124.32	84.892	132.01	111.65	52.728	142.3	15.695	39.0563	85.99	221.276	87.2236	94.5657	149.07	106.243	200.847	155.771	595.339	267.722	166.172	16.6926	135.442	333.029
CCG27748	144.766	0.343495	0	2.42392	1.50227	7970.03	0.412321	570.797	0.367975	0	564.091	1765.46	93.3961	0	2801.29	715.862	0	0	0	1.01951	0	0	0	0	0	687.024	0	2176.89	2479.55	295.237	0	3.96417	177.604	1.74984	0	147.137	0	33.9514	0	2241.61	0	0.338145	0.231034	0.554803	0	0.580452	2.06004	525.481	0
CCG27749	0	0	0	0	0	0	0	0	0	0	0	0	0	0	0	0	0	0	0	0	0	0	0	0	0	0	0	0	0	0	0	0	0	0	0	0	0	0	0	0	0	0	0	0	0	0	0	0	0
CCG27750	948.631	515.351	861.189	25.6704	760.134	635.261	1826.72	364.981	658.598	551.941	447.857	613.83	453.947	1344.48	718.717	705.961	1521.08	581.405	1192.21	169.154	460.452	213.087	680.288	154.723	525.863	360.736	286.905	424.698	690.614	461.638	512.046	47.9799	765.064	22.0615	775.999	411.702	317.487	540.308	629.421	489.284	627.483	1533.91	738.923	1165.33	661.556	564.523	48.8282	509.347	1034.97
CCG26702	28.6499	0	76.7352	0	0	22.4219	0	51.1532	0	0	12.9308	46.8722	57.0814	0	34.9606	41.7821	0	0	148.525	0	0	0	0	125.623	0	54.1694	0	9.83508	32.4327	88.1019	0	0	47.4676	0	121.877	0	132.114	6.50238	0	29.4768	0	0	0	0	144.9	0	0	24.1732	183.226
CCG26703	581.641	339.283	573.444	345.055	420.216	674.745	1166.62	502.279	359.811	401.313	464.508	597.867	563.666	1103.44	717.003	653.706	633.621	305.993	544.874	156.67	403.896	206.834	520.82	790.179	404.938	603.957	247.224	464.366	783.928	702.04	457.407	1193.83	562.003	444.012	802.864	386.511	707.926	421.343	563.677	517.845	381.363	709.985	479.019	633.258	418.668	351.037	729.037	589.645	443.313
CCG26704	369.036	329.754	398.226	303.835	471.633	534.446	1100.58	424.001	388.69	401.806	304.589	454.427	440.548	1044.03	584.405	531.901	688.113	338.288	344.763	163.784	464.651	206.747	519.154	504.352	408.232	424.312	277.367	315.664	610.361	506.524	486.511	667.171	481.685	318.801	533.91	274.582	397.415	270.085	479.661	422.857	409.331	807.541	499.868	772.709	289.873	372.465	547.588	468.579	220.983
CCG26705	0	0	0	0	0	0	0	0	0	0	0	0	0	0	0	0	0	0	0	0	0	0	0	0	0	0	0	0	0	0	0	0	0	0	0	0	0	0	0	0	0	0	0	0	0	0	0	0	0
CCG26706	64.6065	33.9609	126.453	238.56	33.3812	36.4896	37.0596	108.899	25.3566	29.5725	119.697	70.8105	92.4576	37.7354	29.2194	113.474	24.6055	29.094	519.292	8.39977	32.8388	14.0463	44.3887	174.894	23.6565	77.5635	25.4334	83.4405	32.2212	173.433	25.8846	478.462	116.558	322.791	279.962	99.7947	247.921	78.7501	25.2057	71.5843	17.6338	27.6066	62.9887	27.8418	472.669	39.998	268.699	95.109	405.234
CCG26707	96.8188	46.206	115.409	100.386	89.5851	18.0558	67.0814	60.6877	47.3429	47.5486	65.98	36.0719	54.7503	75.9688	16.4072	57.3442	26.1444	52.7517	435.734	24.5304	76.7273	27.2516	58.1515	143.102	39.7866	62.304	26.9958	50.8033	18.9197	78.8357	77.6722	192.493	75.0394	103.497	226.061	62.3841	115.242	50.6554	50.7862	39.6905	42.1916	36.212	61.177	38.8715	183.97	52.7534	91.649	50.537	388.586
CCG26708	94.7027	84.162	156.365	109.815	165.254	12.8031	123.361	44.5539	85.798	76.7542	51.3757	24.5419	37.5475	125.625	10.1908	42.5672	38.2162	102.77	672.291	53.8989	129.537	57.8663	97.6802	225.281	83.9857	53.2645	60.8382	52.6493	12.7281	58.1565	114.817	142.313	55.1702	64.182	317.954	59.959	137.71	48.0993	108.474	29.5239	80.8611	43.6501	104.341	55.5055	117.579	100.937	76.153	35.7144	553.641
CCG26495	234.462	183.875	617.356	59.6969	282.577	267.404	428.373	423.612	306.413	227.283	183.572	307.874	244.563	480.785	219.03	552.55	390.466	190.092	417.647	102.08	313.518	84.4269	379.326	306.944	155.831	473.134	134.101	140.118	221.031	537.678	299.545	680.351	517.436	178.718	413.126	187.663	321.459	163.917	165.167	306.058	186.472	466.122	275.384	542.243	463.466	267.087	312.522	508.599	396.341
CCG26496	890.7	287.613	1453.29	165.308	673.54	903.403	1097.2	1565.59	487.022	409.528	553.048	980.45	842.396	912.475	745.298	1495.43	688.917	465.486	985.792	129.805	506.774	136.161	560.659	605.104	401.068	1269.48	165.423	556.92	778.252	1645.31	640.3	1491.99	1167.43	1122.65	902.044	510.42	621.259	464.834	410.753	1098.07	390.258	703.58	404.27	739.472	1011	356.801	1487.11	1286.54	961.558
CCG26497	599.7	266.083	98.1956	158.919	385.893	433.784	327.977	347.15	165.09	208.989	662.584	366.154	378.419	418.624	259.722	514.656	589.152	288.89	207.757	178.269	340.505	244.311	523.339	563.023	303.385	391.1	367.807	806.388	259.364	813.622	380.245	678.799	484.171	1315.06	288.507	669.048	64.9849	840.186	371.344	395.934	297.579	1375.24	248.378	1519.18	92.2748	342.949	3127.1	542.408	195.742
CCG26498	703.781	287.653	119.489	99.7035	398.752	325.919	321.155	354.964	318.438	345.837	638.663	256.667	269.937	480.917	203.706	396.581	574.812	297.976	208.015	129.839	460.681	165.495	494.302	672.274	380.473	345.522	216.497	815.589	185.853	704.449	467.163	680.084	398.73	584.25	366.259	769.666	61.6069	670.687	356.02	254.837	255.291	1265.45	171.179	1158.6	76.7625	272.659	1657.56	436.2	227.334
CCG26499	997.604	1016.72	163.593	345.787	1554.37	310.966	905.185	311.931	1473.27	1266.27	987.216	253.433	292.446	1201.04	222.356	311.689	1477.07	950.339	306.722	394.41	1432.07	423.872	1226.56	775.674	1295.08	366.509	528.71	1482.92	224.011	527.119	1208.08	446.939	324.788	686.25	464.192	1264.45	97.2258	836.08	1184.74	308.303	707.337	2648.43	371.28	2284.58	109.776	835.136	1300.69	313.015	599.831
CCG26500	28.1968	31.4159	49.2532	17.2426	35.6215	54.4966	53.6329	61.2886	32.9069	28.8883	34.5825	45.1281	41	62.1687	38.2973	61.384	60.9447	26.842	72.6343	14.5046	42.3266	22.6306	35.6432	79.0963	27.7847	56.3261	18.102	53.027	50.135	81.682	44.5172	61.29	42.9447	65.794	64.3208	39.2755	51.8214	28.6589	29.3983	34.6866	28.7097	82.4708	39.2084	104.303	36.3165	30.9679	81.0464	58.4429	98.0044
CCG26501	143.254	88.9362	1771.35	87.7372	149.074	148.484	253.565	453.472	197.48	156.329	143.088	167.229	324.414	228.394	193.567	596.824	123.593	107.124	1730.82	71.1693	163.151	60.1743	215.169	899.008	117.178	393.352	63.9427	167.722	227.617	552.482	154.43	525.533	555.16	575.49	915.529	140.496	1110.23	100.421	100.745	176.041	88.2607	254.535	208.212	259.221	1139.02	238.831	329.135	255.18	2556.84
CCG26502	6.55774	0	122.949	0	3.6294	23.266	8.96527	31.2228	5.33403	0	7.89272	28.6098	26.131	4.34703	13.8705	69.4247	13.8429	3.75375	220.167	0	3.9721	4.2475	5.84397	43.8157	0	13.2256	0	7.50391	18.559	66.0992	7.05563	8.20901	51.7379	3.62358	61.9927	19.6575	94.0797	7.93784	0	13.494	0	4.90162	1.67449	12.0633	101.079	4.20701	0	23.9766	223.674
CCG26503	0	0	0	0	0	0	0	0	0	0	0	0	0	0	0	0	0	0	0	0	0	0	0	0	0	0	0	0	0	0	0	0	0	0	0	0	0	0	0	0	0	0	0	0	0	0	0	0	0
CCG26504	2.60532	0.937032	13.7724	9.14699	0.683016	358.816	3.18689	4.40687	2.09127	1.07705	1.23778	11.9347	276.907	1.77248	189.647	8.48783	78.9344	1.2951	17.0607	0.92705	1.86878	1.33223	2.10791	3.60748	1.50028	5.39266	0.632722	3.15383	196.596	9.94434	1.65975	12.6163	8.89273	5.79633	8.36093	1.61846	10.1171	1.61831	1.0737	6.44265	1.33799	65.5699	1.20797	14.7563	15.2573	1.1216	8.16189	3.64443	24.1159
CCG26259	31.7631	2.00977	51.9894	14.1822	8.78969	29.83	21.7121	37.8078	10.765	4.62018	28.6719	38.1081	39.1759	28.0737	19.8104	53.7568	24.5848	3.03028	52.2746	17.8952	16.0328	10.2866	9.4353	75.1634	13.7907	64.0594	0	20.5961	34.9582	59.6906	14.2395	43.0747	70.1675	7.31299	105.094	31.7377	113.921	28.8359	6.90868	44.7835	13.7748	19.7846	8.1106	19.4767	56.0986	16.9809	8.60941	52.1111	56.4266
CCG26260	29.9883	0	0	16.0677	5.53237	27.1202	0	59.4921	8.13078	0	18.0466	43.6106	49.3159	26.5051	19.5167	28.0762	8.44041	0	0	11.2635	6.05476	0	4.45405	8.34865	0	42.84	0	34.3151	24.5179	78.5559	5.37753	21.8981	22.0823	0	9.44969	14.9822	10.2434	27.2246	0	31.9966	0	7.47165	0	0	0	9.61925	9.75402	50.605	0
CCG26261	0	25.9506	40.6848	0	12.6105	0	10.3834	13.5607	27.8	29.8284	0	0	10.8087	30.2079	1.8536	0	33.6684	26.0851	33.7491	0	20.7019	22.1372	10.1526	19.03	11.8713	5.7441	21.0275	5.21454	0	3.89262	12.2576	7.13065	0	6.29514	75.3888	0	35.0233	0	29.7355	0	7.41099	17.0309	23.2724	20.9573	10.9751	29.2349	3.70556	0	36.4297
CCG26399	42.8547	12.3362	253.275	136.255	18.2968	467.804	42.106	496.761	26.2008	22.4407	66.4856	424.122	403.082	29.2194	412.056	545.465	38.1734	12.6158	224.607	4.77577	16.6015	6.95459	36.8893	158.113	15.4576	466.146	7.47516	44.1665	461.994	381.834	15.8086	600.95	429.893	476.905	162.405	64.266	244.669	34.8865	16.0406	510.106	11.2122	63.0432	25.1805	51.2852	311.13	21.2993	513.29	663.806	138.842
CCG26400	31.9598	12.6346	236.05	65.6656	20.6119	207.099	38.036	223.536	25.4588	19.3636	44.9035	198.606	175.015	23.812	191.624	270.04	29.5507	10.1299	232.389	4.46431	17.2786	6.67211	31.3058	151.331	13.4862	224.331	7.63767	31.2517	202.128	190.514	11.0832	318.903	231.978	170.761	153.062	40.6766	266.335	29.3342	13.4433	231.112	11.6837	51.9231	27.3152	46.1589	261.322	20.2491	161.599	274.637	159.911
CCG26401	86.0674	30.8278	615.512	200.336	40.5356	545.674	100.372	624.155	59.0344	33.5816	147.797	546.276	577.051	53.476	506.583	720.227	78.4238	19.5951	600.855	12.5586	41.7914	12.0316	75.32	418.663	37.6063	796.428	11.9183	113.142	549.441	560.209	30.9784	804.974	721.552	552.951	479.898	103.41	721.98	79.4203	27.8783	595.986	22.959	132.895	78.0601	134.406	625.303	49.7957	635.785	720.517	403.63
CCG26402	75.9847	51.6241	626.44	128.496	96.0581	304.533	127.091	266.038	106.785	66.459	131.675	311.836	297.526	98.0067	279.412	446.46	154.692	44.1552	618.157	20.0582	81.467	22.4194	115.232	465.845	54.6169	542.881	24.0335	90.5316	293.318	348.381	61.1824	478.943	506.068	249.596	513.725	89.6759	747.905	74.3689	43.5585	321.869	52.431	222.684	118.687	254.39	614.026	96.9118	285.159	401.359	413.214
CCG26403	121.079	67.1539	722.778	397.729	107.006	759.914	160	789.564	115.94	77.1888	248.174	712.673	636.867	117.938	660.001	923.129	182.183	48.3896	604.031	29.8974	99.5434	26.3781	145.171	496.63	78.0145	778.772	26.4478	167.953	719.402	776.818	72.8077	995.98	800.54	685.217	530.627	197.915	729.06	125.668	58.9192	743.021	64.3574	276.577	172.425	296.639	587.307	112.16	753.503	862.284	559.49
CCG26404	34.6645	19.4146	99.9436	42.437	31.9273	225.492	52.5775	136.032	33.797	19.5943	63.3325	161.923	175.347	44.4413	263.643	121.201	83.0038	15.0826	119.009	8.43267	28.9925	10.4015	44.7394	108.6	22.9885	125.816	7.29017	44.6733	286.486	164.904	22.0591	216.641	117.203	110.231	153.875	33.4748	92.6663	24.5342	22.2801	150.324	20.7916	136.174	34.5963	133.844	124.215	27.2562	127.287	108.441	52.1822
CCG26159	910.005	105.736	497.313	1483.27	113.281	1352.1	232.975	1666.49	135.318	125.615	948.836	1183.09	1170.11	285.609	1446.59	1565.95	285.282	131.072	438.375	44.231	144.924	102.306	167.827	325.503	157.283	1084.77	127.653	1066.26	1455.84	936.625	132.233	1037.75	917	2319.57	289.797	540.01	386.927	647.958	138.437	1277.64	119.772	267.907	268.244	295.143	383.557	159.19	3928.21	1333.75	453.27
CCG26160	461.364	177.438	746.938	680.179	249.115	659.254	478.812	798.048	260.008	276.124	463.473	606.701	647.766	550.427	675.203	706.127	463.586	253.905	642.409	116.18	268.358	190.688	309.818	455.923	260.417	681.494	211.72	469.538	737.751	424.588	261.993	808.57	527.807	1142.21	407.943	282.598	566.637	380.279	274.069	613.162	275.609	435.805	452.988	551.201	538.241	295.645	1621.84	692.435	743.363
CCG26161	119.968	59.6539	230.803	122.451	77.551	202.066	102.613	245.772	91.8509	72.3162	125.573	188.282	189.505	125.037	183.016	243.757	142.632	61.0236	213.534	32.2609	91.5045	56.2876	80.8208	113.653	60.4571	224.727	49.2177	96.8204	197.167	177.525	71.0316	279.658	224.237	130.099	113.358	99.0757	185.009	125.782	62.9696	210.435	67.7059	140.234	140.539	147.47	197.29	90.6493	142.535	271.601	250.241
CCG26162	99.0816	57.154	295.226	157.96	88.3672	206.972	115.697	226.589	86.9788	73.0333	113.125	184.488	195.14	121.756	188.225	228.035	129.256	57.2957	256.302	29.6805	84.07	47.3117	91.2314	119.474	59.8566	255.555	39.7043	102.132	205.118	173.062	66.0555	265.531	211.846	118.315	132.549	88.2215	199.328	95.9899	61.4134	225.425	69.3305	121.539	113.592	136.544	264.003	79.1952	127.888	239.829	279.359
CCG26306	0	0	0	0	0	0	0	0	0	0	0	0	0	0	0	0	0	0	0	0	0	0	0	0	0	0	0	0	0	0	0	0	0	0	0	0	0	0	0	0	0	0	0	0	0	0	0	0	0
CCG26307	9.6805	2.75634	0	13.3375	1.72212	12.5547	0.47266	9.87664	2.53095	5.43124	9.05048	19.4577	20.2713	3.43771	12.9941	15.6864	2.18944	2.37483	0	5.84352	6.91067	2.6872	0	0	1.62116	12.0279	3.19062	9.2574	14.6768	17.5423	4.46378	0	15.0568	0	0	5.82957	0	5.02192	3.38395	25.8483	3.37354	4.26393	5.29689	1.90798	0	3.99237	0	12.8352	0
CCG27573	1120.65	868.409	840.812	852.773	1000.58	550.852	1857.45	414.325	1148.54	969.559	1012.11	527.453	487.11	2166	646.161	722.349	1491.78	937.764	766.67	430.941	1147.1	545.465	1354.23	704.142	1019.87	717.389	869.031	1356.76	736.005	541.77	1167.38	1207.04	605.714	967.397	974.499	923.147	457.822	845.921	1222.99	587.367	944.9	1581.98	1501.05	1650.58	533.518	1199.62	1847.63	593.682	915.446
CCG27574	1275.16	615.155	416.643	312.376	655.826	657.846	1313.76	598.497	676.738	562.663	927.509	590.032	542.18	1439.26	855.08	767.01	909.951	545.109	428.62	289.984	900.06	292.849	750.272	334.923	641.259	470.036	408.035	1061.06	786.037	1209	804.602	935.44	668.369	161.928	422.835	1383.88	317.458	1094.7	750.788	460.748	539.213	1019.94	698.665	898.195	233.49	665.775	417.102	590.321	402.542
CCG27575	1186.88	596.549	243.034	184.584	656.616	419.829	1336.86	359.873	609.198	531.73	803.722	354.659	323.256	1491.13	519.119	480.675	949.322	492.75	336.784	324.51	849.621	295.225	628.072	277.903	565.966	288.098	427.257	839.032	437.508	949.324	808.291	571.56	472.446	44.4597	298.013	1241.41	235.743	1037.91	734.28	267.778	526.203	877.133	637.82	804.171	171.052	626.134	224.013	361.022	249.49
CCG27576	1002.29	281.171	330.139	354.934	201.149	310.456	653.833	290.502	356.639	248.038	792.527	234.616	258.012	944.777	354.972	389.423	476.38	264.284	407.92	144.048	513.239	166.289	304.584	345.018	353.394	324.944	183.304	827.172	364.389	755.739	444.465	622.926	430.448	31.5251	400.507	1010.28	255.508	868.035	467.414	204.842	261.166	537.394	349.634	506.615	207.633	238.923	198.627	297.74	359.238
CCG27577	1301.47	415.047	391.226	385.38	477.882	669.907	1057.76	623.504	595.354	508.774	1057.71	651.678	552.336	1385.57	865.829	808.521	845.833	367.548	428.26	268.461	753.974	194.084	557.154	294.481	442.531	456.225	385.689	838.382	778.847	1385.74	682.367	1537.24	670.834	321.034	425.433	1326.86	233.758	1126.99	448.752	469.268	460.561	875.683	654.106	976.373	201.307	530.087	746.73	654.4	357.813
CCG27578	149.033	59.7034	165.089	36.6409	69.4113	180.898	87.5293	229.507	111.952	59.8987	138.541	154.884	161.617	129.94	148.22	224.986	121.218	59.6361	132.374	23.0891	105.275	45.0935	90.6435	161.448	44.8907	193.934	51.3389	106.842	157.765	302.283	58.9686	297.224	248.927	144.943	238.753	140.516	133.83	147.551	67.4983	174.191	74.1962	134.893	102.44	145.176	155.543	91.0694	71.4673	207.54	106.048
CCG27579	195.722	74.9121	161.713	62.6344	86.6583	289.27	122.113	369.15	127.287	70.8106	166.823	254.575	251.393	138.941	249.024	328.76	140.698	77.0999	134.057	29.0709	111.223	68.4562	120.983	159.304	61.7399	282.366	52.5451	122.812	254.43	449.061	75.0438	409.494	298.726	178.249	236.83	182.343	161.545	195.668	94.391	267.274	93.5218	152.212	108.995	150.236	176.552	90.1194	127.784	331.48	112.274
CCG27580	67.9259	73.4619	126.384	17.7385	97.9334	64.6855	138.385	83.2306	169.002	76.7178	55.7335	66.304	80.4748	157.595	59.4379	83.553	151.821	71.2288	109.911	28.9431	133.457	66.9186	123.354	137.299	53.6798	136.129	50.9214	55.8455	61.925	113.022	73.8509	112.272	120.872	34.616	171.594	54.9675	160.563	59.0749	103.917	70.0822	112.137	184.847	90.4399	228.732	144.071	113.153	32.1193	89.3396	72.0973
CCG27581	84.4615	52.5108	148.974	30.7477	79.3207	112.149	128.076	127.158	131.058	56.5049	63.5791	94.3682	107.216	134.411	87.2887	134.097	111.448	59.4652	135.71	17.2434	104.993	42.8883	98.7407	180.409	41.0919	178.428	34.0391	75.5672	98.723	175.416	63.1687	250.969	155.842	101.065	237.586	67.8166	187.276	67.861	76.8122	109.272	80.9789	139.901	70.3368	139.853	178.61	67.1175	85.192	144.763	95.673
CCG27582	184.875	40.5913	169.567	50.413	72.8393	334.954	102.764	443.123	90.1307	40.7188	118.508	302.271	275.439	103.607	264.675	410.519	79.2824	44.0659	148.387	12.7048	79.1284	29.3381	78.1317	207.985	43.5522	305.663	23.3225	113.404	251.612	543.637	63.5847	502.885	347.239	240.779	245.889	171.542	244.231	139.246	52.8964	295.794	50.5838	96.5556	50.7315	88.5681	217.428	58.1168	200.631	443.248	102.983
CCG27583	34.7242	19.9124	43.9008	107.728	24.9971	12.3906	24.7322	25.5799	29.479	20.027	32.3313	15.9704	19.9742	30.4226	12.3859	21.5627	18.1457	12.7183	48.9154	9.0293	24.71	11.3242	23.0463	40.1557	15.7511	28.4656	10.5325	23.5072	13.9506	26.1975	14.5001	18.4663	23.7943	29.6868	32.0227	30.1623	35.8321	23.9186	26.3818	18.5711	20.377	21.3719	23.0658	25.2382	27.0188	23.3672	41.2286	25.0983	62.5066
CCG27584	19.9696	23.8017	36.2981	55.6472	24.5345	8.8022	29.8983	14.7745	33.2761	19.7865	18.1024	12.9855	15.5014	34.4232	7.64535	16.3642	22.9932	17.9076	34.0186	14.6997	22.9386	15.5049	22.9693	31.7348	15.5735	18.3598	12.5458	19.2759	8.36386	18.1327	19.1464	25.1698	16.6679	24.4602	26.8203	17.7969	29.9816	15.2546	21.8186	12.3073	21.669	22.5316	29.6571	29.2794	22.5729	24.5795	27.1897	15.2819	43.2007
CCG27585	4.14755	3.74443	6.63813	250.491	5.62671	2.62842	4.97875	4.51542	6.91176	4.37019	4.79404	3.17762	2.7353	4.42578	1.90101	3.83574	5.31717	2.6926	6.1433	0.341958	5.23891	2.75193	5.07089	7.47716	2.45079	4.93468	1.40034	3.88938	2.08993	6.89558	4.65293	5.60348	6.17738	3.14423	8.31982	4.71912	8.70765	4.2245	3.16842	2.98361	3.05996	4.87701	3.48716	5.95485	8.77077	4.3319	4.19517	3.84089	5.01387
CCG27586	10.602	3.33559	5.64784	149.702	6.90508	5.39095	7.2071	9.20324	7.50395	4.44748	6.60925	6.63143	7.66902	6.63961	4.74605	5.92268	8.67997	4.42581	6.42022	1.38603	5.42833	2.73162	7.12516	7.0446	3.47903	12.0052	2.81091	8.20396	5.27153	11.9182	5.67195	5.05934	10.2038	3.3499	6.4786	7.50617	6.48255	4.83904	4.0132	6.42827	2.51482	4.99113	6.46133	6.57281	7.95637	7.04577	2.28624	6.02947	5.99366
CCG27587	26.7177	36.6519	11.421	73.3612	29.5371	3.17035	29.6038	3.09298	39.6704	28.6092	54.3696	3.57537	3.90657	32.0648	1.8212	4.23219	57.2991	19.4507	10.4609	13.2883	42.9804	21.4913	27.9659	18.1965	27.389	3.62809	18.4463	56.403	2.79072	7.10278	22.7962	11.1971	5.42486	25.7897	18.1398	47.3343	6.96415	24.4973	19.4337	4.11304	15.6031	23.2323	41.8012	21.4489	6.54699	43.4063	39.3985	3.54165	13.4223
CCG27588	1256.23	309.437	119.668	1538.6	218.665	72.3312	446.337	126.497	277.366	246.216	1049.09	74.4195	79.5106	628.942	60.8036	155.968	236.056	284.979	169.543	85.9447	278.36	166.4	195.668	220.429	326.228	99.1194	132.73	976.136	61.7179	155.604	317.1	145.917	114.311	550.106	120.979	1179.55	90.261	1068.22	278.213	75.5931	262.409	150.52	390.91	138.157	97.4595	267.899	778.625	122.069	345.608
CCG27589	46.5842	18.8794	95.9681	34.2968	25.3352	165.895	40.1528	249.067	37.8567	16.9153	63.7282	193.788	174.061	34.2328	156.802	251.857	30.8465	14.9628	97.0783	6.17819	26.7234	10.2412	38.4646	61.8744	15.6121	213.51	8.6295	41.3798	160.034	228.711	15.4342	167.042	226.031	88.2843	76.4232	55.4709	87.0236	36.3873	18.4712	215.242	21.6493	46.1297	31.4851	44.3327	95.6916	24.868	75.8568	247.235	68.772
CCG27427	54.3946	27.0492	0	0	43.2492	206.255	73.317	73.8653	36.4548	48.1412	51.8672	168.457	300.047	53.3242	243.815	116.198	124.203	28.9436	0	12.9489	15.3136	16.3754	39.9399	0	16.7645	136.162	9.8983	50.4956	251.077	96.9852	37.093	0	119.679	0	0	40.4763	0	45.2085	29.9945	0	28.4071	151.177	31.1046	121.202	0	36.1247	0	95.0224	0
CCG26109	8.53418	11.8875	241.322	17.0238	15.597	5.70838	19.9352	19.6223	11.3488	8.03757	3.74097	8.63849	9.17445	26.0067	3.76103	11.4014	10.5757	14.2862	188.519	6.84897	10.7104	5.48789	10.6282	11.9991	8.06106	15.6715	8.78241	4.63686	4.3266	74.9234	23.2856	14.4395	22.4373	13.0784	20.3723	6.07344	630.323	7.05094	11.1775	13.8551	12.2814	14.6623	8.13662	11.6896	492.489	9.12821	10.1547	13.6502	36.7132
CCG26110	15.7099	8.94619	519.796	27.2837	10.2687	13.1145	13.3308	48.1998	10.4099	4.72783	5.542	19.5276	24.6186	16.1594	9.07835	25.4565	9.14825	11.9384	387.153	4.12024	10.0899	3.24561	9.89653	17.532	7.90275	33.971	4.49938	7.65554	10.7829	149.881	14.4984	24.3279	46.287	20.2052	37.768	10.6566	780.919	10.9834	10.3394	31.0881	7.0479	11.9449	6.43218	9.88221	1030.82	5.8646	19.4701	36.4517	76.363
CCG26111	15.4136	9.09095	388.875	22.8954	10.1683	15.5095	14.0169	51.6007	9.9907	9.90894	5.65238	21.2995	27.5761	19.1577	10.4792	32.3355	8.19235	10.6348	280.488	4.18691	7.87743	3.3427	8.09439	12.4135	6.66829	35.5962	4.69919	9.44868	12.4634	193.439	15.8806	32.6246	47.2314	18.7641	27.711	12.376	642.234	12.0566	8.62086	34.0297	7.78861	12.1896	6.58897	8.98727	762.261	7.35004	17.1218	44.6472	55.0085
CCG26112	22.7756	13.4233	526.405	19.4567	18.7756	9.67264	30.2662	27.8682	19.4324	16.6802	6.32587	16.6765	23.0288	33.2569	7.07442	23.2274	16.1379	21.0599	408.594	6.99909	15.9178	2.78533	17.245	11.5728	11.2024	23.6092	6.76124	7.87319	9.19527	104.485	31.6164	17.7942	42.8241	10.4288	29.8116	13.0696	843.633	11.4227	12.783	21.1934	10.2571	21.9642	9.27253	21.9739	1077.11	8.12306	8.39228	34.2677	73.3381
CCG26113	19.8808	18.7652	576.611	22.4977	37.8245	8.55253	59.818	22.5135	29.1281	22.2296	4.55289	13.7529	17.9208	76.8151	6.03163	20.8955	19.8566	46.3382	434.298	8.09863	21.7673	5.71703	21.4063	19.0615	17.7379	25.494	10.9385	7.35863	7.66052	98.9417	78.0086	17.797	33.5854	16.3039	42.5547	9.11873	932.531	11.6762	31.1012	20.6708	26.8222	29.6415	11.9775	25.0513	1142.21	17.1494	9.84319	26.7396	83.4635
CCG26114	4.16372	5.57901	163.016	25.2946	4.37162	3.33527	11.0498	8.0901	4.93071	4.00793	1.60289	7.37298	8.43513	8.40197	2.60021	7.97726	3.72253	4.20596	120.443	1.44889	3.78303	1.54674	5.40209	7.97779	3.254	9.9564	2.26031	2.52237	3.43114	33.4848	7.3127	14.6592	13.797	9.795	16.3233	4.26746	304.569	2.16794	3.9555	9.23978	2.86787	6.17863	2.72052	5.18136	320.302	4.06567	13.3836	7.95618	30.5443
CCG26115	40.1205	24.1483	448.191	49.9686	35.7335	16.5687	41.3372	60.7224	25.9341	16.4176	10.9367	29.5938	26.7711	45.8636	11.5424	51.4927	24.5661	37.3228	314.525	10.7779	27.8099	15.7983	25.5721	18.3741	16.7779	39.9884	11.2793	10.9452	10.798	163.738	37.9923	36.4699	56.3474	17.75	41.7452	18.3385	872.359	25.7132	19.3485	36.3761	20.0148	26.4533	25.4012	25.7092	590.659	24.2898	17.3707	52.9518	131.521
CCG26116	31.9457	30.0835	385.957	37.7895	48.6785	9.09135	57.6646	42.4696	50.1128	27.8804	7.49005	21.2677	20.4681	64.3539	7.3577	29.4904	26.4485	58.1832	263.421	23.3741	38.951	22.8412	26.9897	19.4042	25.5063	29.7036	23.7382	8.45035	6.9666	108.301	62.0466	28.6939	42.8138	13.6402	38.8278	17.1001	763.981	21.0921	33.0274	22.1964	24.8292	29.77	26.2726	29.2557	539.163	28.7451	13.2245	31.5047	75.6187
CCG26117	14.3208	25.6094	536.644	32.081	41.5303	6.04507	48.9017	18.2803	32.4945	20.3594	5.43992	8.90528	10.5498	59.5356	4.04857	19.2365	22.9804	45.0674	380.469	19.4953	32.1459	17.754	28.4115	12.1771	25.7262	14.5064	16.266	5.47225	4.25466	65.4264	53.8587	14.9661	23.1288	9.34543	53.662	10.7806	573.525	11.7656	26.8922	14.0452	33.5117	23.5395	23.5291	23.6023	762.591	22.4486	8.91554	19.7923	102.776
CCG26737	120.927	63.4341	1025.42	124.207	109.139	164.617	171.496	132.592	137.746	63.0601	133.617	148.75	149.958	96.7913	168.994	232.865	101.683	93.9212	1966.55	28.8349	146.798	64.3502	143.537	561.978	66.6638	253.497	48.1586	114.03	190.856	155.072	98.7957	159.699	218.049	247.871	537.904	144.394	1263.35	219.109	86.4375	214.417	120.444	177.212	127.997	203.068	1290.64	113.953	282.51	233.698	3677.51
CCG26738	462.647	152.84	492.06	276.266	316.182	469.902	387.709	520.165	329.398	230.25	448.853	497.626	450.386	398.173	385.139	516.75	470.805	260.235	320.187	80.7021	289.777	81.0006	268.267	443.957	178.996	586.736	125.996	451.328	360.522	672.107	247.131	861.36	529.128	327.192	384.55	452.97	346.897	257.966	190.04	427.162	153.966	568.482	244.605	776.611	280.03	247.685	400.938	460.228	387.665
CCG26739	93.207	27.1241	93.0314	61.1174	57.5433	89.9955	71.9669	148.895	49.463	63.2291	84.3448	93.2088	90.3364	119.143	77.6351	134.631	70.9678	45.3089	89.1967	17.4559	62.6967	24.9604	67.1388	112.906	59.2698	129.345	39.2624	85.4771	77.7976	127.274	63.8936	212.667	118.915	136.132	114.026	72.6603	84.9033	77.4335	63.6189	113.237	42.4659	85.0881	37.1171	101.751	113.824	43.4868	155.502	139.056	56.9309
CCG26740	290.215	630.476	301.73	144.504	333.834	90.8509	484.477	79.9228	397.781	357.461	283.522	137.436	145.457	780.396	103.238	104.208	506.476	299.791	480.695	138.707	467.032	371.117	456.752	369.185	212.23	134.288	260.254	255.597	107.259	130.961	269.706	178.961	196.712	295.887	289.867	146.343	355.498	156.794	339.553	106.695	541.612	503.133	520.928	522.201	463.572	464.499	345.065	120.545	298.204
CCG26741	1506.92	469.677	4846.94	432.008	1356.15	4429.31	1351.24	5800.31	1113.27	1457.73	2112.22	6162.59	7338.58	1403.25	5057.23	5253.28	1408.44	542.601	3742.63	170.559	868.735	149.974	1333.22	7432.5	846.415	5563.89	215.759	1504.32	5309.39	6088.51	956.596	8859.91	7376.75	6908.78	6881.2	1597.35	4561.2	826.996	740.772	5830.92	492.328	2376.78	547.236	2111.79	5037.29	1032.6	2663.98	5280.99	2591.83
CCG26742	598.873	438.888	3793.2	268.777	1454.32	973.816	1287.47	1223.07	1029.94	1336.09	641.912	1191.98	1436.87	1630.5	990.352	1458.51	1543.92	655.597	3018.61	179.566	896.44	171.209	1355.78	5645.9	800.862	2660.43	255.982	805.132	1094.77	1636.83	1250.35	1662.69	1753.65	2420.14	5193.48	474.325	3649.12	297.945	851.554	1292.83	577.148	2287.92	678.763	2022.12	3935.82	962.9	1071.16	1397.7	2512.46
CCG26743	363.094	214.688	523.501	472.72	275.677	499.472	334.344	533.684	247.61	167.781	443.159	489.23	454.491	360.609	465.161	671.572	354.462	162.586	659.191	76.667	228.808	127.013	218.513	381.434	166.211	655.043	95.3718	298.722	477.1	669.53	174.9	941.623	665.137	523.071	482.71	355.121	533.121	387.031	174.867	613.011	192.284	420.89	365.014	445.551	602.599	271.474	524.353	729.341	454.639
CCG26744	1217.39	837.164	783.856	810.099	957.683	826.181	1253.65	952.573	818.975	587.199	1052.3	920.398	740.833	1184.73	796.275	1066.09	842.362	857.054	1388.18	296.31	668.989	458.501	696.915	576.97	559.144	1160.68	396.746	748.86	787.046	979.539	631.376	1896.08	1009.17	1239.95	672.771	854.496	889.993	873.492	668.744	1025.47	822.338	889.997	954.833	1034.02	833.03	928.17	1169.26	1187.62	2313.57
CCG26745	79.0704	28.0259	252.569	79.1072	53.9998	203.193	81.9862	200.628	50.5985	41.2247	116.111	210.132	173.187	66.7302	202.97	201.043	61.8972	27.9249	374.421	10.7613	39.0864	17.7217	44.0496	81.9198	28.9136	262.237	14.7688	66.8106	174.443	274.548	33.326	225.695	238.265	67.8906	240.105	73.8919	191.501	63.5036	29.3064	206.199	34.5892	84.7938	56.1551	90.8497	359.812	32.8699	69.3475	237.46	326.575
CCG26746	79.4895	23.2561	229.994	373.349	26.6384	325.318	42.6215	450.515	46.2678	25.7766	115.036	330.846	351.099	36.6188	235.555	490.998	43.4115	20.0371	244.659	9.24441	34.4544	9.2108	35.0938	74.9159	20.8023	399.589	7.06655	81.2368	226.304	534.572	27.0698	396.082	538.708	189.645	92.5517	129.113	211.86	74.481	16.0602	370.403	24.9056	93.2106	55.7246	77.4726	162.813	38.5972	197.113	551.78	291.492
CCG26747	96.3069	72.2324	761.255	94.392	81.902	220.599	131.664	360.68	100.308	30.7504	101.777	256.71	248.708	46.7125	192.619	389.761	130.903	64.5395	591.47	23.821	72.5621	50.2073	78.498	270.731	36.7147	360.629	13.0065	74.185	232.671	338.291	30.3275	141.14	378.058	60.3545	179.864	84.4945	512.704	25.5897	22.991	296.454	64.1767	234.391	154.747	172.841	400.529	103.978	66.4698	386.473	841.25
CCG26748	151.534	154.73	1604.99	121.266	290.256	544.155	265.022	956.161	239.323	206.169	199.94	674.761	1020.57	220.708	535.592	940.664	572.121	154.453	1288.39	77.1053	212.168	57.9508	225.961	197.298	116.629	832.856	60.9202	219.934	604.602	963.57	133.837	409.928	1143.04	272.399	431.926	125.221	910.68	73.6804	132.569	654.275	145.964	947.423	198.525	1054.52	1200.73	220.575	221.653	686.127	1246.54
CCG26749	1530.47	2473.13	133.629	711.164	1374.99	140.577	2571.98	92.6171	1535.57	1012.96	1255.29	133.546	105.053	2569.77	123.029	144.832	1693.69	1525.97	399.322	751.57	1708.08	1465.67	1184.9	343.612	1125.81	137.282	1348.84	1234.86	121.706	193.838	1490.86	270.833	150.607	67.1197	365.738	1222.74	151.163	1632.37	1843.24	98.9819	2383.45	1603.13	2504.19	1349.18	98.7993	1360.7	174.593	112.489	278.528
CCG26750	135.376	129.305	137.46	116.539	142.757	233.948	314.15	162.878	137.549	112.992	129.753	186.048	125.478	226.57	225.424	200.624	248.741	103.183	94.0143	61.4952	130.78	110.949	160.638	119.608	108.756	193.772	102.446	128.911	234.349	172.148	134.475	233.004	192.346	93.6612	147.998	117.099	96.5432	119.465	133.608	192.679	168.44	320.387	229.023	269.429	110.332	146.565	191.895	189.233	64.3283
CCG26751	125.733	170.436	144.211	76.3926	183.79	189.174	432.405	146.08	207.905	150.817	91.3674	152.358	110.271	297.594	190.28	154.218	302.494	136.883	114.503	87.9535	174.362	122.157	172.092	165.053	145.277	170.846	102.987	110.487	222.951	137.592	169.665	174.525	140.111	65.1956	192.365	88.0816	142.868	92.4359	163.988	151.644	190.192	433.701	249.431	363.262	140.83	163.977	128.118	169.916	89.4517
CCG26752	423.259	233.471	346.9	543.178	251.256	648.49	527.578	530.217	281.807	190.16	400.213	544.294	457.377	429.155	652.37	651.439	396.057	164.125	355.034	94.2312	264.644	161.762	294.807	401.016	197.106	532.941	143.853	354.263	699.935	620.27	241.164	883.242	561.046	458.169	389.905	442.106	318.302	397.508	243.147	612.502	302.35	537.273	453.81	488.026	345.82	283.761	654.301	611.365	261.35
CCG26753	168.201	260.471	249.232	132.566	308.103	250.535	667.976	231.534	300.549	220.195	162.852	240.386	210.802	506.597	282.452	204.153	456.31	215.7	257.978	105.463	309.095	175.015	356.481	301.126	209.474	254.625	160.233	151.617	275.941	263.903	267.079	390.461	226.282	148.632	297.753	126.253	252.706	138.169	295.275	207.295	316.073	570.316	493.158	507.042	300.293	274.118	225.014	181.977	244.636
CCG26754	232.162	126.934	329.619	193.638	149.441	416.891	351.822	398.561	203.474	114.637	215.434	349.045	328.87	297.885	421.837	364.298	237.459	114.386	320.052	60.411	168.275	92.4967	175.366	377.35	125.19	369.719	77.2148	190.46	437.628	394.516	156.009	668.007	383.842	229.727	360.307	184.909	334.133	190.412	158.858	327.732	201.805	337.984	235.28	293.632	352.62	142.425	317.535	366.411	247.805
CCG26755	222.313	103.37	352.347	288.498	121.911	263.821	230.039	186.448	159.511	110.005	186.87	250.661	227.445	202.395	285.319	335.914	185.218	104.023	398.166	38.6093	113.409	58.6545	142.589	408.312	110.939	357.71	59.1022	164.676	274.871	284.223	113.232	524.863	379.628	177.502	431.505	196.254	373.07	177.569	124.169	239.921	151.251	238.507	181.706	216.86	456.235	143.276	237.826	302.702	256.962
CCG26811	1173.39	241.415	2230.36	847.731	150.832	1851.64	538.175	1090.32	286.329	396.414	719.798	1489.53	1335.91	968.515	1664.03	1794.24	399.507	294.666	1696.9	119.422	431.028	127.486	354.18	1612.27	205.097	961.86	237.534	1178.1	2179.59	804.436	688.255	874.207	862.449	2223.3	1309.63	791.406	2102.3	822.421	177.831	1791.42	221.604	492.284	324.751	376	2282.67	327.819	2681.45	1315.8	1654.16
CCG26812	0	0	0	0	0	0	0	0	0	0	0	0	0	0	0	0	0	0	0	0	0	0	0	0	0	0	0	0	0	0	0	0	0	0	0	0	0	0	0	0	0	0	0	0	0	0	0	0	0
CCG26813	215.856	229.462	873.777	196.519	340.92	336.202	573.322	398.801	372.347	288.857	243.068	341.587	388.268	539.119	312.166	461.583	479.793	209.592	723.894	102	350.1	137.213	366.565	593.335	222.211	607.245	148.322	225.235	330.254	411.674	297.988	499.06	503.259	339.985	718.732	188.574	718.221	174.011	225.762	410.93	267.273	638.751	380.531	699.923	819.638	320.655	320.672	472.116	652.742
CCG26637	946.727	232.42	435.299	475.589	1506.91	547.041	2087.07	484.308	842.169	903.287	791.783	502.037	492.631	1916.36	736.212	465.403	1098	834.241	1368.05	421.754	1374.52	416.163	1671.5	574.276	968.347	399.309	517.668	742.071	686.468	605.47	1166.57	551.775	360.224	702.11	516.787	750.076	951.515	707.117	1012.29	494.93	1152.11	1154.33	979.743	1254.42	1137.58	843.591	1284.84	376.33	710.695
CCG26638	2088.4	600.022	3573.98	2208.58	1256.43	1585.1	1633.55	2120.43	1254.46	947.557	3489.44	1654.83	1749.4	1894.13	1708.36	1585.4	1372.39	780.8	4368.28	389.863	1465.33	567.538	1770.6	2974.48	1102.24	2332.75	624.634	2725.32	1739.42	1613.86	1079.89	1803.33	1387.37	4518.31	2481.48	2211.59	3509.92	1994.33	1014.97	1769.7	991.195	1967.68	1906.38	1925.77	3340.3	1408.81	5295.86	1598.09	5784.07
CCG26639	141.804	43.8683	627.628	113.967	89.6765	184.301	122.967	185.951	87.5571	72.3959	164.812	154.899	152.135	93.2865	194.676	194.564	98.1137	62.4485	1247.16	19.6396	90.3239	35.3314	96.2154	497.905	61.2126	222.14	33.3616	127.644	192.864	180.756	71.3655	197.175	184.98	222.048	430.535	156.136	871.873	136.842	49.4943	200.802	52.9114	133.898	103.435	130.23	937.806	97.8397	241.36	238.204	1556.77
CCG26764	0	0	0	0	0	0	0	0	0	0	0	0	0	0	0	0	0	0	0	0	0	0	0	0	0	0	0	0	0	0	0	0	0	0	0	0	0	0	0	0	0	0	0	0	0	0	0	0	0
CCG26765	186.994	65.5298	46.2314	298.26	74.0368	367.438	165.186	498.236	112.32	56.4915	224.628	330.403	330.803	205.957	385.454	307.669	109.31	93.8641	17.0445	48.6238	130.69	47.5153	111.521	641.521	40.469	476.485	45.1334	248.868	274.375	432.746	134.643	442.951	261.47	543.655	40.7936	142.289	526.218	120.138	73.2102	266.388	95.4418	137.082	82.6411	105.842	16.6285	95.5088	1253.4	237.876	45.9957
CCG26766	162.843	73.747	124.529	123.22	79.4562	146.684	150.847	136.466	122.032	62.3506	104.514	120.592	91.4073	163.272	124.652	166.188	105.423	86.2679	155.537	37.1835	96.6438	51.7824	97.1666	211.394	58.1371	138.68	36.8376	76.4557	96.4083	200.572	87.2982	159.273	151.058	95.5893	149.546	137.161	209.867	141.143	79.9154	111.073	102.906	131.084	103.722	121.826	123.228	89.5916	207.587	146.2	148.31
CCG26767	172.466	84.3339	116.922	109.92	102.355	142.312	224.709	129.264	124.715	82.5787	106.311	117.93	103.154	171.06	131.941	157.736	131.008	92.5672	147.369	35.8619	100.036	57.5252	110.767	208.34	69.2407	143.609	47.3647	106.205	120.705	160.73	95.7879	154.046	153.646	91.0802	175.236	139.56	164.392	137.96	111.695	132.947	109.253	155.673	111.908	134.895	126.37	95.3291	201.793	160.093	119.191
CCG26768	183.342	100.239	118.665	75.856	169.275	40.3928	287.743	78.5709	341.159	99.1865	191.292	47.4974	58.5456	196.211	36.8605	73.9537	153.716	84.3741	173.718	29.9533	192.404	44.7859	311.357	110.136	80.765	85.8393	38.4981	170.753	38.0668	104.708	130.794	93.8473	79.2724	95.8069	125.366	220.364	66.5708	151.441	134.186	51.7295	117.55	112.799	198.372	98.5338	114.376	214.226	168.167	61.7431	232.087
CCG26769	355.046	123.264	403.004	172.349	179.618	574.799	294.68	553.547	175.402	143.439	275.622	512.987	449.337	297.13	556.507	631.533	242.493	134.785	337.069	39.1753	155.07	61.6014	202.733	303.57	131.962	482.241	64.2586	187.738	520.974	612.321	172.813	891.205	545.786	274.79	405.808	240.25	358.039	220.332	134.055	514.945	126.259	307.547	175.205	316.433	384.064	160.231	414.578	659.018	313.767
CCG26770	889.363	238.536	414.64	317.451	340.076	809.909	564.171	774.054	353.281	254.373	509.951	768.893	616.61	587.223	807.339	1052.87	412.324	296.753	486.443	103.371	294.625	128.125	330.423	412.63	234.753	779.465	116.117	407.219	739.769	974.243	375.027	1359.69	885.283	361.445	444.916	532.093	526.353	498.697	269.378	740.569	242.44	542.498	285.984	512.725	419.334	241.853	600.825	1061.9	616.244
CCG26771	2325.26	254.644	353.601	653.74	353.551	3574.93	582.223	3695.44	363.723	217.431	1076.39	2442.08	2304.89	614.012	2770.93	3935.58	444.998	257.793	391.094	125.966	326.96	151.023	286.063	394.81	256.275	2273.92	135.592	1122.78	2590.71	4590.73	414.104	2044.14	2190.36	644.195	353.276	2047.74	432.045	1288.43	329.3	2547.93	263.875	551.491	299.321	477.884	363.087	302.24	979.68	4321.82	565.147
CCG26772	835.898	223.616	352.313	346.586	321.259	827.204	554.78	928.434	291.611	244.635	461.462	651.247	666.508	550.172	716.006	984.955	392.881	272.708	463.007	104.125	270.329	156.728	308.357	442.777	277.997	767.476	137.501	532.076	745.443	1042.01	357.745	1303.84	803.378	576.241	367.871	595.687	566.766	473.94	310.648	718.898	241.564	456.255	257.461	423.088	346.528	228.46	847.492	997.814	612.143
CCG26773	1189.51	480.038	1005.7	841.923	737.339	6327.61	1001.21	3497.23	563.11	743.308	1060.51	4926.96	1834.57	1040.04	6490.45	3292.68	2103.69	636.636	1388.37	235.898	618.911	295.085	847.503	955.717	651.973	2909.38	303.711	1298.53	5851.08	2498.95	689.826	2638.95	2184.78	1608.04	1093	917.718	1231.13	582.419	655.871	5386.55	464.274	2409.93	539.742	1568.92	976.328	625.37	1974.36	3077.84	1886.62
CCG27553	103.938	68.6284	116.232	86.2221	90.7169	76.0769	147.933	100.601	64.6657	76.5553	118.033	107.126	105.618	134.827	72.0889	107.025	111.01	62.55	150.896	30.7822	88.5531	48.5214	88.8214	179.321	60.4909	110.137	36.1096	92.9499	78.3206	93.8888	82.552	90.3693	109.787	78.4245	124.687	71.8136	131.005	63.5521	67.4039	92.5188	64.5586	137.113	109.594	176.936	138.989	79.0026	96.2841	91.6591	135.81
CCG27554	6.17099	3.28742	5.95371	7.41273	3.80095	2.51343	5.76043	3.90963	6.27431	3.5615	4.52223	3.12649	2.71962	5.27826	2.34815	3.9568	5.00049	3.41842	4.32448	2.13089	4.58187	3.73913	3.85839	4.40579	3.37071	2.76011	1.95955	5.03406	2.12203	4.02996	3.96229	5.35757	3.73788	2.96989	3.48138	5.22125	4.69174	5.66251	5.91013	2.52598	3.62581	5.24491	5.71841	5.85903	3.45186	4.37394	4.85608	3.33119	6.68368
CCG27555	19.7495	18.4506	2.92515	19.3104	30.8267	6.04006	29.613	9.42482	19.5434	31.2158	28.3432	6.67062	7.82306	45.4285	4.22022	8.49461	49.336	16.4103	4.31376	12.9214	24.9724	15.3856	22.5067	21.8914	36.4168	5.78184	17.3021	32.4301	6.59381	9.56226	16.5977	10.1681	9.56434	9.20301	11.0987	25.0649	7.27451	25.5308	33.6722	7.24135	14.2089	26.7346	13.8739	24.4434	2.89332	16.3775	10.6569	7.14151	11.641
CCG27556	8.73803	12.3846	2.60041	15.606	19.5055	3.22171	22.1665	6.24055	15.9918	26.1828	13.2337	3.93926	3.26082	27.4169	2.98557	4.6568	30.3733	12.0043	4.0266	8.86134	17.9953	9.43282	15.9632	16.7852	24.8875	2.49655	9.67675	14.3316	2.63781	5.82194	15.5124	6.19837	5.42324	4.58691	12.3906	12.1143	4.17863	12.8687	26.0379	2.66377	13.642	24.6012	8.92489	24.6469	2.80595	11.9589	6.34744	4.4236	8.07194
CCG27557	15.6414	22.4906	4.71303	22.942	28.892	2.81548	29.67	6.28359	17.1755	38.9052	24.0026	3.71053	3.45025	52.8791	2.48127	7.35019	47.5457	16.1161	5.21277	15.2012	24.1592	13.297	26.3969	27.4335	34.2271	3.40099	19.487	20.4039	2.21333	6.31302	20.1948	7.15893	7.03405	4.21341	20.5161	14.9451	3.60638	19.7024	30.2362	4.15732	19.841	31.128	15.7263	25.8959	3.95542	21.2605	8.58521	2.96941	14.3796
CCG27558	13.5944	13.6122	2.57911	27.4055	19.468	1.77321	19.2048	6.06807	17.2084	24.4704	22.3953	3.8551	2.8375	26.584	1.76948	8.84813	28.5533	14.9797	3.69158	9.95675	21.5121	12.7676	14.6891	16.4632	16.9987	4.49811	14.9503	22.1671	2.01986	4.73204	18.1918	5.95615	5.63087	4.13149	18.1525	15.6635	4.17922	16.4554	20.0698	3.18588	12.8228	19.0523	9.63282	18.9642	2.29185	13.2999	8.5671	2.86756	5.25268
CCG27559	10.2013	16.2118	3.81249	40.4216	29.5426	2.07947	27.2442	8.4716	26.9191	21.119	30.4094	5.58909	2.70097	30.1943	2.54756	17.0684	30.949	13.4441	2.81116	16.8411	22.417	15.2125	18.3933	24.3712	18.9113	3.58845	17.9529	20.3601	2.28279	5.34995	17.9952	11.5821	6.73819	6.29231	20.8572	18.4009	6.56392	24.122	24.6136	3.74265	14.8153	27.6628	11.2675	26.1849	3.42819	16.4372	18.5195	3.40287	5.31028
CCG27560	15.8874	4.44238	20.3844	12.6922	5.21258	7.98145	8.84414	11.2107	6.26792	4.23442	10.7345	12.0779	8.77316	8.8919	7.42973	13.8124	7.10908	4.90107	29.3097	2.57272	6.2234	4.8063	5.72262	11.6799	4.16353	6.54742	2.10709	9.47088	5.92326	16.9679	7.52327	22.4186	15.0415	4.65226	31.2971	14.7578	12.2835	19.2598	6.70431	6.46009	5.19842	4.90651	5.02849	4.72514	19.5211	5.67596	9.93285	8.10718	23.7282
CCG27561	24.3183	6.99707	22.9682	15.6356	13.3882	18.9919	12.5986	17.3677	14.2106	10.3884	13.6331	20.9398	18.4334	12.7265	14.1815	24.39	8.42961	8.57189	26.541	2.16329	6.74475	6.46627	7.0147	13.1483	6.20166	14.3263	4.96094	13.0055	13.1851	30.1751	6.61002	19.1062	16.9646	4.24341	34.1205	19.8547	16.5259	21.38	7.5165	11.5883	6.9938	14.2067	8.43198	12.0078	21.4544	9.23744	9.24197	14.0389	27.4213
CCG27562	23.5838	9.89164	34.0418	22.3592	15.4755	13.2626	23.2645	13.1115	16.4549	12.5714	17.0182	13.7239	12.2193	29.2073	11.0979	20.4121	17.9758	12.2468	46.855	4.77379	13.6007	7.27184	13.6862	12.7382	12.0299	17.8897	7.03764	15.8041	10.3914	24.8982	14.9284	20.617	18.5844	7.54975	50.0629	17.6208	19.5364	22.8847	16.3104	11.6237	16.5358	19.5543	14.8748	18.7044	31.6307	12.1627	12.402	12.5112	52.3829
CCG27563	19.4623	11.6741	37.8792	22.7327	19.8195	8.20471	26.9622	8.33978	19.3132	14.9473	13.7032	10.1042	9.97103	33.8013	7.28309	13.5398	18.0767	14.7054	59.192	3.50879	17.447	11.3453	16.4767	22.7566	14.8044	14.3267	7.42385	14.5203	7.71121	14.4967	12.9828	27.2865	13.1438	10.5391	64.7624	17.0645	29.1179	14.9595	27.4309	8.54357	14.9393	23.421	17.4931	20.0491	38.9982	17.9794	16.2056	9.08639	75.9254
CCG26291	0	0	0	0	0	0	0	0	0	0	0	0	0	0	0	0	0	0	0	0	0	0	0	0	0	0	0	0	0	0	0	0	0	0	0	0	0	0	0	0	0	0	0	0	0	0	0	0	0
CCG26292	170.647	82.2268	90.8255	317.962	75.3745	86.7514	91.4742	54.6868	70.2915	56.3266	150.419	70.512	60.817	114.207	54.1946	137.668	91.2104	60.4244	82.6332	25.8844	110.652	32.9463	60.6831	140.239	97.1726	101.069	32.9772	141.82	62.6387	126.799	91.5075	206.599	92.8628	136	73.4209	204.941	171.506	188.023	55.6753	90.1622	63.6872	124.281	87.1483	108.328	62.7016	64.7381	224.154	107.526	58.2984
CCG26293	70.3973	107.387	12.2856	61.2374	104.72	7.17969	166.355	6.14239	106.256	71.7249	64.5814	10.9231	11.0248	178.764	12.4385	7.14373	115.87	55.4669	15.0981	33.811	133.131	46.546	62.0821	151.484	91.4118	11.7082	34.2178	81.6625	12.9816	19.591	109.192	36.3062	14.2948	56.1836	73.5353	81.3537	24.0898	88.7793	122.093	12.7161	75.0942	111.857	75.0099	116.022	11.9678	71.3603	63.657	7.31045	33.2059
CCG26294	101.336	131.765	9.04723	66.9001	138.409	11.1786	236.012	10.7697	121.579	104.549	76.1197	17.4474	14.8335	190.247	19.9619	11.6508	140.266	69.6077	7.86228	42.8193	139.641	48.524	103.207	109.119	108.045	11.1311	50.9902	87.2166	21.5776	33.6972	133.951	43.8323	18.9596	59.2946	50.9777	117.031	20.3978	130.11	152.557	18.5353	96.7616	141.48	102.949	152.46	2.44058	95.5423	60.8596	12.9271	22.3742
CCG26295	68.6329	111.227	10.6763	46.7402	119.852	6.86314	187.52	8.57697	100.76	71.3167	54.711	13.0763	12.1746	146.548	13.3078	7.486	120.261	71.3036	9.23477	35.0685	124.205	47.4166	83.3415	110.695	83.4317	9.54651	42.8702	65.7698	15.1427	22.4334	123.055	29.3873	14.1278	43.6495	55.509	58.7388	16.8888	76.3885	127.1	13.2675	78.8377	105.226	86.3209	108.956	5.53855	73.6679	45.3536	8.06323	16.0963
CCG26296	23.081	10.6555	0.96378	23.136	16.5581	0.611507	27.6191	1.83564	25.2131	12.517	12.8999	1.11013	0.994926	15.4363	0.702558	0.866297	14.3237	10.5048	1.06597	2.60654	19.7096	10.0886	14.1553	26.6615	17.5158	1.32184	7.78013	25.3406	0.523735	1.73885	18.5006	3.13704	1.50871	8.77708	3.64465	15.1396	1.58031	18.1071	21.2327	1.69245	10.4332	11.5846	22.3276	7.75417	0.742825	13.5046	16.6532	0.737341	2.30128
CCG26297	21.6491	10.5672	5.52233	7.45685	14.5493	0.322723	26.0737	1.84065	15.7226	13.4958	13.9587	1.01196	1.17369	14.3509	1.00639	1.3364	11.7513	5.31097	0	3.48486	11.2398	11.0175	9.64638	11.6236	11.2794	1.94918	2.85415	34.6818	0.291757	1.32091	15.8058	2.41969	0	13.2442	5.84735	15.6444	1.58462	17.7822	24.2168	1.41422	1.00593	12.7142	22.507	7.58567	0	10.4165	20.6218	0.434913	1.64826
CCG26298	39.0394	18.5262	2.48958	29.8817	19.2915	1.74588	36.852	3.3192	23.8158	8.51785	33.562	1.21657	1.05825	18.4847	2.49535	2.71114	15.8932	7.18288	4.13033	1.57105	27.0247	5.41846	27.9564	18.6316	13.0756	1.40597	3.43122	53.6066	1.57836	3.33475	21.7518	4.36337	2.64005	14.2528	5.2722	36.0477	4.28627	38.395	27.2935	3.18779	6.34888	10.4215	34.178	10.2593	1.34317	22.3617	30.8379	0.784269	1.48613
CCG26299	131.599	98.1043	125.453	202.674	99.5598	50.7526	87.3298	64.7286	101.469	125.863	141.438	55.9901	51.593	139.576	32.135	83.4181	121.863	95.1267	85.7018	76.716	136.102	107.921	96.3404	113.907	120.923	115.266	86.3181	165.621	28.3587	96.7302	122.634	147.991	95.9667	120.494	90.2712	114.432	143.994	134.018	110.852	59.9778	90.9837	115.599	114.196	182.864	94.7161	121.196	148.93	79.163	131.228
CCG26300	103.467	140.585	139.671	92.9687	124.378	30.3172	88.4082	44.3368	118.413	138.16	91.9035	33.5844	22.9706	147.119	17.7266	58.5467	127.116	111.049	121.991	86.3903	143.267	100.324	100.274	121.586	131.48	62.1319	76.9614	78.7096	13.2941	78.9603	123.402	100.735	70.1378	64.4047	101.528	88.0449	140.592	96.6559	118.083	29.2393	94.9022	142.339	110.409	201.944	104.062	145.666	72.6923	51.1578	176.014
CCG26301	24.0606	25.7185	130.735	93.9923	39.7854	19.7563	34.3768	31.339	25.6264	27.109	21.4519	29.168	23.2953	36.6705	16.6055	45.7629	34.9702	15.5789	63.6814	7.33337	39.0625	19.1609	28.4718	80.5453	18.6495	29.1598	17.4724	25.3205	15.9071	44.7776	29.6007	76.8408	41.451	49.8563	90.0492	18.8439	110.042	17.9937	24.3221	34.9005	17.7043	30.1825	33.9922	37.9119	53.0075	29.6061	50.3234	31.2003	192.66
CCG26302	0	0	0	0	0	0	0	0	0	0	0	0	0	0	0	0	0	0	0	0	0	0	0	0	0	0	0	0	0	0	0	0	0	0	0	0	0	0	0	0	0	0	0	0	0	0	0	0	0
CCG26303	2078.85	1005.95	908.759	0	1940.43	2437.89	1855.44	5788.72	1136.78	2171.53	3091.92	3922.69	4491.36	2388.37	3853.78	2035.12	2353.31	1054.32	1100.84	782.835	1839.85	627.897	2786.08	944.586	1717.25	6231.89	805.169	7206.65	2892.9	1970.82	1521.07	0	2029.35	0	763.686	678.047	960.284	532.933	2192.88	2035.42	1082.55	2040.94	1547.1	3091.04	1089.54	1969.38	0	1931.24	809.409
CCG26304	556.652	315.581	313.683	395.308	492.07	271.768	696.252	182.823	441.707	323.526	385.543	233.53	219.464	741.036	257.904	251.305	559.972	387.594	302.47	176.27	481.521	298.521	534.74	296.093	365.089	213.693	308.038	409.851	258.376	280.851	420.664	635.034	223.625	143.373	326.461	512.023	235.585	445.143	507.389	189.306	359.334	609.442	436.69	692.918	211.363	386.005	239.335	233.699	356.207
CCG27289	41.5215	31.0027	80.9718	55.2481	31.4502	46.5736	57.4513	52.8575	23.4169	19.7063	42.9159	44.8219	42.9878	36.4215	42.0647	50.3293	33.6826	20.6799	81.7538	8.48086	33.0522	10.4813	38.2318	45.26	24.3127	62.5204	12.0396	58.1345	41.6077	71.4926	25.7112	81.734	45.9613	53.9619	87.1604	37.7907	48.2048	27.7872	35.1152	42.5048	25.7046	47.5378	39.1103	34.6138	66.707	30.1784	82.5007	44.2418	86.6428
CCG27422	22.7435	10.8432	16.1497	16.8336	10.3627	18.2796	15.9082	27.9531	10.0671	11.6326	21.3895	21.7371	20.9557	15.9879	9.19083	22.0094	13.934	9.99111	21.6226	5.00624	12.4945	10.2775	13.1506	14.5777	13.7234	26.4812	6.2479	23.4588	13.1128	28.8431	13.9993	25.4248	24.0362	15.1684	7.20009	18.6691	37.0731	16.8061	11.1822	23.8716	8.67049	15.7742	17.8276	15.373	7.94879	10.7903	17.6509	34.5415	16.9131
CCG26595	301.345	84.8245	211.023	117.225	125.784	331.006	281.066	311.402	129.157	96.9711	245.577	336.724	424.349	249.083	333.851	252.456	173.223	91.5859	215.245	38.6977	110.986	50.6388	140.604	209.893	99.4648	282.96	53.9419	208.282	391.104	311.963	117.808	392.736	317.368	177.49	242.54	190.831	204.947	189.148	114.421	235.379	93.9622	245.527	135.41	228.426	165.424	110.356	255.673	268.918	126.614
CCG26596	204.708	77.3834	181.273	106.878	112.538	284.09	310.539	254.593	119.22	91.3895	134.006	249.591	241.886	221.147	276.733	219.596	177.485	71.3388	176.722	34.0469	97.7812	42.3184	135.717	194.565	83.6686	220.779	50.1624	169.919	317.017	256.987	106.963	348.294	219.679	154.727	219.803	156.502	181.516	137.471	124.181	211.103	81.9095	254.526	121.222	230.87	153.894	92.9977	207.339	225.243	105.965
CCG26597	360.794	60.6856	379.908	215.231	97.5156	462.593	252.117	399.337	109.177	93.0859	214.731	459.465	477.946	210.455	408.51	503.081	156.142	67.3963	270.005	26.2216	93.8026	32.2989	124.923	269.787	88.9123	474.705	38.8611	261.341	497.185	489.144	100.599	721.854	510.668	492.383	312.7	321.486	288.716	228.618	114.79	436.796	68.1213	252.007	99.0363	214.891	323.197	86.1092	399.904	448.407	371.77
CCG26598	2897.47	2827.69	721.238	0	3639.43	3776.54	6199.52	6846.46	2634.96	5471.12	1832.79	7714.98	8351.18	6554.62	7804.82	5019.73	5463.78	3014.99	510.536	1019.51	3024.01	523.248	4110.72	580.246	2028.71	4280.86	1441.35	2318.4	7709.33	2061.9	3259.43	0	6399.07	0	412.39	920.207	380.802	1325	1117.52	6191.23	3058.48	5404.27	3560.4	6073.1	731.549	3290.95	0	6661.65	706.08
CCG26599	1706.19	2398.41	666.721	645.755	1499.39	384.867	1593.34	483.956	1497.48	2333.62	1792.62	263.357	200.941	3166.82	273.551	693.338	1801.04	1479.52	1736	2478.82	2575.8	2008.01	1407.72	850.664	2295.03	514.584	2410.83	1959.01	209.585	1177.11	1699.03	190.86	463.162	169.07	680.467	1934.64	820.525	1913.04	2128.51	275.32	2113.86	1532.69	1316.81	1979.21	1172.05	1679.13	267.188	566.792	891.063
CCG26600	193.615	170.648	479.294	199.715	188.581	215.902	258.502	255.478	170.227	222.914	256.973	241.453	257.38	312.299	207.908	284.016	269.313	170.348	436.46	88.2949	200.552	137.91	186.215	438.447	155.942	309.349	127.44	236.291	237.862	288.734	177.659	393.402	337.592	280.673	527.439	189.645	453.268	175.221	150.39	236.577	156.403	287.571	232.234	327.875	352.897	201.356	185.375	277.167	579.866
CCG26601	326.383	205.711	587.119	357.554	266.1	407.368	396.516	470.062	211.714	310.922	487.606	408.729	437.984	483.703	398.61	531.175	449.092	186.185	670.393	111.929	292.809	164.477	271.973	583.547	217.23	667.283	150.718	430.265	436.835	487.958	250.114	575.221	517.305	432.402	670.215	306.859	629.5	292.01	247.939	420.117	239.645	418.063	326.736	429.348	500.955	220.945	327.832	503.558	812.005
CCG26602	365.311	326.114	410.033	777.288	402.795	696.045	735.851	1277.01	365.168	601.238	548.013	1024.37	1435.39	806.212	991.385	657.055	785.335	296.972	525.496	223.156	436.413	315.574	407.116	426.198	477.935	1197.94	287.046	703.495	955.464	622.921	445.772	1272.27	862.729	1170.53	512.27	269.515	526.661	245.975	466.173	663.37	453.673	641.616	666.099	669.029	471.704	373.753	1046.86	731.275	569.825
CCG26603	186.609	110.352	307.895	249.383	155.278	288.975	309.12	308.336	138.464	124.466	229.227	321.9	355.731	270.72	271.4	308.294	209.42	103.157	288.053	40.6125	133.187	70.3711	174	422.733	136.988	348.612	76.8939	206.274	322.058	324.178	138.656	382.532	271.023	313.209	482.406	170.903	269.168	147.676	130.959	292.928	124.821	281.419	218.894	281.109	302.505	125.843	274.61	297.034	214.198
CCG26604	168.499	93.0153	280.218	164.165	96.1119	247.569	156.087	326.368	124.031	81.5254	204.782	240.564	222.695	177.981	225.488	316.189	132.51	100.627	273.034	45.3105	115.857	74.6795	108.298	299.438	74.1621	245.316	68.3086	148.181	252.483	321.301	82.4142	395.016	306.363	253.905	312.689	183.409	229.919	183.553	80.5749	250.758	108.684	201.287	143.025	203.915	234.831	127.845	153.769	334.983	241.238
CCG26605	116.413	78.6538	262.142	133.232	109.918	196.602	156.3	244.4	135.154	92.0252	143.017	185.324	201.97	156.078	177.819	236.478	149.596	92.1944	319.229	48.5697	118.753	68.747	114.309	296.907	81.3792	254.429	60.8808	109.467	208.781	257.58	93.0036	266.165	222.622	192.657	327.081	130.078	256.001	109.612	77.2721	190.746	99.7978	208.209	124.268	223.527	259.419	123.695	104.322	246.437	215.89
CCG26606	148.545	80.6947	226.165	137.387	108.614	303.595	169.127	324.289	116.404	92.5076	168.605	290.648	271.283	156.741	294.141	355.543	170.335	79.1818	262.084	34.8486	134.878	62.6451	160.982	278.731	88.0377	303.222	57.429	101.793	318.864	362.217	93.02	424.105	309.397	226.279	283.596	157.919	222.135	154.849	89.8957	301.036	94.5571	198.279	135.688	185.849	253.52	101.459	172.108	399.566	163.627
CCG26607	195.551	72.7855	268.892	168.341	117.888	353.339	215.306	415.599	108.681	76.3646	213.724	326.284	305.201	142.99	336.891	374.188	133.216	73.4852	300.906	40.9221	111.012	67.1774	120.275	317.286	96.0163	385.682	53.937	132.094	373.2	430.561	85.3283	538.093	380.084	275.767	329.588	172.475	284.744	179.676	99.5305	332.138	96.2573	156.371	122.108	149.049	304.302	91.4612	270.261	434.697	175.907
CCG26608	186.921	99.2204	319.872	171.576	136.035	332.704	247.688	402.189	112.534	101.661	228.073	338.626	355.322	156.382	349.009	344.614	132.265	92.5536	343.616	51.6484	103.923	66.7316	157.863	365.087	115.134	453.097	57.0478	182.806	397.973	394.985	101.348	432.379	398.526	297.136	422.578	159.854	346.031	158.178	100.704	343.626	112.704	182.384	118.653	154.327	382.627	104.876	257.417	406.851	198.117
CCG26609	197.076	79.8969	292.537	123.424	112.277	543.049	237.81	597.859	113.093	71.2041	179.584	453.899	438.144	154.886	493.458	472.346	114.429	83.7729	299.344	39.0273	93.9075	61.5329	139.387	334.273	95.8419	425.161	50.3305	160.395	580.128	565.608	100.913	430.407	426.984	245.976	369.73	188.326	283.603	173.656	107.191	502.441	101.926	161.044	113.598	131.609	354.11	92.019	242.122	553.829	148.141
CCG26610	111.731	89.517	318.941	63.7094	108.371	225.132	316.094	280.577	139.818	89.7507	83.3844	221.23	212.109	165.965	231.62	220.49	119.269	93.3465	278.739	45.7274	94.8382	69.1258	188.55	388.31	101.629	296.123	55.131	121.575	257.155	266.302	106.263	236.625	259.702	103.201	406.315	105.042	285.204	98.4487	132.646	229.707	106.471	169.821	119.865	152.788	343.718	103.683	123.902	255.871	123.474
CCG26611	142.72	64.3172	299.756	43.4608	86.755	306.282	242.219	398.017	113.721	68.9997	94.3315	300.352	324.584	152.914	302.54	268.275	98.2563	73.2708	289.295	32.3945	91.6299	49.4348	126.576	413.335	92.5466	353.323	45.9038	154.226	356.901	348.836	111.945	294.549	316.253	193.656	410.903	114.777	308.635	105.021	100.721	291.879	101.078	126.887	94.9965	115.636	333.669	74.9822	171.547	313.514	116.373
CCG26612	98.8589	63.6394	541.075	0	199.824	32.293	364.325	46.0457	209.769	67.5223	73.7183	47.8178	75.8496	376.097	50.3518	75.2206	190.537	147.622	674.845	29.0591	164.019	83.5196	327.498	807.711	194.828	97.5215	31.7331	70.8246	58.3889	85.914	180.358	0	109.872	3.56256	755.767	77.306	541.76	54.6293	201.936	64.86	125.821	192.764	174.508	284.645	695.64	86.8595	0	58.0255	247.397
CCG27310	4.26823	3.99129	589.767	30.115	4.10288	36.9623	6.5723	76.3679	3.89202	3.29375	3.5284	44.397	48.3637	7.14782	33.5091	118.261	5.51976	2.31461	435.09	1.82251	7.67432	1.48414	5.16497	86.3429	1.68539	101.055	2.65362	2.99213	33.7463	224.812	5.43824	141.224	128.885	119.128	110.217	4.94943	745.576	2.81438	3.78187	66.1333	4.20863	12.4926	3.4073	11.6535	736.883	4.62614	48.0055	92.6482	289.202
CCG27311	228.278	204.669	850.588	147.545	261.422	348.115	511.81	720.521	243.705	190.524	230.403	533.434	631.969	530.729	395.799	419.883	189.593	146.052	587.337	81.4743	275.031	176.747	330.206	659.659	164.546	715.305	109.084	275.86	410.941	462.119	237.86	993.742	568.196	543.13	610.21	184.878	747.482	148.052	250.007	431.475	187.964	397.993	307.083	565.173	635.453	269.258	637.161	461.341	485.162
CCG27312	469.811	428.291	1844.94	146.58	729.545	608.321	933.418	837.17	496.801	380.857	303.676	645.885	846.752	993.794	421.619	861.843	951.397	350.598	1452.47	154.734	607.94	147.085	709.915	1814.83	495.355	980.669	135.231	359.329	482.814	935.152	802.592	926.886	1127.37	1125.47	1397.4	252.458	2076.55	330.955	474.169	876.469	452.781	1332.11	558.74	1303	2104.48	520.405	1029.75	893.483	1310.72
CCG27313	244.71	424.666	1529.33	90.0951	824.94	287.831	1071.91	484.141	586.495	420.579	206.99	327.693	438.93	955.019	220.274	497.672	1061.93	330.19	1402.56	174.414	699.975	175.992	823.303	1580.4	493.014	677.339	147.472	238.286	263.785	473.092	738.35	542.437	755.047	461.035	1199.83	153.552	1911.97	198.401	497.745	441.869	500.017	1608.32	501.736	1639.32	1929.13	580.184	486.895	537.206	1321.68
CCG27314	324.932	361.197	1920.56	88.3271	960.306	214.74	941.72	298.453	681.314	505.743	171.636	211.963	338.474	1159.83	151.033	332.253	989.177	494.35	1833.27	177.958	718.333	156.996	736.032	2027.18	640.129	774.462	136.356	352.923	189.049	379.573	1084.49	505.976	490.883	581.679	1467.52	139.273	2501.68	201.784	661.603	306.056	496.925	1623.61	423.806	1578.59	2503.97	435.734	556.373	342.666	1793.25
CCG27315	105.3	52.143	679.144	104.159	58.4736	311.558	84.2569	279.184	65.7418	60.8569	135.744	336.483	357.649	105.053	332.109	300.171	93.2241	19.9574	426.698	14.2858	50.556	29.4257	50.3717	408.55	75.4127	302.571	20.1504	107.598	343.259	247.28	40.9226	470.17	338.09	455.362	507.376	76.4047	411.411	78.9704	42.0535	321.032	29.553	137.014	95.2321	168.44	533.332	68.4572	500.691	318.837	356.985
CCG26326	235.588	172.642	493.418	58.013	252.726	313.47	345.82	468.822	223.62	117.503	206.806	343.532	384.163	200.549	259.907	425.687	228.691	136.351	654.823	63.6534	186.484	64.235	222.345	273.91	90.4223	541.484	55.2224	171.587	276.168	478.363	143.002	465.348	592.075	210.527	283.629	152.403	532.573	123.273	98.2969	362.648	117.389	264.841	230.956	297.129	411.785	175.566	184.355	434.536	876.434
CCG26327	82.153	153.571	367.467	36.5222	189.384	112.484	243.073	164.342	171.383	104.46	93.6967	123.287	129.271	166.172	94.7642	175.654	209.151	114.994	359.719	53.0233	140.183	64.4164	167.187	222.432	83.0604	233.284	72.8747	80.4713	104.62	172.705	116.822	208.231	231.024	153.542	226.297	59.0378	316.173	54.8938	100.137	145.458	93.8523	244.958	196.026	293.495	302.377	173.843	136.137	171.527	494.693
CCG26328	159.89	149.945	74.0415	66.9692	138.134	90.2598	224.559	72.9225	120.092	121.376	132.741	73.5016	57.3204	227.538	91.1521	71.076	164.544	132.774	70.8048	74.9135	164.541	104.561	124.99	86.7039	147.125	90.9287	123.922	114.239	63.0159	101.432	148.256	129.153	80.9099	51.649	82.496	154.082	89.4252	133.649	167.615	55.0825	116.162	166.898	158.044	163.853	62.5295	147.954	116.933	56.2894	64.0405
CCG26329	121.096	134.393	90.7394	41.6596	156.121	60.3105	240.651	36.3248	143.323	126.452	93.1018	54.3555	37.2112	273.009	65.9728	41.223	190.794	120.76	95.6442	71.1652	192.562	101.581	141.772	121.676	154.02	81.6163	96.4891	70.5694	42.1569	71.4938	139.76	94.0091	60.7993	34.6053	113.891	100.527	128.624	104.154	193.243	34.8867	138.272	208.367	167.368	218.369	88.7082	144.876	67.0655	34.1078	74.1072
CCG26330	217.938	76.9649	397.598	262.734	80.0963	417.167	151.177	454.212	99.5297	82.533	227.274	385.091	357.336	150.61	411.646	508.182	137.122	52.5752	412.608	26.5543	95.5286	38.5516	100.429	206.16	52.4186	310.99	47.2143	158.826	417.327	529.996	75.4165	676.713	403.417	347.167	266.48	206.493	371.218	154.241	60.7212	373.575	60.9274	178.067	157.151	162.476	287.568	109.9	356.235	482.228	674.35
CCG26331	103.663	52.6444	243.478	125.416	64.4671	123.052	166.829	130.506	111.364	59.8656	91.8495	124.504	131.738	134.45	118.585	178.003	101.398	47.7314	352.548	24.7918	95.6404	33.7711	89.963	160.442	51.5366	220.376	34.8083	82.9348	126.873	186.584	64.9504	316.274	205.096	129.238	190.341	88.5384	291.398	83.982	61.891	122.38	62.5424	152.502	91.8734	158.835	240.279	81.6065	132.785	155.377	532.691
CCG26332	0	0	0	0	0	0	0	0	0	0	0	0	0	0	0	0	0	0	0	0	0	0	0	0	0	0	0	0	0	0	0	0	0	0	0	0	0	0	0	0	0	0	0	0	0	0	0	0	0
CCG26333	173.371	68.4156	132.748	139.258	81.9632	183.456	113.564	194.684	75.3474	91.3562	165.447	176.639	164.938	187.074	159.329	213.053	134.337	60.0889	174.721	33.5083	137.616	62.9848	78.9731	158.707	68.1721	175.501	55.8024	130.601	159.793	218.254	80.789	314.838	192.482	177.631	177.388	138.839	135.912	147.135	75.2894	194.319	73.7035	150.593	140.858	163.019	167.878	91.9549	125.259	191.529	127.106
CCG26334	155.605	126.362	135.593	147.502	138.205	106.732	219.581	105.041	128.736	138.269	133.631	108.282	113.12	265.678	99.0761	132.98	195.531	106.061	158.179	61.6074	180.402	113.385	138.55	160.358	97.9525	144.122	94.0297	113.237	111.12	143.77	115.76	247.004	151.306	110.157	180.6	119.266	139.742	129.219	128.519	116.564	125.003	211.805	202.803	216.448	142.152	129.842	103.53	127.649	110.25
CCG26335	185.82	119.417	178.898	141.319	146.067	163.029	238.431	172.337	168.439	146.577	136.568	145.353	161.917	287.047	143.413	171.528	188.476	125.498	172.378	55.3748	170.584	125.608	151.66	184.354	113.193	176.826	89.0766	142.12	167.678	196.805	133.256	312.408	186.16	132.713	246.678	119.289	172.782	159.231	167.786	177.242	139.714	214.398	207.412	218.245	167.215	131.099	158.93	180.518	130.337
CCG26336	370.467	160.868	203.747	497.86	216.762	410.203	375.996	404.942	204.83	216.605	296.892	428.362	409.488	386.022	409.325	445.328	253.776	153.848	160.794	51.8389	235.397	124.29	237.089	237.619	144.763	372.356	97.9486	237.866	439.37	500.431	184.969	854.382	426.009	392.356	306.153	290.104	199.741	346.217	195.918	447.593	174.838	276.908	267.563	266.511	181.362	173.59	513.103	462.741	137.433
CCG26337	113.679	68.8117	195.307	97.1903	87.5062	155.587	205.863	141.232	109.269	88.0989	83.8211	136.225	148.023	178.378	134.908	162.427	116.727	68.1575	175.126	25.2938	105.734	50.7529	98.593	217.058	65.9593	194.164	42.4614	94.8007	154.127	176.742	87.3822	284.797	168.479	139.909	264.928	88.8655	193.74	104.932	94.7085	168.889	85.4378	144.703	122.898	146.452	170.18	79.6075	158.226	158.618	135.238
CCG26338	147.143	111.351	451.112	176.53	172.195	336.831	146.832	445.107	200.36	201.462	234.771	291.709	372.313	221.04	255.614	383.399	463.1	93.802	506.293	47.7706	174.515	46.8497	185.666	203.344	88.7138	344.321	55.0409	269.094	264.647	433.564	114.035	365.646	311.928	335.95	156.222	169.294	498.987	109.128	90.6692	365.726	96.3562	747.722	208.689	841.639	322.067	195.492	258.173	365.641	493.571
CCG26339	38.9333	31.4767	100.606	30.4091	37.5113	80.3032	64.6969	58.1566	48.6396	34.7445	62.4678	84.4379	74.7918	56.1603	80.8592	48.8354	71.4665	24.7657	110.949	13.1609	40.3558	20.9908	51.0906	73.5062	24.5986	114.711	16.4974	61.2918	65.7385	85.2969	35.2224	63.0148	92.5658	90.5372	102.173	44.3814	140.087	33.0553	25.5479	57.5467	26.9674	101.013	57.5906	110.255	132.647	47.6498	114.078	43.3525	78.2045
CCG26340	694.256	293.112	1813.03	739.709	525.753	678.338	718.163	784.862	482.654	291.127	555.493	747.279	947.423	531.332	523.231	1090.85	468.127	302.159	1677.96	169.061	344.854	173.719	522.723	580.05	400.057	884.816	117.468	349.478	570.471	846.658	382.865	1101.97	931.237	1449.73	750.289	483.887	1541.72	576.214	288.132	822.858	389.842	540.571	619.652	595.328	1219.57	386.987	2163.53	1090.91	2227.37
CCG26341	104.617	102.808	1021.12	134.123	117.1	142.706	232.49	210.079	206.795	67.6239	106.525	183.079	252.742	92.0041	122.334	214.785	112.842	70.2632	1221.11	48.2108	115.674	63.4522	191.691	258.53	91.4781	280.936	35.6331	89.3506	150.228	206.762	88.8409	195.746	280.343	245.971	369.08	108.655	923.942	135.831	79.5851	193.322	134.751	170.043	218.904	160.614	836.804	144.691	296.788	226.215	1702.41
CCG26342	168.543	115.937	1222.63	273.418	136.17	292.92	295.371	527.871	227.493	93.8033	137.657	339.758	476.656	124.838	234.446	399.768	118.769	91.6167	1395.42	53.1825	140.82	75.6698	220.612	268.716	126.849	427.701	42.8384	150.046	278.392	435.74	105.083	546.955	407.105	811.773	391.845	176.589	1083.2	204.414	123.191	334.153	170.538	177.703	250.703	158.031	954.842	174.63	980.989	430.235	1815.82
CCG26343	215.226	107.974	1548.77	405.319	171.551	295.68	356.913	454.167	251.806	89.2085	140.985	369.564	463.347	151.679	259.778	463.812	123.203	90.4449	1608.98	61.5446	135.997	83.0105	211.994	333.497	115.048	404.035	34.084	159.911	306.395	386.444	124.144	594.843	432.956	784.537	497.528	202.758	1247.35	231.282	123.595	387.26	168.516	204.93	219.663	178.583	1182.21	158.244	924.188	524.324	2150.75
CCG26344	363.975	197.829	1862.59	567.829	279.051	519.077	661.187	848.983	449.618	201.078	213.341	648.447	875.786	276.371	485.49	630.9	245.653	181.843	1928.03	102.575	254.808	130.691	408.759	425.023	220.153	653.226	85.7427	283.776	567.897	553.903	231.735	857.383	662.608	1033.58	590.199	275.254	1446.88	276.756	236.072	673.754	305.857	393.002	411.459	358.227	1449.04	265.813	1209.71	747.366	2552.07
CCG27751	0	0	0	0	0	0	16.3037	0	0	0	0	3.90211	0	0	0	0	0	0	0	0	0	0	0	0	0	0	0	0	0	0	0	0	5.64525	0	0	6.70274	0	0	0	0	0	0	0	0	0	0	0	0	0
CCG27752	15.8226	16.3824	0	0	16.718	4.50291	31.464	25.6823	17.55	0	0	4.70659	11.4635	34.3261	6.31891	4.66164	0	12.3505	0	0	26.138	0	28.8417	3.60405	2.24828	21.7573	29.204	11.8509	3.25668	5.89773	13.9286	17.556	14.98	3.57668	0	9.70153	8.844	14.3644	2.81578	9.8662	14.0356	0	30.8527	21.1684	0	13.8419	2.80716	10.9229	0
CCG27753	14.3249	0	0	0	0	0	0	0	0	0	0	9.37444	4.07724	0	3.49606	4.64246	0	0	0	0	0	0	0	0	0	16.2508	0	4.91754	4.05409	0	0	0	6.78108	0	0	0	0	0	0	0	0	0	0	0	0	0	0	18.1299	0
CCG27754	0	0	0	0	0	0	0	0	0	0	0.419525	0	0	0	0	0	0	0	0	1.57105	0	0	0	0	0	0	0	0	0	0	0	0	0	0	3.95415	0	0	0	0	0	0	2.0843	0	0	0	0	0	0	0
CCG27755	0	0	0	0	0	0	0	0	0	0	11.0703	0	0	0	0	0	0	0	0	12.383	0	0	0	0	0	0	0	0	0	0	0	0	0	0	4.9686	0	0	0	3.42958	0	0	5.71427	0	0	0.920603	0	0	0	0
CCG27756	0	0	0	0	0	0	0	0	0	0	6.17568	0	0	0	0	0	0	0	0	11.0882	0	0	0	0	0	0	0	0	0	0	0	0	0	0	2.3921	0	0	0	4.58651	0	0	14.0802	0	0	1.35427	0	0	0	0
CCG27757	0	0	0	0	0	0	0	0	0	0	11.6144	0	0	0	0	0	0	0	0	11.7949	0	0	0	0	0	0	0	0	0	0	0	0	0	0	0	0	0	0	0	0	0	14.9148	0	0	0	0	0	0	0
CCG27758	0	0	0	0	0	0	0	0	0	0	9.55121	0	0	0	0	0	0	0	0	17.8838	0	0	0	0	0	0	0	0	0	0	0	0	0	0	2.44628	0	0	0	5.51591	0	0	7.22108	0	0	1.16336	0	0	0	0
CCG27759	0	0	0	0	0	0	0	0	0	0	7.85782	0	0	0	0	0	0	0	0	4.77181	0	0	0	0	0	0	0	0	0	0	0	0	0	0	0	0	0	0	0	0	0	0	0	0	0	0	0	0	0
CCG27760	0	0	0	0	0	0	0	0	0.243589	0	12.6153	0	0.909199	0	0	0	0	0	0	13.4977	0	0	0	0	0	6.19071	0	0	0	0.102324	0	0	0	0.165478	0	0	0	0	0.390823	0	0	0.671527	0	0	0	0	0.194813	0	0
CCG27761	0	0	0	0	0	0	0	0	0	0	20.2963	0	0	0	0	0	0	0	0	31.3938	0	0	0	0	0	0	0	0	0	0.75155	0	1.37672	0	0.405135	0	0	6.01064	0	4.78421	0	0	0	0	0	0	0	1.90782	0	0
CCG27762	0	0	0	0	0	0	0	0	0	0	0	0	0	0	0	0	0	0	0	0	0	0	0	0	0	0	0	0	0	0	0	0	0	0	0	0	0	0	0	0	0	0	0	0	0	0	0	0	0
CCG27763	35.2929	2.6358	0	0	1.92127	3.6224	5.53688	14.4622	4.94138	3.02967	9.92304	9.84426	8.23382	6.90348	5.0833	9.37524	0	4.96775	0	3.91158	2.10269	0	3.86699	0	3.61729	4.81328	1.06788	2.78061	5.23972	0	8.40375	0	6.02541	0	0	11.0563	0	22.0606	0	7.14325	1.1291	0	3.54567	1.06432	0	3.34056	0	16.1095	0
CCG27764	0	0	0	0	0	0	0	0	0	0	0	0	0	0	0	0	0	0	0	0	0	0	0	0	0	0	0	0	0	0	0	0	0	0	0	0	0	0	0	0	0	0	0	0	0	0	0	0	0
CCG27611	0	0	0	0	0	0	0	0	6.21025	0	0	0	9.50104	0	0	0	0	0	0	0	0	4.37021	0	0	0	0	0	0	0	0	0	0	0	0	0	0	0	0	0.926878	0	0	2.12347	0	3.91953	0	0	0	0	0
CCG27612	0	0	0	15.5253	0	0	0	0	4.58286	0	0	0	14.051	0	0	0	0	0	0	0	0	3.82312	0	0	0	0	0	0	0	0	0	0	0	0.148251	2.53631	0	0	0	1.40055	0	0	1.0027	0	0.987095	9.8217	0	0	0	0.57195
CCG27613	104.541	56.0303	24.7059	311.365	40.8413	35.6139	75.6641	65.8778	39.3903	0	137.387	35.2126	28.8799	58.0886	21.7616	69.7527	0	42.2406	59.2054	36.3782	67.0466	0	47.2662	0	31.2383	34.8811	31.213	69.6637	41.7686	0	57.0662	0	53.8537	0	17.44	117.515	0	110.259	0	48.5067	42.0031	0	81.2602	53.7334	31.1017	57.6969	0	57.0745	63.9079
CCG26989	980.98	1052.5	464.319	129.994	1460.47	330.419	1365.41	430.275	1298.7	547.862	571.873	320.124	373.948	1056.82	254.494	361.413	873.745	1343.48	1363.04	484.231	895.489	698.219	1036.59	322.71	681.721	375.764	297.081	647.715	285.479	379.826	878.778	527.595	346.662	1441.67	279.28	529.622	1669.9	977.017	1111.99	348.217	1237.58	921.989	1585.38	986.19	386.812	880.281	2060.07	415.622	2222.58
CCG26990	408.697	69.3188	3808.55	104.523	227.456	1507.37	427.153	1770.56	108.365	103.295	216.897	1204.76	2235.38	237.933	1583.18	2051.56	175.642	122.221	2356.53	25.1312	61.9632	17.7205	168.944	1968.06	90.9477	1853.9	129.169	285.635	1423.21	1353.12	154.859	1438.78	1790.71	286.657	1499.79	215.501	3113.17	149.114	190.94	1439.17	54.3588	465.226	39.6378	246.534	3088.27	49.4115	692.263	2158.76	3762.78
CCG26991	264.996	76.9512	3205.97	92.5036	213.371	1515.27	511.283	1784.66	130.177	104.673	186.11	1149.49	2080.44	233.954	1460.02	1997.81	170.181	96.7848	1993.22	28.4058	73.7264	22.9257	221.706	1649.07	98.3086	2339.7	160.268	286.603	1439.92	1512.03	134.385	1655.17	1831.74	184.747	1248.86	187.393	2708.83	127.839	197.728	1368.23	57.645	603.832	44.7349	312.441	2491.37	79.72	678.914	2072.32	3126.75
CCG26992	336.602	87.0628	3352.99	239.729	255.38	2288.14	751.43	3279.13	175.559	149.218	223.471	1613.73	3295.7	320.574	2021.66	2939.98	281.527	129.267	2087.77	39.78	102.767	26.5517	321.243	1397.88	113.858	2613.26	246.642	320.643	2169.02	2235.6	195.493	2493.78	2452.06	475.156	1298.28	252.978	2468.87	156.764	250.069	1976.04	92.811	808.489	62.7677	406.567	2670.78	86.5231	1101.56	3384.03	3319.84
CCG26993	295.904	72.0727	3989.82	190.416	287.05	1723.16	726.716	2179.28	139.285	108.027	196.959	1192.84	2455.61	253.703	1541.81	2220.97	221.212	139.966	2578.74	35.082	80.0336	21.6416	290.652	1683.86	124.627	2401.97	211.173	341.146	1693.21	1614.77	171.577	1931.36	1940.42	472.685	1609.46	182.958	3015.38	123.401	202.662	1517.27	76.5672	698.716	56.0382	364.595	3199.8	87.4461	967.974	2542.38	4066.48
CCG26994	190.002	87.4571	4343.21	95.6661	270.893	1422.57	814.435	2130.64	139.962	95.3644	161.85	1232.46	2502.61	242.315	1515.48	1693.95	253.964	120.581	2912.72	27.9251	94.1615	14.9576	329.524	1830.87	112.394	2772.28	210.344	295.702	1577.89	1264.4	173.319	1385.65	1910.65	368.652	1737.94	142.458	3353.42	76.7006	186.704	1348.7	69.6155	722.649	54.2212	390.618	3611.59	86.9025	815.797	1968.74	4494.28
CCG26995	500.814	94.1801	3269.49	208.457	345.978	2256.08	717.063	3102.67	141.704	188.08	262.444	1808.44	3298.49	298.795	2177.15	2487.59	255.932	218.183	2176.1	35.2194	75.3308	30.9002	262.123	1285.19	121.108	2325.66	221.855	346.253	2173.62	1843.4	228.769	2101.57	2041.02	524.134	1305.39	189.854	2460.55	140.037	253.654	1812.76	81.4373	742.074	61.9172	440.11	2831.39	86.6456	1176.15	3254.95	3176.92
CCG26996	217.914	50.7219	2547.12	208.974	206.376	1976.05	551.436	2299.71	108.028	112.725	103.605	1341.68	2247.44	210.788	1656.78	1861.96	203.651	147.505	1816.93	20.3826	62.8571	15.4163	206.734	1065.23	86.9702	1228.78	140.578	112.501	1462.4	1159.8	147.846	1557.37	1269.01	351.416	1054.81	118.555	2055.28	67.2244	141.02	1356.04	53.468	620.294	44.8121	345.212	2385.55	62.5025	822.265	2536.7	2343.81
CCG26997	113.63	46.9493	1537.93	83.6264	120.095	817.066	406.856	1018.92	95.0748	59.9834	78.1564	671.757	1026.18	132.413	769.311	879.987	156.438	67.2365	1061.82	24.0879	51.5159	22.4817	178.011	620.483	77.2463	1029.46	219.77	97.2688	744.391	564.666	95.8356	672.319	816.095	185.887	688.841	68.0431	1173.76	42.7796	103.944	667.77	46.0551	476.441	47.7779	272.456	1497.84	60.9035	377.718	1123.67	1036.4
CCG26998	109.806	20.0498	1487.8	112.244	58.9456	807.856	179.501	1087.79	59.8719	31.496	72.4362	607.27	835.976	81.9785	725.37	828.347	83.5195	46.9835	1018.88	13.8854	32.7889	10.9748	100.208	698.936	38.9807	1192.71	76.0861	106.16	594.287	608.229	55.6385	863.85	839.381	233.641	729.954	63.819	1168.52	39.0888	50.3994	523.948	31.349	286.687	22.8129	148.156	1456.36	33.0339	496.94	1043.27	1002.94
CCG26999	541.67	110.01	10561.4	785.435	242.137	13691.1	1292.05	30197.4	427.497	203.311	1001.84	15575.9	27847.1	497.167	18829.2	9949.63	702.847	175.628	7220.83	70.4249	271.884	77.2838	812.679	2866.24	444.044	31927.9	552.32	2144.24	14978.2	9539.93	360.682	9301.47	6462.34	35023.7	8105.24	287.414	3173.22	151.308	274.356	10995.4	184.805	1713.64	300.324	1104.44	10197.4	204.125	54119.3	10968.8	6504.39
CCG27000	49.6126	55.6728	1658.37	158.672	145.945	1758.05	507.352	1867.38	174.285	91.2532	58.3713	1416.94	916.929	176.546	1614.79	1497.18	292.438	71.5202	2042.44	34.8262	103.563	26.692	346.343	1941.33	118.317	1455.72	260.956	67.3725	682.107	805.515	109.668	1309.84	668.106	810.918	1901.24	76.5496	2108.55	33.83	106.13	739.431	76.0019	851.412	78.641	513.988	2443.02	135	1404.85	1555.8	1651.4
CCG27001	204.457	90.2985	3148.61	378.073	228.974	4091.48	821.147	4145.51	325.377	170.47	289.092	3125.34	2974.23	276.159	3684.04	4401.08	500.262	101.494	2952.94	51.9776	164.589	38.7481	811.242	3211.54	226.441	4269.12	568.049	300.212	2584.6	2948.6	143.465	2367.07	2190.23	1644.05	3192.88	302.479	3415.26	123.67	171.194	2899.86	112.527	1433.59	158.278	892.321	3651.6	280.442	2196.2	4273.2	2827.18
CCG27002	114.93	59.241	2898.48	415.89	130.815	2060.89	559.216	2439.21	232.27	115.659	220.264	1787.06	1771.46	179.879	2024.76	2391.66	373.965	68.7979	2375.33	30.3824	108.592	20.4372	558.67	2874.38	139.735	3202.41	100.593	269.218	1931.5	1547.43	78.3909	2340.91	1807.77	1752.47	2649.84	219.37	2766.6	80.0331	108.748	1958.19	73.8924	1181.16	111.699	707.079	3075.62	222.85	1776.9	2365.24	2437.42
CCG27003	378.766	393.383	348.413	2020.71	929.381	110.018	456.008	128.865	264.474	868.25	581.391	245.457	181.306	958.914	90.6101	111.898	815.906	268.54	166.176	119.128	1087.99	146.117	933.595	270.955	1025.12	348.542	164.9	714.244	55.4619	370.375	1014.58	285.574	350.757	162.531	514.807	729.573	529.615	584.111	720.985	197.441	412.173	964.616	400.542	834.98	221.867	233.897	203.436	107.003	248.187
CCG27004	3958.66	6092.18	1367.34	11928.7	13210	394.769	6337.91	470.609	3344.74	17812.2	8432.96	835.143	1156.19	11569.7	340.252	681.496	12454.8	2789.46	362.14	2525.7	15393.4	1459.01	16809.2	969.854	17675.1	942.508	1993.6	10246	323.732	1939.29	13941.7	1203.24	1275.02	895.372	2209.25	12726.9	1388.15	6831.49	12435.2	1150.89	6973.73	13973.6	2493.03	10704.1	464.022	2750.61	762.444	496.095	583.46
CCG26919	1281.96	1240.51	0	0	1810.3	2527.91	1837.65	2624.39	1668.95	5271.95	2154.03	2791.45	13.7042	2519.79	1966.64	2904.81	3500.77	1045.6	0	490.455	1512.06	298.657	1722.65	0	1298.41	2796.68	512.883	1932.47	2363.6	1485.75	1256.53	0	2626.43	0	0	1030.12	0	914.685	1603.67	2874.97	10.7451	3397.65	971.757	4756.13	0	1613.54	0	2958.64	0
CCG26920	25.8242	15.0051	0	0	30.7322	637.803	45.6921	313.592	33.1351	30.897	52.4588	467.744	30.2981	36.2462	555.567	354.91	177.717	11.9368	0	3.2787	20.1951	4.94729	40.8947	0	13.7705	334.498	9.02561	41.731	636.079	247.724	16.8927	0.0379423	296.374	0	0	34.8893	0	17.0971	15.1103	501.675	8.36002	364.345	34.3018	467.468	0	34.262	0	294.783	0.129229
CCG26921	261.912	392.88	2871.58	296.065	509.113	42.6618	986.868	49.4245	546.883	758.222	157.615	78.0351	81.8196	1198.38	35.3382	57.9674	748.405	744.125	769.573	780.988	584.271	252.395	553.624	397.478	442.657	111.119	1157.44	198.826	62.0709	68.7546	687.31	146.938	161.278	37.9457	468.015	196.277	945.916	124.686	600.242	64.2641	515.284	728.16	508.111	703.117	624.632	439.529	58.1782	64.679	2730.41
CCG26922	361.438	227.807	1116.44	1055.54	381.713	193.882	687.003	217.464	305.314	474.284	222.095	262.938	224.335	695.429	168.183	159.316	460.414	603.527	275.678	472.21	430.349	152.313	433.507	163.718	273.007	173.717	699.613	277.538	205.296	295.008	600.292	590.386	161.043	165.448	149.82	470.12	402	267.106	306.409	194.315	303.716	397.377	290.958	444.656	214.406	228.252	218.722	148.921	1030.11
CCG26923	177.009	102.618	1004.98	481.813	128.002	91.046	275.281	117.569	123.476	170.535	107.482	101.65	100.79	247.212	73.1663	94.2554	219.485	263.057	245.316	210.995	163.379	96.3802	158.21	137.888	133.233	112.61	391.962	143.185	97.2778	151.356	225.847	250.285	109.302	78.9449	144.857	227.631	317.71	126.481	152.873	90.9855	120.322	212.296	142.202	205.451	188.103	118.158	93.7768	91.2988	855.043
CCG26924	264.683	117.658	1064.72	958.064	155.18	148.006	341.924	140.617	156.756	164.441	162.433	159.675	148.827	310.019	122.564	162.189	281.889	310.293	250.658	307.511	216.933	109.691	167.911	183.593	171.599	125.536	510.611	180.526	154.259	215.427	278.143	591.882	175.554	145.635	162.569	389.844	383.862	204.428	186.128	156.163	154.426	237.519	179.847	229.925	203.484	124.474	180.208	148.463	926.464
CCG26925	141.778	68.3795	1017.15	550.771	81.855	53.5106	153.739	48.8792	74.882	112.907	73.3325	60.0822	46.8786	114.195	42.7222	63.9445	153.635	237.639	205.384	204.27	147.925	61.4127	97.735	141.927	102.539	73.4338	397.761	98.9451	54.3917	80.7918	158.769	216.798	63.1106	58.295	134.607	205.658	358.538	94.0587	100.755	57.8213	76.3379	116.849	100.637	121.499	171.586	72.4465	86.9811	55.5869	848.536
CCG26926	163.191	50.6035	919.799	505.67	59.3335	39.1539	141.679	55.7221	71.7953	79.5289	63.655	52.384	39.4642	91.2004	32.676	57.6743	153.585	252.42	139.031	185.628	196.54	57.1708	80.5698	73.1223	95.1401	50.3593	410.035	71.2327	38.7008	78.4497	196.664	195.039	78.0403	30.6065	56.4159	229.907	265.125	97.6504	65.0572	40.7702	66.7166	76.2588	71.9041	119.423	139.425	46.7678	55.7918	52.5642	753.8
CCG26927	189.177	60.4128	787.423	801.429	121.065	45.5523	187.633	50.1447	74.5455	125.284	82.1783	66.4081	43.1058	114.864	37.5045	64.3314	202.421	326.046	103.763	278.007	288.2	63.531	106.393	65.3239	119.601	55.3458	512.992	73.3458	53.0289	87.886	229.966	262.434	78.5648	54.638	49.2926	218.789	274.495	92.3176	96.6785	49.2862	97.4151	114.072	84.8799	175.853	116.085	59.1008	106.31	57.0061	625.089
CCG26928	596.452	197.493	3361.65	5314.84	462.486	301.229	708.183	347.936	216.941	784.067	456.663	503.444	306.157	640.963	293.148	351.81	1366.55	1394.82	283.75	1674.76	1540.98	184.517	499.277	262.753	524.859	452.343	3224.92	329.759	331.527	412.059	1429.92	1814.58	399.74	375.966	209.199	889.218	913.004	271.116	350.761	312.639	386.208	515.976	322.385	996.954	435.123	274.137	1003.67	317.233	1744.43
CCG26929	108.772	204.274	165.811	239.938	248.805	117.728	671.544	206.603	214.597	262.066	108.631	141.606	128.777	596	138.661	116.628	419.158	142.078	137.116	74.32	297.53	138.281	211.911	292.83	214.324	121.645	167.657	113.608	148.677	138.183	212.895	364.483	138.037	89.1959	226.435	68.9395	195.652	65.6564	242.374	106.752	204.367	551.383	440.55	581.116	142.13	247.201	278.328	116.672	88.8039
CCG26930	50.3445	186.76	373.704	43.9298	537.364	1325.66	188.784	487.963	240.435	647.769	46.7434	1176.65	11.4635	194.515	849.542	738.404	6826.4	207.489	502.812	111.835	201.262	136.956	351.868	385.633	348.483	1180.33	138.055	149.123	1084.47	382.615	234.465	59.4203	517.492	29.8056	73.4285	54.9754	2648.78	31.3404	374.498	1074.43	103.863	6412.21	278.776	4172.81	419.869	505.228	28.0716	645.665	248.377
CCG26931	7887.05	20379.9	722.549	9843.79	21488.8	628.891	7442.84	871.928	25298.6	18761.9	6161.1	849.514	636.127	6053.86	389.997	751.711	10647.5	27806.1	332.487	22369.3	24323.3	24737.3	19649.7	1187.25	19614.3	715.267	19866.8	4399.99	378.534	1202.51	24733.2	4016.29	692.785	404.896	494.285	7544.46	206.976	8194.12	19179.3	562.67	25064.4	6426.87	20079.3	14186.9	165.212	21877.4	360.571	519.896	1615.9
CCG26932	106266	241701	95.0925	130610	141953	66.6861	3305.67	26.4916	223544	165387	73917.9	30.1697	3.92145	170.716	2.84517	8.93014	23268.3	326271	14.1281	431261	123993	367076	123341	3679.11	216643	414.793	356646	47421.6	3.89919	6.78971	194802	36.3179	8.02705	17.5685	372.7	100114	11.4034	142993	175407	31.2582	295076	491.34	179306	39069.8	10.7203	196343	54.2928	10.2835	33.8894
CCG26933	91244.6	141064	49.4548	114810	105063	65.0233	1974.57	13.9985	124710	98121.5	62744	23.4232	4.85119	171.847	2.1353	5.37639	15500.4	194107	9.92991	228517	83482.2	252658	76717.6	2725.02	145006	360.415	222976	46913.1	4.46991	5.50334	117734	22.0293	2.90458	18.7418	316.448	85756.6	5.93836	117989	130764	29.2267	155991	291.804	115467	19231.9	5.41846	142704	62.5893	3.73903	19.0755
CCG26934	8544.63	35639.9	0	0	25523	3.73325	391.289	21.2925	25470.2	31551.6	5549.32	0	0	0	0	0	6041.73	31199.8	0	62021.1	28160.6	51072.8	18595.5	866.527	46338.8	45.0961	53575.1	3262.8	0	0	27878.5	0	0	0	101.463	9786	0	12591.2	36943.3	0	39936.5	73.5389	33659.4	5473.45	0	31266.1	0	0	0
CCG26935	0	0	0	0	0	0	0	0	0	0	0	0	0	0	0	0	0	0	0	0	0	0	0	0	0	0	0	0	0	0	0	0	0	0	0	0	0	0	0	0	0	0	0	0	0	0	0	0	0
CCG26936	119.475	44.5221	123.566	191.336	54.819	21.5533	214.133	91.8037	44.7947	43.107	90.8402	50.1844	69.3646	127.639	17.6626	76.8118	21.7449	54.4292	178.921	23.8096	49.2761	44.9939	69.32	167.435	56.4219	91.3573	40.1384	74.7743	20.0334	64.0763	54.9898	137.298	92.6079	181.707	122.599	66.8046	110.431	71.2972	66.8719	60.3295	50.8587	15.498	68.1867	35.7934	80.6614	57.1889	216.84	100.584	156.533
CCG26937	14201.3	8649.45	838.529	38367.2	11104.7	241.104	3383.23	782.154	11529.8	36487.1	22915	423.196	603.082	11322.9	199.961	502.102	7731.64	14760.5	1558.03	14589.4	8642.11	15181.7	6573.08	1498.76	14107.8	668.653	30454.2	28599.2	189.85	432.301	8466.42	627.212	416.354	1122.69	691.781	10918	448.362	11657.1	12165.4	521.49	10825.4	5100.97	12289.8	10599.4	296.99	10943.6	1386.49	534.412	4439.16
CCG26191	0	0	0	0	0	0	0	0	0	0	0	0	0	0	0	0	0	0	0	0	0	0	0	0	0	0	0	0	0	0	0	0	0	0	0	0	0	0	0	0	0	0	0	0	0	0	0	0	0
CCG26898	395.499	93.4732	222.822	210.555	115.322	485.497	217.601	405.944	90.5573	109.735	294.755	374.677	310.238	265.933	403.95	524.916	184.816	90.7483	163.192	39.0916	162.38	47.8016	132.661	286.239	112.286	408.572	63.5158	280.295	378.257	571.213	150.665	836.003	466.606	372.074	279.466	292.842	265.449	244.202	103.996	342.184	84.3909	224.896	163.322	208.864	184.123	117.488	621.59	503.714	115.867
CCG26899	399.026	307.302	681.958	682.114	317.592	566.276	815.682	438.775	224.105	540.612	391.066	472.517	454.292	780.929	492.174	705.291	521.432	247.986	536.619	85.6417	467.277	223.992	326.808	126.957	293.034	575.779	182.369	430.507	450.995	566.782	302.57	469.77	470.124	779.056	829.87	526.862	144.088	326.602	381.879	452.683	182.935	528.336	380.388	393.813	578.437	319.376	1273.15	556.851	279.494
CCG26900	3.24961	2.04196	284.52	26.2971	1.48842	29.3257	1.99153	100.035	2.05077	1.76032	7.28282	38.2786	34.1902	3.34259	18.651	46.9918	4.11581	1.73184	90.2905	0.757579	2.64706	1.08869	2.39662	12.6343	2.62718	41.4413	2.27505	5.00071	13.9536	252.063	1.80845	29.3518	49.6495	61.9489	17.1607	7.43174	361.707	3.86569	1.53548	49.344	1.31208	9.29698	2.14597	7.42077	349.756	2.48011	25.2579	58.4296	58.0473
CCG27665	414.938	194.635	112.277	124.763	214.836	144.273	713.458	100.49	310.39	124.732	258.85	109.185	101.797	419.143	131.674	136.395	255.262	137.089	112.184	68.1704	265.925	96.951	294.967	103.673	167.197	140.266	87.9295	280.871	131.682	173.161	226.276	248.996	129.735	60.8383	137.594	371.014	111.029	342.621	244.055	87.4619	209.897	228.538	323.744	213.829	66.7295	200.652	112.772	121.961	137.917
CCG27666	403.357	335.513	260.876	85.0483	359.559	194.017	1054.34	162.378	549.667	265.306	220.057	233.653	155.551	612.627	229.832	252.072	416.84	217.873	214.532	85.8708	397.336	157.354	424.928	262.33	306.454	302.934	137.809	205.339	184.854	243.701	334.773	354.053	249.935	67.4691	347.476	323.416	224.789	299.802	421.721	144.59	256.636	622.023	425.421	569.536	177.252	293.476	116.953	222.505	220.352
CCG27667	448.731	260.708	228.235	42.5969	329.071	214.903	830.212	171.708	464.547	233.04	206.038	219.599	157.545	650.656	216.858	251.005	380.299	291.219	313.464	94.805	344.659	131.555	354.681	244.832	255.113	327.228	129.195	240.226	161.209	303.582	356.207	234.823	232.765	14.8632	313.106	406.367	270.459	334.691	333.347	145.866	265.071	469.094	359.886	450.027	186.194	294.935	36.7323	201.238	388.966
CCG27668	22.526	23.956	170.17	34.506	35.9627	92.2748	37.3105	162.596	47.8617	32.6397	45.8813	93.3933	92.9664	42.212	73.5122	128.909	70.5945	14.9606	144.155	7.97259	32.7113	7.66925	56.7482	187.894	15.0465	139.057	9.94996	36.3179	78.2172	123.788	22.2166	157.666	141.493	184.432	140.599	43.1764	149.893	13.6334	13.0026	123.144	16.532	135.561	38.8993	149.991	167.206	56.0909	102.857	144.009	131.748
CCG27669	1180.94	416.116	4782.71	353.391	1788.08	3175.57	1596.01	3765.83	1116.03	1026.89	1089.23	3440.97	3665.74	1615.56	2836.03	4340.14	1054.38	767.981	4248.67	135.817	712.011	132.429	1632.81	6810.23	589.846	4079.9	154.206	925.649	2958.85	3451.59	908.712	5068.78	4771.03	3744.41	5872.47	952.461	5266.19	527.359	689.116	3928.13	493.171	1943.76	409.751	1601.15	6299.12	827.109	2536.98	4279.82	2201.51
CCG27670	2509.4	694.107	7932.4	1934.66	2110.59	6662.65	2883.42	5903.19	2420.03	1504.98	2460.72	8856.62	9839.91	2633.92	6922.25	8716.36	2441.67	921.205	6963.08	401.698	1823.11	329.866	2757.59	10324	1328.29	13096.7	452.449	2725	7489.08	7320.5	2021.93	13009.3	9989.79	13389.3	10542.6	1891.49	7438.9	1105.01	1480.14	9086.53	1031.65	3693.98	942.814	2991.68	10548.3	1428.1	11949.9	8712.11	3929.07
CCG27671	56.2627	30.2647	128.726	26.8936	35.6779	70.3829	70.3403	75.3654	47.1647	25.3388	47.0855	71.9206	60.0089	77.6359	60.0486	114.399	46.6755	30.3277	127.797	14.4166	60.0108	26.7736	50.9428	125.352	27.3477	86.7564	24.1195	42.4198	57.6875	120.219	36.3559	83.8793	83.0838	35.1222	152.274	55.8694	62.6973	60.8066	43.0274	71.219	39.3738	61.7322	49.2565	61.3547	131.947	43.0396	32.4385	106.614	111.023
CCG27672	304.429	102.951	383.835	372.908	191.489	241.063	323.965	368.635	156.831	107.066	316.538	302.768	354.282	261.23	208.836	333.452	193.916	111.004	363.415	45.9099	133.24	57.6834	158.233	420.62	100.572	373.141	59.86	225.419	225.703	286.986	149.598	404.126	359.676	501.698	244.781	168.602	498.741	192.828	111.139	317.797	134.549	233.733	194.489	265.126	211.483	145.762	637.418	337.2	542.263
CCG26505	0	0	0	0	0	0	0	0	0	0	0	0	0	0	0	0	0	0	0	0	0	0	0	0	0	0	0	0	0	0	0	0	0	0	0	0	0	0	0	0	0	0	0	0	0	0	0	0	0
CCG26506	0	0	0	0	0	0	0	0	0	0	0	0	0	0	0	0	0	0	0	0	0	0	0	0	0	0	0	0	0	0	0	0	0	0	0	0	0	0	0	0	0	0	0	0	0	0	0	0	0
CCG26507	513.601	266.219	440.683	115.686	558.229	874.782	710.847	1275.52	327.264	350.563	290.061	914.19	884.563	579.948	718.295	1115.91	503.008	407.49	412.402	110.238	344.454	107.878	367.639	734.522	299.904	1030.29	119.564	311.192	716.37	1106.17	488.782	897.008	998.437	455.626	588.024	265.634	600.463	249.279	312.055	1090.64	240.627	820.627	331.966	672.125	489.466	286.228	625.708	1235.87	302.6
CCG26508	19.8842	20.9127	296.191	240.64	30.1041	223.252	29.1396	116.969	39.909	28.3862	35.7316	257.865	312.366	22.2945	159.096	109.864	161.859	18.9348	146.783	6.70602	35.7132	8.87498	33.9804	52.5957	10.8166	96.6502	14.3056	36.838	194.518	136.575	17.5718	142.2	139.16	106.381	63.5881	29.3531	159.133	16.2089	16.1659	181.608	14.6756	232.87	31.3831	242.468	111.334	29.0793	126.995	106.658	275.724
CCG27729	1296.12	589.781	1603.26	413.753	663.706	1176.15	1562.19	1077.78	1046.86	663.377	656.062	924.163	892.963	1854.85	985.427	1280.43	974.221	861.523	1806.16	423.122	946.49	555.093	813.657	1246.9	714.731	1603.21	588.75	891.953	1167.29	1379.79	871.576	1281.31	1490.87	709.494	1737.7	660.399	1151.3	948.481	926.757	1162.51	925.874	909.938	992.875	1023.16	1648.3	777.103	859.895	1281.82	1413.79
CCG27730	2209.07	1255.59	1315.05	1167.1	1572.88	3149.85	3305.61	4035.28	1727.67	1324.74	1398.45	2843.34	3205.95	2991.5	2862.81	2759.53	1834.54	1622.09	1412.68	838.65	1769.99	1283.61	1685.98	1285.42	1346	3113.81	1096.79	1615.79	3105.27	3507.18	1927.45	3044.86	2973.08	1624.64	1376.65	1293.94	1212.93	1748	1899.25	2882.61	2196.13	1717.4	1806.8	1929.38	1257.27	1271.38	2062.8	3038.6	1269.95
CCG27731	1622.25	720.724	906.69	835.475	739.804	1608.74	1469.86	2109.47	742.983	637.128	1069.3	1383.57	1442.35	1269.41	1387.42	1865.52	889.55	792.735	971.225	429.935	736.253	714.392	850.708	801.337	746.837	1909.93	617.957	975.272	1565.92	1971.1	780.232	2214.52	2070.4	862.615	983.51	966.694	803.735	1400.15	1005.98	1511.98	936.214	758.42	1028.93	899.917	844.627	693.624	1112.15	2023.86	907.307
CCG27732	1163.64	402.613	739.813	347.159	539.912	897.211	859.94	1141.68	603.73	449.202	681.529	723.405	667.184	970.755	761.713	1020.86	598.854	652.912	748.734	230.48	496.685	413.182	444.886	718.695	445.885	1194.19	363.809	659.459	689.333	1361.31	612.798	1498.03	1193.34	274.386	826.388	661.359	758.032	1070.68	523.284	729.598	520.094	580.704	523.074	666.944	716.864	444.531	511.762	937.177	693.532
CCG27733	898.059	221.312	459.63	354.474	246.74	1168.29	433.919	1310.85	305.018	204.856	624.675	797.032	623.636	579.644	870.742	1235.29	392.943	306.3	470.48	116.874	306.445	212.035	290.106	580.205	266.479	1066.83	220.524	481.065	716.512	1674.81	292.259	1572.93	1190.19	453.916	588.321	656.662	468.51	871.537	257.684	774.219	296.938	375.049	377.835	467.306	443.959	295.461	639.723	1292.35	445.962
CCG27734	362.748	166.95	673.189	264.284	195.712	486.851	373.533	690.517	250.535	159.691	280.956	499.063	499.633	356.543	450.896	601.65	224.016	196.085	690.67	80.9172	219.354	140.832	203.3	473.907	148.525	620.829	123.173	260.299	504.495	585.784	223.696	1008.14	624.255	432.581	664.98	266.022	523.669	298.366	194.18	466.029	211.749	312.096	281.815	354.83	618.608	199.868	456.476	637.328	589.541
CCG27735	381.956	168.383	449.408	258.881	201.49	379.01	340.756	453.957	250.188	150.133	238.02	364.967	357.744	368.501	326.035	472.857	226.408	239.675	505.801	111.011	195.924	197.543	178.422	314.345	175.343	390.789	152.953	219.48	350.412	469.397	237.464	802.471	475.477	292.235	440.023	272.755	402.645	328.704	210.436	351.559	229.565	292.687	278	326.124	440.625	215.719	355.432	482.517	408.353
CCG27736	284.429	123.977	347.717	145.509	135.695	212.508	226.602	239.125	180.582	106.349	169.651	202.992	177.605	282.281	184.712	245.883	144.804	165.358	386.758	96.4947	129.767	181.504	111.664	232.45	120.1	266.238	122.966	166.889	178.256	279.276	166.37	448.489	296.402	183.364	311.762	174.781	285.054	221.607	167.447	185.906	183.339	218.992	208.186	238.188	329.995	161.006	263.28	243.904	387.78
CCG27737	376.897	139.448	1112.13	94.1249	229.808	512.608	314.4	403	313.061	195.131	322.918	641.003	604.859	486.975	451.601	627.291	248.12	170.034	1138.59	35.9902	290.201	134.473	280.37	1717.96	171.405	877.683	100.22	294.584	565.267	579.503	233.686	1161.51	844.695	582.423	1340.64	248.936	1505.61	229.075	227.175	739.768	128.821	416.603	212.053	552.309	1200.03	199.786	514.254	686.316	980.496
CCG27738	462.987	368.793	915.437	227.709	563.823	774.12	788.751	827.63	544.087	449.608	455.218	723.271	729.847	955.311	820.503	826.93	804.725	386.745	1110.44	187.585	474.461	314.902	572.714	1010.89	393.655	926.335	337.397	401.393	865.875	816.19	474.079	1012.01	903.297	705.536	1110.25	363.295	1006.92	371.288	478.698	859.225	519.115	961.307	576.412	1116.42	1340.66	552.167	605.498	890.478	680.319
CCG27739	129.134	74.0439	483.421	82.5502	95.6211	213.183	102.273	224.732	95.6195	69.1749	90.0375	188.829	135.528	145.816	150.695	283.233	111.293	75.4474	524.127	48.1678	69.0475	74.4116	85.7135	323.554	77.0237	273.457	45.4772	81.9334	130.39	287.1	87.1957	302.676	270.934	171.497	339.284	93.7695	486.421	126.126	77.8699	182.849	85.7408	117.49	100.513	162.188	435.835	91.9849	304.153	244.212	963.496
CCG27740	160.271	60.4836	236.539	76.1655	106.687	162.848	117.428	230.498	80.1871	67.2172	88.0622	124.084	98.1659	183.795	102.433	249.412	110.833	113.869	242.064	35.4572	63.4452	79.1039	73.6359	153.277	94.9294	241.038	59.9754	93.771	81.5826	251.953	125.246	216.169	217.501	54.6561	181.396	80.2273	211.741	135.845	100.655	123.365	82.8816	105.349	110.075	115.637	202.873	87.8787	145.224	237.284	387.713
CCG27741	292.707	99.3019	708.916	15.0158	72.3826	481.55	51.0852	1011.87	53.1894	24.4587	390.709	988.323	1120.28	185.774	753.88	308.803	118.318	26.7366	535.023	10.5261	73.559	78.659	66.5993	343.292	63.2724	1316.46	45.979	374.134	569.296	397.388	95.4842	932.595	1081.95	472.313	379.735	56.0054	555.223	93.2885	67.052	399.404	91.1531	83.7901	76.3318	148.933	395.973	86.8986	653.275	648.952	736.834
CCG27742	6886.04	8733.61	2171.33	6534.05	6134.71	1854.5	7212.79	889.273	4331.59	8682.52	8468.06	1695.9	1210.22	13767.3	1592.91	1449.04	10395.3	5752.7	4915.97	3130.18	7253.56	4219.48	4532.14	3305.95	6770.96	1608.92	5373.21	9019.48	1699.77	1276.87	6305.12	2425.58	1411.69	2517.77	2632.95	6151.84	4847.26	6834.08	7789.79	1824.45	6282.27	8384.06	4589.67	10410	3382.94	6462.09	4069.47	1018.17	3472.41
CCG27627	0	0	0	0	0	0	0	0	0	0	0	0	0	0	0	0	0	0	0	0	0	0	0	0	0	0	0	0	0	0	0	0	0	0	0	0	0	0	0	0	0	0	0	0	0	0	0	0	0
CCG27174	44.0007	5.90768	35.4509	46.0009	8.31542	97.2039	14.1828	97.084	7.85632	3.74647	62.6455	90.2467	83.0842	12.4495	82.678	105.036	13.366	3.993	43.9787	2.41852	7.15047	2.78045	7.89012	63.6384	6.43011	63.1732	4.952	26.5255	81.0938	100.472	6.06201	100.253	74.0018	103.628	56.3061	43.4293	35.1916	38.809	5.25206	86.9835	4.88684	21.2573	10.0023	20.4	54.7947	11.36	59.3412	113.942	20.0182
CCG27175	416.815	450.465	596.345	252.3	360.726	205.378	658.322	281.484	396.515	377.29	401.092	232.859	229.321	819.55	246.719	244.618	438.94	491.114	592.391	237.013	468.166	622.894	471.026	592.52	375.246	275.072	337.695	338.489	265.357	218.871	387.233	375.228	311.349	334.243	523.979	211.574	591.373	388.194	524.377	216.557	474.994	578.653	520.684	769.553	616.7	463.115	504.959	285.759	456.808
CCG27176	683.802	450.267	657.718	414.783	586.583	407.424	900.679	449.513	512.18	551.702	585.744	385.409	399.626	1114.9	378.934	451.325	693.896	517.876	724.042	233.957	684.19	438.909	741.63	742.615	557.469	528.645	367.64	577.813	426.66	482.983	625.48	810.431	563.772	450.509	652.528	474.606	661.876	566.745	663.14	401.525	547.86	832.955	579.244	893.442	563.497	501.104	609.805	471.132	643.934
CCG27177	1762.53	635.792	879.052	1416.86	1098.47	1276.3	2336.11	774.51	1250.94	737.447	1412.43	961.448	774.468	1409.91	1117.53	901.738	1362.51	654.904	1451.24	274.796	985.994	307.117	1299.86	1185.42	916.66	1014.82	372.669	1468.72	1106.47	1054.53	899.971	1241.75	750.308	681.912	1181.1	1565.27	1009.58	1289.67	977.796	919.352	685.576	2608.26	1375.15	2159.23	927.958	881.095	1417.08	919.384	1021.79
CCG27178	178.886	104.706	370.442	169.321	158.508	242.883	334.707	252.604	146.978	108.85	143.98	222.454	193.144	181.924	230.646	281.855	156.705	105.923	368.937	49.2947	133.645	55.7916	162.483	309.55	110.85	269.348	49.1498	131.773	226.96	302.948	122.497	355.794	262.402	106.979	343.952	134.498	339.985	120.628	109.752	219.554	109.415	208.282	204.961	205.94	401.553	118.625	176.41	260.906	387.235
CCG27179	147.95	101.01	236.099	130.137	151.434	235.276	354.659	257.18	147.842	99.4006	137.161	236.274	177.675	203.624	223.446	264.275	161.951	106.395	217.345	55.5866	135.933	46.7066	168.102	203.418	99.9299	237.142	53.1554	98.4319	209.497	286.293	121.889	419.917	222.253	82.9687	203.232	102.221	218.369	108.293	92.6119	198.153	115.562	223.658	198.071	245.633	249.566	128.062	201.053	231.962	206.163
CCG27180	105.911	66.5456	452.763	85.5058	96.1353	429.301	128.056	310.307	106.317	76.8038	111.942	397.162	328.204	124.118	453.475	427.444	128.973	67.1105	404.77	29.2127	104.166	32.5582	90.9387	363.526	55.2303	227.663	36.3314	76.5716	492.596	460.825	77.5606	624.373	379.357	277.915	329.365	118.622	603.512	80.1976	55.0739	384.663	64.4611	281.468	91.9075	315.647	495.626	89.1664	207.394	433.561	271.885
CCG27181	168.76	71.403	252.614	175.307	88.1194	298.512	130.775	347.777	98.3327	79.6985	161.732	298.03	324.427	126.087	254.856	396.849	124.451	81.1173	284.072	22.6589	96.1535	36.6229	86.8615	179.41	62.7391	352.956	36.8248	146.293	279.065	384.165	88.1985	310.662	338.66	193.604	212.912	168.073	210.431	107.173	53.7215	316.105	58.327	191.863	122.692	194.825	200.333	81.654	191.913	352.582	292.262
CCG27182	253.789	15.0995	339.872	261.812	22.0125	1015.04	20.7142	1981.6	43.9051	14.8764	400.054	1789.73	2413.94	37.6641	1228.6	1405.59	40.7795	19.5143	291.751	0	34.4157	7.36037	37.9757	223.035	8.88088	1263.36	6.99139	313.38	1340.02	1366.73	15.2831	1529.2	1959.86	1739.33	279.306	293.801	267.831	132.394	37.0752	1132.8	14.7844	155.013	36.271	132.393	240.841	52.8539	1195.71	1430.22	442.105
CCG27183	99.5633	42.8934	318.775	494.326	71.6864	555.943	72.6804	453.61	68.2907	38.1349	128.284	359.071	379.383	66.6197	522.538	567.583	68.9149	47.344	510.373	19.3426	70.5153	23.8545	70.9255	840.145	46.6697	495.385	27.2672	102.5	520.972	698.452	54.7366	850.753	502.434	271.368	539.056	110.984	504.055	80.376	41.5462	599.493	39.5911	121.194	101.613	90.3321	377.045	75.2862	269.427	422.663	439.464
CCG27184	58.2933	86.7788	223.152	294.207	99.2775	185.889	92.7633	133.196	109.543	59.1362	75.9694	152.653	184.377	81.2595	193.776	228.403	88.9066	59.8692	347.594	32.631	91.9623	47.8944	79.1755	580.005	49.0726	318.532	44.8016	69.428	221.364	281.281	62.3159	468.715	295.733	161.727	354.03	66.4757	316.636	62.8756	58.8908	244.082	61.0872	172.22	156.867	171.367	281.147	122.923	153.269	163.685	255.03
CCG27185	69.7238	67.0023	214.069	51.5793	63.7209	108.917	115.428	140.58	73.0461	57.1774	97.9834	101.14	107.852	133.24	119.453	139.012	114.024	51.5327	178.676	26.7832	83.0553	39.7401	77.1169	292.073	51.7036	154.787	52.3718	74.6953	121.478	126.62	59.7796	230.367	133.804	146.118	222.735	56.5001	240.987	63.2981	56.5147	119.458	61.2693	133.361	105.495	160.053	249.164	80.4856	156.365	143.312	127.312
CCG27186	0	0	0	0	0	0	0	0	0	0	0	0	0	0	0	0	0	0	0	0	0	0	0	0	0	0	0	0	0	0	0	0	0	0	0	0	0	0	0	0	0	0	0	0	0	0	0	0	0
CCG27187	251.38	33.2429	269.503	199.676	64.4621	485.933	122.384	507.175	70.798	52.288	146.613	385.676	309.688	87.3449	401.912	593.175	71.5485	45.2065	286.495	22.1881	65.4734	22.1165	78.4065	251.24	49.6598	407.907	21.7811	128.675	387.768	573.218	61.6436	743.296	439.232	271.267	299.227	202.513	265.327	163.806	57.9573	410.272	34.7491	129.883	59.9096	123.185	281.924	47.507	391.308	584.101	190.909
CCG27188	152.762	45.7094	259.21	144.795	93.2271	336.202	124.735	437.228	90.905	67.8399	158.025	315.188	302.132	106.837	310.797	387.842	108.401	51.4057	245.785	27.9535	78.7389	34.9754	111.46	231.712	56.483	434.574	33.2221	122.198	325.645	422.747	78.5176	583.519	363.188	289.377	263.365	142.563	247.099	102.399	71.1719	316.782	52.986	180.701	91.0287	193.242	246.319	76.2336	291.078	394.073	193.119
CCG27189	72.1225	33.5801	281.86	40.1013	39.9164	127.798	58.2923	174.935	53.1297	51.0681	98.679	180.48	195.209	61.3397	144.135	175.229	65.4942	42.0629	266.06	13.8001	47.8068	18.5095	46.6885	262.538	29.0686	219.556	14.2327	61.3514	161.494	175.755	43.1916	287.885	288.159	179.336	292.017	76.4839	231.482	45.7095	36.4059	150.275	20.36	158.165	44.8244	171.891	275.297	51.0705	108.441	159.596	197.263
CCG27190	109.991	97.3014	452.611	191.896	130.991	366.8	180.713	369.417	154.826	118.035	151.474	340.322	335.795	221.502	334.554	425.68	177.992	77.6554	419.196	41.3908	125.914	59.4811	139.682	348.454	83.0779	398.934	71.0095	137.611	361.69	378.671	89.9356	595.753	385.383	402.26	379.019	165.246	389.253	107.623	95.0596	385.188	90.5581	323.784	195.961	362.565	419.219	172.19	257.355	412.66	363.061
CCG27191	13.1126	14.9343	0	0	21.7716	0	35.8533	0	23.9979	51.4978	5.91825	0	0	0	0	0	16.6079	11.2588	0	0	11.9137	0	35.0562	0	10.2477	4.9585	0	0	0	0	10.5811	0	0	0	0	0	0	0	25.6687	0	0	7.35083	20.0896	12.0607	0	6.30913	0	5.53185	0
CCG27192	370.242	97.3101	196.15	35.969	108.085	364.267	158.525	530.294	121.619	133.156	403.99	422.013	398.36	202.275	398.175	443.035	144.287	118.775	210.922	34.3834	129.381	90.9164	108.773	96.8444	124.007	332.322	82.6041	297.494	369.615	388.896	111.626	267.387	429.492	190.532	63.4621	317.859	87.5542	275.176	119.467	368.37	95.2798	125.445	146.485	127.235	117.585	125.286	319.59	396.495	221.17
CCG27193	89.5775	83.054	113.176	35.8666	80.1822	58.8173	116.127	75.638	80.6215	63.2199	81.9788	73.3994	72.2541	119.402	60.0869	89.3621	96.8667	64.9736	147.37	44.4552	80.212	69.1214	81.6287	71.0331	64.0247	91.1039	53.5199	73.6016	58.3598	77.9536	74.1107	79.4448	91.3392	37.9271	92.4765	69.977	82.8462	73.9336	72.1669	70.0926	75.2055	104.542	98.8011	112.631	121.81	84.2814	64.1098	86.6766	153.216
CCG27194	63.6169	37.6268	97.9926	24.8695	29.9201	63.3636	57.2352	105.298	38.6427	30.501	53.811	66.6466	64.0351	56.6499	60.8156	92.2019	50.8345	28.132	91.6673	15.9979	37.5413	35.1924	39.6605	50.3958	22.7605	70.2769	28.7248	49.4887	55.8928	87.3664	32.0203	102.365	75.3946	41.4136	68.1409	49.2091	74.4238	58.4151	32.2469	64.4855	34.1014	51.4284	61.9795	54.7465	96.5318	48.0815	70.2465	94.529	99.5303
CCG27195	316.648	233.11	501.364	187.951	305.403	123.727	375.277	141.871	352.427	350.891	275.381	102.338	114.503	446.612	73.873	193.007	293.884	244.032	838.777	120.228	289.354	188.685	279.268	531.208	257.195	206.763	217.282	329.967	84.6545	231.179	246.494	367.941	182.553	169.973	440.913	278.792	732.949	229.116	258.08	134.242	234.226	420.859	338.485	467.613	1328.36	308.144	121.061	187.481	1141.35
CCG27196	536.641	212.044	425.843	100.831	288.399	241.543	354.03	347.903	296.851	310.479	570.26	236.062	223.828	407.481	189.806	342.141	283.906	232.702	564.695	107.634	253.351	206.373	283.234	435.475	272.815	248.012	243.277	465.255	195.853	364.008	218.525	446.721	346.122	114.508	352.505	372.312	552.844	345.821	232.755	251.05	182.906	442.982	398.528	504.974	1037.62	318.824	129.027	365.854	994.827
CCG27197	976.024	375.918	1214.43	150.053	430.394	584.468	700.791	630.985	642.707	495.379	1081.92	539.451	450.271	800.59	446.706	851.422	461.327	359.26	1387.65	171.869	434.683	285.047	537.027	987.806	302.244	398.393	313.833	729.051	479.795	758.251	367.231	815.397	666.012	252.157	1047.17	871.348	1183.81	700.687	358.955	660.316	359.477	1035.43	676.8	1205.14	2642.52	645.669	213.087	865.711	2870.47
CCG27198	489.254	283.379	687.348	244.716	543.421	418.078	966.413	560.376	460.933	390.41	401.899	399.519	387.719	835.286	351.269	517.303	563.202	399.475	585.413	172.867	402.074	202.32	512.199	472.185	418.915	552.684	193.636	365.028	352.877	482.257	516.684	634.455	528.107	433.467	494.61	282.257	620.653	356.655	390.111	516.868	376.114	520.91	485.852	585.755	548.029	394.641	727.619	616.665	640.522
CCG27199	185.229	135.959	22.8137	66.2088	144.802	14.2476	332.138	19.0668	210.95	104.184	157.333	11.481	14.4738	189.108	10.9834	16.3979	164.238	100.861	19.5836	47.702	134.681	76.8263	181.665	95.8787	184.997	18.2681	61.2427	148.906	12.7366	19.6774	127.618	38.9103	15.2858	91.1464	24.5169	141.764	21.8863	185.009	124.681	14.1263	160.024	69.5578	227.203	51.4499	19.1056	160.507	129.386	13.73	30.8955
CCG27200	102.112	110.739	8.63793	55.9725	111.22	6.27587	264.842	7.937	202.38	72.8006	103.466	5.96081	6.77287	158.172	5.65853	6.66659	154.833	94.5239	10.5867	49.206	131.225	85.7013	143.488	63.6622	86.512	6.82288	73.6025	79.5029	6.75908	10.5206	94.743	27.6599	7.50955	55.7374	10.0115	91.2202	16.4796	124.592	99.7322	6.5765	138.379	43.8304	197.909	50.1873	8.43898	132.946	104.105	5.18486	13.0999
CCG27201	109.943	134.948	6.34972	51.6032	124.731	5.53521	243.825	4.93832	198.077	95.3053	106.421	4.71897	5.11702	176.698	5.61712	5.44222	152.573	110.26	9.36401	46.5812	124.392	104.801	146.502	41.2091	96.1891	4.74391	85.2351	96.2024	5.78686	8.98631	100.993	22.1186	5.56449	56.4522	8.26422	90.6636	13.5135	122.723	97.3611	5.3526	140.917	38.4861	246.948	39.6133	5.56692	165.684	137.402	4.79238	10.8974
CCG27202	48.3585	48.4007	13.8882	185.902	43.6087	3.31706	71.1979	5.23285	66.4286	55.4858	36.0208	3.02449	3.78592	74.424	2.47596	5.26058	68.3873	48.2	10.0179	31.627	49.1603	63.3015	46.7114	11.2975	70.6523	6.30868	44.524	38.619	2.74356	6.47061	50.5747	10.3715	4.90919	10.184	10.8693	46.2502	7.62383	46.4602	75.2462	4.32982	57.6358	49.0371	63.5542	34.0073	8.47028	55.9726	15.2891	2.94842	10.8136
CCG27203	57.5644	45.0071	5.83381	80.636	32.0888	4.00452	65.6525	5.06178	49.6488	41.0059	39.8221	4.27616	2.99149	51.9782	3.22321	6.45383	61.2169	33.6038	5.83787	25.4778	40.5217	39.6362	41.5013	5.71729	53.1742	6.22312	28.2051	41.2785	3.42459	8.89518	39.5603	6.26463	7.43023	5.50194	5.883	52.6215	3.72	51.9455	52.1129	5.59652	37.7161	34.4215	59.6165	22.0054	5.69539	43.2507	9.74968	4.95907	8.95485
CCG27204	40.2622	28.2525	5.48907	61.1484	23.6065	3.0474	52.592	2.8968	31.1515	23.8108	32.3742	2.98966	2.30894	37.1045	2.18822	5.50711	43.6399	18.1832	28.3318	12.7009	26.4562	23.2297	30.7053	6.31167	31.4988	4.61756	13.0815	28.8447	2.03	8.49041	22.9458	5.21107	5.73998	4.95437	6.65973	37.1477	7.87538	31.0863	30.2558	3.71925	22.1637	19.4831	38.3649	12.4881	22.8279	25.4324	8.16572	3.02605	5.73414
CCG27205	0	0	0	0	0	0	0	0	0	0	0	0	0	0	0	0	0	0	0	0	0	0	0	0	0	0	0	0	0	0	0	0	0	0	0	0	0	0	0	0	0	0	0	0	0	0	0	0	0
CCG27206	3779.49	2898.45	1260.68	25514	2763.02	1558.33	2830.94	1978.95	1708.63	3826.25	6625.97	2272.07	1249.06	4188.99	1518.56	2588.43	3220.8	1860.66	5034.4	2065.02	3867.22	1327.39	1658.62	2442.37	2525.17	2247.78	1245.79	7238.32	1649.07	2098.49	2346.6	4901.45	2427.04	10386.1	1860.24	3426.06	2858.18	3466.08	2339.99	2025.27	2767.82	3490.32	1492.54	3574.88	3456.93	2273.68	11878.6	1602.33	2479.95
CCG27207	440.281	1068.44	950.583	134.14	1087.78	446.216	1349.4	558.321	1166.82	791.107	275.345	310.724	412.803	1011	295.903	542.77	775.107	751.128	670.608	233.461	810.508	471.561	775.742	1103.15	482.768	590.517	375.334	351.018	389.827	602.724	883.947	710.545	544.884	486.567	1836.24	373.077	855.165	260.374	835.586	390.155	606.509	1136.76	833.996	991.668	1363.93	978.437	552.232	544.682	303.659
CCG27208	252.671	194.749	256.049	46.1885	292.655	246.511	324.213	235.355	289.681	149.422	122.965	184.741	208.755	263.426	176.247	224.778	188.37	228.267	195.429	63.1951	178.249	108.919	191.15	238.294	135.655	292.348	83.1079	161.445	202.549	263.939	273.131	318.705	266.801	172.82	385.89	173.657	235.283	149.503	198.354	228.276	166.669	269.133	215.191	273.477	364.674	199.134	173.524	217.971	78.9838
CCG27209	209.767	198.941	232.76	40.1824	262.787	310.263	387.582	289.768	324.825	162.288	137.743	235.069	261.22	261.27	232.646	269.575	235.417	189.183	175.91	69.3095	200.618	120.595	249.094	194.625	148.651	363.99	82.2372	172.282	250.23	319.013	250.85	453.111	291.4	295.439	305.502	154.776	216.734	141.752	173.669	280.405	200.374	328.555	270.393	354.543	295.827	221.513	322.881	276.929	58.7549
CCG27210	243.895	273.73	293.755	436.38	170.299	691.659	255.225	322.745	223.232	246.832	317.787	417.906	564.888	282.397	608.619	415.012	377.505	152.882	374.541	85.2491	269.728	215.417	234.393	391.424	185.713	330.895	155.573	325.257	677.025	354.184	175.094	481.005	266.161	909.613	218.403	315.829	353.82	308.08	223.975	459.379	238.149	406.287	382.742	311.352	350.725	240.238	296.949	293.183	530.394
CCG27211	629.362	700.576	233.601	1304.24	397.278	47.2405	597.033	80.2304	490.73	459.258	691.956	94.0079	98.441	705.918	47.4071	81.242	439.397	417.573	444.68	254.161	564.184	449.467	374.826	185.063	339.978	102.489	363.263	635.914	41.7063	94.6602	413.854	260.601	107.278	278.235	177.861	533.757	226.248	741.283	425.966	72.9283	538.759	281.062	729.239	288.338	251.553	449.864	406.536	84.2618	758.892
CCG27212	242.259	198.218	386.694	170.095	209.393	52.0162	219.167	87.1692	194.357	170.644	251.869	78.8195	80.1478	314.295	49.6707	75.8617	230.409	183.667	503.901	110.36	219.837	179.412	156.453	202.631	205.514	149.771	170.528	293.03	41.9916	108.287	196.982	178.583	122.223	36.1125	245.096	203.89	339.993	207.253	169.294	68.6939	177.975	214.871	290.645	315.215	361.198	201.766	83.1068	54.1856	852.911
CCG27213	47.7183	29.5622	314.22	50.6259	39.9432	226.523	46.8993	302.365	60.6827	41.7494	65.2901	204.506	233.346	46.8968	197.361	274.465	66.9527	27.8582	267.95	21.6679	40.9826	23.0653	58.8678	278.184	32.9015	245.023	22.2742	47.024	194.195	268.171	38.8252	288.566	255.443	229.043	265.722	61.1124	288.892	30.2095	29.2007	244.935	29.188	101.767	59.3776	103.721	369.473	47.5185	149.456	297.959	227.11
CCG27214	152.03	165.386	225.188	223.674	197.807	238.945	213.614	306.412	173.872	189.534	246.045	251.806	242.506	244.45	199.065	265.743	276.839	154.971	255.797	64.0111	233.198	76.9545	213.059	240.211	123.803	196.079	91.6706	171.464	205.36	290.988	164.853	357.698	244.74	304.037	206.219	192.791	276.099	122.989	98.7081	277.73	127.545	425.102	269.393	543.809	244.55	224.289	320.347	290.877	182.692
CCG27215	57.6686	21.4588	495.209	145.342	29.383	525.162	44.5358	116.327	35.2342	38.0355	66.8387	271.952	240.32	52.8767	450.075	239.224	97.2385	18.2943	193.788	11.6072	37.277	18.9898	27.5397	211.114	27.3853	186.643	24.863	62.9265	417.662	251.071	23.4453	334.773	167.961	363.633	250.442	61.2623	419.802	43.2419	29.2996	199.468	18.2129	138.791	36.9598	127.949	389.821	34.9064	535.571	173.904	77.1404
CCG27216	12.3192	54.5038	406.099	41.8885	50.0869	83.3597	50.526	59.7826	50.102	84.3582	27.3731	81.1356	95.9307	80.406	67.3777	91.3144	150.429	36.0722	400.5	13.3473	48.5024	15.3447	50.8805	189.553	45.6696	119.21	28.8595	38.3864	70.802	81.4326	30.5875	75.9202	81.1943	124.362	150.948	19.8844	359.299	9.75007	17.6229	79.8404	37.6032	315.377	86.385	386.996	356.035	85.7193	112.811	56.9021	357.566
CCG27217	780.124	381.995	208.146	194.508	491.616	190.257	981.213	199.56	566.475	263.47	395.639	162.884	174.118	702.479	164.596	186.279	596.766	213.712	274.489	206.67	480.596	367.134	554.766	157.498	237.698	210.848	96.2935	513.223	163.491	213.865	502.999	220.416	168.074	180.25	163.628	560.393	236.124	776.56	604.082	198.866	494.929	476.683	663.59	381.556	184.809	480.254	243.05	189.986	330.467
CCG27218	988.936	215.925	197.17	307.785	190.082	163.942	465.468	223.25	390.475	131.447	463.204	160.288	143.28	439.187	130.519	267.694	309.365	130.598	229.301	122.594	292.374	230.08	307.875	149.525	126.061	174.496	70.9338	409.447	139.25	246.559	234.993	351.923	228.304	160.503	143.916	763.318	228.39	1291.66	317.881	188.144	321.921	285.54	377.331	199.893	164.649	260.441	240.322	301.543	203.809
CCG27219	0	0	0	0	0	0	0	0	0	0	0	0	0	0	0	0	0	0	0	0	0	0	0	0	0	0	0	0	0	0	0	0	0	0	0	0	0	0	0	0	0	0	0	0	0	0	0	0	0
CCG27220	5220.34	1624.04	51.856	88.7994	1500.24	23.1955	2475.25	25.2114	1521.5	840.985	2645.96	32.4374	38.823	2895.78	25.6507	25.6643	2174.05	509.963	51.5328	822.768	1571.66	1525.48	1300.35	57.6289	682.368	42.4967	157.046	3266.1	23.4829	40.5496	1751.56	50.158	33.0079	35.3524	25.3898	3030.8	54.1497	4528.32	2040.49	24.5128	1421.15	1160.93	2005.12	685.668	38.7055	1816.39	34.9433	20.5118	51.9021
CCG27221	5104.66	1378.69	72.9833	57.5151	1546.5	13.6139	2344.68	13.7602	1724.11	704.075	2625.69	12.7887	17.8618	2775.13	13.9722	16.0562	2295.95	473.132	59.5222	849.478	1722.53	1376.66	1333.74	91.0326	622.947	24.7716	157.994	2763.74	11.996	22.4298	1785.73	18.8642	16.6776	14.8287	36.6879	3700.74	81.2311	5203.69	1908.98	13.7818	1339.64	1312.16	2293.38	656.198	36.5917	1823.87	11.8174	12.7729	62.4897
CCG27222	5228.21	1423.14	37.8463	85.6767	1135.65	17.8058	2201.27	14.6903	1192.85	731.03	2956.93	21.1863	25.1493	2298.18	19.1198	17.6219	1822.98	358.756	31.262	654.209	1442.45	1351.3	1098.4	73.4979	516.925	35.0361	126.441	3405.7	15.7936	34.0102	1432.37	26.0288	27.6025	19.2727	15.2179	3589.56	81.9305	5039.48	1843.47	16.1944	1194.13	913.26	1882.21	508.683	19.1265	1281.44	24.0855	15.0916	32.6011
CCG27223	4560.24	2350.66	42.8163	63.4361	2101.41	11.7289	3524.77	15.163	2299.07	1358.32	2759.09	10.298	19.9063	4254.46	18.7756	13.5995	3136.4	604.796	39.9569	1426.11	2655.22	1743.39	2091.82	53.1966	921.374	30.9808	242.498	3415.43	15.2691	20.6108	2519.88	21.3401	16.7901	11.8007	17.0011	3175.88	103.664	4390.08	2457.02	13.3634	2395.35	1871.01	3118.48	850.046	33.2066	2273.84	15.355	8.85153	39.9357
CCG27224	2878.35	1939.84	23.3917	107.651	1831.23	10.1711	2997.65	9.69535	2318.14	1169.98	1349.4	11.9637	13.9359	3591.21	9.01174	12.5827	2831.97	614.98	26.4082	1135.32	2464.95	1747.51	1819.45	63.2665	815.154	14.545	249.144	1290.76	8.14499	22.7516	2321.72	7.85963	16.0657	3.82567	15.2717	1748.56	8.625	2690.65	2284.98	10.1495	2062.21	1559.5	2506.41	719.716	10.3316	1965.77	7.72722	7.29251	22.5731
CCG27225	4927.08	2643.44	25.5472	68.9933	1849.41	8.62606	3060.08	5.67676	1803.19	1288.91	2351.5	12.1373	11.1611	3698.85	12.6739	13.0517	3304.78	586.937	31.3957	1123.14	2379.36	1940.94	2033.66	49.1257	1001.36	16.4314	223.975	1405.43	8.39825	27.9736	2510.04	4.97505	21.5727	4.83133	10.5198	2927.12	13.0324	4911.26	2318.42	14.1752	2271.98	1446.1	3003.07	497.145	9.18882	2280.4	7.75611	12.0719	30.5004
CCG27226	3659.94	1456.39	25.955	53.0265	1102.66	4.77631	2150.73	6.62633	1112.15	719.057	1789.32	9.0402	7.51164	2447.03	7.34665	9.62207	1729.28	310.515	26.8747	720.67	1484.03	1062.09	1315.21	37.1955	408.636	12.3188	87.9079	1264.97	6.41866	11.307	1309.06	7.35584	11.7122	3.75966	5.84735	2392.09	14.5785	3565.23	1223.76	5.23262	1140.72	608.897	1773.39	238.19	16.6847	1213.87	15.2903	5.56688	30.9872
CCG27227	940.111	817.826	102.482	82.6945	812.39	72.4266	949.304	119.642	677.038	431.606	854.615	100.353	115.112	1293.94	53.1258	147.903	916.128	223.333	103.364	383	873.969	608.468	671.536	197.949	273.618	151.286	88.369	740.119	64.2427	119.999	741.339	116.982	135.892	159.391	68.875	633.354	207.829	822.155	691.77	103.279	673.197	629.044	863.83	339.532	63.3124	867.467	191.129	124.452	170.531
CCG27228	130.784	205.697	25.0206	335.352	382.594	31.1935	259.683	33.3584	186.163	587.009	188.327	63.1711	53.1777	594.477	21.2789	66.6045	615.252	219.24	18.4491	178.944	701.639	381.194	520.307	62.4168	642.458	58.8757	344.843	536.615	28.2004	38.3025	271.376	52.6229	73.7023	54.1999	17.6621	248.524	86.1553	175.269	1054.54	49.1245	224.844	652.865	393.586	721.752	26.9982	161.811	48.6158	57.8014	29.8717
CCG27229	216.035	205.039	55.5764	327.976	234.036	55.3186	151.372	74.1963	129.92	395.049	257.32	95.5649	58.3455	309.929	40.5947	142.72	305.624	139.275	48.7459	125.013	744.231	188.051	275.621	52.0606	197.213	97.5339	181.97	435.203	37.5711	107.792	190.577	78.9986	114.227	28.6644	66.6779	283.821	91.9128	238.611	225.754	121.609	96.1742	398.126	190.039	802.256	34.2566	162.426	40.0596	83.656	55.3824
CCG27230	347.889	138.731	40.54	692.041	96.5359	134.176	58.7942	157.001	70.645	654.204	321.623	227.191	104.078	202.58	90.7671	379.033	184.707	120.885	56.9379	139.69	495.513	177.401	129.426	49.362	158.847	145.181	180.924	411.554	87.9846	267.573	101.589	90.2256	242.019	49.7836	64.7297	466.681	87.8928	432.518	120.4	258.889	52.0439	228.964	130.487	495.881	44.4386	128.777	64.7044	179.199	62.9969
CCG27231	0	0	89.2298	25.6763	0	0	0	0	0	0	0	0	0	0	0	0	0	0	67.5704	0	0	0	0	23.257	0	0	0	0	0	0	0	86.8078	0	34.5908	37.7518	0	64.8127	0	0	0	0	0	0	0	75.903	0	20.0104	0	73.1675
CCG27232	239.483	185.659	1685.49	520.453	180.853	310.621	287.116	247.761	259.422	234.401	175.096	380.33	409.828	316.016	275.665	388.061	167.723	217.797	1726.08	128.619	236.566	328.351	220.398	603.781	223.891	515.43	165.24	238.95	316.288	404.163	283.553	485.051	460.173	473.049	1750.84	235.238	1055.02	330.521	285.516	429.593	341.42	223.754	243.176	209.292	1727.07	220.763	531.066	433.396	1622.23
CCG27233	0	0	0	0	0	0	0	0	0	0	0	0	0	0	0	0	0	0	0	0	0	0	0	0	0	0	0	0	0	0	0	0	0	0	0	0	0	0	0	0	0	0	0	0	0	0	0	0	0
CCG27234	686.32	943.631	721.226	1036.65	907.027	640.165	890.201	1014.79	875.873	846.182	595.695	750.69	847.287	1199.97	579.299	817.74	565.638	1291.63	766.731	743.638	944.233	1381.72	846.73	620.759	931.863	1057.33	878.167	687.923	621.776	977.584	1176.81	1093.61	987.705	775.879	787.888	718.598	833.054	1035.16	1285.53	791.038	1279.13	612.318	832.073	695.614	728.142	1084.55	687.982	952.191	797.81
CCG27235	951.907	368.835	592.854	2779.75	366.612	1367.07	365.221	1479.6	369.843	332.594	851.886	1225.9	1312.48	536.679	939.113	1567.22	253.42	496.202	639.566	294.873	461.662	623.973	374.592	504.061	489.987	1161.52	447.791	755.364	1131.6	1654.18	461.937	2103.73	1431.32	1174.44	610.739	1492.91	653.657	1956.04	557.102	1720.93	533.045	290.349	499.079	300.874	663.347	439.647	902.254	1775.62	613.658
CCG27236	778.179	751.203	385.859	413.846	669.564	548.07	673.917	545.432	561.905	657.438	636.641	758.765	699.216	697.251	475.571	902.648	407.433	688.53	490.189	584.781	590.856	1038.8	641.146	369.662	769.579	784.565	694.122	452.048	526.919	889.59	613.474	332.435	982.141	229.224	470.92	998.322	480.237	1469.13	1011.4	837.348	833.277	457.972	729.078	487.457	540.093	798.393	150.173	1040.28	492.122
CCG27237	360.835	452.242	537.621	588.176	381.282	400.564	403.505	501.85	416.735	351.088	342.85	445.651	461.397	532.979	345.211	526.815	321.178	608.575	606.362	385.733	491.201	659.329	398.96	469.307	418.444	594.759	591.465	360.668	377.757	537.018	567.938	655.949	588.251	568.408	572.281	387.205	590.904	699.175	524.644	535.796	680.412	345.897	543.724	379.798	575.671	500.165	365.769	584.511	658.494
CCG27238	446.723	634.499	330.237	612.628	492.716	674.177	495.829	902.734	528.669	391.339	421.57	685.351	695.474	751.935	566.043	900.616	384.99	903.101	371.217	688.982	664.22	1192.04	521.581	324.903	599.127	709.202	981.193	470.828	565.811	888.478	753.719	476.105	614.472	952.15	338.731	430.882	428.551	874.46	816.033	837.193	1069.2	397.038	810.991	471.524	381.549	757.74	461.603	827.441	393.192
CCG27239	280.516	132.849	819.788	459.659	172.559	459.057	294.81	474.441	173.819	151.851	311.309	460.717	506.897	305.501	408.423	572.457	279.696	118.089	980.127	68.4214	176.357	140.682	186.621	896.284	161.429	582.783	82.3807	275.262	463.48	437.894	162.703	539.518	554.498	490.498	773.837	253.488	929.778	273.039	179.571	581.942	159.268	332.258	258.122	347.04	879.708	220.497	456.289	571.677	1251.32
CCG27240	431.705	254.606	638.188	458.616	328.943	604.989	496.863	723.502	350.446	288.897	456.15	622.781	663.82	615.884	551.275	788.875	480.656	238.083	672.434	141.892	363.999	251.935	392.002	574.014	289.932	735.068	156.361	416.267	572.051	707.828	313.409	858.552	750.899	507.522	581.382	350.39	631.097	431.936	336.911	684.561	314.602	523.578	524.144	592.399	565.384	416.533	698.351	767.786	956.377
CCG27241	119.64	91.0722	224.163	75.3316	136.484	307.904	205.845	340.52	114.857	106.901	145.159	292.093	312.805	179.791	298.541	266.972	242.157	71.6283	183.438	39.6633	125.832	65.3672	160.471	139.347	86.5035	327.155	58.2097	164.888	337.632	304.26	94.4629	286.669	276.431	157.795	146.953	85.5412	206.626	86.6941	106.081	293.916	88.9451	287.287	142.825	320.27	173.08	130.01	218.594	261.806	369.556
CCG27242	57.8836	73.1547	284.997	65.5442	98.6084	128.795	144.589	145.61	98.3212	76.6214	75.0735	122.441	131.495	127.092	132.077	126.501	180.42	58.5685	227.568	33.46	88.1733	55.1922	100.242	199.486	63.0624	155.742	46.8652	92.8524	142.867	129.639	73.6228	165.558	134.966	141.255	187.653	46.2	300.988	49.7165	69.5026	130.399	64.4595	227.626	128.243	225.429	226.678	102.085	204.405	115.198	434.176
CCG27243	390.23	359.703	731.147	171.556	538.018	290.101	623.638	294.087	448.257	362.738	363.832	272.833	280.266	752.053	260.603	315.959	745.434	300.034	526.702	178.658	344.993	233.312	404.001	499.481	303.967	324.234	179.472	435.084	299.15	284.551	354.022	393.588	310.426	225.835	460.578	383.573	731.938	308.149	372.155	288.251	341.469	1048.21	354.355	1028.87	461.943	450.079	390.042	288.991	960.687
CCG27244	674.3	729.149	969.816	532.992	977.77	860.977	1301.59	852.173	688.728	756.363	920.305	790.719	940.924	1495.1	874.589	618.719	1828.07	619.95	793.059	425.793	824.254	528.563	865.383	732.809	669.726	732.794	449.077	962.127	945.128	586.901	833.413	775.923	643.152	511.896	663.563	640.19	1063.5	564.592	944.851	779.298	741.648	1534.96	763.127	1736.84	630.578	728.305	720.3	634.037	1437.84
CCG27245	253.556	108.739	776.537	178.331	207.721	441.209	270.271	693.254	159.017	113.017	219.304	470.194	483.762	217.823	387.945	751.312	194.989	131.828	781.317	39.2168	135.223	46.8118	205.794	387.31	87.9702	595.645	41.8609	149.22	427.832	969.344	146.159	849.865	692.558	692.808	397.485	196.79	1193.65	129.896	105.265	487.447	112.386	257.859	176.82	289.645	971.574	184.758	678.966	692.473	556.29
CCG27246	96.8771	44.372	599.537	107.075	53.4244	309.26	87.7409	408.048	72.5746	33.6981	141.771	327.346	323.261	83.3571	309.782	536.271	75.9992	20.3099	589.43	16.4622	61.3134	19.6017	78.3504	250.141	29.9037	531.29	17.335	109.74	290.809	778.022	37.0521	673.252	582.916	358.09	264.88	124.54	999.333	78.6331	39.4947	301.465	43.7856	145.278	78.8749	166.693	851.507	80.0026	333.998	481.339	359.835
CCG27247	173.334	17.1878	639.793	134.456	28.6365	758.854	66.0215	914.585	44.4536	22.0141	245.012	596.225	441.809	58.7365	666.744	1053.76	46.4196	12.2173	574.792	5.10142	42.7014	11.7297	39.7697	222.552	17.5226	794.54	7.56043	205.744	498.728	1662.72	24.3556	1157.36	934.007	586.464	281.862	270.214	862.926	176.54	12.6609	585.88	23.1401	83.6337	48.5541	81.3008	821.829	40.0401	693.795	940.983	394.328
CCG26845	0	0	0	0	0	0	0	0	0	0	0	0	0	0	0	0	0	0	0	0	0	0	0	0	0	0	0	0	0	0	0	0	0	0	0	0	0	0	0	0	0	0	0	0	0	0	0	0	0
CCG26846	95.3384	26.8203	153.089	56.962	34.9238	413.971	60.6378	315.137	39.0528	21.5498	117.223	279.188	213.572	45.4665	365.588	436.862	46.3315	20.8085	198.445	12.3656	35.7288	14.2162	46.7594	166.126	16.0809	366.918	12.6595	93.8681	294.663	451.953	16.2352	336.57	395.031	200.679	171.176	145.463	171.497	86.137	21.4826	297.328	24.9859	83.3091	47.1124	78.6478	239.854	45.322	191.413	421.497	122.091
CCG26847	49.5333	28.9847	102.113	27.0362	42.4167	115.748	74.317	110.724	51.1558	25.1465	47.0892	88.0892	73.9614	60.3051	101.327	145.329	58.4761	23.6931	142.115	12.8547	45.1816	15.1574	50.5069	76.1025	23.4704	141.035	15.1174	32.8366	80.3851	163.091	33.1253	194.99	160.027	31.8019	107.708	51.7346	147.78	41.7374	27.6768	88.0148	29.2091	89.5901	55.8337	86.9042	123.852	40.1595	51.8541	137.022	160.574
CCG26848	33.5649	29.8048	110.724	49.075	30.5412	153.752	56.7762	131.369	45.5797	19.3636	34.4067	124.346	99.4205	35.0715	149.671	137.417	58.3637	22.1439	345.484	7.69234	37.5601	15.8446	44.1069	164.873	12.4488	163.497	13.3003	22.6541	116.244	170.083	28.7683	246.403	136.626	66.9571	117.24	37.304	268.167	31.6767	22.273	121.616	22.5745	82.7064	51.1336	76.3958	346.916	39.2339	135.819	118.401	147.351
CCG26849	3342.68	1643.92	244.755	1164.64	2135.54	240.711	2678.13	266.431	1043.81	1172.4	2547.98	256.154	240.808	3353.21	206.928	279.588	342.886	1599.03	631.988	693.397	1721.9	1170.47	1407.74	996.749	1854.32	241.675	1183.81	2569.36	190.235	325.331	2051.09	943.95	205.435	597.328	576.234	2472.9	243.751	1594.26	2232.6	217.696	1056.2	540.547	2018.26	511.651	145.074	1386.46	852.391	239.01	797.099
CCG26850	317.83	229.93	423.807	228.177	388.724	482.788	610.931	380.912	330.529	269.408	289.197	368.97	355.405	554.29	346.047	431.463	504.251	260.324	459.451	103.442	334.791	146.753	341.889	749.749	219.392	434.563	144.348	254.956	381.336	438.509	330.22	634.059	416.963	503.649	712.455	236.239	555.355	211.471	267.916	439.902	225.741	583.968	385.059	582.24	479.644	312.761	468.792	445.142	289.773
CCG26814	751.611	317.292	1236.44	2952.7	343.212	1311.95	766.923	1214.03	354.067	408.54	822.54	1185.03	1021.92	885.186	1218.28	1599.68	638.125	366.471	1181.72	161.484	406.043	243.34	434.467	1324.46	396.015	1399.74	353.922	670.368	1189.22	1235.05	426.194	3367.94	995.845	2464.31	1171.2	580.153	1579.07	775.97	439.605	1408.81	444.35	538.854	615.949	600.358	1216.75	423.826	3067.16	1370.99	1406.21
CCG26815	1319.84	73.7058	195.595	3.34018	91.678	2385.91	155.033	3385.83	102.501	92.4922	1060.62	2130.93	2304.48	178.876	2184.79	2562.37	147.387	85.6429	177.64	47.1643	94.9403	54.7992	102.777	211.24	103.936	1779.72	66.298	926.337	2375.24	2319.62	74.7391	3.9019	2123.91	1.47631	187.743	861.946	216.289	1019.79	104.02	2193.37	84.5821	119.487	142.129	153.997	181.026	107.411	3.18637	2789.52	218.329
CCG26816	566.211	270.54	1303.32	1407.2	335.923	1268.1	685.555	1483.28	333.178	276.232	513.959	1182.51	981.873	712.661	1246.1	1237.25	483.293	264.168	1004.99	155.897	318.853	242.447	339.063	1249.71	287.101	758.856	252.74	422.684	1152.32	1202.79	288.032	2975.71	911.23	1522.58	1212.51	366.086	1340.57	462.842	324.633	1192.3	367.093	534.601	426.118	622.913	1184.5	385.129	2038.16	1347.26	1073.2
CCG26817	18.9703	16.0843	128.718	243.264	15.3988	27.9774	27.3757	32.3653	17.7449	9.38185	16.1728	20.8286	20.1579	39.8212	19.5479	30.603	24.5608	14.1165	128.005	4.27511	18.0018	10.2393	30.4299	93.4784	16.1433	33.1578	11.2822	16.2082	17.538	31.4366	22.1115	296.245	28.3371	183.965	98.0355	17.0596	159.405	11.864	15.2668	25.3009	13.1631	26.4683	27.2878	27.5298	103.559	13.7927	288.769	33.0792	139.52
CCG26818	46.7857	32.4731	123.227	41.5595	41.5303	46.1697	70.8721	45.8163	36.0523	39.0222	38.4304	48.8942	45.9987	76.0303	38.3665	80.3061	49.8182	21.0315	118.825	16.4286	41.8015	19.7686	51.1061	77.771	31.3981	64.1515	22.0069	33.3673	40.896	55.0312	32.8381	72.5187	68.2821	39.5301	90.7843	35.7653	106.179	35.8264	26.3848	57.8699	31.7413	59.1394	56.6882	55.1912	91.0166	42.3405	68.4789	77.6382	108.163
CCG26819	184.911	138.681	116.872	201.685	204.894	173.867	291.114	114.015	144.619	136.374	144.166	124.818	103.432	283.178	152.806	147.619	216.069	128.022	147.913	66.1727	221.185	95.6808	216.514	150.601	160.432	142.407	85.1941	124.927	129.862	177.73	192.723	294.664	139.101	96.779	130.537	172.573	142.628	169.26	188.141	112.666	144.226	238.767	219.171	221.138	92.4012	145.991	154.495	130.188	88.3791
CCG26820	68.3289	97.2119	363.171	29.5653	147.776	178.45	201.792	212.785	161.449	142.882	88.3679	181.697	197.034	227.025	134.001	264.646	192.049	60.6918	410.686	34.1713	171.674	23.6301	167.74	768.795	47.2818	245.623	50.0816	82.7624	164.123	265.863	82.4304	479.383	241.78	416.914	455.678	86.6339	745.367	48.5766	55.348	232.616	72.0869	315.044	133.098	356.811	247.339	183.508	181.629	258.762	432.126
CCG26821	218.753	153.688	464.877	51.1415	379.242	317.093	432.264	486.285	255.42	301.446	183.607	357.605	473.084	526.363	271.621	420.63	467.887	236.829	624.191	56.0774	319.894	64.2288	328.657	1043.16	162.541	518.423	86.3724	167.529	315.397	517.686	258.938	707.14	509.148	847.359	638.293	132.483	1249.85	87.4395	220.048	392.562	170.085	588.936	192.041	656.335	418.613	230.878	561.363	452.499	679.707
CCG26822	764.56	2265.24	16700	247.09	3443.39	2019.43	4005.88	2205.33	3176.9	5574.66	870.298	1533.67	2275.15	4700.78	1702.05	2919.17	7536.79	1141.58	17528.1	747.544	2259.16	1139.77	3648.24	22498	1941.13	5494.74	1040.33	1809	2245.44	3373.94	1725.74	2226.86	2414.1	4007.87	18218.3	541.13	18824.1	351.334	3563.5	2291.9	1355.22	9624.36	2228.07	7510.99	20206.2	3378.93	2752.6	2646.36	19066.9
CCG26823	450.891	524.331	5621.56	186.633	961.024	1467.23	1153.22	2106.25	952.691	892.75	487.015	1496.37	1893.85	1229.17	1415.43	1884.84	1528.19	407.749	5335.39	185.126	749.003	219.223	1249.16	7548.9	545.353	1775.43	249.665	487.471	1696.35	1794.77	579.964	1788.12	2315.79	1215.63	5998.52	417.66	6149.58	237.697	667.477	1836.77	380.295	2012.15	536.038	1927.65	5627.41	1004.1	759.093	2035.1	5847.65
CCG26824	1947.52	1070.43	7414.91	796.476	2211.32	5207.62	1708.73	4670.03	1816.7	2489.82	1871.48	5597.65	5645.93	3567.77	4977.71	7100.11	3446.27	1156.77	7218.91	385.417	1648.5	291.006	1782.78	9232.73	844.813	5645.96	578.999	1672.66	5204.69	6810.75	1866.95	4978.44	8645.52	5257.89	8123.98	1518.59	7385.36	1030.05	1301.76	7121.27	1021.12	4370.51	1156.2	4019.06	8173.75	1399.05	3007.49	7445.41	7577.48
CCG26825	7.16247	0	0	0	0	4.48438	0	0	0	0	0	0	0	0	3.49606	0	0	0	0	0	0	0	0	0	0	10.8339	0	24.5877	4.05409	0	0	0	0	0	0	8.05134	0	0	0	0	0	0	0	0	0	0	0	6.0433	0
CCG26826	31.9086	18.3059	87.3695	68.2591	24.7173	176.829	32.6769	76.8798	33.1424	31.8337	47.3809	118.652	126.203	40.8095	193.093	103.564	92.6969	13.8515	114.203	4.41076	37.9364	10.6026	29.8098	62.8598	15.8521	101.822	11.8226	41.2903	177.789	109.674	15.0279	118.939	102.477	82.3408	57.189	38.2686	97.9118	27.3526	14.8611	111.059	15.6255	168.371	36.1651	195.404	130.785	28.5939	77.8975	93.8293	58.7924
CCG26827	23.1756	22.2451	46.0668	47.7954	22.265	104.217	45.4337	77.5532	28.632	20.2264	28.9461	108.168	109.442	30.1458	121.659	98.7269	30.2762	10.5127	60.019	5.91262	28.3404	6.23099	47.7359	165.074	12.986	129.418	11.2992	25.2185	134.478	102.345	16.9371	130.688	85.9723	116.221	35.5501	32.2779	121.433	20.7751	15.9785	121.972	19.3428	60.6296	29.4774	54.1625	52.6566	34.084	103.4	78.2172	41.9479
CCG26828	2087.64	290.597	1078.76	3592.93	368.454	3012.87	771.154	1289.88	264.193	405.689	2141.26	2389.13	1931.03	744.584	3055.31	2411.94	490.315	207.326	1358.22	66.0922	411.239	151.966	547.539	1732.96	541.674	1509.74	147.957	1608.82	3165.06	1846.31	441.76	2955.81	1432.26	2220.55	1926.85	2198.36	1051.86	1669.38	424.838	2601.68	288.077	648.317	437.715	457.674	1277.03	281.279	3895.78	2197.36	617.385
CCG26829	225.486	41.0556	211.705	215.777	75.4386	356.054	121.665	374.102	71.6991	51.6148	189.475	367.736	375.242	103.796	310.94	403.409	77.283	29.9841	210.793	12.0586	74.374	23.3484	98.1293	166.528	61.3323	422.288	27.3759	159.71	337.086	445.618	61.813	356.239	377.011	228.91	227.892	219.279	129.288	153.231	67.6252	367.791	35.9069	138.089	80.1093	125.371	246.344	63.2346	220.758	419	132.679
CCG26830	147.526	65.8987	194.315	116.234	98.0833	220.114	153.158	259.917	89.8365	69.4626	146.404	230.398	245.407	137.301	199.201	257.428	101.107	51.8541	215.154	28.1707	97.377	39.8681	121.551	193.144	57.7497	267.105	35.7278	119.121	217.637	293.6	85.3361	299.789	263.96	160.31	214.577	145.675	161.418	108.671	80.5349	240.112	59.9579	155.025	123.819	146.412	220.421	91.9695	146.012	273.202	150.191
CCG26831	230.722	142.74	343.117	265.801	180.417	349.471	321.235	381.603	195.975	203.215	214.611	304.649	306.023	457.851	312.888	396.741	238	127.673	392.568	62.9686	316.222	110.175	292.032	367.652	159.369	387.915	121.24	268.574	340.633	449.382	203.057	449.183	319.146	595.64	398.53	202.23	286.83	169.555	224.866	362.796	159.76	328.848	287.268	340.863	396.209	205.513	938.804	316.96	339.104
CCG26832	332.984	197.841	527.383	289.989	131.799	457.622	223.388	478.568	183.64	218.632	328.961	406.135	328.047	657.065	420.168	631.114	232.416	91.1717	592.465	76.667	240.72	125.199	220.489	588.929	139.381	397.633	153.173	339.386	397.957	612.108	200.485	288.427	358.686	1059.11	568.655	480.342	486.479	360.79	197.77	492.502	202.191	325.947	296.934	348.941	527.355	171.624	1341.43	436.218	512.607
CCG26833	141.106	120.165	256.271	86.9966	138.272	266.398	309.074	221.453	163.318	119.354	160.38	277.71	214.474	304.155	275.421	257.048	240.229	83.6755	287.977	47.9169	162.304	79.1885	158.584	252.248	93.2814	293.169	79.5298	154.719	271.426	242.221	124.783	318.869	283.274	176.634	258.562	116.7	255.273	109.164	117.931	250.803	99.0209	450.688	174.108	386.543	254.879	139.584	232.86	263.122	220.712
CCG26834	213.451	170.026	509.418	135.209	281.951	450.26	552.623	405.968	208.414	275.11	242.823	399.328	353.572	510.403	451.08	414.867	531.058	144.45	495.821	78.1227	269.709	120.496	348.648	550.281	201.927	566.042	137.24	270.233	495.131	376.529	251.356	540.552	385.144	376.68	492.584	192.178	515.424	140.61	293.641	441.98	155.473	699.767	297.774	562.708	457.584	238.97	388.549	403.797	360.321
CCG26835	37.0625	29.0955	69.7026	31.6461	50.3902	73.1874	72.4288	76.948	41.661	40.6191	32.6158	74.3423	68.1029	60.6037	66.3359	79.4831	75.4124	29.3615	92.3632	13.2595	41.9438	16.5141	53.4752	53.1724	26.6854	98.524	18.1459	31.6262	73.8929	81.4581	41.148	110.786	94.8641	47.6001	51.1286	30.2148	93.6087	26.2281	32.2891	74.3328	30.2269	100.361	43.7619	80.3896	70.4157	34.286	53.4132	84.6277	70.5936
CCG26836	695.375	1182.4	774.828	1142.77	1555.01	95.9988	2570.59	144.724	923.933	1145.29	470.731	90.9342	71.3722	2517.18	76.0109	165.638	1148.26	1258.24	809.671	614.821	1339.41	979.552	1694.13	866.903	1435.77	157.184	1360.85	546.097	81.5893	196.666	1458.32	220.617	128.343	1228.84	438.809	518.421	1362.55	646.333	1956.07	143.65	1096.78	1055.19	1582.76	695.231	629.504	1487.6	1340.12	169.294	924.416
CCG26837	57.6493	23.784	55.5931	29.5999	43.709	47.7025	66.6156	35.4777	34.5124	49.8712	49.0114	44.0626	40.5619	83.5609	51.4905	52.2963	48.1697	24.4506	81.5464	13.6905	40.4768	16.3541	49.6545	66.4349	51.9279	43.5999	16.4687	51.7889	54.7664	51.5036	45.3452	72.3043	42.058	31.1032	63.5312	68.5737	49.997	44.5807	45.9583	37.7625	25.4401	81.1669	31.3155	77.7616	44.6246	32.1529	42.6684	35.3464	90.4517
CCG26838	4927.61	5068.68	239.031	4010.64	5555.11	518.187	12911.9	856.96	5248.14	6210.8	2505.03	622.721	833.445	12729.8	433.153	776.552	5880.53	4593.39	339.168	5772.35	6327.62	5008.97	8893.23	1754.57	6476.77	723.193	6190.41	2863.98	458.758	1270.79	7947.23	753.189	805.012	1274.03	910.507	2568.5	284.346	4541.98	7362.96	518.206	8458.93	5569.52	5993.24	3856.03	474.053	5574.49	1583.3	829.646	453.057
CCG26839	0	0	0	0	0	0	0	0	0	0	0	0	0	0	0	0	0	0	0	0	0	0	0	0	0	0	0	0	0	0	0	0	0	0	0	0	0	0	0	0	0	0	0	0	0	0	0	0	0
CCG26840	196.152	235.619	251.807	108.998	273.013	232.474	299.59	297.961	259.703	204.024	378.816	255.525	296.421	396.935	218.377	310.248	447.963	130.526	298.028	68.1197	326.36	108.24	269.577	773.684	129.462	317.501	128.977	280.075	248.723	406.525	184.128	640.523	317.008	391.144	674.282	277.168	291.613	156.163	196.489	284.273	137.418	555.991	304.041	585.365	318.434	280.849	244.336	266.937	207.769
CCG26841	362	253.529	303.728	137.86	228.049	456.753	258.294	578.176	278.216	245.458	695.762	470.983	514.503	409.914	423.879	523.801	357.902	125.313	284.088	59.8529	240.841	81.1399	220.538	926.25	101.581	441.437	137.333	487.802	460.487	797.365	168.975	1100.6	592.816	622.227	790.949	514.955	322.817	261.833	130.628	495.756	117.643	539.667	276.209	596.071	325.664	276.259	373.407	472.877	193.417
CCG26842	7.1861	10.5799	390.81	19.5802	12.368	155.88	9.82433	160.225	16.0385	8.03074	13.4481	165.856	166.272	12.3736	145.822	254.189	17.9812	6.9226	338.27	3.25864	21.6574	1.87315	15.5803	195.204	3.42441	211.427	3.72025	12.3344	150.794	243.214	9.33462	193.515	232.645	154.207	184.91	19.2096	360.74	7.63766	4.80343	218.92	11.9716	47.8504	9.26423	31.2748	387.507	21.3359	67.3842	225.449	379.71
CCG26843	30.4436	41.9254	1572.85	25.3788	89.6526	298.469	91.7078	397.467	81.4187	61.8939	61.261	317.679	317.155	68.8684	272.329	575.916	145.285	41.9431	1070.34	23.5898	55.6372	15.255	122.901	1153.36	43.0847	936.609	25.7606	66.478	273.583	345.813	55.89	548.137	581.241	600.822	991.778	50.597	1610.88	16.0759	30.5659	442.76	29.4505	289.591	56.8658	259.634	1521.44	94.0153	348.9	569.448	952.007
CCG26844	481.383	224.273	12.9343	147.85	438.451	45.1392	561.333	91.9033	239.147	381.101	338.991	14.0911	21.1512	663.096	36.6884	17.4549	580.627	320.885	639.553	161.9	261.399	170.231	336.891	1232.19	292.867	15.7692	231.955	365.297	27.9771	726.965	470.558	1008.17	17.9654	2395.6	1084.37	276.341	10.4795	274.858	332.981	64.4158	225.185	687.054	356.137	837.455	43.1835	311.739	2553.19	29.9602	750.848
CCG26169	130.637	58.3777	0	24.7899	20.3348	5.96393	84.3378	22.6768	20.4771	33.2537	81.4818	6.82738	6.1971	129.896	9.07765	12.9363	53.4295	23.3683	0	19.9334	64.2918	0	81.8564	10.2288	56.0102	2.74445	26.791	84.7086	7.1889	19.2958	64.4213	8.09143	9.44784	8.64721	0	94.3301	9.76127	114.068	48.8372	6.84483	88.5216	40.177	73.6649	19.1918	0	55.4355	32.7535	4.9754	0
CCG26170	343.366	164.885	0	56.4416	99.877	13.8755	223.499	22.611	106.403	98.7181	166.796	16.9517	17.3671	301.639	13.7676	18.8419	128.317	147.287	0	50.5924	220.185	0	231.611	11.5384	306.809	18.2847	43.0296	222.308	15.3136	43.2211	308.896	17.294	22.3443	17.8918	0	295.065	10.6178	322.174	178.604	15.3985	161.765	134.565	123.91	73.065	0	103.309	79.7606	15.5421	0
CCG26171	121.57	133.422	0	32.585	79.251	4.88456	153.521	8.1164	70.6034	83.7968	53.8437	8.80397	7.58832	215.496	4.91747	8.60044	112.661	98.7393	0	49.2147	164.315	3.10353	211.12	9.08115	209.797	7.71225	42.8587	76.5497	4.58973	13.6327	206.71	11.4194	10.3523	13.4928	0	97.0895	8.3094	127.655	181.702	7.28944	150.573	105.24	127.151	50.965	0	98.8981	32.7885	5.75329	0
CCG26172	0	0	0	0	0	0	0	0	0	0	0	0	0	0	0	0	0	0	0	0	0	0	0	0	0	0	0	0	0	0	0	0	0	0	0	0	0	0	0	0	0	0	0	0	0	0	0	0	0
CCG26173	348.448	140.895	0	86.168	73.6023	14.1998	165.603	33.1317	73.5816	47.2353	230.784	16.8661	23.4739	217.313	15.3475	25.3916	103.151	84.9756	0	34.8486	151.738	5.00797	157.787	14.2066	153.883	22.6105	35.2012	265.776	15.7549	35.1361	188.006	31.9398	27.8165	30.7608	0	314.048	7.92311	398.695	117.048	19.092	142.842	99.9802	125.565	68.2711	0	107.637	64.3804	16.0918	0
CCG26174	132.904	243.406	0	51.1914	94.4157	5.15233	252.35	6.46497	139.764	117.858	60.0219	7.97037	6.93314	328.124	3.97663	10.4546	171.352	152.058	0	74.5528	246.14	9.11465	255.32	14.2272	334.943	8.77556	77.1602	91.0782	3.81952	17.0395	309.718	12.4391	13.3228	13.096	0	119.888	12.1434	170.935	274.021	7.56372	236.4	141.721	202.862	89.6188	0	170.419	22.4038	5.69363	0
CCG26175	128.659	168.752	0	57.799	62.4558	6.20045	155.73	7.74065	109.836	84.1313	64.9175	7.17629	6.43596	217.484	4.48123	11.2402	130.277	104.448	0	66.9543	153.621	6.60721	150.62	15.655	196.713	10.5116	61.5832	85.4736	5.29275	14.8785	212.374	13.8869	10.7442	15.2542	0	116.819	14.7653	173.331	175.976	8.07558	169.213	109.224	145.476	77.9536	0	118.001	25.4238	6.99316	0
CCG26176	172.935	295.185	0	88.7409	98.1063	7.19333	298.438	12.2548	133.989	133.218	95.7643	12.0104	8.4089	438.565	5.53515	14.6037	242.088	165.269	0	125.593	241.854	9.27792	322.519	14.2066	333.505	13.7674	122.278	102.546	6.33421	18.5066	396.131	24.2351	16.3868	18.4273	0	134.685	11.9264	214.839	394.611	9.62042	345.642	171.81	308.042	123.242	0	237.634	30.1386	9.56808	0
CCG26177	123.166	183.796	11.174	55.2475	63.2077	7.68762	160.153	9.98813	89.4819	92.101	75.8744	9.67965	8.33902	265.771	6.38671	10.3861	133.96	110.882	12.4992	66.5067	170.14	6.07991	167.746	17.9364	192.067	12.0113	61.4263	86.9709	6.4938	16.571	209.258	17.4031	10.5477	21.0223	8.87369	115.536	11.9509	175.126	178.091	8.22695	187.72	102.16	153.546	85.9889	6.71363	145.576	28.3574	7.20006	20.9202
CCG26178	125.285	106.015	583.628	234.998	158.852	186.892	399.926	158.136	163.065	159.927	125.378	188.438	172.23	253.769	213.563	189.478	203.921	102.27	458.074	62.3929	219.093	59.087	199.334	252.858	133.558	195.781	88.2314	125.128	228.787	207.299	168.764	319.399	195.3	146.93	474.686	123.891	284.935	96.1382	119.702	165.219	136.177	309.296	180.807	302.528	259.808	142.476	236.338	139.32	494.033
CCG26179	452.602	141.433	578.581	710.822	204.196	699.992	409.417	672.29	146.884	218.499	475.236	972.185	1064.56	304.523	945.166	757.795	258.176	93.2537	427.014	64.789	279.347	79.5279	238.321	341.159	130.439	592.345	110.18	342.407	982.349	758.321	174.96	1470.66	933.746	714.037	450.699	357.733	322.839	285.829	141.869	524.892	142.211	346.508	269.171	347.799	281.575	195.58	1167.71	876.288	517.75
CCG26180	87.7811	53.3205	269.42	219.069	60.1346	46.0843	73.2494	67.3356	45.9344	180.801	73.0753	80.2105	50.6357	119.093	38.8159	94.2376	83.4259	56.7235	179.524	36.9268	168.963	49.6547	57.4532	93.1901	82.729	61.6183	85.33	99.5089	37.0987	109.008	77.0258	135.036	101.76	113.878	78.557	97.1398	159.916	74.7327	98.6468	62.1276	44.1593	93.3156	44.1816	116.025	96.0277	59.2553	129.625	54.0948	324.566
CCG26709	9.59041	5.60898	26.7281	24.2691	10.544	29.5762	15.5919	39.1059	10.9896	6.6168	11.0553	31.7197	30.4691	10.9535	22.5518	52.7114	11.6544	4.22855	23.2274	2.62858	8.12479	4.2811	12.1269	21.594	3.64623	37.0991	4.18609	10.0547	23.3639	46.8612	4.1832	69.2334	36.8711	53.7094	25.3608	14.5684	26.8933	7.9418	4.94714	37.9577	6.32297	16.6375	12.6084	18.1189	27.3424	10.1018	55.5798	46.3095	23.4146
CCG26710	111.34	79.5599	73.9109	73.0426	105.25	85.0968	191.198	113.69	85.0557	83.7323	97.7614	84.2611	87.1932	159.685	66.6707	106.961	136.085	80.0658	69.1202	45.5727	91.765	65.7485	104.338	70.9819	85.1489	116.352	53.3049	88.3175	72.0368	126.244	92.9229	143.538	117.673	70.9162	76.6413	70.7063	67.9678	77.8971	93.2666	83.1681	93.3775	147.38	117.992	152.402	63.5428	80.4502	100.424	118.414	82.6321
CCG26711	36.9263	17.7181	21.9783	2.38153	22.0454	29.47	44.718	33.5756	18.7723	22.38	25.411	26.589	28.7083	34.9036	22.1406	38.2284	25.189	21.5286	17.3875	11.5578	21.2277	13.3982	24.1471	12.1363	14.9636	34.9521	11.2541	31.5341	25.8682	50.6724	19.773	5.13606	35.6614	1.32249	19.3932	26.8398	13.6644	27.1083	17.9598	24.3509	18.5717	30.0925	24.4455	25.5778	17.9513	20.125	2.16859	41.0129	18.4041
CCG26712	101.912	74.9973	150.326	45.3718	101.091	84.9472	205.738	110.465	91.5549	98.2889	69.6624	94.0789	101.197	185.372	78.6416	102.036	122.374	75.8088	131.141	38.0006	84.7664	59.2332	118.296	134.87	100.295	112.046	46.9496	80.1951	93.9577	103.813	91.7724	128.114	123.171	57.2314	135.786	78.9559	129.281	70.6566	115.009	93.2879	90.7154	149.314	106.543	122.19	120.944	78.9221	70.2195	104.577	112.826
CCG26713	0	0	0	0	0	0	0	0	0	0	0	0	0	0	0	0	0	0	0	0	0	0	0	0	0	0	0	0	0	0	0	0	0	0	0	0	0	0	0	0	0	0	0	0	0	0	0	0	0
CCG26714	320.469	135.81	327.936	191.672	107.833	478.612	250.356	330.764	120.808	186.768	345.023	385.299	381.219	262.543	505.648	207.027	192.832	85.9309	280.705	61.1834	121.884	55.8578	180.746	432.157	121.481	269.747	88.4295	478.06	574.306	231.91	197.602	325.863	217.726	695.377	317.042	281.25	288.03	260.005	212.586	330.084	99.7325	255.453	119.076	215.44	236.929	109.626	746.967	249.733	200.865
CCG26721	119.869	47.6744	197.438	157.637	67.3349	177.328	110.069	192.183	92.2612	58.6414	98.8309	163.861	152.192	124.108	180.596	207.292	93.5025	51.998	174.409	29.035	90.9801	30.8449	73.9036	208.945	48.9427	193.277	36.3223	93.757	189.052	230.195	62.9937	293.216	194.857	114.403	249.76	110.179	162.61	91.5982	69.5971	151.015	56.3338	137.87	75.5835	146.904	183.663	74.0752	102.432	185.261	143.586
CCG26722	84.3365	53.1985	190.091	68.198	105.776	135.987	146.873	151.969	123.161	61.1481	80.2281	114.033	124.084	154.041	137.682	138.005	117.499	59.2674	153.745	32.0177	107.983	52.1883	104.757	171.65	66.1129	163.58	53.1643	64.3168	152.168	158.998	87.9477	232.179	154.409	83.1297	231.452	59.7986	153.966	55.5973	105.66	116.139	69.379	198.715	95.1185	208.129	172.867	85.527	68.494	141.989	128.202
CCG26723	110.22	44.082	190.09	90.3912	76.1124	247.186	128.31	251.496	89.4315	64.1743	108.385	221.464	211.012	137.128	268.807	247.805	103.251	48.8837	161.303	22.8113	87.1049	25.6222	100.262	157.225	59.042	263.1	29.0621	96.496	276.02	286.902	78.8642	342.629	233.743	125.751	227.895	98.613	143.31	84.6409	71.212	213.449	56.3099	169.233	89.5428	145.967	194.578	69.8638	120.872	236.846	113.349
CCG26724	90.7602	53.51	251.139	108.369	124.913	132.089	175.302	106.959	112.936	89.4395	67.0973	111.382	102.646	192.444	139.259	139.342	135.127	77.4126	193.488	34.2022	125.058	43.7976	113.02	214.605	87.2145	182.514	48.8131	76.6879	142.038	160.497	127.399	204.656	133.633	71.573	304.274	66.777	194.326	56.4766	104.13	121.827	70.7703	203.855	102.601	200.313	258.54	73.2641	83.6746	129.068	161.447
CCG26725	47.2595	29.8814	125.522	58.5701	47.8667	106.746	76.7073	120.255	68.1478	35.9329	38.6409	102.63	98.4821	70.9494	104.334	103.312	53.0751	33.5367	103.518	18.1951	52.8473	19.33	52.4749	93.9811	29.4678	143.97	20.5976	47.4998	116.41	125.18	48.8465	144.539	125.424	36.4147	142.18	45.4899	93.9984	36.2267	41.7605	98.9093	33.3826	96.7787	52.782	89.6321	139.76	47.3489	38.9928	110.328	91.1947
CCG26726	149.546	125.925	422.372	110.791	178.282	448.182	248.537	478.338	235.858	145.67	183.935	423.928	416.368	300.568	465.472	565.735	321.816	87.3268	431.465	46.12	268.527	56.4648	264.565	604.669	97.2091	605.038	82.0866	176.152	505.068	623.154	136.403	478.266	511.982	378.756	532.154	185.832	448.3	132.869	115.85	466.207	136.932	432.88	225.452	472.949	559.197	222.513	277.845	570.646	297.459
CCG26727	109.191	39.6783	437.431	147.89	73.9552	473.791	110.92	665.024	93.1424	50.5049	159.772	518.939	541.315	111.362	546.782	479.884	116.827	32.7236	466.844	16.598	82.6379	22.2622	97.5151	648.524	36.3631	545.795	19.2042	128.585	611.626	513.732	43.9613	701.579	503.272	476.159	540.428	122.874	517.534	89.8949	43.2532	514.645	44.0326	186.913	75.4058	192.047	590.598	92.4749	405.084	491.721	309.532
CCG26728	35.6542	37.7875	321.965	105.069	73.9984	172.925	109.843	202.913	77.94	40.841	50.9585	158.062	178.226	81.9826	176.871	190.977	119.951	21.0468	347.669	19.2504	67.0382	18.0418	103.264	450.393	29.2187	229.671	24.4493	44.2834	198.306	185.527	41.558	336.368	194.33	220.203	400.25	49.542	339.102	31.2444	42.8949	182.143	47.8364	164.619	69.609	160.326	442.943	77.9123	200.53	193.66	209.811
CCG26729	40.3175	34.1412	171.158	43.5153	54.2091	118.865	84.982	134.428	72.4398	39.8514	58.9432	111.468	106.949	55.6853	101.856	162.066	85.9411	23.1448	121.156	14.5322	65.0283	15.1265	64.7657	118.777	27.2409	136.906	12.8671	37.4129	108.578	141.608	35.4404	157.845	158.843	44.0103	123.897	59.2959	118.587	33.121	34.1169	124.802	26.756	145.12	82.5077	143.63	134.653	63.1717	45.2366	159.795	159.016
CCG26730	115.322	30.6468	257.397	174.246	65.2615	316.127	83.8227	392.245	69.7656	36.9877	111.212	279.045	250.226	74.9164	246.596	411.735	87.3937	38.287	227.752	12.3447	64.0893	17.1799	72.7099	152.902	35.149	312.021	16.3187	95.9358	250.654	443.041	52.5781	509.865	287.693	193.718	202.229	124.772	178.74	82.1849	38.1893	286.475	40.1348	126.173	68.9062	134.003	178.588	59.7413	238.843	406.562	274.113
CCG26731	25.54	11.3081	97.842	35.4319	22.7062	48.8706	30.7333	60.4292	22.628	13.5701	24.5764	50.6316	51.4364	18.1305	48.7678	79.2493	21.2752	9.651	108.772	4.22175	20.1979	6.43094	23.8731	47.7204	10.834	67.5816	4.37972	19.0784	50.0486	71.6577	15.1169	136.131	87.5567	38.7663	70.6608	24.8488	72.1806	18.9912	13.6908	52.9398	14.3799	36.1264	19.469	40.7793	86.6259	14.6021	45.4558	80.8756	144.567
CCG26732	1497.52	363.018	677.617	488.43	535.812	1334.49	1146.11	1615.85	526.113	303.545	883.519	1447.33	1601.13	910.289	1585.23	1413.57	698.124	333.895	741.708	140.537	528.979	294.074	509.428	796.078	395.306	969.286	298.36	807.811	1661.82	1466.68	462.311	2628.57	1620.67	1022.91	871.59	784.501	784.778	881.36	539.915	1079.04	451.678	679.483	781.497	594.729	563.645	446.664	1856.3	1596.84	781.435
CCG26733	635.472	298.69	653.977	465.156	403.263	375.397	998.685	279.872	494.238	298.411	433.298	329.909	324.972	818.701	374.218	498.697	515.968	317.74	776.05	132.954	467.164	206.125	476.824	665.733	332.058	504.705	206.39	369.969	388.045	466.725	407.73	985.553	587.636	286.257	880.544	454.708	702.971	527.387	365.857	358.29	441.768	650.519	530.67	612.879	587.848	354.725	479.173	444.371	836.312
CCG26734	674.812	492.995	780.423	324.724	724.405	673.396	1442.25	606.692	718.413	501.252	435.29	576.41	552.803	1208.19	663.594	718.302	853.492	440.815	1010.59	202.366	706.784	255.68	726.154	1012.52	531.11	751.759	264.241	515.272	672.359	810.331	662.18	1328.05	724.565	692.21	984.292	510.801	1030.74	473.237	545.345	538.008	677.842	1048.17	727.811	954.211	724.558	451.987	897.518	620.675	1076.22
CCG26444	9.97139	4.00823	0	20.4278	3.24629	5.38614	0	0	4.29389	5.1191	4.23575	9.8521	13.801	7.77634	7.63469	11.0253	4.20977	4.70052	0	5.9483	6.0398	3.03932	0	0	2.75039	4.58394	2.88696	4.96675	6.308	15.3316	5.99532	0	8.14469	0	0	7.25278	0	7.09995	4.59284	17.2998	4.96026	6.35712	5.69141	6.83364	0	4.70366	0	0	0
CCG26445	24.4303	11.4204	0	21.0998	13.9246	14.7249	5.48347	21.4841	9.78742	10.0242	12.6721	18.8509	22.2096	24.6542	13.7044	15.0076	8.54376	13.7755	0	14.1748	16.2333	2.12557	3.4119	0	13.3933	14.7536	11.4411	13.2683	16.511	17.0061	18.5369	0	17.4334	0	0	22.1336	0	25.3235	9.27921	32.8886	8.53906	19.2145	13.5471	14.4213	0	14.3862	0	15.3828	0
CCG26446	0	0	0	0	0	0	0	0	0	0	0	0	0	0	0	0	0	0	0	0	0	0	0	0	0	0	0	0	0	0	0	0	0	0	0	0	0	0	0	0	0	0	0	0	0	0	0	0	0
CCG26447	34.0313	0	0	0	0	24.8579	0	20.2538	0	0	35.8393	77.947	58.1171	0	41.5274	51.4684	0	0	0	0	10.3066	0	0	0	0	38.6066	0	15.5766	19.2624	61.0461	0	0	48.3288	0	0	76.5092	0	102.983	0	120.602	0	0	0	0	0	0	0	47.8563	0
CCG26448	0	0	0	11.5606	0	0	0	0	0	0	0	0	0	0	0	0	0	0	0	0	0	0	0	0	0	0	0	0	0	0	0	0	0	0	0	0	0	0	0	0	0	0	0	0	0	0	0	0	0
CCG26449	7.31336	2.35182	0	9.81925	2.14285	3.17826	0	4.91584	2.30948	2.70326	3.33965	4.27922	6.2692	3.59316	3.06575	5.63255	1.52563	2.80727	0	10.1796	4.53402	0.501557	0	0	2.28619	2.66792	3.65251	2.77639	2.8246	6.30588	5.55433	0	4.72457	0	0	4.73914	0	3.90551	1.8527	9.20638	2.68654	3.18339	3.82276	2.53239	0	3.14624	0	3.62977	0
CCG26450	14.5563	4.36277	0	18.4719	2.54407	4.79664	0	10.943	2.80421	2.00588	8.99031	9.52584	20.4974	7.61775	5.23529	7.44858	0	3.94685	0	12.9489	5.56859	1.48867	0	0	2.39493	4.05589	9.8983	5.25996	4.77003	15.7061	7.4186	0	8.70392	0	0	5.16718	0	3.47758	4.49918	11.0353	0	4.29481	7.04254	4.22797	0	8.10962	0	3.87847	0
CCG26451	15.1489	2.95773	0	7.65292	4.31187	3.25187	0	1.54558	2.64043	2.26647	3.51632	6.23143	10.841	11.1896	4.01404	7.57463	3.28918	6.6894	0	19.0204	4.71901	0	0	0	2.70607	2.61875	8.7876	2.67448	2.69486	6.43312	9.77943	0	5.73689	0	0	4.86539	0	6.28698	3.38912	13.6564	8.44672	4.85277	11.2731	5.57344	0	2.91555	0	4.74752	0
CCG26452	0	0	0	0	0	0	0	0	0	0	0	0	0	0	0	0	0	0	0	0	0	0	0	0	0	0	0	0	0	0	0	0	0	0	0	0	0	0	0	0	0	0	0	0	0	0	0	0	0
CCG26453	18.9876	12.9753	0	0	25.221	2.37761	10.3834	0	9.26666	0	3.42795	7.45546	17.294	7.55197	7.41441	12.3071	19.2391	19.5638	0	0	20.7019	7.37907	5.07629	0	0	2.87205	21.0275	10.4291	0	9.73155	12.2576	0	7.19063	0	0	4.2688	0	10.3427	0	13.0238	7.41099	8.51546	8.72716	13.9715	0	7.30872	0	0	0
CCG26454	16.0791	7.7107	0	9.52201	7.02555	8.47751	12.1481	6.04392	6.71142	4.43146	8.40302	14.676	23.3644	15.1464	11.3594	15.0844	4.28739	10.1728	0	4.29106	7.68894	2.46661	4.52495	0	5.95234	8.32039	10.9338	8.13433	11.2566	17.783	9.56049	0	14.8223	0	0	27.5875	0	36.1091	6.62648	31.345	6.60609	6.64177	10.6966	7.78381	0	10.1796	0	12.1386	0
CCG26455	10.1814	4.99823	0	0	2.91463	5.93491	0	10.0295	2.57013	3.67688	2.69379	10.3389	12.0912	10.8219	3.94144	6.82681	0	5.42607	0	17.8019	7.65561	1.0233	0	0	5.21316	5.31046	11.988	2.89253	4.86864	9.89658	6.51602	0	8.97452	0	0	5.91981	0	4.78093	2.0618	16.9772	6.85152	7.28216	7.53044	4.84379	0	4.56095	0	6.9613	0
CCG26456	0	0	0	0	0	0	0	0	0	0	0	0	0	0	0	0	0	0	0	0	0	0	0	0	0	0	0	0	0	0	0	0	0	0	0	0	0	0	0	0	0	0	0	0	0	0	0	0	0
CCG26457	16.8201	4.63472	0	0	7.20708	5.77505	0	10.6564	3.64102	4.97214	4.40802	12.9602	11.7369	8.0926	7.41551	17.5842	1.71803	10.2492	0	13.756	7.39463	0.527155	0	0	5.93651	3.07766	7.0102	5.21531	5.68159	12.5139	9.19454	0	10.5307	0	0	12.8083	0	10.3442	3.18642	26.2375	7.41209	5.17087	13.7162	3.4934	0	7.83193	0	10.0717	0
CCG26458	49.9805	18.9747	0	0	5.53237	70.9297	0	47.5937	0	8.72404	18.0466	61.0548	55.0062	19.8788	16.2639	157.659	0	22.8877	0	33.7906	12.1095	6.47456	0	0	15.6242	10.08	18.45	18.3014	45.2639	76.8481	10.7551	0	47.3192	0	0	74.9108	0	36.2995	13.0453	159.983	13.0051	37.3583	20.4198	12.2589	0	16.0321	0	67.4733	0
CCG26459	43.5924	9.9297	0	23.3567	14.4758	20.0148	0	72.6436	3.54579	0	23.61	95.0917	157.162	11.5587	62.4149	69.6958	0	9.98118	0	19.6478	5.2809	0	0	0	18.1696	10.9896	5.36395	29.9293	46.0584	23.8315	4.69022	0	77.0397	0	0	35.935	0	23.745	5.68898	79.7345	5.67147	3.25834	17.8099	10.6921	0	8.3898	0	80.918	0
CCG27108	100.811	60.7213	101.019	99.4833	67.8692	81.0163	109.88	95.3701	78.1747	60.4058	82.2399	74.9655	77.9434	134.999	74.4711	88.1471	87.4407	60.3328	89.0722	31.8739	70.4954	63.6395	76.9662	80.1753	53.4643	83.7157	50.7756	68.8352	85.691	95.5855	71.7166	128.527	82.765	81.7073	91.4602	63.06	62.5229	91.4295	91.701	87.8274	88.7761	100.376	106.905	119.342	98.6393	78.3566	97.3666	91.2163	57.0146
CCG27109	190.672	87.4874	474.518	222.215	115.242	386.036	188.844	465.175	173.887	91.9071	185.181	350.244	367.337	179.164	349.382	442.895	185.561	87.3864	490.733	47.5798	137.203	74.742	162.022	338.103	107.328	379.603	63.738	148.946	358.187	432.307	120.569	642.863	391.196	374.785	389.642	160.334	485.611	188.93	125.718	443.006	139.232	222.084	178.452	227.475	517.129	140.382	312.444	463.836	372.274
CCG27110	185.856	74.8712	603.091	158.938	121.204	488.521	194.399	620.818	151.254	106.297	186.137	432.077	499.837	164.912	445.416	561.893	175.093	72.2626	582.617	40.5707	116.315	59.9822	165.715	344.028	87.4657	528.853	43.1189	148.288	501.947	521.383	101.551	654.331	503.235	520.187	463.777	145.462	577.587	155.41	132.264	598.882	98.6036	225.157	144.567	209.878	662.892	114.543	448.881	611.507	376.83
CCG27111	564.379	281.918	204.095	301.207	345.008	365.05	682.3	335.306	356.593	297.122	369.369	354.431	327.104	732.105	348.586	375.848	444.166	268.184	216.027	142.366	425.081	229.267	399.118	209.814	317.099	361.832	224.881	395.586	360.308	444.172	406.098	666.875	387.713	204.961	271.412	439.525	183.88	410.086	452.155	303.036	310.049	511.142	449.032	413.444	186.363	348.506	340.117	325.135	203.841
CCG27112	634.328	203.596	301.194	393.806	279.769	477.9	564.406	487.854	298.83	227.54	461.755	481.512	427.716	530.927	444.482	536.545	327.633	234.983	264.995	96.9409	280.262	156.141	321.171	272.461	222.867	459.536	160.673	419.919	482.924	607.722	277.224	895.806	522.889	259.834	344.517	591.875	280.37	508.403	343.952	418.016	230.537	440.429	257.875	394.45	218.56	249.839	336.578	499.039	243.916
CCG27113	269.186	144.098	347.179	177.549	208.09	193.331	430.634	231.72	218.793	165.527	197.837	212.172	219.191	406.589	185.812	219.269	264.392	152.538	281.515	62.097	221.237	107.548	236.946	337.332	160.094	292.235	99.2215	228.057	215.741	247.397	212.277	460.731	290.615	166.957	395.803	238.23	333.215	190.593	259.037	190.855	143.087	360.475	193.11	313.787	267.749	180.982	169.085	216.389	238.777
CCG27114	128.58	97.485	174.283	179.998	139.918	89.652	372.324	108.581	163.976	93.3563	78.075	101.196	99.3063	232.661	77.072	113.195	156.804	91.7645	210.414	44.2802	110.164	53.5715	127.628	111.022	99.9326	136.765	47.1328	95.7143	86.1086	110.908	134.552	156.813	128.225	105.789	271.848	90.3156	203.384	92.0447	341.127	87.8049	114.805	216.269	183.917	216.87	306.551	113.994	119.652	110.244	211.703
CCG27115	66.9557	25.1319	492.967	76.5462	55.6201	54.473	117.05	61.5368	50.205	54.9136	73.7947	85.6806	50.5084	100.135	65.7735	60.0711	122.014	30.2425	290.86	9.94568	38.7992	10.0456	56.2969	96.6766	26.0155	44.0264	13.964	92.459	67.1366	62.6437	44.7023	80.1456	51.0148	101.656	102.513	52.728	180.123	37.9668	89.5189	47.1651	55.285	151.506	46.1069	222.601	247.684	37.2109	69.5175	36.1729	431.968
CCG27116	90.4604	47.0772	83.4673	132.361	51.9221	19.2402	61.8355	45.2083	59.8058	44.7628	88.4941	28.3247	37.8819	73.1629	16.4259	49.5858	20.4203	40.6938	114.435	24.5071	63.9033	29.4361	47.4429	190.325	38.7306	34.7802	21.1701	71.5424	17.7003	61.6692	58.3273	127.902	46.6123	136.682	130.115	96.0914	78.5053	75.4438	45.3295	29.9847	31.2528	26.6902	67.8871	24.2843	76.3046	57.1656	170.099	43.9146	153.973
CCG27117	138.437	109.091	98.3097	446.592	145.493	20.711	192.978	44.9037	128.96	105.742	93.3139	27.9495	42.1111	211.433	16.7824	52.8318	47.6367	115.071	230.724	61.8468	151.923	75.945	121.602	417.541	99.3364	51.407	70.047	101.891	18.2108	73.7095	180.273	203.945	50.5169	268.547	172.368	134.095	194.856	102.486	157.121	32.9078	101.698	54.2356	137.463	56.2674	95.6029	123.679	428.134	45.4986	318.602
CCG27118	5237.88	2721.64	28129	14683.2	5549.6	18653.3	8952.94	17112.2	4973.02	6457.58	8008.3	25081	16915.5	8031.15	21711.9	24418.7	7276.18	3071.44	30970.9	1232.07	5258.61	1006.42	8587.83	29651.2	2899.84	10806.4	1709.62	3961.18	19904.2	18044	6034.1	9409.82	19405.2	53897.3	25665.4	7471.29	25546.5	5189.71	3671.14	30662.7	3864.85	9540.21	4668.8	9354.75	24752.8	5366.53	25791.3	22505.7	45792.5
CCG27119	226.953	203.726	384.464	192.705	264.435	126.184	387.477	132.165	259.306	271.932	207.139	128.645	134.71	465.9	118.786	143.69	314.511	193.294	389.059	118.148	241.979	194.401	250.127	367.307	208.379	181.628	163.81	237.134	121.203	154.96	244.964	203.117	177.227	213.157	257.976	177.227	375.596	186.639	321.329	148.498	186.009	358.07	255.755	407.105	322	277.806	341.94	145.582	382.382
CCG27120	346.3	101.625	781.707	381.26	123.398	1093.13	226.372	1379.39	151.037	125.979	503.052	980.26	916.732	246.628	938.991	1649.69	235.755	68.2739	606.956	40.4716	165.015	39.0661	198.692	504.306	111.574	1105.02	62.5412	361.369	836.344	1160.08	95.1532	1466.14	1127.73	1829.65	468.953	370.485	554.176	306.592	102.149	1154.34	94.7816	313.551	224.267	356.542	664.609	203.468	2142.54	1735.22	575.707
CCG27121	40.8764	14.2669	185.414	73.1226	21.8934	176.671	20.7309	442.607	24.1321	18.9881	94.6263	300.291	353.538	19.6667	163.8	258.964	12.5255	20.3791	175.778	6.68601	21.5646	2.56219	25.5578	163.54	12.366	458.234	6.08437	111.805	159.719	253.765	19.1525	219.739	274.02	179.238	143.973	47.4314	295.916	37.7078	11.6155	277.661	23.1595	36.2205	26.2624	35.1716	165.771	27.281	219.375	289.821	210.821
CCG27122	17.7454	27.1904	109.759	45.0557	25.7476	29.2938	27.2473	51.5693	30.4285	19.1148	18.616	46.6606	41.7411	34.0178	25.2567	69.3571	29.4949	21.2306	113.662	8.46652	35.2477	10.769	30.6306	70.499	15.3259	72.6656	11.8029	14.0128	24.8542	53.4496	24.855	66.3412	83.7503	34.7609	75.716	19.1689	128.929	13.4976	23.68	47.3711	24.7511	41.5842	35.8824	43.9171	111.812	32.1529	43.6791	71.7157	107.524
CCG27123	891.219	364.492	7566.71	596.381	1378.65	6997.7	1543.56	8087.98	1316.26	1794.4	1497.33	6485.96	8397.11	1711.03	6454.77	7082.58	2005	484.879	6974.57	208.39	1237.07	93.9078	2034.71	8442.92	900.512	8543.88	194.555	1818.41	6729.69	8521.39	1636.69	7608.76	7037.6	11586.2	8860.3	1267.03	8332.88	492.982	1046.62	8494.17	631.236	3703.77	658.222	2839.98	9388.82	964.547	5753.26	6692.84	4403.72
CCG27124	130.517	55.5259	297.588	102.194	53.7957	218.452	105.723	289.79	81.1132	70.0254	127.886	182.526	166.429	152.267	210.739	262.21	109.366	51.9645	364.004	28.4143	88.0353	58.7998	97.4481	266.518	57.0918	247.583	68.2638	127.908	204.325	257.78	69.0623	329.012	239.032	200.65	250.955	99.8139	350.496	143.879	51.7571	213.324	67.4052	151.303	116.84	193.987	336.127	106.184	275.74	258.545	261.944
CCG27125	442.965	132.615	498.97	261.259	169.821	489.141	254.911	600.718	176.261	153.109	362.009	509.616	515.137	321.364	461.841	572.343	279.599	153.102	595.258	77.1478	205.241	134.547	231.398	335.078	148.902	554.679	115.332	284.818	450.221	625.137	175.92	678.069	650.231	312.385	341.59	308.508	486.454	402.993	174.527	496.183	177.523	275.234	216.826	282.344	507.484	167.514	413.501	667.066	471.773
CCG27126	460.289	295.506	1028.32	458.324	473.92	942.832	620.537	1495.58	415.529	410.924	552.974	1012.76	1267.9	640.778	951.15	1145.3	713.149	258.733	1060.08	166.547	452.03	266.558	585.235	1008.89	316.571	1173.78	240.851	459.235	1041.31	1087.04	405.188	1333.23	1101.87	1125.34	953.748	407.563	967.949	371.994	431.828	1121.8	366.689	742.026	547.514	731.761	1072.55	405.857	852.31	1201.75	820.877
CCG27127	137.607	72.525	244.151	242.921	106.453	266.656	159.505	237.514	112.815	111.34	132.483	208.789	206.943	163.497	251.317	270.968	139.484	80.8902	273.269	33.1732	110.165	72.8852	185.11	215.831	80.443	275.104	76.0742	134.603	274.398	304.124	93.6192	366.694	222.982	218.169	242.44	106.391	239.339	131.26	109.286	233.047	105.119	190.469	144.336	173.303	271.642	113.322	332.387	220.618	193.86
CCG27128	5001.42	7856.8	9585.65	2082.81	8317.22	4695.23	8853.85	5318.48	3973.1	7173.71	4210.13	4549.37	4139.9	10839.9	4273.2	5981.96	7675.79	7011.72	6827.27	2967.3	8216.35	2386.01	6216.94	7387.69	7171.01	7386.3	3435.6	5820.05	4552.76	5137.24	9505.64	7548.49	6638.86	5524.77	9137.73	3701.72	6316.91	3241.74	6426.12	5129.62	4519.37	9554.55	4491.65	10021.3	7673.69	4971.68	7334.98	5877.94	4214.55
CCG27361	821.484	454.889	939.414	717.802	698.703	903.568	993.714	964.358	522.629	605.605	754.122	807.936	813.503	916.647	731.356	1037.67	808.412	472.406	1026.87	274.31	680.737	305.445	760.159	580.382	670.412	974.582	282.869	712.256	792.799	1041.94	641.252	1289.71	976.077	536.332	713.583	782.873	856.265	714.074	648.007	842.884	493.573	886.707	630.643	821.355	784.924	500.755	655.494	1007.32	1051.37
CCG27362	671.927	285.235	741.669	814.536	396.545	927.901	558.06	1080.34	316.285	325.941	822.123	894.704	895.645	559.416	747.143	1082.53	531.846	258.69	763.908	167.621	461.742	248.809	444.55	431.965	424.314	1050.77	205.636	843.788	806.478	1167.22	377.004	1226.72	941.496	723.925	543.226	777.186	658.963	706.114	426.363	843.764	285.409	548.449	475.375	472.827	629.166	374.689	957.503	1078.79	903.864
CCG27363	233.207	180.46	331.831	217.388	201.435	177.908	212.411	286.594	123.218	184.247	288.741	186.121	198.914	275.171	130.697	263.306	242.659	139.122	396.904	100.608	228.98	163.303	213.893	177.077	183.319	293.65	119.084	285.176	145.02	242.304	178.863	286.672	324.903	118.953	194.994	252.451	310.313	254.259	241.539	217.776	150.03	223.687	160.87	198.584	303.971	177.813	154.019	289.554	477.144
CCG27364	283.731	130.994	310.94	739.625	153.924	230.627	162.08	364.009	87.2954	139.792	324.871	255.407	254.052	206.083	156.516	344.422	182.994	109.258	399.52	70.2174	156.994	108.68	157.756	164.619	134.799	298.196	84.7726	270.598	188.423	306.372	134.716	421.459	344.519	232.938	168.002	247.509	288.78	256.465	154.216	293.767	102.545	174.066	133.132	162.469	319.508	145.549	306.663	395.187	434.451
CCG27365	28.4279	10.6348	146.168	41.4421	16.7527	83.4548	32.8717	145.138	13.7662	14.7367	33.5282	96.5146	100.255	23.2632	64.4544	148.45	36.6625	10.9127	202.851	4.82238	13.527	6.35045	18.1681	40.7481	12.8516	142.476	4.78739	26.8547	69.604	112.105	15.0699	131.963	154.363	55.4231	65.2477	14.7241	149.908	17.1425	13.76	108.507	13.3127	45.6282	18.1606	54.4895	158.47	13.8278	69.9559	167.682	270.055
CCG27366	585.086	167.566	2050.17	1317.59	344.918	2410.6	437.032	3162.74	323.831	293.068	839.209	2732.36	3311.69	338.271	1949.71	3779.96	559.652	161.161	1534.87	47.9169	287.778	82.6315	456.718	1178.17	194.055	3317.81	89.3153	540.637	2331.75	2462.08	294.244	4406.41	3698.43	2601.78	1133.93	545.607	1489.14	309.735	169.361	3187.06	134.499	871.913	493.131	950.416	1532.72	342.426	2409.58	5432.77	1730.24
CCG27367	137.274	90.1419	1200.32	418.573	124.087	944.029	163.902	1450.66	135.826	108.028	307.678	1041.58	1137.36	127.98	738.126	1506.96	209.525	54.3656	806.01	28.0703	125.902	29.2456	189.396	629.057	85.7845	1360.94	35.6824	266.532	858.588	965.495	78.3154	1270.65	1151.74	1199.09	643.576	228.11	777.807	118.969	68.0693	1239.35	63.302	358.734	259.017	404.085	864.334	180.668	1205.92	1763.31	954.253
CCG27368	516.095	219.947	912.586	432.216	389.665	878.419	471.04	1072.85	374.864	387.308	440.514	791.984	855.432	567.626	849.522	1186.46	471.147	233.296	1135.12	90.8686	373.664	103.294	546.312	1012.61	294.427	965.104	140.155	381.66	923.782	1246.69	324.4	1310.54	1094.8	1359.14	841.558	428.695	1201.23	355.902	225.926	974.126	246.905	572.773	358.142	544.167	1063.57	354.946	1044.46	1130.75	1344.82
CCG27369	66.6104	38.7648	45.4722	35.5156	43.025	60.9799	80.2927	37.1294	48.4651	38.0706	61.6678	55.4453	48.1374	83.8407	61.8938	54.3893	54.0147	39.4772	66.4167	20.0455	48.1209	26.36	51.7955	60.8564	30.8532	51.7287	29.0867	49.1348	64.6464	76.3552	48.3758	57.6565	54.1424	34.2032	68.8823	52.8703	72.4204	53.5395	34.8246	48.3631	47.5582	78.6899	67.8275	83.8309	50.7096	46.1201	65.3936	45.6472	40.5216
CCG26509	50.9176	34.3923	203.489	34.855	64.5396	72.5076	196.316	55.063	83.4855	44.9988	33.0581	66.8526	68.2106	107.966	62.7996	79.6444	67.3381	30.6171	196.517	17.9179	47.5756	30.5869	115.3	263.607	66.7816	172.986	24.9031	59.1097	99.7347	87.7561	57.0302	108.728	108.578	91.595	265.574	50.0143	203.936	35.4344	88.3547	88.7994	44.825	100.489	37.2823	94.5523	288.741	62.4454	86.0467	95.6808	65.2298
CCG26510	1001.07	459.726	336.324	662.694	499.093	341.904	755.652	604.451	397.73	524.585	981.547	488.451	524.77	980.82	271.951	614.01	447.628	374.843	399.515	330.977	601.304	392.009	491.138	392.518	528.111	532.239	476.295	785.408	277.38	638.1	533.511	992.576	628.879	376.837	384.827	832.804	334.332	933.725	588.212	477.582	456.858	424.098	535.367	483.152	343.881	528.058	669.699	692.356	270.989
CCG26511	936.138	1032.57	249.79	449.411	940.775	198.798	1446.35	361.655	759.302	1272.1	875.389	249.629	256.321	2077.84	177.125	408.062	972.953	741.003	307.553	734.285	1149.34	898.878	1190.99	297.359	1135.61	501.571	1135.3	893.478	162.68	517.267	1048.87	583.728	392.611	229.145	312.178	842.861	230.808	898.676	1487.7	262.313	1022.58	873.337	1121.96	924.34	220.938	1144.68	486.686	345.606	285.091
CCG26512	316.848	851.481	1554.25	5.72246	1117.18	33.4343	2029.58	63.5639	838.322	1537.99	266.731	30.287	46.6114	2761.12	36.4919	76.1483	1230.97	721.398	1993.25	926.652	1138.57	1009.98	1180.21	1953.49	1057.26	129.239	1255.05	183.319	18.1357	85.7571	982.495	83.5601	232.566	2.95077	1888.04	224.106	1576.01	307.04	1512.29	24.419	1035.2	1544.72	1311.77	1342.54	1255.25	1082.58	10.4216	165.209	1605.14
CCG26513	1430.76	591.879	285.701	523.231	569.934	307.365	747.837	493.797	448.919	726.249	1346.93	446.465	432.367	1319.82	266.105	550.471	542.22	485.088	350.435	400.571	695.279	449.816	615.068	314.794	711.858	550.216	464.912	1035.67	185.98	728.276	656.682	932.536	710.017	272.169	308.3	1278.63	277.765	1366.67	644.002	345.403	639.234	462.835	536.994	501.255	246.39	590.766	490.977	571.332	375.66
CCG26514	571	253.485	289.55	455.129	346.491	211.303	466.063	371.337	268.68	344.031	546.012	305.08	314.261	674.67	174.495	377.727	324.95	259.782	402.493	145.54	454.238	229.265	407.898	232.257	367.365	470.545	224.069	424.499	148.415	473.882	457.538	676.789	448.826	286.362	300.586	533.827	280.629	529.377	423.94	279.822	291.093	321.417	343.421	317.67	268.239	285.491	359.51	419.547	429.572
CCG26515	298.529	335.723	2736.76	276.712	377.137	725.389	635.073	1125.18	711.38	431.5	491.625	1098.85	1536.05	605.559	815.351	1149.02	642.431	235.501	2247.32	107.38	583.123	163.936	823.906	2957.29	317.657	1846.38	169.272	451.196	970.629	1040.64	308.424	2364.86	2137.21	1533.59	2546.19	339.033	2377.84	178.301	337.996	1026.98	225.303	954.335	492.694	819.344	2207.27	624.674	942.724	1372.96	2287.65
CCG26516	1819.21	997.449	3814.1	515.021	1460.02	7112.58	3007.87	13742.5	2484.56	1062.61	3200.77	14169.7	13444.4	1713.31	11024	9163.17	1763.04	843.669	2742.04	613.756	1850.18	442.733	2465.11	3639.38	790.161	7740.88	420.539	1732.97	10224.5	8916.91	976.749	12166.3	13185.5	9120.83	3281.35	1564.74	3316.18	875.871	954.763	9770.02	826.768	3253.09	1259.95	2933.95	2922.05	2223.39	6273.81	12204.5	3050.91
CCG26517	597.992	851.134	5849.13	440.412	1244.9	2762.79	2011.09	3502.37	1729.05	1122.16	908.878	3732.66	3754.31	1714.46	2874.84	3355.98	1818.99	697.904	5266.44	397.621	1324.05	394.168	2193.76	7162.43	728.255	5293.4	458.26	1118.53	3069	4247.81	1058.3	4321.47	3511.93	5277.53	5567.15	696.748	5760.84	347.214	898.979	3329.9	802.055	2586.28	1107.44	2267.46	4634.08	1606.71	3863.61	3695.6	5661.09
CCG26518	214.766	158.055	407.059	168.738	258.906	315.255	447.658	309.539	224.948	154.036	231.514	337.503	359.916	353.246	313.731	367.443	167.711	126.537	467.537	61.1383	223.308	68.016	285.706	538.542	122.859	383.285	85.74	168.085	349.621	407.333	196.111	594.958	387.616	406.631	573.485	219.619	412.357	151.053	135.629	313.157	141.855	237.245	232.133	265.217	316.605	201.044	429.631	354.031	332.16
CCG27308	0	0	0	0	0	0	0	0	0	0	0	0	0	0	0	0	0	0	0	0	0	0	0	0	0	0	0	0	0	0	0	0	0	0	0	0	0	0	0	0	0	0	0	0	0	0	0	0	0
CCG27309	176.32	117.053	737.11	79.1429	171.246	115.52	216.323	219.683	119.578	129.456	84.2585	124.544	154.273	253.961	87.4291	214.493	123.606	152.371	593.258	47.8293	102.749	62.3387	121.102	157.519	100.694	166.315	58.7354	86.3261	92.5543	352.598	186.277	184.953	203.929	85.9583	162.86	94.731	1179.21	100.879	147.417	171.881	113.889	132.489	135.743	105.161	1045.22	107.579	96.3416	235.004	346.54
CCG26786	294.546	42.1428	264.776	160.381	62.6597	392.685	168.12	414.803	81.982	61.6951	261.892	316.118	295.205	160.349	344.06	462.251	119.379	50.5807	375.199	18.0466	81.9571	23.609	98.4324	353.781	61.2884	334.145	33.6382	191.736	392.622	386.648	68.0364	481.345	397.727	249.321	354.496	210.455	349.183	209.074	68.4701	389.163	58.2001	143.655	131.15	184.223	331.991	89.4612	335.913	431.185	351.432
CCG26787	198.895	40.386	242.316	111.71	70.533	260.85	148.836	299.264	102.251	51.191	171.596	259.097	272.125	148.634	263.223	344.468	107.158	30.3702	333.564	18.0252	88.4975	14.5058	102.641	331.116	53.4798	287.807	23.6206	108.915	275.308	317.746	65.9772	459.657	339.671	267.316	353.109	135.965	325.394	130.462	44.0147	254.255	58.101	130.132	100.417	137	269.431	92.9614	308.807	327.534	339.029
CCG26788	52.7704	19.1813	103.964	25.5242	35.9526	82.4976	72.3632	95.6512	53.6213	21.8376	56.8287	91.2675	99.6602	64.7515	74.2587	109.473	46.1152	11.9816	125.916	5.15089	42.9906	7.79175	44.0607	228.672	20.9337	115.909	10.6577	46.8024	88.0637	116.199	28.0865	168.208	108.729	95.7862	225.168	53.0086	144.969	39.4615	26.0607	97.4752	26.7631	64.8301	36.8609	68.896	137.676	37.4297	62.996	105.696	102.579
CCG26789	1144.67	1157.12	254.949	422.305	1686.06	512.405	2149.94	698.869	1004.97	1149.45	1730.3	512.072	611.068	2302.53	554.973	484.679	2144.86	751.089	327.504	423.256	1839.32	676.12	1989.16	683.771	1069.71	528.25	688.053	1757.55	570.995	536.351	1268.36	289.209	461.912	611.475	418.045	887.914	228.985	851.237	1471.33	496.264	1042.66	1557.7	1774.71	1222.98	325.062	1340.99	772.216	526.605	267.526
CCG26790	269.045	121.734	21.5391	144.481	125.242	48.5649	230.74	51.2539	125.318	63.1662	294.503	34.3074	30.0166	220.25	43.0291	52.2563	158.197	85.3061	32.5681	30.2814	146.871	72.1975	144.646	103.298	91.6467	45.2686	54.4868	221.271	44.1355	87.1799	113.029	138.769	54.0664	125.8	84.0097	217.872	38.1789	299.144	120.758	44.3372	109.063	101.349	156.66	88.9478	39.7165	147.524	195.482	57.46	29.2957
CCG26791	382.697	182.815	30.311	229.426	184.45	102.594	283.542	105.978	164.565	126.685	362.965	94.9926	79.3438	300.608	99.148	97.5285	251.275	113.827	152.573	67.5325	199.559	110.848	212.714	152.772	112.269	86.55	92.2901	251.014	99.4174	151.751	153.755	92.2635	127.151	177.837	96.9398	301.678	117.507	421.652	175.194	127.287	185.021	227.614	238.845	251.304	177.884	225.695	141.078	111.66	34.7107
CCG26220	10.9651	14.4098	12.0487	44.4398	13.8491	14.0238	31.2628	16.0638	14.9793	10.5513	13.5357	18.3993	17.5521	29.2609	15.782	13.607	16.3807	9.01256	19.7118	3.48486	15.6676	4.73481	16.4114	44.1462	6.15239	15.0264	7.95703	10.4882	17.6646	19.4534	11.7977	65.1995	18.5443	37.2859	20.4657	11.4831	54.1653	7.31706	11.0076	12.2137	6.58425	33.9397	16.4405	43.79	10.2925	14.9709	41.2437	11.624	15.5835
CCG26221	39.0246	59.541	3.94425	15.3861	56.2371	102.342	73.4844	84.1381	50.3087	23.1341	40.544	87.2156	81.3146	52.7139	112.852	47.7252	69.0111	20.2309	21.8124	7.46705	50.8434	17.169	77.7563	25.8284	31.0737	52.9027	31.2576	48.531	102.525	77.3621	42.7798	63.5988	38.3409	33.5661	22.9701	33.9353	36.2174	26.0698	23.062	87.8776	41.6713	119.704	75.018	116.486	10.64	65.187	30.1762	47.2159	11.7724
CCG26222	294.575	171.738	189.64	147.131	192.528	288.382	384.088	339.029	184.44	114.5	191.655	296.904	293.237	278.221	284.011	363.031	174.319	159.137	251.249	63.6759	162.89	105.025	182.586	109.099	147.213	290.939	78.6202	180.15	280.107	318.253	174.002	408.357	317.605	196.848	165.903	192.167	213.011	180.204	163.989	269.835	183.804	230.3	322.894	238.034	163.867	178.899	328.267	328.014	423.153
CCG26223	306.416	123.274	174.425	145.881	136.852	221.731	276.632	242.254	164.218	81.3414	176.03	205.146	225.781	193.812	193.2	335.455	123.437	111.678	322.786	57.2553	134.139	73.7435	126.281	123.003	100.799	304.353	66.2018	199.369	198.097	328.34	136.823	531.14	325.516	98.721	202.159	203.02	262.577	207.214	113.831	181.657	130.979	204.728	194.137	184.28	190.306	114.79	194.263	311.498	495.556
CCG26224	272.974	241.066	269.02	178.032	298.095	315.978	596.91	320.18	282.857	174.916	156.612	267.038	258.356	421.504	284.925	431.525	268.186	248.245	460.045	117.382	268.172	143.423	315.954	202.801	206.548	330.528	105.194	177.655	269.707	392.266	287.924	452.521	303.901	149.503	262.969	211.575	424.039	185.796	225.189	243.788	277.367	370.096	364.053	352.254	271.011	230.074	242.751	373.24	583.619
CCG26225	63.3935	49.9381	41.8308	50.6762	87.6998	26.4501	97.4756	55.0777	118.534	47.3681	65.1925	40.0255	51.7419	96.5523	23.3906	55.7395	22.1155	40.3964	40.3753	24.4298	92.8079	16.6818	111.842	132.952	24.1839	58.2153	25.6931	45.7219	25.4495	71.4442	59.1002	105.555	57.3086	135.037	143.608	95.414	33.9969	42.8442	44.5304	54.9931	38.8087	35.6739	78.6948	38.2771	44.1558	92.7422	61.6689	63.3098	42.3414
CCG26226	56.1321	4.95918	19.2682	7.30331	14.7736	11.5566	14.3645	59.4907	19.4025	25.0315	10.3389	15.7961	11.6929	26.5421	15.3857	115.1	11.2696	3.73867	21.0309	2.55983	11.3524	2.20718	8.60421	41.9795	3.25496	20.5461	3.66894	16.8972	15.2698	45.4577	4.73578	48.6118	52.0678	74.6126	16.3755	6.91632	43.6499	5.41386	5.55895	11.1025	5.91129	17.4052	21.681	15.6716	9.02775	17.4891	50.2468	20.6856	24.2148
CCG26227	75.6455	13.6993	21.1734	13.3642	28.8538	17.5364	27.9972	80.9155	42.2393	33.4557	17.7784	23.8821	16.4292	48.789	19.2433	145.811	23.2186	11.1177	21.7025	4.72258	32.3213	7.01838	17.2629	43.8834	14.1137	31.1565	7.16969	24.2836	21.6206	74.9027	16.2778	71.276	62.9396	64.139	18.3608	12.6401	55.5189	11.5385	20.8113	18.2068	8.57819	33.3138	33.881	28.2069	13.196	26.0024	52.7667	30.9065	30.0727
CCG26228	70.4357	20.5951	29.7287	18.8077	40.0067	24.6412	38.5053	66.2243	51.7434	37.5373	19.3289	29.4482	25.6686	57.3901	24.2445	122.723	29.3464	14.9308	35.21	6.40976	36.3889	8.08791	28.1905	75.0888	21.6861	40.7484	8.62144	31.1492	28.9259	68.3122	21.7946	77.0273	58.0595	76.9334	30.1668	11.0733	78.4815	12.2599	26.4357	24.5528	11.1013	45.734	42.7259	34.6259	20.851	30.5746	49.009	32.8561	41.8517
CCG26229	100.259	89.3822	145.219	59.6763	166.008	94.5313	406.804	51.8484	143.853	128.002	60.9705	78.2399	75.1725	263.343	95.9904	102.807	239.418	94.8429	238.747	40.6944	154.13	44.9987	178.242	155.881	93.6509	78.6749	46.8137	61.7684	110.844	107.715	147.421	173.935	99.9666	60.0966	176.439	72.8271	239.851	70.4961	121.247	69.3988	109.576	368.857	129.951	314.769	121.373	103.642	101.238	88.1597	176.606
CCG26230	57.9887	54.8538	88.2279	43.4983	88.2585	72.4615	249.065	50.0426	96.1042	71.2747	43.4029	56.3959	53.6873	164.33	73.3172	78.0958	141.893	47.3009	130.747	21.2359	103.471	27.8568	103.246	97.2668	38.2693	73.338	35.5283	54.1903	84.7464	91.9269	79.2892	132.629	83.2664	38.9851	109.409	53.6872	136.921	50.3048	66.8484	52.9228	74.0299	244.713	88.5348	214.236	76.3472	75.4884	67.0367	56.8784	94.2596
CCG26231	0	0	20.0054	0	0	0	0	0	0	0	0	0	0	0	0	0	0	0	22.1267	0	0	0	0	18.7147	0	0	0	0	0	0	0	0	0	0	21.1828	0	0	0	0	0	0	0	0	0	0	0	0	0	0
CCG26232	48.11	40.2021	192.932	37.1343	72.4809	199.524	94.9114	210.846	70.7174	35.9237	60.1005	178.178	154.674	70.371	180.708	215.052	91.2711	38.5645	136.006	21.902	52.9543	18.7423	68.5037	112.683	28.1818	214.144	24.4585	51.3076	201.288	235.109	52.6145	308.774	209.172	128.254	134.445	55.959	167.549	32.2848	40.5178	197.17	38.6767	168.954	67.7569	144.482	171.408	59.7253	121.267	203.606	101.06
CCG26233	226.379	300.32	499.627	112.823	353.822	188.319	506.305	209.245	317.865	373.618	199.401	178.768	164.863	429.65	172.639	249.606	388.969	300.791	334.685	178.842	243.216	206.835	263.162	284.132	255.987	393.749	258.324	271.053	190.174	224.053	286.769	329.689	243.859	274.462	327.582	120.365	430.263	111.752	395.698	191.853	199.914	491.791	271.587	518.025	409.364	322.507	319.415	234.045	268.929
CCG26234	1908.41	766.975	2008.87	2262.19	539.343	3923.17	1265.24	905.534	903.891	848.488	1512.45	2469.7	1478.87	2099.45	3941.43	2251.46	1406.99	673.596	1357.18	233.08	1534.15	308.154	1146.99	911.796	704.11	1751.57	620.765	1962.49	3054.99	2390.47	1015.11	3180.64	1385.37	1611.62	2461.7	2140.07	753.672	1232.45	656.88	1800.32	728.118	1967.03	907.901	2092.84	1155.78	682.682	3515.81	1716.22	1582.57
CCG26235	349.007	163.818	397.661	367.04	192.902	222.864	266.238	247.158	161.733	162.409	325.571	212.218	198.892	301.709	207.568	293.607	215.833	159.185	537.311	75.4658	209.292	112.577	201.564	364.069	181.715	286.269	107.646	390.93	207.339	257.185	167.057	431.522	252.534	357.398	393.899	311.736	381.626	299.24	145.32	227.412	145.023	267.19	241.908	289.888	422.617	164.802	502.992	262.014	506.131
CCG26236	436.913	324.997	369.858	301.026	352.264	311.92	395.854	358.594	275.884	257.559	469.448	286.177	305.822	479.75	278.234	382.185	372.171	210.656	547.844	132.617	390.67	205.18	424.101	350.642	250.922	394.647	171.839	441.883	310.327	377.729	300.353	464.163	408.659	205.05	383.323	462.94	334.816	419.505	330.497	321.236	298.056	464.147	378.5	491.894	356.503	302.019	249.685	390.216	512.718
CCG26192	220.251	124.443	420.05	788.396	155.378	504.331	253.283	459.099	200.389	162.442	315.96	475.715	486.405	305.712	510.109	586.005	302.316	108.022	358.908	66.4137	173.181	86.7337	226.918	249.155	155.698	557.205	103.38	232.98	544.416	443.495	124.606	1020.97	594.243	689.223	239.492	208.064	388.353	228.898	138.658	481.233	157.065	438.429	425.632	482.203	300.838	221.069	904.906	587.463	356.554
CCG26193	145.818	58.5405	269.889	342.069	86.5701	494.486	129.082	462.603	110.311	81.0042	200.889	362.301	333.186	137.882	459.117	425.392	142.925	58.4207	284.266	31.6668	97.9922	36.6453	111.63	265.293	67.5274	394.887	43.1122	134.177	462.458	528.133	67.636	724.664	377.284	421.582	232.813	160.104	367.374	144.8	60.6846	392.631	72.6454	194.238	144.467	216.202	294.783	104.321	435.699	478.352	182.688
CCG26194	268.552	82.7761	414.175	373.671	118.962	808.099	188.153	831.973	111.945	106.617	357.809	683.75	578.631	156.835	869.522	721.321	184.104	74.3536	392.432	45.3032	108.652	54.0861	183.97	338.376	107.96	631.535	60.8886	178.01	893.069	670.756	74.8698	947.065	761.781	453.722	333.299	245.676	464.294	245.674	83.7497	680.947	74.4386	230.012	234.151	255.068	464.787	123.014	498.445	841.121	224.163
CCG26195	150.895	58.1789	296.73	242.758	98.047	583.534	177.359	573.824	102.334	107.407	218.29	428.763	416.472	141.076	564.866	590.471	180.196	50.9274	281.364	34.8888	113.952	44.6794	153.158	251.398	95.3623	543.337	48.9503	147.821	591.36	565.799	79.0676	594.518	452.577	312.078	264.175	163.16	331.347	167.589	69.0513	499.58	82.8615	229.091	188.149	217.498	330	125.971	318.703	595.36	144.545
CCG26196	145.698	68.3373	246.443	251.268	117.023	491.692	234.708	450.563	131.178	89.4482	250.727	474.948	415.183	154.149	482.399	572.013	188.534	52.9977	227.499	44.6415	120.769	52.9957	162.715	204.287	91.9891	540.747	42.1259	122.797	500.981	509.984	76.9127	798.496	517.375	374.538	195.405	151.677	268.744	144.129	79.803	407.815	96.6454	264.102	184.184	288.088	287.909	117.965	375.102	628.95	139.079
CCG26197	76.0225	16.5952	236.704	74.3371	39.4452	303.234	61.4934	264.683	37.8747	19.0751	144.396	237.557	232.247	52.9138	296.239	332.401	53.76	25.5659	225.207	9.63691	33.3846	13.5411	48.6938	178.575	33.6671	512.428	8.76974	125.92	309.279	304.237	20.4486	282.225	252.51	258.083	188.65	65.5169	174.308	61.252	18.6023	247.903	23.4904	71.3845	58.4788	74.5854	268.23	35.3589	282.507	375.24	120.534
CCG26198	26.4254	13.2709	87.496	78.2627	22.1105	112.035	47.3632	108.108	31.7336	19.6123	37.2831	107.231	91.7958	29.7926	86.8358	129.471	29.9114	11.6127	80.4392	7.38535	37.8098	12.3315	34.9065	62.3005	18.05	127.623	8.83304	29.6429	87.0347	108.615	17.9657	221.821	110.711	79.246	56.6495	35.6691	110.662	32.396	14.0524	105.684	17.2576	48.5241	41.9999	51.4817	98.9217	22.8261	93.2944	133.865	49.9013
CCG26199	29.7238	14.3663	113.062	64.6406	22.6025	146.025	57.9665	166.347	34.8944	21.2544	39.4011	139.145	122.779	28.9343	113.995	147.571	25.7043	14.0476	95.8225	8.86568	28.7082	11.0418	34.8915	61.9583	19.1302	150.418	7.0306	33.398	135.76	127.025	18.3418	207.949	137.572	90.9895	77.7446	36.2203	119.789	31.1796	19.5583	138.26	17.7921	55.5898	42.6691	54.9084	121.276	25.6588	105.475	170.655	59.3045
CCG26200	750.565	196.225	573.155	610.176	302.964	1052.03	631.055	909.948	331.339	251.913	696.589	910.298	757.191	786.904	918.749	1059.18	462.769	289.284	559.673	61.0524	349.871	89.1186	417.886	1085.79	293.758	1010.62	140.21	673.66	864.847	777.999	298.724	982.962	692.36	1723.06	870.442	557.264	744.344	542.273	215.13	988.944	268.94	513.847	452.121	608.703	580.179	334.116	1704.35	1018.32	444.52
CCG26201	365.645	367.107	126.396	481.029	356.25	528.194	406.238	468.45	241.59	235.359	483.845	430.399	402.254	524.74	502.504	484.154	241.535	246.444	819.491	112.203	323.014	155.34	342.834	654.739	193.073	472.501	182.329	390.978	542.198	970.801	227.632	546.3	531.308	389.247	756.069	349.858	415.471	354.648	197.169	634.214	292.781	338.092	460.581	410.086	583.459	303.482	353.869	372.323	179.619
CCG26202	84.7434	75.0572	108.206	118.608	86.5761	100.134	110.344	137.067	57.2039	60.3452	105.054	125.539	124.666	99.5119	83.1984	105.198	76.9196	53.5749	107.218	21.6255	79.145	42.4013	80.8302	82.5608	55.4754	163.442	41.7315	113.958	88.5914	155.81	57.7049	174.18	151.75	96.3884	98.9169	87.2807	110.728	66.8295	72.7377	123.225	46.1763	90.6897	96.6031	96.8873	132.208	76.32	84.8289	102.41	114.333
CCG26203	96.508	96.3437	103.289	103.137	124.799	84.1988	174.636	88.6104	101.213	70.1128	91.7849	83.2513	78.0825	173.041	58.1638	114.115	88.4819	76.0054	124.714	39.8385	99.9385	64.7566	110.101	86.7817	68.361	124.536	64.2899	95.5233	58.4424	153.689	89.2885	188.529	133.334	46.1817	100.084	110.766	106.075	90.3481	86.3853	105.132	81.0085	122.591	130.354	130.319	115.426	104.841	57.1797	98.7192	142.157
CCG26204	101.693	69.4138	104.214	91.3238	72.0361	83.2875	129.926	93.0384	102.789	59.8023	74.3901	75.6378	67.5587	139.234	54.119	109.286	71.523	64.452	133.965	34.1432	112.834	43.0442	77.4807	76.7847	59.5608	151.823	54.0209	92.0416	51.1934	170.065	76.5033	156.251	131.377	38.0532	95.3745	107.346	96.6812	80.2338	69.6519	88.6464	58.4619	93.2979	96.5406	104.092	130.032	64.503	60.9268	102.46	116.712
CCG26205	20.0147	21.8289	242.368	34.097	24.4472	36.3121	24.9062	59.8859	20.8878	12.0227	13.4263	48.4394	71.4006	28.3877	46.7028	68.4228	17.5109	17.7422	254.464	13.329	42.809	6.78897	29.0896	131.061	10.9999	52.47	10.3178	12.7477	54.9202	159.855	21.7491	108.434	93.7999	364.63	98.6611	28.7825	381.607	13.639	19.8342	64.3277	19.0914	36.8221	15.4085	28.0957	417.458	29.2985	150.006	41.8604	107.412
CCG26206	66.2431	23.1994	768.588	38.483	48.7391	166.561	55.7721	337.186	31.7299	26.3009	28.664	255.501	335.886	45.1693	166.136	392.83	32.5141	45.1381	825.121	10.1871	40.4623	7.15706	32.3015	221.908	13.6948	500.065	9.47639	29.5796	166.152	463.672	33.9551	305.671	481.015	471.484	231.865	36.7615	866.052	19.911	29.3871	259.759	20.0393	96.2954	29.2841	72.4783	730.306	35.0682	179.105	310.303	1297.17
CCG26207	210.362	64.4414	313.619	144.176	123.018	322.554	256.488	325.826	107.838	98.5534	179.567	290.45	274.826	229.067	276.06	330.141	186.173	78.7534	303.117	29.797	119.699	43.7461	151.108	358.448	114.131	310.444	49.468	158.004	329.428	345.056	129.572	392.762	312.725	287.602	354.373	183.31	385.236	155.83	114.025	335.231	80.4319	227.441	120.814	203.128	305.358	95.0258	328.474	350.662	214.827
CCG26208	153.133	131.861	222.132	96.0286	156.089	140.272	365.75	138.488	200.811	138.126	123.343	124.846	128.43	404.809	136.801	156.369	221.461	114.834	230.057	59.9262	176.873	97.8002	211.178	230.426	119.081	207.005	107.021	138.387	152.073	173.58	163.302	228.907	190.741	173.683	252.593	114.437	266.796	128.838	170.724	150.218	165.375	303.789	206.214	306.264	238.59	183.628	226.966	152.704	167.326
CCG26209	57.8011	48.7777	290.459	61.0545	70.7439	213.756	148.56	274.024	110.284	43.239	83.0838	218.597	211.145	89.9866	221.137	218.365	112.671	31.1955	246.243	23.0745	69.6215	15.4031	94.4837	232.547	48.3558	264.952	18.2887	90.3294	205.584	191.062	47.2641	259.447	181.473	334.628	199.519	65.2217	245.047	52.9739	46.3371	256.228	55.2186	140.474	119.171	150.48	277.779	82.0026	370.744	218.951	203.84
CCG26210	1064.98	1260.6	785.971	1155.11	1904.35	1316.55	2895.74	1443.24	1003.39	792.306	1695.71	1308.51	1557.01	1814.79	1337.53	1180.13	1957.38	694.594	1345.61	335.285	1188.45	551.183	1746.62	980.217	919.563	1110.63	599.054	1688.68	1322.98	1585.26	955.604	1605.15	916.463	1386.83	990.792	993.154	977.39	853.418	1207.64	1103.9	1087.41	2398.53	2144.86	1724.92	833.03	1500.54	2450.87	1143.37	1253.5
CCG26211	1068.45	647.714	623.339	1205.31	911.887	508.03	1301.9	477.751	646.202	491.302	1013.08	525.588	560.077	1064.73	495.626	676.365	982.861	589.648	1377.91	214.184	791.928	376.301	1094.87	815.557	624.556	584.436	359.086	917.108	515.516	688.821	661.66	760.135	610.87	453.663	831.195	906.74	831.586	857.96	792.062	514.387	749.675	1175.43	1105.9	880.449	626.358	715.956	871.914	601.843	1535.92
CCG26212	202.428	128.961	248.423	156.705	126.741	1136.73	260.085	572.359	151.162	93.9469	309.842	743.768	1123.42	201.953	1090.09	489.72	671.834	70.9187	450.252	58.3585	171.002	61.8297	207.695	273.954	93.121	376.082	67.7897	193.365	1195.02	673.497	112.267	965.982	456.528	233.856	273.124	200.913	312.194	172.709	138.825	570.131	149.958	980.515	241.418	897.94	428.012	157.824	219.821	464.552	316.613
CCG26469	37.362	27.5843	31.1774	29.2732	31.7965	46.6667	44.9184	50.2826	31.3827	19.6628	34.5733	48.1632	49.9111	39.9503	39.4975	45.1477	42.0895	25.148	27.8091	12.6932	26.6109	20.4299	28.8616	51.7459	21.1288	52.8215	13.5147	29.7765	42.4014	53.4049	26.3614	64.1617	49.2371	45.9064	25.0255	32.5014	38.0939	34.0892	27.5646	45.8451	29.6782	44.2052	38.8322	58.7136	25.5025	31.9787	47.8156	42.4544	32.4193
CCG27564	644.376	56.7654	0	286.123	200.975	220.666	282.292	177.979	143.34	121.175	552.743	156.095	174.286	325.67	222.427	249.212	162.326	122.271	0	12.0344	161.729	76.0947	218.909	80.2805	172.5	156.164	26.2837	393.524	292.186	355.801	178.113	1109.68	279.753	126.883	0	552.262	54.7225	504.191	243.918	173.375	194.534	215.542	92.7237	150.627	0	65.0916	257.066	237.301	22.768
CCG27565	240.366	207.009	87.5703	62.4347	299.848	104.939	508.42	79.4747	224.994	254.175	193.152	86.4519	93.3306	574.217	108.453	92.7361	376.787	182.087	97.4836	83.1156	349.538	154.966	390.723	47.2669	247.401	95.9435	129.006	211.961	128.943	136.039	340.288	124.177	103.95	51.6953	85.9615	217.836	86.1768	193.583	375.719	80.5445	234.334	490.152	209.663	296.727	62.7903	216.822	92.7114	84.5032	94.3819
CCG27566	0	0	0	0	0	0	0	0	0	0	0	0	0	0	0	0	0	0	0	0	0	12.7397	0	0	0	0	0	0	3.71099	6.72048	0	0	0	0	0	0	0	0	0	0	0	0	0	0	0	0	0	0	0
CCG27607	401.534	629.438	161.91	0	728.597	83.7072	762.194	421.487	310.634	815.052	489.714	131.529	400.129	1308.33	44.2597	188.903	877.693	412.961	155.549	597.376	717.615	585.601	742.004	0	611.4	238.104	480.912	438.06	50.6999	267.759	544.06	0	198.014	0	56.312	426.068	0	491.513	894.859	206.107	545.51	711.157	444.654	879.879	49.0964	551.569	0	271.034	111.466
CCG27608	386.357	580.581	686.414	0	798.692	63.9262	994.18	213.997	324.237	789.031	507.353	98.2904	276.403	1249.95	49.3122	121.969	961.923	399.079	679.517	567.365	716.922	582.027	726.721	0.53915	659.548	160.624	588.992	354.198	58.0968	158.038	628.398	0	189.36	0	279.497	360.287	0	454.579	1040.64	131.359	475.783	694.217	525.747	849.268	232.897	643.775	0	169.121	489.91
CCG27609	469.197	976.791	701.932	0	993.699	63.2422	1231.89	221.209	554.857	1191.07	523.136	93.6695	282.856	2028.75	40.7666	133.021	1185.2	585.709	679.64	834.665	1090.18	849.681	1022.91	0.730417	991.947	162.93	735.256	509.174	50.0788	169.504	819.098	0	188.78	0	300.109	490.886	0	594.803	1418.09	138.468	774.279	998.346	665.586	1280.59	263.704	899.369	0	193.083	596.126
CCG27610	988.282	1565.5	85.81	0	1475.33	174.219	1645.47	242.885	718.379	2185.68	1599.1	230.444	293.63	2452.21	183.506	215.031	1836.78	844.983	109.754	1392.68	1712.87	1081.51	1592.25	0	1283.06	237.533	1215.5	1220.01	203.587	266.157	1194.96	0	358.495	0	94.2137	992.506	0	986.197	1970.99	183.217	1021.36	1555.89	865.196	1665.95	89.9887	1339.62	0	239.772	61.7564
CCG27414	331.729	132.605	417.833	215.772	143.524	736.742	285.974	845.875	161.972	178.242	248.487	756.228	685.552	193.297	623.836	982.938	304.562	114.144	297.834	29.2622	199.772	76.4138	206.22	637.051	89.2035	946.397	110.587	336.73	621.392	849.837	154.675	1180.65	883.364	799.337	536.416	304.573	378.27	252.546	140.285	874.773	114.031	341.704	215.799	434.842	417.442	187.666	678.041	1034.96	290.647
CCG27415	37.9019	5.22187	93.7382	26.0398	16.7477	117.407	32.8034	199.742	11.188	23.2084	32.6958	141.42	138.241	20.3631	103.019	153.938	23.8089	8.13586	78.7769	1.54987	13.608	5.34543	18.5907	112.964	12.6605	144.943	8.46245	37.3546	117.387	127.127	18.2522	197.866	124.725	117.173	89.2863	29.3772	85.04	22.1993	12.5653	143.824	8.64935	42.1524	15.3367	43.2956	86.1297	12.942	138.839	169.827	73.7939
CCG27416	39.2201	11.508	85.3853	35.4258	21.5116	104.184	46.3269	166.013	17.5687	22.0307	29.635	131.453	125.629	26.0801	83.4655	155.504	26.7546	11.0941	60.3867	5.3555	21.3997	8.44871	28.0723	106.781	14.7202	138.418	10.9168	30.831	102.537	126.173	22.4436	229.608	161.876	106.072	91.2094	34.0548	75.1134	28.9894	19.2283	145.156	11.9206	38.5256	19.1349	37.11	81.6538	15.7369	96.8779	186.044	49.7035
CCG27417	268.908	56.716	324.21	434.704	83.9543	558.328	196.909	694.881	96.278	168.494	350.622	536.455	511.999	179.779	540.731	828.779	200.859	39.4685	335.892	20.7182	77.9602	32.7507	104.458	339.764	46.7012	636.776	41.0072	351.365	599.723	654.159	84.0774	804.869	601.296	780.412	434.546	276.444	308.534	183.616	73.4865	634.79	44.8533	284.317	133.221	246.631	407.403	94.3664	811.11	790.56	215.583
CCG27370	0	0	0	0	0	0	0	0	0	0	0	0	0	0	0	0	0	0	0	0	0	0	0	0	0	0	0	0	0	0	0	0	0	0	0	0	0	0	0	0	0	0	0	0	0	0	0	0	0
CCG27371	259.615	91.1344	423.131	271.595	102.733	571.765	195.05	902.009	129.106	115.98	224.753	564.789	625.036	250.179	591.604	699.371	198.027	101.019	420.757	53.1877	152.101	78.0867	148.744	326.574	107.567	639.799	84.8992	242.671	499.532	678.441	130.627	1199.27	615.25	604.894	288.439	169.539	462.789	195.732	118.486	527.703	107.194	215.904	173.195	256.325	455.346	148.546	967.322	729.447	338.366
CCG27372	146.139	97.0007	238.916	269.986	102.02	117.936	140.762	142.323	79.5996	100.005	170.464	143.143	170.971	136.818	100.86	224.811	98.2557	70.4797	276.197	41.7017	112.947	59.006	158.246	174.165	85.2864	221.766	58.2375	147.407	109.574	197.34	108.737	340.558	266.159	205.287	200.498	138.407	314.339	138.702	84.5223	162.236	73.6137	137.25	127.577	148.381	329.791	101.819	268.995	249.01	219.997
CCG27373	402.746	85.548	628.592	355.631	93.6572	307.236	92.6999	511.396	59.1947	54.3311	397.057	318.647	388.317	104.039	267.485	513.945	64.4103	61.2313	691.781	16.7956	92.41	47.1369	110.173	421.072	70.3507	527.625	27.5117	382.664	248.806	514.391	82.0738	812.491	522.974	537.059	515.561	397.204	775.403	324.503	47.487	347.814	67.8742	75.368	105.676	96.2383	658.003	87.4687	836.178	605.157	696.26
CCG27374	263.042	170.104	414.473	295.379	197.777	260.158	231.369	456.555	146.606	138.005	265.971	301.737	356.168	237.812	220.581	385.897	142.762	103.419	371.295	64.6589	196.264	110.245	241.942	310.437	149.261	391.811	89.5218	241.125	230.026	370.556	162.068	529.124	386.455	349.503	337.613	271.477	426.763	228.715	179.617	368.91	132.684	171.687	185.141	163.697	418.449	175.001	436.826	439.058	296.048
CCG27375	2051.85	3126.44	1719.59	523.902	2738.1	26.8861	4739.63	58.0738	2537.61	1747.43	2075.91	39.4434	27.9713	4561.21	27.9815	83.2761	2803.82	1589.08	530.979	801.255	2881.69	1289.01	2851.57	305.117	2227.88	61.3577	1219.9	1987.68	28.4034	84.2429	2015.34	76.7567	59.0183	92.1647	174.224	1807.18	463.087	2079.94	3456.74	51.3349	2544.95	2003.74	3035.62	1183.14	484.293	2385.95	567.825	34.0403	684.505
CCG27376	10408.8	2306.22	162.818	384.835	2405.01	53.5531	5363.31	55.692	2585.68	3141.31	7421.21	46.1775	44.982	7754.45	53.8628	65.1004	3917.27	2990.55	118.07	1419.23	2973.82	2102.76	2519.05	329.114	4331.62	105.423	2446.02	7230.53	34.055	143.879	4127.46	76.0101	78.0276	34.1265	87.2813	5897.5	76.2866	8932.49	3748.95	47.0211	2735.59	1935.81	4657.79	1285.3	70.1144	2457.38	320.26	40.1204	166.014
CCG27377	50.8365	25.3898	37.7808	45.9698	24.0637	19.0486	56.6436	18.3706	40.3602	21.8698	33.6054	19.0052	13.8553	56.7635	15.4714	31.3011	28.6555	28.7829	57.1907	14.2114	38.4987	21.9276	36.2327	36.8679	28.0137	27.4026	18.6843	34.7509	13.714	42.6685	30.9786	59.673	32.418	19.486	33.5723	44.398	78.5664	67.6452	32.4859	18.5539	37.6757	33.3051	47.5449	25.4398	52.1178	31.5131	26.0171	20.6297	45.2828
CCG27378	661.329	599.393	4655.33	1029.05	979.937	4443.58	1771.6	4848.27	1943.94	1078.32	1329.8	6159.82	7186.53	980.985	4842.25	5942.3	2029.72	344.328	4273.99	266.592	1635.4	213.339	1988.53	4645.56	539.799	4639.05	290.172	975.692	6195.18	5530.37	614.764	5999.85	7232.77	5416.47	5702.63	1221.42	4951.95	504.452	473.236	7222.42	529.118	3247.91	1206.29	2896.78	5604.26	1352.16	2448.97	6810.74	1963.07
CCG27379	360.602	176.229	4704.6	173.122	335.877	747.233	688.41	1242.26	504.944	352.405	461.834	1192.57	1472.13	265.031	841.071	1241.72	497.495	127.852	4320.05	62.2472	352.427	47.6225	568.978	4497.65	167.929	1632.62	72.1318	348.447	1132.19	1309.94	188.36	1675.97	2314.93	1087.82	5412.79	354.572	5269.17	212.754	142.113	1380.36	144.52	839.646	272.683	733.776	5657.63	358.735	586.879	1393.86	2179.09
CCG27380	544.454	433.046	3527.89	215.946	1221.19	800.787	1434.14	1201.49	1075.29	1032.19	505.558	1003.59	1331.47	858.544	852.869	1381.92	1188.73	563.817	3698.83	181.295	702.556	136.877	1156.15	3260.5	384.314	1919.5	182.957	534.008	1112.32	1379.63	804.836	1236.39	2058.57	1292.22	4045.02	401.765	4135.83	262.46	505.347	1355.24	417.353	1905.49	485.649	1671.3	4353.47	818.052	795.406	1423.96	2677.81
CCG27381	1755.97	778.219	4975.87	709.584	2307.45	2837.07	2563.57	3561.84	1541	2010.19	1667.59	3795.34	4542.76	1458.94	2601.24	4147.23	1988.8	944.865	5316.66	338.352	1124.94	273.19	2451.67	4240.24	814.795	4453.16	271.241	1125.35	3611.15	5092.01	1289.51	2971.82	6010.62	2086.51	5624.79	1335.87	5535.18	891.351	1108.8	4676.85	730.528	3065.04	967.525	2712.94	5765.45	1419.74	1308.09	4796.73	4208.94
CCG27382	1262.31	610.177	3431.17	409.194	2068.02	1598.93	2465.02	2461.86	1608.66	1337.49	698.413	1617.38	2069.31	1534.91	1301.11	2428.34	1792.86	916.638	4001.58	314.214	1147.95	213.237	1684.75	3313.16	710.943	2544.15	259.241	868.077	1853.43	3141.45	1573.21	2449.14	3160.07	1524.22	4064.62	757.11	4351.4	579.191	1004.71	2320.17	689.179	2729.36	773.749	2469.11	4281.45	1014.95	1103.49	2552.64	3232.14
CCG27383	3627.96	730.501	8769.83	799.718	1847.48	5798.64	3429.97	7524.06	2306.18	1965.09	2586.52	7641.09	8665.54	2053.51	5400.03	8568.17	2477.48	934.697	10029.4	507.9	1754.05	198.308	2200.76	8132.98	850.756	7277.34	383.275	1944.9	6741.35	10780.8	2240.71	7177.55	14254.4	3276.66	10381.4	2843.34	9797.95	1685.09	665.937	8740.93	1047.01	3702.09	1124.37	3337.57	10145.1	1169.64	2590.59	10592.1	8824.85
CCG27384	2376.35	859.848	4804.52	433.848	3446.52	2003.54	3376.21	3335.23	2281.5	2274.6	1432.05	2928.78	4586.81	2392.61	2047.44	3209.67	2453.97	1330.47	5536	424.032	1573	273.929	2266.52	4911.98	1175.17	5064.48	366.283	1673.66	2551.42	4291.12	2164.22	6189.26	8180.83	2529.4	5846.15	1131.11	6016.03	851.447	1487.01	2841.44	1022.39	3774.22	1023.39	3655.61	5716.27	1228.03	1972.06	3912.1	4911.46
CCG27385	1458.38	650.597	3863.69	349.534	1977.4	1508.54	2290.39	2044.74	1405.18	1489.76	770.993	1821.18	2206.94	1553.07	1379.77	2256.91	1464.05	932.806	4609.31	310.88	901.245	146.739	1628.97	3835.16	520.64	3109.93	246.335	1036.18	1694.24	3108.14	1418.67	2618.72	3695.84	1316.19	4710.26	891.752	4697.52	628.67	764.026	2108.15	607.248	2269.42	648.463	2221.54	4630.42	907.176	1197.49	2362.69	4109.52
CCG27386	1308.59	485.379	5140.07	436.621	1391.56	1381.02	1949.45	2446.61	1417.05	899.009	759.399	1668.7	2392.07	1423.88	1316.46	2008.65	1317.03	840.987	6197.59	205.04	911.951	199.34	1380.49	4893.02	711.05	3499.17	208.331	1106.3	1555.41	2988.71	1393.04	2917.17	3949.67	911.498	6441.81	787.962	6046.48	570.531	1096.51	1633.42	389.598	2136.59	565.456	1863.87	6450.27	690.532	960.63	2382.45	5665.25
CCG27387	3696.64	595.782	16525	518.519	1457.23	4263.16	3369.19	6133.2	1698.43	1225.05	2090.8	4520.66	5973.81	1485.29	3591.69	7297.34	1770.47	783.523	18733.5	275.07	1188.2	440.469	2086.12	15961.3	958.448	7947.67	337.929	2561.95	4716.05	8211.44	1097.51	3975.37	10972.6	1577.74	19591	2819.26	19020.9	1765.05	1399.49	6771.45	584.161	2564.32	877.136	2186.53	19460.5	914.488	1607.89	7682.31	18046.9
CCG27388	3157.89	1266.14	10664.9	1340.57	3213.89	3261.1	5648.51	4958.17	3245.5	3255.1	1881.69	3927.5	4814.14	3177.22	2767.55	6038.07	3502.15	1739.65	12036.6	580.524	2450.03	511.2	4171.2	9541.94	1510.6	8575.63	576.619	2748.87	3537.62	7867.23	3182.9	4634.59	8829.12	3041.4	13054.2	2746.8	11553.1	1694.24	2287.09	4812.62	1647.2	5073.77	1608.05	4718.54	12130.9	1937.4	2901.36	6621.45	11777.5
CCG27389	1831.08	649.949	4094.97	398.868	1873.43	1561.35	2451.8	2545.18	1494.68	1428.65	989.921	1939.52	2215.88	1580.59	1496.93	2618.61	1614.12	815.026	4989.6	269.462	908.498	193.131	1611.27	3296.77	809.603	2779.26	200.686	1305.25	2010.17	3118.99	1093.25	2889.93	4302.37	1291.83	4733.26	1050.15	4400.78	832.375	923.206	2444.42	630.716	2658.4	595.052	2438.24	5212.91	774.145	1326.87	2854.95	4708.68
CCG27390	6579.33	645.167	8466.07	2472.68	1883.73	6029.29	2658.01	7892.59	1337.68	1596.92	2919.29	7978.34	8197.65	1698.73	5285.81	10428	1499.36	1134.75	9054.51	195.25	947.507	204.905	1996.83	7090.03	1167.84	7505.55	197.568	3035.34	7367.36	12392	1670.23	8506.35	11837.9	3983.66	9745.81	4102.97	8316.31	3185.66	1380.68	9923.76	607.035	2456.7	575.202	2286.87	9735.55	657.809	3579.19	11886.3	8755.32
CCG27391	2280.69	938.621	5475.06	313.424	3088.09	1229.07	2846.92	1898.76	1779.76	2055.05	702.711	1852.57	3024.71	2852.36	1350	1814.69	1666.54	1983.3	6212.33	284.715	1030.02	193.447	1914.21	4767.06	1247.94	3436.29	284.752	1319.16	1824.09	2478.88	2420.43	2647.26	4416.82	1517.66	6250.71	780.217	5925.98	717.952	1652.97	1919.34	782.284	3093	606.063	2695.5	6420.83	906.149	1389.77	2219.02	6287.28
CCG27392	4710.73	1282.86	512.989	249.223	3816.1	2846.57	3647.14	4364.17	2481.5	2149.16	1387.24	4312.29	4348.17	4498.09	3076.18	5713.53	2731.95	1910.77	540.365	462.459	1673.89	221.528	2365.18	319.928	1183.21	2969.49	286.175	1167.83	3567.19	4337.87	2914.44	1472.8	7546.84	619.877	530.248	2342.66	532.728	1933.37	2803.05	5242.37	1228.12	4305.03	908.263	3338.75	619.432	1136.57	640.771	5971.6	524.957
CCG27393	1897.47	463.018	3993.27	329.924	1016.74	3617.94	1943.33	3861.13	1074.7	884.043	920.253	3739.29	4264.54	1080.21	3110.34	4301.33	1054.23	581.773	4396.53	184.001	627.464	179.586	1454.47	3370.52	596.437	5206.09	172.676	1661.67	4133.14	5639.23	818.992	2307.12	4449.07	2177.31	4344.87	1565.69	4132.85	853.45	945.111	5145.09	434.309	1985.33	539.456	1394.53	4688.24	611.645	1902.42	4385.05	4591.63
CCG27394	1025.8	358.231	4900.99	216.793	850.067	1226.73	1579.68	2118.76	901.787	570.977	519.846	1544.81	2051	691.553	1222.07	1752.52	780.391	394.945	5368.48	118.516	479.799	121.91	1057.51	4366.22	454.131	2408.5	116.418	848.712	1789.25	2038.5	569.621	2208.54	3029.8	1400.83	5443.01	602.48	5108.06	411.188	600.285	1926.49	283.832	1494.68	344.135	1098.58	5501.67	520.442	1156.63	1996.84	5665.61
CCG27395	2069.19	968.248	6868.49	368.018	2295.17	1752.74	2944.64	2305.35	2152.44	1744.8	879.489	2492.16	3908.53	2311.52	1794.19	2591.18	2188.96	1290.43	7468.15	397.892	1398.75	269.162	2063.2	5987.46	1286.73	2597.62	316.606	1078.91	2518.31	2988.03	2129.58	4210.8	4615.54	1676.97	7870.14	1118.62	6877.46	878.001	1737.96	2775.3	831.291	3600.63	772.749	2768.65	7880.15	986.959	1419.59	2910.7	8231.16
CCG27396	1915.54	498.291	4316.84	536.367	1235.3	1968.67	1645.91	3002.18	938.361	997.55	904.158	2291.38	3429.93	1170.23	1899.81	2917.98	962.693	614.141	4790.46	174.184	586.864	106.825	999.904	3870.34	824.559	4094.07	130.108	1751.92	2409.17	3297.22	897.763	2888.43	4365.02	2149.58	4987.04	1124.65	4410.71	842.897	811.078	3069.9	392.889	1762.17	342.927	1369.68	4759.35	439.08	2044.48	3093.79	4914.92
CCG27397	1666.08	748.016	19660.4	23.2874	2221.05	1336.41	2746.5	2741.91	1579.08	2250.63	579.779	2275.42	2776.53	1623.02	1760.81	2588.62	1810.48	1020.03	21087	293.842	1044.27	225.211	2001.17	16867.3	1094.49	2008.77	213.921	712.854	2088.34	2279.54	1348.33	163.222	5509.35	72.0484	20927.1	835.994	17934.1	736.54	1380.21	2524.05	650.282	2501.48	665.887	2123.19	20725.8	1208.26	65.9717	3748.66	22622.9
CCG27398	688.133	188.661	5241.82	494.487	257.141	1230.31	770.999	2406.23	569.729	212.866	468.675	1731.84	2329.65	465.937	1317.69	2031.02	424.057	167.779	5778.2	63.3612	371.681	64.193	600.08	4705.79	203.615	2754.9	69.1916	768.276	1808.37	2127.26	260.532	2611.94	3375.24	1872.25	5516.44	717.168	5482.79	449.871	323.808	2075.69	180.61	740.789	224.711	500.396	6019.07	323.542	1620.03	2329.95	6087.31
CCG27399	1241.54	336.817	5533.32	635.62	740.763	3091.49	1494.85	6128.96	1068.55	470.215	773.194	3694.56	5501.67	838.455	3080.19	3962.41	899.932	407.851	6242.33	131.152	545.49	125.526	1143.45	5292.36	336.372	5152.25	166.856	1405.93	4470.56	4730.67	575.058	4955.28	5240.4	4561.86	5949.32	1206.98	5835.81	707.053	709.985	4859.98	354.211	1499.21	364.898	1080.18	6428.38	645.921	3713.49	4794.15	6589.63
CCG27400	190.074	52.9826	419.697	264.925	65.8997	1052.8	221.274	1167.43	169.018	70.1782	161.107	938.174	984.289	131.208	723.469	1299.9	144.607	40.9388	487.867	20.4736	114.74	28.7958	189.655	513.698	53.1742	950.324	26.8766	221.008	832.019	1247.93	65.5111	1611.87	901.473	1441.06	603.739	395.457	424.679	195.019	72.6504	1406.62	55.829	208.34	90.9163	157.166	525.865	114.581	853.669	1574.49	189.549
CCG27401	7064.87	1130.27	26275.9	10583	1263.03	20623.2	3511.4	15236.7	2354.97	1367.85	8480.73	20005.4	15966	2669.07	18751.8	33846.7	2430.81	750.749	21187.8	450.741	1553.09	539.433	2372.65	29827.5	772.16	14614.2	548.702	3682.92	18773.1	31424	1125.37	24095.5	24167.8	14561.3	32800.4	9516.68	22774	10162.4	1133.95	26517.3	1190.18	3340.46	1734.78	2830.86	26830.2	1874.22	9982.32	33161.5	15887.9
CCG27402	0	0	0	0	0	0	0	0	0	0	0	0	0	0	0	0	0	0	0	0	0	0	0	0	0	0	0	0	0	0	0	0	0	0	0	0	0	0	0	0	0	0	0	0	0	0	0	0	0
CCG27403	4261.33	1085.44	7274.02	2470.58	1957.82	11205.3	3814.55	12565.3	2470.57	1264.08	4277.53	11227.8	14243.1	2624.47	10921	14034.5	2890.18	961.435	5938.18	575.003	2055.7	593.099	2576.05	7458.05	1275.23	15121.7	655.487	3890.29	11765.8	16848.5	1597.82	16742	15572.6	11791.1	8928.85	3774.2	5735.48	5941.47	1732.03	13206.4	1480.88	3776.97	2032.84	3679.96	7404.45	1828.01	9592.1	15214.7	4755.27
CCG27404	932.027	1177.4	5404.72	676.894	1841.12	1610.72	3370.49	2068.49	2665.83	1084.11	895.547	1738.53	2345.55	2513.56	1578.86	2868.16	2584.13	991.573	4916.44	642.345	1848.45	653.31	2701.51	5706.45	1078.81	4500.99	673.734	1051.28	1775.54	2904.58	1271.71	4102.4	3912.61	2405.16	6865.81	900.581	4538.62	1658.87	1648.71	2084.35	1350.55	3350.38	1754.75	3275.68	5866.45	2292.8	1871.54	3214.1	4034.84
CCG27405	1057.84	555.799	4548.33	922.97	713.32	3453.48	1634.86	4584.6	1389.01	494.111	1331.56	3230.17	3958.85	1051.53	3040.85	4681.13	1156.3	364.472	4284.06	250.722	873.125	312.66	1290.94	5139.72	520.125	5149.43	269.833	1084.79	3611.93	5192.97	461.124	7567.08	5013.44	4506.63	5718.69	1252.51	4273.15	1992.42	720.859	4296.62	676.472	1583.44	860.061	1501.68	5215.19	892.391	3375.54	4809.9	3585
CCG27406	818.532	917.132	4975.97	371.829	1361.56	2738.38	2789.35	3238.46	2262.31	810.969	934.344	2662.7	3626.82	1981.64	2833.38	3142.21	1681.13	864.917	4935.37	426.154	1488.48	365.688	2205.66	5799.77	595.853	6124.6	499.325	1355.46	3055.18	3861.57	987.113	4210.51	3772.23	4461.59	6218.25	815.693	4744.34	1247.44	853.706	3190.31	1180.09	2099.2	1499.18	2220.32	5961.11	1714.07	3450.57	3476.83	3843.15
CCG27291	8.90518	6.03404	252.101	20.6558	11.7912	11.2921	11.8663	18.1137	10.315	8.55897	9.36133	13.5733	11.1653	10.0876	12.7099	17.6814	13.2777	9.09799	329.255	4.19154	9.83206	6.13302	7.53409	16.0989	8.28094	17.221	7.49002	8.82278	8.48591	21.9538	11.825	29.5269	18.783	8.40878	14.0662	6.58907	20.0992	5.83311	9.26786	11.3658	7.69944	16.3036	10.5348	18.2478	13.357	10.6305	11.7693	16.7394	366.581
CCG27292	14.9991	7.69669	370.831	48.219	16.9675	49.1215	26.1392	86.5211	15.4849	15.9674	33.1791	91.4689	98.8001	15.7335	38.376	68.9081	21.0849	7.07615	390.132	6.1289	18.2702	5.44471	15.2027	27.2569	7.98644	84.7667	7.90977	24.8962	45.0612	86.504	14.0985	104.919	93.6295	60.7939	25.7096	26.4951	33.9496	15.8614	8.71171	60.8238	10.6149	32.8944	17.298	45.7842	36.2032	19.8265	60.3128	68.9792	484.894
CCG27293	717.774	1356.41	528.611	916.947	1582.36	250.901	825.383	433.736	884.964	1582.06	934.332	300.025	348.558	1508.6	225.029	344.447	1922.27	834.77	486.459	552.937	1519.89	1703.36	1314.49	681.468	1111.1	397.36	1212.36	1119.26	248.125	561.848	1071.03	510.461	376.736	665.578	673.699	885.694	943.548	996.145	2003.9	335.534	1246.65	1474.62	1808.27	1080.7	737.958	1617.04	624.832	288.338	693.309
CCG27294	9890.45	10915.8	634.164	22611.7	9329.84	1074.29	5419.73	1214.83	4547.46	11163.2	19569.4	864.554	906.527	9269.39	949.374	1430.37	12548.6	5173.93	655.65	3842.6	8542.05	6552.39	9153.7	1250.67	11617.6	1968.58	6656.25	21444.7	896.731	2238.22	6245.86	1711.72	1648.74	1546.65	1966.78	17623.8	474.84	14343	11336.7	729.14	6296.1	10321.3	6963.75	8243.17	323.214	8285.59	2566.41	707.708	1142.24
CCG27295	44282.7	8633.48	3471.61	53655.3	9864.22	3834.37	6167.9	3510.03	6468.03	9962.85	78433.4	2520.69	2532.18	13457.9	3005.57	6038.54	12901.2	6334.16	4145.71	3919.71	13435.5	5179.65	10217.6	7088	15936.6	7229.88	6082.34	79579.1	2864.83	8538.68	10066.7	2899.93	6927.53	1922.18	11887.7	74083.1	2878.4	71240.8	10918.9	2584.87	7777.07	9395.6	6496.03	7502.47	2523.01	8153.91	3934.12	2563.99	7117.37
CCG27296	21364.3	18559.6	718.306	67315.3	13825.9	2700.3	8659.2	1989.24	7776.36	17150.2	33892.2	2171.07	1423.94	15269.1	1991.64	3200.28	20271.9	6975.66	1067.88	6915.42	16120.3	9623.85	13085.1	1428.96	17586.9	1944.4	10043.6	20658.6	1687.59	6768.64	11733	4776.6	2751.44	2181.7	2577.53	42477.4	619.622	34507.9	16427.9	1574.38	12687.8	16638.5	9490.28	13174.9	602.84	11539	4624.44	1479.91	1438.55
CCG26969	347.827	203.196	400.178	199.319	296.566	265.947	466.08	276.963	298.08	229.486	194.726	238.23	216.475	470.138	238.499	303.14	367.688	246.18	522.946	93.5217	269.387	175.297	316.429	320.463	266.619	396.878	127.88	255.642	227.053	334.943	355.102	494.316	348.149	185.063	342.941	226.845	519.666	274.945	292.68	235.692	259.011	419.003	305.954	343.105	407.79	233.355	290.45	287.735	627.142
CCG26970	247.268	183.689	257.353	127.732	218.631	207.243	310.65	187.205	207.994	190.849	163.966	169.195	143.678	330.088	169.002	227.849	267.897	198.774	307.121	80.0271	216.26	162.407	254.096	235.527	169.145	276.571	115.305	195.23	158.924	249.242	251.754	352.763	241.387	153.212	256.283	172.347	323.317	223.752	203.994	177.777	195.544	289.336	258.847	254.22	288.969	206.319	249.466	204.212	310.497
CCG26971	181.421	185.388	280.286	146.802	173.437	119.722	318.649	100.896	227.038	228.659	122.631	105.152	92.389	334.865	109.774	172.347	296.654	169.087	289.715	100.979	252.566	150.289	259.044	246.947	162.08	155.699	157.856	128.608	120.35	152.613	204.971	247.677	174.013	92.8086	254.693	139.13	338.088	192.598	207.834	133.965	217.591	309.11	291.069	312.559	287.043	188.222	153.82	154.438	260.706
CCG26972	270.226	127.279	297.665	133.483	112.937	398.678	250.134	390.244	146.771	97.8018	227.114	289.839	259.56	277.902	345.972	332.76	222.088	113.449	319.168	74.7886	157.82	106.976	163.141	253.966	106.155	320.564	90.4074	243.251	356.113	330.682	141.33	407.702	295.489	197.621	229.676	179.295	334.698	270.546	110.591	310.705	155.234	260.746	212.443	248.359	259.035	154.775	401.246	327.503	263.571
CCG26973	407.086	203.399	1402.24	753.127	217.035	859.855	706.002	1302.12	226.179	194.679	616.33	1009.62	1110.93	350.424	1095.1	1406.22	267.904	153.923	1752.09	33.2836	271.461	86.4249	343.111	1400.24	226.601	1221.24	84.5991	797.686	1212.63	802.02	214.796	1873.04	704.924	9006.29	1266.2	360.283	1471.71	282.648	196.731	1334.41	186.849	453.373	333.691	362.25	1715.21	238.833	6865.18	1031	1048.76
CCG26974	136.993	389.63	119.249	122.335	427.748	58.8483	588.916	93.7618	284.146	279.97	186.522	90.8956	133.439	491.136	80.9841	106.306	467.031	165.983	427.245	117.059	373.404	169.33	441.023	433.826	258.734	120.588	167.163	132.723	96.0645	82.8891	313.828	323.686	186.983	234.979	250.376	91.9689	460.923	109.513	274.132	107.799	283.685	602.007	627.614	508.915	424.515	411.232	215.738	96.0019	116.816
CCG26975	35.6288	25.9561	17.6768	15.1392	32.0467	7.90912	72.7699	19.8236	37.2633	30.7798	62.399	11.0337	13.9125	61.4199	6.22474	17.7684	41.4469	12.1894	16.7	13.7113	27.7646	14.1935	34.232	37.1637	34.8423	16.1311	11.5152	34.9165	6.89729	20.1191	31.7877	26.1728	19.3798	68.1075	27.5396	59.2737	13.8961	39.7411	37.7829	10.7631	20.0576	35.5336	19.9333	15.0179	12.3683	28.7119	91.2164	14.0809	22.7528
CCG26976	35.6584	35.3985	13.8743	15.6202	49.7381	7.36641	77.7908	11.6149	37.1373	41.2138	64.485	8.38286	10.4236	83.3698	6.70333	14.7056	57.2171	20.2735	13.9179	14.2529	44.8758	18.1025	49.3835	41.7546	49.2702	13.4234	17.2691	43.5327	6.72778	12.9658	47.3739	23.1481	13.7244	62.2061	34.848	61.3893	18.8875	36.3822	45.6709	9.30962	23.588	47.6784	31.3454	16.9899	12.7659	38.4488	114.18	13.0104	18.2335
CCG26977	472.824	302.511	172.817	167.95	578.246	54.4074	547.837	92.4655	291.811	332.156	348.312	63.972	66.1756	503.366	37.1773	100.23	351.619	261.592	252.759	122.79	602.102	153.774	414.146	138.419	342.173	110.897	109.465	380.334	39.1298	87.5528	388.051	120.87	105.754	132.442	125.202	253.992	148.022	250.326	350.787	74.5793	284.263	295.079	320.254	223.108	116.547	264.701	285.511	102.486	422.923
CCG26978	50.1578	30.2022	85.5112	27.9026	42.4365	46.8048	77.1586	58.8724	46.6162	35.6289	32.2053	46.981	43.9458	76.6747	39.7679	85.7146	25.5215	39.9957	81.9162	17.1026	39.7861	23.8996	34.3983	47.6468	29.5867	72.7015	18.9984	40.0066	39.697	86.4645	44.346	70.1858	56.8192	35.4275	65.063	37.2614	68.1144	33.3397	42.1776	62.7044	34.5575	39.6098	45.5728	48.9422	76.1353	41.6354	56.1781	72.5702	75.5915
CCG26979	159.355	163.454	358.313	18.0008	176.894	43.048	252.963	193.104	209.938	21.0002	21.5383	158.292	208.017	171.643	71.7994	181.401	28.6872	70.3405	517.35	64.4576	116.048	43.6192	165.679	30.5872	85.9429	138.298	79.7927	25.733	73.2664	586.602	137.75	136.351	197.196	33.4907	458.801	71.1083	317.291	102.858	87.1952	132.486	159.481	51.4113	75.5466	47.6045	581.262	87.232	48.731	180.04	575.056
CCG26980	462.395	144.442	216.949	248.122	215.951	518.728	285.703	441.305	191.725	111.492	274.921	427.241	283.112	202.502	410.053	490.513	286.376	172.083	311.939	42.2451	178.729	92.6372	175.097	296.309	131.669	537.688	56.8112	355.283	456.249	396.995	184.509	506.257	468.667	198.725	183.117	311.139	473.834	262.416	171.7	460.819	117.878	383.503	204.763	258.416	210.686	166.805	333.542	538.351	235.331
CCG26981	239.061	129.506	204.99	193.327	186.794	323.167	229.941	292.536	150.476	104.013	180.391	269.174	172.403	195.051	236.497	325.158	279.438	124.299	205.284	51.3073	156.154	81.5548	150.386	150.572	107.085	311.674	53.9573	204.351	241.089	253.789	159.561	340.787	268.325	111.734	154.516	181.654	241.41	154.016	145.264	262.808	120.562	338.806	201.269	268.783	172.543	131.884	204.554	322.337	198.264
CCG26982	389.442	100.508	33.3989	18.5021	361.53	43576.6	125.892	2945.74	184.913	5482.5	896.171	18202.8	280.116	160.234	33964.7	6696.66	50050.3	146.602	53.9896	64.8503	221.365	123.016	184.639	7.21016	341.836	4710.35	74.3586	5353.51	34015.4	940.957	190.412	35.122	3374.65	1.59009	2.72035	294.364	103.21	1.74163	428.121	8095.89	99.2129	37869.1	185.904	22441.3	47.1275	197.534	2.80796	4325.08	30.6726
CCG26311	33.0835	4.91473	46.2314	235.834	7.16485	9510.15	13.7655	2301.13	3.50999	64.0237	41.5497	5650.73	122.823	2.86051	5078.3	2871.57	630.354	4.94022	68.178	0	10.4552	0	17.305	295.532	13.4897	1424.02	0	93.8194	6464.51	2278.74	2.32144	5273.55	1514.35	2016.05	20.3968	46.8907	1923.57	14.3644	16.8947	4965.66	5.61422	825.717	5.50941	497.456	108.085	1.38419	1434.46	2319.29	13.7987
CCG26312	0	0	0	0	0	0	0	0	0	0	0	0	0	0	0	0	0	0	0	0	0	0	0	0	0	0	0	0	0	0	0	0	0	0	0	0	0	0	0	0	0	0	0	0	0	0	0	0	0
CCG27726	3222.99	1726.16	1726.26	4037.03	4479.98	538.974	2538.38	1290.19	1080.42	6458.95	4727.54	1532.12	1809.45	3737.44	328.937	1829.5	5978.02	1245.24	701.849	893.217	7779.74	587.862	5434.88	675.174	6248.87	2020.28	737.767	5424.14	386.226	2872.78	5483.4	2386.09	2249.97	570.955	2489.66	8587.11	1335.78	4580.93	4182.97	1349.91	2592.24	6581.24	1181.1	5294.06	763.661	1988.15	513.317	1233.71	1429.69
CCG27727	4514.42	1745.68	2908.52	3111.61	5877.75	758.223	3180.69	2341.62	1146.72	10406.3	6758.79	2123.47	2933.65	4547.03	501.772	2702.79	6879.27	1667.95	1135.6	843.752	12096.1	449.083	8263.88	1601.33	13398.5	3079.57	684.788	8746.21	597.911	4064.91	8425.63	2892.52	3418.65	492.943	4483.22	10958.5	3101.55	5382.44	4348.04	1914.96	3011.65	8571.73	1425.31	6979.21	1293.12	2533	445.02	1795.57	2047.59
CCG27728	242.789	95.4325	619.352	518.042	246.54	204.748	268.98	227.318	123.186	235.666	193.236	215.269	244.476	168.988	168.945	298.614	292.318	134.739	477.149	45.5398	227.854	47.7522	266.166	445.487	245.508	328.949	43.9922	211.007	200.269	271.024	149.088	498	296.577	342.713	1064.74	286.565	773.238	131.979	176.199	232.839	102.851	418.11	103.766	312.092	619.957	120.094	338.751	272.428	337.527
CCG26794	935.037	369.211	442.992	467.512	513.023	122.822	765.784	167.647	543.688	306.274	515.713	119.526	123.555	806.548	86.4718	151.641	148.469	399.234	2010.67	204.092	431.897	374.234	518.694	1236.23	393.253	181.572	312.781	642.877	95.1704	178.002	548.017	397.109	144.99	299.603	266.428	854.357	555.316	660.45	540.866	134.925	371.263	299.45	693.75	232.045	212.022	503.135	213.752	149.269	3965.59
CCG26795	1009.75	278.345	4859.04	2725.21	424.86	9745.33	790.777	17949.3	896.414	429.259	1827.11	11434.5	12947.4	630.75	10733.1	8221.75	824.784	240.758	6089.17	124.309	633.427	171.197	894.04	4864.19	319.724	8610.67	216.348	2131.86	10772	7401.5	404.313	6208.07	7030.59	32304.9	3806.62	1139.36	5671.38	615.532	328.44	11651.7	321.448	1272.98	670.215	1150.01	5156.74	802.115	18947.1	8940.51	4794.26
CCG26796	393.741	520.622	12564.8	1970.22	938.089	766.573	1393.67	919.69	1582.69	780.24	744.927	1046.56	1162.91	1051.17	815.484	1173.79	1313.34	562.687	15946.3	241.584	864.949	340.622	1389.72	12767.7	621.751	2166.08	368.345	566.584	987.628	593.653	922.714	1804.02	1645.57	8788.02	9510.69	362.269	14799	269.315	704.78	1379.02	647.35	2121.11	981.302	1882.71	13004.5	1279.43	5174.94	1273.12	13457.2
CCG26262	24.6743	25.3111	68.5765	19.9664	28.6215	86.8708	35.3502	81.4713	35.466	17.9207	36.2317	88.3671	106.306	32.7684	80.6763	94.3695	47.8402	14.2206	92.119	6.85547	32.0919	9.35915	41.7934	194.785	13.8681	104.936	7.17437	31.9667	94.5103	125.768	16.7741	125.665	91.5216	164.17	137.317	37.4251	104.949	18.3345	19.519	101.14	14.017	80.8141	32.8186	75.2349	100.372	33.9897	95.6471	84.0594	67.011
CCG26263	30.9191	21.8679	84.986	19.8507	29.7843	78.5054	34.6297	94.6368	30.2453	15.105	49.5546	95.1524	108.581	35.6735	77.4393	91.7898	48.637	10.2167	103.077	3.3519	26.3722	11.9108	42.1741	225.634	15.6395	123.26	9.31721	38.0621	92.1981	114.623	19.9309	153.606	109.069	133.74	172.306	33.5402	128.029	19.1496	19.0577	97.3204	13.0179	70.747	30.6596	65.3345	142.765	31.1414	79.8678	81.9904	68.0266
CCG26264	51.7833	14.1784	82.6567	21.5237	24.8383	118.943	32.7514	136.351	24.634	14.2428	62.6083	161.429	174.008	30.7897	127.094	106.998	32.0645	8.44334	107.536	3.88993	20.9105	5.08189	22.5141	231.709	13.408	159.977	6.37182	45.6082	121.505	155.219	15.195	206.155	144.305	136.218	153.978	44.8038	133.143	25.4524	15.9733	133.105	10.4119	54.188	17.6302	54.6532	143.611	18.4224	96.1586	105.92	54.8608
CCG26265	129.952	126.346	365.04	190.77	114.608	346.617	204.142	350.866	104.413	106.961	157.043	271.491	207.292	186.294	347.236	434.392	156.117	74.9914	427.742	40.4764	161.907	107.438	173.241	276.191	95.7796	223.199	93.602	137.338	305.185	348.178	103.443	373.954	244.065	332.181	293.639	138.954	424.403	188.314	76.5235	323.206	140.205	171.366	253.862	171.031	401.017	119.97	525.434	336.963	320.949
CCG26266	236.451	139.512	514.25	295.196	167.33	446.621	267.945	501.042	211.954	123.185	214.278	436.276	360.061	260.208	446.572	542.964	206.391	124.777	601.492	79.0511	206.569	144.075	191.529	338.773	123.145	357.584	110.818	155.141	398.987	443.081	149.917	565.177	402.124	326.201	402.4	212.49	580.838	254.425	129.523	464.019	169.509	303.186	279.232	321.957	509.303	196.818	477.659	549.343	493.478
CCG26267	307.099	243.607	709.477	311.859	442.706	385.736	663.111	529.649	320.196	302.091	298.8	414.688	430.279	534.808	416.682	486.642	469.498	264.09	859.071	130.901	399.032	186.036	412.309	416.476	248.295	592.382	141.924	280.601	397.132	483.183	381.239	629.429	468.134	408.39	564.829	208.212	867.647	185.625	280.894	394.451	315.575	527.215	470.803	546.28	674.236	270.602	487.897	445.798	945.79
CCG26268	0	0	0	0	0	0	0	0	0	0	0	0	0	0	0	0	0	0	0	0	0	0	0	0	0	0	0	0	0	0	0	0	0	0	0	0	0	0	0	0	0	0	0	0	0	0	0	0	0
CCG26269	0	0	0	0	0	0	0	0	0	0	0	0	0	0	0	0	0	0	0	0	0	0	0	0	0	0	0	0	0	0	0	0	0	0	0	0	0	0	0	0	0	0	0	0	0	0	0	0	0
CCG26270	65.7766	106.693	10.5044	30.2597	80.3746	3.57802	98.6571	5.60197	70.273	47.5287	161.031	5.20648	4.91165	66.1834	2.57067	5.30202	130.287	29.2488	10.9544	31.8183	140.091	38.5396	82.9828	30.0416	45.713	5.67805	30.6098	141.943	2.02962	8.61461	45.2112	8.94232	6.68359	12.4455	14.3006	101.777	17.2242	81.2811	43.4323	5.14961	33.2393	38.4443	162.836	17.5213	10.687	95.9695	29.6316	3.97094	7.88296
CCG26271	77.6402	129.154	7.99285	40.5696	127.231	3.7368	167.065	4.87665	97.752	54.9584	170.165	4.53473	5.38423	110.041	2.66635	4.55699	181.104	39.4336	7.49183	53.1745	161.487	57.7904	103.243	34.8512	84.3546	4.93468	42.9438	160.958	2.37622	7.15481	70.6102	17.0004	5.0281	15.9308	11.7625	91.8807	24.568	95.8319	79.1114	4.61419	48.7619	58.6942	185.904	32.1004	8.62459	114.333	31.7352	4.39569	5.9843
CCG26272	28.8027	35.897	9.47773	17.9898	27.054	2.98835	35.8893	2.64476	35.7443	15.9443	40.9308	5.97778	4.49717	28.312	3.65529	6.24073	38.5647	11.0228	11.214	10.8491	39.7772	18.5491	28.0511	14.4334	20.0657	5.78814	12.9107	49.6071	3.30715	10.1647	20.5859	15.8386	7.24576	9.13995	12.136	36.7249	13.1554	36.6075	22.8753	4.91077	13.972	16.7001	55.7273	9.23437	9.75117	33.0226	11.1617	5.69363	11.0522
CCG26273	21.6214	46.2871	9.37136	15.1418	42.7514	4.7183	66.1096	8.97024	44.879	27.2479	29.2353	9.74602	6.84345	40.1429	4.2477	8.48994	57.951	25.4204	10.8966	16.9832	65.047	28.2411	30.9408	14.836	26.0823	8.0743	21.0298	37.8198	5.43352	14.2081	30.6956	10.7814	12.7407	8.47707	9.92291	24.2038	11.0322	32.4974	34.7733	8.12282	25.0368	25.851	66.6637	21.9498	8.81564	47.8285	8.229	8.62944	10.0408
CCG26274	39.9589	41.6133	18.0011	14.7316	35.7092	9.10442	61.6455	17.4544	50.9899	26.5553	57.5798	8.95646	9.73862	50.5462	7.15752	9.74217	60.206	17.2073	24.2538	22.3061	62.8405	26.3566	39.8566	14.0841	33.4249	13.493	26.8397	75.4241	6.91666	13.2148	31.1599	16.4059	12.6104	11.0399	20.4468	45.1925	18.4076	54.359	43.2971	9.13605	30.0477	27.4014	60.8457	28.5485	19.7771	44.2144	9.89684	9.5887	15.63
CCG26275	55.0371	47.9819	15.0592	20.239	48.3861	8.27993	76.3254	12.1596	61.2565	33.5887	70.2681	11.712	10.3231	67.2447	7.1122	12.5241	67.0997	29.3735	15.9522	19.8092	68.7838	34.776	41.8132	14.4844	39.237	14.9728	24.7014	94.8748	7.30616	18.8727	37.3187	23.4939	19.0432	10.4362	14.598	64.8938	15.5806	77.4995	45.4206	13.1447	32.4538	38.7998	70.2474	37.4384	20.369	58.0679	8.96358	12.8287	12.408
CCG26276	66.9674	35.8665	21.3431	27.8344	32.8226	10.8897	46.405	14.7749	39.5444	26.481	86.3178	14.6416	14.2191	44.798	8.71412	13.7071	53.7633	25.1314	37.4521	14.5046	48.3136	24.1195	29.6002	22.6538	29.5811	16.7472	19.092	102.845	9.02082	19.1639	30.5437	32.3715	20.4568	15.6864	25.8587	69.8518	27.324	86.5331	30.5982	15.7666	25.7191	34.2769	52.2975	41.5802	34.3235	45.4196	14.8785	18.0371	22.541
CCG26277	58.4047	64.5771	140.33	81.4774	78.0548	53.1932	112.227	62.7917	73.1199	65.5358	70.7802	56.0102	56.9436	102.766	42.9149	87.1091	101.13	54.6924	146.174	33.0566	87.5444	46.7199	76.1527	131.276	53.5668	80.6073	34.1113	80.9985	50.5267	80.0528	62.5494	141.59	75.6799	95.7017	103.046	60.106	135.144	67.8455	52.8625	68.0594	53.225	88.6175	97.6589	109.254	110.973	88.923	125.974	82.3582	185.611
CCG26278	81.9426	103.781	172.096	16.2913	123.671	109.731	202.614	134.184	119.81	102.641	79.2329	101.742	101.075	178.548	105.196	149.235	189.404	70.4398	121.231	40.0789	117.974	52.0221	140.211	77.8608	91.9116	142.169	61.2383	83.0432	104.344	121.091	94.4395	79.6252	142.576	26.0735	130.16	61.6944	120.517	74.6513	62.703	128.937	81.9161	203.042	201.278	219.159	138.721	152.002	52.1547	144.328	95.3931
CCG26279	136.172	71.8877	235.369	38.3227	90.5899	188.215	156.495	252.68	103.676	78.0283	125.541	161.923	173.302	155.914	182.242	266.866	135.691	72.173	179.285	41.8465	115.807	50.4846	106.641	133.642	62.3471	217.762	47.3897	118.674	185.12	206.083	92.2475	224.411	223.405	62.8298	196.343	111.668	168.67	108.777	85.5638	188.166	73.0721	180.433	125.035	167.56	209.803	97.8006	95.2935	278.532	146.122
CCG26280	106.586	106.638	240.639	57.7396	193.732	114.873	305.12	144.794	167.303	160.568	83.5315	110.986	116.799	263.824	113.701	148.531	259.446	114.27	194.632	51.7559	173.809	81.4055	216.583	205.511	153.711	173.818	78.7221	96.5128	120.326	127.148	188.446	196.741	146.547	104.869	186.569	79.9071	224.48	72.9351	160.233	129.945	133.472	283.996	194.36	270.971	263.063	148.063	168.936	153.316	134.233
CCG26281	178.429	185.875	205.039	155.775	251.14	155.85	424.615	200.969	215.954	164.753	126.968	137.906	141.078	442.663	146.673	189.862	281.288	156.887	216.812	104.365	297.325	136.984	294.625	168.203	149.109	220.136	139.122	187.885	141.42	223.641	251.578	372.869	163.512	253.944	202.553	114.329	195.515	145.412	164.185	124.232	184.694	365.676	285.095	380.071	199.85	223.998	567.634	185.328	151.718
CCG26282	257.228	143.628	212.086	217.831	181.387	254.388	337.964	240.435	142.682	115.82	208.589	223.432	204.928	310.081	253.853	232.149	212.655	115.415	179.551	66.5053	215.834	131.071	213.004	164.417	149.552	226.609	118.41	241.038	263.663	241.185	193.073	370.222	225.252	181.501	198.23	174.864	193.467	194.805	171.035	230.329	139.507	251.134	185.72	225.465	202.362	155.338	350.682	242.605	149.657
CCG26283	195.707	106.984	132.619	182.279	125.162	250.624	226.119	298.109	142.981	126.562	167.934	194.76	205.633	294.883	232.884	221.183	176.06	110.829	124.621	65.3613	174.489	126.93	188.958	109.659	111.086	202.553	107.546	185.045	262.958	256.719	168.467	352.271	189.367	172.282	96.333	180.489	126.113	185.024	144.752	225.192	122.125	218.544	162.029	208.606	115.538	127.857	242.852	238.761	92.7428
CCG26284	285.773	170.741	233.387	218.632	266.196	308.843	389.099	317.01	190.968	232.712	250.282	257.04	267.568	384.929	277.686	313.017	309.609	157.712	188.004	103.783	279.617	122.086	336.936	165.898	181.294	242.585	143.178	248.483	326.855	337.724	300.875	417.232	270.606	176.858	204.562	282.686	226.942	253.104	193.334	268.069	180.261	369.46	214.582	289.191	190.746	182.909	218.059	355.481	187.898
CCG26285	308.096	161.006	259.606	217.626	260.673	328.419	380.877	303.16	180.147	228.699	248.371	274.228	283.859	414.305	300.319	319.932	322.095	138.683	235.608	70.9688	275.68	128.042	293.851	266.47	201.2	305.042	113.562	284.968	335.505	298.532	271.802	516.433	295.245	267.304	258.587	280.699	267.116	229.758	293.383	302.93	172.408	370.603	234.37	281.054	222.107	166.268	377.494	327.901	215.365
CCG26286	223.881	140.74	522.166	209.151	148.043	421.897	214.047	469.379	167.606	113.02	213.671	329.201	321.608	218.477	314.45	513.768	206.255	89.3172	453.589	45.151	162.665	81.9869	200.774	365.914	150.425	424.94	77.877	201.08	296.6	453.081	132.193	541.051	401.895	242.823	357.728	208.312	407.898	248.54	125.019	371.922	121.873	264.203	268.603	283.457	408.006	158.835	409.039	543.187	496.122
CCG26287	874.791	688.387	1314.38	889.464	939.404	1090.76	1311.51	1358.05	859.445	607.172	718.006	998.98	1188.43	1125.99	952.9	1263.32	1004.8	603.054	1445.36	321.634	725.432	437.837	1021.72	718.011	762.025	1391.53	342.981	710.515	1049.91	1273.72	781.685	1709.54	1243.1	899.668	811.311	644.573	1243.04	708.706	785.796	1073.61	749.173	1206.75	1081.52	1191.63	1010.8	689.361	1163.97	1395.23	1681.23
CCG26288	1222.08	1003.2	4936.64	412.034	1761.12	5434.24	3017.73	7532.87	3030.7	1336.78	1848.5	4756.73	5511.49	2758.61	5099.29	5625.12	3443.39	801.134	5022.6	569.654	2433.95	549.339	2697.88	4400.75	950.953	6911.98	677.076	1568.01	5061.64	8548.76	1498.17	7927.77	6557.31	2830.02	5838.24	1533.53	5712.45	1079.05	1256.03	5835.47	1133.8	4368.38	1813.14	4490.37	5121.8	2197.73	1778.44	6060.82	3702.9
CCG26289	1355.8	578.107	3383.44	555.883	1577.92	3879.63	2521.56	4461.81	2461.71	1315.35	1910.48	4614.84	6128.4	2501.79	3841.94	4597.38	2172.37	692.672	3590.91	422.796	1770.86	287.995	1992.63	3593.44	609.288	6401.71	487.095	1339.31	3829.37	6103.44	1134.09	5582.23	7187.32	2706.92	4281.95	1413.69	4095.61	1040.66	646.375	4532.24	982.85	3037.86	1404.75	3414.39	3799.07	1448.71	1884.57	5026.23	2540.31
CCG26290	2597.89	1851.54	2681.86	903.442	3615.07	3246.08	5954.28	3689.61	2571.56	2488.89	2003.53	3486.3	3640.68	5391.34	3246.04	3437.47	4032.53	1984.7	2417.12	1157.55	3197.88	1203.61	3505.26	3043.84	2408.96	4042.36	1450.21	2028.24	3421.88	3949.94	3242.48	3874.46	3942.81	1399.57	3291.65	1643.15	2947.11	1629.39	2645.72	3485.9	2246.94	4981.79	2591.49	4768.26	2935.66	2161.95	1847.18	3762.29	1610.46
CCG27550	0	0	0	0	0	0	0	0	0	0	0	0	0	0	0	0	0	0	0	0	0	0	0	0	0	0	0	0	0	0	0	0	0	0	0	0	0	0	0	0	0	0	0	0	0	0	0	0	0
CCG27551	289.475	98.1399	1105.84	399.732	147.455	105.756	103.702	254.008	149.415	185.069	347.933	129.019	241.96	172.028	95.9914	218.475	351.275	94.486	1198.97	61.494	108.643	84.7402	123.201	225.265	135.838	195.406	113.986	387.78	85.6033	309.235	128.342	194.215	238.577	335.276	219.437	235.403	973.073	309.295	153.175	185.431	103.796	182.034	130.955	155.961	1016.9	121.614	307.791	247.32	911.048
CCG27129	209.01	90.9619	313.327	55.5476	208.048	475.999	302.366	658.603	170.528	109.581	232.572	543.178	613.255	264.457	497.851	531.686	223.223	92.0929	278.302	51.0536	159.083	40.7872	189.226	294.394	84.0224	551.077	62.6024	146.663	537.038	597.73	141.496	537.498	633.75	297.569	353.547	140.278	327.763	97.0233	106.985	539.91	85.9239	291.882	143.932	364.001	426.499	130.186	256.777	593.848	142.018
CCG27130	120.606	107.518	263.959	53.9348	196.624	203.792	307.08	296.039	188.711	122.727	128.448	201.055	220.591	291.084	187.442	278.581	248.444	112.117	212.169	59.5424	166.517	66.0486	184.569	221.944	105.916	294.669	78.993	97.9961	214.889	288.884	168.919	287.964	311.542	157.457	296.627	102.846	265.602	77.6415	105.864	243.781	109.374	312.797	167.382	379.186	346.667	141.204	129.191	300.246	110.088
CCG27131	66.8792	86.518	232.979	46.5162	102.942	195.248	161.473	229.808	116.086	85.0196	97.7319	177.159	180.825	166.124	180.467	221.324	156.307	62.2634	164.976	31.281	105.325	48.5491	119.649	191.389	62.3258	223.508	54.0341	82.1312	196.941	218.467	70.8708	227.07	215.122	167.414	236.193	84.4462	221.118	53.7658	65.8716	237.559	60.7437	219.387	128.177	256.27	283.486	124.344	104.251	237.286	106.794
CCG27132	0	0	0	0	0	0	0	0	0	0	0	0	0	0	0	0	0	0	0	0	0	0	0	0	0	0	0	0	0	0	0	0	0	0	0	0	0	0	0	0	0	0	0	0	0	0	0	0	0
CCG27343	0	0	0	0	0	0	0	0	0	0	0	0	0	0	0	0	0	0	0	0	0	0	0	0	0	0	0	0	0	0	0	0	0	0	0	0	0	0	0	0	0	0	0	0	0	0	0	0	0
CCG27344	0	0	0	0	0	0	0	0	0	0	0	0	0	0	0	0	0	0	0	0	0	0	0	0	0	0	0	0	0	0	0	0	0	0	0	0	0	0	0	0	0	0	0	0	0	0	0	0	0
CCG27345	0	0	0	0	0	0	0	0	0	0	0	0	0	0	0	0	0	0	0	0	0	0	0	0	0	0	0	0	0	0	0	0	0	0	0	0	0	0	0	0	0	0	0	0	0	0	0	0	0
CCG27346	0	0	0	0	0	0	0	0	0	0	0	0	0	0	0	0	0	0	0	0	0	0	0	0	0	0	0	0	0	0	0	0	0	0	0	0	0	0	0	0	0	0	0	0	0	0	0	0	0
CCG27347	0	0	0	0	0	0	0	0	0	0	0	0	0	0	0	0	0	0	0	0	0	0	0	0	0	0	0	0	0	0	0	0	0	0	0	0	0	0	0	0	0	0	0	0	0	0	0	0	0
CCG27348	0	0	0	0	0	0	0	0	0	0	0	0	0	0	0	0	0	0	0	0	0	0	0	0	0	0	0	0	0	0	0	0	0	0	0	0	0	0	0	0	0	0	0	0	0	0	0	0	0
CCG27349	0	0	0	0	0	0	0	0	0	0	0	0	0	0	0	0	0	0	0	0	0	0	0	0	0	0	0	0	0	0	0	0	0	0	0	0	0	0	0	0	0	0	0	0	0	0	0	0	0
CCG27632	8.74365	17.4271	456.666	0	7.2588	4.10576	11.9537	46.8343	13.3351	0	11.8391	14.3049	23.6423	0	6.40177	35.4208	5.53716	3.75375	233.118	0	19.8605	12.7425	11.6879	71.2005	10.2499	9.91917	4.03458	3.00156	1.23727	151.244	14.1113	6.15676	28.9732	10.8707	37.1956	17.2003	2217.59	19.8446	4.27905	35.9841	21.3294	12.2541	11.7215	0	391.682	8.41401	12.7978	53.4862	90.8677
CCG27633	15.5123	21.6272	552.298	152.185	21.7593	27.6294	24.4981	65.8986	31.9791	18.9069	18.1069	30.4544	42.6294	34.0398	21.5401	59.1136	20.3247	21.127	421.502	11.7532	27.7019	9.35451	35.0364	304.236	14.6313	73.8299	7.89829	28.8292	30.2767	91.4292	24.1718	124.043	61.0241	487.913	209.346	30.6657	846.876	18.696	9.42399	51.7324	14.0925	23.3894	37.6979	18.6958	478.461	35.2597	242.708	51.2254	575.568
CCG27634	33.5699	44.2855	777.571	39.1386	42.8156	21.2723	53.8426	156.374	52.1324	25.1242	53.4392	32.6666	46.8847	38.3523	19.2998	55.2075	31.8293	27.5357	324.822	22.4	42.769	21.9257	43.3282	60.382	32.9285	54.3471	21.1151	33.6709	20.1689	313.572	43.8368	78.353	74.8396	92.1779	43.702	47.7497	751.525	46.5655	21.4767	55.2922	35.0744	20.9918	60.7221	21.6771	734.964	44.3959	65.3004	73.6858	131.633
CCG27635	350.381	198.369	370.431	217.022	224.433	211.33	333.834	252.25	193.205	189.463	307.375	222.939	228.789	310.549	228.287	270.556	302.729	174.294	247.774	94.7748	220.295	132.393	226.96	357.127	152.521	253.857	152.064	362.832	261.889	219.957	179.729	423.365	266.18	280.546	287.4	282.765	291.798	237.75	196.232	211.322	143.359	326.11	280.164	447.177	242.18	256.986	484.645	251.36	283.983
CCG26890	1610.07	758.321	1931.73	2443.33	1457.64	2978.67	3141.15	2945.63	1240.44	885.046	1288.92	2351.04	808.28	2093.94	2550.9	3066.27	2236.16	730.536	1457.72	394.72	1628.81	345.676	1867.94	1307.38	1235.76	2768.24	379.269	1341.37	2406.84	2644.08	1340.22	2851.15	2648.8	1492.01	1310.62	1252.02	1381.14	1009.14	1097.29	2208.37	963.275	2832.26	1931.86	2617.33	1585.61	1126.68	2393.33	3351.05	1286.56
CCG26891	1069.58	665.375	2895.91	479.98	1245.32	2226.81	2363.41	3056.59	1115.39	979.892	893.202	2273.19	2210.51	1873.67	1993.77	3305.72	1214.57	746.022	1943.93	339.008	1062.8	415.006	1317.81	2193.37	804.599	2636.95	576.44	962.791	2214.58	3094.8	1114.13	3296.15	2976.09	3012.72	2196.34	1274.73	2246.82	899.884	879.923	2954.61	866.185	1595.78	970.244	1651.25	3062.24	891.59	2944.55	3351.79	1516.37
CCG26892	21663.1	6388.81	14036.8	5412.81	7691.3	16167.6	19910.6	15610.9	6442.09	10651.8	20361.4	19067.8	17560.5	14031.3	20158.6	19660.9	9316.23	6918.92	8284.21	2383.91	6415.33	2737.28	8402.67	19511.1	8980.36	20225.3	5303.09	20545.2	17600.4	14883.8	7218.58	13770.7	20896.6	14634.7	16798.6	13362.9	9366.09	16897.6	7209.71	22288.6	5152.9	9776.51	8126.1	8981.63	12369.9	8954.77	21114.6	17988.3	7462.05
CCG26893	134.641	67.4721	1442.48	0	187.784	286.612	301.877	442.328	124.848	126.907	257.66	623.825	738.852	299.885	683.48	223.41	470.663	36.9938	1005.12	18.2055	293.593	62.7897	107.987	1902.67	109.432	517.287	99.4035	192.276	676.738	223.58	130.377	0	887.202	0	1832.85	84.7559	1804.67	24.4465	274.11	277.054	42.0409	440.795	136.145	653.874	1260.75	160.66	0	358.984	551.087
CCG26894	174.408	86.8712	381.713	90.3027	234.372	414.445	452.567	280.94	164.076	203.339	235.761	382.804	314.454	336.833	417.79	340.71	372.033	93.6936	240.087	47.2083	265.382	51.8571	282.533	523.276	137.206	359.5	73.1125	145.392	511.676	356.262	144.564	1025.41	427.011	398.805	469.286	165.566	594.835	87.1735	136.068	465.245	99.7053	586.308	165.786	736.876	323.807	173.927	541.109	346.373	128.423
CCG26895	0	0	0	0	0	0	0	0	0	0	0	0	0	0	0	0	0	0	0	0	0	0	0	0	0	0	0	0	0	0	0	0	0	0	0	0	0	0	0	0	0	0	0	0	0	0	0	0	0
CCG26896	170.92	60.7585	446.812	84.9116	158.718	735.182	373.219	575.753	122.814	102.416	226.385	788.232	674.797	222.699	757.283	583.959	198.927	54.2496	277.664	37.2757	190.765	39.6689	199.591	492.471	101.434	516.951	48.2693	122.515	915.65	564.55	80.4449	1047.52	610.171	520.411	439.3	165.162	726.553	90.774	94.804	918.565	72.1201	340.662	128.991	407.207	365.418	109.197	635.06	595.962	133.658
CCG26897	47.9855	44.4753	73.4207	23.5827	55.6796	32.4607	70.3528	40.9669	57.7391	53.4319	35.698	37.8994	44.082	88.1873	30.2064	47.047	60.5667	47.5473	51.6318	25.9161	52.017	45.3348	51.0939	38.0041	38.1047	54.3116	37.4631	37.6789	36.1206	53.0599	56.0795	41.6854	55.3519	21.4864	50.0551	37.5103	60.7028	40.1082	50.4222	40.3287	45.4233	70.3118	56.4902	92.5334	48.4588	57.004	30.6236	41.5579	58.9075
CCG26797	9.12047	10.3875	12.214	0	0	0	31.1722	0	172.481	0	4.11644	2.98428	44.1306	18.1375	0	0	0	7.83104	0	15.4153	8.28658	194.944	0	0	7.12777	3.44889	25.2507	0	0	0	14.7194	0	0	0	0	0	0	0	0	0	0	107.37	3.49332	92.2769	26.3588	0	0	0	0
CCG26798	6.73664	4.47564	0	7.21895	3.72841	14.7622	21.4897	6.01399	4.10966	0	7.09454	4.40855	32.2766	8.93123	16.441	3.63871	0	5.78423	0	3.7954	6.1207	0	3.75213	0	4.38731	9.34063	7.25313	3.46888	19.0653	0	11.7782	0	10.6299	0	1.5921	22.718	0	19.3667	0	3.8506	2.19113	0	3.01031	0	19.4694	5.40222	0	7.57868	1.79513
CCG26799	0	0	0	0	0	0	0	0	0	0	0	0	0	0	0	0	0	0	0	0	0	0	0	0	0	0	0	0	0	0	0	0	0	0	0	0	0	0	1.24711	0	0	0	0	0	0	0	1.2433	0	0
CCG27518	51.8545	97.4597	28.1197	74.4259	98.7797	9.69128	72.5019	7.93062	93.156	68.5443	48.9039	16.5377	7.02997	90.2724	7.25975	22.6613	90.6942	71.0179	42.6646	51.0734	121.926	84.8056	74.3986	30.8583	90.0963	15.8549	71.5486	48.7705	7.02815	20.4886	83.9045	25.6846	15.1326	10.1801	75.9635	63.0557	21.6205	60.8531	88.8608	12.9021	58.5109	78.9642	73.0266	49.1493	29.7587	91.639	18.7159	9.31256	55.0918
CCG27519	61.2233	83.1541	33.7748	59.7069	59.7019	11.4709	67.7721	9.62595	58.3091	45.5769	51.5532	11.1824	8.76487	127.84	9.85712	12.4379	58.4463	44.5648	74.0354	24.4025	76.1323	61.169	48.7371	19.1177	31.4218	13.649	52.3683	54.4561	8.87027	21.7774	41.6614	29.6407	13.7555	14.3524	39.2611	60.9118	21.2092	65.6602	58.1353	12.5354	53.944	53.5822	74.3741	40.679	50.5731	67.049	17.6993	11.1409	44.1217
CCG27567	144.842	76.0362	170.11	86.5065	106.846	140.817	181.612	209.021	109.204	79.8523	120.197	150.033	163.173	158.714	126.05	221.491	126.504	72.621	199.48	26.5713	88.1769	32.9915	108.856	204.433	69.6212	190.71	43.0409	116.39	134.928	195.309	102.756	338.734	197.905	213.305	203.603	104.146	221.027	91.6744	74.577	200.278	62.1778	156.343	116.093	162.528	185.373	100.552	213.842	212.85	228.059
CCG27568	7659.15	2167.05	18185.9	543.372	5957.55	57099.7	7321.8	70893.1	4790.27	7965.73	14520.6	91494.1	98028	8835.36	77442.8	43414.9	10557	2852.78	19141.4	1975.27	6388.46	1285.58	8301.63	29584.4	3464.62	47096.6	2504.66	10407.7	70672.8	54986.3	6772.83	3454.86	54444.3	5455.66	21707.7	7643.37	21630.7	5655.57	3790.84	72187.2	4005.36	10606.9	4135.9	12508.1	26797	6236.49	3864.06	46344.9	10191.9
CCG27569	0	0	0	0	0	0	0	0	0	0	0	0	0	0	0	0	0	0	0	0	0	0	0	0	0	0	0	0	0	0	0	0	0	0	0	0	0	0	0	0	0	0	0	0	0	0	0	0	0
CCG27570	8.99569	5.89887	68.2659	19.7176	4.75238	25.43	9.68954	29.6893	6.48556	4.99604	15.3792	30.0589	33.6732	9.75781	18.4283	42.0516	7.94095	3.04275	113.458	3.68591	9.65923	2.3836	9.83851	38.9316	2.98253	36.2848	2.01254	12.7266	17.4353	45.7555	4.83934	59.8872	47.2289	53.548	58.7546	16.8534	39.387	6.92928	4.00217	61.1412	3.98986	18.4907	7.51751	19.8075	98.8718	11.4109	33.5153	31.7403	82.3731
CCG27571	9.72001	3.69012	259.254	15.6239	8.7418	10.1427	9.96638	13.016	7.9062	14.8454	9.50524	15.3722	23.0547	12.0811	7.51199	25.7257	7.18138	6.25936	394.722	0	6.62347	1.57393	12.4517	82.1954	5.06421	37.3686	2.24255	9.17602	11.0034	22.6252	1.96088	38.7841	47.546	16.4485	201.003	5.9184	105.83	3.30908	5.54968	29.1683	3.95186	22.2499	5.27419	15.6454	325.394	6.62544	15.4125	25.9705	378.157
CCG26532	0	0	0	0.916894	0	0	0	0	0	0	0	0	0	0	0	0	0	0	0	0	0	0	0	0.571695	0	0	0	0	0	0	0	0.107109	0	0	0	0	0.701443	0	0	0	0	0	0	0	0	0	0.779252	0	0
CCG26533	0	0	0	1.07556	0	0	0	0	0	0	0	0	0	0	0	0	0	0	0	0	0	0	0	0.17648	0	0	0	0	0	0	0	0.198384	0	0.262709	0	0	0.216532	0	0	0	0	0	0	0	0	0	0.37801	0	0
CCG26151	104.992	19.8888	399.004	167.031	49.3979	346.087	55.4109	413.411	41.8232	36.1257	143.816	400.681	402.046	71.5985	321.586	462.252	71.5407	24.4345	359.564	7.28774	99.1142	7.54051	81.2685	204.186	36.056	454.419	10.7438	143.281	306.534	533.134	46.6236	588.195	456.594	322.358	605.301	143.953	352.594	89.4445	22.7896	324.881	26.506	182.012	49.8753	150.704	337.081	36.3058	365.62	386.725	350.897
CCG26152	0	0	0	0	0	0	0	0	0	0	0	0	0	0	0	0	0	0	0	0	0	0	0	0	0	0	0	0	0	0	0	0	0	0	0	0	0	0	0	0	0	0	0	0	0	0	0	0	0
CCG26153	1298.5	67.3834	767.298	25.0263	87.8932	20548.7	183.055	4547.86	91.1818	187.517	1396.99	4464.77	3426.42	117.657	19362.2	12386.4	185.365	128.336	1761.89	31.5784	73.559	30.2535	228.935	889.439	107.076	2423.32	68.9685	2003.22	21375.9	4339.35	110.561	0	1303.06	162.6	450.384	1876.18	1780.54	2354.83	24.3825	20455	66.8456	136.159	143.122	85.9229	2411.84	101.881	282.579	7808.45	487.904
CCG26237	44.9452	29.1384	2.778	13.8932	12.0548	0.865843	37.8128	1.23458	25.3095	1.81041	17.4768	0.905008	0.393617	20.6263	0.337509	0.896365	15.3261	2.96853	6.14513	7.01223	17.5908	6.04621	14.7889	12.1276	1.08078	0.784427	1.27625	28.4843	0.391382	0.885974	26.7827	4.2197	0.654645	2.00591	5.883	25.6501	5.31428	53.6717	27.0716	1.1857	14.8436	7.36496	18.0094	6.99593	6.99433	17.633	2.02416	0.58342	4.42215
CCG26238	53.3049	14.9842	4.09215	6.8218	7.32845	1.00972	18.6828	3.03101	9.217	3.11131	17.3927	2.38852	2.99573	12.9974	1.45008	2.14564	7.95542	1.16608	5.02895	3.44313	12.8019	5.60772	10.6655	11.4844	1.45937	2.50359	0.939991	62.2974	2.30611	1.95763	20.2741	2.86885	2.33046	1.89953	10.351	30.5325	2.34847	63.881	11.4649	1.80482	7.78539	6.37616	11.4438	4.99655	4.17027	10.7001	2.73322	2.72146	3.52845
CCG26559	148.35	55.63	193.516	141.992	59.0054	229.426	75.1054	333.381	109.67	63.1034	162.519	307.789	328.789	88.2075	231.318	358.816	51.779	53.5019	280.525	17.5229	81.8622	39.5634	135.656	650.076	36.4184	325.717	36.5938	134.36	235.815	400.43	52.3516	551.898	353.1	462.604	665.487	193.432	235.423	95.478	55.2353	297.309	55.5867	85.0812	76.3071	93.7842	343.642	92.2059	163.895	351.251	143.03
CCG26560	140.216	77.7772	234.339	35.4329	158.288	242.557	206.917	185.43	139.537	176.717	120.057	178.388	157.082	230.146	223.514	259.356	288.55	94.0507	317.42	28.8077	148.044	27.047	168.294	390.895	92.2645	240.62	36.3871	126.264	183.877	323.241	145.789	296.302	234.948	124.977	419.084	123.258	284.168	87.6307	104.877	203.574	73.9528	343.399	99.142	297.023	333.81	116.943	162.71	233.018	194.388
CCG26561	4.00144	0.953167	29.4902	4.96053	2.95281	9.02226	3.79	12.7945	2.4251	1.71188	4.13139	14.8045	10.4214	2.80852	8.05507	10.5439	5.16741	1.1677	33.0046	0.795668	2.28115	0.406551	2.76183	6.42181	0.85844	8.82167	0.579256	4.11192	8.94113	12.9081	2.32145	12.1788	10.3004	10.7518	8.75214	2.96928	14.7937	1.44832	1.48469	9.72276	1.5822	7.82912	1.72295	9.23717	16.7798	2.03854	8.37049	9.42244	49.843
CCG26562	126.679	257.005	117.117	83.9021	271.784	105.591	359.621	94.2867	225.694	187.216	136.807	88.4934	87.5768	458.919	99.1932	91.5064	252.556	216.883	146.265	94.157	236.432	192.621	206.263	121.798	137.647	122.875	156.485	115.738	105.221	113.541	203.706	172.166	120.367	135.168	133.749	99.2506	130.673	124.01	178.068	98.6147	230.388	319.91	271.948	441.077	129.021	278.54	150.939	92.7834	98.8288
CCG26563	267.795	758.95	183.484	35.0368	708.316	216.405	1243.07	856.199	547.091	709.303	314.816	405.518	771.077	1368.54	451.416	137.246	871.608	614.942	230.613	347.363	1052.46	544.562	911.578	202.855	588.92	1139.83	465.537	615.718	512.895	170.765	799.052	628.552	580.774	828.484	203.114	77.0074	363.767	84.8078	768.05	224.264	1014.84	981.043	801.484	979.521	152.99	764.108	777.853	207.56	139.401
CCG26564	165.131	117.485	121.429	132.746	128.103	179.644	180.31	152.679	133.8	133.931	143.532	149.48	132.088	255.924	176.433	164.805	159.581	117.08	121.981	64.4534	167.637	113.993	141.236	235.393	110.298	127.859	119.014	138.181	187.807	167.411	127.75	322.906	140.694	185.014	149.769	151.764	161.52	152.501	129.844	168.854	104.864	196.414	158.955	223.344	140.601	135.405	182.669	153.304	69.0991
CCG26565	168.962	118.355	187.926	140.519	102.958	119.677	214.142	127.306	139.515	137.034	142.762	115.287	113.886	291.509	127.271	150.445	167.646	146.215	296.049	51.2823	201.584	110.544	170.851	260.85	118.56	186.73	121.803	173.681	151.665	131.11	113.237	204.209	156.375	162.52	271.051	111.486	225.61	149.776	121.388	125.648	103.251	252.584	206.132	276.281	320.61	160.768	192.626	131.841	130.372
CCG26566	10.4863	7.18698	98.923	25.0596	17.565	73.8461	19.7914	70.2519	17.4364	8.50391	19.6016	78.0973	64.0777	9.96542	81.0342	76.2688	16.3373	5.7369	122.058	4.39173	14.3334	1.98352	19.1033	89.7504	6.81721	82.3952	4.62457	14.654	90.6597	69.2968	6.73951	155.082	84.9582	75.4547	102.903	19.9242	110.975	7.32945	5.81309	68.298	3.9842	48.7969	18.4828	48.1398	86.8952	12.502	64.7443	73.9138	101.485
CCG26567	24.045	4.97918	58.547	7.02724	10.8882	213.5	20.919	601.04	8.00104	11.4464	51.3027	228.879	260.066	4.34703	206.99	192.689	13.8429	3.75375	58.2794	0	11.9163	0	11.6879	104.062	3.41664	198.383	0	39.0203	235.081	273.359	10.5834	71.8288	192.465	41.6711	92.9891	39.315	33.5999	15.8757	0	202.41	12.7976	29.4097	15.0705	48.2533	44.2221	21.035	25.5957	271.12	62.9084
CCG27628	0	0	0	38.4936	0	0	0	0	24.9217	0	0	0	5.61332	0	0	0	0	0	0	0	0	25.3198	0	0	0	0	0	0	0	0	0	0	0	0.875697	10.9865	0	0	0	31.7125	0	11.6837	8.2919	0	18.7875	19.3384	0	1.03094	0	0
CCG26168	0.342693	0	1.16819	1.40214	0.103453	0.546147	1.61847	0.111248	8.43835	4.64938	0.590562	0.1631	4.64641	0.185863	0.653878	0.2827	7.37867	0	0.922895	0.210624	0.0566109	7.62752	0.0416445	1.40505	0.0486943	0.424108	0	0.299451	0.705347	0	0	3.86086	0.383435	0.361505	9.01199	1.19068	1.91548	0.452524	4.208	0.192318	6.62696	16.6613	0.0238651	4.9286	20.7085	0.0299794	1.06398	0.341717	0.996198
CCG26345	35.3279	5.74797	290.623	16.2245	12.5694	406.034	13.7994	477.579	6.15761	6.6069	59.2239	493.757	469.723	15.0546	391.681	461.237	9.58816	0	239.21	8.53011	0	0	3.37315	177.033	15.7767	389.324	0	36.3826	429.92	312.98	16.2901	217.959	599.653	50.1968	107.347	19.8561	387.878	13.7452	9.87948	479.442	9.84907	73.5598	5.79912	55.7037	291.715	12.1414	128.04	594.026	121.036
CCG26346	41.8721	21.2571	433.804	45.0886	56.5577	234.614	57.0586	272.229	28.6809	51.503	32.173	224.84	247.743	38.4152	205.218	295.965	60.8901	35.9757	367.045	12.5081	34.0143	11.8951	42.9881	245.139	43.2062	305.092	11.1482	32.5961	228.087	202.848	35.7863	294.877	295.451	84.8584	223.688	25.9962	627.059	13.6838	34.4059	262.888	17.0969	124.885	17.4447	118.167	412.184	23.93	123.822	303.663	372.621
CCG26347	12.2058	4.63382	32.6916	137.336	0	64.9566	2.78114	21.7929	2.48203	0	7.34527	89.1951	35.8988	8.09102	45.6759	68.565	0	0	66.2898	13.7534	14.7864	0	2.71931	5.09707	6.35931	27.6935	0	6.98343	40.3007	62.5571	0	22.9189	46.2234	64.0726	46.1543	11.4338	37.5232	0	0	57.2089	0	6.84246	3.1167	0	52.9133	5.8728	103.221	46.3435	6.505
CCG26348	161.08	83.2898	339.106	301.381	88.2585	853.402	79.7185	783.426	90.7978	84.3488	283.828	932.904	940.239	137.743	639.53	792.234	265.629	39.2791	213.776	45.7388	89.5674	43.8197	73.2091	92.0201	74.0209	514.584	45.1908	212.78	740.881	674.983	57.7121	819.971	599.335	543.388	96.8467	185.053	259.482	115.233	60.542	872.618	37.0936	339.889	110.561	362.69	201.11	115.945	672.411	891.571	325.53
CCG26349	127.435	351.018	1210.4	504.424	346.742	293.135	617.828	376.877	320.553	430.663	180.911	452.244	563.721	592.811	386.09	410.81	683.297	267.039	763.334	161.304	422.328	188.716	408.231	956.484	407.142	844.902	199.979	386.973	406.727	312.466	393.21	578.185	398.089	1016.69	536.538	101.6	1503.19	81.544	308.804	344.244	328.669	805.655	547.016	732.186	835.561	471.074	1240.75	395.512	651.632
CCG26350	12.939	15.2158	48.4613	33.8179	18.1648	14.0944	19.415	25.168	25.9262	24.5128	11.9646	20.79	21.9169	27.1955	10.6801	21.8869	21.5841	13.5484	49.5487	7.46757	20.0711	11.8556	18.7022	51.1333	16.4422	22.7537	8.93136	11.4836	13.2779	35.7993	23.0891	65.8747	26.0935	34.7018	71.6002	15.8455	41.7176	9.74103	15.6503	22.4399	13.3439	26.1833	24.3362	27.4787	57.46	17.2089	35.516	22.1007	48.1021
CCG26351	23.7586	9.13044	35.5261	16.6347	14.5207	22.3583	16.5395	37.4754	11.9152	14.5019	24.9989	34.816	37.255	20.8702	17.075	44.5924	15.1381	10.2624	31.089	3.44903	14.5675	9.91294	12.4698	48.9379	10.0243	41.8899	8.87796	16.9124	18.9755	49.8277	15.7609	56.9279	54.2329	32.3775	55.8054	23.7579	36.2956	16.0114	7.70393	31.8927	9.95583	22.5523	19.4283	20.378	34.964	15.8498	27.7346	39.6006	24.7026
CCG26352	391.777	161.443	797.287	537.502	223.73	1166.99	306.096	1924.09	185.242	209.266	622.355	1198.99	1472.38	284.609	969.068	1614.94	320.783	123.763	532.738	67.5455	204.512	79.3129	240.62	435.612	158.295	1530.96	75.9675	525.419	1069.13	1228.92	156.555	1417.73	1355.6	1921.73	414.598	415.248	515.05	306.677	143.422	1288.44	115.985	340.642	326.544	490.098	510.358	287.275	2049.43	1868.66	546.655
CCG26353	35.4449	31.8563	117.613	66.4538	43.9202	46.431	64.1845	74.2325	49.1593	37.3046	35.0526	58.4667	54.4148	62.7072	48.7675	74.5617	44.4491	30.5841	97.5626	21.9105	41.2764	21.672	48.5512	154.795	23.7303	69.2913	24.7889	29.2265	45.6776	68.5348	36.848	168.581	80.6596	144.133	79.6558	32.8201	250.243	30.5349	21.7186	60.8399	35.8964	61.4762	57.5697	71.5405	109.526	43.6612	164.442	70.997	97.6562
CCG26354	405.891	263.769	184.292	560.902	273.67	196.936	443.465	211.032	240.153	262.697	247.145	154.775	167.593	434.817	172.081	207.996	313.066	181.355	312.497	82.259	227.193	123.219	241.961	481.163	292.477	191.201	119.034	262.459	153.41	263.075	200.233	271.117	219.604	280.484	165.222	325.959	301.447	346.393	303.414	180.642	176.622	318.259	183.931	211.252	219.298	187.796	557.714	228.886	400.948
CCG26355	290.447	183.119	126.755	365.193	213.508	138.215	377.853	136.729	223.455	163.388	225.068	120.001	119.398	428.341	128.924	162.817	322.447	140.815	203.434	94.3065	250.191	133.439	265.049	226.117	221.559	224.575	133.942	262.574	129.172	179.859	200.97	166.38	190.236	199.498	115.156	242.758	142.884	285.11	264.55	153.937	178.542	277.269	221.585	215.878	149.831	167.22	503.673	186.549	258.96
CCG26356	241.049	119.373	109.781	1040.65	134.813	109.432	159.302	158.91	107.639	91.7297	243.225	115.339	124.495	178.936	103.272	168.953	148.077	61.8395	175.194	57.0714	127.327	73.0077	121.06	206.619	116.538	157.062	73.851	204.291	98.0476	162.656	103.478	151.453	171.76	335.198	72.7899	232.348	147.007	316.113	116.152	152.284	93.3209	90.5972	102.269	55.1136	143.56	74.9412	1109.59	230.145	233.422
CCG26357	139.523	114.048	270.644	172.676	119.359	316.77	187.147	308.407	88.0801	111.871	118.267	325.467	311.469	187.66	311.303	269.463	121.57	69.3746	304.14	48.2591	98.9841	62.7606	90.9516	209.04	63.9356	266.711	68.5846	104.064	348.556	320.905	104.09	327.193	316.813	174.136	175.159	121.669	234.694	111.038	88.0021	273.349	71.7262	183.903	105.251	205.626	184.936	96.1663	418.41	312.842	349.666
CCG26358	86.2286	86.3865	1554.65	48.7678	174.986	47.9886	188.835	54.1703	115.922	190.229	85.7647	75.7614	42.7228	163.54	37.0226	92.1155	245.73	78.151	1104.55	40.484	120.419	49.6453	159.023	224.054	108.571	77.8948	50.1039	76.1951	45.6436	65.0633	87.6213	104.943	99.7787	55.5881	86.0437	53.8498	662.714	53.6376	64.0805	55.3115	126.208	304.357	97.8585	383.337	348.428	95.2707	78.6868	73.4286	1554.81
CCG26359	201.934	106.513	191.751	250.578	142.348	257.265	233.67	360.789	160.113	102.845	202.077	219.815	215.981	221.302	194.831	336.072	178.41	92.4408	205.203	51.9581	180.74	58.2734	155.421	237.233	105.708	336.34	65.3131	136.625	171.796	379.075	112.565	470.183	320.275	158.087	189.863	186.142	208.12	184.254	80.1026	247.966	118.251	194.007	208.59	241.154	230.994	134.763	271.968	368.832	159.464
CCG26360	296.989	115.784	243.518	493.838	151.789	370.009	184.4	510.192	129.825	102.675	410.809	363.698	353.905	192.73	307.237	456.716	165.14	87.0735	249.361	39.6845	148.874	63.5813	153.589	322.309	93.699	487.003	52.5567	233.914	294.495	474.432	93.9262	760.506	502.52	372.446	254.308	258.877	229.596	256.693	96.8138	399.704	108.215	224.04	234.776	266.042	246.884	139.651	448.221	482.619	195.685
CCG26361	211.265	169.45	261.206	324.456	175.858	260.496	304.174	309.781	206.293	170.722	269.32	274.505	273.124	291.138	230.373	300.329	225.639	146.247	246.911	79.7337	164.233	119.43	194.485	296.918	142.152	367.584	108.838	204.92	214.383	308.094	120.424	614.949	381.779	495.053	233.806	177.315	241.243	198.383	122.315	320.54	158.675	310.736	325.151	386.547	272.02	227.635	580.269	340.624	223.372
CCG26362	594.176	881.049	1150.59	116.408	721.462	527.615	1487.37	758.188	680.769	1331.6	433.835	457.772	680.218	2553.06	616.999	531.278	898.481	1014.69	1467.62	650.966	945.11	1109.78	926.264	758.809	1149.96	875.093	1233.38	656.551	619.527	784.516	1046.59	245.699	451.9	256.472	1054.93	164.666	1178.96	542.405	1134.13	526.089	1300.88	671.717	1419.7	990.076	1408.02	1233.83	292.302	494.389	773.675
CCG26363	658.584	333.677	681.035	448.879	299.873	458.002	662.702	474.388	354.194	429.056	366.207	452.465	509.835	1107.51	448.481	518.501	433.98	454.952	639.044	236.614	448.647	417.612	371.457	552.181	429.383	513.544	438.637	377.875	491.499	636.812	492.809	802.801	490.074	576.394	658.92	321.346	613.721	706.909	481.895	522.225	565.787	401.176	490.014	477.095	692.019	392.967	542.345	451.196	452.048
CCG26364	634.814	184.618	432.839	546.359	323.43	2197.85	394.604	3696.51	181.083	344.366	483.153	2335.11	2482.68	769.458	1617.56	3140.7	474.609	188.799	563.596	110.693	210.461	157.201	250.817	1324.26	260.699	3055.9	212.586	473.823	1829.6	2040.25	392.733	3533.04	2678.86	1970.05	1000.81	484.742	492.71	414.174	453.546	2862.66	192.87	649.944	210.589	567.67	543.131	212.737	1527.9	3314.95	777.193
CCG26365	711.865	160.136	478.416	960.387	198.624	1559.31	325.3	2032.9	153.554	295.192	484.602	1985.03	1688.08	693.487	1210.69	3198.18	341.219	146.333	640.799	90.8482	166.757	100.623	153.338	1711.36	187.493	2453.45	187.527	416.738	1306.92	1640.96	261.828	3577.39	2799.48	1734.77	1308.72	604.208	618.644	493.026	261.124	2168.91	136.236	573.611	164.951	473.885	618.528	171.572	1026.59	3155.26	956.846
CCG26366	98.7834	42.0757	98.5181	72.8081	32.2698	109.415	68.7326	94.6395	35.8635	42.896	87.2849	105.324	106.248	87.8418	122.698	123.475	62.2522	31.9962	124.667	11.9453	63.6287	29.9627	44.6599	93.3692	43.4331	129.496	29.0536	97.5971	120.554	117.886	39.9211	175.835	129.412	106.373	81.9954	92.2646	119.004	78.4514	47.1644	94.5284	29.1519	80.3195	53.401	61.459	107.697	45.1338	121.625	118.449	103.751
CCG26367	944.812	1137.93	2452.5	528.571	2138.58	1052.86	3551.54	914.975	1285.71	1085.29	651.776	1014.04	883.531	2613.52	1055.09	1270.93	2036.33	1511.84	1839.73	502.023	1216.25	503.296	1435.81	2669.65	1147.58	1684.69	597.399	842.542	1081.4	1072.13	1625.22	1586.22	1289.47	1459.17	2452.63	425.719	2085.94	616.819	1365.29	1280.95	1183.58	2380.48	1632.19	2771.03	2202.85	1151.06	2385.99	1240.59	2001.84
CCG26368	744.707	534.041	1731.39	2148.44	596.857	884.08	614.34	1704.96	462.742	418.658	1312.16	882.835	1082.79	758.359	743.195	1700.57	476.314	298.634	1978.22	208.906	461.287	298.615	622.172	1859.64	513.369	1315.16	266.576	976.063	773.322	1110.52	411.923	2374.63	1325.98	2254.86	1096.2	896.684	2093.83	626.327	412.165	1226.85	394.704	716.824	863.459	639.651	1132.08	572.906	2684.11	1800.94	3918.3
CCG26369	431.969	471.917	661.004	327.68	467.583	375.823	447.399	372.758	315.106	391.086	551.76	260.595	250.377	644.767	310.112	482.064	349.625	233.43	929.886	175.603	361.505	316.515	317.082	392.735	366.149	333.885	299.439	588.373	300.063	405.747	305.201	491.483	360.795	272.127	273.968	454.538	996.228	349.834	434.03	308.937	326.199	673.469	565.276	397.316	375.332	368.454	294.704	468.103	2137.44
CCG26370	622.85	202.365	1135.87	681.617	310.233	865.381	567.783	984.872	303.096	298.427	537.132	801.156	725.937	615.702	748.812	1259.69	441.807	264.806	939.286	153.622	302.77	176.461	312.168	808.982	333.941	1055.44	207.877	438.809	775.931	1042.55	326.581	1521.72	1028.36	750.457	992.783	420.157	950.73	522.787	291.415	892.186	303.651	473.315	408.302	536.812	1045.91	289.635	898.44	1159.62	954.898
CCG26371	981.557	454.747	1103.97	1356.72	461.693	1037.35	758.917	1072.98	430.403	678.265	920.97	1121.6	855.233	1013.46	1047.87	1684.82	757.7	432.033	889.118	221.508	429.402	287.643	838.715	609.098	615.059	1304.95	426.756	623.79	1067.53	1269.59	416.441	1959.74	1529.75	1148.72	871.413	618.283	773.429	848.869	424.7	1173.02	472.424	772.752	840.34	976.826	978.297	635.146	1550.48	1571.86	979.281
CCG26372	159.034	8297.6	138.147	69.0891	9491.64	3046.31	20825.3	2087.4	12743.4	17690.8	500.509	4317.66	2481.02	13402.7	3919.05	3964.4	28994.3	2295.52	101.863	2499.09	9950.5	2756.15	17822.8	161.542	3244.9	2512.8	5759.56	306.907	2985.13	2813.13	3801.38	355.115	1403.92	1357.34	182.847	294.729	145.35	183.398	5687.86	4599.16	4454.08	31102.4	16545.3	26566.9	198.754	26773.4	826.241	2948.42	192.42
CCG26373	3522.88	2639.91	4156.59	987.053	3349.43	3441.8	5664.93	3679.46	2396.56	3550.07	2225.33	3434.77	3446.74	6255.78	3056.45	4733.88	3909.8	2984.47	2019.78	1519.59	3078.13	1407.76	2602.93	3737.4	3077.69	6438.45	2081.09	2776.75	3210.98	3767.24	3971.13	4700.88	4542.6	3098.76	4135.89	1837.16	2867.29	2326.31	3195.25	4464.16	2635.07	4785.62	3012.37	5073.43	3580.13	2284.35	3948.79	4874.61	1746.45
CCG26374	199.19	142.912	958.725	196.148	223.486	776.36	402.411	774.672	208.139	135.545	261.473	791.15	731.556	338.271	772.274	1047.56	290.377	127.002	836.913	39.1668	206.96	57.9618	228.038	1043.26	118.293	878.335	66.4314	205.644	786.705	975.277	151.982	1331.29	1049.35	719.443	1102.54	302.887	924.593	155.767	132.227	835.65	131.82	510.781	227.37	525.596	959.692	211.133	535.709	988.633	688.971
CCG27418	0	0	0	4.89338	0	0	0	0	0	0	0	0	0	0	0	0	0	0	0	0	0	0	0	291.76	0	0	0	0	0	0	0	326.544	0	435.893	0	0	249.179	0	0	0	0	0	0	0	0	0	380.605	0	0
CCG27419	0	0	0	3.00459	0	0	0	0	0	0	0	0	0	0	0	0	0	0	0	0	0	0	0	298.183	0	0	0	0	0	0	0	219.075	0	312.444	0	0	219.322	0	1.21971	0	0	0	0	0	0	0	243.195	0	0
CCG27420	1.66699	0	0	8.03853	0	0	0	0	0	0	0	0	0	0	0	0	0	0	0	0	0	0	0	534.626	0	0	0	0	0	0	0	652.631	1.57823	1222.1	0	0	468.91	0	0	0	0	0	0	0	0	0	863.736	0	0
CCG27421	0	0	58.5608	220.325	0	0	0	0	0	0	0	0	0	0	0	0	0	0	45.359	0	0	0	0	0	0	0	0	0	0	0	0	0	0.696333	0.0554195	37.925	0	0	0	0	0	0	0	0	0	49.8558	0	0	0	107.759
CCG27572	373.072	222.832	295.27	860.401	281.474	131.393	375.022	314.727	318.4	302.545	420.211	166.739	212.617	427.905	117.569	270.469	257.802	180.439	385.686	80.5489	239.973	188.553	330.611	294.203	178.594	271.079	173.537	399.535	127.317	408.311	199.232	283.416	320.727	1331.94	138.819	391.294	330.965	285.13	242.781	197.803	199.734	226.925	492.954	241.877	319.852	425.587	892.514	278.928	396.583
CCG26386	1539.68	1452.72	11.943	83.4437	649.645	9.37447	1089.08	6.70434	767.73	314.85	473.349	11.9794	14.3748	1072.68	10.2409	9.76578	576.829	144.037	13.6265	431.887	1349.14	399.385	619.08	77.8541	306.368	12.3534	57.8706	2008.37	12.6195	15.6125	1880.15	16.9658	10.5318	10.7374	37.5382	858.333	8.65771	1762.5	888.041	11.1071	514.055	418.949	713.828	188.488	11.2591	692.058	11.0837	5.94045	8.70519
CCG26387	1342.94	1565.12	9.36325	126.24	864.934	5.9066	1422.33	5.98521	883.906	236.222	533.002	7.17662	6.10638	1076.05	6.77869	12.7573	683.323	172.614	15.3213	488.72	1641.9	484.529	798.963	141.946	400.902	10.8292	56.3036	2030.04	5.71933	12.1492	2382.21	10.206	8.07027	7.70031	80.6727	839.988	5.74158	1704.97	953.945	8.11325	512.139	513.134	824.338	194.335	8.99609	756.778	7.33642	4.8891	16.6914
CCG26944	19.183	14.5653	105.205	26.4297	22.7505	71.4903	12.4884	84.8107	24.5196	11.9585	14.8424	65.1594	86.3197	23.6157	39.6829	79.3392	64.7903	14.118	175.894	0	19.919	12.425	19.5372	66.3747	12.8501	58.723	5.05806	10.0347	53.7727	88.4852	11.794	62.6064	83.8892	21.1997	59.5845	20.5368	134.795	13.2687	10.7291	56.3906	16.0441	78.8616	23.0921	107.545	118.801	13.1856	19.6098	99.4257	131.445
CCG26945	293.81	87.879	480.549	85.1483	186.968	665.952	453.714	393.757	151.033	147.935	274.737	596.747	397.34	390.943	764.896	447.899	462.069	85.9288	444.936	41.4163	156.925	40.8342	218.104	294.961	138.079	417.335	53.7898	321.365	721.808	585.914	174.824	438.41	409.101	234.058	256.384	80.7627	555.227	176.526	183.178	429.869	169.228	678.256	154.086	708.531	361.539	120.152	309.869	349.57	305.688
CCG26946	25.0383	14.8386	178.767	13.6884	40.4849	86.0375	66.073	64.9779	24.7767	27.6326	22.0102	103.552	73.7514	48.0556	76.5613	85.2962	70.3388	20.6235	136.271	7.38129	28.833	7.49588	40.9613	48.5104	18.3163	120.829	8.32919	32.3322	88.1227	95.0883	28.1923	101.956	109.636	31.7327	64.197	9.3273	177.441	14.8675	26.3592	69.8441	23.7213	125.592	21.8566	132.153	108.544	17.4404	24.645	75.169	87.0465
CCG26947	35.3124	18.4506	168.684	12.581	51.2268	57.7224	69.6776	55.899	29.8704	36.6965	22.0173	76.593	55.7457	62.0796	57.4394	57.7515	78.73	27.9757	113.775	6.15305	31.9184	9.01917	36.984	40.1342	23.3295	95.4004	6.04732	32.7425	61.817	67.4956	34.811	61.7777	103.14	22.7812	46.9759	7.36603	175.428	12.8893	36.7009	55.3714	23.7999	152.04	16.3141	166.249	108.105	19.0925	24.3332	59.2822	69.5548
CCG26948	102.529	24.0163	204.577	34.648	62.3985	252.722	85.332	224.894	35.2185	49.5664	57.6115	287.582	201.075	72.6862	201.507	233.809	95.6726	28.3252	151.031	16.7907	40.3612	13.6581	41.968	50.2515	28.1252	272.46	12.1085	87.5732	251.654	253.278	38.418	229.562	261.661	76.2806	62.9919	23.7037	259.302	45.604	50.8186	230.132	37.4936	164.024	26.0607	175.85	123.781	17.947	76.4517	208.363	80.315
CCG26949	156.588	23.0848	254.053	37.6908	51.4704	371.916	89.2887	387.912	37.4991	48.5597	95.189	477.081	295.24	69.0241	337.023	356.433	90.1028	29.8018	193.868	7.16514	43.5719	7.97999	40.7299	58.7516	36.6504	358.485	10.5141	132.885	368.248	351.503	45.9676	298.006	342.279	139.12	86.788	34.102	319.294	55.5638	49.5322	336.208	25.8533	162.938	26.3854	164.497	174.588	23.3293	118.022	330.412	97.0083
CCG26950	4578.22	19593.3	901.369	1681.75	8890.52	2728.71	20576.4	3736.1	10988.7	16636.7	2965.65	3037.48	2945.67	34615.6	2880.34	3783.8	14150.4	10459.7	1786.6	8075.95	22778	5412.73	6249.03	250.46	7077.75	4014.36	7423.04	5369.17	1857.7	3265.19	14874.2	1873.85	2447.98	2156.93	425.236	3213.67	512.17	3003.78	8812.1	1780.38	9240.15	11203.7	8650.32	10395.6	394.823	10619.6	4314.53	3011	1161.37
CCG26951	144.681	53.2697	151.53	39.9361	91.9059	28.5652	96.1707	59.1469	69.6663	81.6398	156.383	41.2027	38.4536	102.191	25.4232	38.9984	174.716	56.6301	174.691	39.2105	60.7856	33.2029	81.9618	51.4388	79.2661	37.5241	26.7961	214.099	25.9231	54.9365	84.8246	53.0223	35.3071	68.2916	24.0531	109.864	89.3398	115.382	116.902	34.1003	114.887	117.605	57.6515	168.087	57.0255	56.8429	65.5258	34.6859	150.758
CCG26952	159.263	65.6504	141.347	56.2993	105.878	24.7809	106.075	37.8582	92.8459	108.359	171.481	38.4929	31.5613	110.883	23.3059	35.5293	196.543	59.068	144.005	56.2791	79.4858	43.1851	113.689	51.7498	84.6958	26.43	35.3673	216.965	24.3145	45.0389	100.506	44.6067	27.8814	62.227	25.3898	147.954	64.4603	161.91	117.143	31.3499	148.966	122.3	80.3117	201.672	68.3159	76.7048	54.1775	32.6667	339.262
CCG26953	0	0	0	0	0	0	0	0	0	0	0	0	0	0	0	0	0	0	0	0	0	0	0	0	0	0	0	0	0	0	0	0	0	0	0	0	0	0	0	0	0	0	0	0	0	0	0	0	0
CCG26539	0	0	0	0	0	0	0	0	1.52882	0	0	0	16.0491	0	0	0	0	0	0	0	0	0.608703	0	0	0	0	0	0	0	0	0	0	0	0	0	0	0	0	0.306612	0	0	0	0	0.28813	0	0	0	0	0
CCG26540	0	0	0	0	0	0	0	0	0	0	0	0	0	0	0	0	0	0	0	0	0	0	0	0	0	0	0	0	0	0	0	0	0	0	0	0	0	0	0	0	0	0	0	0	0	0	0	0	0
CCG26541	0	0	0	0.56433	0	0	0	0	0	0	0	0	0	0	0	0	0	0	0	0	0	0	0	0	0	0	0	0	0	0	0	0	0	0	0	0	0	0.0796821	0	0	0	0	0	0	0	0	0	0	0
CCG26542	0	0	0	0	0	0	0	0	0	0	0	0	0	0	0	0	0	0	0	0	0	0	0	0	0	0	0	0	0	0	0	0	0	0	0	0	0	0	0	0	0	0	0	0	0	0	0	0	0
CCG26543	0	0	0	0	0	0	0	0	7.11859	0	0	0.545451	0	0	0	0	0	0	0	0	0	3.23917	0	12.5303	0	0	0	0	0	0	0	0	0.789114	0	0	0	2.56235	0	0	0	0	1.86901	0	6.13305	0	0	0	0	0
CCG26544	4.0621	15.0359	7.70654	2.99263	16.8613	37.8309	87.0034	9.06588	8.46672	0	0	2.76905	17.8244	23.8977	39.3244	6.47256	0	18.8923	5.51533	0	21.529	0	14.2536	3.8167	8.99464	15.1047	34.3634	15.8038	41.5776	0	21.5794	0	15.7037	0	1.44002	18.0746	8.8455	25.0459	0	9.40351	7.2667	0	3.37103	4.98164	28.371	14.17	0	13.7095	2.70609
CCG26545	0	0	0	0	0	0	0	0	0	0	0	0	0	0	0	0	0	0	0	0	0	0	0	0	0	0	0	0	0	0	0	0	0	0	0	0	0	0	0	0	0	0	0	0	0	0	0	0	0
CCG26546	0	0	0	0.31141	0	0	0	0	0	0	0	0	0	0	0	0	0	0	0	0	0	0	0	0	0	0	0	0	0	0	0	0	0	0	0	0	0	0	0	0	0	0	0	0	0	0	0	0	0
CCG26547	6.33374	0	3.39283	0	0	65.8276	1.73181	18.0938	0	0	0	5.80284	41.8237	2.51912	100.784	15.6002	0	0	7.50517	0	2.30185	0	0	0	1.97996	34.4893	2.33806	43.4856	83.1724	0	0	0	29.9824	0	0	38.4467	0	40.2502	0	19.1152	0	0	0	0	0	0	0	23.5139	0
CCG26548	0	0	0	2.93998	0	0	0	0	0	0	0	0	0.208236	0	0.178553	0	0	0	0	0	0	0	0	0	0	0	0	0	0	0	0	0	0	0	1.03743	0	0	0	0	0	0	0	0	0	12.6865	0	0	0	0
CCG26549	0	0	0	0	0	0	0	0	0	0	0	0	0	0	0	0	0	0	0	0	0	0	0	0	0	0	0	0	0	0	0	0	0	0	0	0	0	0	0	0	0	0	0	0	0	0	0	0	0
CCG26550	0	0	0	0	0	0	0	0	0	0	0	0	0	0	0	0	0	0	0	0	0	0	0	0	0	0	0	0	0	0	0	0	0	0	0	0	0	0	0	0	0	0	0	0	0	0	0	0	0
CCG26551	0	0	0	0	0	0	0	0	0	0	0	0	0	0	0	0	0	0	0	0	0	0	0	0	0	0	0	0	0	0	0	0	0	0	0	0	0	0	0	0	0	0	0	0	0	0	0	0	0
CCG26552	0	0	0	0	0	0	0	0	0	0	0	0	0	0	0	0	0	0	0	0	0	0	0	0	0	0	0	0	0	0	0	0	0	0	0	0	0	0	0	0	0	0	0	0	0	0	0	0	0
CCG26553	0	0	0	0	0	0	0	0	0	0	0	0	0	0	0	0	0	0	0	0	0	0	0	0	0	0	0	0	0	0	0	0	0	0	0	0	0	0	0	0	0	0	0	0	0	0	0	0	0
CCG26554	0	0	0	0	0	0	0	0	0	0	0	0	0	0	0	0	0	0	0	0	0	0	0	0	0	0	0	0	0	0	0	0	0	0	0	0	0	0	0	0	0	0	0	0	0	0	0	0	0
CCG26555	0	0	0	0	0	0	0	0	0	0	0	0	0	0	0	0	0	0	0	0	0	0	0	0	0	0	0	0	0	0	0	0	0	0	0	0	0	0	0	0	0	0	0	0	0	0	0	0	0
CCG26556	0	0	0	0	0	0	0	0	0	0	0	0	0	0	0	0	0	0	0	0	0	0	0	0	0	0	0	0	0	0	0	0	0	0	0	0	0	0	0	0	0	0	0	0	0	0	0	0	0
CCG26557	0	0	0	0	0	0	0	0	0	0	0	0	0	0	0	0	0	0	0	0	0	0	0	0	0	0	0	0	0	0	0	0	0	0	0	0	0	0	0	0	0	0	0	0	0	0	0	0	0
CCG26558	0	0	0	0	0	0	0	0	0	0	0	0	0	0	0	0	0	0	0	0	0	0	0	0	0	0	0	0	0	0	0	0	0	0	0	0	0	0	0	0	0	0	0	0	0	0	0	0	0
CCG27018	152.249	173.401	59.884	0	406.583	645.26	454.134	475.236	446.859	412.562	429.597	792.196	480.008	290.068	790.952	542.41	520.513	76.7894	75.6957	75.5795	309.548	80.6835	397.072	0	143.115	661.08	23.5812	256.573	762.327	811.413	161.518	0	463.675	0	431.781	263.298	0	106.322	216.754	560.85	191.154	662.506	324.604	824.546	70.7711	315.559	0	463.533	47.663
CCG27019	22.4635	10.172	123.956	149.434	13.7057	267.221	21.0904	37.2083	15.0246	17.361	462.104	129.47	584.907	17.4921	284.618	71.4846	99.9223	5.80954	129.483	25.6167	14.5081	6.57371	18.089	41.3653	14.3828	30.4984	5.74464	31.5888	365.665	47.2311	12.8853	63.9051	47.6594	82.6631	51.426	26.3161	26.6247	21.9904	9.00664	106.37	7.3944	130.784	16.7933	113.016	132.189	16.0171	103.787	47.6121	101.256
CCG27020	119.549	89.3815	16.5944	46.7013	105.131	11.9018	140.723	19.1074	122.209	69.9257	168.884	14.0066	17.2872	129.278	9.18707	17.5541	135.78	61.5803	19.3273	41.5703	127.255	61.2896	115.446	15.8766	73.6574	22.009	35.2595	137.313	10.4675	27.1836	85.4474	13.2201	18.7528	23.2255	13.7108	126.787	7.21475	106.017	72.4031	13.1032	66.6843	45.3103	147.994	34.6238	11.3947	96.6135	48.5484	14.8511	22.5134
CCG27021	116.661	167.285	15.7615	60.2056	188.021	7.56793	233.093	11.9268	201.328	152.826	171.564	10.148	12.4036	264.734	6.0941	13.9169	245.053	108.429	17.9039	64.2476	173.695	91.9415	209.945	14.1468	112.986	16.1183	61.7933	127.487	7.69699	13.0831	137.454	13.1403	16.4882	23.3331	12.4041	107.002	8.06757	99.123	105.078	9.21822	137.966	74.2705	278.273	58.6613	9.65277	190.242	45.1617	11.742	15.5116
CCG27022	11.2135	12.7058	10.4734	9.24333	17.2817	5.61656	17.453	12.1154	11.2258	11.1416	10.5894	8.16618	7.75816	21.9567	3.95769	10.2873	20.3205	10.27	10.9025	4.66533	16.9281	9.16265	11.6841	6.916	13.6621	11.3511	5.8376	11.8049	4.8498	13.2627	12.4361	7.34249	12.0319	4.05135	7.50192	9.56695	7.95525	9.91905	13.3958	7.57311	11.2223	18.1816	15.5941	15.7618	8.80828	12.4509	6.50905	11.7903	13.0557
CCG27023	8.73255	11.0664	9.8827	7.11717	22.4635	4.69734	14.797	4.392	15.0064	12.559	5.88427	6.35861	7.63156	25.4376	3.60205	9.00837	21.4974	10.9829	14.2098	6.65223	21.2322	10.2767	19.4004	7.0879	14.0337	10.6972	5.44827	7.85327	4.10739	7.3753	15.6813	5.08081	12.8089	3.16023	11.8596	7.32763	7.9403	7.81611	18.2983	7.00208	12.9614	20.8227	14.9807	17.6478	8.53105	13.611	3.60045	11.9342	17.3049
CCG27024	14.0172	20.8545	7.10278	9.94616	23.2735	9.96202	27.1048	13.5281	15.8696	14.5478	14.8189	16.4453	18.4027	28.3776	6.59533	18.8257	29.7491	18.4327	12.345	8.9644	28.6837	13.9866	19.5813	13.9218	15.7904	22.5393	9.7893	17.1667	9.29205	22.4584	18.7499	11.1446	26.0633	4.71004	10.0277	15.3308	10.87	12.7254	16.8097	12.9926	14.7865	30.0158	17.8962	32.5221	8.02913	15.9191	8.25591	20.1377	14.9408
CCG27025	253.268	133.977	266.235	120.637	181.644	287.384	242.842	457.871	137.928	127.818	212.905	354.733	371.649	299.203	181.385	434.836	185.345	110.094	217.451	48.911	194.093	68.8024	180.991	354.281	147.829	382.646	54.7145	230.664	223.188	391.526	181.306	503.726	380.667	294.844	293.247	227.838	268.695	137.871	113.987	333.721	117.769	281.586	161.302	282.83	223.023	141.047	338.734	512.746	287.008
CCG27026	75.0342	35.1887	26.3716	55.1202	100.343	790.131	50.1303	778.362	35.6253	33.7799	68.9578	697.002	349.631	95.2019	311.394	1208.16	57.193	19.8234	17.0984	18.3634	74.0348	9.23625	61.2698	215.226	67.3964	495.069	16.2932	152.218	336.692	890.244	155.618	640.391	562.525	52.3425	316.79	104.192	5.21882	169.527	59.8169	882.385	60.958	82.2239	44.995	40.597	88.3117	25.4843	124.9	1387.66	34.7417
CCG27027	59.0482	21.4733	25.5265	30.3057	66.0488	155.1	39.5607	274.236	26.2056	25.6766	40.1477	187.56	130.128	92.8424	80.9372	275.117	33.414	20.6358	22.7093	11.9063	50.5747	9.93054	40.3429	476.034	48.1439	349.846	17.8457	127.217	87.9537	211.313	131.967	221.686	228.585	23.183	283.215	39.2046	21.4436	77.8703	35.8262	180.813	42.7243	61.1709	18.6752	32.015	86.2249	18.6084	54.1139	368.156	34.0091
CCG27028	23.2377	15.8796	2.48958	23.9054	28.5514	5.8196	23.509	29.8728	14.7431	10.9515	43.2111	11.5574	10.0534	32.3483	4.76386	9.94084	15.8932	10.3753	5.50711	3.14209	17.735	8.12769	22.3651	101.309	12.3492	12.6537	6.86244	41.8004	4.20896	17.8647	18.7515	11.3448	10.5602	4.23732	14.4985	32.3907	1.42876	30.3785	6.36849	7.33192	19.9536	22.4063	15.6649	6.83954	10.7454	14.3115	9.97698	17.2539	13.3752
CCG27029	18.7217	18.2049	10.7872	23.8722	24.8678	7.88004	27.2727	12.8089	20.1933	13.9227	23.12	8.15411	8.31095	28.3457	4.6843	9.7282	21.2413	9.78001	14.2613	5.53092	22.9849	8.49854	20.7358	77.2613	16.328	10.78	7.60791	39.7279	5.09361	15.5137	23.2577	9.01004	10.0391	6.62426	17.6686	23.5564	4.15941	30.2792	21.3734	8.09331	18.7286	18.4152	19.4756	11.9237	7.63865	13.7466	11.268	11.8672	15.3941
CCG27030	22.5993	26.888	12.9706	15.8926	35.1778	6.82198	34.4823	12.9697	35.6975	18.4907	17.1214	7.26261	5.97289	52.5664	4.72753	7.32404	30.4122	11.7812	22.1166	17.0523	36.2995	12.5467	26.7029	61.6799	29.6464	11.2928	7.82099	38.2359	6.1674	15.0988	45.9166	8.33543	7.64141	5.01734	16.023	20.187	4.3422	31.6908	31.5996	6.36651	25.5957	35.7447	26.7408	20.7864	6.99789	24.6599	7.08815	6.81002	16.7758
CCG27031	18.8021	31.7867	9.44233	17.0001	36.8277	4.32249	33.9385	10.4907	25.6286	26.5371	25.1932	8.36312	5.43518	44.4017	3.80004	7.52157	39.9999	14.8827	10.8787	10.9241	27.226	18.8383	33.5767	87.2271	21.5819	9.8873	14.0982	41.0465	4.07402	13.8524	29.3962	6.48175	8.34418	6.08753	28.3278	22.4564	4.06419	26.5374	33.6431	7.65731	33.2529	29.1505	37.3582	23.7789	11.0377	28.5534	7.31003	10.7827	13.6216
CCG27032	25.0898	21.6333	10.4407	26.5443	31.7731	7.58803	31.491	13.9199	27.0664	17.8145	21.3045	11.178	8.31122	41.2972	4.63569	9.50931	27.0199	11.4407	11.5477	12.2188	26.5307	15.1491	24.538	85.0621	20.9373	8.5764	12.8199	38.4906	6.7396	14.2031	26.194	11.2455	9.99807	7.93053	19.2963	25.0166	7.626	35.3888	24.8348	11.0353	29.1845	27.1767	22.6945	15.5151	9.6272	18.5512	10.1663	10.7641	13.1448
CCG27033	37.6451	28.5833	14.9375	29.8817	27.0081	7.85646	33.0397	18.2556	32.8885	27.9872	36.9182	10.3408	8.46599	58.2269	7.71291	14.1582	32.3751	17.5581	19.2749	14.1394	32.0919	20.7708	29.1989	110.625	31.2362	13.0052	20.5873	61.2646	8.15486	18.3411	36.003	13.0901	13.2002	7.319	38.2234	32.3907	7.14379	61.6008	25.4739	13.0699	34.4654	29.7013	26.7015	28.2131	13.4317	21.4672	9.97698	28.6258	17.8336
CCG27034	0	0	0	0	0	0	0	0	0	0	0	0	0	0	0	0	0	0	0	0	0	0	0	0	0	0	0	0	0	0	0	0	0	0	0	0	0	0	0	0	0	0	0	0	0	0	0	0	0
CCG27035	23.8737	16.3388	11.9411	17.0489	24.2371	6.95584	27.8705	17.7178	22.1093	20.7101	19.3434	6.91754	7.26581	38.8965	3.75562	9.46157	24.4085	14.7564	15.018	11.4247	27.571	11.3878	21.8199	55.6733	20.9055	8.37518	12.9405	30.7578	4.39579	15.1104	27.1563	12.0171	8.91845	3.51648	23.3505	23.7648	7.73722	34.7299	22.5929	8.65616	22.804	21.8085	19.9683	18.7177	12.5732	17.4032	6.49047	14.6221	17.3605
CCG27036	28.3267	14.5391	17.9691	27.9334	27.2294	8.72175	26.3059	19.7979	24.1019	13.2962	24.2242	12.1347	9.6538	41.9711	5.88991	12.7436	27.4981	11.6009	24.429	14.6467	30.8164	9.77727	24.8491	48.4449	21.9192	14.4467	13.7587	38.9925	7.25198	22.3501	26.8432	17.0591	12.7476	7.06673	27.0866	25.9765	9.45305	35.6981	22.071	13.7413	27.913	26.2225	19.9506	19.8836	17.7736	17.2609	13.8658	20.8737	23.0918
CCG27037	53.9181	20.5198	14.5477	43.2273	31.894	19.0769	34.4115	29.3299	25.6998	27.4015	39.3432	16.2986	19.3056	41.8887	9.82877	20.4363	32.2155	20.702	21.1921	12.539	40.9238	15.7026	32.0526	41.1593	38.9282	19.0364	10.7586	61.6672	12.5224	22.3381	38.0569	19.7758	17.3083	17.4587	26.2994	44.973	10.9961	56.1651	35.269	18.3551	26.3703	29.2606	32.7788	24.8573	22.2063	22.6919	23.1391	21.5729	26.6879
CCG27038	361.783	332.596	139.589	280.956	768.535	142.065	757.751	188.39	415.206	456.524	263.222	185.771	143.273	756.658	138.015	144.206	506.409	326.237	191.646	158.162	530.653	200.366	720.104	223.914	474.77	158.631	193.567	275.098	150.271	232.206	515.16	336.059	153.727	149.688	220.045	324.673	130.076	199.368	506.565	174.827	355.771	612.112	305.307	445.64	99.0288	301.068	248.451	203.592	143.649
CCG27039	263.906	235.232	96.0317	301.564	324.099	224.744	477.295	136.966	158.604	221.589	281.652	141.71	190.337	476.232	200.201	179.701	331.188	173.973	131.162	82.5861	363.49	137.719	383.423	160.242	219.083	156.898	123.274	269.867	229.231	178.035	304.666	369.892	185.989	173.884	185.868	278.941	92.5373	189.396	257.081	134.632	200.964	407.604	259.777	318.738	85.3074	236.464	294.616	138.597	91.7206
CCG27040	299.515	95.3309	492.379	59.8154	399.89	141.317	387.44	147.874	179.335	231.637	243.138	138.348	123.471	523.175	166.485	187.484	366.815	139.021	395.812	62.8964	223.863	71.7046	336.634	329.843	198.31	144.286	97.8604	228.946	169.854	294.239	250.767	271.323	183.271	231.155	430.226	226.108	414.58	233.847	263.28	148.561	141.4	497.006	129.748	469.65	461.644	154.81	301.365	157.777	391.95
CCG27041	672.886	75.1234	770.284	166.1	277.08	860.014	311.441	985.999	139.668	138.967	493.104	866.069	592.285	397.518	872.163	829.18	275.782	102.553	839.834	46.726	182.653	58.6732	257.158	605.925	121.871	659.013	62.5437	454.612	711.218	1516.21	180.524	899.986	821.985	704.546	641.496	613.606	919.606	500.126	172.467	938.356	103.319	367.284	107.07	350.31	974.477	117.325	874.754	1017.67	638.548
CCG27042	191.882	188.997	1116.05	166.51	27.8838	560.498	301.882	500.537	18.2585	312.145	263.565	498.691	807.956	389.524	491.265	685.982	370.862	119.354	747.231	75.318	246.249	92.4051	26.8943	745.326	189.202	793.631	133.501	233.457	489.776	538.589	188.65	762.279	711.233	877.07	782.319	165.977	916.014	130.724	198.226	577.549	142.128	436.237	212.332	410.177	975.515	229.45	466.141	594.428	648.137
CCG27043	2.79335	1.45117	1121.2	23.2378	14.7276	1199.59	0.87097	602.514	10.1048	20.5295	10.5726	1086.54	1207.26	1.75421	718.924	283.144	484.821	1.17818	804.702	1.32527	1.78102	0.57135	16.1805	20.7512	1.83835	209.74	1.17587	51.0748	707.107	472.268	1.18636	297.498	125.132	48.2143	41.6946	2.97474	862.352	1.42367	2.01458	1208.82	0.860733	539.284	2.10227	485.004	933.208	1.55623	46.0978	720.542	802.175
CCG27044	3.58861	2.45229	1881	15.5744	40.517	1225.41	0	756.063	26.2706	61.0728	12.9575	1232.46	1427.12	3.56826	808.377	292.38	801.315	0.616252	1725.38	1.21309	3.2605	1.39462	47.4905	39.5627	7.29182	256.206	1.98707	69.9729	826.707	553.059	2.89581	364.209	145.414	75.2526	71.2414	4.84075	1796.04	2.9321	4.21495	1581.49	2.80132	974.089	2.74902	870.732	1685.34	2.76266	59.8791	830.546	1908.33
CCG27045	9.58625	3.97788	1456.34	41.7473	54.1041	2154.63	2.89543	1571.87	27.3816	63.6231	35.5859	2578.77	3115.05	5.98513	1517.83	395.061	765.669	2.1694	1520.95	1.75842	4.05105	2.38256	43.6579	33.2356	5.16875	407.351	2.12596	206.837	1494.9	918.683	3.23814	666.704	244.132	137.6	60.2744	11.6113	1551.41	3.03586	3.41855	2755.63	2.53789	898.912	4.18406	759.512	1467.61	4.39789	104.998	1348.03	1424.44
CCG27046	85.2506	0	0	0	0	37940	0	0	0	5.72322	53.2759	1.43049	12092.4	0	25978.4	804.76	254.709	0	0	0	0	0	0	0	3.41664	1595.33	0	270.141	30082.9	0	0	0	231.786	0	0	27.029	0	1.98446	0	28.4874	0	205.868	1.67449	40.2111	0	0	0	3.68871	0
CCG26154	3305.28	1147.74	15.314	628.784	618.65	6.86126	867.662	5.10432	467.978	135.979	1805.99	17.1495	10.0356	623.479	10.9308	34.5891	505.11	100.641	22.5838	268.979	1155	307.38	624.814	173.106	292.682	19.8194	18.468	4130.35	7.55137	28.3273	1407.22	46.0757	16.2396	20.5359	94.5895	1804.44	8.78866	3518.01	641.711	19.6089	228.743	312.514	678.527	89.4026	6.88518	445.211	44.6335	12.4626	16.7596
CCG26155	883.655	1131.37	4.64298	277.365	756.258	3.75346	1091.75	7.99568	552.641	146.185	585.366	5.95576	3.61827	746.35	3.84287	20.1311	634.248	113.989	7.275	306.424	1577.24	265.965	659.254	161.25	368.155	11.7994	31.5957	1925.8	3.80214	11.9572	1823.16	18.9876	6.5648	15.8648	61.453	546.43	7.99376	1142.54	630.331	7.62958	275.714	352.112	724.111	87.96	5.42745	504.129	22.0603	4.5098	6.69801
CCG26156	748.193	495.503	6.23245	120.813	324.798	2.47671	551.946	8.03237	252.49	46.5061	527.364	6.59876	3.22324	400.433	3.52099	17.2443	329.106	39.4267	6.43375	135.295	718.686	97.0628	291.456	112.137	123.297	9.32727	9.44877	1197.04	3.16104	10.0577	656.826	13.5449	6.38884	9.00055	50.3744	404.915	3.57678	872.112	226.998	7.02274	101.872	154.276	374.154	44.2325	4.93171	238.328	17.7864	3.3377	6.69674
CCG26157	1389.06	1764.56	8.14413	296.706	1213.16	9.18285	1654.74	29.3807	898.458	224.788	1246.77	17.2066	9.1637	1340.63	9.77818	41.5042	1381.68	167.399	11.657	519.377	3054.55	419.153	1048.91	239.316	588.215	23.8083	36.6448	2988.41	8.7067	29.1516	2845.97	47.5235	18.6274	29.2055	90.7999	740.309	8.24804	1572.49	832.277	19.3842	361.626	554.293	1145.74	172.083	7.75397	764.047	61.9592	11.6205	16.0146
CCG26158	914.843	1047.27	10.5645	282.928	704.431	5.86515	1172.52	18.4865	578.399	128.445	845.616	10.1636	3.22766	965.297	6.49778	40.4261	863.014	99.4846	13.1452	281.668	1969.7	206.459	620.514	211.864	303.247	17.5257	17.2904	1886.85	8.5117	18.5731	1700.45	21.7561	12.8367	19.6156	87.3924	505.736	7.57863	1167.58	418.88	10.3146	239.586	387.232	646.985	113.826	10.687	495.807	57.973	7.48807	19.7074
CCG26594	0	0	0	0	0	0	0	0	0	0	0	0	0	0	0	0	0	0	0	0	0	0	0	0	0	0	0	0	0	0	0	0	0	0	0	0	0	0	0	0	0	0	0	0	0	0	0	0	0
CCG27696	165.309	100.731	712.264	148.904	231.378	766.991	283.863	980.987	176.846	160.477	285.646	758.699	925.792	221.543	820.333	780.699	311.277	109.025	1030.28	30.3699	168.334	35.3026	254.333	682.818	100.794	892.972	37.5864	277.572	865.276	781.242	142.739	785.938	714.486	823.749	647.738	224.425	884.431	125.243	110.212	778.095	100.132	433.359	230.019	409.132	927.812	187.703	479.825	832.659	1368.11
CCG27697	0	0	0	0	0	0	0	0	0	0	0	0	0	0	0	0	0	0	0	0	0	0	0	0	0	0	0	0	0	0	0	0	0	0	0	0	0	0	0	0	0	0	0	0	0	0	0	0	0
CCG27698	498.648	731.191	904.272	628.672	1046.34	666.511	1188.73	514.696	591.793	995.972	679.133	634.373	624.207	1442.98	586.001	747.895	1235.79	561.242	874.355	566.807	927.286	546.621	971.091	676.235	784.167	653.522	708.749	636.012	632.26	705.896	727.012	858.044	690.226	666.821	676.034	706.729	768.159	480.028	995.115	653.477	678.564	1436.62	743.479	1488.15	905.451	887.75	559.985	687.714	876.781
CCG27699	776.762	209.868	212.602	1373.87	137.678	280.436	261.608	204.995	95.9827	157.726	1086.94	233.291	152.098	312.889	269.483	362.902	254.032	86.4108	419.902	55.1024	191.89	143.223	171.475	490.11	182.78	209.578	124.27	954.201	241.092	374.86	161.276	693.335	242.897	644.405	387.921	1229.27	527.264	951.602	210.88	258.13	156.29	246.33	165.588	234.673	405.557	138.447	1320.88	262.515	251.556
CCG27700	91.0988	76.6778	132.142	15.5562	95.7144	128.431	187.103	160.399	125.781	84.0045	107.397	139.197	144.376	171.959	142.486	189.891	146.026	70.2711	208.79	35.5598	97.6795	52.3282	135.415	108.065	70.0439	193.963	57.0831	107.83	139.15	158.185	82.5096	105.083	195.901	59.6383	104.715	87.0318	135.178	83.8492	58.0709	141.278	82.5271	231.64	141.182	269.175	164.779	122.487	73.4955	168.64	200.145
CCG27701	658.998	357.954	307.751	150.591	529.941	526.616	696.877	483.383	616.2	391.781	552.156	429.906	320.094	651.152	438.963	681.353	876.033	302.743	310.349	137.721	696.659	133.889	651.769	341.523	282.891	447.847	332.669	489.701	374.387	843.701	375.12	981.287	589.779	136.163	309.358	1024.43	277.047	498.895	269.031	409.773	234.128	930.835	647.346	1126.96	315.797	569.654	229.185	545.729	499.498
CCG27702	693.45	466.507	416.003	303.117	656.696	251.172	1028.39	218.966	920.606	766.76	452.403	212.732	189.847	961.763	207.54	355.234	1157.94	654.804	571.293	227.581	999.891	300.009	852.246	465.259	534.088	476.855	452.285	619.527	202.103	478.394	669.999	514.334	417.202	96.2886	448.019	743.42	416.778	449.538	630.019	227.089	425.931	1273.24	719.279	1552.86	406.164	680.864	164.629	288.017	1028.03
CCG27703	960.195	323.172	2364.8	3742.46	403.825	2199.28	820.877	1727.96	547.124	573.779	1164.05	1842.82	1411.19	949.71	2089.27	2852.37	819.852	295.843	1681.16	64.2313	603.086	120.611	717.962	1818.66	320.753	1335.5	250.172	904.5	2276.49	1757.48	425.233	2302.47	1383.99	9779.15	1990.25	1056.57	1596.65	745.204	220.696	2599.67	370.815	1072.3	660.828	1097.55	2134.36	670.445	8239.64	2334.29	2073.93
CCG27704	148.41	75.7372	166.133	114.383	111.992	144.143	172.851	172.576	109.456	98.139	145.302	139.269	141.075	211.703	151.845	209.715	140.254	70.412	216.441	33.4453	108.737	74.6826	85.3307	174.961	75.8357	181.241	50.0435	126.648	162.674	195.96	98.5702	348.159	208.599	181.517	170.515	120.415	185.13	101.136	87.5285	150.931	71.6639	163.408	153.405	191.806	207.584	89.8083	166.816	197.221	183.438
CCG27705	231.909	126.204	193.106	89.4044	163.435	234.441	245.436	260.797	155.039	124.34	211.418	217.688	242.197	265.58	213.855	292.795	194.936	116.891	240.866	65.6729	150.102	97.3122	131.58	183.352	111.117	298.922	79.8173	196.668	240.007	321.651	170.357	246.237	297.425	136.693	184.678	205.041	203.065	173.368	115.642	230.286	122.167	203.46	215.519	230.314	231.452	129.551	151.306	287.65	201.326
CCG27706	166.238	170.939	246.368	87.4711	174.003	148.043	329.024	264.529	184.621	133.287	142.612	141.873	194.559	305.456	156.03	196.953	214.33	138.666	267.291	75.3615	189.476	110.857	134.456	258.622	152.279	199.408	94.9323	140.77	190.672	207.648	170.833	380.872	258.267	148.408	241.95	127.67	233.131	111.396	128.863	154.842	139.771	231.454	240.302	280.94	276.494	158.789	162.726	252.384	214.426
CCG27707	374.695	137.503	218.269	230.447	181.126	493.754	343.076	454.213	182.286	144.503	358.858	492.668	571.038	324.122	441.865	535.474	212.711	128.837	270.152	77.9788	156.311	115.621	155.621	193.383	135.126	555.509	105.846	315.721	510.686	591.696	156.572	703.365	623.964	343.265	210.327	343.644	189.552	273.227	174.298	448.504	153.987	254.768	261.928	276.423	244.243	158.086	394.02	543.343	177.861
CCG27708	112.676	154.372	185.119	70.0176	157.878	114.143	292.949	130.793	148.963	136.805	100.403	127.634	130.343	273.044	123.076	134.128	170.754	113.892	203.522	66.8038	144.207	119.826	140.66	187.175	132.612	162.529	93.7669	101.371	130.54	129.709	134.757	242.56	174.463	118.347	186.624	90.0221	174.945	82.0025	169.529	113.551	106.614	187.698	249.748	209.367	220.384	152.237	132.764	142.91	140.282
CCG27709	261.425	105.799	221.794	161.745	118.329	404.176	183.833	588.207	117.851	120.876	238.411	334.388	376.156	218.16	382.757	429.391	129.577	103.333	264.564	58.7124	120.136	66.6277	111.143	239.21	129.783	427.888	68.4583	268.115	424.761	442.561	111.22	558.632	386.694	284.575	227.22	267.668	201.867	195.421	102	352.71	83.973	142.219	189.961	155.63	242.562	120.663	319.934	461.669	171.992
CCG27710	262.459	122.751	238.336	208.097	145.347	255.335	281.738	259.255	168.539	121.959	179.21	242.498	242.303	292.273	260.058	327.531	162.14	120.813	288.351	61.8983	147.105	93.3213	127.109	259.583	130.048	350.831	86.8644	216.478	271.02	331.349	147.242	451.953	310.224	278.113	270.129	246.641	205.911	193.066	170.735	265.297	121.937	195.396	202.53	219.834	311.951	129.992	339.641	335.289	190.553
CCG27711	291.724	139.753	229.825	222.978	143.909	259.54	233.289	299.843	185.886	128.906	192.519	232.546	243.737	304.487	256.846	314.978	151.851	140.663	224.704	64.0111	170.278	96.929	128.298	272.745	149.848	330.371	97.2627	235.874	265.076	306.96	147.39	331.792	321.778	194.53	211.436	287.544	233.187	200.594	163.949	257.616	121.844	188.53	236.983	218.16	258.623	140.988	221.836	346.295	154.319
CCG27712	684.299	200.55	347.884	284.442	267.763	403.33	419.497	541.633	303.119	148.354	443.015	678.283	545.353	440.321	606.327	322.06	188.798	275.44	333.124	114.923	250.277	194.794	198.094	449.936	235.716	588.075	168.939	429.72	590.118	419.521	216.656	600.718	654.464	423.398	373.303	361.583	313.543	212.09	276.443	414.956	199.039	301.026	377.291	399.291	352.706	222.297	411.694	529.566	217.423
CCG27713	53.2981	38.1927	453.857	83.5877	47.6092	162.081	68.2144	223.297	59.8895	45.8086	61.2722	178	171.988	68.2984	156.249	232.896	61.3495	35.887	550.931	16.9763	57.9922	19.5168	52.1889	258.154	26.3339	288.167	20.6314	82.8623	163.492	196.86	36.8645	174.757	233.589	216.717	283.471	72.8418	402.902	38.6795	39.6406	198.9	31.931	114.247	72.7217	119.203	634.4	56.4332	117.925	264.763	450.68
CCG27714	30.7579	14.1539	145.623	46.943	21.4077	40.2653	38.652	71.0036	35.6321	28.8773	59.1748	55.3022	84.8918	40.16	26.69	100.99	24.5938	9.87017	141.736	6.3014	27.9456	9.6592	31.1478	113.264	11.8974	135.813	18.0633	70.0714	28.3125	117.195	17.048	95.8196	130.011	105.837	79.2997	46.2745	200.097	17.2052	17.6373	79.1673	10.6105	54.3404	35.1046	34.8629	186.315	43.2015	50.6279	91.8798	141.569
CCG27715	57.4478	43.8557	340.776	152.834	58.5545	78.4111	106.99	86.7734	84.6876	63.9494	85.1534	79.9191	110.45	70.8757	25.6077	139.573	65.974	25.4654	375.065	27.3811	64.5364	21.7929	70.7956	265.398	26.1002	165.308	25.3006	94.5408	29.0603	143.448	32.7818	178.536	148.537	275.674	271.066	81.807	350.149	43.3292	33.9079	108.04	32.5876	193.508	82.2869	125.393	411.289	92.6962	189.814	112.294	279.732
CCG27716	132.169	90.5153	186.57	137.088	94.1424	193.232	167.165	296.696	108.943	71.554	151.845	225.356	216.012	148.989	148.805	249.418	126.122	62.1698	212.867	36.1036	104.887	61.4967	117.993	179.845	58.9188	255.985	51.7463	129.888	151.665	269.509	77.6927	347.785	260.375	178.545	139.867	132.064	251.564	126.049	65.9505	210.346	84.2917	172.928	157.676	185.636	192.692	109.956	280.16	281.543	181.81
CCG27717	152.262	33.7397	191.11	114.692	37.5512	203.923	69.6776	280.389	49.9412	29.6074	140.176	192.823	160.204	71.8983	141.022	231.139	60.9207	39.6583	210.43	17.2285	50.0688	29.0912	47.4771	171.996	33.6073	249.221	22.9294	122.581	134.774	265.621	48.8383	243.287	221.358	121.186	141.831	138.931	220.823	136.928	32.7369	200.682	36.366	66.0712	62.9556	71.4886	221.405	46.1329	197.685	231.273	190.985
CCG27718	126.477	76.9127	436.743	195.436	112.623	545.65	192.426	699.738	135.984	85.9883	194.005	520.683	498.923	130.723	456.479	667.858	156.46	54.4266	483.201	36.1064	105.299	45.0012	148.317	283.507	71.7727	490.425	41.2713	128.3	509.764	631.312	69.5973	681.815	540.212	430.656	261.87	167.589	490.549	124.835	68.394	599.08	76.8525	247.29	174.006	237.436	472.994	122.621	346.962	693.686	322.396
CCG27719	528.462	265.3	72.3924	979.233	209.378	193.299	530.025	128.181	178.93	206.496	444.014	159.916	144.638	528.346	171.215	217.3	369.652	166.331	127.554	139.499	399.423	188.209	352.295	334.763	210.298	125.938	240.622	329.107	154.82	294.401	206.546	288.179	180.981	518.437	260.669	417.403	105.371	563.667	205.13	147.26	251.255	346.822	353.028	331.26	117.294	331.231	765.009	190.139	57.5278
CCG27720	899.189	569.113	1242.92	892.134	690.927	963.266	1358.47	1226.82	568.797	579.829	922.31	1111.21	1055.96	1100.4	904.956	1355.98	944.791	409.26	724.541	312.137	806.366	385.984	914.922	1082.61	625.852	1337.54	410.581	854.228	951.914	1127.55	729.597	1868.6	1264.93	1358.01	1334.46	650.748	1121.63	709.63	644.898	1177.62	558.026	1084.65	926.329	1001.9	1018.49	684.197	1597.18	1338.95	566.618
CCG27721	122.497	138.947	219.619	397.608	182.905	161.582	361.686	162.422	157.972	170.967	108.888	178.513	175.641	318.445	137.101	233.348	216.546	121.121	214.481	71.612	200.855	81.1181	208.056	580.129	156.796	287.828	77.0517	126.625	163.57	205.272	187.238	470.323	222.274	382.783	153.027	103.8	678.462	102.271	162.709	227.961	164.884	308.355	224.332	295.258	248.502	166.206	389.356	229.003	152.618
CCG27722	18.9236	8.1224	91.5346	16.2303	18.4064	20.6455	19.5963	47.403	16.2825	9.42858	10.1344	26.4774	44.5361	16.9908	18.9905	43.7533	11.9839	11.7617	110.444	7.16068	11.6761	6.17421	16.0458	86.3366	8.49816	51.1593	8.08025	10.423	22.5013	55.1162	13.333	50.714	52.2102	45.7667	115.946	10.7947	80.3165	7.75645	12.8548	40.9736	8.54349	20.5043	9.14125	17.0158	122.237	12.3666	36.586	41.8231	64.3497
CCG27723	11.8467	13.2379	93.593	12.9344	24.6181	20.6187	24.7523	41.7713	23.181	14.4357	10.492	29.694	40.9713	21.04	17.8929	38.731	20.1947	13.4345	107.931	6.0447	18.0069	6.37019	26.2935	76.3535	9.43301	54.0392	4.67566	11.1517	21.0863	49.5661	14.7903	59.109	50.7182	54.8386	116.006	9.79919	67.1122	7.03464	15.3145	36.8469	17.0122	27.3164	13.4698	29.8792	101.636	18.785	39.2596	39.3536	70.0454
CCG27724	20.548	9.58979	90.0012	13.4101	21.6758	32.0173	17.5309	83.8573	15.2685	16.1803	16.6655	41.2506	64.1134	17.9735	27.6003	50.2697	15.2629	16.7144	95.1965	6.00593	11.7911	4.05277	18.7934	81.0977	8.57259	69.4642	7.69921	14.2137	27.8084	78.1926	18.9498	90.2206	61.4332	79.7134	123.34	11.8963	71.0058	8.06483	10.7364	47.4746	7.08534	24.4238	9.88223	25.2942	110.956	13.9008	42.4374	55.401	58.2952
CCG27725	12.6586	5.40645	102.42	15.2605	14.4498	21.2997	12.6189	53.6784	15.1229	7.59532	10.4745	28.131	47.7393	12.0624	19.3087	53.6735	13.0267	4.98161	92.9677	4.45738	11.9804	1.53733	13.396	75.3281	5.77084	50.2617	2.43377	8.69103	23.4356	59.4715	8.93794	65.6129	59.1739	49.6187	145.844	12.4509	75.3985	5.26717	5.16249	37.6248	7.20525	23.0631	10.3031	31.0483	124.234	11.42	20.3294	61.4137	61.5604
CCG27679	40.0437	39.4999	103.891	41.9937	40.3468	20.9997	35.5608	33.8131	30.0658	62.1296	40.163	34.6416	37.2122	69.8775	19.7684	33.7192	60.3987	27.8194	33.7962	25.4528	44.1565	35.0255	34.0077	55.1685	41.5479	44.1762	31.7958	48.1712	22.9884	39.8186	42.3475	93.8273	60.5936	61.8414	66.9739	29.3676	59.6226	33.0391	53.5985	35.6827	32.5054	52.0594	32.5103	51.8367	88.363	32.1666	54.2137	37.637	45.9654
CCG27680	63.4477	44.619	87.1263	64.2669	65.5486	50.4434	58.7912	72.6451	35.5112	65.3935	50.9093	65.5769	58.0749	99.1379	38.7854	82.5754	59.1858	50.154	35.5028	25.533	47.2153	42.2697	44.8296	34.0656	59.3448	65.5797	44.7979	67.0014	36.4256	103.129	55.2621	66.9432	66.8389	50.5016	51.9822	56.0384	34.6759	62.5376	71.17	62.7231	37.7357	61.9904	32.9423	76.6988	82.3702	39.7346	63.0904	79.8757	48.3059
CCG27681	298.316	29.428	415.23	615.436	74.1018	261.778	61.015	411.007	31.5253	43.0506	241.72	310.511	395.794	112.11	181.153	485.679	77.3519	92.7755	153.086	23.821	68.2938	31.9501	34.5391	129.48	77.1008	325.099	30.3485	287.064	156.887	523.69	83.4006	657.185	398.073	401.065	233.158	348.54	115.539	317.738	32.1874	333.511	27.5043	47.4049	25.1914	60.4943	339.431	31.6455	451.536	475.659	150.223
CCG27682	0	0	0	0	0	0	0	0	0	0	0	0	0	0	0	0	0	0	0	0	0	0	0	0	0	0	0	0	0	0	0	0	0	0	0	0	0	0	0	0	0	0	0	0	0	0	0	0	0
CCG27683	118.578	106.712	253.839	52.0473	187.624	216.21	217.943	285.217	164.144	126.677	102.808	228.244	259.653	191.5	195.297	235.707	268.589	93.5456	190.039	40.0759	140.157	53.0389	175.545	266.286	94.9592	352.199	53.2343	128.159	211.643	290.624	139.946	334.071	313.257	175.379	302.866	95.5522	165.737	78.2117	126.496	219.108	90.7163	353.714	122.281	312.693	356.716	121.593	167.901	260.394	46.6756
CCG27684	402.193	140.608	844.379	321.168	230.797	1853.1	296.136	1307.44	193.573	273.003	597.462	1407.36	1508.37	372.479	1963.88	1313	1101.17	133.157	852.182	55.0177	219.408	61.1942	296.274	641.701	157.909	1252.88	105.629	609.275	2069.81	1298.34	181.52	1178.83	1174.22	770.028	646.586	340.399	768.015	271.909	177.564	1488.57	149.903	1250.73	218.389	1139.54	876.126	193.42	734.292	1295.21	586.448
CCG27685	34.044	34.1317	185.255	51.4465	45.3794	276.416	57.6866	415.216	53.2373	40.4874	74.3384	281.31	321.128	55.7825	279.683	285.073	90.7921	19.5559	176.845	10.9409	49.4466	13.2769	63.4546	233.673	15.7387	317.671	13.0539	76.8695	305.463	296.866	27.0847	290.137	314.368	348.742	204.657	66.7011	158.094	26.88	18.7727	296.328	25.0312	185.875	61.4327	179.939	215.487	72.673	207.973	277.535	102.728
CCG27686	4.26103	2.0059	507.33	43.1953	2.45261	15.6511	3.88358	36.1121	3.4659	1.33876	4.6669	20.8206	21.2482	3.61545	11.4807	29.2756	2.08677	1.75613	255.316	1.15231	3.71658	1.32475	3.11374	21.0679	2.22003	26.769	1.15348	4.79781	13.5705	67.4377	3.48425	52.913	28.1314	46.101	41.7312	5.87552	385.12	2.68205	1.66824	24.0439	0.665242	5.79658	2.13255	5.64365	627.063	1.85884	31.655	26.6526	93.3791
CCG27687	54.195	44.4445	202.99	76.0534	61.6876	109.304	147.17	150.184	86.2266	41.8479	78.6681	114.202	116.111	72.9025	93.326	146.043	102.112	36.6569	147.794	13.3583	56.8695	17.0028	81.1697	146.398	41.9129	145.27	17.6483	59.5677	103.23	144.812	49.8252	216.543	142.069	170.495	143.891	59.2151	230.17	37.7331	45.4473	122.288	38.7661	115.077	84.5175	110.664	150.101	55.615	201.649	142.211	162.918
CCG27688	6.67933	5.57865	109.923	44.1381	7.14694	10.1759	11.668	14.5758	11.6808	6.8009	8.37402	18.8926	21.0812	5.75591	10.7588	17.8463	10.5277	4.20568	48.1476	2.75961	8.63094	2.73996	8.13485	45	6.14798	17.3998	5.06824	6.06348	11.3419	19.6269	5.50962	41.9454	24.1002	23.8669	52.6185	11.0955	151.037	6.73752	6.3923	16.2385	4.77947	17.3074	5.51459	17.8844	66.0617	7.35593	20.4217	13.4629	67.1599
CCG27689	25.2852	16.4559	755.803	169.083	18.356	76.5502	40.7036	103.19	29.3812	23.5004	39.424	117.691	112.594	25.2506	80.3558	145.585	40.2046	12.218	275.621	11.8405	28.642	8.08236	23.9962	184.576	22.5836	123.762	10.5056	28.6328	88.0398	136.212	18.7255	238.11	135.653	160.856	184.395	44.2957	658.873	26.1348	16.2848	103.91	10.8943	48.967	23.7296	75.1062	305.274	26.4386	151.882	109.072	474.271
CCG27690	12.6623	10.8479	689.391	123.74	16.3726	13.8911	19.3025	24.4086	18.7304	25.5247	15.8806	41.4318	40.3776	16.713	14.3848	39.1478	26.9656	14.0471	211.452	9.84853	23.8236	5.66118	17.3755	140.382	21.3678	44.0685	13.6503	17.3871	16.2369	32.9652	13.3825	73.6426	38.4041	83.4963	110.909	20.4058	649.006	11.3936	10.3097	27.2084	5.02964	29.1473	21.288	63.2826	249.039	21.027	71.8375	25.5275	421.38
CCG27691	42.3543	53.0621	143.448	58.417	88.1309	133.188	162.504	129.289	101.185	54.0158	70.2982	123.431	112.501	97.4056	115.004	150.9	151.328	38.5952	155.622	16.8575	81.06	20.3094	103.279	180.236	29.8971	156.958	22.4435	51.0293	131.235	163.821	54.0225	216.011	155.61	126.605	187.15	59.3595	153.727	31.0708	38.5134	134.01	46.9271	226.406	101.051	244.924	144.322	86.8398	113.52	140.755	150.944
CCG27692	50.098	57.2474	187.824	45.748	119.382	127.93	170.43	172.358	96.7292	50.9856	71.5146	131.248	129.106	100.29	126.897	146.572	147.633	48.3981	298.626	26.2558	81.8609	22.0997	104.716	247.295	35.727	201.613	20.4799	57.8215	138.61	173.677	61.6019	175.898	171.128	135.975	255.364	52.6357	219.847	28.0038	35.7308	129.954	53.0523	202.408	88.2714	236.672	191.285	88.0901	121.21	138.653	347.537
CCG27693	35.5822	44.8086	38.7409	41.1522	42.7484	5.25249	317.975	10.8467	80.6503	34.8412	49.093	11.7374	12.5977	63.2819	5.50691	18.3755	20.8846	23.1	99.8375	13.2016	60.1895	17.9878	63.8053	142.791	25.321	17.2841	23.2264	39.6237	7.20462	22.6846	33.8484	31.0979	18.0762	48.4344	121.012	56.5825	40.4645	32.5656	28.5978	12.7983	35.0022	21.4066	89.9714	20.7542	48.9094	53.8665	58.8554	13.1805	68.4531
CCG27694	59.6342	110.029	70.2781	15.3369	122.778	11.201	525.038	38.3308	135.332	53.0863	81.8225	22.6348	23.7628	73.527	14.554	34.0144	42.2968	55.2995	176.659	4.03172	93.1926	27.8104	176.968	212.173	55.9259	28.8647	30.819	60.5957	12.8266	31.175	59.6706	16.7963	31.6169	24.7138	260.45	122.003	47.6655	49.8073	49.0297	22.906	30.2583	37.4421	149.837	26.3281	65.4919	150.351	29.095	20.1264	118.228
CCG27695	171.929	117.488	80.5856	131.269	57.0926	48.4395	376.078	107.44	99.6401	45.0149	380.231	84.3843	129.678	85.4766	48.2538	103.08	5.44392	51.6676	318.323	0	93.7253	16.7039	178.113	215.39	60.4639	162.536	47.5997	315.76	48.6574	99.1315	41.621	16.1416	158.704	99.7518	316.934	304.392	79.2819	175.594	16.828	79.6009	41.9405	33.7336	161.337	23.7204	111.799	132.357	117.435	72.5319	247.397
CCG27248	32.1758	30.054	127.955	34.532	40.2304	126.46	54.4492	145.723	48.8324	30.3072	58.6203	148.293	136.254	51.8916	124.828	155.715	66.9682	16.3403	103.163	9.28493	40.464	9.34012	49.567	101.019	18.706	120.485	10.8636	42.3634	139.423	139.267	20.7396	250.969	174.881	110.253	117.959	51.276	112.486	21.6407	23.6197	125.353	17.8039	120.323	56.5851	133.717	98.3771	49.5593	80.4059	154.033	116.376
CCG27249	93.5517	50.0454	187.925	35.3152	87.0785	289.755	107.55	415.051	89.9298	79.791	140.745	434.116	386.901	88.7928	380.873	332.125	112.205	43.8139	170.06	9.58302	69.5439	30.2971	125.054	261.037	32.1249	368.236	19.6216	89.5324	365.85	320.011	36.6017	568.908	448.219	405.323	211.045	67.7176	169.944	33.4573	38.8463	280.005	34.5775	251.097	98.8098	281.608	167.958	115.941	291.147	339.654	169.97
CCG27250	10.7611	8.09901	6.91058	34.8979	13.0086	2.12761	19.8738	6.40447	18.4273	4.03676	12.5825	2.26503	3.33154	7.57135	1.62799	4.54798	0.318818	7.56465	27.5906	2.02091	12.1214	2.62904	17.371	87.5102	4.86889	4.78317	3.42646	5.72479	1.76317	7.41819	7.56638	69.8943	5.60045	108.101	29.9831	14.6431	41.2072	6.34149	3.69568	3.36682	5.83348	0.458616	15.2575	0.810345	7.63865	12.3235	99.4779	4.11502	31.4925
CCG27251	114.358	67.2583	594.739	163.615	138.398	674.042	204.619	711	156.518	88.8007	158.048	600.474	666.428	145.449	906.444	724.674	219.99	56.2555	786.17	29.9438	138.778	26.7491	197.19	925.879	65.5478	649.054	34.7613	117.991	933.958	792.615	89.7044	1018.28	689.352	678.379	870.097	149.9	1000.59	83.1709	78.2657	746.949	66.1109	402.946	115.815	370.822	1093.45	115.729	497.125	717.371	363.637
CCG27252	158.01	44.8585	375.034	239.63	70.9216	367.576	114.086	462.405	100.531	52.6096	162.71	344.892	353.148	116.945	279.657	518.636	112.896	38.9182	332.689	19.7933	94.0758	25.7021	84.9151	363.503	45.0361	440.703	25.9687	131.825	316.951	604.538	58.8748	900.137	476.149	528.894	331.878	177.951	663.175	107.883	51.8685	346.292	38.2267	168.846	80.3183	180.012	301.56	73.2499	448.534	477.729	381.474
CCG27253	153.33	82.7678	574.15	129.099	125.208	572.136	175.465	395.573	157.011	95.584	204.213	480.204	600.007	166.526	569.441	442.86	245.641	79.7359	541.752	36.251	137.859	53.8684	165.311	207.525	89.6936	392.84	54.7477	144.122	610.483	368.483	76.7779	480.811	395.1	311.571	210.952	149.146	389.651	127.081	103.177	510.827	79.0371	377.846	137.557	418.261	554.247	139.425	353.669	442.692	593.538
CCG27254	81.9702	23.6433	100.16	98.7017	32.374	129.882	37.2662	172.161	50.479	23.2396	107.399	140.803	141.117	51.218	139.847	162.346	41.2207	19.3236	117.534	10.0015	35.6954	10.4615	35.3355	141.094	16.4511	149.555	15.2189	74.0609	142.265	171.799	23.6401	254.963	159.941	195.501	96.5638	89.4711	134.049	81.5492	16.5209	157.76	22.5279	54.544	40.3134	72.2715	119.571	39.2066	220.03	201.265	88.25
CCG27255	109.99	42.6453	262.36	164.545	68.2755	384.802	107.773	418.552	97.6505	55.145	165.617	345.675	304.382	91.615	328.029	458.174	95.6953	34.561	199.857	18.3079	64.2734	21.4374	84.4627	242.92	39.7134	434.079	28.8781	115.409	364.796	389.225	48.6673	375.143	361.966	315.946	259.597	146.113	193.014	89.8378	40.3137	442.661	36.536	151.656	89.3275	175.888	252.951	82.4228	307.625	459.279	162.493
CCG27256	91.4609	59.7095	102.26	75.7967	67.8866	137.628	102.836	117.515	84.4752	41.03	104.936	106.934	104.534	119.84	118.352	161.778	73.2573	51.1304	124.076	19.2631	81.8041	25.7445	79.4112	160.984	47.2066	131.878	37.3383	71.9885	124.906	164.722	59.089	126.663	140.676	129.061	174.135	105.854	111.68	75.66	35.9753	146.672	53.9359	93.7596	89.1607	147.282	128.459	82.9404	150.411	167.201	95.6651
CCG27257	124.33	42.2363	138.272	54.7463	59.1428	62.7505	115.941	108.031	88.2304	36.7941	239.965	75.1047	76.7749	103.635	48.8256	116.515	125.087	31.1711	148.886	19.7935	97.5344	21.6179	95.7522	79.2245	44.2356	78.5309	27.3789	96.7519	54.1333	114.239	35.595	120.393	84.9101	120.765	54.2465	181.117	84.0041	118.985	34.578	84.5429	35.8048	29.9802	90.5321	36.2637	81.7926	94.3808	183.026	113.055	183.805
CCG27258	137.3	177.962	1701.41	90.0795	189.927	220.634	248.097	329.604	163.295	155.359	89.4198	305.472	353.447	234.036	215.774	309.499	164.295	129.069	949.208	60.7319	159.04	71.1015	153.128	501.361	113.613	391.672	67.5372	114.862	257.026	334.105	134.069	429.269	391.996	521.871	423.04	70.2214	625.281	56.1134	161.651	335.661	117.407	237.099	143.435	251.358	646.418	141.164	509.844	315.135	1322.39
CCG27259	0	0	0	0	0	0	0	0	0	0	0	0	0	0	0	0	0	0	0	0	0	0	0	0	0	0	0	0	0	0	0	0	0	0	0	0	0	0	0	0	0	0	0	0	0	0	0	0	0
CCG27260	87.771	55.9801	256.712	167.324	43.1365	327.08	94.0755	454.463	40.6937	31.2535	80.3384	416.889	316.27	58.9966	265.619	455.689	52.9154	24.4173	149.246	10.6812	35.7262	19.7838	48.3385	208.921	36.7665	360.713	20.7361	63.9971	309.705	362.485	39.946	478.603	408.839	288.813	215.067	72.0243	245.003	60.399	29.5525	467.054	29.4615	78.1356	47.6031	81.0528	225.254	41.7242	489.206	501.214	212.181
CCG27261	1030.64	815.854	3074.56	451.295	1204.53	2576.4	1718.15	3411.05	787.837	1108.18	815.514	2664.49	2434.51	1763.27	2273.81	3629.99	1185.14	816.558	1794.58	395.29	897.227	361.561	884.353	2233.9	902.642	3422.79	507.048	898.412	2422.95	2990.02	1113.92	2966.06	2951.48	2052.97	2335.03	651.216	1941.24	636.96	845.74	3321.31	685.285	1637.25	825.43	1787.21	2479.11	880.684	2681.74	3700.27	1858.32
CCG27262	0	0	0	0	0	0	0	0	0	0	0	0	0	0	0	0	0	0	0	0	0	0	0	0	0	0	0	0	0	0	0	0	0	0	0	0	0	0	0	0	0	0	0	0	0	0	0	0	0
CCG27263	16.8485	35.9248	704.716	111.915	39.7263	53.8033	58.6894	74.7248	44.2109	22.7616	31.2509	52.9644	61.8379	31.3639	42.5088	97.1881	46.1869	19.8171	371.715	12.7432	33.8313	11.2119	50.8029	164.234	25.7333	90.3024	13.0638	21.5507	42.1089	103.622	24.9566	210.765	111.441	237.593	154.475	22.3121	625.808	20.0451	15.512	78.2043	34.3817	87.3781	60.1718	77.1304	501.607	48.4917	175.965	108.793	362.37
CCG27264	0	413.43	0	0	536.79	0	969.275	0	456.735	787.066	5.1199	0	0	868.515	0	3.67631	495.679	331.16	0	230.077	628.702	121.233	621.708	0	248.228	0	219.843	11.6824	9.63118	0	622.457	0	0	0	0	0	0	0	299.782	0	276.722	597.768	430.144	584.29	0	518.515	0	0	0
CCG27265	440.516	151.624	626.896	744.067	220.137	120.088	316.168	165.725	183.841	239.364	376.422	190.878	165.844	387.263	99.0606	216.994	142.808	145.584	1058.37	81.2053	226.682	96.4696	234.075	288.145	195.888	301.823	102.262	385.496	113.715	264.299	310.213	320.006	260.146	357.975	337.646	377.861	1127.77	322.706	221.12	215.116	156.469	115.376	180.394	166.86	819.041	182.935	511.475	154.993	2502.57
CCG26470	0	0	0	0	0	0	0	0	0	0	0	0	0	0	0	0	0	0	0	0	0	0	0	0	0	0	0	0	0	0	0	0	0	0	0	0	0	0	0	0	0	0	0	0	0	0	0	0	0
CCG26431	0	0	0	0	0	0	0	0	0	0	0	0	0	0	0	0	0	0	0	0	0	0	0	0	0	0	0	0	0	0	0	0	0	0	0	0	0	0	0	0	0	0	0	0	0	0	0	0	0
CCG26432	67.9155	78.415	101.799	89.637	52.2439	427.165	114.145	184.672	69.5594	47.3095	32.3403	376.762	158.545	186.483	427.453	261.901	101.013	98.9728	61.834	18.9561	133.602	76.2752	55.8036	106.159	63.3026	97.5448	47.726	56.4678	126.786	85.7428	98.5466	401.881	35.394	50.869	99.8387	44.8257	111.098	59.3938	52.4475	76.7137	62.0137	136.923	82.8119	91.6949	61.2251	66.854	340.777	281.522	64.7529
CCG26433	1714.56	147.378	75.8152	357.496	140.996	2331.77	326.173	1501.76	162.814	63.5251	1533.1	2064.11	1701.12	361.875	2664.62	2558.12	204.866	97.218	107.812	27.3389	146.962	55.0028	167.569	121.583	94.8077	1238.61	97.0275	1268.78	2314.03	2663.18	228.417	1814.73	2044.39	747.422	103.214	1222.77	87.0201	1277.54	71.2432	1952.65	39.4577	358.171	139.396	267.795	46.7471	151.761	1708.55	2053.97	25.8613
CCG26434	247.158	362.193	259.852	193.399	449.19	173.216	964.551	160.727	321.446	344.796	200.636	152.741	164.506	870.11	150.14	213.393	631.317	267.25	313.789	157.259	389.295	142.625	465.707	427.792	332.494	210.982	225.303	244.928	170.684	264.678	450.864	460.209	193.191	211.382	339.646	182.181	369.886	160.849	359.912	141.219	358.959	664.065	390.484	626.549	237.182	387.524	344.687	180.492	203.686
CCG26435	129.954	42.5439	188.83	110.922	79.1919	242.342	108.426	293.316	52.2443	51.9898	105.984	230.635	248.812	111.271	262.133	269.286	98.2086	48.954	167.268	21.1339	73.4512	30.4854	87.6718	157.337	58.8161	217.146	33.7471	97.3754	271.458	288.665	75.6428	411.984	245.063	213.143	158.014	85.041	249.012	78.7469	56.1126	223.367	51.0288	126.305	84.3388	124.411	158.867	61.2598	288.759	273.108	154.15
CCG27474	20.8917	19.1479	42.16	0	21.0726	1.90913	27.3786	5.88579	19.8086	45.5287	27.4136	3.64042	7.57655	35.974	1.79007	4.51375	28.0784	20.5208	40.771	15.3223	23.7363	20.6579	25.6683	0	31.4305	7.10545	30.4222	23.9909	2.51895	5.42762	22.6774	0	6.6711	0	14.9583	16.49	0	23.5302	25.0865	3.75909	21.7927	12.3354	21.3069	12.9621	15.7198	22.285	0	6.29296	19.6329
CCG27475	579.475	492.723	618.087	0	628.401	92.8314	760.048	429.239	363.537	739.3	617.255	156.955	524.01	1141.1	44.6963	286.106	832.322	427.445	602.161	404.418	717.101	481.466	662.431	0.710331	584.473	214.41	469.365	408.75	46.8562	381.848	597.544	0	338.727	0	287.032	637.685	0	754.361	684.831	270.876	507.339	539.402	448.244	618.517	217.943	452.596	0	491.799	317.289
CCG27636	190.373	254.569	17.4476	99.6836	347.583	19.0223	205.048	26.6116	228.775	384.916	377.797	22.4746	23.1395	307.387	12.9221	27.3943	444.216	142.383	23.6203	255.439	526.049	173.06	285.06	25.0705	400.354	35.3934	150.149	458.198	14.4243	32.0781	239.703	36.4999	28.222	35.074	17.4399	378.846	24.8325	276.724	224.232	24.3784	178.691	380.2	273.302	288.751	9.94048	255.31	55.2252	23.9202	57.1587
CCG27637	113.717	290.533	18.7786	143.925	382.916	16.0718	235.053	23.7441	273.213	464.252	206.116	19.6849	21.3589	321.494	11.1939	20.1419	477.03	155.587	43.6835	348.778	529.954	219.867	337.304	41.0841	434.387	28.9757	193.442	256.351	11.6493	20.5865	254.776	34.4624	23.1682	31.418	24.8868	246.531	36.1549	212.715	289.814	16.2731	231.058	363.17	336.388	375.025	13.3996	285.958	35.9504	21.3727	118.895
CCG27638	116.243	105.433	220.38	44.3487	120.912	0.12273	156.976	120.398	114.442	99.0548	120.59	93.0038	125.229	139.655	55.3276	114.319	114.952	87.4375	269.734	54.3362	111.759	91.0351	108.744	181.358	79.9681	176.05	62.9542	104.168	67.5984	95.9204	89.2139	156.663	132.462	127.096	183.595	92.1619	202.33	89.9583	103.991	117.245	71.1539	126.153	142.617	139.732	221.511	124.074	103.768	119.415	276.428
CCG27619	42.5517	30.8952	103.712	45.3131	35.3255	126.347	48.1387	137.893	49.7104	24.7887	58.192	126.492	122.808	57.542	112.468	145.625	48.5046	20.6427	125.109	8.27083	43.687	16.3299	41.9492	116.212	20.9504	115.049	18.6528	50.6145	114.283	121.419	23.8641	132.034	125.39	171.759	108.006	52.7351	135.392	35.5397	25.1974	143.452	25.7427	69.0577	50.4427	72.0141	102.379	54.6648	118.335	140.11	124.16
CCG27620	975.445	456.293	70.9306	468.794	626.301	29.335	1093.12	15.7612	448.216	713.823	809.105	28.2178	23.9658	1196.44	36.7905	33.45	894.447	279.277	99.5732	175.6	664.463	221.67	1034.32	68.9063	808.227	23.6236	257.557	692.789	33.8229	36.1944	706.855	56.4207	30.5371	45.3072	65.4763	887.732	27.1378	662.389	762.333	18.8633	541.996	706.516	595.859	329.148	78.4993	549.219	152.397	26.3552	97.7109
CCG27621	28.35	25.2116	682.2	60.9081	32.7933	13.6163	33.5247	25.3584	33.7097	20.6267	26.1419	27.0847	22.6441	43.3595	8.61144	29.9546	32.9556	18.4827	716.735	12.1902	33.9743	14.3379	35.375	43.3705	15.0886	38.8959	11.2639	23.1591	9.01251	66.5933	27.309	108.498	42.6506	69.0681	362.827	29.249	88.6892	19.2904	21.1778	30.1006	22.9532	103.008	33.5746	65.7252	496.252	32.0861	18.1355	30.0992	904.057
CCG27622	156.961	146.981	316.01	78.3826	338.064	311.629	456.056	378.492	291.026	194.398	156.213	292.688	294.254	383.251	288.336	400.231	281.838	163.845	295.705	60.2128	251.571	64.2546	317.199	290.65	137.759	366.864	76.0072	134.706	296.052	442.633	291.244	433.274	375.808	265.127	351.739	173.863	254.279	103.71	184.097	355.614	157.546	470.061	223.218	473.5	355.386	215.662	177.167	417.171	222.758
CCG27623	20.669	15.5876	125.681	63.3036	11.1301	84.1147	14.5104	60.8411	19.4247	13.1634	32.7767	75.6729	62.3272	31.1053	87.7989	77.3038	28.301	7.19467	141.489	2.83252	19.7943	2.71368	17.5481	198.053	12.224	77.5256	4.12423	41.4215	81.7352	73.0078	13.0725	178.055	46.0122	167.842	123.572	31.3973	186.33	13.9463	12.5756	83.338	5.45084	46.3475	16.4751	39.5632	104.94	20.4273	121.828	71.1715	532.313
CCG27624	17.1376	14.3274	91.3138	97.0003	15.4381	18.1493	29.4113	19.531	15.3485	10.5016	15.4698	13.7206	16.5015	26.8296	14.5943	27.2973	23.5531	12.5232	82.0931	6.77924	20.2088	9.56506	13.6476	59.8413	9.68876	22.1994	9.75857	13.5186	13.9312	27.0043	17.3599	155.934	23.8198	50.7735	62.5629	15.5755	115.458	16.5513	17.1308	17.1321	8.53906	18.6012	14.3851	17.1044	51.6366	16.4915	82.1898	23.5356	547.422
CCG27625	59.0463	34.6267	93.3441	64.7403	49.5059	99.001	80.5234	98.9665	45.6822	30.8426	45.7109	94.4266	69.6729	61.2386	98.9408	121.183	53.3651	34.7503	98.8977	12.0618	38.5481	22.9848	49.2654	108.019	27.0455	95.5233	18.4946	41.1435	106.766	124.056	36.1297	142.812	119.209	59.1498	114.641	45.275	90.1596	42.6441	35.7859	90.4888	38.442	87.7393	57.9251	85.5105	87.5842	46.7544	87.903	117.993	78.6189
CCG27626	163.326	66.5201	311.657	216.96	98.7246	239.512	136.099	289.193	128.318	88.5468	143.581	249.295	267.21	151.473	217.83	313.066	106.386	60.4025	293.125	32.0577	102.758	39.1951	111.476	182.8	63.4483	250.347	36.3968	142.038	231.015	280.287	80.2513	348.747	269.26	200.418	210.323	169.833	263.005	135.611	75.6328	266.593	75.4979	167.029	133.686	183.13	235.215	114.533	191.686	298.812	298.436
CCG27543	980.896	127.441	866.874	3029.11	179.295	2343.35	289.915	3256.73	225.154	205.158	1506.68	2634.58	3009.26	392.705	2498.45	2561.65	350.687	143.857	807.756	52.8738	218.089	86.7959	340.164	1218.3	166.434	2710.78	109.371	1139.15	2882.18	1477.51	166.024	3636.37	1820.31	12793.2	853.915	858.5	890.037	662.617	163.988	2825.43	148.221	407.733	286.184	503.532	909.311	255.734	7171.22	2955.7	640.109
CCG27544	872.92	318.124	2164.45	541.376	516.178	2606.62	878.542	3781.45	512.947	416.492	1284.32	2677.19	2671.99	833.673	2579.69	3410.08	794.916	263.297	1111.37	113.764	555.137	139.42	713.572	2263.11	449.244	3229.63	221.651	895.034	2719.8	2958.76	409.043	3392.93	2792.45	2691.75	2067.16	763.84	1270.44	665.802	351.497	3107.59	273.112	876.463	743.47	973.142	2189.63	566.343	2348.56	3510.91	701.002
CCG27545	94.7338	60.0856	123.228	65.6428	78.2823	142.492	157.189	159.912	67.1478	70.2116	127.045	160.293	139.233	148.309	142.057	137.518	92.2369	48.4582	124.353	23.9955	83.6039	42.0607	86.1017	163.585	55.6124	183.392	46.4223	101.383	144.891	148.309	57.8463	240.906	158.305	233.017	134.954	98.6095	129.586	82.1048	68.9636	164.941	64.1337	126.749	95.1933	155.568	117.265	75.6453	212.585	127.698	73.42
CCG27546	443.89	273.65	135.084	199.399	282.427	384.807	540.045	431.789	301.752	302.649	400.266	388.581	330.88	538.243	319.418	344.363	377.915	261.441	132.703	149.31	402.735	251.394	300.241	199.756	215.684	438.534	296.322	329.925	284.052	535.04	289.69	617.916	404.683	268.992	191.008	513.766	139.639	426.301	298.64	345.4	263.792	364.569	421.506	441.703	134.896	326.169	371.241	365.147	123.209
CCG27547	270.933	126.824	123.683	23.0197	105.304	235.139	261.318	168.03	188.995	115.549	222.932	172.903	112.635	342.92	173.901	157.802	142.887	136.516	132.469	53.3507	240.053	104.496	133.224	169.893	92.7351	220.599	95.4817	193.439	109.68	337.784	149.997	151.467	182.626	46.0267	157.487	292.4	105.124	300.623	129.874	116.272	106.089	193.335	158.961	233.338	119.944	141.187	64.7382	129.712	110.28
CCG27548	277.891	237.429	195.599	113.522	199.762	149.211	431.27	116.975	208.149	223.468	230.5	109.087	100.365	496.051	116.082	123.174	275.202	204.541	155.8	122.586	256.669	206.141	231.798	177.708	213.887	177.665	242.956	209.912	110.966	165.426	194.171	250.835	122.821	89.0095	212.509	228.371	148.747	294.57	255.717	118.047	215.048	237.774	345.25	315.857	142.732	256.81	185.629	127.377	129.414
CCG27549	471.918	285.264	185.765	383.413	210.496	313.053	390.536	343.944	212.058	206.65	399.053	250.579	244.681	570.742	270.831	273.598	284.127	213.821	128.947	110.27	284.226	240.946	238.934	174.295	189.31	284.375	213.673	329.798	257.795	321.453	217.891	569.816	220.569	326.923	188.818	378.371	136.663	495.689	263.685	258.968	234.558	260.746	351.181	326.16	136.506	291.33	685.411	302.063	123.724
CCG27072	405.51	160.693	350.727	332.826	187.556	305.866	329.557	296.853	197.971	182.768	344.514	292.142	291.27	383.635	271.993	361.432	331.427	166.109	262.672	92.6825	222.007	138.092	207.001	352.967	175.79	323.481	159.104	385.22	326.613	308.924	180.98	542.164	276.348	361.376	271.373	410.651	263.654	343.198	235.191	309.662	145.003	281.828	250.945	418.422	246.276	192.182	448.341	306.058	247.764
CCG27073	107.121	134.413	132.077	74.663	156.086	78.2841	229.645	93.6512	187.483	135.639	98.2795	80.556	79.1144	289.422	76.8971	111.33	176.377	145.576	141.705	74.6067	163.441	140.5	154.178	157.337	116.914	119.986	125.787	96.4972	85.3557	112.785	158.722	174.872	124.935	105.626	171.278	98.5114	141.661	107.393	143.532	95.0741	123.447	189.057	186.117	246.998	160.398	173.196	84.0717	109.082	116.049
CCG27074	101.619	104.656	153.086	69.1486	135.282	95.8869	196.389	114.806	146.983	83.1819	101.198	95.9466	105.829	223.549	95.5296	113.948	130.343	99.8478	156.484	44.1914	121.677	74.2871	122.021	144.732	69.2595	149.742	63.9698	92.9381	105.056	132.64	90.1582	252.037	129.453	122.97	173.089	89.5388	137.157	91.4262	94.6273	116.569	106.35	163.445	112.72	205.81	158.595	128.653	105.536	110.944	120.305
CCG27075	136.498	88.1101	146.274	44.8428	125.331	124.096	178.525	170.672	152.534	78.6897	121.33	123.563	154.532	188.297	121.977	151.648	131.996	97.4873	150.243	35.9818	118.455	66.7811	125.268	138.406	71.8776	179.736	50.2074	110.003	135.816	173.896	98.2443	196.538	203.461	92.8958	173.232	107.609	133.031	112.297	86.0711	148.645	95.8531	160.605	104.776	218.716	157.634	115.15	97.0088	166.532	98.5515
CCG27076	168.523	102.703	147.832	52.4252	172.337	168.477	218.241	199.4	160.923	100.783	132.776	146.31	155.711	252.028	154.054	192.722	152.706	97.6141	152.253	46.2813	132.469	56.4109	143.441	142.246	87.7273	212.675	55.303	128.892	160.791	214.919	120.66	258.359	208.209	84.3071	190.076	118.207	109.742	129.63	119.974	176.46	109.533	171.506	129.37	200.826	164.696	115.402	115.41	213.861	98.3327
CCG27077	119.759	94.1425	197.325	117.324	167.345	182.795	327.092	160.626	167.21	85.3025	107.819	163.999	176.13	176.189	180.7	160.56	142.43	100.075	311.182	44.9415	106.756	57.7935	173.081	230.018	76.7962	214.887	55.0904	92.8297	193.333	222.488	101.684	274.207	207.46	141.902	280.472	102.723	212.11	62.8286	96.7979	164.575	86.245	243.739	157.636	257.036	197.582	133.246	188.081	164.404	182.82
CCG27078	80.4363	74.9544	164.455	87.3146	118.039	204.059	226.36	155.843	141.545	54.8535	116.351	164.714	171.096	120.259	195.515	166	136.13	53.9161	204.758	20.9912	92.4861	15.4494	151.586	209.391	47.8949	206.29	25.7078	87.9379	216.474	221.504	68.5604	285.835	194.01	151.521	241.285	100.856	152.364	51.9488	58.053	187.171	62.5178	235.415	132.082	231.773	146.759	116.385	207.037	163.549	143.636
CCG26856	88.4195	50.0802	123.241	45.7338	63.8541	173.62	98.4541	159.206	99.1598	42.7718	77.9712	147.709	146.814	82.0296	164.526	205.902	96.4701	43.2486	222.813	12.6551	80.768	17.062	86.5295	198.347	31.1726	183.214	20.6038	64.3513	161.314	268.273	51.9605	284.315	193.329	111.876	210.22	107.885	179.121	56.9743	37.975	139.364	41.179	170.719	79.1519	148.378	150.687	72.5098	139.878	173.902	167.596
CCG26857	0	0	0	0	0	0	0	0	0	0	0	0	0	0	0	0	0	0	0	0	0	0	0	0	0	0	0	0	0	0	0	0	0	0	0	0	0	0	0	0	0	0	0	0	0	0	0	0	0
CCG26858	7914.61	11283.4	15379	3335.58	18104.4	9284.41	27507.5	10164.9	11802.7	15771.6	5855.05	9721.91	9191.87	25326.2	8860.62	10900.4	17246.5	12409.9	10806.9	6628.52	12422	5966.27	14210.9	16185.2	12383	12886.8	8029.89	7892.3	9305.01	10117.7	16984.6	10351.6	10676.4	7687.32	15271.8	5660.28	12510.8	5802.85	15565	10327.8	12652.8	18272.8	10588.7	17652.2	12971.3	10241.6	8953.2	10670.3	8615.33
CCG26859	1170.96	694.55	3930.03	831.971	1582.77	2300.75	2030.37	2565.96	680.181	1294.73	765.537	2168.41	1647.55	1690.95	2126.04	2879.64	1426.66	1129.99	2497.61	315.909	1132.98	373.809	1298.9	1638.58	1186.29	2207.2	441.221	1001.09	2276.73	2308.4	1400.56	4082.88	2055.88	3117.33	2101.91	869.208	2301.49	687.462	1096.46	2430.07	765.672	2089.34	924.379	2133.56	2613.68	931.557	4667.81	2615.42	2065.94
CCG26860	0	0	0	0	0	0	0	0	0	0	0	0	0	0	0	0	0	0	0	0	0	0	0	0	0	0	0	0	0	0	0	0	0	0	0	0	0	0	0	0	0	0	0	0	0	0	0	0	0
CCG26861	208.976	214.032	450.027	139.829	269.264	288.036	555.845	344.806	293.728	165.346	165.984	292.227	312.183	425.258	269.311	307.758	299.236	168.539	412.547	94.2627	254.152	132.168	273.059	413.595	170.239	405.911	112.726	169.641	317.374	300.52	243.814	476.531	375.042	250.84	461.007	153.963	537.381	139.781	238.47	292.752	238.377	473.443	362.596	476.052	370.874	207.937	302.031	329.162	264.182
CCG26862	255.371	231.736	306.831	121.815	271.438	343.876	517.052	416.169	266.354	158.418	201.193	338.893	344.336	426.897	315.498	368.618	300.528	222.298	286.263	100.308	243.448	151.009	251.783	266.028	167.247	386.063	131.324	185.214	355.618	386.882	244.346	525.599	393.521	200.326	330.677	183.646	298.766	195.734	219.288	342.794	243.8	441.783	347.729	436.388	243.25	228.387	203.009	372.485	204.236
CCG26863	225.594	237.699	282.602	127.684	243.291	280.859	479.18	335.685	234.372	166.434	184.624	265.992	247.489	433.127	234.542	349.224	268.45	218.002	256.761	74.3457	212.809	127.666	224.774	286.922	153.025	335.757	111.161	169.795	247.607	350.432	222.404	395.981	342.117	186.906	343.185	152.822	275.014	176.665	174.029	267.082	214.241	401.612	340.367	435.478	227.966	214.142	214.064	346.941	189.023
CCG26864	43.8041	0	0	0	0	43.0972	0	178.767	0	0	39.5411	28.666	32.06	0	51.9256	52.7285	0	10.746	0	0	11.3712	0	8.36493	0	0	99.3865	0	68.7419	53.1299	48.1082	10.0993	0	47.3962	0	0	42.2059	0	22.7241	0	34.3378	0	21.0482	4.79367	0	0	0	0	95.0387	0
CCG26865	138.075	98.827	178.437	80.2323	123.077	256.897	283.289	258.275	148.77	124.631	122.178	242.951	233.31	246.777	255.079	247.661	181.39	92.1596	125.176	46.2226	135.912	56.4361	149.25	209.557	80.7496	247.961	74.4805	116.397	278.743	254.4	132.906	364.041	241.686	156.88	202.788	121.637	143.808	97.0225	100.226	211.239	100.62	255.034	159.522	293.524	141.137	131.83	169.041	264.836	100.434
CCG26866	22.9213	38.4715	266.57	41.2066	55.5841	114.996	72.9808	107.697	72.859	52.1168	43.8314	97.6975	88.9323	58.1777	99.8094	140.357	82.5095	19.6807	214.426	7.13656	41.1031	5.86039	85.4687	156.424	20.2703	98.3093	12.2465	42.8628	110.79	99.0821	32.125	162.814	103.935	112.74	225.807	38.9878	174.308	22.7255	28.9292	112.329	30.6059	187.67	76.0103	146.468	245.801	77.4903	117.128	125.963	184.201
CCG26867	222.256	155.578	692.777	143.371	260.55	315.25	360.265	358.708	238.464	173.087	220.951	307.796	333.711	342.221	319.592	431.865	280.921	167.6	662.465	69.7043	257.019	124.907	268.923	530.845	169.288	419.425	121.301	198.312	332.165	416.635	215.815	667.182	438.138	392.073	558.565	189.798	789.337	186.495	206.208	347.952	199.245	326.331	243.464	335.299	645.306	184.124	386.82	368.331	511.869
CCG26671	274.393	191.642	195.653	188.226	201.201	295.064	307.125	243.575	177.752	137.359	215.176	223.066	213.803	346.006	270.753	268.899	206.069	139.454	258.18	64.3524	191.066	108.762	218.713	201.174	138.397	233.065	113.699	232.377	295.964	259.449	204.552	422.272	239.423	172.178	210.397	253.311	184.127	240.062	228.735	200.333	176.624	256.164	176.33	224.254	166.426	170.93	165.549	250.889	286.068
CCG26672	127.575	25.6217	350.686	74.7194	38.162	1000.94	65.473	1645.49	31.7188	39.4425	37.2209	1156.42	1174.34	122.001	884.434	1382.79	44.1568	35.7245	401.641	11.4457	32.9535	16.2252	46.335	277.015	25.4748	1310.53	19.384	42.9278	1044.8	818.443	72.7522	1347.02	1645.8	584.022	395.332	67.1234	205.624	90.6016	71.8987	1074.56	59.4138	139.754	32.7737	98.1799	328.813	35.1508	375.081	1391.44	1096.38
CCG26673	158.593	39.3182	539.37	104.76	76.773	1010.03	80.9488	1140.49	52.4588	72.8574	53.354	1142.87	1140.76	184.114	924.789	1334.16	68.3688	52.2768	665.36	19.096	44.1022	23.9865	57.6138	436.421	37.4443	1652.22	20.0809	67.73	1047.3	703.98	100.625	1027.34	1468.9	643.46	639.945	81.8462	344.436	107.413	124.1	1142.98	80.437	180.627	33.4173	106.997	445.042	43.5896	602.573	1239.35	1953.58
CCG26674	0	0	0	0	0	0	0	0	0	0	0	0	0	0	0	0	0	0	0	0	0	0	0	0	0	0	0	0	0	0	0	0	0	0	0	0	0	0	0	0	0	0	0	0	0	0	0	0	0
CCG26675	70.335	37.073	11.4445	24.2318	67.9962	9.9495	42.8604	10.6293	58.694	38.2134	86.7191	9.86543	8.22629	79.2449	8.34256	11.0782	112.19	31.9063	14.0802	16.3915	39.782	38.1555	49.9938	7.93934	64.0852	12.4906	22.9508	57.9479	9.59267	12.5738	51.6812	5.00328	11.5453	5.88939	11.0288	45.4413	5.60857	58.5355	76.9719	10.2744	59.589	77.1898	39.4625	54.9335	7.90892	50.4044	5.7154	11.2208	19.0366
CCG26676	130.794	49.6549	7.26044	58.823	84.7657	12.7289	48.4863	26.6197	60.9109	37.2613	158.848	12.4177	12.8592	107.366	14.4443	20.7914	137.905	44.6108	12.7146	21.3812	51.7211	48.7229	60.0908	13.018	80.8559	14.6926	32.1045	97.399	13.5534	21.0714	63.0709	11.8767	20.7452	10.6723	10.2503	101.318	4.16674	128.584	110.551	17.5087	65.6858	75.9816	66.2765	56.0992	9.79286	63.9098	10.8009	17.5351	23.115
CCG26677	117.539	54.6784	12.1935	35.9235	77.6503	8.29187	54.318	8.86735	64.6347	32.5082	141.965	6.77104	5.88989	83.9504	7.07045	15.8271	145.724	46.9071	13.4864	25.1826	43.6193	44.231	65.8348	6.22187	81.5079	11.8943	32.8471	70.1851	6.55922	15.6966	65.4579	8.15982	12.9304	6.51765	9.3899	72.1107	5.0893	110.464	111.804	13.3422	75.1141	79.8121	69.4318	39.5895	9.56889	72.0862	10.0962	13.968	23.8215
CCG26678	176.623	33.7172	13.4393	54.0383	46.6547	15.3936	45.275	17.9178	44.0788	19.7063	268.14	18.0601	15.7098	72.8429	16.4095	21.1399	87.7018	31.8815	23.7829	18.6579	26.4418	36.0751	41.5855	5.02889	47.0568	16.3179	20.3748	109.551	16.7567	28.0313	39.6803	9.89287	29.9283	10.8132	11.3842	119.577	6.17021	141.669	79.5618	21.3385	43.0857	71.4473	36.5157	54.4591	2.90031	49.7339	11.2612	26.6721	22.4629
CCG26679	82.4929	50.8059	9.72404	26.134	78.6792	8.18309	61.0722	9.4697	64.9423	37.3614	102.963	7.21033	6.48766	113.259	6.17927	10.5587	166.459	32.3656	9.81989	29.0276	44.345	44.7204	67.606	7.27733	70.9088	9.95645	28.8435	60.2352	6.89756	14.4814	60.1219	6.1058	10.8498	5.86138	9.22195	52.7353	3.88215	69.2443	99.4369	8.18531	76.2119	67.0047	78.332	48.5508	4.28829	58.1169	8.16349	10.202	14.0322
CCG26680	34.1719	31.0633	4.57626	15.868	35.4085	1.94138	29.5877	3.38959	34.7441	20.7106	40.5572	2.89885	3.27809	43.1647	1.45174	2.78914	63.2378	21.4079	2.99941	14.3323	24.2631	29.5112	26.8997	3.9639	31.948	3.11086	20.0895	25.3731	2.57893	4.02169	29.311	4.04001	4.85285	2.77988	3.7688	27.1023	3.89081	34.3547	48.0642	2.73453	34.4552	21.7107	32.8182	18.6255	3.29198	29.3517	5.00165	3.31039	6.87999
CCG26681	31.6992	21.866	1.64246	15.6954	27.0992	1.53576	23.2807	2.86357	25.266	16.9203	36.0659	2.40783	2.09449	35.8345	1.35846	2.32369	47.139	12.7988	2.79479	10.6836	16.8862	17.3237	19.295	5.31861	26.6166	3.4962	13.0598	27.9819	1.2549	3.55392	22.0014	3.63154	3.48345	2.69776	4.14714	19.9906	2.17523	28.3068	30.5648	2.1678	20.8968	17.453	25.7644	15.3591	2.04493	21.2893	5.52349	2.02983	4.82684
CCG26682	8.8986	22.2187	164.698	20.9052	27.4661	72.9991	43.5152	189.435	44.9596	23.896	33.1602	94.2191	112.481	41.9719	72.3913	43.0363	36.5571	14.6933	114.569	15.0403	32.5473	9.08891	42.8528	81.4665	16.0486	116.825	10.9495	33.759	77.2306	105.481	25.5926	85.6871	139.117	101.934	68.9152	29.7523	123.103	23.3034	18.0895	92.8847	20.7055	62.6759	14.2451	56.6636	64.294	31.8372	73.2497	112.622	185.686
CCG26683	0	0	0	0	0	4.48438	0	25.5766	0	0	0	0	0	0	3.49606	4.64246	0	0	21.2179	0	0	0	0	17.9461	0	0	0	0	0	14.6837	0	0	13.5622	0	0	0	0	0	0	4.9128	0	0	0	0	0	0	0	0	0
CCG26684	86.6011	33.0125	84.4446	59.9149	52.9393	160.273	78.6982	152.171	74.5151	43.005	81.2945	141.499	114.401	106.588	113.309	196.28	87.5935	35.8034	95.8089	16.8461	81.1318	21.1458	64.9848	150.858	42.126	210.833	21.7752	66.2659	103.274	234.486	62.0446	307.94	196.477	75.8254	122.296	96.6624	131.474	69.8024	36.4338	130.834	38.0087	115.626	54.2639	124.041	97.4386	50.8923	72.8926	192.177	91.3858
CCG26685	0	0	0	0	0	0	0	0	0	0	0	0	0	0	0	0	0	0	0	0	0	0	0	0	0	0	0	0	0	0	0	0	0	0	0	0	0	0	0	0	0	0	0	0	0	0	0	0	0
CCG26686	10.3741	2.03713	10.5395	14.6628	1.4849	5.15136	1.95625	4.47097	1.74585	3.74647	7.42705	4.21385	1.83274	2.1342	2.18263	2.89834	3.39813	2.45723	14.3063	1.20926	2.27515	1.39022	1.43457	7.61869	1.39785	10.0103	1.32053	7.24538	1.51861	13.9341	4.04134	8.06053	8.8057	2.81678	8.62346	4.42336	6.04856	7.46951	2.45096	3.43517	0.69812	1.80486	2.32929	1.64516	7.23704	3.44243	7.33038	2.26374	6.29145
CCG26687	22.3816	24.8537	22.9794	13.1912	26.9421	7.41521	32.511	11.6554	29.0143	20.5101	23.739	7.32342	7.00741	35.6074	5.23472	7.49526	28.5838	22.9007	26.2448	18.9146	27.4526	27.1814	29.7936	20.5622	24.4881	14.7407	31.3268	24.3944	4.96179	15.6771	25.4355	13.2207	18.0997	11.4397	23.0095	13.9424	22.3619	16.9325	25.7403	7.29207	22.7492	27.0805	36.9336	33.1093	21.0224	40.9218	16.2887	8.65534	22.0671
CCG26688	10.1791	20.6953	244.695	10.2768	22.2087	9.11191	27.4872	6.60885	23.4019	18.0612	11.7703	8.80838	9.48184	30.615	7.18584	11.6142	25.4651	18.6357	49.3434	15.3562	20.3312	19.1254	18.892	11.5929	16.6991	13.8698	14.906	11.0894	8.33283	16.3839	20.2294	13.9796	13.9379	6.90293	16.2234	10.3075	17.0688	12.9068	17.2913	6.00099	20.1932	26.9753	23.5216	25.5341	22.8539	22.6669	10.343	9.5113	66.1748
CCG26689	0	0	0	0	0	0	0	0	0	0	0	0	0	0	0	0	0	0	0	0	0	0	0	0	0	0	0	0	0	0	0	0	0	0	0	0	0	0	0	0	0	0	0	0	0	0	0	0	0
CCG26800	63.2796	26.0072	88.6306	59.1006	22.8127	29.6839	47.0918	29.7142	41.7909	15.7067	34.4125	35.0791	27.7601	38.0987	27.0146	48.7922	20.8333	23.5943	68.7919	10.4665	30.9447	19.1773	29.2307	70.7906	21.4754	55.7612	10.3581	47.9632	26.288	61.0953	17.8018	78.3053	46.7189	38.8156	66.9551	59.821	72.579	62.1912	27.2749	27.3432	22.6591	34.0638	49.5123	31.6825	65.4351	31.8436	43.6195	44.2483	84.1567
CCG26801	99.0814	42.0198	80.7609	63.5035	49.9779	57.9117	84.875	86.0269	78.3607	30.5117	66.23	69.9016	69.8186	68.6934	52.2651	78.5827	47.9862	44.4213	65.6387	23.4947	57.0711	32.6972	54.4173	44.6493	39.2885	87.5425	20.6411	81.6603	54.9875	114.204	53.6394	112.942	86.7306	53.8393	69.3598	74.8978	65.0645	84.8264	55.2411	54.4116	47.4223	56.0716	79.5031	61.4282	48.9336	60.4964	50.2786	71.5622	80.3771
CCG26802	254.374	206.36	360.752	276.388	214.183	219.801	440.842	206.695	317.215	167.615	251.773	219.826	223.664	380.169	224.87	259.748	294.371	175.059	435.137	112.701	277.259	168.351	243.091	338.958	198.739	300.565	145.04	220.02	263.567	251.234	203.655	391.301	305.988	258.507	381.145	192.539	341.572	223.885	229.657	246.428	242.944	352.253	392.496	400.077	379.864	248.91	263.867	257.602	351.033
CCG26803	886.303	323.568	546.436	943.057	399.465	974.093	577.157	1070.47	435.14	249.367	864.064	940.973	932.9	590.866	937.129	1068.61	463.752	308.43	597.272	171.111	393.451	240.821	438.271	477.488	341.509	721.998	221.319	573.873	1029.26	1032.11	333.961	1234.01	959.607	788.563	541.918	663.554	503.441	786.427	304.31	950.657	379.76	483.314	707.811	558.699	576.011	407.57	1063.83	1176.06	503.938
CCG26804	269.056	122.77	416.327	150.744	149.984	184.382	223.707	244.043	160.98	89.7497	300.865	208.241	203.723	202.791	167.212	230.287	202.608	119.211	510.287	76.5212	152.785	131.54	137.753	244.699	152.311	271.966	81.5731	222.618	194.878	193.475	127.345	314.136	227.379	216.037	344.227	175.457	361.872	249.153	144.334	248.43	121.591	168.959	241.284	214.951	335.834	146.676	254.125	261.758	511.523
CCG27065	262.013	125.648	572.497	116.988	227.694	866.752	545.688	1767.3	152.362	194.571	278.008	861.838	913.225	396.123	799.504	1183.33	327.003	132.877	751.217	98.4115	261.724	180.129	220.182	495.249	124.537	1045.84	115.951	320.857	724.177	1418.26	124.88	671.803	634.661	708.657	545.355	225.634	642.976	209.35	238.456	771.418	148.016	293.765	403.186	246.631	763.88	190.945	870.168	996.119	654.097
CCG27066	313.484	149.81	445.146	198.892	220.259	389.854	369.652	552.226	181.068	198.747	301.239	357.494	375.968	349.226	345.721	576.766	261.074	179.247	515.744	82.0726	204.203	137.459	240.999	385.887	187.154	495.853	108.342	244.684	339.312	621.353	201.82	876.95	542.487	279.55	389.769	216.529	539.562	281.008	207.672	398.909	175.254	256.417	233.754	243.045	524.15	195.214	409.98	508.885	479.227
CCG27067	385.962	223.986	514.186	202.013	309.113	391.054	562.451	625.748	214.074	368.797	446.533	387.561	406.888	554.018	380.705	625.49	415.615	275.62	609.707	116.208	359.8	193.024	404.03	420.046	281.572	604.569	163.571	384.535	381.456	594.356	305.145	646.971	545.897	348.767	426.062	276.526	554.493	311.077	329.048	412.643	286.65	427.729	323.707	380.254	623.212	287.205	500.12	532.272	531.789
CCG27068	133.937	57.5673	300.91	115.539	84.3999	223.18	130.487	319.536	62.3314	81.324	164.571	209.422	233.633	141.358	216.83	347.584	125.25	55.9674	446.274	25.5485	96.1939	50.2543	129.462	242.184	70.3307	263.828	45.3807	136.097	222.018	310.458	74.678	411.913	294.249	285.754	267.34	132.922	370.871	126.776	71.4779	245.88	62.3584	163.433	112.324	152.583	437.133	92.0013	305.48	287.15	373.221
CCG27069	46.0605	11.6999	200.014	20.4795	30.7347	164.969	38.0286	184.487	39.6764	27.2457	64.3388	142.223	239.056	40.3935	175.822	217.782	44.9892	15.0061	210.848	9.35788	34.1217	7.25861	43.0237	196.302	16.5257	195.466	9.97275	47.7219	225.465	223.146	29.9283	428.213	231.112	119.452	174.707	52.7514	202.505	28.1899	24.745	165.676	14.58	79.9502	17.8592	57.6734	251.392	27.4417	90.8338	184.945	399.304
[truncated: 559 more rows]
[truncated: 1,291 more columns]
