# Supplementary material for: LSTrAP-Crowd: prediction of novel components of bacterial ribosomes with crowd-sourced analysis of RNA sequencing data
Source: BMC Biol. 2020 Sep 3;18:114. doi: 10.1186/s12915-020-00846-9 (PMC7470450; doi:10.1186/s12915-020-00846-9)
Supplement: Supplementary file 19 — Additional file 19 : Table S18. Vibrio cholerae expression matrix. Genes are found in rows, while samples are found in columns. [file 12915_2020_846_MOESM19_ESM.txt]

geneID	SRR3586863	SRR5519749	SRR3586871	SRR3586886	SRR7298334	SRR3371164	SRR5519752	SRR8284473	SRR3274037	SRR1636723	SRR5938201	SRR7298350	SRR3371169	SRR7178737	SRR2319530	SRR7178734	SRR6334015	SRR2302171	SRR8447501	SRR2319532	SRR7298327	SRR6334020	SRR6334024	SRR2302170	SRR7298331	SRR7178730	SRR2302174	SRR3274038	SRR7298341	SRR7298338	SRR3274040	SRR2302175	SRR9853384	SRR7178729	SRR3274036	SRR7298340	SRR7298346	SRR3274039	SRR8284471	SRR2648179	SRR3331923	SRR9853386	SRR3371163	SRR6334023	SRR7178739	SRR7178742	SRR7178733	SRR2302173	SRR1636728
KNA47280	0	0	0	0	0	0	0	0	0	0	0	0	0	0	0	0	0	0	0	0	0	0	0	0	0	0	0	0	0	0	0	0	0	0	0	0	0	0	0	41.1032	0	0	0	0	0	0	0	0	0
KNA47281	0	0	0	0	0	0	0	0	0	0	0	0	0	0	0	0	0	0	0	0	0	0	0	0	0	0	0	0	0	0	0	0	0	0	0	0	0	0	0	0	0	0	0	0	0	0	0	0	0
KNA47282	0	0	0	0	0	0	0	0	0	0	0	0	0	0	0	0	0	0	0	0	0	0	0	0	0	0	0	0	0	0	0	0	0	0	0	0	0	0	0	0	0	0	0	0	0	0	0	0	0
KNA47283	0	0	0	0	0	0	0	0	0	0	0	0	0	0	0	0	0	0	0	0	0	0	0	0	0	0	0	0	0	0	0	0	0	0	0	0	0	0	0	0	0	0	0	0	0	0	0	0	0
KNA44047	23.3099	5.09002	23.047	21.198	6.46947	33.8707	5.85846	12.0393	48.4052	1.48656	0	17.9531	26.2981	39.7576	14.0632	37.8007	24.2232	11.8233	17.9937	13.4502	5.03808	10.0771	16.0732	0	10.6726	34.315	2.42561	25.7079	7.75695	14.0151	28.0206	2.18667	4.36228	35.9475	26.8173	6.00744	15.7476	19.7215	9.48442	0	11.5391	4.39719	23.3298	10.302	38.9915	40.6768	28.3134	4.48114	19.7314
KNA49647	0	0	0	0	0	0	0	0	0	0	0	0	0	0	0	0	0	0	0	0	0	0	0	0	0	0	0	0	0	0	0	0	0	0	0	0	0	0	0	0	0	0	0	0	0	0	0	0	0
KNA49648	56.8366	6.18641	65.6569	48.8236	93.46	16.0217	7.77405	103.491	8.8651	20.3792	81.3033	42.4207	18.691	13.9558	52.3506	7.60372	13.8545	6.71744	25.0856	47.2162	95.8113	10.4302	12.2409	51.9599	90.8837	6.23105	17.0248	7.88137	89.3875	79.1313	6.31504	9.36245	11.5636	9.21174	8.35887	92.6955	100.166	6.90162	64.022	12.5249	14.2996	9.31064	13.4958	12.0174	10.7623	14.5287	5.7748	17.4387	61.2786
KNA49649	35.3768	6.43191	60.8839	46.1028	141.956	21.6008	8.89241	94.5884	18.5962	36.9003	63.593	58.9286	28.7373	32.0498	67.4514	11.5076	17.6624	12.3719	34.425	56.1241	150.616	10.9118	16.2276	80.2399	133.167	24.4154	55.2237	13.781	160.789	145.779	14.5821	37.2448	16.4914	20.5078	11.2601	174.227	170.301	10.3119	73.722	20.9653	21.0916	13.708	22.7795	10.3612	36.711	43.9344	17.916	30.6612	220.892
KNA49650	65.0454	25.588	64.8985	65.9558	61.0687	41.708	26.2187	71.8383	57.6919	37.1273	92.6955	40.1539	38.9328	38.9572	25.9766	37.665	147.756	66.5142	45.2477	28.5989	62.4992	103.817	106.065	27.7542	65.235	37.0131	37.1839	63.5362	62.5905	58.5958	64.513	26.9996	29.4624	40.0164	60.9874	62.5158	58.3808	57.8057	71.0631	24.7274	147.792	19.9826	38.6835	93.9915	49.6511	65.2091	35.3104	45.7781	67.3092
KNA49651	53.5761	76.6964	49.3623	50.0069	8.75981	33.4462	80.8038	230.132	28.4019	16.7691	70.8262	17.0095	18.0951	59.4641	23.3691	12.2921	181.146	19.2033	13.7055	22.9895	8.34014	61.638	137.209	13.4165	8.88096	20.2779	10.3416	55.6799	9.94462	9.52016	25.0982	12.186	18.9041	21.9675	21.1087	8.73518	9.13555	22.5111	270.486	48.4261	33.8492	27.5337	24.6602	77.9098	63.8964	44.1128	31.6722	23.4194	23.9379
KNA49652	5.89248	575.693	3.13868	4.89265	1.76866	1.97826	965.021	25.122	1.21307	1.48884	4.72691	3.02163	1.85389	2.15479	1.36935	1.27238	6.68717	2.97239	3.45615	1.69903	2.76011	4.74044	6.03	1.73481	2.95874	0.903122	2.33316	2.24566	2.41457	2.08866	2.04963	1.74983	2.02382	1.50869	1.26165	2.03032	2.79292	1.5883	134.501	3.96637	24.2332	2.94332	1.37889	3.97738	2.32632	1.99519	1.22553	2.83116	3.42751
KNA49653	2.80443	1597.47	2.37974	3.07125	0.696283	1.39764	2245.08	2.56478	1.51101	0.470347	2.66133	1.35651	0.99397	1.04379	0.852838	0.948081	5.27653	3.02255	1.77815	0.782118	0.896873	3.10143	2.83024	0.879844	1.11375	1.02711	1.42554	1.49435	1.51034	1.15646	1.47822	0.696527	1.05753	1.27387	1.32449	0.84478	1.12107	1.31816	13.05	5.20706	15.1282	1.0377	1.24966	4.44362	1.97131	1.8153	1.1301	1.52211	0.730892
KNA49654	101.597	13.6881	88.3756	94.3014	16.8437	38.9177	12.0836	27.2819	33.5678	5.37615	114.254	110.381	33.6903	69.0088	47.1763	33.712	31.4474	163.677	104.34	51.898	14.2253	12.6212	16.7379	6.33083	15.8324	57.1509	7.85517	67.4721	20.7759	26.0287	81.3867	5.22975	4.50749	55.4332	21.2894	20.04	33.603	50.7541	26.2175	5.87294	62.5715	7.06018	29.4745	12.6001	76.1317	81.0299	123.482	30.5302	102.77
KNA49655	2.58909	1.65771	1.93495	2.41747	6.14671	3.27858	0.716868	1.72983	0.961509	7.47391	3.78376	1.32356	0.881663	1.89771	2.79098	1.25195	10.231	7.48372	3.91346	1.92384	5.50838	7.15116	8.19346	9.2537	2.47729	1.96077	18.7686	2.15868	6.31568	2.74468	1.18872	10.2982	5.46269	2.06551	0.807702	6.00535	1.56264	1.12283	2.57406	4.19178	13.1531	2.37961	2.04926	7.12109	1.30157	2.72798	1.57521	15.6063	1.01877
KNA49656	8.50573	3.71401	6.31872	5.96568	118.126	3.11037	3.57532	5.12252	2.99716	44.0399	10.3491	3.63456	3.04272	4.97881	3.14162	2.62878	11.3029	91.0431	6.20105	2.79854	131.213	9.66579	12.3858	89.4602	47.3104	3.22577	339.435	2.65614	121.521	33.4753	3.05696	164.382	150.228	3.67106	2.45777	153.273	30.2405	2.78409	4.74735	10.9794	30.9128	23.1617	3.14067	10.1449	6.87468	9.5202	3.39619	174.938	7.67449
KNA49657	196.808	14.0632	152.088	169.819	43.9122	69.2866	14.7645	62.5684	50.9222	32.8695	210.213	62.0857	62.9992	57.2872	42.3363	38.6776	137.093	99.5261	117.14	36.906	41.6557	114.261	105.135	83.8454	38.1352	52.636	70.6426	45.8637	52.5712	41.993	41.4107	49.398	51.356	57.702	49.4305	55.1559	41.6857	44.6893	46.5016	31.5185	43.4914	59.6356	61.7415	116.022	53.8693	49.9732	48.8496	71.1635	88.7258
KNA49658	13.5623	3.42648	13.5441	11.6116	7.80509	12.9836	3.64368	7.69037	8.26623	5.59825	20.0465	12.5321	11.933	3.81966	6.74618	4.45438	12.8814	18.0554	19.4138	4.8501	6.29058	10.0541	11.4294	14.3937	6.44684	5.31526	8.78367	5.95955	7.37742	5.68653	7.05705	6.55612	14.4381	5.56973	7.31927	7.32571	6.93646	5.76932	7.32668	3.69302	16.8091	12.9487	10.2076	11.4014	5.20427	5.83564	4.06727	7.26662	15.3274
KNA49659	8.74497	1.3568	10.2333	8.90395	5.86606	11.8467	1.94979	9.06134	16.3968	5.94388	16.1433	9.71407	9.89656	5.16152	4.92017	8.03996	7.45036	8.54398	10.6441	4.3605	5.4899	9.34051	6.70619	6.40173	4.49195	8.04188	9.54256	6.52369	7.46108	4.54232	9.87914	7.38753	25.5492	7.72054	9.76376	8.18468	8.26423	7.4035	8.16797	8.62122	28.3928	11.6331	13.1602	7.5658	5.08073	8.06495	3.92735	5.64112	6.15763
KNA49660	3.73997	0.937878	4.15266	3.92858	3.02197	4.98304	0.973393	2.93188	5.03976	2.95473	5.14417	4.47931	4.07543	2.30266	1.88141	1.80846	6.97988	4.87666	5.84147	1.72298	3.21663	4.62221	4.73422	2.70563	2.69101	2.75143	2.67704	2.98694	4.0805	2.90747	2.95345	2.32904	3.13758	3.17209	2.8335	3.57197	2.78394	2.74255	2.3425	4.23856	19.3618	2.26462	4.05544	5.40041	2.09949	2.84408	2.07063	1.5913	4.41489
KNA49661	31.1868	10.8354	25.5709	23.7927	16.0773	18.1796	11.2028	26.8601	13.6524	73.7198	34.6492	33.0578	15.7615	10.1695	9.5624	10.0572	32.0314	37.7887	47.0199	10.4823	17.8942	24.9648	27.936	46.4614	20.2319	13.3613	51.1704	13.1291	22.0015	32.7111	14.5908	46.1518	46.1804	15.817	11.054	26.298	32.9809	12.9569	31.1326	31.582	60.0034	38.7207	14.8466	22.0516	15.3915	16.5468	11.2708	46.5015	49.4092
KNA49662	0	0	0	0	0	0	0	0	0	0	0	0	0	0	0	0	0	0	0	0	0	0	0	0	0	0	0	0	0	0	0	0	0	0	0	0	0	0	0	37.8617	0	0	0	0	0	0	0	0	0
KNA49663	314.138	1136.04	275.62	250.352	1252.87	155.372	1256.84	574.94	151.059	1328.56	471.599	214.409	149.596	402.558	78.0604	200.405	41.5718	130.057	83.5257	63.9421	1134.8	52.7258	57.8465	492.078	1008.39	243.244	421.468	152.158	1069.77	751.259	124.338	569.954	734.576	269.927	163.554	974.393	667.669	121.237	575.598	585.058	42.8596	237.066	106.673	90.2783	456.457	401.75	258.695	236.317	149.385
KNA49664	139.587	345.837	141.294	119.32	341.616	53.1162	389.049	227.057	43.588	626.494	200.317	108.07	50.9445	127.169	70.1708	59.8182	74.7497	77.3612	61.4657	57.0024	328.309	65.3422	132.614	258.141	284.015	87.0353	172.109	47.7979	372.604	297	38.5076	201.713	389.399	89.9673	46.5321	383.499	275.875	36.3177	239.556	621.772	36.8904	255.535	46.8012	92.35	143.804	150.123	88.3753	121.749	171.44
KNA49665	46.1638	93.3971	44.6798	39.2853	19.567	27.1534	97.9306	85.9457	19.5761	303.552	60.9659	57.181	28.1078	24.1433	25.8709	17.625	94.2649	65.7282	45.526	21.5333	20.9399	49.9684	107.753	95.0651	20.598	28.1717	143.078	21.4842	22.8318	18.627	15.7018	88.3354	169.903	23.7312	16.2039	24.0675	25.0768	14.8314	81.6913	108.877	36.5768	129.329	23.0083	63.7397	30.3885	31.5812	19.0548	79.479	126.07
KNA49666	485.43	485.528	433.586	406.554	302.705	68.2204	514.32	239.724	41.9477	633.062	572.777	250.747	68.8142	51.8806	51.4384	37.6659	416.248	228.44	361.157	58.108	279.124	302.204	264.12	287.262	276.25	66.9495	390.287	47.8623	294.234	288.584	38.5897	281.204	580.839	70.7641	38.8579	307.779	328.11	36.8947	233.35	410.146	21.4859	592.578	53.0232	361.534	51.6369	72.1452	41.6143	360.924	201.164
KNA49667	201.414	672.845	178.186	144.374	276.196	80.7424	701.678	177.93	67.6552	422.858	126.62	147.845	71.4976	98.261	42.0042	43.8074	584.825	371.371	187.455	46.6682	131.183	386.703	407.348	371.837	272.954	112.558	453.716	64.6341	283.361	170.434	63.2339	366.398	425.935	94.1054	39.7829	275.636	256.877	42.1066	195.247	311.847	16.9675	503.901	54.2526	446.241	113.792	129.399	69.7307	457.967	131.72
KNA49668	166.582	159.694	144.395	129.36	320.498	83.8715	152.899	330.784	103.096	235.155	242.188	91.9957	59.6184	128.656	62.2824	49.7771	182.479	174.688	140.468	49.3412	308.762	98.7438	149.793	153.484	308.148	104.767	179.309	92.9876	292.343	271.863	104.016	169.881	171.695	97.1748	43.302	251.149	298.124	42.9266	372.805	297.095	50.7903	360.586	70.3347	152.337	143.182	148.519	91.3453	185.818	147.935
KNA49669	386.457	2.09307	728.931	801.285	3.03847	255.993	2.64871	5.14995	183.108	3.13687	794.213	243.412	313.641	366.526	255.91	436.37	10.4851	13.1956	1046.88	354.186	3.83188	10.0199	9.0143	2.32642	4.42514	494.423	3.8751	255.315	5.15851	11.6733	214.804	3.23513	3.04243	585.022	209.332	5.00805	35.2029	226.86	4.51589	6.87116	262.557	3.33012	272.934	11.6827	244.809	298.631	331.477	9.98869	422.999
KNA49670	35.2063	3.45437	69.5823	81.1049	3.5954	52.1209	4.0632	9.22792	32.2104	6.12041	80.3926	13.659	57.1115	54.6245	33.7752	63.192	29.7275	7.57787	47.5523	39.1271	3.38655	16.8381	15.0501	4.15088	3.74433	53.752	3.1485	50.6333	5.99809	3.63138	39.6332	2.54335	4.19193	74.6655	43.3439	5.49636	4.48639	47.3058	9.29738	10.0937	59.1681	5.05589	51.3572	19.6617	31.5826	52.3313	42.4531	4.82921	44.157
KNA49671	28.9112	0.895844	66.5289	70.4135	1.49399	55.3803	1.2256	2.88944	33.0796	1.85522	68.0026	17.8352	64.7862	62.7071	54.0693	78.0822	18.1311	3.65211	31.8385	62.2663	1.83098	10.0038	9.15756	1.61033	2.80408	92.0079	1.49619	43.872	2.57249	2.27304	40.6813	1.07319	1.36103	91.9361	39.9984	1.94374	2.57178	42.5152	2.6177	3.26064	69.9732	1.32035	58.4426	13.7752	48.1818	55.6943	68.2093	1.9303	98.4993
KNA49672	48.8741	3.98653	52.84	49.3787	8.83449	31.352	4.23273	17.108	26.3382	5.40005	71.1629	54.4533	29.3196	17.6618	18.0814	18.8961	12.0272	23.3334	45.2895	19.1119	7.42172	8.9815	11.389	4.21307	10.5754	26.8069	2.71819	24.2171	12.0856	13.5435	20.7405	1.96542	2.62066	25.3382	19.9448	10.7592	16.4732	22.0287	16.4713	6.30788	28.846	3.33695	26.801	9.00052	23.1194	29.7459	21.9615	7.15493	49.0248
KNA49673	184.435	130.603	194.877	185.599	47.5854	112.201	132.049	89.236	82.815	225.669	238.335	74.8334	110.972	71.8076	67.7329	65.0625	198.425	139.236	91.6767	72.3695	49.1592	206.228	178.976	148.417	47.6482	75.772	126.597	76.8623	56.7877	49.7456	84.816	92.7658	119.502	106.759	70.7198	59.5391	58.8591	74.3415	90.3547	128.13	115.142	129.749	109.529	195.038	76.7884	99.1487	64.5281	150.968	282.244
KNA49674	291.219	391.31	320.652	306	75.8176	226.582	392.553	203.219	209.39	417.627	408.524	146.304	204.845	252.618	91.5434	244.148	514.497	445.006	194.888	99.3229	82.35	542.928	497.019	425.583	72.3012	332.631	378.674	200.308	85.5068	91.2756	198.627	291.762	316.519	425.523	145.541	95.3001	96.6314	168.549	213.896	183.585	821.692	321.481	179.022	485.965	297.321	434.94	294.286	461.284	600.169
KNA49675	2598.9	286.135	2561.74	2581.12	2384.96	1184.23	329.162	4265.08	694.442	1099.61	4376.96	1559.49	994.99	513.089	1338.04	318.583	679.93	1627.74	1364.91	1143.98	2064.85	547.012	643.465	1172.38	2527.88	458.073	911.075	731.712	1977.99	1881.08	818.064	1062.51	990.241	604.53	555.721	1801.82	1913.65	557.697	3708.56	1929.43	487.528	943.399	940.95	767.392	521.169	698.18	419.116	1080.55	2043.47
KNA49676	816.63	395.837	1018.5	865.749	399.405	397.131	400.308	660.633	618.631	630.083	1366.42	244.222	336.966	612.655	259.494	576.324	538.631	423.752	317.489	234.592	416.569	950.811	852.831	559.03	382.761	603.46	353.96	421.009	472.587	490.691	400.618	372.525	602.984	742.954	288.799	476.211	499.531	223.272	680.46	505.804	48.0706	446.592	347.12	1071.46	872.454	615.252	621.827	375.27	860.54
KNA49677	32.8925	11.0006	34.102	32.9963	29.3399	62.0024	9.68729	36.5247	83.0306	10.6788	54.045	18.1367	54.4802	53.9791	70.5295	80.6253	23.3499	34.7133	27.3863	74.1625	29.342	52.4274	26.8427	10.0889	34.7916	79.1403	10.8597	60.9327	26.3935	32.0121	76.8041	9.06793	15.2613	96.472	63.4838	25.3601	28.0453	58.3772	38.1228	12.7845	142.829	22.3356	58.908	33.1595	58.3016	53.5217	74.3124	28.3185	30.73
KNA49678	46.6215	21.164	39.2866	37.2217	22.4158	31.7504	23.5747	32.7133	30.1542	72.1344	49.478	44.7059	34.5902	19.447	41.1361	22.9034	50.7786	49.5027	48.6036	45.2066	23.747	83.3232	51.2579	42.9214	22.2447	24.5534	55.6643	24.3786	25.9452	25.5297	23.4274	41.7293	71.4581	29.9821	26.8444	30.5188	29.3464	23.0632	31.1058	29.8729	161.239	71.5583	28.7966	66.467	17.7398	21.3697	21.4234	51.9397	62.3727
KNA49679	93.4802	85.2566	89.4938	79.4906	54.5517	89.4171	82.6828	101.898	62.074	196.338	73.5614	95.6504	50.1229	29.4399	33.4668	36.5923	104.759	175.549	68.63	35.0358	69.5646	129.17	140.464	200.408	52.1328	40.9354	180.734	52.8764	65.0603	65.2356	47.3055	155.059	107.467	49.8611	49.8095	80.2174	61.4829	43.375	81.6011	84.0349	42.2464	113.769	74.6397	117.827	43.8954	65.6004	49.9363	168.009	75.5874
KNA49680	110.852	69.1428	121.027	120.433	130.144	54.1439	77.4617	71.0991	53.0727	128.435	139.513	75.0028	40.7705	46.4266	25.2406	59.1488	58.6981	185.614	74.4449	28.9774	132.013	111.466	88.3646	198.804	128.952	60.6222	154.772	48.5753	142.881	132.669	45.4851	149.626	103.916	60.3106	40.5888	146.296	134.984	38.8669	75.014	82.5717	267.203	122.443	37.3849	93.3736	58.0429	76.7864	61.6001	183.965	129.623
KNA50219	68.5204	64.5976	48.8946	61.67	100.898	22.2391	62.9328	113.299	20.9663	127.715	86.8107	74.1457	19.3314	27.046	6.27643	20.3239	75.8322	95.4729	54.3443	6.65181	102.542	62.4018	81.2361	76.9326	86.9075	22.5589	81.2541	29.2706	111.605	105.756	27.8183	82.1085	101.047	25.0278	16.5907	126.212	111.518	24.0166	121.669	62.5985	58.6301	79.7091	19.5282	58.2231	37.5024	38.909	35.4017	88.0234	51.5484
KNA50220	41.7764	20.5523	42.1136	38.847	124.862	19.3349	21.232	19.6241	16.3259	23.5391	55.0364	50.877	17.0493	23.3124	13.3952	17.7104	35.3722	34.8999	39.892	13.4708	149.891	28.0618	32.5302	25.0762	141.004	20.5896	20.4603	18.9428	140.953	120.032	16.9576	16.2058	16.5682	21.2059	13.2064	146.953	112.103	15.6427	18.5371	56.0303	48.2509	26.9967	14.5886	32.4649	26.8427	31.4087	21.0084	37.6924	51.8544
KNA50221	45.1464	71.449	37.716	33.3581	267.052	28.7205	66.5178	42.954	24.335	20.6489	47.4217	27.2949	24.3074	62.2238	9.69534	27.7856	52.6211	111.274	22.3556	11.7325	278.431	156.863	152.327	34.9643	240.843	35.9667	18.1107	22.4088	268.193	224.641	18.1235	12.7879	10.8436	41.8343	13.0492	276.471	253.974	14.8928	41.6787	21.5276	71.3175	19.5042	20.5257	93.5809	54.8013	41.0647	29.8528	140.27	42.0751
KNA50222	141.225	11.6877	264.956	251.497	31.7784	155.782	13.25	30.0814	97.8339	21.9142	336.294	185.077	164.664	134.918	209.493	111.844	42.5503	128.409	213.535	265.838	32.8289	35.4657	64.8779	15.818	36.9917	138.888	17.9459	112.747	37.4265	42.7347	100.325	9.96531	17.6067	122.654	93.5983	42.3024	50.646	102.146	26.1337	30.4332	118.376	27.439	152.04	34.5271	114.356	139.933	101.164	45.2157	501.253
KNA50223	44.8229	19.4362	45.0346	43.0609	15.48	21.4472	16.4047	41.2477	21.1616	20.6732	63.8675	24.5304	20.539	19.7473	11.8275	15.6658	56.823	38.4816	27.8146	14.0394	14.5362	52.1973	54.5776	19.9553	16.8731	26.498	19.0541	20.0967	16.3804	16.9171	20.0985	14.8855	13.5148	29.2847	14.5538	15.0998	16.1511	17.0133	40.12	15.5608	97.6231	18.244	18.7088	52.2944	22.1825	38.0416	21.0038	24.0037	48.6462
KNA50224	79.0678	49.0351	80.256	75.738	23.8978	58.2618	45.8276	33.5983	66.898	70.7297	87.3746	46.044	53.2494	72.1589	38.4092	51.1927	73.5351	82.7414	65.4377	38.6659	23.5765	80.2276	81.1407	47.3084	22.412	59.0243	71.9487	49.5475	26.7053	29.5847	48.5203	50.662	41.4903	84.3599	54.5116	30.4586	32.5426	43.4158	37.4262	52.2456	552.699	62.1301	49.061	67.6773	72.2889	69.5008	60.6152	71.6014	96.1478
KNA50225	282.146	288.731	242.075	265.834	178.331	215.011	356.547	345.074	80.8594	462.087	369.91	320.428	191.062	275.396	70.2758	74.0303	155.062	763.748	301.048	65.2054	191.258	86.1656	185.407	331.657	194.573	278.4	715.781	74.9138	196.572	257.328	67.0711	588.056	460.939	299.723	52.6017	228.569	267.826	53.1427	332.818	272.177	106.765	255.202	203.427	106.594	302.626	367.522	107.247	712.221	401.836
KNA50226	12.2676	2.37382	10.539	11.8458	4.74845	114.514	3.69557	8.05058	16.5224	5.06963	15.0597	5.88904	36.1174	8.66201	5.99497	831.516	9.13463	9.46633	41.8901	4.54561	4.15375	7.5501	7.4553	2.69414	5.53402	239.364	3.99343	17.0829	6.04302	8.8433	20.0438	3.575	2.37469	206.656	11.7727	5.05858	13.8456	18.5271	7.04952	3.50151	57.1781	3.38251	112.905	7.64798	9.3192	16.5599	22.0775	4.60106	28.448
KNA50227	339.962	190.611	357.422	340.723	397.996	341.592	242.392	132.047	246.36	274.693	146.593	193.859	288.436	454.756	283.941	294.649	215.113	412.174	233.967	268.431	373.416	262.075	484.152	447.408	391.719	428.774	337.425	273.483	360.46	331.314	222.321	362.012	463.755	462.949	203.536	351.411	331.149	213.43	121.219	322.737	52.2502	496.087	278.348	406.164	443.657	350.933	369.74	360.595	249.479
KNA50228	106.726	45.2448	105.896	102.982	37.94	55.6578	39.3295	72.3293	52.874	60.8777	168.575	67.5172	53.7121	44.403	36.0152	34.6774	50.1697	54.7963	72.6991	34.2726	31.6569	33.6308	46.2566	35.5635	40.7214	44.3807	29.7132	50.6301	38.1074	34.9255	59.8133	23.7106	32.4832	56.1287	35.5328	38.8603	42.1195	50.2618	68.5475	35.0003	70.1082	31.3729	49.8335	33.3581	47.8791	62.8279	47.1424	36.3266	159.273
KNA50229	140.612	45.9886	149.05	145.738	64.3072	75.7627	43.6627	97.3921	70.2482	84.2657	232.684	77.4328	67.0884	50.1013	34.5322	51.2625	52.6687	79.4033	89.3721	36.9796	47.3627	53.9876	74.3628	43.3127	66.2061	64.077	36.5859	70.603	62.5386	56.6017	70.842	31.1165	52.1599	69.4021	58.1202	61.3117	65.2904	68.948	75.8066	45.3023	53.9112	38.468	63.8313	43.2044	56.2666	66.5643	59.5839	48.7565	130.157
KNA50230	150.906	65.8775	182.498	172.286	57.5964	107.858	63.662	111.334	94.1796	94.6274	227.378	86.3615	99.0389	58.0193	71.9706	65.8947	57.0847	92.0849	110.731	72.9876	53.282	77.9669	76.4577	51.4544	59.8562	89.4483	49.6618	96.5618	75.0826	64.9596	88.307	38.5274	58.8549	88.8229	82.1711	74.7466	73.4151	92.0548	111.431	79.3422	61.0654	53.6985	95.1191	55.1835	70.2306	93.6411	89.8088	60.5115	156.546
KNA50231	439.548	105.094	449.513	453.7	65.9781	271.972	118.307	169.432	226.688	134.587	579.652	186.466	239.296	78.6783	97.3638	150.761	136.446	180.072	222.635	116.932	60.8561	223.449	230.405	103.666	63.8183	177.017	96.9289	201.679	84.1234	69.9702	184.695	76.624	116.748	156.218	203.895	81.9978	81.7692	175.032	152.309	87.6449	143.706	102.264	259.834	149.142	102.599	127.471	137.273	128.347	434.682
KNA50232	182.748	91.3695	207.192	211.5	75.7893	186.859	89.9373	117.901	180.902	101.017	297.379	149.216	177.082	95.6569	62.3355	179.582	79.5361	147.783	183.278	67.6983	65.5393	122.388	117.337	87.9127	78.136	204.807	77.7117	168.96	94.6689	88.5177	157.055	54.6881	93.2407	169.086	169.691	99.9718	104.45	164.113	113.141	71.7794	88.7289	83.0981	175.275	64.5968	142.989	166.642	178.824	110.67	195.065
KNA50233	186.494	52.2613	187.456	196.985	39.7583	173.18	51.0559	119.529	166.673	75.4267	337.965	75.5912	152.366	78.7474	53.4935	139.803	62.877	77.6285	110.677	49.5655	37.0498	92.8744	71.8646	50.2261	44.3103	160.302	40.3309	155.021	57.2992	49.6389	146.09	32.3064	42.9461	137.626	172.814	60.5876	57.7477	152.954	106.242	77.8423	93.2047	42.4885	167.493	57.8275	120.451	161.483	139.827	43.0895	190.822
KNA50234	168.743	59.9008	195.814	190.212	67.5597	168.344	52.7978	104.733	188.372	109.443	277.677	84.4133	141.042	102.836	54.6133	164.692	74.1852	100.662	127.93	47.0724	63.6546	133.575	135.347	73.671	70.1464	174.291	51.7961	184.057	72.2243	74.5328	178.267	44.4385	50.4309	188.931	151.579	74.5846	80.8116	148.495	105.774	88.5147	43.5658	60.3854	166.345	85.8458	147.035	130.009	152.46	68.322	185.95
KNA50235	103.392	60.9771	134.961	134.664	46.4176	136.426	63.1514	103.831	132.708	81.3329	160.129	96.6705	145.007	93.5755	53.141	151.687	95.9612	95.863	136.739	50.8071	41.1585	160.617	164.49	70.9374	45.6954	170.648	55.5619	116.78	60.4718	57.8553	118.981	48.246	74.1578	190.547	121.167	67.9494	66.5363	120.972	99.8315	62.34	89.2791	81.9803	150.931	96.1365	116.006	125.108	130.673	80.0468	169.154
KNA50236	126.9	41.7034	153.139	146.794	40.416	136.16	39.8321	82.4548	147.573	39.8901	180.618	57.611	125.783	86.9094	74.1986	121.205	53.5141	50.2441	75.5306	63.9219	34.8881	86.4918	89.1293	43.4786	41.306	119.293	28.9881	123.39	42.8761	44.3426	130.378	26.0313	39.5989	142.298	134.805	44.7924	44.4842	125.264	78.4292	44.2927	88.3953	39.8369	137.95	52.9849	96.5594	106.753	106.517	46.3611	113.309
KNA50237	313.634	57.8339	331.536	339.926	74.2271	311.292	51.2366	157.889	356.172	70.4725	299.062	125.87	257.713	131.34	116.962	191.829	196.194	97.0661	197.295	116.46	59.2329	176.916	194.001	59.3961	75.3085	175.023	45.0777	265.036	66.0479	74.4358	281.112	48.5514	41.5747	186.149	315.082	69.0605	81.0387	260.447	133.734	54.6761	116.936	32.2046	288.102	107.223	149.318	169.992	154.025	70.7492	211.335
KNA50238	282.994	133.549	256.63	239.075	97.6491	279.066	109.862	234.612	399.758	96.3276	382.579	168.673	247.425	267.211	108.486	304.054	179.62	179.347	243.445	99.6586	73.0117	166.671	228.602	92.8568	86.1301	285.305	87.5923	245.813	103.982	108.679	258.308	96.8538	26.6878	302.635	252.751	113.598	121.421	204.228	225.122	53.2673	95.2301	37.1029	257.531	116.325	292.463	340.879	231.869	128.955	248.108
KNA50239	2.07691	1.76611	1.64918	0.772667	9.74255	0.971957	1.71079	1023.6	2.80974	75.1002	2.46613	1.93387	1.0735	2.58791	267.746	1.60059	5.46316	0.566975	1.3342	278.751	8.19104	3.719	4.84958	0.285074	1.35131	1.27329	0.301825	3.29239	1.95743	3.3419	2.43159	0.177319	0.886843	2.40905	1.57352	1.60578	3.77359	1.044	920.124	41.0862	260.513	0.954433	1.92127	3.0347	2.40359	3.03273	1.74535	0.104325	119.827
KNA50240	407.274	88.2973	437.277	506.381	225.862	492.964	85.9544	525.301	645.584	148.817	625.757	217.482	423.085	380.102	357.873	374.804	302.554	430.646	381.078	333.39	199.346	401.781	724.765	182.322	225.987	405.936	139.644	444.383	207.228	226.694	379.719	153.05	51.5866	482.418	474.018	204.596	236.192	378.695	476.109	79.0428	201.604	66.8354	404.048	240.006	486.784	470.427	350.11	254.689	388.529
KNA50241	321.694	55.9148	298.716	338.847	43.1609	207.049	55.348	257.734	264.775	94.9724	440.389	44.4303	147.656	110.011	73.0699	103.181	65.7283	156.744	68.3797	72.5292	38.1319	128.165	199.231	71.9009	39.4048	113.317	49.7599	165.318	42.1053	47.249	131.222	54.5271	26.7003	151.446	145.549	48.3456	48.4207	103.323	199.735	36.2306	70.3544	47.621	154.383	94.3829	166.507	157.117	95.6887	85.4965	198.617
KNA50242	194.75	21.1699	213.655	212.438	20.0475	105.166	26.0537	90.8745	112.725	63.9051	282.189	33.0927	81.1093	59.4347	48.432	60.3705	68.5407	89.2694	52.1072	50.5869	17.0771	108.401	164.671	53.3105	20.7451	56.0616	34.5479	67.1704	22.1169	22.7654	71.4733	38.9814	19.0061	82.3876	78.8465	21.5949	27.2619	55.6468	90.8565	26.3269	49.3035	28.4255	88.4636	76.9637	81.2925	73.8968	45.3772	65.6008	82.7539
KNA50243	0	0.4553	0	0	0.473889	0.313211	0.472541	37.7553	0	13.8291	0.244525	0	0	0.416973	56.8957	0.229238	0.812534	0.182707	0	49.8804	0.515033	0.26632	0	0.122486	0.217729	0.205157	0	0	0.252311	0	0	0	0	0.47773	0.507063	0.25873	0	0.224284	34.7835	4.09351	22.0196	0.615128	0.225136	0.488962	1.19162	0.521221	0.346113	0	22.385
KNA50244	13.6874	5.14294	14.3713	17.5738	4.60282	27.0923	5.1507	11.1709	33.3208	4.61725	22.6948	12.4645	25.6855	11.475	16.8764	23.7252	10.6104	10.8152	14.5231	19.2515	4.41883	32.2479	9.82246	6.65566	4.82873	17.5797	5.84313	18.3739	5.74545	5.74912	16.3913	5.90148	2.85288	22.582	26.2532	5.48674	6.60807	18.4321	9.58302	1.98798	8.61435	5.00377	24.1997	14.683	11.3683	10.1954	13.2229	6.5887	10.1464
KNA50245	529.826	279.677	575.77	616.756	222.265	223.344	283.482	456.362	188.741	412.966	827.039	330.016	225.188	149.474	341.911	140.932	922.416	426.818	330.837	340.035	229.604	649.628	629.985	305.129	216.822	177.732	352.132	194.951	197.753	190.704	173.649	287.166	515.621	209.646	159.53	204.587	210.378	182.21	435.262	317.813	179.655	794.549	212.93	642.401	160.352	179.785	178.586	381.828	706.866
KNA50246	223.493	140.182	230.849	216.701	82.1835	70.2534	127.13	180.246	70.3585	174.807	231.868	64.9168	62.1618	49.5222	89.8337	46.7241	177.474	123.98	60.679	82.1643	78.6914	167.377	134.54	105.11	85.7386	48.8605	82.811	70.0714	84.1749	85.3128	70.681	73.4797	96.332	58.0173	53.5926	96.0973	90.9489	66.4873	165.525	108.244	24.2788	158.66	59.7893	171.289	70.0485	78.4054	59.7516	103.79	123.408
KNA50247	209.044	61.2646	248.604	215.871	87.4554	65.4546	62.7557	169.528	61.484	112.403	349.801	79.014	46.6005	60.6524	89.6375	45.4935	126.232	96.9655	86.617	88.3387	79.9491	130.53	116.161	87.9323	93.7841	56.1365	74.1869	60.8018	92.1788	94.9868	56.3507	70.9598	89.9064	60.5119	41.9289	92.3845	92.7025	50.4114	160.287	179.823	63.107	178.489	53.8184	120.561	67.1826	69.743	62.4436	99.2678	164.908
KNA50248	573.367	235.842	583.163	560.059	74.0414	165.823	194.471	158.629	164.726	128.656	814.311	97.5869	145.349	161.331	185.048	160.812	211.444	200.211	98.7958	177.387	68.3722	245.726	156.665	149.802	76.3116	157.347	121.914	146.924	83.6377	82.7659	122.703	127.341	179.888	178.282	126.063	87.8141	86.54	112.823	150.763	307.23	63.9261	321.689	123.947	212.284	179.514	198.227	155.381	151.971	131.155
KNA50249	172.248	82.3094	156.679	140.646	35.2352	77.0366	80.8064	122.083	83.3952	101.252	187.474	77.0303	68.7327	61.9709	74.3295	61.5728	325.788	113.63	79.3967	86.4241	34.8934	244.473	119.268	76.8495	37.3072	67.6668	88.6609	63.7128	40.7227	34.5288	61.2853	75.5434	76.9813	65.1829	63.0103	37.8092	38.23	56.6647	111.608	92.9421	71.7586	109.779	62.595	309.675	70.717	76.0339	68.0915	74.1302	118.255
KNA50250	110.33	32.5003	107.542	103.728	17.335	33.2022	30.4905	64.3282	34.9462	35.2553	150.119	29.8039	27.5977	29.134	33.7926	28.2012	238.826	35.0964	25.7621	35.5124	16.0156	176.857	61.5212	26.8762	17.5428	27.4402	25.1955	27.7509	17.2326	15.6981	27.3317	24.1002	22.738	27.7853	25.3577	15.5082	16.0645	25.6504	58.6644	43.3511	43.7338	43.9729	24.8936	298.17	33.3741	34.471	29.8056	23.7345	50.4316
KNA50251	82.8098	60.4896	82.3064	75.8249	35.0655	70.234	58.6858	90.0164	91.0038	41.9379	95.6804	61.0516	69.6348	69.9455	59.5113	94.2274	369.096	74.3409	83.6444	61.6788	32.398	364.868	149.489	53.5737	33.1273	101.323	40.8108	71.985	40.9249	37.5232	67.8027	38.063	37.0932	107.291	71.7893	39.276	42.2446	64.2851	76.4484	67.2126	453.126	50.8463	63.5929	453.151	73.3476	97.2777	81.2706	52.2456	96.2019
KNA50252	48.3223	66.356	57.5493	51.7697	34.2979	64.8304	67.2992	73.8001	64.4229	57.8711	68.1399	66.8921	61.9275	42.3156	45.7419	58.9908	521.738	117.925	81.977	45.1522	30.2077	376.095	189.493	85.9944	35.5892	65.8489	82.0469	55.2069	40.1391	39.3101	48.949	60.8747	51.3594	73.3693	50.3944	44.7335	44.468	48.4627	67.5318	84.891	158.068	73.5548	57.3056	483.348	55.0793	55.5374	54.2751	87.7815	86.0932
KNA50253	36.2266	12.0075	43.3387	45.2597	2.01576	54.3575	12.5292	17.5149	53.727	12.1325	65.2679	77.7571	55.8577	67.7982	45.722	67.0381	17.5692	297.151	38.4054	53.0435	2.6837	13.9905	12.0718	12.4522	3.56566	87.0921	15.418	76.827	2.4148	2.44312	58.1619	8.60419	4.55859	87.6851	57.1571	3.30165	2.73842	69.1194	15.1566	7.83557	3066.32	10.8914	47.0686	17.783	88.6015	83.5845	82.0042	82.5692	147.112
KNA50254	94.1204	147.554	94.5757	80.7735	362.039	99.067	142.717	710.467	95.1673	166.551	179.671	134.641	95.8832	136.959	212.535	66.7062	39.5385	133.715	105.722	164.146	413.521	19.1798	67.4065	219.218	424.641	142.359	200.421	119.047	276.492	257.127	112.609	204.645	335.423	79.7361	73.2819	269.678	243.653	66.3561	779.967	194.462	87.0585	205.038	107.143	29.5036	183.001	179.824	151.916	149.194	333.316
KNA50255	24.6013	21.707	23.6518	23.5605	30.3542	12.3109	18.2868	46.0174	12.6317	48.4422	36.3089	27.3674	10.3741	22.8389	10.4153	12.5978	14.5885	37.3697	26.8091	9.53826	23.8987	13.5694	20.1111	44.9342	32.013	21.4288	33.557	12.0835	40.3116	41.0747	12.5477	34.9368	26.626	20.5161	7.65843	42.4671	37.9041	6.69333	49.5043	51.7702	40.5699	23.6742	12.0446	22.6	33.5666	31.2045	19.0836	37.831	99.3907
KNA50256	54.4179	27.8988	32.9226	32.0789	84.6007	60.8984	24.8718	47.1774	49.7906	28.5178	51.0013	26.4365	45.982	130.7	44.5626	106.431	628.102	28.4193	32.4246	34.3702	76.1664	1786.92	740.737	31.465	83.1277	85.5803	32.7026	40.007	66.0046	73.0955	48.0141	31.9159	88.7364	84.442	32.2657	75.3058	64.0611	28.2792	32.3239	64.8185	353.534	59.2567	40.0596	2304.15	95.7648	138.501	94.2139	27.4138	52.7559
KNA50257	358.653	30.3165	216.337	204.704	84.2888	696.513	30.8898	1011.87	869.371	125.351	322.515	336.888	643.699	431.491	376.328	479.038	282.374	238.147	270.071	368.222	116.975	89.8801	418.513	88.2617	81.6237	308.765	64.3489	528.957	98.5005	89.0614	633.246	63.7946	53.5682	508.96	637.107	98.4105	90.5615	506.738	843.737	96.146	115.488	40.9587	676.643	60.4329	391.289	434.775	320.122	222.625	549.246
KNA50258	94.3498	6.74009	90.8262	85.771	24.7135	20.5763	7.21301	27.3162	15.239	24.13	98.9977	101.594	16.4979	19.8052	18.9602	15.3555	12.7771	61.2096	34.3588	18.3057	28.354	18.7718	19.1681	24.1965	20.1415	15.9918	15.4976	12.9728	24.5495	19.66	12.057	14.8363	13.8768	18.8835	12.8013	29.6796	25.9677	11.4899	26.7075	10.8908	34.7442	22.3449	15.1844	13.4031	17.6768	23.3159	13.2664	46.1413	73.8382
KNA50259	727.108	80.7395	728.569	730.16	245.094	217.144	101.532	193.478	155.219	186.747	1040.15	760.07	226.241	248.764	181.908	157.088	197.288	1268.09	516.214	196.232	277.63	670.021	501.997	192.878	242.505	201.713	162.414	141.786	221.621	190.357	117.637	109.865	144.525	191.373	102.824	252.311	227.891	95.1199	145.125	68.6558	200.646	252.454	172.526	294.283	270.981	331.578	146.405	797.504	1487.51
KNA50260	423.99	186.067	528.043	472.694	226.506	228.483	211.973	358.808	303.638	242.979	758.861	234.399	227.637	402.674	111.296	281.047	390.572	302.47	284.819	119.935	187.52	330.669	319.733	220.869	243.842	315.873	183.972	267.071	189.804	229.489	309.514	187.184	267.986	365.596	230.484	198.337	234.605	257.46	308.244	171.484	1214.4	319.233	226.939	304.19	464.644	556.768	370.845	262.963	560.827
KNA50261	1395.55	61.8765	1632.37	1551.28	146.283	670.299	80.6525	335.212	385.619	111.131	1904.15	2723.38	753.123	522.07	539.347	457.351	250.065	2463.55	2300.79	565.084	104.081	163.746	196.435	212.873	139.92	777.672	149.97	485.189	221.672	328.549	322.966	110.825	141.927	616.182	352.69	254.239	500.231	379.707	274.098	93.5814	176.603	138.293	694.225	117.957	776.669	1211.84	439.689	459.976	3588.41
KNA50262	19.3249	48.0392	18.2497	20.4897	17.275	27.979	49.0624	34.8447	27.2329	27.6081	28.286	15.5198	27.2688	32.1687	13.5262	23.539	25.9051	17.5081	20.5869	13.3498	14.4064	19.2244	21.0727	40.7603	19.8425	22.8434	35.3387	23.5616	17.0293	17.6206	24.9347	33.1008	26.2767	22.9757	25.8048	16.1552	16.5232	17.89	35.1112	28.0717	58.1159	19.9815	22.1834	17.1627	32.1275	30.1937	21.8925	31.2568	20.6023
KNA50263	140.139	160.861	143.57	131.688	94.7191	77.3786	146.787	267.012	70.9155	239.97	246.857	137.563	59.6195	103.924	43.0037	59.6386	88.775	159.132	147.002	44.6632	103.009	49.6366	105.355	150.702	88.1011	90.8723	130.986	65.5238	109.943	108.304	68.3546	135.436	175.772	108.935	33.0446	129.767	117.395	33.7876	250.23	186.988	41.0401	137.893	59.4397	53.0455	162.235	143.306	89.0662	141.979	203.714
KNA50264	2230.51	12601.6	2980.31	2264.06	9932.64	2755.97	12857.6	7965.71	3297.3	5587.6	3769.19	2692.24	2577.15	5024.45	5852.96	2630.04	891.409	5565.63	1852.43	4634.51	9373.16	1139.06	1766	10933.6	9655.11	3586.64	6489.56	3244.09	7774.52	7600.13	2738.15	8867.58	7414.06	2586.58	2204.44	7117.28	7023.56	1726	7969.6	5120.35	501.798	5652.58	2526.52	1486.18	5689.71	5090.05	3649.78	7441.17	3778.7
KNA50265	2354.12	2612.89	2104.35	1851.58	10851.6	2590.59	2596.76	17147.4	1546.54	5922.44	4221.02	4152.7	2679.73	1662.9	7180.55	793.037	507.963	2168.27	3283.77	6064.71	11574.9	553.727	826.369	5839.79	11797.7	1099.54	4417.55	1788.6	9138.85	9147.07	1575.07	6573.23	3178.74	885.066	1532.44	8169.15	8392.99	1157.94	17576.7	9628.95	130.504	2181.47	3254.55	705.81	1580.3	1422.37	1085.53	4461.73	3781.57
KNA50266	68.0831	160.107	68.412	55.908	85.5502	79.0502	140.998	139.355	71.2499	194.137	87.0474	69.9646	74.5444	106.525	179.182	75.3903	69.0141	145.547	89.2732	182.813	74.9272	76.9015	84.8779	351.931	90.2265	83.5695	226.625	49.2488	133.7	111.6	50.1461	196.737	229.517	81.7155	57.8406	143.032	129.922	40.1435	144.491	227.833	61.2775	199.689	61.9327	59.9792	102.543	87.8908	83.7304	260.281	96.7102
KNA50267	50.1202	25.0481	37.8867	45.8399	17.5516	37.9559	21.8515	97.9654	37.1627	16.006	68.4801	47.6468	36.1446	30.8194	25.458	26.8861	65.2037	46.2408	70.8659	25.1323	15.3942	22.2367	124.86	42.6594	16.2696	25.5281	38.0878	26.4402	21.149	19.5932	30.464	33.8241	19.9622	36.3965	36.4896	21.3508	21.0086	31.2601	82.3208	29.591	49.1831	22.6827	33.0611	18.3481	28.4163	32.5977	23.8952	70.2957	34.9085
KNA50268	55.0381	17.3079	42.8788	52.7989	19.3013	44.467	13.8085	66.641	40.7412	23.4688	62.4122	66.3961	43.3696	20.0563	31.1886	20.8076	74.383	40.2553	94.2833	22.3001	17.7806	34.0908	123.567	29.7427	21.621	18.9401	27.6673	31.5682	20.9445	18.4919	38.2976	26.5978	16.6283	27.7967	33.0439	22.2802	23.3075	32.886	51.5568	28.9787	64.0606	17.4184	48.3811	32.2437	23.851	29.5185	20.9442	63.7426	69.465
KNA50269	63.6801	38.7284	44.9472	52.0409	21.5944	55.0351	37.0942	140.223	46.6504	53.5645	74.7003	66.0339	57.1026	32.3775	41.4825	29.0818	89.0598	53.2843	72.098	45.9218	17.8367	52.0383	166.992	41.705	26.5105	30.215	59.6621	38.0403	27.4099	20.5193	36.9442	48.8267	26.5664	34.4828	34.9365	33.7664	27.7455	35.4849	107.834	47.753	57.1939	27.1335	53.8399	46.1669	42.3977	42.9423	29.9035	65.886	57.1228
KNA50270	68.0562	34.0598	75.6296	76.1635	16.1471	24.5853	31.0222	70.2471	24.9826	41.0147	112.72	65.6665	22.908	28.4156	25.6484	29.9352	166.986	70.6641	82.0179	23.9806	17.9166	142.911	92.8709	38.0645	21.7515	38.0631	55.015	20.6641	25.5664	23.8739	16.588	41.3862	37.6761	31.9594	19.9912	27.3246	29.8094	20.4859	69.1152	42.8118	66.2885	52.838	19.3588	153.348	44.3016	51.2341	28.7116	41.4061	115.01
KNA50271	193.602	100.71	198.973	203.599	63.2902	51.7728	108.863	114.121	58.203	106.634	249.837	112.465	46.4084	51.1938	38.7679	53.2688	302.033	176.828	134.583	42.5316	61.6908	170.664	117.405	94.6305	59.7223	75.9328	155.335	45.7498	78.5768	74.3004	42.2355	102.117	102.522	74.1033	40.3895	77.4768	76.4268	34.9243	111.781	88.8707	214.298	118.993	50.1584	200.888	95.3451	122.991	72.1361	98.2547	300.303
KNA50272	420.328	301.842	435.523	415.588	92.7594	86.5396	301.362	134.025	86.0556	306.299	581.101	171.157	76.4649	97.4562	45.2608	92.3342	352.925	272.936	175.505	50.0338	92.8971	427.199	160.436	310.253	84.9291	103.801	288.987	77.6188	92.6239	94.6684	64.9685	224.341	331.547	114.863	61.7195	100.1	96.5451	54.6788	120.999	232.316	74.8827	315.956	70.2389	537.201	124.371	152.76	101.439	211.384	298.964
KNA50273	314.684	154.634	327.513	303.712	65.3155	73.7837	145.309	100.043	75.5728	184.387	408.66	134.828	55.2401	54.7233	43.7769	41.3512	285.702	151.946	145.903	47.7008	71.9762	310.397	112.588	144.305	57.1492	65.5654	140.821	68.0609	65.4642	63.078	57.872	98.7118	121.11	62.5002	50.6756	71.1788	68.5813	44.3371	102.722	163.529	60.8347	151.198	61.4423	413.219	66.8734	85.7205	50.3177	108.548	207.12
KNA50274	404.392	202.221	421.84	402.703	78.917	33.2997	201.489	169.696	27.5294	194.604	504.978	159.508	32.2278	33.8493	41.0285	26.6952	341.67	197.117	101.502	47.882	78.1949	329.505	124.472	123.992	66.546	27.8456	145.684	28.7734	76.9151	71.1653	29.8973	96.2919	87.1756	33.0378	21.1104	83.0365	79.7175	24.2464	166.064	81.4494	38.2884	110.291	28.0519	442.456	35.0468	56.6577	31.9488	141.232	234.877
KNA50275	211.071	163.867	216.62	213.375	118.506	39.3911	159.477	146.072	44.7039	138.204	255.379	202.641	33.6349	70.9147	22.1269	36.4475	268.794	216.444	117.581	21.5801	117.723	212.494	176.998	99.6544	116.525	50.3224	134.016	40.7217	132.568	130.878	42.8692	93.4621	127.58	49.98	24.5077	139.015	135.295	29.8106	131.612	110.724	60.5577	159.4	31.5334	341.568	88.2387	97.4089	56.0929	119.699	144.707
KNA50276	81.1808	31.673	84.873	76.5654	44.8035	26.2295	30.3075	70.8175	23.2689	62.9028	119.371	31.8926	24.0036	31.6626	31.4746	22.5492	68.4948	52.8841	39.3388	29.7808	47.0674	73.1916	84.9214	36.7966	48.4055	29.248	33.3563	24.556	46.4514	42.3729	23.262	31.1036	62.1583	33.101	16.9348	49.6107	39.8403	21.0184	63.8102	99.9851	50.7651	72.2104	25.2132	86.7699	42.213	36.3742	31.0552	45.269	63.9746
KNA50277	16.2569	6.12087	13.9643	18.7146	16.6871	15.4551	4.35542	15.0582	18.4428	17.6934	23.2725	6.66418	13.6559	9.14098	9.57665	12.3621	13.2404	5.91729	17.6026	12.528	16.0115	19.8137	16.0434	9.35597	14.3692	14.8245	11.3123	17.6192	16.4973	17.5048	16.3597	10.0735	21.5018	15.0708	19.2108	17.8261	22.2051	12.4376	17.0214	9.38035	29.2238	19.2407	13.2415	16.7697	8.44671	8.67923	13.959	8.68983	12.9949
KNA44764	0	0	0	0	0	0	0	0	0	0	0	0	0	0	0	0	0	0	0	0	0	0	0	0	0	0	0	0	0	0	0	0	0	0	0	0	0	0	0	0	0	0	0	0	0	0	0	0	0
KNA44765	0	0	0	0	0	0	0	0	0	0	0	0	0	0	0	0	0	0	0	0	0	0	0	0	0	0	0	0	0	0	0	0	0	0	0	0	0	0	0	0	0	0	0	0	0	0	0	0	0
KNA44208	0	0	0	0	0	0	0	0	0	0	0	0	0	0	0	0	0	0	0	0	0	0	0	0	0	0	0	0	0	0	0	0	0	0	0	0	0	0	0	0	0	0	0	0	0	0	0	0	0
KNA47889	120.734	65.2432	118.667	118.953	73.0482	21.5841	60.5876	53.6431	26.5022	109.06	149.557	86.3661	21.8185	41.1518	13.4624	26.7373	33.6582	114.851	90.8275	11.055	71.0827	19.9796	60.5711	69.701	66.4592	28.7065	59.7106	21.3492	96.2326	108.216	23.4839	56.2839	55.045	33.2863	17.5199	104.706	110.276	17.5539	52.3097	68.1303	38.6187	120.623	17.5346	31.0821	54.3202	46.4156	39.1799	70.6187	122.212
KNA47890	20.8853	13.8744	10.6779	15.4668	24.7855	23.4024	11.0768	26.9514	31.8361	34.9491	20.8497	16.7992	20.1914	15.3944	8.9844	10.8814	31.9029	16.8635	33.762	5.5737	26.2584	26.4537	41.5413	12.8126	27.5603	11.7221	13.5655	24.1385	31.9377	28.5256	25.4851	11.8539	16.2032	14.9079	24.9606	32.7502	29.9301	24.6441	26.3499	7.19665	71.375	10.544	18.8007	40.8323	23.8823	24.283	14.4516	11.4661	47.225
KNA47891	87.8753	62.8429	90.5657	90.9006	74.4997	87.8666	57.4524	146.021	92.7893	89.5808	110.268	83.8414	87.704	87.1603	86.6637	62.9385	171.127	99.4157	86.1221	84.2531	72.884	136.485	168.138	75.5894	74.5334	60.2115	79.0617	78.4911	66.8846	66.8263	92.9257	81.5447	75.0813	70.4021	71.5034	67.8127	68.0781	74.71	140.771	101.796	133.379	305.513	88.68	228.963	84.6116	90.836	61.785	82.0494	129.945
KNA47892	71.0418	74.3983	73.4818	76.1623	24.6776	76.7703	65.8894	67.6031	81.7267	66.5886	122.94	55.8353	67.3591	79.9541	39.4687	69.7279	130.144	94.8831	54.8788	47.644	21.0887	108.364	130.993	57.9824	31.8089	60.12	62.2035	60.1199	31.9656	29.0081	64.9143	58.2396	50.3543	73.2015	53.4613	34.1077	31.9224	56.1897	56.7265	50.2258	99.7439	204.657	62.5702	156.751	83.8481	93.5483	62.5645	64.9619	91.9775
KNA47893	90.6986	45.5856	88.6507	79.1508	28.9128	29.2524	42.211	58.5692	34.7033	57.3985	140.41	31.0022	23.5089	39.6282	16.629	23.2924	36.7993	65.0829	27.1732	16.9623	26.5284	31.2474	63.6039	32.7092	30.7066	27.6818	36.5179	22.905	28.5972	31.3362	26.6005	28.0777	47.5135	31.3332	20.7039	29.6891	33.3026	18.6313	49.173	27.9771	55.2238	56.259	20.2341	43.3145	45.4113	46.9671	26.843	34.5536	95.077
KNA47894	10285.6	11615.2	6733.86	9337.01	353.715	205.076	14612	2686.59	1291.91	4610.15	15496.2	21.9162	213.339	2815.19	669.702	2153.28	1067.27	8058.6	32.1382	793.052	234.808	3918.61	5144.57	6573.7	49.9752	2613.24	2386.51	940.663	42.4005	92.5302	767.696	1526.9	15978.7	2249.16	705.951	26.7615	81.4976	618.143	2776.65	2033.92	836.164	17682.8	107.053	3354.44	3277.54	3875.32	2823.75	3963.74	1036.01
KNA44187	0	0	0	0	0	0	0	0	0	0	0	0	0	0	0	0	0	0	0	0	0	0	0	0	0	0	0	0	0	0	0	0	0	0	0	0	0	0	0	0	0	0	0	0	0	0	0	0	0
KNA49204	68.1219	140.871	69.5477	65.5645	16.1981	13.6798	121.738	71.2145	12.838	335.153	90.4538	35.0286	12.823	19.1619	20.9615	13.5817	29.7278	80.4927	15.2402	17.9809	16.1374	43.5939	46.4373	107.692	15.6287	16.7521	76.1936	10.0499	22.6148	17.5599	13.6893	67.5349	81.7833	18.7788	10.4955	22.1092	18.2562	9.79583	75.2888	80.746	29.7926	90.8197	10.5171	39.1834	23.986	24.1505	14.5253	78.3956	142.827
KNA49205	1662.4	6473.35	1933.13	1613.18	3928.02	573.552	6288.06	6676.97	694.201	6772.39	2313.72	1526.37	529.681	2333.91	1029.18	1248.73	523.685	1932.81	1248.68	901.208	4133.41	814.23	641.874	5647.62	3779.95	1787.87	3719.07	591.305	4765.8	4664.96	494.562	6058.8	7237.05	1678.65	486.149	4703.79	4567.65	375.386	6884.53	4566.18	99.1893	5470.1	462.15	1263.03	2970.95	2258.15	1483.95	2852.2	2204.93
KNA49206	1644.08	2160.13	1922.58	1759.97	7260.67	828.802	2166.53	14737.5	550.595	11474.6	2983.49	3253.05	612.345	764.453	3024.57	320.896	777.846	1803.52	2365.98	2851.77	7949.2	738.394	763.268	6037.63	7124.11	635.515	4550.1	617.746	8613.39	8281.28	554.336	7468.25	4279.25	560.883	421.304	8395.57	7979.57	405.112	15357	16402.8	335.583	3423.48	1016.63	1413.1	942.73	983.818	553.271	3299.7	4346.51
KNA49207	70.1969	75.8017	79.9113	78.1912	64.5517	89.4044	77.8774	91.303	84.6275	216.879	132	73.0292	86.7855	100.145	52.4692	76.3912	244.231	84.8511	77.1738	55.785	51.3521	222.684	157.818	79.683	70.1856	89.9931	88.2219	76.7599	74.1647	64.5113	72.6138	71.4625	113.712	101.989	64.6947	78.7308	74.0753	67.9513	81.6226	63.6544	166.27	94.3666	82.0187	210.201	111.44	113.142	95.3958	70.9138	345.933
KNA49208	85.0705	198.403	74.8288	68.9548	327.674	51.0432	189.306	121.724	51.2213	90.8349	105.745	73.6061	43.8235	71.1361	23.8296	46.0671	68.0834	189.549	49.4588	21.0118	240.738	54.0863	117.541	158.69	361.707	40.2809	152.589	43.1648	290.696	155.799	51.1901	152.158	129.624	45.1183	34.2061	272.37	173.614	37.9844	122.996	92.9264	54.2376	214.142	44.0438	56.1614	81.9088	85.1271	44.9767	164.195	65.1716
KNA49209	128.688	32.3121	148.493	124.624	51.8953	61.5796	30.487	188.562	49.346	86.7265	165.15	66.2342	53.9878	55.3259	47.5474	35.9625	84.0137	77.2405	67.4487	45.2147	49.4492	56.5656	78.5799	44.5448	51.1246	45.7691	44.9825	54.8028	51.9195	50.1717	46.829	43.4236	31.5143	52.5592	43.002	49.0233	53.3396	53.3493	183.218	104.772	55.377	42.0622	47.1303	58.9005	75.9896	71.4146	40.547	52.5347	145.942
KNA49210	140.1	91.5481	123.378	124.597	114.167	48.1064	97.356	231.001	38.8787	116.693	242.908	121.96	37.7069	118.274	56.1253	48.5542	236.847	81.4705	123.55	61.7836	104.941	131.949	118	100.436	137.54	67.8486	84.4916	38.0331	120.633	129.478	33.3227	81.1097	134.867	88.7601	32.0314	133.957	144.243	35.5593	213.669	154.963	253.992	152.574	40.435	166.856	116.307	127.184	68.8077	91.6104	166.361
KNA49211	91.33	53.3275	93.433	90.6059	40.7654	23.1696	48.4616	123.685	18.9435	62.4841	136.623	65.4242	23.5741	47.4363	15.0833	16.9577	53.5799	42.697	71.3196	14.9243	45.6036	40.2971	35.1718	48.4616	44.0484	32.1922	46.0765	22.9437	60.3769	63.4096	22.9808	43.0378	52.2109	36.8122	15.9132	62.7829	72.9582	23.2529	122.664	93.9126	37.7913	57.3104	22.8366	54.941	53.1566	63.9695	26.4763	51.17	107.885
KNA49212	82.4774	49.1082	80.1001	77.9955	62.6677	24.1519	53.4651	149.101	21.5328	85.9574	130.314	55.2399	18.9469	26.9696	10.4348	15.1161	60.3128	76.895	48.4387	9.7483	56.5098	41.9359	52.6172	71.1905	64.4895	18.4071	69.2054	18.8901	64.5499	57.224	17.0349	61.6449	65.1326	21.5176	15.0736	64.9802	69.6953	12.769	169.254	49.1365	32.7291	66.8273	16.8737	50.7421	32.2891	39.3466	18.3331	84.9903	71.7872
KNA49213	144.317	74.0818	184.936	143.959	83.0952	40.8195	70.9153	161.515	25.7457	129.027	205.693	49.2224	32.7885	38.0397	64.5834	17.3822	62.2529	64.9401	55.0138	71.117	80.5465	58.0576	53.9166	67.0449	102.668	28.1956	70.0626	29.5767	91.4735	89.1438	24.1374	54.1591	85.6633	33.9603	22.228	84.6045	84.7487	26.0413	160.822	131.554	58.6988	276.94	39.4771	49.8209	38.9658	48.785	26.6544	83.4848	116.693
KNA49214	72.222	37.6509	60.7743	65.4253	34.2982	17.3431	39.42	57.2279	11.3167	70.0927	59.2768	42.3865	13.0315	14.9985	13.6659	9.59498	48.0619	46.1232	49.9879	17.1403	34.6937	50.8585	45.4607	50.4133	34.1747	11.7177	52.5274	10.1224	49.2834	47.8302	9.79364	43.6979	52.3326	14.372	8.0694	53.6958	48.9022	8.8987	57.4566	82.0994	19.2011	167.823	12.5644	53.5101	18.4958	21.7026	10.4125	52.8262	71.2468
KNA49215	69.8025	73.549	64.0597	55.4513	50.9107	16.456	83.3746	88.224	14.6736	100.311	52.923	64.1805	18.0125	25.9948	20.5715	16.7179	73.9113	86.967	64.7326	25.8556	58.9657	79.3595	65.2935	91.824	48.1478	23.4882	98.7449	14.2905	59.3566	61.9294	12.9036	80.2064	88.0726	31.4683	9.543	67.9678	57.2147	8.96976	88.2597	80.6516	44.2471	225.024	14.6533	80.3287	29.1543	33.1069	18.4561	114.836	77.2361
KNA49216	46.0573	41.9999	48.4394	46.3449	34.0671	16.7813	39.9126	34.0653	12.165	50.3448	64.6649	38.8009	13.6714	11.6828	16.7466	9.35249	44.2664	36.3275	41.3514	16.6227	35.8857	38.0288	27.1625	53.735	34.6221	9.78183	58.4861	15.0932	38.8189	36.349	12.582	48.3379	46.9538	11.8	11.6522	38.7891	35.9343	11.686	34.7513	63.068	16.9119	104.995	14.4417	36.3524	12.8861	15.8206	10.2503	60.9111	40.1617
KNA49217	101	83.0755	120.125	104.227	34.8424	33.6219	80.6045	54.4941	25.9628	103.902	147.964	68.2707	27.8764	23.7597	18.787	16.8546	78.7587	59.8458	59.1131	20.0465	34.0808	72.8414	46.696	78.8901	34.4981	25.2658	80.6175	19.8229	42.3891	36.7395	22.3726	67.6397	71.9663	29.6805	18.734	48.3184	42.7055	18.3043	65.2874	74.867	33.8974	158.577	27.2297	79.9004	28.299	39.2806	24.6844	81.2722	101.219
KNA49218	104.996	83.7178	113.535	109.743	27.6373	70.9921	72.2863	89.0541	61.4904	85.4058	156.432	85.914	61.7406	61.9098	36.4414	56.5125	81.3926	94.1775	79.4201	41.7698	31.0861	73.2504	41.9008	53.092	29.2774	69.1761	49.0778	63.5763	33.028	38.6161	74.6336	41.4445	51.3108	70.3223	39.9028	32.814	33.0822	59.4039	73.46	51.8646	40.6565	121.879	50.1117	79.9453	74.1687	100.485	113.972	47.1922	101.475
KNA49219	1149.8	106.079	1581.6	1958.3	125.665	4836.86	97.0503	185.205	5917.86	77.7205	2975.76	1270.92	4331.96	4763.32	398.262	4421.64	640.032	520.601	729.81	381.736	108.85	1034.33	476.087	70.3236	134.216	5864.45	68.0881	5144.11	147.025	228.249	5464.52	63.3818	50.6352	6859.52	3751	160.715	263.719	4100.86	165.038	41.7738	14878.7	80.4223	4316.28	740.516	5048.26	6016.1	5276.88	126.092	977.97
KNA49220	337.525	9.97871	363.748	453.741	108.224	3597.15	8.489	100.237	3332.43	25.6197	636.449	1576.74	2888.8	2675.99	189.304	3466.6	242.891	211.212	920.822	179.861	98.3293	527.973	243.641	13.8956	112.179	3649.97	12.825	3052.3	136.864	182.011	2744.37	11.7329	7.58544	5677.46	2293.26	153.174	218.814	2543.21	97.6931	21.0273	3325.4	13.5507	3261.59	305.617	2897.76	3159.13	3299.35	35.1857	674.382
KNA49221	29.4553	20.0864	24.4314	21.1063	25.2434	9.6849	22.7292	18.9986	7.70817	72.1361	24.7128	19.3644	6.7399	11.0487	5.99762	7.6529	26.3104	26.2478	16.131	6.09205	27.0123	18.6319	36.6512	24.0764	23.0572	9.15067	21.9662	14.5275	29.8954	27.6614	12.8174	16.4594	35.6861	15.5564	5.29573	31.3167	31.1354	12.4178	16.8696	41.1888	22.3444	31.8272	6.77669	22.0546	11.5213	11.3151	17.9476	23.3664	32.0564
KNA49222	39.2816	25.9783	41.7012	37.1844	76.9936	13.0812	27.8591	38.403	12.9871	27.6205	63.5964	40.0924	13.6598	14.8422	28.997	10.2269	75.0691	43.2407	45.9795	22.6033	73.412	53.7603	76.1864	28.4071	67.8562	17.3963	28.6402	15.4023	101.865	100.041	12.6441	17.1753	32.3711	19.4233	11.5513	108.877	103.566	11.0703	34.7166	26.1466	68.3638	43.0125	11.3261	59.4078	18.2482	25.3144	18.0145	35.7826	55.9526
KNA49223	50.1485	46.9702	180.883	91.2099	691.056	67.1746	49.9889	34.8083	20.2382	58.8963	142.128	33.0471	60.331	26.7154	135.778	21.3462	55.4412	48.5103	40.6191	97.6603	617.874	33.3308	36.8599	41.3664	608.946	92.0103	19.258	12.9446	806.631	828.288	13.2599	21.1592	17.0299	93.3805	13.1464	861.851	803.576	10.4729	36.3904	30.4916	48.5706	26.3019	49.2631	48.7836	30.9268	179.991	22.0814	22.379	45.5783
KNA49224	16.7576	12.5653	46.6361	25.9346	147.368	32.833	13.6195	15.4805	9.67273	15.293	49.3064	12.4828	23.3748	7.37781	47.6563	5.05096	13.2013	10.9182	15.3102	35.9858	127.494	11.2915	9.09879	13.535	121.097	20.1361	6.06115	7.75067	139.236	134.222	7.76055	5.98987	4.24561	21.6105	6.77119	149.775	147.867	6.58908	13.878	14.6909	38.1339	4.36383	22.3226	12.406	10.5023	42.7186	7.27951	8.52973	18.6827
KNA49225	16.6746	23.1347	30.4633	15.4541	105.172	25.5665	23.3911	11.7955	8.50879	11.0503	34.1482	8.30787	20.5035	8.74829	36.1862	6.98883	14.9164	12.3982	11.7453	27.022	73.6133	9.51623	12.2953	17.025	98.7841	27.3053	4.71891	6.46509	119.52	106.193	5.56554	5.54461	3.98162	27.4066	6.31656	127.48	113.589	4.92616	12.7933	8.89029	36.0923	5.79746	17.713	14.3461	11.3284	43.1438	7.88566	7.6264	11.7412
KNA49226	26.2218	24.6364	42.2648	33.3134	220.139	41.4662	22.5113	21.1593	17.79	11.9279	46.0998	22.0593	31.8485	13.7521	92.1216	10.8312	46.6905	19.8295	23.3983	70.6959	192.57	26.1633	19.5344	26.9025	209.008	28.2165	7.88674	13.8389	236.835	242.628	14.2349	8.39352	8.0884	28.5505	14.2919	223.797	222.864	11.594	22.1592	23.6381	21.2458	10.2516	32.0703	43.0035	12.9886	40.4153	14.0057	14.3431	21.9911
KNA49227	17.5273	5.69322	17.1956	18.5632	38.0696	33.9183	5.79732	49.3208	9.82648	14.6822	18.6919	37.6392	10.5775	9.73931	28.4545	50.6229	15.7195	24.8291	41.7919	29.9194	34.4487	9.04795	16.6359	9.10294	42.9958	37.0281	10.1886	7.95117	44.2888	40.246	6.84017	8.08872	7.98986	30.432	7.8957	43.5842	42.1235	6.50861	44.6353	30.9654	22.4039	7.72804	28.0455	13.4973	11.1331	14.3877	6.36939	10.5649	41.1941
KNA49228	535.773	259.559	484.746	481.351	272.375	276.862	245.583	379.452	304.237	334.085	800.571	388.055	193.001	1167.67	217.957	530.924	510.277	466.433	324.441	220.899	276.159	383.013	336.857	287.559	277.076	558.536	311.986	357.663	321.772	340.896	419.055	319.465	246.238	728.515	166.5	327.843	333.648	282.504	346.774	601.609	835.72	260.975	230.675	418.278	1245.51	974.782	632.316	287.685	522.714
KNA49229	24.4107	11.1981	21.8979	27.5574	20.6616	18.1205	7.92415	28.0446	25.8118	28.9879	35.2643	24.0357	16.9391	24.4731	7.42711	19.4129	17.259	18.3831	32.9248	8.86076	13.171	22.9998	20.7554	13.5564	19.8987	17.3736	15.3315	21.7685	17.5589	18.0591	20.5859	15.8103	19.7685	25.2352	14.6678	16.0532	21.8313	16.3607	24.4224	22.3096	51.926	21.4041	15.2902	18.8589	22.1806	29.7176	17.5573	12.9664	24.3996
KNA49230	187.428	232.359	213.299	192.499	172.187	76.9869	272.183	211.11	60.8546	344.675	270.736	252.295	76.2994	99.098	83.2123	53.3697	319.071	161.124	197.598	82.1018	157.913	233.059	253.294	251.126	176.739	71.5699	231.836	68.5517	195.766	181.722	60.809	200.936	328.281	77.5191	54.3657	206.567	208.397	58.0001	209.564	263.499	94.007	283.748	70.1403	224.053	102.841	100.328	72.6043	230.846	267.741
KNA49231	178.727	217.713	173.708	166.48	99.3907	124.34	197.973	216.545	178.624	132.219	243.517	127.2	106.021	85.7072	81.18	77.5631	99.4019	173.053	161.235	64.6647	105.125	55.7683	228.564	153.732	104.864	78.1881	150.531	93.6003	113.456	125.843	129.942	132.552	131.247	99.8804	114.396	118.509	129.228	86.5656	194.234	175.838	48.5366	140.47	90.4178	50.3329	94.2956	95.4736	75.4527	187.778	118.914
KNA49232	1044.35	556.731	964.368	1308.72	2143.79	3365.43	485.104	4071.87	3515.59	2212.32	1817.43	2593.13	3458.5	1700.82	11359.9	1863.83	11095.8	2956.01	1934.19	10038.8	2414.51	10593.3	5164.6	1247.36	2166.63	1356.33	1308.23	3109.48	1854.57	1863.22	2695.65	1312.41	950.554	1281.66	3178.78	1515.74	1695.81	2799.8	3603.72	623.346	2900.97	789.351	2927.54	15483.8	1846.36	1462.55	1395.2	1671.31	3247.85
KNA47424	25.3744	6.23342	32.1419	21.2399	18.7151	26.9656	7.21594	59.0419	36.9498	24.5766	0	12.1415	22.9519	28.6532	18.0295	16.1147	10.9103	10.2461	22.8658	12.6875	25.0182	12.4109	20.3422	0	26.9999	24.1445	9.0139	31.9429	22.9182	37.4268	43.3236	9.47785	6.65894	23.9609	20.4258	21.4577	26.2156	15.0579	54.7243	16.7726	31.5234	7.16644	34.498	14.4828	29.742	29.2299	22.5537	12.0023	60.1148
KNA47425	14.1305	0	11.1706	15.5499	0	0	0.374904	1.78582	0	2.1507	0	0	0	0	0	0	0	0.407687	0.620193	0	0.577103	0.617412	0	0	0	0.478321	0	0	0	0	0.587989	0	2.16428	0.536131	0	0.582222	0	0.554625	2.96285	0	0	2.15005	0	0.577088	0	0	0	0	10.4323
KNA47426	0	0	0	0	0	0	0	0	0	0	0	0	0	0	0	0	0	0	0	0	0	0	0	0	0	0	0	0	0	0	0	0	0	0	0	0	0	0	0	0	0	0	0	0	0	0	0	0	0
KNA47427	0	0	0	0	0	0	0	0	0	0	0	0	0	0	0	0	0	0	0	0	0	0	0	0	0	0	0	0	0	0	0	0	0	0	0	0	0	0	0	0	0	0	0	0	0	0	0	0	0
KNA47428	0.136104	0.246904	0.370539	0.135024	0	0	0.19219	1.54688	0	0	0	0	0	0.0847949	0.693103	0.0932348	0.110157	0	0	0.688063	0	0.216633	0	0	0	0	0	0	0	0	0	0	0.116233	0.0971503	0	0	0	0	0.690529	0.312168	0.559733	0.0625456	0	0.198869	0	0	0	0	10.0148
KNA47429	0	0	0	0	0	0	0	0	0	0	0	0	0	0	0	0	0	0	0	0	0	0	0	0	0	0	0	0	0	0	0	0	0	0	0	0	0	0	0	0	0	0	0	0	0	0	0	0	0
KNA46304	0	0	0	0	0	0	0	0	0	0	0	0	0	0	0	0	0	0	0	0	0	0	0	0	0	0	0	0	0	0	0	0	0	0	0	0	0	0	0	0	0	0	0	0	0	0	0	0	0
KNA46305	0	0	0	0	0	0	0	0	0	0	0	0	0	0	0	0	0	0	0	0	0	0	0	0	0	0	0	0	0	0	0	0	0	0	0	0	0	0	0	0	0	0	0	0	0	0	0	0	0
KNA46306	44.1483	8.24664	32.2657	54.0512	23.5388	166.963	9.12358	451.633	222.628	67.6599	0	65.682	136.649	53.4327	127.072	53.1922	42.867	65.1556	119.61	122.778	29.8427	43.2111	40.3115	0	49.677	39.8188	17.1819	139.811	34.1025	71.316	116.94	15.3815	17.3098	59.3211	133.469	16.6659	71.7695	105.471	444.989	14.2447	69.0949	34.5164	112.952	40.3744	57.927	47.9444	46.7843	28.5613	493.444
KNA46307	0	1.15978	0	0	0	32.3124	0	0.829877	16.6573	0	0	9.52456	26.1715	1.36562	8.04726	0	0	8.3773	18.9832	16.7977	1.9679	4.07035	3.82158	0	6.65541	6.27111	2.97306	2.67079	1.92812	7.68102	12.7017	3.49328	0	7.30149	1.93745	3.95435	13.1192	5.14184	0	2.34615	0	0	12.9034	0	0.780529	0.853521	1.32247	2.05526	0
KNA51812	384.965	97.6591	332.604	372.322	265.11	309.311	79.8446	224.946	425.676	15.8906	511.218	499.759	316.913	243.126	286.341	167.379	185.665	872.885	353.823	395.246	313.829	49.6629	138.569	42.1432	287.643	297.437	33.0389	281.936	318.088	313.773	346.434	17.1088	15.3872	471.154	275.678	318.026	320.888	317.51	220.594	26.2066	61.4481	19.7912	341.186	45.5904	271.661	677.637	219.536	180.833	429.189
KNA51813	325.286	25.7006	353.802	357.056	146.833	250.046	27.2551	78.6857	200.56	5.67035	591.384	411.282	224	175.446	164.235	118.12	82.1065	467.048	229.098	216.08	149.41	38.8022	79.9355	19.6037	163.791	234.5	10.2272	126.244	177.943	181.613	145.759	7.60675	8.37837	356.901	109.639	176.388	208.986	128.167	81.7474	16.435	49.0937	21.2497	200.781	38.4606	197.167	445.956	137.754	87.946	335.016
KNA51814	213.688	5.36036	261.189	253.772	102.033	267.625	7.66342	77.4062	176.7	4.64988	360.162	346.438	229.284	113.723	136.907	71.8508	30.6624	232.142	149.91	182.623	79.2085	32.5173	54.4508	11.5174	103.74	130.525	4.55004	123.557	107.647	91.8922	121.516	3.66214	3.54285	184.21	98.2641	107.239	131.309	103.244	70.5124	9.15604	29.9373	9.13649	198.373	32.0811	116.396	223.9	80.6745	56.712	207.344
KNA51815	127.822	64.8307	162.949	152.472	60.9706	116.369	60.7129	91.1618	181.238	56.8731	223.625	136.021	107.707	105.455	122.935	143.667	207.632	122.813	317.945	129.465	51.0414	262.862	199.845	51.3071	65.2861	250.071	57.9294	104.769	70.5263	79.0436	94.2475	46.1277	65.3584	222.986	92.5007	72.7358	85.3354	70.8513	83.1313	49.1359	894.529	72.9311	97.6174	188.403	147.64	144.856	160.21	81.5434	253.277
KNA51816	200.27	105.797	217.236	228.402	40.2626	41.7988	88.1298	54.3992	60.291	22.9258	349.228	128.106	46.7966	31.4522	32.4759	31.1624	183.418	94.1988	89.8072	32.9364	35.4335	160.487	116.687	42.6419	38.6216	48.1252	78.5782	44.0751	38.4817	37.6106	41.7847	41.68	45.6003	42.9648	41.61	47.8247	38.6584	41.2717	48.7564	12.512	148.297	73.1674	36.5765	296.679	37.1386	39.9636	39.1608	49.2676	103.907
KNA51817	168.965	140.588	193.894	167.731	75.7916	56.2218	105.509	72.1002	56.2793	95.9907	244.528	215.497	49.7204	47.5971	35.0305	64.029	316.118	199.729	274.007	35.8294	73.6411	472.014	178.145	111.31	83.6155	71.7992	215.73	44.4546	90.9801	103.371	42.829	102.061	151.835	63.4634	39.5645	100.427	94.9681	36.7415	68.3692	122.533	94.4094	181.924	47.5816	585.53	63.9237	66.3508	65.9663	154.14	249.67
KNA51818	681.868	107.32	715.613	769.869	0.161418	207.187	93.0345	621.96	196.562	213.74	1110.61	698.517	189.854	136.918	354.18	133.524	985.298	508.331	882.795	304.677	0.701733	1647.02	593.81	266.686	0	145.214	388.902	185.883	0.687547	0.19564	183.809	246.719	333.99	155.892	168.746	0.35252	0.584768	163.031	574.104	172.551	299.079	437.913	222.086	2082.24	154.889	139.725	159.04	542.7	776.212
KNA51819	299.492	100.509	278.885	297.92	95.5263	58.3094	98.5075	240.051	68.8959	103.788	422.264	72.0705	59.2158	40.3254	43.4506	47.1103	98.6069	112.606	77.4998	45.0539	93.2358	99.4278	101.16	96.4922	95.7633	32.6958	62.3163	65.1346	80.7265	85.1126	61.8338	69.7203	72.3195	44.5168	56.2915	81.9462	82.2638	61.2304	246.139	64.537	43.2557	91.3092	51.3023	81.029	56.228	61.1712	38.3191	112.764	172.737
KNA51820	111.417	34.9445	126.388	128.956	115.602	61.1699	33.8839	282.04	62.9672	87.826	196.749	107.186	50.4586	91.2007	39.0384	53.1127	64.4118	47.6644	120.735	36.8608	125.361	38.4812	58.1132	32.2189	126.39	62.0963	29.1588	60.808	108.28	119.001	69.2689	30.9254	25.3837	72.0409	48.0528	109.73	113.41	52.4499	282.769	59.0006	118.023	31.4742	54.1094	45.1922	110.607	99.822	74.9539	34.7908	175.838
KNA51821	270.849	155.336	297.718	296.992	155.527	117.175	161.363	277.965	131.756	280.171	365.331	174.043	128.286	160.741	120.135	96.4112	287.56	251.261	181.612	124.215	163.119	176.325	283.338	204.595	157.79	146.154	199.159	132.454	169.97	180.114	129.805	217.377	281.324	175.213	90.8903	180.614	169.732	103.308	278.224	215.625	204.224	272.404	115.856	203.085	190.573	174.412	142.356	224.125	356.847
KNA51822	918.132	1797.59	725.435	691.041	4803.91	1076.21	1704.79	3971.72	894.671	10244.8	53.9674	3033.04	922.174	713.663	3444.09	429.549	984.55	5170.16	2684.2	3155.55	5149.67	1422.19	1402.35	8522.3	4760.12	498.066	6854.57	830.763	6554.55	5843.5	645.407	6962.81	2835.2	597.474	778.984	6514.17	5938.45	544.503	2978.7	10220.3	131.024	1936.58	947.974	1057.99	755.978	682.316	462.074	6634.68	1763.06
KNA51823	2016	4913.52	1967.12	1645.27	2521.76	786.179	4413.59	2382.43	679.201	7181.7	1999.74	1919	703.974	1940.95	1750.79	1195.02	655.29	2922.81	1844.71	1663.13	2703.8	1050.75	934.466	5090.32	2504.97	1261.2	4379.93	619.578	3707.66	3532.61	545.406	4431.06	7333.46	1403.03	610.608	3941.72	3702.92	463.943	2009.65	5959.67	93.5446	5371.54	709.312	722.951	1969.89	1710.94	1258.64	4142.93	1554.45
KNA51824	1235.09	3682.71	1158.37	920.267	1553.22	527.322	3548.97	1409.77	423.983	4874.06	1211.47	1357.54	477.224	1537.96	1148.14	978.021	340.397	2202.05	1427.41	1107.85	1780.68	806.416	561.295	4180.64	1614.15	1046.55	3594.04	384.544	2956.88	2724.64	282.714	3524.66	6193.83	1187.83	381.616	3131.05	2853.92	298.926	1233.54	4800.05	110.098	4393.86	443.158	525.145	1560.64	1341.41	1023.8	3229.31	1261.62
KNA51825	3207.04	2203.26	2484.11	2112.36	4978.77	653.726	2222.67	2072.37	497.493	7832.24	1176.18	2427.26	594.747	1167.33	1699.13	754.444	280.745	2946.65	2197.86	1722.94	5275.94	764.863	699.125	5259.25	4781.7	770.698	5314.75	466.268	5827.21	5382.81	352.292	5048.07	5073.09	826.778	467.476	5816.8	5337.71	375.38	1773.89	5552.93	77.4237	3122.75	532.911	472.451	1115.51	1073.22	765.723	4183.96	865.792
KNA51826	318.951	68.9018	357.65	319.031	84.6283	298.288	63.9645	343.961	282.152	141.973	413.993	101.838	253.811	169.117	148.974	135.452	275.516	81.3274	81.957	137.906	87.5371	227.438	168.535	60.7004	90.2385	134.745	65.5491	265.209	75.918	82.5512	268.014	61.0665	57.1935	150.587	178.727	71.1598	78.9119	186.593	301.72	16.1485	155.241	73.4809	252.646	271.876	185.707	189.267	139.412	59.3465	284.851
KNA51827	1189.2	496.969	1170.88	1170.69	740.661	534.527	521.823	1321.81	794.216	748.954	1669.9	560.848	478.356	707.804	337.172	483.22	958.046	1093.41	459.094	304.217	655.577	1221.88	872.832	753.241	611.086	524.339	658.394	597.724	576.734	493.243	701.86	727.592	546.76	579.77	529.573	537.6	457.505	492.008	1199.44	689.824	864.903	1385.58	458.351	1158.48	806.925	716.225	564.475	888.905	681.964
KNA51828	134.215	31.2938	139.355	131.631	55.4209	73.1841	36.4628	72.6351	94.6571	58.0878	169.403	72.5556	61.3309	129.57	26.9181	65.7115	54.0205	97.1765	48.7451	25.7618	50.3076	76.9184	47.8236	47.7685	60.6292	76.55	36.393	72.9426	63.9381	71.5287	83.6165	39.9989	46.8116	97.5282	58.3235	65.2531	71.2663	66.9928	68.3926	45.3588	213.161	56.973	60.3599	69.4921	160.399	185.066	80.9554	60.2179	92.2062
KNA51829	3323.1	13749.5	3966.71	3163.02	6216.66	2070.96	14620.4	7418.88	1990.15	8649.35	4967	3437.31	1876.82	8729.18	2481.95	4041.8	1090.26	4835.88	2351.06	2426	6481.08	1492.34	2631.61	10966.5	6194.37	5453.24	8481.28	1924.15	7942.79	7605.68	1505.19	10271.1	15123	4886.22	1486.28	7365.02	7248.54	1192.16	8002.54	8209.69	251.753	11663.2	1484.13	2094.34	9218.31	7871.08	5470.98	7601.85	3316.22
KNA51830	2337.08	2114.38	2235.2	1924.23	6975.94	1352.58	2340.47	5939.08	872.288	6663.7	2524.09	3936.03	1203.51	2038.93	2749.94	823.023	653.137	2500.87	3129.08	2756.01	7462.67	855.004	1454.61	6638.87	7049.51	1264.73	6042.99	961.631	8558.48	8246.75	779.253	7289.7	8874.8	1173.78	959.815	7999.94	7802.69	840.775	6706.37	9671.04	92.7888	6649.25	1317.06	1025.83	2013.64	1692.09	1201.02	5096.94	2756.9
KNA51831	1295.03	114.919	1360.76	1495.83	524.516	874.157	171.603	457.298	917.128	326.279	2242.65	2223.65	838.982	1136.6	425.319	696.851	203.74	877.975	1971.52	400.336	420.542	136.252	111.502	192.524	560.206	995.82	123.891	738.752	546.557	693.409	834.203	137.37	205.04	1012.98	689.404	533.474	880.675	701.35	438.096	123.691	516.485	161.087	842.804	121.976	1618.48	1562.86	897.41	300.946	2026.09
KNA51832	1899.68	61.8913	2050.18	2113.4	467.499	935.826	99.9567	293.954	687.977	292.786	2885.64	2297.17	878.616	734.272	489.41	597.579	128.602	878.687	2005.78	498.156	371.82	184.294	129.862	253.331	519.578	589.671	130.412	679.017	553.337	692.116	629.699	134.373	240.824	696.806	646.3	539.821	929.023	615.276	312.23	125.505	293.831	220.218	821.384	156.144	797.236	875.837	610.41	352.636	1645.09
KNA51833	2383.18	88.4613	2340.75	2346.68	727.044	1244.46	137.816	375.798	979.935	358.655	2534.11	2257.77	1090.97	934.008	783.431	808.65	135.642	746.621	2133.66	811.755	573.416	250.612	169.421	261.04	789.31	807.366	132.186	992.507	686.804	884.809	931.811	166.265	268.326	790.438	930.838	643.41	1092.77	891.135	410.476	226.972	285.537	271.561	1248.12	215.451	1002.08	1129.46	882.491	340.748	1092.8
KNA51834	900.792	227.962	865.032	848.604	522.095	492.96	247.045	1108.71	456.498	342.78	1297.41	441.034	301.931	637.757	328.696	314.595	285.087	415.618	334.73	330.861	545.714	332.138	389.174	444.401	528.196	340.292	387.06	490.913	558.597	529.205	466.072	449.18	362.969	399.183	260.16	545.446	524.123	245.589	1227.61	373.188	70.0269	373.142	422.625	466.5	744.364	572.291	407.048	372.312	646.561
KNA51835	668.634	180.183	657.267	594.865	270.719	361.786	177.866	896.944	327.553	258.91	927.686	250.532	352.003	342.184	392.996	224.163	263.787	238.264	207.009	371.591	303.108	274.208	299.997	287.766	274.374	223.943	292.167	324.766	360.097	337.571	353.723	313.656	265.562	241.257	312.334	340.854	330.499	307.786	999.685	445.39	87.415	255.775	429.536	360.425	356.767	345.783	254.857	232.73	516.078
KNA51836	368.1	192.447	455.212	455.502	187.959	140.241	203.066	289.746	103.746	104.622	536.513	304.421	122.288	140.148	57.0546	126.214	1003.91	269.792	159.497	54.1485	177.646	657.257	322.942	118.323	197.152	147.674	185.247	106.496	176.279	171.446	113.726	114.964	142.15	127.585	86.5547	181.98	175.357	91.3303	310.072	98.018	52.5636	407.173	100.408	979.456	184.852	278.553	144.092	170.598	299.898
KNA51837	366.618	145.845	370.872	364.635	104.757	90.5755	138.929	217.153	91.4748	132.664	492.269	210.481	60.6388	104.234	25.0096	82.2274	307.421	254.12	140.591	18.1013	106.406	308.95	154.35	118.796	96.8671	110.784	160.755	95.7927	123.057	126.967	80.9067	113.953	95.994	120.086	58.5127	134.101	126.978	60.6186	218.444	52.3593	116.333	229.54	66.6082	421.752	161.165	271.312	117.606	128.255	349.811
KNA51838	642.799	226.29	709.184	835.704	123.774	133.983	206.352	341.077	121.658	102.21	1101.33	234.968	128.346	112.339	38.5369	103.248	912.12	250.629	103.749	47.38	116.249	631.788	351.225	110.083	112.841	116.03	142.822	145.808	110.267	121.076	132.412	101.533	88.1614	125.76	123.054	123.98	120.337	162.596	330.926	46.8291	124.535	333.663	121.079	1319.6	144.1	284.333	120.475	129.292	290.033
KNA51839	166.924	156.868	168.53	174.672	77.2025	82.3001	176.209	100.045	44.4851	153.152	222.297	174.717	79.0497	67.2857	24.6447	55.3029	281.389	205.137	152.296	26.2918	83.3641	201.21	229.755	106.096	72.2877	95.0039	111.801	39.0796	94.5017	100.104	40.5974	91.6124	99.1758	119.858	36.4913	110.119	104.124	38.4108	100.009	63.9361	172.557	468.258	63.6672	234.923	79.5968	156.679	57.5632	153.943	228.08
KNA51840	102.219	58.642	89.6912	91.0081	66.1912	104.771	56.4932	120.815	78.2051	63.7473	126.164	56.4025	82.639	101.378	38.8033	52.7419	108.984	82.8202	62.2043	44.2826	67.3159	79.7859	82.3351	59.0001	73.9685	109.266	64.7523	69.2487	67.6843	65.7914	76.63	57.7704	46.6323	106.094	53.6978	62.2292	61.068	53.2856	123.759	70.9699	78.5973	105.592	82.0689	84.3335	105.931	210.923	58.0015	67.5833	105.196
KNA51841	869.446	134.61	1057.78	1121.3	170.161	9839.72	173.133	1176.4	8729.59	441.873	1014.24	338.834	8608.51	28650.3	2824.27	4860.07	996.304	723.021	4267.78	2862.01	89.9211	1478.16	1419.89	451.629	322.068	4737	224.166	6093.87	188.984	742.672	5592.82	247.644	73.4652	3927.1	9196.2	181.688	780.242	5371.2	1320.4	919.901	821.064	207.822	8677.33	1065.82	24029.7	29781	4503.63	495.377	7334.99
KNA51842	173.124	96.4901	145.251	154.252	357.877	73.5793	104.039	883.005	77.186	203.607	291.037	159.24	53.6676	55.7612	132.136	32.3711	161.798	97.1377	165.632	97.1033	376.213	107.97	141.236	165.552	352.94	39.651	174.605	78.3017	276.168	246.869	91.1036	255.528	219.168	37.3057	42.0711	274.776	258.624	48.6021	880.013	182.14	62.6901	154.713	71.9347	179.3	76.9237	81.4038	51.2403	133.538	326.299
KNA51843	102.753	74.2656	104.375	108.714	401.032	30.5081	78.3929	405.715	30.5175	197.642	123.852	99.0482	33.5029	37.1337	20.385	19.2453	86.0536	87.7956	124.837	13.9208	400.376	59.0459	109.134	150.156	379.517	34.4471	127.279	26.9791	331.661	314.756	33.1947	150.752	115.521	29.4709	22.5783	315.018	295.022	25.3833	344.315	153.082	51.7051	125.182	34.3558	50.2351	48.4172	40.978	27.8533	144.144	107.981
KNA51844	48.3976	40.5397	48.2481	48.9198	114.228	25.3557	23.4969	25.891	20.4064	52.6741	88.2263	203.687	23.3269	25.6644	4.23521	19.3223	43.1129	112.233	211.788	6.152	99.8627	99.1584	40.1807	65.7707	134.605	23.8861	120.476	19.8309	136.783	179.891	26.4505	58.0732	90.4184	25.4207	14.221	147.323	143.663	16.3207	23.3219	42.8971	35.8852	87.2848	20.7514	116.527	39.5259	37.2169	25.868	72.5341	61.7625
KNA51845	28.4409	61.3117	31.5969	30.2398	91.3877	26.6197	32.0568	34.2832	18.5191	42.823	46.2238	151.688	30.7983	32.3395	8.69958	23.1522	42.8379	84.0469	173.254	7.73303	82.1469	96.526	46.3138	59.986	117.003	30.5719	102.655	17.6964	112.219	149.289	16.8231	41.4205	80.6533	29.1315	14.1073	117.441	107.412	19.2328	40.201	24.9618	52.975	70.3896	26.1701	113.768	40.6008	44.199	28.4267	59.1432	52.8942
KNA51846	163.099	134.084	156.929	138.282	116.921	38.2888	140.117	128.353	30.9225	196.421	179.431	147.987	30.6513	44.7846	43.8232	31.9745	136.242	176.407	146.561	45.3339	120.743	136.261	122.506	279.374	101.949	40.7298	183.327	37.2902	158.488	142.442	34.8475	178.588	254.767	38.6542	28.9701	161.86	156.714	30.0666	139.545	334.236	52.7116	224.02	27.8094	117.909	46.4776	44.7518	46.4537	200.4	118.604
KNA51847	167.69	165.648	177.171	150.211	56.1606	14.8933	161.089	87.5859	13.2473	283.58	149.187	92.089	13.1594	19.3697	21.1847	10.2295	95.9962	185.784	61.0172	24.4295	59.3412	116.408	124.475	295.021	45.1554	15.9836	167.301	11.2312	70.4159	59.5587	11.5599	158.341	257.879	23.7647	7.2333	76.466	67.5034	7.71147	92.0594	232.173	54.3655	225.728	11.6111	105.431	20.4854	20.7806	16.3312	207.273	74.5088
KNA51848	167.43	197.752	161.709	127.899	62.3234	17.4618	197.584	71.7206	9.49169	244.639	133.703	74.2372	14.6377	17.584	11.6886	13.5994	110.732	164.674	47.7344	13.5962	59.4517	129.821	131.358	221.232	53.8454	14.3704	118.182	12.4901	61.6764	51.3155	10.4545	104.717	213.559	20.9998	8.15457	67.6838	58.0805	7.8551	64.0743	130.932	41.3138	199.828	9.81594	141.717	17.2046	19.9312	11.7508	156.381	49.5992
KNA51849	103.188	72.1679	103.727	104.587	50.7747	27.0796	79.255	106.953	21.2783	119.788	122.99	81.7052	24.8512	31.757	21.8705	17.4802	134.269	89.6938	75.4073	22.4302	54.2753	89.6312	150.26	77.9924	49.4847	26.8345	72.0608	22.6485	61.6511	57.0637	16.9123	57.8412	88.361	31.9969	13.8292	63.7476	57.1198	16.5199	118.471	113.352	37.2787	87.8198	21.2191	109.769	38.4685	38.3428	24.3696	76.0203	120.025
KNA51850	37.1083	27.9694	39.2243	38.3828	13.2867	12.5312	25.7535	17.8809	12.8357	35.1247	48.6845	24.082	10.6364	13.3986	8.47892	8.81042	11.6894	80.6385	29.888	8.38955	13.3045	6.96357	11.1067	48.8893	14.1297	12.3444	48.7388	8.72943	15.4201	15.9226	7.48774	29.1255	62.2557	11.8142	6.70906	13.7748	17.036	6.50036	20.4902	28.3706	19.0762	70.3432	7.58891	8.00993	15.9918	15.7632	9.54063	49.7768	22.5661
KNA51851	1073.68	549.507	1234.63	1024.31	1066.4	311.115	625.145	1005.44	376.728	915.514	1472.38	728.572	363.202	413.266	524.39	332.89	55.9491	1696.15	642.99	389.416	968.618	106.751	136.273	1084.12	1155.81	508.016	1210.98	296.245	918.209	1106.19	318.679	854.485	1854.58	431.488	272.784	844.228	1039	222.389	964.007	770.041	116.136	2477.7	304.175	84.2434	488.331	550.95	574.11	926.979	1383.3
KNA51852	28.4409	27.1854	35.4163	35.0478	30.7937	49.3001	25.3933	23.4671	67.7501	32.6113	52.6541	33.0927	47.1468	24.9499	17.2693	44.295	16.2062	57.4472	68.4931	15.3049	30.3266	26.9989	27.6358	47.4753	35.6816	69.9792	53.0327	43.5751	37.4064	41.2624	61.7179	37.3263	27.066	58.172	40.4861	37.4706	37.9486	34.2771	24.5733	16.0887	62.4161	35.3413	43.2451	20.7783	30.8821	32.9754	55.0066	37.3104	40.0972
KNA51853	6.22014	11.4372	7.66948	5.36594	5.88826	4.3031	12.3477	9.82943	4.08549	4.88952	8.39861	6.29537	3.91396	2.48522	2.065	2.31575	5.52683	2.6578	8.68651	1.53729	4.16227	6.08019	4.6982	3.11811	7.12633	4.26931	2.4367	3.48014	7.28966	5.22191	2.32192	2.00876	5.16767	3.04038	3.22706	7.73648	7.45728	3.12668	9.65583	6.30624	28.9173	7.92283	3.91182	6.81647	2.84089	3.15921	2.27267	3.31462	6.33168
KNA51854	27.0024	23.3087	28.1889	26.7563	10.7232	9.13818	25.4653	19.9096	7.84654	26.7984	37.8137	15.8016	8.90042	10.4391	10.8257	7.39454	48.2993	16.027	17.3876	12.618	9.24899	33.6191	31.9977	17.4553	12.3694	9.14633	16.7703	9.61508	12.6091	9.81659	7.84682	17.0563	17.0612	10.6491	6.8355	11.0365	10.4142	8.55213	20.6676	41.2639	43.2003	72.2168	8.36783	38.3248	11.061	11.0414	7.54861	19.7464	30.8228
KNA51855	40.969	33.829	45.5824	45.2205	20.5406	19.4446	36.5897	30.9702	20.8632	31.8595	59.3237	19.3441	18.4243	18.6697	17.1154	14.723	55.0064	33.2445	23.355	18.3872	17.9328	46.1742	34.7225	26.4268	19.0527	18.6857	25.3313	23.5528	20.0178	17.7112	22.8026	26.9787	27.211	21.1461	16.6975	20.5535	19.1362	22.1454	31.5318	31.7664	42.7191	285.782	19.5399	46.357	22.8259	23.4969	20.3917	38.9132	37.2565
KNA51856	92.5816	45.0501	99.8098	94.3336	28.5378	60.3314	44.2331	73.345	56.3461	45.6669	138.047	51.8527	50.9186	77.3692	28.7375	61.2275	132.877	64.4958	58.997	29.413	29.4621	104.676	102.569	32.027	30.0732	70.0735	28.3384	50.6565	30.8609	32.0492	47.323	22.4647	29.3372	78.9784	40.3185	32.2919	31.0388	42.1524	65.7959	37.227	160.171	198.939	46.8786	115.926	82.7901	86.0057	67.5691	47.8472	93.8267
KNA51857	1400.98	40.9737	1508.7	1613.48	152.077	778.403	59.3722	121.14	530.581	87.9665	1935.54	1627.15	710.517	523.671	415.132	491.656	250.845	799.041	699.315	503.167	142.581	698.556	324.193	132.664	165.741	862.716	67.5604	531.691	196.377	244.887	376.315	55.5382	70.9226	653.241	481.97	194.719	337.409	422.6	103.767	85.8813	227.983	229.766	642.742	444.17	621.873	880.212	586.449	328.127	1998.55
KNA51858	111.031	44.7195	96.7582	96.2324	97.9154	94.1664	44.3375	114.121	74.1094	54.8699	156.112	99.0292	86.1871	96.3941	71.0064	56.0147	106.409	90.6024	45.3187	89.1139	76.4966	65.7137	71.8803	71.4497	113.186	59.4684	71.6094	74.4556	88.8523	87.7157	90.7282	67.3479	49.6352	60.9421	48.5889	87.7038	99.3891	52.9237	107.377	39.8386	166.493	42.9187	87.3727	65.5962	87.923	79.2886	65.0883	92.6171	72.3944
KNA51859	5.24202	24.9625	5.15353	3.90035	8.35123	5.72407	26.5246	48.2931	3.15184	1.12827	9.57601	12.4736	2.16758	3.53803	4.89211	5.08716	6.01048	6.43959	6.7349	3.31085	9.0763	3.82416	3.91683	7.8347	15.9164	3.74933	2.20073	6.19165	9.88092	3.7488	3.40957	3.87871	2.98447	5.3008	2.97862	7.09261	5.22906	3.80612	25.4716	2.67181	105.994	1.60596	2.35112	2.87229	5.91099	5.78337	2.93678	14.3944	8.79789
KNA51860	2.18081	3.4138	2.55363	2.16352	5.4792	1.77778	3.84109	22.426	0.88826	2.54378	3.4955	8.73379	1.3381	2.84885	4.65537	1.15658	4.78274	2.45817	5.78453	5.59843	7.52485	2.8553	4.83592	3.60489	7.96421	1.98391	0.926916	1.31199	6.6832	3.86376	1.81197	0.840853	0.570739	2.10901	1.06596	5.05833	5.05257	1.60308	15.5757	1.82866	38.7679	0.775879	1.56184	2.21	2.15433	1.64358	1.63711	6.50196	4.7058
KNA51861	199.768	21.8901	178.902	151.984	2263.7	13.4972	24.915	52.092	17.2137	158.843	195.808	37.7021	15.5037	84.3998	68.4848	44.2792	26.2266	260.887	70.6225	71.4713	2448.62	77.5003	54.6994	268.044	2101.04	54.9691	296.681	14.3014	2436.16	2123.47	16.9495	245.338	360.62	52.9203	12.7249	2488.62	1740.12	12.6783	59.2115	119.33	32.4437	309.477	14.0391	108.267	92.0682	130.604	37.6825	418.664	124.835
KNA51862	13.0362	22.3504	17.3046	14.6572	33.4465	8.18212	20.0445	30.4261	7.14659	32.2178	23.534	8.37783	6.72223	6.78407	5.46494	5.35809	19.6952	21.6595	13.6617	4.58499	30.2134	19.4475	25.593	27.6563	31.0667	7.49059	20.6832	6.44513	38.1596	30.1399	5.74585	16.7427	24.6016	7.48064	6.42943	43.4782	38.6403	5.55068	30.8892	13.6015	29.2238	21.0262	7.46342	20.2431	8.48311	8.71904	6.00132	27.3843	25.6478
KNA51863	45.4524	48.2972	56.348	48.6542	40.1822	19.9184	47.5291	45.1596	15.955	75.097	62.7135	37.0758	17.9617	16.1503	15.4248	13.6183	82.2223	44.0856	73.8867	19.8021	37.3359	89.7699	70.0833	61.578	38.9748	25.3419	49.9917	17.5742	51.3721	49.603	13.2609	40.0467	72.6592	23.192	13.5355	52.5436	58.1071	13.8523	51.6577	84.7658	37.8173	57.5912	15.8493	76.5863	16.9024	20.2563	20.5615	63.628	70.8848
KNA51864	9.67478	5.15082	8.01634	9.18077	6.80776	12.4299	5.57215	10.966	12.5736	9.002	12.9973	5.07308	13.7161	4.7921	6.24024	11.5261	19.1139	34.9415	9.8823	8.27393	5.27167	17.2643	21.4176	7.19237	6.76394	10.7942	5.61227	9.90701	7.4305	5.67261	11.069	4.47372	7.59515	11.3239	13.0663	6.3651	6.98767	9.10217	7.26176	7.76426	20.759	7.06941	10.1879	17.1656	5.34952	6.73895	11.6225	5.67472	8.84335
KNA51865	23.4026	9.54927	16.6782	15.7404	6.31924	6.12571	9.35076	10.9878	7.03559	16.4772	25.4818	12.8036	6.12331	6.13689	4.40848	6.13635	48.1021	108.283	16.9307	4.84351	7.27487	35.1187	28.0326	12.3891	6.62401	8.63275	9.53039	5.9427	10.2431	9.19076	5.46952	6.50206	11.3479	9.10739	4.33244	9.14922	10.5136	5.51636	8.63138	8.41538	25.8284	14.2483	5.51507	44.6032	7.2741	8.46919	7.50425	12.8578	15.0355
KNA51866	9.99627	2.5272	8.60832	7.84921	2.95165	4.61836	2.28253	5.18573	4.37353	4.83413	9.51124	5.91474	4.60837	3.4717	3.33462	3.61327	16.2845	72.3908	9.18146	3.54637	2.88058	11.8824	8.96304	2.28874	3.65327	5.5025	2.11002	3.58578	4.00902	3.28539	3.51931	1.26382	2.8335	5.79934	4.02842	3.78214	3.12785	3.82029	5.49986	3.47978	10.4962	3.98775	3.40553	14.7615	4.1806	6.0954	3.62965	2.22215	8.5363
KNA51867	5.15062	1.61391	4.84412	7.33951	1.32616	2.45422	2.11582	4.82192	2.36489	4.11189	9.78539	6.51077	2.55574	1.69198	2.47888	1.92454	20.0856	60.6909	5.37419	1.18295	1.65749	12.5953	9.79627	1.64531	2.62001	3.44474	1.63311	1.39721	2.68311	1.36622	1.31568	1.05538	2.23931	3.34227	1.34805	2.02733	2.08184	1.94572	3.00726	2.4343	25.0335	3.01247	2.26812	15.6675	1.86743	3.06309	2.3246	1.35475	6.26434
KNA51868	14.6285	3.14374	13.4055	13.4217	4.29885	8.99363	3.71282	21.5745	10.3478	5.06243	22.9854	5.16352	9.33035	6.16525	50.1792	8.87478	27.3166	202.726	9.33589	41.5469	4.81924	20.9251	17.9673	3.42961	5.72316	12.6025	2.77893	8.70171	5.40666	6.76921	8.20888	2.26929	5.18492	12.4551	7.8957	4.58322	5.80425	8.74709	18.5027	4.27625	29.6871	6.81034	10.8065	20.257	6.87733	10.1638	8.82589	3.76527	9.59355
KNA51869	10.6178	2.49073	7.72507	8.98988	2.59242	5.48296	3.44672	6.0992	4.45786	3.30978	11.504	6.02281	4.31476	3.42159	1.77058	3.07242	7.33421	350.674	7.13441	2.89059	3.52187	8.01298	7.79681	3.01528	3.33505	4.20867	2.44755	5.05292	4.00279	3.06348	4.92954	2.34441	4.5338	5.88022	2.42716	2.61846	2.89571	3.25142	4.79576	4.12882	19.9509	7.02457	4.7417	8.15837	3.91126	5.41756	5.44358	3.45752	9.79658
KNA51870	10.7801	4.25682	8.34917	11.34	3.68486	5.65376	4.06807	8.44423	5.6156	3.84043	13.9208	8.07625	3.91959	6.5425	2.1761	4.77457	15.5696	474.358	10.109	3.16956	4.71993	8.50527	8.40206	2.82326	4.89765	6.49497	2.8451	4.92218	6.2361	5.66236	5.0049	2.28504	5.5158	8.09281	3.87241	4.09551	3.41673	4.29769	7.85334	5.89713	14.9053	8.96832	4.0014	11.8136	6.48604	7.96107	4.37337	4.33195	5.59481
KNA51871	3.79312	1.04016	2.96192	2.53787	1.06181	1.48614	1.74389	2.47141	1.9094	1.13918	5.15661	1.64273	2.04264	2.41814	0.718463	1.5107	5.92583	433.748	3.55114	0.780004	2.24011	3.58034	5.33888	1.87269	2.23837	2.81216	1.67506	1.57934	2.59389	1.74113	1.65242	0.783247	1.808	4.09277	1.53713	1.43224	1.65932	1.77366	2.16181	2.69766	18.1389	2.71601	1.60236	4.38233	2.38727	4.19057	2.09844	1.80784	5.90075
KNA51872	5.83242	3.82075	5.04084	4.77589	3.14643	5.19899	3.44251	7.85128	3.9243	5.02137	7.5089	3.33314	3.06249	3.80673	1.97931	2.60016	8.84163	520.368	6.10576	1.63722	3.34837	5.45212	6.64072	2.43977	4.63807	5.39187	2.22436	4.42001	3.9787	3.41626	4.26326	1.86533	3.87403	6.54211	2.10418	4.86728	5.6201	3.78494	5.86758	6.29935	31.22	3.57367	3.4879	6.8312	6.72508	7.85866	5.21849	3.12499	7.43135
KNA51873	71.5638	19.2173	75.8726	74.1431	15.4049	68.1408	17.9855	22.7787	21.9018	22.9126	123.814	58.021	61.3146	27.5109	8.47659	24.4437	23.3449	1745.11	67.9608	10.3921	14.0347	13.8439	17.2193	17.1059	17.2834	113.269	16.9971	24.1051	20.7759	24.1999	21.9326	12.2366	19.0457	89.3582	16.4082	22.339	23.7297	17.4384	21.6106	45.3164	64.8135	29.7438	49.2464	14.3742	33.5304	239.835	40.2893	56.7387	61.662
KNA51874	118.254	23.1844	103.821	96.8302	14.2339	54.6445	24.0726	47.6864	41.8837	25.0287	137.35	52.0604	44.0136	41.7023	21.2458	30.7336	16.9962	79.5287	40.9759	23.4041	12.2714	8.8958	15.037	19.2718	13.3784	48.0231	18.1154	24.6732	16.5754	19.3916	28.154	15.2244	26.2373	63.3771	22.5057	17.4199	20.5735	18.458	48.0435	20.4365	24.3792	18.7576	42.678	10.3557	56.8618	116.164	28.6766	22.292	103.89
KNA51875	40.9909	28.0662	38.4042	38.6458	18.7433	19.3073	35.3381	41.0943	17.4867	65.3986	47.4841	22.7523	15.0827	20.9048	9.10361	13.4032	40.2704	26.7789	23.2802	7.94027	19.6213	37.2725	54.5093	33.0858	19.1242	19.594	27.8249	13.6714	24.6316	20.8936	14.0967	21.7084	36.4429	20.5383	11.0003	22.9309	20.7413	11.3334	37.4082	46.3655	45.1482	34.5416	13.2825	38.9378	21.8159	27.3034	16.7113	27.074	56.2612
KNA51876	63.4933	31.0337	62.0233	58.0943	52.8768	27.3274	29.6538	79.2781	27.2228	53.7436	87.5019	50.1348	23.6699	37.6616	12.225	21.9727	40.2725	52.3583	64.5278	12.2592	53.4171	32.6615	44.4923	25.9795	50.1405	42.0518	30.1833	24.9099	54.0116	60.9816	27.3465	22.7225	40.808	40.2139	15.7647	61.9354	63.7113	18.6315	84.7236	11.0668	66.2946	48.4158	18.7023	37.6143	56.5818	62.5136	36.2377	32.389	106.181
KNA51877	185.496	85.3597	149.378	158.76	63.7221	39.1058	99.7051	249.129	25.959	208.12	171.308	180.562	41.2993	40.244	39.8363	26.8042	141.76	155.88	112.302	33.0071	68.1319	123.557	159.762	172.956	66.7097	50.2537	220.436	29.7833	70.5549	70.1745	23.2935	197.675	256.509	49.8477	25.9768	74.4009	75.474	26.5361	250.406	160.883	28.3652	142.174	33.508	127.04	48.8845	64.1988	36.9032	149.242	231.131
KNA51878	627.995	88.8441	533.79	751.061	866.919	269.3	110.938	594.499	230.972	287.243	1004.62	612.452	296.17	221.529	377.588	160.755	491.346	243.994	610.43	418.228	871.523	386.51	241.67	246.106	968.549	173.58	233.285	223.013	690.817	847.575	215.415	310.283	431.53	188.627	240.791	735.607	769.004	225.323	628.559	301.882	295.821	345.325	281.436	491.598	200.188	197.455	178.87	178.352	644.968
KNA51879	120.103	11.2607	114.644	126.613	57.1514	51.702	10.2786	65.0379	41.7964	20.8893	201.052	60.9486	45.6161	42.8803	27.6664	48.3118	46.476	55.1968	57.5665	25.4388	62.2379	112.382	62.9092	18.3539	59.0417	42.9392	8.05502	46.7589	59.5163	60.3145	43.3045	9.22509	11.9836	54.2663	35.4781	58.029	62.9285	40.1668	69.0985	17.1279	51.2224	21.2966	45.3253	88.7493	48.4986	62.3558	39.0648	34.2879	127.138
KNA51880	68.3422	6.06324	77.3062	81.8537	32.9437	36.8391	5.63402	31.9047	28.5771	8.04046	96.1562	32.5367	31.8319	29.0472	24.7406	30.3348	24.4536	24.9942	27.3875	25.5148	32.6284	95.1432	33.5386	8.67394	35.2493	30.6249	4.31125	30.9102	31.8778	31.4785	25.8423	4.04645	5.74988	32.091	24.3531	35.0584	32.0026	24.73	30.8754	6.07001	42.3775	10.4688	32.2923	58.7799	30.4199	38.0947	29.8391	20.2579	64.8934
KNA51881	68.7186	49.5227	69.6842	68.3706	39.8058	20.7378	48.5651	63.6029	25.2919	47.4896	103.472	35.7187	16.5185	39.6813	13.4671	25.0096	16.5409	54.2382	29.7412	11.2788	35.9837	11.9484	18.038	39.1209	40.4936	20.3144	26.8869	15.9366	41.6892	45.3503	18.1195	29.3855	45.2993	32.1028	13.4291	39.5282	45.5232	12.5005	62.8225	24.3727	30.7361	59.8152	16.6417	10.4854	43.8999	43.5241	24.5923	33.5944	65.4785
KNA51882	141.772	216.609	146.731	120.232	502.437	53.6436	247.345	393.489	62.2023	421.423	181.371	168.41	53.3767	109.696	47.6867	62.6568	149.61	171.16	163.32	41.5569	469.373	96.5672	275.082	271.798	518.898	75.7462	275.191	53.5959	482.409	414.94	50.7794	306.592	474.909	74.6075	43.0311	461.034	424.707	40.3907	369.082	365.887	57.6372	390.836	48.9308	120.497	128.599	112.592	74.2321	244.364	190.953
KNA51883	55.0164	43.2853	41.0301	39.2474	27.4399	21.5365	38.1654	67.8156	18.1521	51.5365	61.018	57.9215	20.0308	20.8388	9.45268	15.328	25.1112	40.6487	51.5192	8.66883	25.4288	19.9645	32.2316	34.2587	26.04	20.2584	23.4213	19.7035	28.1759	31.7231	21.5606	26.41	42.7979	21.8581	15.0736	28.8035	32.445	16.4268	76.7563	26.41	50.2795	43.9661	15.0925	20.3076	24.4371	30.4051	27.2584	25.0049	45.906
KNA51884	12320.5	8762.49	12736.7	13074.6	3420.43	2906.32	9537.52	21478.7	7429.48	9958.9	14221.7	20567	2628.58	3723.34	11574.2	2211.37	320.379	13185	11057.7	11592	2599.81	1065.15	663.742	15137	4892.78	1392.13	6146.74	11924.4	2648.95	5302.77	8113.91	9795.89	4530.51	1041.69	7715.38	2598.19	5380.55	8719.56	24305.9	5646.38	559.501	8306.09	3488.8	169.122	6142.99	2147.88	5329.57	15629.1	15124.4
KNA51885	405.694	392.856	452.228	397.011	602.939	246.103	384.758	604.851	442.576	301.609	651.566	201.664	205.733	403.165	170.182	361.502	266.123	304.886	234.88	170.382	493.939	327.88	288.625	379.014	606.458	233.434	236.134	305.386	503.344	542.952	274.048	310.43	663.682	277.783	216.109	469.485	517.625	154.421	489.198	181.767	159.721	581.01	200.379	348.922	500.857	263.425	351.751	402.295	205.378
KNA44013	1.2338	0	2.79915	0.612007	0.873599	1.15479	0.290372	0.467119	2.24665	0	0	1.53176	0.51542	4.9964	2.6595	4.22593	0.499293	0	0	1.63701	1.42417	0	0.460945	0	1.20413	0.756399	0	0.920404	0	1.05881	0	0	0	5.28408	0.946359	0.953921	1.06383	0	1.56396	0.487158	2.53703	0	1.66455	0	7.02947	3.87915	2.87122	0	4.12659
KNA44079	0	0	0	0	0	0	0	0	0	0	0	0	0	0	0	0	0	0	0	0	0	0	0	0	0	0	0	0	0	0	0	0	0	0	0	0	0	0	0	0	0	0	0	0	0	0	0	0	0
KNA44177	0	0.000881501	0	0	0.00299255	6.45943e-09	0	0	0	3.92803e-06	0	0	0	0	0.00516866	0	0	0	3.52495e-05	0.000301318	0.00037045	0	0	0	0.00256756	0	0	0	0	1.79455e-05	8.17454e-06	0	0	0	0	0.000402365	3.18161e-08	0	0	0	0	0	0.000211026	0	0	0	0	0	0.0238374
KNA44178	0	0	0	0	0	0	0	0	0	0	0	0	0	0	0	0	0	0	0	0	0	0	0	0	0	0	0	0	0	0	0	0	0	0	0	0	0	0	0	0	0	0	0	0	0	0	0	0	0
KNA50374	127.799	135.374	132.972	110.506	147.068	34.4739	130.929	159.708	23.8084	175.983	135.156	98.3198	29.4279	57.2293	42.7649	32.6235	94.3406	88.2785	88.4567	37.0635	142.268	61.1806	84.0962	165.532	147.211	36.2495	159.465	25.2148	162.523	141.512	24.0149	156.393	219.957	41.2506	24.5944	157.281	143.051	20.8009	160.151	156.481	32.6424	183.483	30.9598	57.3365	53.0343	49.5205	32.3303	159.944	93.0645
KNA50375	66.6013	87.7014	66.6146	56.7735	35.0069	18.1844	83.8345	57.9297	13.0226	101.728	78.2749	46.9272	14.8796	29.5779	15.239	16.9341	32.9179	49.1168	40.0163	15.7565	37.4645	22.9223	45.0196	77.0898	35.2175	28.5493	66.444	13.2529	43.2051	37.8225	11.506	52.6664	90.7718	28.7074	7.96115	44.0704	42.7901	9.57613	57.049	58.0859	36.0642	70.7314	13.7321	24.5773	33.4878	31.6152	22.0103	66.438	75.348
KNA50376	246.94	213.208	265.662	255.914	406.5	104.004	258.908	568.752	67.2886	707.928	391.195	350.029	110.835	68.8706	153.821	51.5525	318.36	449.611	381.201	140.82	419.848	174.345	433.33	427.363	388.528	77.7927	592.211	84.7211	378.022	386.26	83.5828	578.686	859.018	61.5824	80.5314	392.428	383.18	90.017	504.814	667.471	88.5539	808.757	102.907	160.101	75.9059	84.4064	70.2016	502.094	432.593
KNA50377	23.6513	16.7419	24.4364	23.4638	14.2006	10.0214	17.3194	25.4416	7.53072	28.0671	27.4122	18.4016	8.95383	13.416	7.76877	8.45669	24.6718	15.2907	21.5583	6.45972	16.571	17.0421	29.0159	15.9539	15.4924	9.57675	17.1081	8.82186	19.1579	19.1312	7.26559	17.2319	28.8985	11.5495	7.35519	20.85	20.6323	6.72091	24.3759	32.713	17.4161	27.833	7.57967	22.066	15.0514	14.3744	9.99976	15.2677	26.9919
KNA50378	78.7166	32.5823	78.8801	86.0118	115.554	39.4322	39.1391	107.96	48.7961	71.0159	136.426	127.183	40.7097	58.0214	39.2801	57.2649	119.165	53.9945	245.571	42.5747	110.23	117.174	114.486	57.9489	107.914	81.02	58.2605	47.4739	158.324	143.097	43.7865	47.0247	69.4965	69.7994	41.6624	145.037	157.739	36.7076	106.433	79.1686	117.636	76.1178	36.2504	94.12	55.4287	56.8131	67.6552	64.6007	129.043
KNA50379	2.24314	7.12121	4.07127	4.45072	53.2073	7.34826	5.2792	119.746	5.05771	130.357	3.27818	30.6335	7.42033	4.89132	36.5395	3.07324	20.8784	12.8595	47.0722	31.1688	50.059	16.0666	16.7607	36.1259	55.4599	2.75039	48.2454	10.8769	46.5102	53.9001	5.25242	49.4098	15.3252	6.4046	9.34704	54.6307	60.4151	7.51706	106.154	339.563	73.8004	14.4315	10.5639	11.4716	6.39008	3.49383	2.90007	34.2532	105.035
KNA50380	11.2064	21.6249	14.3573	17.4393	54.2988	12.9567	22.7541	39.1001	9.51249	80.0222	26.4927	20.7328	9.81287	6.4342	9.84315	3.31152	17.2508	27.7131	26.1609	6.93915	56.6459	9.09338	21.1798	55.0124	56.7577	7.40912	54.2427	8.52382	66.2696	69.9591	9.43279	57.4056	63.4266	6.58749	8.1573	67.276	69.7024	8.09991	38.9947	179.922	20.7843	35.645	8.86983	10.7557	9.38937	9.58293	6.70438	41.2357	44.0957
KNA50381	43.4276	30.0491	36.7621	35.9311	23.0923	26.6694	34.9036	106.709	28.7949	26.6006	59.2015	53.7023	27.2554	31.7616	23.592	20.3423	79.1886	41.3295	50.7231	17.5631	22.9838	39.4792	45.2748	31.9795	21.6663	32.0962	30.0005	25.3539	21.6133	19.1497	21.1682	20.9271	34.1555	36.022	20.6774	25.0828	21.868	22.5488	111.113	52.4932	69.8863	42.3591	20.4403	30.9749	30.6837	39.9697	26.8079	57.4581	79.2269
KNA50382	113.992	155.429	117.404	106.479	189.262	83.2908	137.275	122.623	76.9212	119.383	151.806	120.283	68.425	138.4	55.0125	98.4829	261.804	266.462	148.358	55.2704	181.454	256.58	286.312	228.095	219.023	117.987	160.383	78.7177	220.759	215.059	69.9069	126.308	101.037	121.287	57.3261	241.701	245.774	58.0444	97.8596	126.01	211.737	173.065	63.3554	216.673	169.628	163.266	109.947	403.144	220.614
KNA50383	112.752	68.1661	137.997	125.828	84.6127	91.7112	80.8278	208.591	62.2668	137.148	168.994	97.9752	84.7545	86.0262	107.922	51.5146	79.5433	124.936	97.9992	92.5225	92.862	55.3338	71.6073	126.852	90.2851	75.4195	136.845	74.4099	120.477	113.713	77.1663	133.216	130.447	81.0406	62.6046	134.203	114.382	69.2774	224.53	133.454	77.6183	105.786	81.0539	72.4437	102.934	93.4446	82.1787	121.191	202.785
KNA50384	104.591	51.9126	118.507	118.156	36.9568	66.7711	50.7481	136.572	76.8817	88.4851	174.35	64.2993	52.6646	42.3113	64.0126	39.206	130.158	105.737	68.5263	59.0587	41.7163	137.446	138.231	76.639	42.8757	50.4073	57.7914	74.5663	53.6363	49.8073	75.6575	53.1988	44.7464	60.9911	43.2082	52.1963	52.726	59.159	130.791	75.3411	47.2402	49.8236	48.673	135.745	67.3112	68.8976	49.086	70.373	137.5
KNA50385	152.321	18.992	188.948	183.806	21.2269	45.4956	19.0849	72.7239	45.9575	41.2424	220.661	60.7359	43.0473	20.4818	100.25	31.3141	97.9423	29.8298	55.4453	105.401	22.7687	132.063	75.2719	17.2474	23.2232	39.2056	10.0101	53.0783	24.374	20.3533	50.0972	13.1249	20.0539	37.7694	41.6896	21.7866	24.8966	44.8545	70.777	44.4636	35.0878	22.9132	42.0232	105.965	26.1445	29.9915	40.1146	16.7022	121.998
KNA50386	116.547	23.3409	153.831	131.114	13.9749	48.404	22.1668	48.9965	55.3171	16.7772	185.112	26.6746	37.5002	21.5577	49.4717	33.4585	40.1379	24.8256	28.4606	53.3345	11.9198	47.6192	30.5215	16.2315	15.2798	39.2868	9.63342	45.0094	14.1277	12.4352	49.8223	6.69757	8.53434	39.5894	41.0738	15.6461	12.0692	47.6381	52.9926	17.6681	38.0159	8.43852	38.2385	39.9727	29.1799	26.3636	47.0934	12.951	65.177
KNA50387	395.493	66.1554	578.913	626.753	78.5545	193.256	66.7265	93.3413	224.208	61.0241	791.911	149.215	190.297	94.7197	390.097	198.443	187.07	136.85	119.663	356.846	64.8216	244.442	151.978	79.7118	98.2503	178.856	55.3349	207.674	82.0999	84.6299	253.365	47.7105	50.0048	173.781	217.138	88.954	83.441	236.153	118.061	87.9618	308.399	57.5924	179.688	182.369	115.591	110.401	232.682	77.6063	192.404
KNA50388	204.597	42.0054	305.421	294.242	48.4854	102.761	42.8613	103.465	130.557	55.9081	336.188	72.0938	91.0559	47.1358	162.422	75.2103	88.4398	87.217	63.1089	169.449	40.1219	109.158	73.8713	51.8422	43.944	75.4122	26.6174	119.479	40.8801	47.8691	133.293	25.5885	36.0384	85.6486	95.7958	47.7134	45.6469	113.9	99.8164	69.4589	80.0331	36.9678	84.5767	93.5166	55.2156	60.136	99.5093	47.3395	165.681
KNA50389	296.007	115.019	408.309	377.401	46.5156	90.0867	108.407	183.938	127.8	146.002	511.854	130.401	60.331	73.2912	69.6048	119.309	81.3016	93.8404	145.253	60.3088	49.0846	115.507	80.765	54.3825	44.2343	150.798	30.1951	106.278	60.7634	65.5549	129.083	29.4785	40.4465	168.213	84.7857	67.0341	70.213	93.6921	159.448	41.7575	97.3877	35.1041	74.005	87.898	100.101	126.119	203.051	53.1053	245.273
KNA50390	262.358	66.7774	334.659	311.735	139.797	233.655	75.9216	322.314	171.428	125.326	314.704	394.268	191.786	86.7304	629.941	139.147	395.162	138.309	416.757	534.312	133.909	364.858	275.547	103.868	135.863	146.687	68.2134	210.945	152.396	158.81	201.117	68.1115	144.32	171.027	185.839	163	160.23	209.033	320.687	246.122	265.611	125.178	181.01	336.161	110.82	90.6925	191.228	99.2418	655.879
KNA50391	396.047	77.095	606.485	537.738	74.1121	153.65	76.7057	145.531	164.525	90.7787	474.997	247.656	157.172	77.9755	223.948	137.707	186.221	148.555	311.397	218.197	75.5991	211.355	202.152	88.5777	78.3645	153.775	62.4884	158.979	87.7088	96.2248	155.43	54.8033	135.546	195.44	124.438	102.334	106.133	166.561	153.723	128.588	357.13	123.973	149.085	221.955	97.0103	96.0014	194.705	78.0939	295.892
KNA50392	407.572	114.008	406.117	458.442	93.4851	175.737	116.749	218.241	210.112	147.03	609.966	379.798	186.334	155.871	312.426	253.146	277.798	291.608	597.192	287.03	111.725	253.55	312.937	130.971	96.3304	295.326	105.298	219.113	135.075	161.336	241.014	105.861	90.285	384.142	171.427	161.442	170.356	250.882	224.967	150.681	789.881	65.7299	157.86	240.797	183.629	149.39	371.203	135.043	459.192
KNA50393	166.198	70.8269	222.284	213.473	23.5073	56.015	66.3066	69.7601	63.2724	38.3859	298.207	155.744	53.6569	36.7882	175.59	78.7102	196.889	74.6431	112.206	152.258	23.6114	202.026	220.186	42.261	25.786	99.8823	10.6364	65.8361	25.8452	28.3539	54.2269	9.44139	20.2153	105.542	33.5675	27.3985	30.3678	51.8394	69.6503	38.2416	942.77	8.77584	50.4505	156.359	44.8129	21.7794	61.796	27.726	151.261
KNA50394	111.958	52.9362	114.572	121.705	19.1857	37.0663	40.9253	48.2499	40.551	37.6842	144.036	39.9245	29.3036	36.3601	33.9525	25.4969	52.5372	37.8792	37.746	24.0723	16.0396	74.8826	68.3034	38.0366	15.4987	36.6921	14.7701	47.3132	15.4909	19.9314	43.6925	13.321	21.4874	40.3828	45.795	17.0361	20.3674	39.9134	67.6878	24.1308	146.947	16.9675	32.052	49.5987	32.0209	24.8122	33.1068	27.0419	43.8197
KNA50395	106.076	47.2814	123.725	110.271	12.5333	57.9253	40.5868	82.8344	48.3629	46.7271	121.116	98.6487	51.2356	37.9089	51.7446	41.2808	76.0041	39.0128	110.868	50.3095	12.0691	98.2993	87.4288	37.659	11.3052	49.9506	22.8488	52.4309	15.7014	14.7437	38.7048	17.2015	29.5942	55.5565	42.0564	16.6543	18.5846	39.2984	81.9417	37.5641	73.5992	27.2143	57.4421	75.3573	41.99	32.6891	37.7937	31.1198	126.242
KNA50396	270.963	146.41	331.675	289.613	34.8364	113.082	124.119	142.228	125.469	120.502	403.695	122.464	109.838	95.5811	190.736	89.5711	156.732	108.176	137.322	195.478	31.7994	167.808	169.413	96.2068	39.4227	116.194	48.4175	118.877	44.4051	39.7261	98.6514	39.1908	59.61	129.922	94.2893	44.3168	46.7296	96.4072	143.574	107.842	174.429	57.8046	112.997	121.113	99.9391	80.7841	86.169	80.3494	205.897
KNA50397	339.465	117.32	420.014	384.055	75.288	175.129	106.172	224.931	160.297	116.652	626.728	159.458	163.705	153.287	282.545	139.314	159.865	146.591	199.76	256.895	77.3892	181.362	173.813	118.742	83.2874	172.093	60.9092	144.845	76.4086	83.424	130.599	55.2616	67.921	199.325	135.633	76.9557	86.8693	128.462	227.039	135.555	197.063	70.6069	176.235	126.014	143.12	116.842	123.189	103.986	248.024
KNA50398	270.072	79.4558	282.006	245.712	37.8037	107.417	69.4766	159.672	114.8	67.363	427.936	101.304	91.9422	140.795	113.812	107.748	81.0327	88.9211	124.12	104.148	39.8497	94.6822	107.5	71.8047	37.3202	120.964	32.7569	125.127	39.6498	45.0885	86.3685	31.2868	46.9071	135.578	65.973	37.4438	45.5695	58.2991	177.32	71.4514	248.136	43.5774	91.6112	63.3418	120.767	91.5486	93.7295	61.2698	150.443
KNA50399	385.919	282.865	419.959	414.902	146.681	457.111	262.384	279.57	617.265	100.683	631.946	304.894	302.115	652.261	332.802	624.483	174.879	337.187	372.525	268.718	135.847	177.719	243.419	250.305	152.902	439.389	111.789	929.732	125.543	143.848	539.406	133.885	92.0243	530.266	224.033	142.084	146.177	216.104	310.597	164.768	1651.24	73.4467	315.084	124.088	421.189	403.763	382.159	182.829	212.332
KNA50400	84.3557	57.879	98.3176	79.3713	29.5522	44.4563	51.3825	62.9844	35.7868	48.4338	107.128	112.683	44.2881	78.265	55.2395	46.994	75.3633	105.272	124.869	50.4942	26.1468	61.2857	101.991	66.2923	31.5158	62.5634	43.3746	33.1527	36.0339	39.2479	28.4469	34.7902	35.4175	84.5497	28.8152	37.0415	41.2652	29.4309	68.4048	65.1671	195.337	34.4159	41.4864	39.0815	65.1839	53.2422	41.7392	70.7489	74.3195
KNA50401	71.6746	55.0905	86.5969	62.4081	24.0489	45.2544	47.1597	93.9778	60.1135	49.6886	112.709	80.2126	27.7368	79.2327	33.8856	44.959	31.0033	82.1233	92.4514	32.0435	27.185	25.9464	64.1136	59.6977	27.6925	67.7386	31.5368	79.1872	28.8818	33.4575	53.8835	30.3203	33.6947	76.8025	19.3477	30.2089	34.2081	21.5658	88.0491	71.914	154.735	29.9647	30.8681	21.269	74.3247	65.2323	45.6942	47.274	91.107
KNA50402	162.99	86.0527	194.745	187.497	83.3469	59.0719	84.0848	213.944	64.7569	88.2667	257.704	164.568	60.2834	62.9419	49.1431	58.8021	134.898	143.866	213.819	46.8027	67.207	104.028	192.373	74.5254	90.6999	70.6486	78.8153	64.8507	101.028	100.474	65.5615	76.0169	92.6158	82.3798	44.6343	104.221	119.88	61.4645	195.545	126.987	51.5802	69.8779	50.7441	91.4201	82.7257	87.2359	77.7139	87.946	243.996
KNA50403	754.635	140.144	814.422	658.186	316.746	443.498	129.253	345.506	643.36	141.316	1047.77	850.583	352.31	499.737	571.747	640.703	323.072	267.725	776.051	445.111	303.996	317.674	341.454	148.876	359.345	516.859	72.0109	596.324	289.289	294.125	673.608	74.5048	129.891	653.609	426.777	282.548	317.466	502.778	342.267	258.876	394.834	55.6632	517.189	308.971	479.844	363.657	609.672	112.145	639.914
KNA50404	1056.54	537.634	1110.61	1056.27	182.125	496.796	440.77	160.004	994.294	136.443	1543.13	480.955	489.929	991.282	311.17	1427.27	468.281	412.378	402.92	278.839	176.643	591.087	648.942	207.4	207.863	1278.11	97.7297	702.317	167.856	192.132	1044.55	101.586	166.493	1374.09	556.034	197.411	212.398	645.316	146.682	109.144	1975.97	102.885	453.564	496.672	980.418	929.09	1391.65	169.069	525.853
KNA50405	511.794	78.1228	558.28	517.174	64.639	366.825	77.0032	161.059	438.838	100.484	815.098	204.51	320.805	159.857	534.241	308.551	223.889	114.539	297.445	515.682	66.3881	304.658	274.24	66.3844	69.1428	343.597	26.0275	296.841	79.3312	81.7478	268.995	24.9133	51.0817	438.398	301.899	80.5044	87.6784	247.427	149.401	121.05	316.999	41.4498	306.98	275.712	202.513	147.771	252.528	49.8621	475.535
KNA50406	1028.26	522.947	1606.24	1473.6	336.241	2541.68	540.269	584.109	4418.25	262.213	2196.71	893.985	2548.12	1495.19	4047.91	3740.82	1701.28	596.845	1401.28	3884.74	321.036	1775.95	1924.2	392.001	436.208	4001.88	112.976	2620.71	406.777	469.656	2336.91	116.988	300.962	4032.36	2761.81	414.123	486.669	2206.92	522.725	490.727	6134.95	263.479	2350.97	1488.66	1844.88	1600.06	2929.32	290.813	2217.3
KNA50407	493.518	166.633	650.38	589.546	238.096	1689.12	210.007	309.803	2588.16	158.702	1101.59	748.072	1526.85	810.104	886.472	2086.46	916.324	325.606	1006.6	1021.78	224.434	1215.6	1006.67	191.641	333.986	2286.5	60.0303	1318.61	311.787	358.501	1218.4	58.6477	111.299	2311.98	1524.13	335.877	386.365	1134.16	281.322	215.735	969.905	50.3226	1413.31	797.394	1127.22	935.222	1638.79	135.19	2140.46
KNA50408	1107.54	733.429	984.619	897.736	1008.38	699.304	704.902	1017.47	1260.3	772.023	1644.92	2372.14	684.482	2048.85	945.189	2857.81	422.465	788.464	1625.01	894.021	1120.49	802.128	1035.21	495.999	1053.37	2589.46	171.47	1015.73	1191.61	1085.78	1071.81	159.658	178.507	3464.25	873.855	1126.92	1142.77	1143.13	1061.74	1170.36	9036.45	45.2132	744.437	539.239	2108.41	1445.3	2595.94	385.269	2847.58
KNA50409	125.449	26.8067	110.668	121.213	33.2612	88.8077	21.928	56.5349	118.332	22.6989	192.71	175.635	90.7537	493.652	59.6227	468.998	39.6565	59.5752	158.277	58.0616	31.6004	46.1738	62.2963	9.99188	39.2167	525.247	5.24429	72.7552	46.2665	66.9432	83.7099	4.06368	5.87805	635.419	69.2936	45.2187	76.6723	80.3258	55.5365	22.3572	508.238	7.86288	83.6657	46.9899	497.002	454.868	401.798	14.0639	345.964
KNA50410	0	0	0	0	0	0	0	0	0	0	0	0	0	0	0	0	0	0	0	0	0	0	0	0	0	0	0	0	0	0	0	0	0	0	0	0	0	0	0	0	0	0	0	0	0	0	0	0	0
KNA50359	0	0	0	0	0	0	0	0	0	0	0	0	0	0	0	0	0	0	0	0	0	0	0	0	0	0	0	0	0	0	0	0	0	0	0	0	0	0	0	0	0	0	0	0	0	0	0	0	0
KNA50360	36.5519	339.279	28.7479	55.602	269.161	702.473	387.683	173.445	1156.01	31.4691	76.5655	133.113	850.429	1847.61	434.153	2574.02	581.813	309.993	217.067	412.472	223.148	833.899	832.093	183.736	183.914	1839.02	77.4354	1016.17	194.753	227.94	1158.29	88.2108	1.04051	1664.59	1032.01	214.78	183.35	1167.74	152.385	102.466	2505.37	6.7189	516.414	688.966	1428.26	1967.94	2187.66	261.452	0
KNA50361	68.2004	32.6681	78.7203	82.256	66.5207	38.4434	34.6266	35.9752	37.0441	30.084	101.125	49.661	36.2493	42.872	22.9367	34.4358	82.4881	53.4693	67.9983	18.7789	82.7927	104.406	115.088	38.7627	61.2257	37.9592	22.0347	39.6727	83.0835	82.2019	41.389	22.7674	20.4179	46.1652	34.3695	95.3877	83.8659	42.1146	29.3997	31.6365	73.7437	36.7642	33.0979	103.459	42.4586	54.3066	45.6521	58.6307	53.31
KNA50362	43.0687	28.4143	46.7315	43.4239	24.1972	18.5488	28.6089	22.3321	13.933	45.9465	35.2906	29.6409	19.4221	18.7147	10.0087	13.843	76.9152	33.2698	29.2042	11.7284	29.7805	86.2483	116.947	21.4472	22.2857	16.5025	14.0599	14.8422	27.649	24.0376	10.3527	11.3242	14.0593	21.9429	9.10327	31.7909	29.4198	9.41274	19.3188	17.3585	79.8976	21.764	14.4877	69.6564	18.2813	21.0846	16.0186	43.4243	91.3354
KNA50363	60.3609	64.8268	60.8261	47.0241	127.955	29.8075	65.5385	81.3168	30.0585	93.7323	80.3656	60.2264	22.0499	39.6823	15.8344	18.2646	71.3325	80.4688	84.3705	13.5655	133.65	57.4683	107.912	72.3799	114.687	29.7404	57.4029	33.4263	109.17	116.63	30.0596	52.8616	52.9714	34.8913	20.4807	104.503	106.386	20.8482	70.7239	24.9143	220.825	68.7506	22.4222	56.8139	50.8996	57.3899	30.2577	88.0948	81.7448
KNA50364	458.199	43.4938	256.628	326.084	37.7246	1378.64	37.4244	1156.92	1108.15	88.9174	219.813	571.907	1376.76	649.065	379.699	424.495	1296.97	151.711	867.764	367.57	44.7845	134.38	1901.69	60.6041	37.8651	361.309	54.0004	682.403	37.699	45.7225	747.251	47.8668	40.2503	549.977	950.761	40.5594	48.3581	793.836	999.536	90.8673	144.951	24.8607	1198.86	108.39	426.725	460.248	325.971	452.574	455.091
KNA50365	97.8843	48.1619	66.203	66.4183	81.077	60.9334	45.8564	237.739	57.4663	87.0553	111.674	53.3098	55.367	46.3131	16.9225	28.7824	131.915	57.7283	69.9989	15.7475	73.5487	82.3097	144.898	53.9109	80.5101	34.8169	39.1857	41.3327	74.1507	67.756	47.2095	40.5235	21.2927	41.5262	45.4752	64.6137	69.0865	40.2292	236.84	28.593	364.578	17.1866	51.5647	70.5003	54.914	57.8918	30.0856	69.392	92.6567
KNA50366	36.75	57.0906	32.3548	32.9216	43.6922	51.595	60.5433	78.9133	65.3	41.0843	52.5048	34.7296	32.2068	111.575	28.4799	44.5256	114.981	113.501	49.5651	28.7542	43.6868	72.6813	269.268	69.4652	57.2791	63.5554	88.4264	46.4423	42.5969	44.4825	45.8087	76.4257	48.2479	90.4418	28.4661	48.3456	55.3404	31.0642	76.4815	74.6449	85.7191	185.645	41.1458	84.3533	139.262	110.636	63.2555	124.425	75.2168
KNA50367	174.775	64.2598	134.178	146.173	69.1871	71.7421	79.2192	425.498	88.3132	55.7302	253.093	179.48	66.8739	96.6615	30.6499	79.747	365.491	167.006	255.924	29.4626	73.3755	137.703	1037.44	80.5571	81.5594	80.2515	110.615	54.9579	80.4915	94.5247	58.1427	74.8451	110.211	100.845	70.6053	80.5532	93.2114	56.3314	427.721	87.903	84.9344	439.784	58.3426	109.296	105.665	95.542	78.7471	271.477	197.946
KNA50368	0	0	0	0	0	0	0	0	0	0	0	0	0	0	0	0	0	0	0	0	0	0	0	0	0	0	0	0	0	0	0	0	0	0	0	0	0	0	0	0	0	0	0	0	0	0	0	0	0
KNA50312	0	0	0	0	0	0	0	0	0	0	0	0	0	0	0	0	0	0	0	0	0	0	0	0	0	0	0	0	0	0	0	0	0	0	0	0	0	0	0	0	0	0	0	0	0	0	0	0	0
KNA50313	0	0	0	0	0	0	0	0	0	0	0	0	0	0	0	0	0	0	0	0	0	0	0	0	0	0	0	0	0	0	0	0	0	0	0	0	0	0	0	0	0	0	0	0	0	0	0	0	0
KNA50314	442.152	167.884	521.883	459.362	178.933	89.2381	172.861	292.816	69.2407	220.322	596.175	243.467	80.0249	76.1192	97.068	61.4782	128.516	480.774	168.047	92.7131	185.305	106.71	211.597	228.772	161.126	78.9346	259.432	77.688	183.234	169.819	74.0702	188.898	195.06	85.4345	58.4339	187.759	173.146	69.3211	265.142	188.314	42.7552	413.89	83.3936	126.134	111.123	138.607	76.8772	312.435	628.267
KNA50315	388.896	187.612	371.321	351.755	326.559	106.236	189.364	435.578	118.237	225.274	398.544	397.973	94.6664	166.361	80.3875	112.147	537.215	490.788	447.41	75.3477	367.625	368.752	474.712	207.019	344.4	164.427	238.682	128.77	435.743	442.654	129.538	193.481	209.669	175.362	80.2226	474.45	426.353	104.331	441.061	204.067	443.408	401.012	94.9115	352.622	219.126	233.686	169.991	407.828	523.156
KNA50316	231.154	191.586	132.214	184.089	151.358	81.3802	203.632	237.497	114.567	162.13	297.989	178.769	71.9061	171.627	37.9992	119.56	316.332	270.705	147.13	26.5205	148.343	102.951	140.076	132.113	156.193	130.532	112.426	80.6828	133.512	162.882	84.582	103.202	148.508	133.512	76.6387	132.81	138.168	67.7977	228.136	82.6882	138.671	167.038	66.9139	110.312	176.253	244.098	111.095	141.549	147.532
KNA50317	509.576	98.3945	390.573	517.912	272.095	123.869	122.417	535.349	99.3035	219.241	783.545	252.854	114.382	85.6624	147.438	70.5951	191.838	295.246	206.27	139.427	282.78	122.374	104.358	150.98	316.197	70.3283	143.036	88.2071	225.74	272.064	85.0921	157.722	245.381	75.1084	88.5551	231.484	250.892	81.6111	518.4	116.731	130.491	321.162	116.405	114.915	88.2647	119.117	58.2024	180.251	337.422
KNA50318	217.59	48.8861	213.013	259.211	122.327	263.202	39.9413	131.709	378.998	26.3542	398.572	363.144	270.678	203.805	142.061	517.452	77.9961	112.086	552.392	135.171	125.867	353.517	182.36	28.1544	119.13	511.695	16.0534	334.107	136.244	127.268	324.383	14.7573	19.6808	522.687	289.597	138.496	137.651	278.634	132.657	31.9709	658.854	31.741	240.793	199.075	246.978	155.599	541.767	42.1594	326.397
KNA50319	93.0847	37.8225	96.323	95.3553	85.4735	63.3128	39.0961	150.792	58.4251	38.9462	154.379	58.1485	55.0363	76.31	39.5369	51.2434	94.9069	88.9967	73.0915	37.2438	85.6989	68.248	62.2513	67.2174	83.091	54.0202	64.1809	58.5689	86.1895	79.9551	55.6905	55.6089	34.3517	66.5038	47.7389	87.0797	78.3652	51.6605	165.868	47.2083	38.4548	173.7	54.3504	77.6682	87.2908	76.8879	64.9974	104.669	160.034
KNA50320	257.246	191.368	235.129	196.454	217.526	192.272	152.445	46.2448	227.002	176.861	392.173	135.561	127.034	168.34	71.5985	82.4056	233.669	177.838	156.932	70.1335	217.898	131.084	167.323	230.315	223.968	111.191	154.915	219.516	186.981	212.821	187.784	149.157	113.005	109.645	121.985	214.632	205.71	115.356	32.8431	79.2356	258.777	381.864	124.509	206.868	148.937	197.456	130.162	272.936	309.495
KNA50321	85.1488	60.4805	98.5665	86.4905	45.3205	32.1286	60.0095	72.7435	29.5448	54.006	122.613	103.693	30.2616	38.2852	15.9068	29.0453	304.575	118.126	68.8528	17.6086	50.5963	241.383	148.078	53.6377	42.7411	36.1425	63.362	28.0773	47.8656	45.8073	29.2859	38.7187	37.9211	42.7443	23.2785	48.1403	46.8807	26.043	76.521	34.8588	77.8707	93.6069	25.126	402.654	48.7694	49.5305	37.2458	78.0031	108.011
KNA50322	160.781	122.546	207.32	208.073	114.182	53.0068	115.439	219.504	51.0775	132.639	258.817	250.258	51.9958	45.7491	33.7152	40.7682	709.695	208.059	164.845	40.6196	110.8	544.291	184.327	135.442	101.175	51.4916	158.094	56.5695	115.797	123.974	49.4477	101.948	82.9993	50.0171	50.5428	123.938	123.109	65.9425	240.511	112.282	122.375	204.896	44.8821	791.038	62.5505	77.3705	48.399	165.285	227.944
KNA50323	240.014	91.1213	256.582	262.502	56.9335	60.5466	92.7695	109.868	52.1632	106.182	335.595	160.623	42.165	63.153	24.6202	42.9333	207.144	139.405	103.394	23.4198	54.2777	237.042	79.2041	81.2123	49.1694	54.2373	96.9959	56.075	63.0568	60.5296	48.9179	66.7565	52.1467	70.1973	41.0707	79.9304	69.0952	49.029	115.123	42.3698	63.8158	105.852	47.1816	305.647	81.8068	100.6	57.3191	96.935	218.383
KNA50324	214.581	47.482	266.197	259.514	67.8633	41.7108	40.6596	108.399	30.5574	69.3768	380.059	97.3905	38.3695	31.3777	24.5499	19.655	110.183	103.158	54.9031	28.5324	66.004	133.363	33.5266	47.3708	60.9695	34.2449	60.4454	31.1955	69.0424	58.6758	29.7802	44.7188	21.6358	30.7206	21.7379	89.6786	63.4192	22.7081	89.5068	28.7038	40.1696	60.7368	35.5263	196.24	37.6072	55.8622	26.3611	65.0089	189.888
KNA50325	0	0	0	0	0	0	0	0	0	0	0	0	0	0	0	0	0	0	0	0	0	0	0	0	0	0	0	0	0	0	0	0	0	0	0	0	0	0	0	0	0	0	0	0	0	0	0	0	0
KNA50291	0	0	0	0	0	0	0	0	0	0	0	0	0	0	0	0	0	0	0	0	0	0	0	0	0	0	0	0	0	0	0	0	0	0	0	0	0	0	0	0	0	0	0	0	0	0	0	0	0
KNA50292	88.0025	29.498	89.0604	93.4756	89.7691	64.8301	33.2536	110.653	36.568	69.22	128.833	100.294	54.8059	38.6087	41.2009	29.1953	78.4976	74.7547	134.507	40.5468	89.8809	46.9351	103.625	52.9823	92.3817	52.1154	72.1653	34.7151	109.255	111.503	33.3847	62.729	77.0889	50.5926	32.3474	115.062	113.72	25.8881	117.003	108.319	30.3175	256.586	53.2127	57.224	50.6967	79.0001	39.8708	70.7888	146.398
KNA50293	67.6962	13.6417	62.6889	69.9721	80.1982	13.0088	13.963	195.354	7.17193	38.5772	98.0738	108.082	16.1836	9.56391	6.68792	7.15266	11.8648	16.6116	57.5691	5.15352	71.304	8.97005	16.4819	27.9928	59.7473	13.4808	22.188	6.1901	73.5643	72.871	5.34316	20.1904	19.4874	13.3266	5.81512	77.6813	85.1378	5.19064	211.826	13.7981	24.4564	18.081	9.81594	8.63864	9.70146	20.4096	7.79559	20.1456	74.9334
KNA50294	34.4208	38.677	35.8988	42.8123	59.111	9.13606	37.4816	49.4042	10.1935	54.4033	58.7497	31.5717	7.22272	22.725	8.10705	10.2059	44.9068	87.9346	38.283	6.16509	58.7083	26.7801	64.2979	35.822	51.1417	11.9684	36.5332	8.23985	58.8773	46.2924	11.428	34.5628	74.2563	6.96746	7.39526	62.7584	52.4918	6.88648	36.4683	82.8755	29.5791	79.2074	7.25827	31.1524	21.2209	17.204	13.9481	50.6825	30.9291
KNA50295	284.875	152.377	290.062	290.828	179.994	164.889	213.797	197.095	135.592	169.875	446.382	348.411	188.704	238.03	201.288	162.834	138.873	1243.06	814.226	215.735	156.098	50.8749	137.074	114.346	177.628	192.806	89.6052	148.124	206.33	225.814	131.199	86.5578	146.043	246.98	110.049	221.14	248.392	131.71	213.053	211.507	98.4335	105.408	167.971	54.8634	296.102	278.124	160.653	181.202	788.526
KNA50296	434.804	198.866	458.96	437.342	143.175	95.9893	198.14	384.645	83.4273	256.518	463.187	339.115	94.3307	62.9898	308.117	66.8104	194.674	237.028	308.693	297.342	135.059	270.817	234.816	236.76	126.04	89.5168	175.687	86.1741	135.614	127.031	76.9951	177.407	268.57	108.451	62.5489	138.201	144.523	66.4898	390.757	267.425	123.59	183.897	90.8688	224.777	74.9482	73.6047	75.3372	188.821	266.042
KNA50297	268.518	241.619	329.398	294.089	96.2412	53.0449	219.394	145.835	74.9031	121.522	335.813	118.301	52.765	60.9209	115.519	66.0078	71.7376	142.778	119.882	102.057	88.4138	90.5851	124.91	125.029	90.678	85.4421	74.4069	64.5256	105.797	105.225	73.7249	79.6088	131.146	91.7631	42.7576	101.783	111.95	54.7071	156.03	166.505	141.702	101.283	47.5609	82.4626	73.6163	72.358	87.68	97.3995	96.1678
KNA50298	197.166	87.9886	244.056	219.467	103.587	43.5516	82.04	151.087	42.6776	160.922	316.093	144.911	41.0903	27.0244	164.601	24.5817	60.0016	110.232	135.103	130.009	108.636	55.5471	104.01	119.654	108.528	35.5376	82.5206	47.0671	146.28	136.039	50.1685	84.0318	82.0012	43.9098	30.4731	150.612	147.678	45.1939	163.286	194.455	95.6811	51.2833	40.5902	67.1253	33.9811	26.1033	46.903	103.792	126.614
KNA50299	194.721	172.922	216.11	193.724	40.9642	32.4897	167.748	71.5942	38.2643	173.905	271.847	74.2888	28.9807	47.9904	69.6712	57.9002	46.5574	89.9485	82.3064	61.6666	39.0935	60.1625	75.8354	124.918	36.5666	63.1678	77.5102	36.9934	44.1194	44.1639	34.6627	77.2236	139.941	70.6362	22.1246	47.883	52.953	30.3556	74.1275	225.118	181.279	93.7368	28.0985	51.2036	61.3723	57.2422	71.2356	97.954	75.9262
KNA50300	125.903	170.816	148.994	135.313	75.4495	40.968	188.898	134.623	39.1811	220.389	185.255	133.31	40.2658	67.8177	58.0817	49.3001	140.843	163.527	123.987	62.2284	67.3033	138.164	181.289	195.494	67.0375	66.0812	140.148	37.0554	98.6978	81.2458	34.8036	131.285	201.042	76.8217	37.3848	102.666	98.1884	32.9622	153.776	294.161	28.3162	140.84	34.1904	128.751	76.8226	87.8369	54.3005	173.059	148.043
KNA50301	125.345	173.939	113.5	120.326	93.9118	37.1325	165.638	191.177	50.9118	190.73	175.494	79.1309	32.7527	78.9487	38.3606	39.0936	65.4438	137.772	98.4682	31.8753	93.6525	53.6254	92.9894	117.755	84.9537	60.5315	72.5559	43.5986	89.7376	96.0611	38.4249	73.8006	95.0071	64.6858	26.4108	97.1771	93.7686	24.7465	197.497	263.047	32.8011	75.8645	31.6867	66.3071	106.162	92.5288	49.9581	88.1118	135.681
KNA50302	45.6164	82.7524	57.1968	52.3366	26.3817	18.2515	79.4937	101.118	25.7526	90.3882	67.1738	26.371	12.095	42.9552	10.8127	18.2482	29.8743	63.595	25.9484	10.7767	29.7441	21.3386	34.8651	44.482	24.9219	28.8199	31.847	25.0676	31.1119	35.5608	22.9662	35.1996	18.8092	30.6967	12.5314	36.8842	31.1132	12.3694	95.9307	23.9602	42.9619	20.4827	10.8936	20.8608	75.2659	66.0334	29.5328	45.4773	97.8313
KNA50303	96.8804	146.602	134.136	125.629	148.364	53.5141	179.116	53.9566	47.3645	78.486	58.4901	153.534	48.3348	135.427	22.2059	89.6483	101.463	99.9508	144.287	19.9283	146.743	80.8089	134.414	152.151	145.081	113.336	101.718	38.7031	130.604	146.29	37.3538	100.991	107.466	111.854	32.7287	133.19	145.663	33.7077	54.5802	70.5068	40.0603	115.024	38.181	90.4268	160.69	198.887	114.384	102.497	176.357
KNA50304	261.784	109.988	325.158	308.798	222.749	132.99	143.382	721.147	68.617	423.316	450.247	498.132	123.978	77.4357	95.4772	49.17	123.391	132.411	258.232	87.2108	236.971	76.5023	177.484	348.342	202.839	60.7913	288.28	78.2033	211.241	205.606	63.6565	293.215	194.168	65.4746	76.8296	222.21	245.069	67.049	656.485	283.057	28.9561	207.034	101.581	93.0195	89.4231	98.2425	58.4101	231.851	754.883
KNA50305	88.0256	170.321	99.3045	78.835	85.1235	39.8881	174.581	152.049	64.1163	198.515	117.084	37.6602	30.7811	80.3493	30.5042	30.3413	26.9615	109.431	39.3719	29.1501	87.645	30.8061	63.2697	187.867	83.1846	62.0662	102.41	57.3368	97.9404	98.3792	45.4646	104.42	114.907	54.995	29.4679	103.022	108.361	23.075	132.262	98.7428	28.3179	95.3565	27.5447	50.4417	122.332	123.047	61.2091	123.244	180.507
KNA50306	162.361	192.227	177.977	143.683	171.602	59.8256	213.631	180.615	56.1292	432.004	163.275	87.2431	55.7729	89.9464	78.4795	49.5019	105.883	175.202	81.5648	76.9705	182.966	89.3711	131.211	386.408	162.765	79.1707	325.309	44.8277	188.733	184.924	42.7198	308.815	281.53	75.8959	47.8464	193.83	183.591	38.992	187.34	244.692	35.5739	247.406	53.7662	89.2569	111.323	100.511	71.3357	321.946	235.035
KNA44126	0	0	0	0	0	0	0	0	6.57407	0	0	0	0	0	0	0	0	0	0	0	0	0	0	0	0	0	0	0	4.40504	0	0	0	0	0	0	0	0	0	0	4.16415	0	0	0	0	0	0	0	0	0
KNA44127	8.12554	2.81399	8.39043	0.00210261	3.7068	16.3298	0.000983212	99.9146	8.77954	9.8015	3.93862	0.00258675	0.00172678	2.52734	8.10608	6.2743	7.70647	7.69765	5.97757	6.97202	3.5451	5.47145	8.19721	0	2.86108	8.57552	0.000737511	23.8097	3.30024	3.66916	23.266	3.6462	5.31054e-06	3.34899	8.45946	2.10799	2.35192	28.3897	93.9983	2.51022	13.4442	1.12201e-05	36.4439	7.45524	5.48798	7.85704	0.001065	2.84827	44.1029
KNA44039	14.0038	1.30551	9.72934	13.5713	2.3479	10.5048	1.47173	7.773	13.7405	2.48418	0	8.4801	8.94287	12.619	3.68512	14.9643	3.27376	4.16803	8.00921	3.53838	2.21255	3.29065	4.35717	0	3.73577	13.5505	1.25416	5.09704	4.13184	7.16021	6.26775	1.00973	1.06692	16.7427	6.83587	3.48364	4.365	3.80043	5.6717	0.141671	10.5642	1.67581	6.12233	3.75966	11.7101	13.0832	11.3166	1.7716	8.48515
KNA44023	0	23.4885	0	0	2.02082e-08	87.1754	21.1953	0	41.3621	0	0	19.8161	68.1608	1.44128	0	13.7037	0	8.01442e-05	7.89798e-08	0.471666	0	11.9808	6.88878	0	1.33347e-06	8.65997	0	59.8076	0	0	43.4216	0	0	7.85361	23.5941	0.000149089	0	36.5687	0	0.148779	0.00824057	0	37.5894	2.52702	0.00142385	0.0014125	1.03888	0	0
KNA44092	4.79326	1.4269	7.51206	8.13182	2.70256	0.932543	3.96487	0.181181	1.08474	2.15222	0	2.1808	0.463636	32.8102	0	1.90579	6.52628	23.0142	0.383815	0.296741	1.97347	11.0818	6.60766	0	1.88937	1.21477	14.7765	0.752767	1.67085	0.600937	0.941016	9.92684	0.275223	2.92042	1.10271	1.69649	1.33607	0.784076	0.533561	0.528835	12.202	0.683668	0.43387	7.22566	32.2947	23.6587	1.1234	0	0
KNA44067	0	0	0	0	0	0	0	0	0	0	0	0	0	0	0	0	0	0	0	0	0	0	0	0	0	0	0	0	0	0	0	0	0	0	0	0	0	0	0	0	0	0	0	0	0	0	0	0	0
KNA50203	0	0	0	0	0	0	0	0	0	0	0	0	0	0	0	0	0	0	0	0	0	0	0	0	0	0	0	0	0	0	0	0	0	0	0	0	0	0	0	0	0	0	0	0	0	0	0	0	0
KNA50204	0	0	0	0	0	0	0	0	0	0	0	0	0	0	0	0	0	0	0	0	0	0	0	0	0	0	0	0	0	0	0	0	0	0	0	0	0	0	0	0	0	0	0	0	0	0	0	0	0
KNA50190	0	1.15978	0	0	0	32.3124	0	0.829877	16.6573	0	0	9.52456	26.1715	1.36562	8.04726	0	0	8.3773	18.9832	16.7977	1.9679	4.07035	3.82158	0	6.65541	6.27111	2.97306	2.67079	1.92812	7.68102	12.7017	3.49328	0	7.30149	1.93745	3.95435	13.1192	5.14184	0	2.34615	0	0	12.9034	0	0.780529	0.853521	1.32247	2.05526	0
KNA50191	0	0	0	0	0	0	0	0	0	0	0	0	0	0	0	0	0	0	0	0	0	0	0	0	0	0	0	0	0	0	0	0	0	0	0	0	0	0	0	0	0	0	0	0	0	0	0	0	0
KNA50192	0	0	0	0	0	0	0	0	0	0	0	0	0	0	0	0	0	0	0	0	0	0	0	0	0	0	0	0	0	0	0	0	0	0	0	0	0	0	0	0	0	0	0	0	0	0	0	0	0
KNA50193	0	0	0	0	0	0	0	0	0	0	0	0	0	0	0	0	0	0	0	0	0	0	0	0	0	0	0	0	0	0	0	0	0	0	0	0	0	0	0	0	0	0	0	0	0	0	0	0	0
KNA50178	0	0	0	0	0	0	0	0	0	0	0	0	0	0	0	0	0	0	0	0	0	0	0	0	0	0	0	0	0	0	0	0	0	0	0	0	0	0	0	0	0	0	0	0	0	0	0	0	0
KNA50179	106.861	16.2101	122.925	142.746	65.2812	244.641	13.0277	75.2254	310.293	9.94182	0	36.1822	240.111	261.624	249.872	297.081	64.0881	42.7322	53.3791	264.647	57.126	77.6048	66.1507	0	76.2062	310.147	10.7969	169.554	52.5162	92.3344	177.4	9.20163	13.1489	319.501	224.135	56.2614	91.212	147.05	63.6624	8.12787	128.902	30.2394	187.563	64.2776	219.175	221.685	249.297	35.2079	139.777
KNA50180	0	0	0	0	0	0	0	0	0	0	0	0	0	0	0	0	0	0	0	0	0	0	0	0	0	0	0	0	0	0	0	0	0	0	0	0	0	0	0	0	0	0	0	0	0	0	0	0	0
KNA50181	0	0	0	0	0	0	0	0	0	0	0	0	0	0	0	0	0	0	0	0	0	0	0	0	0	0	0	0	0	0	0	0	0	0	0	0	0	0	0	0	0	0	0	0	0	0	0	0	0
KNA50182	0	0	0	0	5.43209	8.07811	0	0.829877	9.99437	0	0	2.38114	8.92209	1.36562	27.1595	0	4.65695	6.28298	7.1187	18.8974	1.47593	0	2.86618	0	6.23945	0	1.48653	8.01237	2.89219	5.76077	11.4316	0	0	0	5.81235	1.48288	14.759	1.28546	0	15.8365	0	0	9.67758	4.20365	0.780529	0.853521	0	4.62434	0
KNA50183	23.3099	5.09002	23.047	21.198	6.46947	33.8707	5.85846	12.0393	48.4052	1.48656	0	17.9531	26.2981	39.7576	14.0632	37.8007	24.2232	11.8233	17.9937	13.4502	5.03808	10.0771	16.0732	0	10.6726	34.315	2.42561	25.7079	7.75695	14.0151	28.0206	2.18667	4.36228	35.9475	26.8173	6.00744	15.7476	19.7215	9.48442	0	11.5391	4.39719	23.3298	10.302	38.9915	40.6768	28.3134	4.48114	19.7314
KNA50158	0	0	0	0	0	0	0	0	0	0	0	0	0	0	0	0	0	0	0	0	0	0	0	0	0	0	0	0	0	0	0	0	0	0	0	0	0	0	0	0	0	0	0	0	0	0	0	0	0
KNA50159	0	0	0	0	5.43209	8.07811	0	0.829877	9.99437	0	0	2.38114	8.92209	1.36562	27.1595	0	4.65695	6.28298	7.1187	18.8974	1.47593	0	2.86618	0	6.23945	0	1.48653	8.01237	2.89219	5.76077	11.4316	0	0	0	5.81235	1.48288	14.759	1.28546	0	15.8365	0	0	9.67758	4.20365	0.780529	0.853521	0	4.62434	0
KNA50160	755.051	54.986	815.804	884.014	344.083	731.611	51.9645	101.508	954.792	218.948	0	362.232	598.343	843.177	259.916	594.884	155.57	200.201	433.962	222.88	406.575	115.316	136.256	0	395.063	638.145	128.731	623.561	335.927	419.57	900.15	104.017	121.639	740.885	604.158	326.183	364.934	515.304	95.7934	107.012	279.71	125.927	718.861	116.662	827.658	923.481	581.117	157.649	600.023
KNA50161	440.393	50.015	431.759	464.253	231.492	487.323	44.9035	264.003	746.407	165.735	0	152.665	362.995	863.4	135.377	570.103	62.2037	125.485	171.572	129.136	223.991	72.2323	67.0883	0	220.339	568.849	76.2086	405.521	187.454	227.178	534.358	70.4071	50.2156	742.252	417.389	182.603	210.699	347	235.049	33.0167	263.895	53.4821	440.24	64.3484	859.248	825.595	501.798	96.3779	390.067
KNA50162	0	0	0	0	0	0	0	0	0	0	0	0	0	0	0	0	0	0	0	0	0	0	0	0	0	0	0	0	0	0	0	0	0	0	0	0	0	0	0	0	0	0	0	0	0	0	0	0	0
KNA50163	0	0	0	0	0	0	0	0	0	0	0	0	0	0	0	0	0	0	0	0	0	0	0	0	0	0	0	0	0	0	0	0	0	0	0	0	0	0	0	0.361582	0	0	0	0	0	0	0	0	0
KNA50164	106.954	31.6825	134.37	117.146	211.21	106.76	28.518	29.5702	149.99	33.5326	0	115.898	94.3311	234.568	69.2326	193.966	155.616	221.09	163.096	70.6756	233.118	185.243	173.921	0	275.737	200.311	79.9014	121.756	174.8	241.135	117.499	79.5958	44.0857	190.197	103.748	170.404	225.185	102.967	29.9536	26.2327	82.6318	65.4863	96.4956	178.861	230.493	230.623	178.881	191.419	196.423
KNA50141	14.0038	1.30551	9.72934	13.5713	2.3479	10.5048	1.47173	7.773	13.7405	2.48418	0	8.4801	8.94287	12.619	3.68512	14.9643	3.27376	4.16803	8.00921	3.53838	2.21255	3.29065	4.35717	0	3.73577	13.5505	1.25416	5.09704	4.13184	7.16021	6.26775	1.00973	1.06692	16.7427	6.83587	3.48364	4.365	3.80043	5.6717	0.141671	10.5642	1.67581	6.12233	3.75966	11.7101	13.0832	11.3166	1.7716	8.48515
KNA50142	0	0	0	0	0	0	0	0	0	0	0	0	0	0	0	0	0	0	0	0	0	0	0	0	0	0	0	0	0	0	0	0	0	0	0	0	0	0	0	0	0	0	0	0	0	0	0	0	0
KNA50143	553.966	1341.78	615.519	511.515	368.337	2147.22	971.492	884.25	2873.16	325.001	0	382.93	1808.41	5913.12	523.367	3980.89	1343.83	1241.65	440.313	503.987	373.156	1029.51	986.076	0	473.252	3150.64	525.101	1892.27	328.589	384.533	2191.84	495.227	281.756	4071.4	1389.31	322.711	366.065	1206.41	692.48	0	1956.36	291.242	1304.94	840.824	5372.51	3523.04	3312.37	937.92	400.331
KNA50144	620.916	835.557	526.496	553.223	277.151	1188.41	646.612	190.825	1776.72	274.211	0	252.962	979.105	2452.67	364.658	1719.75	1020.71	705.533	491.416	426.712	259.126	751.039	717.957	0	291.655	1491.09	287.169	1300.8	222.354	277.01	1244.65	322.28	310.465	1759.05	875.845	225.524	275.993	733.121	200.279	0	2280.11	276.961	860.721	630.692	2264.48	1949.26	1578.34	523.159	387.37
KNA50145	0	65.9942	0	0	500.445	1622.06	48.9237	47.222	1477.55	0	0	1591.5	1212.93	453.291	885.262	371.903	392.885	690.549	1661.83	875.542	409.592	324.492	459.643	0	670.993	386.578	193.342	853.31	345.975	759.931	714.578	172.467	0	499.555	1024	314.98	892.514	682.257	58.5568	269.515	113.988	0	1556.85	391.245	542.837	625.979	258.006	258.959	0
KNA50146	0	0	0	0	0	0	0	0	0	0	0	0	0	0	0	0	0	0	0	0	0	0	0	0	0	0	0	0	0	0	0	0	0	0	0	0	0	0	0	0	0	0	0	0	0	0	0	0	0
KNA50147	191.582	26.6717	179.97	190.286	58.6471	105.256	23.4555	173.876	152.138	38.5539	0	168.738	95.3229	153.691	67.301	148.076	26.6153	153.438	178.226	66.2076	51.993	20.0076	35.8923	0	78.0615	160.181	25.7918	79.6226	47.811	106.717	95.396	22.4986	30.9107	191.787	91.0677	53.9735	111.316	71.6109	160.951	33.8934	25.3861	40.6935	108.655	21.0728	170.011	201.905	120.608	45.1005	234.236
KNA50148	0	0	0	0	0	0	0	0	0	0	0	0	0	0	0	0	0	0	0	0	0	0	0	0	0	0	0	0	0	0	0	0	0	0	0	0	0	0	0	0	0	0	0	0	0	0	0	0	0
KNA50149	0	0	0	0	5.43209	8.07811	0	0.829877	9.99437	0	0	2.38114	8.92209	1.36562	27.1595	0	4.65695	6.28298	7.1187	18.8974	1.47593	0	2.86618	0	6.23945	0	1.48653	8.01237	2.89219	5.76077	11.4316	0	0	0	5.81235	1.48288	14.759	1.28546	0	15.8365	0	0	9.67758	4.20365	0.780529	0.853521	0	4.62434	0
KNA50120	0	0	0	0	0	0	0	0	0	0	0	0	0	0	0	0	0	0	0	0	0	0	0	0	0	0	0	0	0	0	0	0	0	0	0	0	0	0	0	0	0	0	0	0	0	0	0	0	0
KNA50121	251.81	46.0282	272.008	263.128	101.555	291.261	38.4076	52.5748	348.878	39.9139	0	183.923	246.515	274.824	116.02	264.497	115.103	117.922	276.369	101.127	93.9692	129.937	132.343	0	136.764	294.22	41.136	186.162	90.3016	196.395	217.427	40.3774	59.5285	322.395	218.65	82.1861	193.757	182.536	40.8029	38.7383	104.74	66.5163	277.418	123.234	279.262	323.769	223.101	60.2735	389.188
KNA50122	0	4.96639e-08	0	0	0	0	0	0	0	0	0	0	0	4.1891e-07	0	0	0	0	0	0	0	0	0	0	0	0	0	1.0654	0	0	0	0	0	4.02384	0	0	0	0	0	0	0	0	0	0	0	0	0	0	0
KNA50123	0	0	0	0	0	0	0	0	0	0	0	0	0	0	0	0	0	0	0	0	0	0	0	0	0	0	0	0	0	0	0	0	0	0	0	0	0	0	0	0	0	0	0	0	0	0	0	0	0
KNA50124	6.56762	2.97857	11.9201	0	4.65026	0	0	273.518	23.6933	0	0	8.15372	10.8629	32.734	394.499	17.996	0	17.9289	22.5014	340.143	10.108	0	14.722	0	21.3657	24.1584	5.09031	14.6982	14.8555	16.9085	15.3784	0	5.60876	65.6313	14.9274	5.07782	0	17.6072	210.903	316.334	81.0291	0	26.5111	19.1927	18.7093	40.9178	16.982	18.4743	0
KNA50125	0	0	0	0	0	0	0	0	0	0	0	0	0	0	0	0	0	0	0	0	0	0	0	0	0	0	0	0	0	0	0	0	0	0	0	0	0	0	0	0	0	0	0	0	0	0	0	0	0
KNA49919	0	0.254329	0	0.55634	8.33845	13.6468	0.791879	16.5606	18.7135	0	0	2.78487	14.8407	1.7469	10.8477	0	7.26205	4.28649	6.24427	7.79219	5.61007	5.35555	9.63742	0	6.20275	3.43799	1.9559	15.4787	4.2282	5.77501	12.2557	2.29813	0	1.20086	12.3211	3.03504	10.0692	10.8997	15.1648	6.00237	11.5313	0	13.5821	6.55518	2.39628	2.18364	2.32005	3.38025	0
KNA49920	0	0	0	0	0	0	0	0	0	0	0	0	0	0	0	0	0	0	0	0	0	0	0	0	0	0	0	0	0	0	0	0	0	0	0	0	0	0	0	0	0	0	0	0	0	0	0	0	0
KNA49921	0	0	0	0	0	0	0	0	0	0	0	0	0	0	0	0	0	0	0	0	0	0	0	0	0	0	0	0	0	0	0	0	0	0	0	0	0	0	0	0	0	0	0	0	0	0	0	0	0
KNA49922	0	0	0	0	0	0	0	0	0	0	0	0	0	0	0	0	0	0	0	0	0	0	0	0	0	0	0	0	0	0	0	0	0	0	0	0	0	0	0	0	0	0	0	0	0	0	0	0	0
KNA49923	0	0	0	0	0	0	0	0	0	0	0	0	0	0	0	0	0	0	0	0	0	0	0	0	0	0	0	0	0	0	0	0	0	0	0	0	0	0	0	0	0	0	0	0	0	0	0	0	0
KNA49924	2.57098	0.437249	2.62479	2.86942	5.00611	6.61745	0.302537	113.642	4.63751	12.4507	0	4.78781	6.64438	4.40485	29.7739	3.96269	5.46223	2.28101	9.9095	38.1598	2.47307	1.79033	1.92103	0	3.97283	2.75832	1.61904	5.27431	3.87692	4.13689	4.76588	0.76825	0	3.67031	3.65219	3.97555	2.74781	4.09245	115.422	22.113	18.5033	0.738424	5.40525	5.63491	6.40849	6.25695	3.15771	1.54971	19.3477
KNA49925	0	0	0	0	0	0	0	0	0	0	0	0	0	0	0	0	0	0	0	0	0	0	0	0	0	0	0	0	0	0	0	0	0	0	0	0	0	0	0	0	0	0	0	0	0	0	0	0	0
KNA49926	0	0	0	0	0	0	0	0	0	0	0	0	0	0	0	0	0	0	0	0	0	0	0	0	0	0	0	0	0	0	0	0	0	0	0	0	0	0	0	10.6801	0	0	0	0	0	0	0	0	0
KNA49927	0	0	0	0	0	0	0	0	0	0	0	0	0	0	0	0	0	0	0	0	0	0	0	0	0	0	0	0	0	0	0	0	0	0	0	0	0	0	0	0	0	0	0	0	0	0	0	0	0
KNA49928	3.2343	4.96874	3.91348	2.13911	3.56234	12.1644	5.12556	331.935	28.465	5.71211	0	1.78462	9.8075	47.4651	43.6174	26.8528	6.68973	2.22287	4.30931	43.2656	3.58855	9.15195	10.4722	0	4.44253	28.3909	1.39266	9.91916	5.13071	4.93438	12.8493	1.59543	0.3069	28.6116	11.2919	3.05633	7.06714	5.29885	273.661	9.45923	64.3846	2.80747	5.76459	8.66402	53.3812	50.0493	32.6181	1.87734	55.2897
KNA49929	0	0	0	0	127.035	171.692	0	0	186.197	0	0	155.3	140.692	0	98.5034	0	25.6065	85.3856	261.43	126.938	111.061	52.7344	97.2063	0	133.477	0	50.4155	150.504	147.743	209.677	147.666	54.6803	0	0	118.531	118.192	192.52	125.373	0	38.2545	0	0	275.304	59.6758	0	0	0	57.2809	0
KNA49912	0	0	0	0	127.035	171.692	0	0	186.197	0	0	155.3	140.692	0	98.5034	0	25.6065	85.3856	261.43	126.938	111.061	52.7344	97.2063	0	133.477	0	50.4155	150.504	147.743	209.677	147.666	54.6803	0	0	118.531	118.192	192.52	125.373	0	38.2545	0	0	275.304	59.6758	0	0	0	57.2809	0
KNA49913	60.418	14.8665	66.4946	62.1707	41.4141	79.7101	13.7655	10.2205	102.025	1.6601	0	51.8679	77.3406	49.8549	35.9904	51.5149	91.5574	28.2495	55.0528	32.4764	40.0637	50.3849	70.1176	0	49.1377	57.1366	12.3296	67.8469	36.1038	42.7479	85.535	11.6335	9.60584	61.9365	81.5657	32.5498	35.1719	68.4946	11.678	8.59952	44.9365	14.3254	92.9704	44.6097	50.8101	67.575	47.8643	21.1794	30.0964
KNA49914	325.199	174.192	329.413	421.151	124.465	675.383	166.309	248.239	910.803	106.694	0	202.959	595.303	772.089	386.56	885.664	343.587	135.323	288.328	347.506	106.188	316.863	296.183	0	178.419	772.15	53.8159	372.418	88.7996	191.583	519.994	60.0308	44.6605	792.366	500.749	84.2633	218.685	348.731	233.964	14.1112	234.949	61.7969	596.632	275.469	804.966	843.282	651.79	101.719	311.603
KNA49915	0	0	0	0	0	0	0	0	0	0	0	0	0	0	0	0	0	0	0	0	0	0	0	0	0	0	0	0	0	0	0	0	0	0	0	0	0	0	0	0	0	0	0	0	0	0	0	0	0
KNA49916	0	0	0	0	0	0	0	0	0	0	0	0	0	0	0	0	0	0	0	0	0	0	0	0	0	0	0	0	0	0	0	0	0	0	0	0	0	0	0	0	0	0	0	0	0	0	0	0	0
KNA49917	0	0	0	0	0	0	0	0	0	0	0	0	0	0	0	0	0	0	0	0	0	0	0	0	0	0	0	0	0	0	0	0	0	0	0	0	0	0	0	0	0	0	0	0	0	0	0	0	0
KNA49918	10.2725	3.26118	13.9834	7.13377	10.183	59.6114	0.96705	161.014	68.5593	15.9193	0	12.7534	37.3798	24.3199	115.042	23.9258	4.98852	18.5084	21.1169	129.762	15.8101	11.4454	14.5837	0	24.0613	23.9315	4.37902	26.8214	17.8141	36.144	30.4679	3.50812	3.07047	32.2631	33.4658	8.73655	22.8365	13.7699	176.224	66.7567	29.5725	6.60897	37.3198	6.75442	26.3372	25.6001	15.9371	8.66878	89.3305
KNA49863	0	0	0	0	0	0	0	0	0	0	0	0	0	0	0	0	0	0	0	0	0	0	0	0	0	0	0	0	0	0	0	0	0	0	0	0	0	0	0	0	0	0	0	0	0	0	0	0	0
KNA49864	0	0	0	0	0	0	0	0	0	0	0	0	0	0	0	0	0	0	0	0	0	0	0	0	0	0	0	0	0	0	0	0	0	0	0	0	0	0	0	0	0	0	0	0	0	0	0	0	0
KNA49865	0	0	0	0	0	0	0	0	0	0	0	0	0	0	0	0	0	0	0	0	0	0	0	0	0	0	0	0	0	0	0	0	0	0	0	0	0	0	0	0	0	0	0	0	0	0	0	0	0
KNA49866	0	0	0	0	0	0	0	0	0	0	0	0	0	0	0	0	0	0	0	0	0	0	0	0	0	0	0	0	0	0	0	0	0	0	0	0	0	0	0	0	0	0	0	0	0	0	0	0	0
KNA49867	0.479944	0.163249	1.19775	0.357104	0.509743	1.68454	0.112954	35.6148	1.73144	6.19806	0	0.446889	1.09151	1.34556	8.6731	1.3151	0.388448	0.32755	0.924941	6.51732	0.554	1.24137	0.806881	0	0.702605	0.588476	0.418484	1.43214	0.361867	0.926718	1.31111	0.0819515	0.307405	0.942102	0.727235	0.55661	0.923318	0.562924	32.0411	2.38507	5.92139	0.220556	1.13012	0.0876593	1.11087	1.40164	0.43435	0.626808	29.6969
KNA49868	0	0	0	0	0	0	0	0	0	0	0	0	0	0	0	0	0	0	0	0	0	0	0	0	0	0	0	0	0	0	0	0	0	0	0	0	0	0	0	0	0	0	0	0	0	0	0	0	0
KNA59585	492.566	488.332	411.032	487.521	1084.73	939.522	555.491	1419.48	982.776	454.733	762.03	525.588	764.826	1257.75	410.83	929.435	607.875	1036.21	583.767	392.553	1171.18	1322.07	608.186	687.207	1065.16	1058.06	602.149	738.973	838.916	876.469	750.753	711.499	740.863	1343.02	532.897	785.647	814.562	491.442	1283.22	412.816	494.91	677.748	837.64	1311.86	1397.86	1489	928.009	644.937	751.2
KNA59586	34.3017	10.8458	48.4466	51.5239	7.01262	154.421	8.41395	27.0709	242.482	4.36738	76.0764	86.0709	139.84	244.257	197.974	188.809	30.4996	40.0938	34.5529	201.392	6.50613	16.7252	12.9956	6.45444	6.91541	139.356	3.7445	162.003	8.19593	8.91395	169.877	3.46476	5.56993	210.877	145.861	6.53679	12.3924	139.396	30.0078	9.60347	239.418	4.55133	140.738	15.0008	234.483	263.372	136.664	6.98909	138.965
KNA59587	37.334	5.40067	29.694	33.7386	6.83655	48.5993	5.35269	15.9219	72.858	8.3127	50.5627	19.3126	44.0948	41.5735	25.7764	31.2337	13.7191	18.5092	27.475	25.3418	6.19176	18.3565	18.0362	5.45819	7.11973	32.7539	5.90364	42.5767	8.89767	9.29868	44.4632	5.64212	6.3675	43.4193	49.6616	9.87055	9.99838	36.5986	15.6842	6.97175	61.7682	6.75419	45.7596	18.7323	45.8422	50.8811	21.7481	8.01861	48.7992
KNA59588	10.4216	48.0241	9.1198	10.339	7.11559	24.5599	42.7473	103.574	24.0016	22.1106	16.7263	10.628	20.9312	36.9862	10.2312	19.6326	320.375	7.51893	5.89781	13.1646	5.72843	108.414	169.785	11.8524	8.96021	18.3688	6.49078	13.7442	6.73516	6.22855	16.4138	8.26205	6.91347	22.7153	16.7784	5.89931	4.93274	11.4751	138.867	3.27246	29.8486	15.1373	18.4049	251.937	31.1462	21.16	15.206	13.6107	4.97951
KNA59589	232.824	354.182	236.64	220.639	791.451	101.694	377.405	835.306	110.991	494.247	375.251	312.451	94.2557	173.512	181.05	119.39	210.872	297.696	280.517	142.009	740.723	278.465	247.694	499.14	762.612	130.638	361.078	108.181	773.062	701.214	103.841	455.254	809.72	114.75	78.117	727.241	690.678	68.2138	852.027	406.862	58.362	602.014	90.2529	284.142	196.922	192.025	116.505	408.9	388.614
KNA59590	146.572	472.44	128.263	181.763	820.989	286.622	507.578	41.6196	354.089	736.862	250.542	484.17	229.444	247.861	386.383	186.469	358.009	640.205	502.173	366.993	872.127	329.115	361.803	887.124	846.368	253.53	573.085	347.552	951.196	826.584	277.834	667.7	648.218	181.222	196.315	918.733	919.781	198.228	68.5672	396.212	290.63	402.937	262.373	457.014	356.03	401.555	228.75	644.742	420.198
KNA59591	104.796	49.0811	98.6712	105.728	78.2444	54.3865	53.3284	81.9463	72.317	82.2499	141.563	51.3489	46.3762	85.5252	43.0126	69.355	93.033	70.8628	94.8684	48.56	84.1591	92.8923	86.7408	66.5923	78.9981	77.7811	54.4277	60.668	80.6403	97.6637	64.8618	62.6514	90.0381	87.7536	56.6156	87.2042	95.3527	57.3122	87.5948	87.2985	123.137	158.41	43.4462	103.072	100.295	100.584	79.9143	60.9759	73.8353
KNA59592	180.528	223.596	180.23	178.016	355.718	104.356	247.541	468.792	148.48	356.594	291.356	258.19	91.6671	243.26	84.4695	141.866	221.019	247.422	260.198	77.0225	346.719	137.432	236.912	241.115	367.392	186.773	222.708	116.153	366.637	332.647	124.928	225.409	252.829	186.529	73.7482	342.628	347.067	70.057	460.249	264.386	264.194	210.554	84.2413	168.323	301.801	252.861	177.821	231.635	370
KNA59593	179.205	109.675	156.729	154.942	66.7434	57.01	110.721	178.231	44.8022	147.041	225.89	238.308	52.8313	76.9638	67.6031	53.1145	62.6324	379.376	325.37	67.0138	61.4113	53.5671	71.4869	132.016	74.967	67.6731	152.776	32.4348	88.7354	114.617	29.0204	125.323	121.783	82.676	35.9941	95.5893	128.154	28.4652	178.773	129.883	56.3568	87.4229	45.5207	40.2303	87.5477	101.424	48.0177	167.753	219.057
KNA59594	72.6977	42.5216	55.0348	65.4505	37.2806	57.9489	37.5628	46.1128	79.0681	42.5996	94.561	44.7334	45.9565	55.7258	10.075	78.3938	9.8578	93.514	95.9551	17.1483	37.979	25.5454	20.2869	46.0202	33.9271	83.4592	42.4802	57.5446	43.5247	46.7087	77.7351	40.5978	40.5226	90.7421	61.9023	47.2805	47.4052	48.894	37.4181	43.7462	108.528	51.1904	48.3115	16.0354	78.6094	87.9368	124.661	60.568	61.1051
KNA59595	64.6615	28.4579	53.7031	49.0922	60.8649	27.9327	30.496	54.3702	28.1813	71.4814	71.1063	36.2594	24.5754	43.702	10.2577	25.249	19.1997	33.9809	41.4017	8.05523	58.8867	16.2399	21.7275	55.2712	66.1355	34.9505	81.3037	29.7795	89.91	77.3806	30.6599	70.9505	95.1938	31.4984	22.9003	87.9574	79.1686	26.413	53.9965	67.1823	43.0094	69.276	20.5929	17.7035	44.5973	49.0659	37.7264	50.1743	65.6912
KNA59596	1671.43	78.204	1614.88	1697.04	409.323	1002.04	95.8772	200.01	678.999	91.5483	2593.21	2506.63	918.549	1026.13	378.058	774.937	200.33	2975.05	1685.44	378.688	403.359	225.298	225.689	217.778	424.285	1114.64	98.5488	703.955	572.501	791.436	593.222	67.5179	84.478	1172.32	577.084	653.289	949.73	591.452	202.199	98.7866	360.185	196.807	863.928	173.591	1254.49	1481.44	1078.21	622.731	1940.4
KNA59597	1371.79	18.9302	1312.8	1478.8	262.796	1140.35	34.869	253.133	727.811	128.204	2363.62	2764.7	1020.65	1045.35	1168.43	758.624	158.567	1628.72	2311.3	1074	219.635	107.137	49.1707	153.192	275.247	1072	83.3556	831.468	347.034	592.488	641.599	75.2535	126.368	1021.32	646.714	336.384	788.693	773.735	232.295	146.047	224.24	135.135	950.729	86.264	1362.07	1496.47	1079.67	314.611	2231.18
KNA59598	1299.64	56.1994	1689.99	1670.03	209.8	1746.28	115.714	77.9404	1362.76	108.407	2085.16	2280.98	1588.44	1837.3	1083.04	1524.89	142.353	2511.2	1701.64	1010.51	163.033	193.261	81.0172	242.878	212.942	1907.82	117.15	1444.4	293.856	465.678	1321.31	106.308	222.533	1567.17	1148.93	283.175	672.456	1316.45	70.516	117.278	302.072	285.647	1262.96	117.545	2007.37	2650.37	2063.32	379.092	1534.17
KNA59599	1380.54	20.8892	1399.09	1489	111.247	942.16	39.9442	53.6892	621.693	136.87	2228.57	1983.29	855.33	679.896	760.615	571.002	54.7137	1322.19	1733.76	781.058	84.4943	153.475	77.2794	136.643	112.396	770.208	53.7472	697.1	165.011	245.389	545.249	52.8454	123.648	805.033	544.063	167.878	379.264	579.337	52.3307	163.658	147.33	178.655	755.79	90.2104	822.459	1026.33	771.418	215.883	1530.58
KNA59600	2411.1	17.5119	2591.61	2821.7	145.579	1634.19	28.1008	94.1874	1083.43	189.525	3563.41	2047.89	1523.59	609.582	2129.35	646.244	94.9088	906.833	2432.03	1945.99	130.588	216.923	138.189	112.857	148.977	873.257	42.6825	1307.39	198.529	312.169	1213.08	42.625	103.855	736.644	1282.76	208.537	449.053	1287.19	92.1119	180.285	710.197	175.283	1588.57	170.404	815.239	1067.24	879.791	193.298	2233.14
KNA59601	1069	57.6964	1182.48	1186.45	113.532	447.035	71.463	39.1243	294.363	294.246	1631.48	998.067	366.998	191.475	310.449	249.104	116.235	508.412	863.235	313.853	102.197	203.313	183.395	107.922	108.068	368.135	45.1448	301.651	133.214	198.529	240.512	33.383	72.7478	244.135	257.856	144.031	276.557	256.937	37.1497	126.068	176.312	118.799	349.308	148.423	313.517	487.24	283.915	150.684	2092.84
KNA59602	1433.54	53.1121	1550.3	1587.15	134.931	885.019	57.7595	84.925	587.425	430.253	2266.1	1138.8	811.024	416.119	637.372	533.776	178.12	766.885	1215.44	660.119	134.103	366.232	327.807	227.413	119.456	697.186	66.8931	625.203	168.043	260.279	507.75	47.8403	96.7317	539.228	517.013	182.977	345.52	522.53	70.7504	131.914	208.181	190.687	730.978	247.757	649.636	816.52	494.379	299.876	2700.29
KNA59603	1364.6	42.7578	1468.16	1508.62	319.422	802.572	54.3094	68.5356	658.559	198.543	2119.48	1605.55	725.592	491.312	503.632	635.463	109.427	1347.18	1605.57	542.63	248.854	266.598	191.402	521.681	306.658	723.949	69.5968	645.916	338.83	560.146	540.222	55.9262	48.5276	610.078	529.917	365.047	782.075	533.389	55.3438	131.541	109.097	119.587	720.072	182.079	793.917	879.37	591.774	515.381	2138.49
KNA59604	1907.78	38.4848	1832.66	1952.46	231.293	843.876	45.3934	118.347	611.188	127.757	2655.12	1695.42	881.065	552.482	638.357	664.563	144.807	1335.13	1742.81	633.031	185.241	334.392	232.109	614.937	206.62	703.311	83.2189	593.467	286.526	484.12	505.361	68.8626	97.8879	659.792	482.996	331.389	705.377	488.214	90.6438	127.85	120.185	274.811	822.194	224.416	803.445	783.667	573.396	564.647	1537.1
KNA59605	33.103	13.7666	32.9881	27.2638	15.0362	17.07	12.818	28.8493	14.3081	24.1979	32.3125	13.4924	11.9835	22.8807	15.3884	18.8258	76.9393	19.0284	13.2673	14.0437	14.8037	39.0697	83.8173	20.7123	11.216	15.4697	17.2337	11.3688	14.0335	16.8304	10.53	15.3148	22.4027	21.578	9.6533	15.8392	16.5551	7.61875	31.2466	19.7692	38.5296	13.3753	12.6061	29.4776	24.0201	24.0288	14.535	18.5731	38.4377
KNA59606	30.788	45.7585	40.7317	36.4319	28.0157	34.4872	43.4172	45.6895	43.1569	43.1133	48.789	17.4999	21.167	61.8583	26.8131	70.7257	172.129	30.8514	24.2526	29.8322	28.6402	101.06	264.231	32.0423	24.2956	56.0947	29.8522	36.8958	24.6119	31.0903	38.0242	29.4737	36.6413	79.6093	24.2625	29.54	29.0732	28.0933	52.5582	20.3244	41.1888	25.3422	24.623	59.9816	91.0525	75.2051	46.7423	28.3216	32.2571
KNA59607	29.8104	17.0424	28.8626	28.8451	65.7008	17.1928	18.1818	33.2231	18.5551	28.4665	42.1083	20.1989	16.7538	19.488	19.6631	15.6034	134.824	18.1098	45.7623	18.1652	66.8009	55.4681	386.741	33.4255	46.5088	16.4739	36.6505	16.7571	39.0962	75.4863	20.3181	32.4769	37.4253	17.6822	13.1216	54.6989	62.9137	13.226	31.3122	12.5993	25.9008	25.083	16.1716	33.5118	19.3615	22.3983	17.859	27.122	51.2567
KNA59608	63.7606	16.4329	68.8787	66.4772	24.1226	87.9857	15.1144	41.2333	41.7371	18.4435	89.4613	29.6846	72.4657	46.3399	20.4263	47.6543	34.677	21.3425	26.2804	22.7543	22.1576	29.3497	26.265	12.8493	25.7782	84.7598	7.2128	31.9792	22.8734	23.8203	38.5472	7.64626	14.5867	91.8957	29.8077	20.6058	25.2101	30.167	39.4381	28.5298	37.135	17.3391	72.496	29.6524	55.6949	132.839	44.8261	11.08	35.2858
KNA59609	82.5891	503.255	96.0885	88.2369	218.917	154.601	259.163	11.2246	179.532	185.966	129.982	36.8073	96.3223	381.291	79.7711	781.908	322.224	174.587	83.4367	45.4755	97.777	1240.4	1064.9	151.148	176.363	450.501	122.279	146.918	162.861	143.569	132.23	107.756	196.222	518.474	131.561	165.367	177.444	143.351	14.3165	119.808	165.472	113.86	104.004	1828.7	461.497	803.159	399.725	257.847	14.1657
KNA59610	47.6396	50.5353	43.2326	46.3564	52.8719	27.9626	39.2127	32.0324	28.9395	49.2361	62.798	14.4702	26.3041	64.0413	46.7143	70.4155	72.3986	67.9679	26.7621	45.0116	52.5996	388.858	428.624	42.8542	53.0382	77.5678	40.597	27.0273	63.7652	53.1148	27.0998	36.7944	68.8516	62.3969	21.4377	67.0432	56.732	23.4588	31.5957	72.2002	70.0232	42.2363	26.7836	646.795	76.5817	114.091	55.7363	72.9921	46.9675
KNA59611	122.825	74.9121	113.384	119.75	239.909	93.157	70.7713	76.9686	68.7571	54.6957	160.93	57.84	68.3013	127.977	155.23	132.01	231.384	247.428	121.527	165.852	231.406	1491.51	1670.93	124.019	230.098	180.46	141.974	67.93	287.402	214.444	66.1149	110.649	61.4888	95.2299	77.0111	253.781	206.415	89.4169	82.3201	312.473	60.9632	44.7655	75.5095	2384.12	155.34	263.871	100.753	305.501	0
KNA59612	72.0582	25.3878	60.5284	52.8767	27.8299	28.7055	17.5194	74.404	27.1235	53.8346	83.3321	37.3368	21.9161	41.5544	19.0983	35.2877	30.1245	33.002	30.0948	12.4123	33.6832	82.7026	82.9876	37.2737	31.7724	36.6921	54.4648	19.7694	38.1659	35.5187	18.825	51.6569	24.0303	42.5082	21.8824	37.9858	33.6062	17.5619	78.2562	28.0008	46.5333	32.0193	25.241	82.447	48.1375	55.4218	30.4891	57.6734	31.8689
KNA59613	73.7261	90.0594	88.3671	77.2552	105.857	36.5496	108.719	59.8282	37.0686	142.051	107.978	87.854	33.5758	54.1086	20.6437	34.1483	76.8938	62.4443	70.8761	19.9154	103.686	66.9785	83.8918	107.708	105.099	47.9367	111.653	33.6182	118.631	111.445	31.2973	102.314	146.802	48.8201	27.4451	121.402	116.452	24.0958	63.343	102.56	38.2283	128.968	29.7973	56.3928	74.7029	81.7243	40.2006	118.287	72.5435
KNA59614	52.789	18.2051	50.2344	64.1902	31.9268	31.2235	22.9495	38.3067	31.9055	35.5065	76.4773	27.99	32.2877	29.12	13.9958	15.1931	25.2198	21.5162	29.8295	12.503	35.404	21.1517	24.3785	30.3248	35.539	27.7559	34.5218	27.4841	43.1186	36.8079	26.8962	36.118	32.8722	23.8121	26.6629	39.1137	37.143	24.0784	33.7674	34.1931	34.6753	20.2157	28.2393	21.4259	31.5904	40.1118	19.4319	26.6637	39.2355
KNA59615	56.2514	22.2672	63.3487	69.5014	18.0917	29.7764	21.3679	27.293	28.5671	22.0699	85.7662	42.4684	26.6092	37.9589	8.64276	28.7907	50.1683	35.8333	30.8968	7.48888	19.4268	54.137	51.9096	17.0746	19.7212	28.8378	16.2226	23.8781	20.755	19.6103	26.2648	13.7066	14.3451	32.2449	23.1539	21.4551	19.6574	20.8373	28.0842	18.0877	171.357	18.1116	23.7627	48.3759	41.5279	53.8001	28.2408	21.6873	42.6365
KNA59616	378.552	53.8987	279.738	363.971	41.6988	353.815	52.6932	133.98	446.686	45.9062	330.306	318.804	318.109	181.139	256.843	205.529	431.129	224.062	307.199	278.466	30.0086	146.939	155.599	46.7041	38.1445	194.347	43.6915	337.61	47.0032	53.4988	314.1	43.2132	46.2158	217.19	357.144	54.5572	64.8702	310.432	135.851	82.7484	229.104	36.5721	311.968	132.951	219.154	271.876	161.057	63.7475	306.991
KNA59617	191.599	50.4396	183.726	175.758	24.2051	74.4414	48.2725	82.8444	71.1416	35.6956	253.986	99.6024	52.6264	96.7283	59.3385	69.9634	51.6285	92.6495	106.867	62.5368	22.6036	45.6802	75.3062	45.5694	25.9491	76.9633	19.4689	78.7171	29.2289	27.2555	65.8638	19.1287	35.4736	98.5394	40.1326	27.9783	31.2699	31.7359	91.2532	28.6964	181.91	30.3578	52.7315	39.7969	84.5255	68.8053	60.7006	37.1585	116.912
KNA59618	290.957	99.7945	335.483	303.641	40.5537	120.351	87.9628	124.535	104.23	103.639	474.341	205.871	84.7629	167.873	121.288	115.766	108.652	130.181	226.817	112.741	45.9039	112.918	134.603	94.8344	43.1566	154.817	41.1892	116.527	50.2672	52.6484	85.6526	34.4224	68.9223	178.032	55.913	55.6155	60.6816	50.2595	129.658	154.558	192.02	59.0904	93.8568	113.375	164.005	127.29	101.091	76.2335	226.392
KNA59619	421.116	251.189	487.389	471.058	80.2965	195.742	220.216	166.313	217.574	134.659	721.61	296.819	186.19	348.247	132.149	307.511	222.031	200.49	285.597	137.67	81.7523	217.306	228.308	150.077	84.2614	293.205	76.2516	174.69	82.6167	95.2977	155.722	60.221	125.566	402.424	158.594	88.5142	102.671	150.367	151.674	195.322	346.857	110.094	184.297	183.921	307.182	268.237	243.266	137.818	285.702
KNA59620	709.644	374.554	833.589	807.986	391.934	549.425	296.806	352.872	667.031	213.38	1187.16	635.338	497.505	691.588	380.501	750.727	554.089	322.504	714.963	346.429	398.626	688.352	423.769	239.969	401.238	697.229	128.221	504.92	407.603	424.803	565.467	134.606	177.662	713.083	594.048	397.453	433.135	497.241	376.793	269.817	591.638	205.9	453.438	629.917	682.582	622.082	657.044	185.08	506.201
KNA59621	1137.89	704.509	1430.87	1459.03	544.496	1061.86	525.336	1089.7	1689.64	483.679	2284.21	830.064	972.137	708.693	944.085	1046.88	1106.62	669.719	973.026	844.567	526.083	1578.03	957.003	539.269	549.272	994.767	255.167	1150.98	565.632	626.695	1240.05	247.72	249.524	1041.99	1456.1	562.868	646.902	1060.29	1142.41	866.222	1105.73	240.028	997.785	1249.18	717.99	689.371	895.126	402.104	1071.57
KNA59622	968.812	927.019	1175.64	1151.86	311.311	752.522	790.499	437.25	1319.94	419.156	1762.8	522.904	660.514	973.557	264.724	1840.78	645.405	495.391	670.064	250.101	310.54	1192.24	760.2	367.011	318.771	1564.23	164.362	879.934	349.026	395.096	902.949	149.097	200.833	1640.34	1003.03	364.726	418.549	763.722	496.267	647.985	604.065	238.982	709.63	978.985	1260.77	1115.76	1527.59	252.697	909.482
KNA59623	644.466	209.863	730.113	734.97	142.492	440.52	199.563	186.543	489.587	215.178	994.46	444.425	414.357	331.038	252.107	607.584	453.474	296.253	562.364	251.972	146.377	768.34	535.304	202.216	152.614	593.276	99.939	363.249	184.11	203.731	342.578	80.9367	134.191	633.196	437.348	197.889	223.271	332.38	201.919	376.468	372.994	126.542	391.648	485.507	385.577	351.861	500.414	167.848	620.329
KNA59624	619.268	179.403	734.393	747.649	62.9791	484.678	158.873	109.238	453.737	203.737	985.628	280.62	393.926	171.544	223.449	433.624	331.089	217.042	289.235	224.417	62.3829	549.158	348.801	186.171	62.745	433.418	87.8969	344.921	79.4761	83.4956	319.472	63.0958	114.64	404.551	423.42	89.0385	99.8004	308.633	101.275	205.439	248.035	113.768	371.746	389.324	222.654	265.715	342.241	165.828	580.893
KNA59625	459.796	134.459	532.716	572.098	109.295	416.177	125.589	156.161	416.169	120.942	769.623	174.558	353.949	171.106	273.569	383.104	240.773	145.745	202.481	269.759	102.468	371.348	251.799	125.656	111.846	355.24	61.2374	276.72	113.148	122.502	276.818	46.4645	77.7681	314.057	360.975	115.929	129.93	268.578	137.91	216.148	114.193	72.327	361.814	278.379	219.953	253.398	310.166	100.727	397.654
KNA59626	398.379	194.426	507.529	494.402	131.092	654.42	170.85	203.197	756.8	154.33	646.455	246.464	589.296	416.607	233.709	1063.81	463.835	157.08	239.933	230.605	109.601	793.928	409.219	138.961	133.401	934.888	61.4496	516.936	154.925	144.65	544.06	52.8722	93.6415	773.386	692.022	156.315	171.646	512.191	205.747	264.279	156.61	114.344	549.117	638.455	573.215	522.153	856.914	97.228	394.927
KNA59627	902.495	309.844	1048.08	1108.68	475.343	1468.23	304.934	611.699	1903.4	187.843	1240.6	844.018	1509.01	724.274	788.504	1874.02	1371.78	389.381	1018.16	768.309	383.843	2496.66	1268.59	312.56	554	1596.08	176.563	1424.64	446.442	453.79	1410.57	147.798	293.253	1432.16	1798.47	426.484	478.72	1375.33	562.025	384.259	686.542	250.405	1481.42	1559.18	889.761	749.549	1325.05	275.258	1143.64
KNA59628	432.686	155.88	422.397	465.561	306.536	779.064	147.71	373.454	990.588	149.501	752.757	288.337	674.718	327.39	627.286	819.735	373.43	182.696	343.77	590.074	281.982	913.505	492.013	177.634	322.606	682.007	81.2905	788.663	282.052	283.878	761.499	72.6977	116.022	637.846	857.68	272.584	294.084	597.789	366.861	363.903	133.778	88.4826	708.035	652.843	454.134	338.271	618.712	128.699	571.191
KNA59629	77.2427	54.1818	94.7092	84.634	69.5201	86.9164	55.9103	104.11	109.451	64.2848	119.783	57.5382	67.0029	123.41	83.8826	99.3598	82.8007	106.651	62.632	79.5759	61.9506	76.2263	79.9042	47.3724	68.6845	124.912	39.5793	86.69	69.7578	71.1487	90.0318	39.2164	50.207	121.911	60.9919	72.5942	81.1612	47.7435	109.517	106.036	106.594	65.1558	70.2128	90.6674	163.565	165.226	110.605	48.0772	161.899
KNA59630	68.7607	20.3439	78.1759	76.9927	33.4102	54.624	21.7718	50.8907	39.0569	39.6887	96.4053	34.3008	37.7389	44.6765	55.3082	33.0678	46.8584	49.1519	35.4968	50.3894	31.1748	49.6579	48.5944	28.0086	34.1343	41.9646	21.3536	30.2212	32.6512	36.0977	28.4699	23.111	23.9261	42.8768	31.5156	33.4819	37.8233	21.8462	54.4345	47.8233	68.9401	25.3217	36.862	47.1734	60.5768	63.8241	37.6461	26.3214	104.866
KNA59631	101.921	27.2923	128.462	114.83	63.4019	63.7198	29.9373	104.097	46.5551	108.155	127.974	107.899	50.9655	75.9689	56.0385	53.3115	93.3622	116.255	115.947	50.8998	54.8213	59.8393	134.01	60.0553	72.9109	60.4664	44.7028	53.5372	74.3643	99.7837	54.8842	42.0018	47.0629	62.1299	44.2957	76.0526	105.723	48.4527	100.151	54.2639	46.0315	52.1021	51.5603	52.8159	79.0571	106.345	56.5895	118.796	188.502
KNA59632	456.174	157.708	495.412	500.78	193.269	157.486	161.919	212.347	148.382	96.5753	699.449	315.665	77.3066	144.432	110.396	115.263	220.92	238.854	288.24	127.528	146.747	157.715	276.593	97.1712	206.789	153.587	97.0848	105.996	202.984	195.738	102.146	114.924	106.973	160.139	110.481	185.02	214.202	72.6758	259.104	145.794	153.774	213.069	108.17	180.294	210.371	232.956	127.622	294.501	250.12
KNA59633	130.234	117.429	119.818	112.892	79.4815	81.2628	130.46	130.318	79.4633	75.6338	132.515	148.291	65.8542	125.468	37.3971	81.8234	157.797	214.998	97.9077	40.5598	61.8711	104.667	270.243	114.517	87.5761	78.7397	78.9396	63.8109	79.4069	81.5628	59.1452	73.6871	127.892	82.6927	62.6651	78.6466	88.2917	54.7475	147.61	55.774	58.1019	158.769	63.9419	97.0228	126.593	166.238	82.626	241.542	139.181
KNA59634	75.5673	27.9444	75.4722	73.5676	38.0128	49.4709	30.9961	51.4037	36.7357	48.0436	100.727	77.0639	39.5225	47.1832	37.5371	29.296	43.5522	86.5289	70.6645	41.2769	30.9929	35.4228	93.7857	43.5407	37.6315	35.2804	31.8108	31.6864	39.4763	40.3708	31.7592	27.0685	27.2322	34.0532	28.846	37.9124	52.1154	27.9951	56.3505	24.4428	27.8331	39.1723	36.8447	27.3613	56.39	71.6227	35.8368	114.408	121.373
KNA59635	77.6646	60.5012	95.5852	87.8235	63.987	93.4055	57.7766	81.928	93.702	71.9811	121.587	123.134	84.904	78.3886	62.1707	57.5542	105.483	149.363	112.683	71.7024	61.1848	80.074	191.548	78.9808	69.7307	75.8803	58.6066	79.339	72.1539	81.9492	79.6517	46.4674	50.6631	53.6816	81.6628	74.4648	88.3065	78.2853	95.0707	56.4007	37.9235	66.6722	85.6137	66.4714	118.795	154.8	76.3005	232.546	132.964
KNA59636	134.882	113.894	190.512	141.102	75.8086	103.894	101.902	90.6084	109.579	92.1772	217.444	115.329	85.071	101.854	64.9204	89.3418	145.699	160.036	118.227	59.6667	73.1014	93.5606	181.371	108.056	81.1001	115.671	68.2367	86.1345	85.2757	94.8082	94.4217	55.3827	55.0174	91.2207	81.3143	76.0834	98.0503	79.8484	92.4731	81.2535	47.4847	71.2696	92.6865	78.4116	180.906	246.871	109.786	259.831	179.047
KNA59637	171.824	43.408	168.244	160.845	79.5653	99.6646	43.3619	97.0494	88.5897	73.0688	217.948	107.685	73.1572	68.0409	57.4577	56.2698	77.2339	114.041	104.121	61.0416	78.1299	71.9436	150.008	88.2005	82.4095	59.0306	64.2496	68.1338	78.283	89.1011	66.0748	49.2871	48.4425	58.1716	68.4345	79.6084	94.7293	56.3051	102	69.0588	38.388	72.1964	77.9672	66.4113	96.034	121.231	62.1222	194.589	144.092
KNA59638	87.516	32.4422	83.7479	101.655	19.8037	123.773	29.6059	73.2946	113.804	37.9505	112.735	48.325	103.82	92.5865	13.9094	136.148	132.484	74.7341	62.9265	16.9325	22.6141	102.781	90.2388	38.0243	33.7118	121.451	34.8642	58.8443	25.2668	42.0316	41.8497	30.7234	25.7568	210.958	67.0855	28.7995	46.8365	40.601	72.1051	19.1169	84.8105	30.2668	73.186	101.132	115.2	113.626	98.5151	48.738	87.0798
KNA59639	133.189	16.3367	147.927	168.62	7.07294	256.687	14.2481	59.7089	272.052	18.373	220.083	67.0815	246.956	187.741	26.0411	271.435	67.4965	89.9068	166.843	33.2664	8.38585	59.2622	42.2956	9.86088	9.35511	366.608	7.74225	149.602	9.81395	11.8196	153.099	8.1149	11.1159	426.628	200.21	6.90412	16.0467	139.581	60.1139	13.1914	84.0297	11.4067	208.131	48.0999	185.182	189.534	237.629	18.4285	167.051
KNA59640	64.7498	51.6833	60.1311	45.822	22.4649	34.746	40.6367	58.6714	59.5656	34.5625	73.4935	93.7849	21.4193	146.839	29.4447	119.464	25.8536	37.7089	56.9389	25.0828	21.5918	32.9795	45.1556	18.328	24.4346	111.016	6.69135	49.108	25.8746	24.264	48.8536	8.69753	19.6303	148.977	18.4778	24.0297	28.2349	26.9062	46.3278	20.1315	669.269	11.5054	22.7974	30.4328	139.109	115.307	121.215	15.0046	122.72
KNA59641	2562.18	741.673	2321.22	2609.56	1244.91	958.573	871.794	2129.15	959.819	2459.24	3953.65	1794.73	917.312	1004.26	1267.03	885.029	2456.6	2445.94	1932.82	1113.22	1139.35	13151.3	4367.8	1975.18	2061.77	1123.55	802.28	1088.29	1789.48	2158.25	888.614	2021.91	2358.95	803.213	1053.71	1331.46	2614.59	910.112	2005.82	1662.53	1228.05	2560.63	811.849	9441.69	1367.64	1353.21	1125.83	1896.61	2445.02
KNA59642	220.488	230.855	228.746	197.676	1505.67	95.7958	263.941	906.502	88.8719	822.585	282.047	410.942	82.8425	131.941	207.294	61.9079	115.444	392.95	238.748	145.793	1504.43	280.757	244.478	797.272	1557.84	88.447	729.981	112.498	1212.55	1134.83	93.9081	949.865	679.961	69.5596	58.982	1188.68	1089.24	60.5701	918.75	774.177	221.654	572.668	105.851	262.905	158.19	152.208	90.6559	657.189	309.547
KNA59643	12.1237	16.0781	11.4195	12.152	11.426	6.37802	13.1055	17.5373	7.31471	26.2386	14.4187	9.1867	4.84031	8.10027	2.93679	5.64175	16.1398	15.7722	9.31008	4.27754	12.2572	15.2381	16.6808	16.6945	12.5938	5.35665	17.6916	5.30179	13.9637	13.0591	6.00396	18.8027	12.8707	8.11676	5.5745	14.2543	14.6912	5.49182	17.841	25.0584	73.4139	16.0802	4.7814	11.5451	9.91453	9.79985	5.9238	14.4477	15.9401
KNA59644	24.0477	9.39398	22.0982	20.7496	12.1623	23.9264	11.2241	20.8869	26.5184	15.9192	28.2775	11.4153	21.4752	24.4247	21.6024	17.8577	34.6741	10.7023	12.1162	23.3571	11.8964	33.934	25.7447	10.9101	11.0445	20.3179	10.1807	23.065	14.5509	13.3534	22.2396	12.0081	16.6538	18.824	17.7598	12.6556	12.9588	22.4154	23.9935	23.561	126.738	20.2911	21.4129	24.803	19.5009	16.5246	22.1028	11.2064	17.5731
KNA59645	209.303	89.6022	223.868	229.933	100.571	53.3384	87.8573	248.543	63.6207	116.06	317.479	75.211	56.1183	90.9285	74.7804	56.8904	233.6	103.101	51.5773	70.6076	104.192	214.966	122.408	86.1321	102.476	59.3348	64.579	56.457	93.479	94.8832	65.1044	68.4649	64.3204	67.2658	50.9282	93.3957	93.7573	57.3072	236.525	70.1696	30.8621	77.6664	50.9462	324.034	112.136	95.7039	70.6076	76.0481	160.636
KNA59646	1139.37	1918.89	1354.86	1277.25	1495.79	1108.84	2155.15	542.359	1371.04	835.224	1749.02	784.183	702.322	2459.05	1027.68	1440.93	2830.09	2707.75	657.505	962.043	1423.32	1885.67	1483.63	2414.83	1348.92	1326.62	1515.53	1456.44	1198.58	1182.67	1290.31	1789.66	574.266	1184.33	666.302	1158.98	1147.32	777.815	564.425	496.776	348.012	523.592	544.912	4164.22	3058.49	3010.29	1683.26	1703.89	667.139
KNA59647	125.099	95.7945	158.953	147.18	147.371	53.8247	94.9747	158.839	89.72	103.479	201.277	95.3065	53.2686	109.069	40.3265	63.2297	260.368	85.6618	82.4832	41.1987	128.147	185.307	151.988	74.1869	147.951	73.4078	71.9976	88.4431	118.57	125.522	98.7759	67.2007	97.5243	83.783	60.2944	118.706	122.187	68.3785	161.991	138.011	83.3173	103.621	57.6977	249.559	129.919	123.531	91.5675	76.3002	157.397
KNA59648	24.2689	3.94262	23.01	28.8917	7.18128	16.2055	2.86434	16.5115	12.8715	4.86489	37.955	17.2684	14.1391	15.9324	3.46648	10.1238	11.3749	7.08001	16.5055	3.29441	6.13232	11.0119	9.25629	3.97745	6.45749	18.0762	2.83552	8.5388	8.95792	7.52254	8.93394	2.82037	3.58832	17.2196	8.61705	6.88936	9.29125	6.36059	18.3048	5.92634	27.4097	2.89635	13.0619	12.2789	19.3991	27.0807	9.10378	3.75539	17.9302
KNA59649	288.588	112.734	262.157	245.442	21.9954	136.67	143.713	708.764	117.713	266.993	442.097	203.581	139.047	69.469	87.3742	74.9408	24.9529	570.844	273.44	77.3721	28.9022	13.1293	25.8777	396.889	24.665	80.8765	388.13	94.8337	22.8043	16.7683	114.61	358.955	347.75	86.6902	89.6639	25.3746	13.0553	92.2987	683.97	224.796	31.5174	167.945	136.927	17.438	101.159	129.253	83.6817	354.605	725.922
KNA59650	116.291	69.7539	120.6	110.618	279.745	60.2119	67.9998	121.841	42.1115	68.0295	175.55	208.785	56.1065	66.4844	25.9217	48.8257	74.8064	371.544	271.338	29.2386	234.382	115.417	171.937	143.063	316.363	88.7143	109.248	48.7649	357.705	291.449	40.9293	66.6989	75.8651	85.8001	35.2542	373.841	313.855	39.1045	108.391	67.1241	211.062	124.928	45.2672	82.4527	98.509	118.972	71.8204	373.819	201.283
KNA59651	52.0608	49.1014	45.8907	58.2274	31.8141	26.0705	38.4742	321.392	40.2245	21.4115	94.7401	49.1957	20.156	24.3778	10.9719	24.7598	43.7463	37.4764	47.1477	12.985	30.4935	20.5841	28.7412	37.322	22.7616	21.5489	30.07	29.0659	31.0021	30.1642	34.9403	31.5379	28.5309	23.3143	24.2434	27.4324	24.8083	22.0023	277.7	16.7322	20.4557	38.096	23.4244	21.3187	29.8738	29.956	23.1503	46.638	59.8899
KNA59652	342.69	311.527	249.233	286.203	129.758	473.785	322.385	1637.36	492.64	247.009	404.473	247.809	405.183	325.756	106.866	511.981	18409	522.132	439.003	109.352	110.697	1097.26	16013	387.157	111.445	575.729	217.741	297.019	161.294	158.3	268.826	213.877	102.874	514.63	334.398	171.592	165.874	217.25	1808.45	282.213	125.631	377.898	372.026	942.214	396.806	428.498	467.588	1628.72	727.277
KNA59653	0	0	0	0	0	0	0	0	0	0	0	0	0	0	0	0	0	0	0	0	0	0	0	0	0	0	0	0	0	0	0	0	0	0	0	0	0	0	0	0	0	0	0	0	0	0	0	0	0
KNA59654	393.765	296.235	369.954	327.17	123.184	183.687	242.35	206.644	120.053	417.837	441.201	163.056	158.675	175.781	92.6883	115.261	103.985	298.833	179.095	99.6859	126.558	94.7557	107.435	264.918	110.292	164.014	184.621	97.5907	131.47	134.749	89.507	151.702	231.533	206.813	86.3218	140.817	146.877	77.7678	196.151	221.664	28.6841	219.823	132.913	87.3997	183.227	201.552	123.885	284.448	231.302
KNA59655	1019.99	467.102	1011.7	1082.31	271.418	496.582	394.575	10.5457	573.012	39.3971	1887.53	259.358	324.142	469.375	154.619	209.89	100.375	464.925	295.951	135.715	259.769	92.3645	151.635	343.484	260.194	448.055	236.191	505.129	209.514	232.777	566.292	234.411	222.867	368.768	268.31	210.23	246.099	269.806	12.3297	52.2248	38.184	244.728	302.956	104.171	536.548	797.966	423.907	332.596	159.706
KNA59656	97.0089	93.0713	88.2117	67.8317	63.2398	33.5475	87.014	95.0648	37.1578	131.065	119.779	36.6389	24.0841	50.8507	24.6909	29.157	38.3117	44.7224	45.6332	25.7139	57.9375	31.9356	37.3341	126.237	59.3786	37.2602	70.7717	31.6065	58.8959	55.751	31.0166	82.3901	109.213	40.8794	21.252	66.6446	60.7097	21.2157	88.6458	95.9105	90.1253	108.943	25.5555	29.0322	53.6193	49.1521	35.9131	90.8423	69.7131
KNA59657	63.6183	60.7281	53.5847	46.4851	73.6372	39.2209	50.3863	125.334	57.2053	74.7781	66.2503	30.978	28.354	61.4704	25.0156	31.9676	21.891	43.8858	47.9649	28.3914	70.7962	14.2491	16.5093	38.554	75.349	48.8112	41.2623	53.7109	61.3228	58.5185	54.8584	40.98	28.9544	44.8667	26.1197	58.0231	56.6751	26.2981	122.01	32.7654	89.3001	25.9092	33.9585	15.168	72.1666	64.2299	48.0691	44.4705	50.9652
KNA59658	1882.64	4531.35	1704.02	1542.48	7119.37	1381.31	4415.38	3877.6	1384.11	5200.65	2444.08	2763.76	1049.13	1483.26	1994.84	663.457	555.123	2786.27	2593.32	1618.88	7049.53	665.348	1011.43	6312.14	6697.94	1135.12	4765.04	1531.64	5579.17	5506.16	1297.39	6306.27	6675.16	799.138	1066.57	5168.5	5247.94	852.045	4106.45	6718.89	104.914	4836.16	1391.39	830.352	1808.05	1722.17	1093.25	4699.72	2137.58
KNA59659	0	184.405	0	0	2026.17	129.25	231.11	1341.91	131.464	0	0	561.949	107.858	167.289	1585.55	78.8311	111.767	427.242	532.26	1211.37	1771.11	164.849	332.477	1227.12	1582.32	136.397	1162.47	240.371	1272.56	1382.58	125.747	1713.45	0	49.285	180.183	1204.1	1121.69	143.972	1439.27	3847.68	31.5507	0	154.841	184.961	267.721	173.265	122.99	940.282	0
KNA59660	100.474	258.6	103.267	82.3496	114.988	19.7327	208.021	247.007	21.4012	245.38	110.351	71.8422	16.7789	34.4036	22.0927	19.3974	25.8452	119.394	68.6805	19.9458	112.277	20.6396	53.3888	177.841	105.031	27.3645	127.578	19.0837	127.234	115.293	20.2422	119.053	167.278	33.5607	13.2995	127.606	120.15	13.6572	277.904	165.299	23.9433	150.678	14.4212	24.2317	38.8874	39.6386	26.4586	121.87	139.258
KNA59661	127.568	285.975	129.061	97.8769	157.297	34.3216	286.394	194.366	22.2232	593.075	156.588	156.569	29.6039	40.9172	54.7157	22.7939	89.9794	316.098	143.832	49.3846	155.277	73.4214	188.028	381.177	148.265	35.7436	390.455	24.0264	177.519	146.522	23.3968	339.94	498.033	34.138	21.5347	194.861	170.205	25.0972	194.292	817.92	25.1344	558.637	25.9104	72.2201	54.5108	47.8227	31.8065	294.245	236.209
KNA59662	707.017	549.286	734.273	641.717	806.008	86.9698	547.277	527.394	84.5246	986.804	899.984	629.523	78.0559	140.995	204.517	91.102	1147.8	569.104	541.27	193.216	822.718	758.776	442.54	678.609	777.367	104.628	749.541	99.309	839.51	728.525	91.0205	647.154	1151.77	93.0275	77.0551	822.786	757.95	92.1669	509.615	1441.37	49.2729	1272.22	97.5325	1526.74	153.967	126.274	116.071	611.984	642.938
KNA59663	14018	3432.74	14608	16170.8	15679.3	2352.56	3384.17	4762.63	2006.74	11346.4	18140.2	8940.85	2625.49	1306.07	5434.62	1229.81	1444.43	4015.23	7556.7	5081.76	16413.9	1374.38	1946.97	6039.74	15523.6	1219.75	5533.65	2271.35	12605.4	12464.1	1940.09	9235.35	10730.4	1218.02	2435.89	12073.9	11714.6	1950.87	4687.55	7473.21	400.932	9915.01	3213.83	2775.31	1426.86	1329.94	1216.16	5381.76	6716.54
KNA59664	253.587	356.124	288.04	253.306	148.098	43.5399	358.875	475.502	36.1682	467.27	356.175	200.794	42.5085	37.933	52.9696	33.4433	144.393	397.196	118.399	47.3974	127.305	143.646	394.906	466.876	129.462	37.2844	492.228	28.0431	137.509	95.1045	27.2723	430.314	497.959	39.8758	22.8794	144.729	118.787	21.1749	403.015	306.117	25.5273	482.291	42.2292	159.84	53.2459	48.8288	28.3489	436.927	385.822
KNA59665	70.0575	63.1626	80.4284	76.2011	68.815	98.8649	56.757	62.1785	102.118	39.5529	107.935	67.9645	85.8594	92.1773	57.6982	117.624	118.186	57.4737	79.9394	59.4037	62.2628	106.039	103.432	46.0333	81.2787	138.312	37.1027	72.232	73.9142	72.332	76.9863	36.8963	47.3177	128.675	76.0988	73.1842	75.4689	64.6532	57.8785	50.6115	282.165	51.478	70.8208	97.6082	100.646	133.534	116.921	43.9488	103.245
KNA59666	68.0464	45.4213	71.3017	79.2742	56.3899	61.5188	38.2	44.7047	54.0514	44.6867	112.413	47.3884	49.4891	34.3376	18.25	44.4144	50.5989	37.1033	51.1796	19.4893	53.668	42.5141	44.5137	33.5243	60.2305	46.4738	27.0959	41.8472	55.071	52.5024	39.8857	25.431	34.8823	52.4545	41.7565	53.7829	55.5124	37.8958	47.1033	42.751	46.5797	36.0654	47.6397	43.9797	37.7909	54.1739	36.3889	36.4471	45.9357
KNA59667	134.297	46.3944	150.461	150.01	58.9324	60.0554	44.0151	46.7023	41.2712	64.6627	221.464	48.1665	55.8061	27.8898	22.4501	34.1867	46.2959	49.8781	52.6862	20.5247	58.18	41.696	53.0226	51.3406	66.343	41.6748	40.7359	35.4976	70.5049	61.8935	38.6932	38.842	59.3273	48.1671	41.7036	65.3764	73.0074	39.0041	48.3382	67.8161	32.0473	56.5344	54.88	38.398	33.18	63.3982	38.1551	50.9021	88.7258
KNA59668	81.0363	33.7673	98.5367	100.446	29.6211	27.7168	28.8952	27.6197	21.3663	60.4599	107.849	19.7245	19.8253	9.83971	7.27397	14.1034	16.1306	31.9769	28.1021	6.17513	31.9035	25.288	18.9659	34.4785	26.9131	20.5178	23.7899	16.6209	35.8659	36.9498	17.9037	24.7527	36.4893	21.8087	15.3132	36.1242	36.1712	13.5467	26.2961	47.796	17.0113	36.7646	17.8989	24.588	16.0015	29.7244	18.1339	30.7509	52.8239
KNA59669	77.567	25.875	100.293	96.2855	93.9575	25.44	25.8289	73.7819	20.9294	57.288	104.364	37.724	23.4326	8.70661	14.4887	12.4715	15.9803	20.44	53.2604	10.527	91.2623	21.6313	18.4891	28.3913	90.2584	13.205	24.5942	15.5899	80.4273	80.4292	17.1119	28.0657	53.8151	14.4595	17.97	72.1643	79.9148	12.7176	72.0499	44.6976	20.5636	41.1838	21.3915	18.3589	13.331	16.974	12.4649	25.1937	58.3189
KNA59670	1486.16	289.444	1353.56	1686.45	1744.19	695.629	383.775	3322.92	532.816	638.956	2358.61	1004.67	634.956	266.601	190.291	456.893	1226.48	1356.88	2043.84	222.394	1707.49	451.327	2368.39	801.304	1777.13	786.754	712.952	473.391	2161.56	1946.51	334.303	615.056	1293.74	617.284	496.963	2344.75	2175.58	364.08	3546.84	457.612	271.258	909.736	589.521	377.533	368.024	341.968	513.703	1127.34	895.151
KNA59671	0	0	0	0	0	0	0	0	0	0	0	0	0	0	0	0	0	0	0	0	0	0	0	0	0	0	0	0	0	0	0	0	0	0	0	0	0	0	0	0	0	0	0	0	0	0	0	0	0
KNA59323	0	0	0	0	0	0	0	0	0	0	0	0	0	0	0	0	0	0	0	0	0	0	0	0	0	0	0	0	0	0	0	0	0	0	0	0	0	0	0	0	0	0	0	0	0	0	0	0	0
KNA59324	19.2255	7.95477	17.4948	21.4245	1005.52	81.936	5.33045	10.5693	99.1433	3.4011	25.2869	15.8905	81.0657	52.1117	61.8836	102.185	8.69675	17.1686	23.1442	63.8077	925.456	18.9054	14.9163	6.01517	861.394	92.7744	2.63318	70.6102	1033.12	780.776	58.6253	2.59026	2.45154	105.311	89.7886	1100.82	735.442	53.8716	9.481	2.69809	101.161	5.01051	74.5586	15.8159	45.9526	29.2885	68.8608	15.4091	34.8817
KNA59325	86.1646	13.3353	85.7937	92.4972	32.9425	124.89	12.5264	87.0865	85.9359	7.69066	92.1984	94.9592	111.12	87.3059	30.3147	56.7305	53.6217	78.5424	156.531	28.4448	25.2051	49.9119	28.7842	11.5799	51.4607	139.991	13.4143	124.253	32.2726	74.4232	164.864	11.3762	11.443	136.558	66.2674	34.3887	75.1049	122.859	91.6868	8.53684	75.7696	22.7487	100.789	77.7699	97.4147	280.732	160.433	22.6596	133.202
KNA59326	120.952	32.6367	153.737	162.406	31.9403	211.818	35.5912	299.871	318.339	17.0935	241.408	148.934	168.285	377.677	210.035	294.215	135.697	190.719	121.191	221.683	18.7909	175.929	137.097	16.8732	29.548	253.328	13.7965	185.055	40.837	34.4686	193.441	11.3006	17.3455	419.296	185.52	41.5819	46.505	169.37	263.502	9.538	189.27	33.2797	155.069	124.878	479.455	439.457	219.985	40.6563	333.809
KNA59327	84.5348	11.9658	82.3954	92.7444	11.1427	117.779	10.3537	26.2686	120.298	12.9946	143.761	73.2835	110.018	73.9156	36.0932	178.014	44.1765	96.1734	198.829	36.2104	9.04881	91.5328	60.8475	12.184	10.5816	207.41	11.6076	81.6975	14.9088	19.6801	84.7019	7.19228	11.2661	251.26	87.0046	15.7404	23.0593	66.891	24.8177	8.31914	132.806	11.1838	92.8854	53.4251	87.1186	91.5297	140.649	19.9354	122.878
KNA59328	168.025	54.3843	115.969	140.059	62.5524	76.8569	46.4692	112.051	77.7398	49.9251	228.396	120.522	72.8827	64.7184	25.2186	51.9355	60.7245	129.106	137.97	29.3005	52.6127	15.2693	40.9221	42.0313	66.749	70.3122	55.9593	80.9644	75.1916	101.311	88.6785	51.0245	74.6202	73.0242	58.6869	78.433	119.486	80.8982	110.532	136.671	29.1479	36.2222	69.1643	18.7245	81.4243	149.532	68.9367	51.5248	162.824
KNA59329	576.278	87.3696	443.098	533.679	87.1054	563.996	88.2846	290.636	890.345	65.417	793.88	149.33	418.597	339.17	141.175	633.248	265.382	211.27	257.227	135.14	75.4786	376.519	250.845	61.0995	87.4856	553.416	65.5234	651.962	69.3815	83.8369	722.967	65.222	74.3683	634.783	584.853	65.6273	93.3956	506.767	282.295	107.436	435.145	69.3408	498.034	286.489	395.997	375.225	617.832	94.2335	320.531
KNA59330	1399.47	122.918	923.071	986.198	82.3847	468.021	94.1035	309.76	732.903	39.3538	1055	650.609	276.835	1280.94	1000.78	1715.24	193.575	186.042	486.038	703.97	81.3655	246.562	344.995	61.6849	78.4072	1271.24	55.6472	611.723	84.2463	93.5112	638.59	38.0006	54.4146	1530.87	281.596	97.4561	92.7733	382.178	262.592	51.185	4336.95	19.5206	322.435	238.149	1467.88	874.131	1666.41	47.8694	435.487
KNA59331	16.482	14.1854	18.0167	15.701	83.8133	4.9961	13.4884	21.5568	5.82777	31.6857	20.5288	9.41736	4.95659	9.27672	4.95776	7.89061	7.35209	21.5256	12.5932	5.32328	84.5322	8.12361	9.44641	58.2027	51.6691	8.20995	89.821	5.09982	90.8728	79.2407	4.53179	74.0042	67.2192	9.29151	4.96648	111.793	64.1368	2.94996	21.3673	19.6176	12.7093	24.7022	4.41024	8.27846	11.7381	11.9607	6.48952	42.035	18.793
KNA59332	39.22	57.4064	47.4213	37.4344	22.9123	14.448	66.6846	36.5376	14.3346	63.4961	61.411	20.442	14.6572	27.9254	9.77864	14.3342	15.1775	47.4464	19.2939	10.1107	19.9741	13.7409	26.5711	60.5607	22.1701	25.797	38.9058	15.4393	26.726	27.5737	12.7624	41.8215	33.0057	25.3833	10.4822	28.5552	27.668	10.4225	42.3231	51.8401	26.804	35.311	12.3853	19.7148	38.7623	37.8457	25.486	50.6815	62.72
KNA59333	44.9837	22.6178	48.6255	46.0638	71.5849	28.6336	23.0908	53.8001	34.2034	18.4681	59.5895	74.2759	29.4918	50.074	15.2044	34.0393	34.8697	62.5618	55.9729	16.9212	74.8051	31.7661	44.4325	17.9228	65.3673	48.8858	9.61072	37.2712	87.7604	85.441	36.7353	10.0457	7.80691	47.4209	26.1263	97.4809	92.789	28.0261	53.0057	15.0853	58.8123	15.9304	26.9147	32.0707	72.0015	76.2677	43.6708	50.9927	82.9465
KNA59334	32.3643	87.1593	25.735	25.6234	56.3565	21.4115	78.1537	268.134	20.3469	52.0064	39.2865	34.1598	18.2213	33.8905	5.58106	26.2868	108.105	64.9252	66.0065	5.99254	64.5756	41.1941	383.061	71.9641	50.963	39.0367	83.4646	17.1443	76.8622	63.8715	19.8302	75.2078	72.4291	46.4289	14.6162	81.4259	62.6456	12.6474	253.722	39.6544	44.6557	117.868	17.3056	39.8186	42.5697	37.848	30.3119	142.51	57.8256
KNA59335	849.972	1766.38	616.178	708.657	3681.04	1640.6	1970.84	16549.8	1867.02	3150.91	1119.9	798.193	1510.7	1146.17	401.548	1492.76	20240.3	1801.4	1984.7	419.713	3709.94	5669.33	22834.6	3139.81	3730.55	1546.04	3357.57	1721.68	4647.92	3681.75	1477.72	3320.12	4280.18	1502.72	1493.05	4759.73	3555	1304.92	16662.7	1560.62	232.636	4856.75	1678.32	5724.7	1379.11	1264.14	1596.67	5667.5	2349.34
KNA59336	117.002	25.7916	120.773	137	28.1374	130.125	24.0805	84.7121	144.097	28.8952	196.28	59.0293	115.361	81.8247	46.5084	120.225	39.7086	78.0694	86.9399	47.4008	25.379	74.4734	54.6834	24.5265	26.1588	131.886	16.3484	141.878	30.3136	34.4027	181.643	15.72	25.6767	174.268	104.095	32.5264	34.2765	132.389	71.0044	48.2009	38.3408	30.7932	107.332	59.5971	106.897	102.917	231.541	27.1143	95.1039
KNA59337	681.97	55.3895	421.763	455.379	278.001	158.808	72.5338	142.753	167.813	93.1515	728.917	443.686	147.776	149.627	83.4502	127.461	25.8731	201.387	271.703	63.16	203.738	45.6631	43.4847	58.504	290.654	131.659	64.4828	136.97	229.902	320.057	183.614	52.0657	150.501	133.984	121.096	214.838	327.293	113.719	126.76	73.9472	50.5644	79.1022	143.378	34.1338	161.7	142.99	130.558	66.5356	224.804
KNA59338	126.849	140.902	110.872	114.467	34.7274	40.7864	174.015	110.078	44.3935	250.621	157.534	107.654	35.5274	42.2625	19.3985	36.0755	41.4808	157.297	87.494	17.3829	35.6382	10.9516	34.8675	157.855	34.0921	50.8893	139.919	32.5738	42.3004	38.8348	29.1928	126.765	202.835	55.7246	28.604	48.4235	48.8744	28.2604	123.074	199.896	27.9339	103.816	34.3617	14.4359	69.6077	66.7743	40.7372	68.3079	107.984
KNA59339	128.637	56.6573	130.282	122.447	81.2017	54.8472	57.2854	132.08	49.4257	75.8475	148.464	72.3678	47.7316	42.5338	27.1998	30.2505	100.396	84.2651	86.8056	25.2693	64.3623	81.9555	143.103	53.8888	70.9962	41.5296	48.6869	46.581	83.0717	91.2168	44.5316	39.3455	78.121	45.0434	33.0549	90.2382	96.5834	34.7763	125.611	30.6892	38.8642	135.681	45.6928	84.6556	46.7025	51.3794	35.7852	81.327	130.86
KNA59340	65.2869	2.26391	86.178	84.7342	3.78498	92.1927	2.86767	6.7561	77.245	4.16232	116.981	186.214	81.5573	110.809	62.4661	58.3208	16.9561	52.792	46.1904	61.3684	2.32903	15.9534	6.81366	3.02123	3.78492	64.6283	1.69077	79.4622	5.57151	6.30772	68.9658	1.396	2.58467	85.7121	58.9922	3.88987	9.98138	70.2324	6.24459	3.69623	590.659	2.89004	82.3989	11.9171	89.8567	113.228	70.0052	5.93888	168.01
KNA59341	46.2983	40.7442	41.7027	43.4239	218.248	13.3334	33.2565	91.6886	19.4794	44.2122	58.5112	50.7759	11.5911	34.5707	12.8659	12.4344	93.3548	135.108	71.7347	9.86823	208.022	58.6977	76.828	41.9242	233.288	19.5096	72.0353	14.3981	230.063	193.237	14.885	53.4752	21.4864	22.3051	13.5781	239.38	205.396	12.1657	77.2794	38.9979	34.9626	24.0743	13.4486	67.8171	52.7727	40.6191	19.3682	128.249	64.5533
KNA59342	1153.85	74.4969	934.397	969.813	42.5515	3194.88	56.574	206.29	2529.36	20.6957	2113.67	1263.39	3638.01	242.118	1855.89	705.338	1776.96	647.475	1870.22	1776.37	9.24919	1511.33	724.447	80.6541	28.6739	898.968	43.473	1882.91	48.3319	58.4492	1935.65	27.3641	23.9504	906.545	2592.19	27.8783	44.5324	2145.47	159.127	134.774	1301.65	23.9346	3471.67	989.326	299.594	524.178	712.729	91.7679	1232.8
KNA59343	48.2435	34.1108	46.7069	44.4957	16.4272	62.5965	32.3668	43.126	49.5538	39.8042	61.8134	15.2335	43.1183	22.725	28.31	29.204	22.2686	41.6363	21.5935	30.7349	18.5625	22.6632	30.1021	33.1245	17.7925	31.0912	25.7392	29.8036	19.9555	20.1975	28.8294	26.3005	23.6399	56.3771	34.8689	20.3012	21.1617	27.1696	42.7507	37.7163	18.9448	29.3098	39.4723	24.5986	25.9176	41.5499	24.364	28.6254	47.6226
KNA59344	126.921	96.3645	142.047	145.87	34.5028	52.2375	101.614	75.2971	53.1468	76.8319	269.016	88.9866	41.8217	73.5144	137.438	69.0901	143.082	54.4473	107.862	125.255	36.0813	108.562	141.512	54.1298	32.1655	88.9272	37.9325	80.0998	34.3907	39.508	56.6081	36.1363	58.974	84.3272	30.5862	39.3179	46.1456	40.7292	77.3303	79.5998	596.539	49.3428	37.2625	122.428	64.5648	67.8448	75.526	45.7092	126.025
KNA59345	112.495	62.769	142.305	125.131	36.6888	38.2879	61.6158	102.219	47.3476	125.027	213.724	76.1799	32.7028	35.2557	106.895	38.7648	109.811	33.1296	91.6835	81.8171	33.0536	93.3264	108.509	41.1759	32.3826	40.1263	27.2141	44.7577	40.0962	31.0099	37.2503	27.7073	29.6947	50.1259	27.8932	28.9923	33.8109	31.0728	99.0989	112.591	162.626	25.065	33.4843	89.6583	40.3012	33.4507	45.4832	32.3291	182.427
KNA59346	282.198	91.5087	307.925	307.144	71.9375	68.1135	80.9037	146.182	66.918	87.3171	396.938	275.684	62.6854	101.986	95.8278	88.0028	697.296	159.32	192.941	84.7348	72.7064	495.331	343.674	67.7969	67.4928	90.6482	100.258	63.9783	81.03	79.2487	53.8844	56.3283	71.6458	99.1919	46.238	81.5782	80.9357	56.7647	150.664	69.7855	221.72	119.053	59.4942	901.887	89.2097	82.864	92.5676	73.3599	229.713
KNA59347	64.1662	27.9408	77.1023	77.9997	20.5513	11.6576	29.5223	60.0391	11.835	62.0411	106.207	50.8072	10.3004	10.1847	11.2086	8.83684	75.1552	41.773	40.1961	13.3452	20.5385	65.0494	50.1053	37.7328	15.8457	10.3629	34.1751	11.4484	24.7349	17.8462	11.4574	21.5712	28.6811	11.9862	9.77333	22.3549	19.5873	10.1366	60.803	38.6847	42.0756	38.9415	8.22983	91.9696	11.3255	12.6444	9.20155	29.8069	55.7918
KNA59348	204.478	62.2274	234.972	213.602	50.4846	97.1467	69.0875	75.6874	76.4392	93.5833	327.256	356.067	99.9759	106.454	94.8909	68.1069	147.885	278.068	196.773	100.189	44.6268	96.3248	84.4131	103.377	44.1152	84.5352	90.0266	73.6608	53.0629	64.0638	71.6865	70.5599	97.2464	116.141	61.0471	52.9484	75.7473	70.9646	79.462	131.229	83.0939	84.7709	90.1864	135.513	117.053	125.844	84.8466	114.763	257.966
KNA59349	59.9327	39.3738	67.1118	60.451	13.3635	57.5369	37.4201	32.1986	57.388	30.2429	83.7029	50.6883	55.8077	49.2416	69.7223	42.2166	52.1858	121.088	44.7358	77.7501	12.9231	29.4887	41.2705	53.2629	12.8311	46.7549	37.615	60.6278	18.5282	14.61	61.1486	29.4119	27.2689	60.1007	38.7531	18.8805	18.706	46.1059	36.7809	61.6636	31.364	44.2863	48.2505	38.9456	58.0991	59.9327	67.3258	53.9873	68.02
KNA59350	35.8468	7.98607	39.8074	34.3148	18.8136	18.1001	9.91658	25.4768	13.6127	13.8067	45.9538	13.2731	15.2128	17.5335	15.3664	9.5855	30.5401	19.2283	20.7385	16.4841	22.8668	25.15	36.5353	16.8614	19.1292	16.0968	12.4904	15.5992	19.9152	17.2703	14.3577	16.054	14.2325	16.7216	9.6484	23.3392	19.7611	8.64075	20.3281	35.4598	11.6386	17.557	14.1739	31.1281	20.6027	18.3663	14.7165	16.3003	28.3961
KNA59351	35.0312	7.28856	31.9544	32.4246	11.7628	13.6898	9.00947	26.7993	18.7287	8.86139	41.0354	9.19145	11.0507	15.4125	9.00813	7.29816	21.0454	15.3799	16.7039	7.75536	14.1736	20.8375	22.2624	11.8308	13.2761	12.1774	10.9865	15.7606	14.2955	15.8062	15.2215	10.4833	8.25022	11.987	8.75562	14.6592	15.4394	11.7394	27.0095	17.671	18.5654	9.62583	13.2418	20.1842	19.5472	24.6096	12.6066	11.4649	33.8212
KNA59352	45.8293	11.7721	40.0038	41.4203	12.3749	20.3568	10.1765	20.9292	16.5217	17.8891	61.6311	46.6911	16.8092	13.3084	8.5672	11.8394	83.3533	27.0717	80.615	7.60437	13.4992	75.2123	78.2089	8.7427	13.2666	16.6674	11.79	22.7923	16.7891	19.6647	22.3313	7.78125	15.0638	18.2508	13.6826	19.068	23.1901	19.9133	18.9268	14.5992	116.866	20.1385	16.026	66.0654	15.3051	18.8537	19.4155	19.847	71.8781
KNA59353	21.9232	18.4283	18.6946	24.9368	9.09965	20.6963	18.6813	9.01575	18.7498	19.5255	24.1674	24.8714	18.4431	17.5442	6.54201	14.7591	58.2793	36.8376	33.0231	5.25218	11.4895	65.2773	74.4207	17.3632	8.97652	19.002	17.4313	26.5057	12.3972	7.62288	32.7477	12.0694	13.9612	22.7986	12.8868	12.1281	11.7964	27.867	12.1381	12.4263	80.0564	28.7477	14.495	54.9538	20.728	23.4023	30.2006	26.5813	53.0976
KNA59354	53.134	65.226	64.4436	61.1895	69.9565	53.6294	61.6462	41.5926	41.575	62.8689	77.9659	38.1533	45.5451	34.6691	43.4223	37.6771	56.7195	49.7483	57.5034	42.1758	65.5319	50.0005	59.0159	43.233	54.5659	38.7815	75.4077	53.6714	71.7323	71.663	45.0586	45.2411	65.7346	55.9678	35.6317	76.2775	77.9076	36.9111	35.982	28.3262	124.909	79.2906	48.4034	42.3332	33.6477	32.8241	33.1591	62.5836	72.0461
KNA59355	34.4036	34.6365	39.2203	39.4822	19.5623	17.9781	38.3322	35.1659	12.8742	78.6645	52.249	44.9172	15.7764	24.057	15.6713	11.581	35.7779	63.2827	47.3285	14.6246	16.5024	25.7045	42.762	35.8514	19.4739	19.5189	37.4991	13.1514	23.8565	20.6049	12.6305	31.7425	49.1833	19.7209	10.0174	25.1246	25.1413	11.2425	34.2431	63.7705	31.1109	32.4664	13.9406	26.1438	24.6889	33.9137	15.0701	42.6117	82.7254
KNA59356	75.0234	34.4837	76.4789	71.3214	27.1917	24.3986	39.6679	48.2341	18.8171	79.5252	98.0571	62.2141	24.7859	30.6503	41.4525	20.6959	47.9295	45.8019	61.3706	38.5285	25.8816	38.1171	36.5075	37.4074	28.4664	21.919	36.6178	18.5119	36.6934	34.2797	15.9837	30.4587	43.9068	27.5496	19.4941	37.2916	38.3562	17.3745	46.5827	95.0074	19.2217	41.8723	20.0339	36.118	29.4089	33.2848	17.8664	40.9718	74.1335
KNA59357	102.969	42.7373	88.0846	79.8179	12.282	41.4516	38.5651	22.7292	51.3709	73.7162	123.693	37.4191	45.8841	39.1653	13.2761	82.1661	58.2476	64.2116	45.0987	14.7629	10.3189	15.2732	105.526	38.0491	10.4055	45.7046	28.6047	33.7724	15.6756	14.8858	43.1129	26.5938	55.5243	72.7962	48.1864	16.1695	14.4105	42.6276	22.3516	55.1156	45.5338	37.4818	42.7068	20.6716	50.3775	79.8066	47.4601	63.8709	59.2503
KNA59358	71.7918	23.9533	67.7337	61.3916	28.2902	131.33	28.7804	208.664	142.999	87.948	93.5174	157.319	106.277	49.4565	44.7558	85.36	225.682	204.158	239.646	45.9428	25.4733	37.6704	513.348	50.4327	26.5447	61.3341	56.9913	103.259	37.9145	39.4447	108.86	46.0463	34.7516	116.11	120.683	34.9667	42.3647	99.9076	177.641	94.8642	32.0827	29.7941	119.437	35.4286	72.9766	87.4363	60.7329	196.523	330.029
KNA59359	41.4	16.708	35.2531	34.7391	6.58587	25.1783	19.358	51.925	26.7291	25.6724	57.571	42.4544	18.778	19.998	16.0611	13.6179	65.6128	128.302	57.0175	14.8595	7.0875	12.3373	293.805	23.5311	6.17044	13.585	23.2882	15.7142	8.25057	8.60818	18.0072	16.1936	17.3663	25.841	15.7519	9.72954	9.35628	13.3847	39.147	31.2335	8.62549	16.3851	23.7423	12.2583	21.2364	18.2512	10.5634	113.963	81.1287
KNA59360	29.8438	15.6564	28.1578	25.73	4.40232	12.1374	16.946	40.5328	13.6182	18.9645	32.0618	25.2889	8.86356	13.2809	8.8016	10.3436	31.3911	94.467	22.7218	6.88147	4.51114	10.0376	132.468	16.9055	5.23963	9.83786	14.4797	9.14384	5.98256	4.77668	9.10481	8.73582	8.9001	15.5541	8.56862	5.90585	6.37929	7.61984	32.1254	14.0793	18.0205	9.38793	11.6724	11.464	15.1815	13.3732	7.93111	74.9064	49.5122
KNA59361	48.0782	29.3364	48.1726	46.3429	13.3162	42.7282	28.1986	50.3585	50.7481	34.4721	71.3154	21.0889	36.0606	66.7578	19.61	37.7142	106.243	56.764	22.4088	20.9784	11.6129	65.3602	89.0167	25.4251	11.7922	58.5784	23.9216	50.5179	18.3537	13.7314	52.5598	16.6261	16.7409	68.9068	34.3569	17.9411	14.0052	36.7975	52.1002	3.76851	259.786	21.9895	38.927	63.1031	73.3412	83.2708	55.3738	43.9121	65.4376
KNA59362	84.2715	26.0236	109.853	120.005	17.5967	29.7152	26.2537	52.8091	25.4651	30.582	117.959	31.5539	28.3003	30.6964	15.7638	23.026	61.1503	33.8389	48.0339	15.1212	18.6239	52.1553	52.2083	15.7481	19.7253	24.2234	14.791	20.7073	20.8308	22.7045	22.1733	13.0787	19.9829	32.8472	20.4058	22.0985	24.8463	20.5227	57.9835	21.2883	42.4519	18.2969	22.7891	58.8737	30.487	38.7086	21.936	21.2283	70.2105
KNA59363	148.136	73.4288	166.521	222.289	83.6741	85.5242	70.2527	108.365	82.4112	44.2213	322.83	93.804	72.9512	102.495	32.9673	47.8066	124.565	97.6445	113.812	34.0868	88.0746	115.523	105.542	34.3311	82.4581	80.435	35.9878	72.8857	72.2626	87.6789	67.9791	46.903	33.4548	70.8028	49.7711	68.3456	81.6288	49.8918	118.737	58.9042	51.2784	31.4719	62.9773	143.303	125.115	167.686	68.3309	45.9174	179.262
KNA59364	442.773	40.3668	745.835	632.222	196.926	191.123	53.7134	152.908	215.363	55.1069	901.643	188.363	188.835	314.458	266.037	220.933	155.852	104.546	393.646	331.447	211.701	201.958	126.249	75.6095	230.664	239.872	71.3664	146.222	219.69	265.955	204.714	57.1496	51.8099	257.748	153.727	221.197	244.157	152.893	138.323	95.5655	1025.91	132.365	198.131	171.699	321.473	314.36	231.764	92.3195	732.348
KNA59365	116.033	72.9437	145.959	133.064	141.336	59.1402	79.7615	140.056	66.5718	62.3125	138.093	87.7168	56.7681	81.2376	47.9546	61.582	86.7065	53.3158	81.9192	34.1035	128.633	82.0579	74.4674	57.9243	133.986	72.7208	41.8499	64.2772	108.925	114.365	71.5109	46.2955	48.0746	69.2934	45.2604	111.918	110.753	43.8891	130.579	60.3853	54.3338	52.3985	59.7072	106.594	77.3181	70.9045	81.6909	53.5524	94.1402
KNA59366	162.087	521.458	203.806	206.992	127.107	22.1386	403.501	324.272	27.6203	93.2459	231.237	78.8232	24.503	41.1067	53.4853	30.189	282.324	90.807	111.961	53.467	100.398	242.733	79.6244	86.5763	125.061	36.9394	190.564	27.4893	92.7368	80.7668	32.8424	160.873	168.403	33.234	24.5225	90.861	74.9354	21.0261	347.59	118.591	95.2272	6948.03	26.6337	306.321	53.3731	43.0461	32.7048	196.303	234.836
KNA59367	308.432	119.535	264.633	273.719	255.712	396.806	116.142	145.224	376.293	205.675	417.968	271.524	355.248	141.149	189.549	155.198	94.4067	223.51	353.522	202.597	269.283	249.033	161.741	201.977	272.921	174.65	232.534	358.101	283.289	309.926	341.407	242.836	286.868	185.733	407.871	315.644	317.419	305.944	199.986	333.56	41.5127	462.84	326.725	163.06	138.984	143.247	199.524	284.392	135.045
KNA59368	159.755	109.359	141.938	149.899	70.1251	43.3232	125.508	108.031	35.9164	186.334	174.933	99.4544	41.048	90.3968	31.7297	44.9132	60.4455	170.79	101.538	35.5776	87.4945	42.6246	85.4726	126.665	73.4504	64.1848	121.851	29.019	113.489	111.441	28.7402	116.604	186.705	72.9181	29.7338	126.282	120.704	28.702	117.542	247.806	32.2803	351.795	32.228	42.8399	101.032	117.941	67.0359	159.147	162.149
KNA59369	93.2332	110.949	99.8752	98.8891	44.5292	33.5514	105.012	67.0253	37.7185	95.4288	138.436	76.1251	31.2057	83.5537	25.9308	33.3877	52.2998	129.533	90.8994	22.045	49.6052	26.4012	75.0677	68.8266	38.9744	84.9181	70.8601	32.7232	61.6422	60.9859	30.3106	67.4913	113.39	77.3233	20.0115	72.5704	66.677	19.0729	52.4812	131.021	23.2772	257.43	25.2803	43.3037	136.269	168.848	68.8669	84.1552	126.205
KNA59370	637.994	259.267	838.37	773.076	204.737	152.699	238.805	183.294	287.104	140.459	1168.87	300.526	155.215	318.151	100.604	237.149	1614.59	500.41	198.816	95.5029	204.14	1218.16	496.53	250.756	224.379	263.872	244.415	235.001	179.012	205.458	225.171	226.937	276.955	279.298	157.77	164.595	214.911	187.131	208.485	132.337	586.397	688.47	144.562	2249.13	417.053	389.428	277.46	300.882	226.251
KNA59371	225.178	120.485	274.661	257.847	77.1133	103.612	112.52	160.93	99.4155	84.5823	386.455	165.204	102.789	131.411	88.4912	95.293	1132.84	307.098	116.967	82.0188	82.5739	865.608	279.598	138	90.2631	101.946	128.042	98.1415	80.9047	98.4833	93.9174	114.672	107.596	112.161	74.718	89.8948	100.704	83.1134	138.291	97.7669	163.011	478.406	95.0483	1534.99	153.847	128.399	99.6113	231.337	198.858
KNA59372	31.2649	8.30442	36.6812	36.5247	9.31012	14.4035	7.33522	18.8064	13.9671	10.3141	56.2956	19.3473	13.8544	7.94921	14.7749	11.2758	80.5649	14.4111	33.3698	16.2404	7.42019	50.0738	25.1805	10.089	9.50565	12.6589	11.2857	13.4419	11.4561	11.1168	11.2511	7.71679	8.5258	13.2093	13.5039	12.6512	12.4917	12.403	17.2024	17.5737	30.0418	23.2299	14.1538	74.7864	9.64176	12.3639	11.1819	12.0158	26.7125
KNA59373	5.44093	3.34423	3.83315	3.69323	1.6728	7.10273	2.83061	3.52361	6.65049	8.32085	5.64975	2.93306	5.68378	4.23725	5.53935	4.46283	14.4858	3.16608	5.33483	4.88342	1.48748	8.14745	5.93771	2.67281	2.70163	3.77456	15.8972	6.24857	2.75289	1.966	5.47605	9.7795	20.665	3.73042	5.69513	1.9373	1.59152	5.56595	3.69045	2.95564	25.6148	4.67171	6.55038	9.9899	5.20055	4.68332	3.36909	2.3878	5.26782
KNA59374	21.9914	1.87888	28.296	34.9505	4.08026	433.849	1.74476	7.85427	15.7042	2.25269	37.8972	17.5957	356.215	8.59709	5.93027	14.0618	10.1348	5.08505	48.878	5.86278	3.78732	7.21383	8.3556	2.21186	4.35737	948.087	1.49684	455.006	4.60322	6.92343	396.901	1.20205	2.27443	499.937	12.3661	4.79258	7.4307	319.773	5.68579	2.90539	25.2363	3.99373	312.144	7.16845	12.6891	382.53	1424.82	1.73989	28.3377
KNA59375	75.2814	55.3484	59.0577	60.0984	6.48518	117.384	48.9732	164.501	248.034	25.7315	100.742	177.049	118.536	178.947	41.4707	275.186	367.985	106.637	320.889	41.9149	7.48103	32.5456	758.987	24.1141	6.69109	113.781	18.8369	428.718	8.17788	5.99849	430.748	15.8589	6.48394	191.889	200.566	7.9511	6.73213	441.769	143.327	10.3194	50.5535	8.19651	99.1323	32.1073	164.332	150.042	399.326	115.227	126.297
KNA59376	102.696	46.6929	120.661	115.462	3.83557	135.012	47.6671	77.2466	180.679	4.02144	142.925	122.786	110.119	106.057	68.1616	146.855	739.141	56.6369	202.597	81.7853	4.0937	31.4425	1265.4	18.1179	4.55866	88.4938	14.4183	359.534	6.16316	4.42605	327.131	3.75527	3.93362	104.191	155.021	5.11616	5.6024	310.647	69.0225	5.92707	26.4132	3.98	107.609	32.7507	106.335	75.1529	328.265	112.139	225.878
KNA59377	4.257	2.11355	4.22918	4.13434	1.14222	2.64229	2.19358	4.58066	3.23315	0.694427	5.7956	1.8915	1.59351	5.30437	2.09857	3.43801	5.91166	2.39763	2.30288	2.03776	1.20691	3.13825	8.20317	1.50896	1.39946	3.62628	1.26768	5.34853	2.50017	1.69203	6.99506	0.658028	0.899304	3.7743	2.54622	1.14331	1.57088	5.7964	4.43053	0.685185	16.0329	15.0736	2.32134	3.33924	5.3614	5.82788	7.87897	3.43933	172.656
KNA59378	16.9655	5.61226	19.7432	19.1081	5.65296	4.76372	6.62333	9.14358	6.75048	5.41292	23.554	14.7439	4.45673	10.4454	3.75927	4.58037	33.1164	28.6602	13.933	4.28613	5.2222	18.1083	17.0015	17.8987	5.38931	6.79122	21.2322	13.3262	4.74041	6.68015	18.0712	13.7688	8.65051	7.69335	4.91456	5.40112	6.57031	18.0593	7.7588	3.58602	62.3838	102.683	3.69273	18.9565	10.4478	15.1553	24.9273	29.3955	314.424
KNA59379	8.93872	3.76622	10.5715	11.0991	2.85832	5.50558	3.47452	5.80777	4.88909	3.12794	14.201	5.01175	3.8154	8.9463	2.52463	7.15041	15.3561	8.59573	8.05142	1.96688	3.06211	12.4836	10.8157	5.59369	3.45199	7.49527	4.29093	6.15198	3.56546	3.56329	7.3369	3.092	3.54597	9.59123	4.58762	3.47782	4.19122	5.91366	5.99431	5.64354	34.6265	150.449	4.3066	12.0076	8.46058	10.0153	11.3626	7.83287	178.995
KNA59380	18.1007	8.60712	15.9285	15.0188	3.4177	13.8614	5.73161	10.9648	14.5441	5.38346	21.7234	6.67354	9.97956	19.6836	10.1634	13.7522	19.5334	9.76285	9.39623	7.34444	4.22095	17.1117	12.0494	4.73809	5.21043	16.3428	4.54886	14.1577	5.2936	2.73014	14.4704	2.65991	4.54374	19.8894	10.3891	3.30785	5.06506	10.6611	12.3297	4.27741	92.4865	160.413	10.3326	14.3461	18.0474	18.4536	24.2243	6.96515	154.837
KNA59381	51.9668	25.5434	77.7009	71.3911	166.386	32.9819	27.955	199.671	33.2991	38.3489	91.2792	115.393	36.1822	60.929	35.372	28.4112	105.671	50.2604	92.3285	31.009	155.162	91.0647	89.8626	99.5254	168.285	51.8849	75.1846	21.3403	214.269	185.521	20.01	65.917	31.9534	47.692	27.2225	242.449	190.173	18.6421	198.999	47.8279	35.8229	49.4906	34.0295	96.4695	92.9824	80.1704	32.0444	62.3299	292.663
KNA59382	84.4561	32.4216	93.6618	90.9777	65.7328	80.0438	32.1469	114.356	20.9919	60.2879	113.173	72.8188	64.5657	42.9228	7.44742	21.4109	28.8493	41.6454	28.8786	5.62824	64.8383	22.5986	25.1428	51.5053	65.5076	104.044	27.8844	18.6035	63.4775	62.8903	16.1944	29.1601	40.0383	87.3889	15.5683	61.9561	65.9574	13.1038	119.083	42.7584	21.3321	32.6688	56.417	36.0009	60.0058	296.081	29.9197	33.4574	68.9506
KNA59383	37.1046	10.4817	31.8174	30.2594	16.9211	19.5716	8.5105	19.7623	14.0381	10.152	38.1417	11.5164	14.5626	22.6271	8.80368	11.0933	15.0155	17.3398	12.6586	7.14972	18.8742	15.6405	13.7448	21.2925	19.8452	17.3499	11.5765	14.1918	16.2403	17.2703	16.1984	11.3828	7.98899	26.1485	13.6984	15.9242	17.6102	13.3826	18.3352	14.3041	70.4781	6.50259	13.4335	17.9188	24.2977	41.6303	14.0661	14.784	14.7239
KNA59384	48.0581	20.6194	54.5939	41.5031	25.4597	46.2751	19.5287	33.1174	47.2412	13.8414	59.7487	27.6859	40.173	108.886	36.2555	57.0792	57.645	50.401	19.8412	41.2718	21.8169	74.2918	57.0926	12.0222	34.3052	82.4535	10.3169	44.1045	37.4078	39.6102	41.2881	8.3241	7.67687	92.6694	29.5995	37.1566	34.8828	38.4663	26.1496	10.9698	464.244	11.6779	43.032	47.4873	126.562	112.145	70.804	44.5982	47.4115
KNA59385	63.9415	9.09512	58.2903	78.7166	22.2256	60.119	9.16592	36.0926	53.2124	6.75614	75.606	98.1469	51.9183	86.1922	85.2194	36.0369	61.6317	90.9267	46.5525	89.949	17.2218	24.981	17.8078	6.27655	24.2052	42.7641	12.7276	68.9481	20.1608	25.9399	60.1157	11.0174	8.43914	60.5785	46.6821	14.8311	21.6201	59.413	31.9296	19.1098	75.3031	10.5515	50.8395	26.3299	74.1025	76.0526	38.1773	23.3588	116.651
KNA59386	22.672	3.07769	20.2948	21.7272	5.46024	9.09438	5.8077	12.7296	5.28583	6.37365	14.0873	9.38245	8.03563	8.93628	3.14043	4.64873	7.98905	22.736	11.8893	3.70166	7.23986	6.01443	8.98884	5.19361	8.32893	10.401	24.8043	10.24	5.00034	6.75022	8.66736	20.5943	4.93927	12.6604	3.97289	7.03549	7.91229	9.71677	13.1639	4.5987	15.2229	9.92267	9.54616	9.35231	9.00691	13.3325	8.93309	35.0173	14.4437
KNA59387	20.2753	4.50751	19.6625	23.467	9.00777	11.535	5.4735	17.3093	7.17108	8.21454	22.0053	7.03332	9.53459	15.7899	3.54154	8.30628	8.44636	33.5896	14.5571	3.13869	7.7248	6.24872	6.23812	5.78421	8.66525	15.9033	27.7317	12.4561	8.46789	13.988	12.4119	24.6417	4.62587	22.4182	4.21677	6.60854	11.9822	11.1244	18.3938	3.57136	26.977	9.86551	11.6347	6.17198	14.1565	19.5053	15.6251	47.0883	25.9287
KNA59388	13.1573	2.89495	20.0973	16.4132	4.7042	14.5095	4.66016	16.7691	8.6943	10.4305	20.3707	6.14578	13.1435	18.5047	4.37669	5.62206	5.90441	34.4956	17.7413	2.96202	4.71163	6.53149	5.06157	5.62648	5.08552	25.7963	34.0766	13.6053	5.79504	6.2605	11.8963	28.5168	4.61693	22.5958	4.83611	4.73384	7.68552	11.525	17.6139	4.88023	20.894	9.45868	11.0429	6.85246	23.1012	33.3777	22.299	44.6012	33.9852
KNA59389	26.6815	4.22682	30.9122	43.4893	7.85466	41.1842	3.5328	11.3039	64.1582	3.94097	48.0632	10.7004	38.5723	23.7656	11.126	65.5677	13.2841	7.18246	47.367	12.0855	8.56836	27.9294	18.026	1.94717	10.3838	54.2555	2.84467	31.7791	9.5456	15.1469	33.8291	2.22515	2.85266	65.26	43.5848	8.64062	14.9151	27.7775	11.0124	3.43661	44.0952	5.24945	36.2341	24.2231	27.5485	25.6606	46.7901	3.84463	24.8272
KNA59390	38.6214	3.28419	41.3769	66.2533	16.1418	140.074	3.91352	18.2777	240.199	5.5418	65.6532	35.6284	121.993	75.3603	31.1283	266.772	17.3659	12.5933	186.995	29.1363	15.0666	116.542	73.347	3.23957	21.6384	235.953	4.78112	123.648	20.4242	32.4533	141.303	2.93097	4.12284	216.139	151.992	16.5892	37.15	80.8908	18.132	5.12629	262.515	8.75087	110.971	91.8979	83.089	53.2623	186.69	6.78995	73.5576
KNA59391	0	13.9174	0	0	27.1604	258.499	10.8333	5.80914	311.363	0	0	28.5737	177.649	47.7967	39.0529	168.173	37.2556	25.1319	85.4245	96.9098	11.8074	61.0553	22.9295	2.80806	24.9578	174.023	23.7845	120.186	23.1375	32.9187	197.603	2.61996	0	136.903	220.869	29.6577	32.7979	128.546	0	5.86537	63.1015	0	190.971	28.0243	98.3466	107.544	119.023	6.16579	0
KNA59392	6.0976	4.75848	6.97923	6.32175	27.2272	8.27792	6.02466	6.15619	8.62069	17.1679	9.31257	4.97859	8.9497	20.124	18.4	9.06905	11.382	10.7973	12.704	15.1967	27.2238	26.7555	9.64584	19.0211	31.1667	16.9063	22.0335	9.05656	33.2177	30.1711	8.48951	21.0862	13.8159	16.0766	6.74226	35.974	30.8588	6.14856	5.15287	11.5916	56.0273	18.1002	7.16978	22.1937	21.7129	17.7541	12.6986	8.4988	25.7225
KNA59393	117.634	1.94375	313.471	546.779	5.35909	133.146	1.37352	7.94065	146.722	3.06184	437.646	353.107	156.031	361.84	606.795	261.926	5.90441	10.4056	896.034	584.819	4.77178	5.66063	5.17838	2.63682	6.58575	75.0807	1.37821	174.624	7.15049	7.90387	177.866	1.33909	2.02477	118.4	274.346	6.06334	7.7969	229.068	8.0914	2.44011	77.2544	2.17909	170.429	6.86197	311.467	132.659	139.729	1.75892	444.073
KNA59394	6.01503	0.55958	22.5342	26.4705	0.764434	26.2726	0.362981	1.51821	23.0907	0.398353	21.6381	59.3584	28.9538	54.2903	45.5362	37.6125	3.12072	2.10518	35.5358	51.6284	1.42424	2.33213	1.95911	0.73388	1.30453	10.2119	0.119539	29.9145	1.51173	0.661786	24.076	0.368695	0.526856	17.8346	32.4842	1.90793	1.31872	31.6312	1.95503	0.471662	18.3943	0.496134	28.5347	2.02821	38.0048	19.5783	13.8782	0.309887	48.4897
KNA59395	17.3754	1.16637	40.2455	62.852	1.99865	43.0933	0.738134	3.32481	33.8874	1.2961	61.9235	68.7642	40.4109	53.1489	92.6632	35.7938	5.93995	2.50008	97.1391	99.7586	2.17217	7.03881	5.48373	1.76788	3.34662	13.1904	1.23974	42.3017	3.73629	3.12217	32.8028	0.771176	1.17852	20.4619	47.4285	2.90988	3.48615	41.8731	2.49139	1.77441	25.5389	1.18186	44.0578	5.68256	22.7385	12.75	12.489	1.63843	103.221
KNA59396	44.9718	4.25877	50.3189	42.4606	6.06097	12.4961	3.99908	9.33554	13.2511	1.97991	61.1017	22.4441	9.13946	11.9396	8.38964	10.4586	6.5145	16.6365	19.4239	11.1357	5.4074	6.0498	5.63231	2.54861	5.9435	9.90824	1.21303	10.6746	7.46549	9.04537	9.92208	1.09077	1.74573	12.2202	10.5506	6.37128	9.28528	7.83502	10.3648	2.6373	31.2627	3.05301	9.54089	6.72045	14.3762	15.4221	8.72133	4.903	28.63
KNA59397	43.1763	5.01982	37.854	38.115	9.74785	24.4438	3.57374	16.9701	27.8029	4.96156	55.0443	32.7072	18.3452	21.7705	14.9008	16.1984	18.7683	22.1999	22.6043	14.8483	9.3975	12.7035	9.09057	3.86718	11.4273	14.9454	2.92458	20.7108	10.9663	13.2668	24.5251	2.06179	2.24595	20.1434	21.8307	10.7148	12.7488	22.5617	14.5715	3.91642	24.829	3.99351	18.3087	20.9846	27.4919	28.2463	16.7699	8.03185	70.3687
KNA59398	40.2719	185.936	50.9254	47.4846	279.305	94.8505	178.371	4.49913	125.635	26.4301	95.035	222.53	109.469	147.867	32.2625	87.963	21.9078	169.773	239.761	22.9337	281.201	38.6176	25.6514	128.073	288.011	130.732	93.1278	83.4789	254.361	286.963	123.155	97.173	22.5523	115.219	72.276	212.341	265.306	75.2215	5.02117	40.3794	19.0056	15.6245	102.823	71.1429	197.239	228.281	142.711	117.659	50.7865
KNA59399	831.105	1089.95	907.515	767.496	1436.99	199.207	1103.73	880.474	183.366	1806.83	1139.15	1046.35	191.495	300.597	226.315	187.753	122.585	1139.18	1014.71	225.492	1335.98	216.493	161.304	1397.97	1486.95	279.414	1284.83	169.431	1617.25	1696.86	176.343	1174.33	519.333	251.723	146.317	1552.34	1499.49	143.978	918.08	1434.9	45.1522	610.036	182.08	331.378	427.365	390.172	283.102	1012.11	569.398
KNA59400	589.237	405.834	553.29	505.428	323.561	261.315	359.586	304.462	268.252	495.706	762.108	688.581	237.236	298.399	165.722	233.99	618.446	678.786	911.433	169.663	307.975	511.939	551.333	439.522	312.403	313.174	556.832	238.157	360.223	474.218	264.876	412.815	357.21	357.695	207.908	404.047	496.524	215.568	268.921	319.137	1286.29	457.123	233.587	506.196	331.878	382.559	287.002	458.566	739.969
KNA59401	1150.97	448.209	1147.72	1048.01	773.233	845.801	411.294	629.585	740.464	641.886	1588.85	619.588	729.826	732.368	686.561	673.262	970.08	657.048	1020.14	662.437	753.772	1055.39	789.125	546.526	806.421	726.127	617.493	760.289	732.079	862.814	678.804	594.488	641.116	751.972	634.735	712.598	790.874	609.458	613.24	1020.84	727.306	778.901	743.861	1135.54	780.47	708.273	732.212	569.455	890.743
KNA59402	174.146	156.902	181.951	158.504	231.774	65.9745	100.076	83.2422	55.539	256.748	275.31	404.797	64.4609	63.9707	29.6122	47.3619	147.228	190.178	484.562	28.8987	194.07	260.884	157.552	197.078	274.844	66.5484	315.073	44.4282	276.774	349.279	51.0404	181.249	219.148	74.4961	37.3493	293.286	278.669	44.7102	88.5096	186.051	55.2298	187.935	59.2271	314.53	77.4512	79.5436	57.6714	192.15	179.442
KNA59403	5705.27	1291.05	7306.46	7310.72	6514.55	5734.8	1421.6	14667.9	5013.99	1295.87	8853.52	12057.7	5488.61	3892.25	3554.53	2082.43	2958.22	9657.03	8282.43	3355.65	6434.65	1801.13	3063.92	2869.74	6828.31	2923.62	2222.43	3829.6	5210.58	5780.08	3614.45	2544.87	1009.73	2332.42	3846.75	5066.5	6053.85	3365.33	10252.4	2703.95	2164.72	1285.55	4209.05	1803.94	4805.19	4665.76	2881.63	3687.72	3527.61
KNA59404	440.081	259.104	535.084	489.052	284.734	63.2649	260.998	577.136	64.4479	245.027	583.162	342.648	67.1595	128.059	81.9173	73.4414	468.976	468.776	175.153	74.7312	274.17	347.857	286.756	308.045	251.87	88.6405	461.85	58.0254	294.226	271.225	60.6763	360.635	389.22	87.5609	46.2191	296.142	274.361	50.9251	617.564	195.125	33.4155	698.342	59.2443	608.727	152.829	131.276	82.7436	335.459	314.36
KNA59405	35.5074	6.14857	28.1216	21.1355	5.94249	7313.21	4.86202	15.643	18.0499	6.66977	33.9652	4.0075	42.1783	13.273	9.20173	1111.81	12.5403	8.81195	8.84742	9.78604	9.43924	8.73434	7.71813	10.8698	11.7612	7352.97	10.758	50.0869	6.32787	11.6345	81.1265	9.2598	6.06467	5821.99	12.717	10.482	8.2799	60.1439	12.548	12.833	26.5502	11.2737	5213.74	5.65985	10.5748	22.1219	115.516	10.896	12.9555
KNA59406	190.922	92.1128	214.924	183.512	213.664	106.8	95.3911	135.567	100.903	164.629	294.868	121.374	75.4444	90.0671	78.204	54.7575	60.2466	91.5036	113.516	74.8851	206.833	39.8482	80.3762	131.878	220.504	118.779	85.7917	87.1185	188.76	214.336	97.2962	95.4924	140.843	98.1001	62.1364	182.65	209.103	59.8478	143.512	267.738	23.2192	114.639	100.958	57.2046	108.142	112.701	68.9217	95.2898	204.738
KNA59407	3026.94	6338.39	3348.24	2733.26	5257.4	3937.42	6826.78	3191.87	5762.89	6138.53	3881.38	1891.19	3822.61	8516.55	4282.85	5445.28	2284.35	4218.47	1788.67	4923.99	5090.77	3439.41	2605.48	5152.86	5419.03	5170.59	4936.62	5025.91	4553.32	4262.37	5221.05	4847.95	8008.86	5740.12	5654.35	4118.12	4246.01	5339.31	3604.9	5646.93	409.059	7215.71	3657.17	3297.45	7633.4	5826.2	5372.01	5203.83	2257.96
KNA59408	499.225	177.779	429.912	456.901	297.471	367.718	169.618	256.891	456.591	161.176	578.011	281.524	259.491	473.657	294.394	226.985	426.817	254.811	322.205	236.482	326.003	353.935	353.975	205.247	337.394	344.854	229.569	415.037	249.832	268.517	511.076	263.535	197.032	334.387	251.706	237.84	238.975	266.85	277.043	307.759	321.699	192.661	301.568	285.101	566.481	578.387	352.257	235.578	399.793
KNA59409	295.112	82.4233	298.834	293.592	83.6251	116.027	73.0257	229.604	150.562	72.5741	330.599	59.7889	112.771	205.953	97.4473	105.352	90.5424	66.2056	57.1438	94.1449	89.5558	78.6858	85.4409	50.6264	88.9172	106.997	50.4859	125.489	75.7364	78.3368	148.829	57.9086	49.2439	133.211	101.888	68.0207	68.3494	106.65	224.691	85.9873	48.8184	68.6371	119.035	84.3638	207.979	193.258	127.36	53.3473	92.9748
KNA59410	184.213	52.9895	175.964	165.279	288.929	29.4002	57.8979	587.182	34.0226	130.416	213.333	255.49	23.0642	54.4121	55.5912	31.1708	64.509	84.7891	218.76	52.102	292.327	52.801	98.5992	98.2653	291.57	31.1359	159.102	25.8419	280.553	263.268	26.1213	196.198	128.425	41.2809	22.7974	273.164	259.416	21.6432	658.91	130.626	44.0669	161.012	24.4905	34.5304	51.5364	48.5826	30.8187	88.6538	202.266
KNA59411	266.816	95.3631	266.53	292.623	114.657	102.893	87.152	238.064	121.003	103.338	303.976	80.0709	77.4491	112.524	47.0298	73.1451	104.502	71.5976	74.0522	40.3364	108.392	61.9751	87.0451	57.2383	95.9973	60.7413	48.7649	78.3366	100.777	103.331	99.4968	57.8436	91.6726	88.2891	68.3702	99.6325	97.1241	61.9211	256.088	42.3612	47.2345	216.749	84.3186	76.718	128.358	117.066	62.0723	55.5876	113.977
KNA59412	387.261	113.443	316.54	351.684	167.394	331.447	107.263	258.969	548.884	127.104	474.608	157.192	206.966	378.853	117.701	343.634	183.137	190.036	161.296	108.552	190.11	117.985	157.338	83.2286	169.989	366.89	84.2378	367.021	141.425	157.573	455.711	75.7954	60.3472	429.466	257.988	129.823	148.643	238.918	246.804	142.649	121.024	61.8782	303.379	158.355	435.802	503.807	390.436	105.635	282.043
KNA59413	116.854	59.6471	86.3369	95.7824	72.2888	150.022	49.5157	98.2349	194.84	125.533	140.273	99.9065	104.024	175.006	70.347	135.883	250.861	236.67	85.8363	79.9204	69.0881	219.886	220.004	97.6548	75.479	140.743	120.188	167.121	76.4808	77.2074	178.67	113.458	70.7306	161.854	107.335	81.4066	82.5507	122.991	78.8087	92.9327	296.151	62.2967	111.821	156.8	201.993	192.916	160.726	192.741	247.769
KNA59414	1625.89	86.6074	1325.7	1323.51	196.24	304.9	95.5976	321.056	232.555	206.531	1702.93	1800.14	287.647	286.051	121.513	223.965	425.169	997.428	1297.54	110.065	236.134	708.48	450.967	202.543	236.504	314.325	101.452	233.73	186.455	189.235	232.801	95.5905	91.2981	316.259	198.458	198.264	201.743	206.453	277.22	105.706	435.122	227.937	250.752	721.983	380.401	484.997	296.433	421.558	980.727
KNA59415	772.645	157.713	751.27	832.291	1492.73	640.125	145.472	466.548	657.947	246.984	1246.4	425.003	581.297	671.464	673.458	440.817	77.9941	522.365	439.928	559.449	1599.76	82.9676	79.5541	177.622	1707.61	506.924	167.906	766.495	1197.82	1144.66	703.668	179.106	118.813	528.29	456.91	1095.48	1086.3	495.877	377.599	141.319	630.441	155.39	638.699	73.4633	708.933	622.065	516.061	391.399	532.505
KNA59416	123.099	61.9422	122.046	110.528	42.1083	46.5545	55.7033	81.7682	35.3242	85.646	155.649	51.1224	41.899	41.3691	41.48	28.7108	72.2432	81.0995	58.2944	40.8572	42.7733	64.5903	60.3176	83.6575	49.7992	39.4252	74.522	46.3514	45.1466	55.3741	44.8899	72.2615	63.705	48.1535	28.9323	46.5893	55.6125	39.6763	88.9129	98.0201	42.0292	298.822	42.131	65.0921	46.8636	59.0992	42.3227	101.359	128.543
KNA59417	105.023	60.9463	111.09	104.414	95.4718	20.2937	51.4538	164.179	23.6291	52.5012	118.165	154.501	18.8651	50.0936	18.1654	31.5624	206.563	96.0607	81.4432	18.2592	87.9447	105.69	125.557	67.7056	70.83	41.401	74.9224	21.3979	107.283	100.788	22.2118	57.3082	53.5246	37.402	14.8869	122.934	97.7148	21.9493	172.349	29.0094	50.1576	73.1726	17.93	228.863	56.2975	51.8881	43.4496	81.2298	122.376
KNA59418	154.485	195.354	145.561	144.019	104.457	95.7585	199.353	327.394	89.0636	102.996	201.218	144.95	85.5194	80.7603	39.3733	69.0457	133.421	238.352	75.1254	38.606	86.2215	63.472	168.689	106.195	94.4531	109.115	90.0655	59.6527	108.666	124.357	57.1848	79.5294	88.021	100.596	49.0451	114.789	144.886	39.1432	338.007	52.8133	36.8027	78.7127	82.5975	76.3514	110.804	150.754	66.3594	163.169	246.797
KNA59419	296.472	193.143	294.04	294.009	94.2825	156.266	194.189	202.343	181.68	125.222	425.121	134.088	115.579	323.61	53.6467	220.322	224.57	165.285	109.568	45.2852	103.607	256.686	259.365	173.917	89.08	188.665	136.856	151.378	133.434	134.781	155.629	144.893	136.313	268.893	114.506	127.589	131.562	112.357	189.947	122.076	191.431	259.461	119.369	308.058	405.667	359.58	237.835	167.889	260.364
KNA59420	73.3342	51.2768	73.9834	71.5377	45.746	26.7245	32.6445	26.6633	24.0258	52.9873	126.806	164.507	29.0576	28.7103	6.23472	26.2192	35.5008	82.6275	209.223	6.18858	46.6545	57.6313	36.8924	41.3558	51.3995	24.5443	120.085	18.5021	48.5973	58.5977	20.135	55.7346	77.4346	31.473	17.8627	55.6337	43.1325	19.1369	23.935	29.555	56.9812	189.96	24.5141	61.462	31.7833	30.9998	26.0878	71.7657	55.3023
KNA59421	264.549	49.1914	185.296	203.957	62.2401	106.697	44.6771	152.728	100.572	25.9855	321.42	122.119	94.7727	116.772	72.5979	89.9804	248.18	315.686	100.525	70.6329	64.837	60.6416	86.2564	27.4208	67.9635	84.9513	25.3351	84.4428	59.5069	71.6173	85.7538	19.8485	21.326	118.937	82.753	58.4175	70.155	84.5436	158.322	44.8031	83.9059	28.6063	87.6693	63.517	145.587	172.063	89.8385	44.875	190.907
KNA59422	181.899	166.296	170.298	183.313	97.5307	157.224	181.856	282.738	269.239	384.28	321.242	203.185	160.353	456.893	59.6123	295.569	521.297	275.404	467.815	40.6196	104.891	306.713	363.276	123.848	127.718	402.517	143.587	174.363	146.556	209.232	166.324	114.732	216.003	461.116	139.629	165.499	220.775	103.256	246.189	110.447	453.973	218.571	164.03	355.897	575.601	509.449	371.307	176.856	825.092
KNA59423	172.512	85.018	191.175	213.738	47.0813	61.7878	87.9278	89.2885	68.5991	66.7196	284.665	74.6826	56.9683	86.2807	24.7773	72.9127	125.348	113.516	162.768	23.2646	47.5798	128.726	131.09	53.0756	52.3281	79.8436	54.8734	39.8792	53.516	61.9892	42.8448	47.0902	59.6197	92.5782	44.7595	59.5932	69.2263	35.2678	89.138	55.3169	60.2493	184.247	49.8441	144.732	112.043	108.504	72.7933	73.9131	169.197
KNA59424	329.618	276.287	422.867	463.415	187.685	197.333	251.872	217.487	220.808	89.7713	626.281	201.055	201.209	179.659	92.9361	173.469	470.807	248.781	344.485	113.381	199.865	472.365	384.989	132.951	223.657	189.902	129.069	156.426	180.274	190.109	157.702	122.74	100.627	169.577	174.201	177.478	202.148	140.026	202.376	125.273	131.945	492.336	187.582	501.716	207.818	197.21	171.25	236.671	263.158
KNA59425	757.988	400.82	863.341	976.114	354.198	227.832	452.351	564.512	312.861	166.31	1459.81	402.017	221.624	312.933	178.099	377.609	957.207	415.065	657.208	198.174	352.012	1008.16	684.008	263.545	433.359	358.478	278.599	199.36	327.497	382.497	188.686	263.75	290.604	359.327	225.027	330.217	346.724	182.23	530.148	188.38	137.763	1555.98	221.109	957.168	382.502	413.924	333.089	390.522	546.501
KNA59426	206.292	41.4814	240.711	233.846	53.1364	103.864	38.4876	213.698	84.2808	49.24	188.425	116.564	84.6639	76.9631	55.0863	64.9962	257.315	97.7099	176.317	64.5898	51.2201	250.736	158.423	43.3201	53.1291	84.5165	45.3958	63.4642	67.4669	67.7117	59.4341	36.2033	33.8325	80.7046	69.8805	65.3493	75.5664	55.615	207.855	71.5289	89.7332	243.635	83.1834	255.133	90.5672	97.1487	68.6141	96.6698	272.745
KNA59427	259.716	80.3358	243.844	249.592	160.112	214.852	73.2074	312.159	189.087	34.2584	362.828	251.788	158.347	164.873	64.2521	106.836	670.09	175.789	208.894	59.4528	121.99	289.948	392.754	48.4707	174.687	137.451	39.9607	185.288	136.945	109.788	190.189	29.6621	34.713	129.8	129.503	129.181	128.775	139.226	277.51	61.9893	225.233	138.718	170.699	211.468	158.606	188.266	135.859	208.99	246.143
KNA59428	82.7795	142.96	78.4739	81.3379	224.27	46.302	149.057	218.71	30.0419	111.247	130.278	83.445	38.566	77.8733	17.3926	36.5993	156.899	32.9156	44.7451	17.9971	251.558	237.69	67.7669	130.106	261.915	54.2675	151.042	37.101	230.459	141.682	33.6181	176.893	170.961	44.822	28.1347	237.546	122.889	29.973	256.405	264.448	36.6205	321.453	32.3944	239.691	94.561	102.531	57.0671	200.039	120.454
KNA59429	41.6557	20.6538	32.5139	40.6831	20.7838	22.6253	14.8324	29.7443	28.8095	18.3961	58.6686	36.978	16.7784	24.6076	13.404	20.8471	26.3777	17.0868	69.8796	15.2678	21.924	19.2381	25.6419	14.773	28.3666	25.8024	16.3102	20.7703	24.0845	23.7084	19.2045	17.5425	11.0593	23.5713	18.8048	24.1966	29.8958	17.5035	27.1765	19.8014	23.9659	15.1753	21.3453	28.383	31.2035	38.3236	25.0021	21.2493	51.9755
KNA59430	53.1298	13.3433	57.1032	142.317	11.393	14.5873	48.8818	16.304	9.11381	24.4937	75.5435	20.5554	15.0426	223.086	10.9211	14.5103	8.21018	385.356	16.0457	10.9973	9.24179	8.19675	12.139	12.4192	12.3404	41.1977	386.124	8.20524	12.2198	12.3742	7.73556	409.456	16.9941	36.6755	8.48041	10.8479	12.1294	7.21557	16.5207	18.2447	15.824	32.1135	10.5638	8.88754	241.642	383.435	22.2901	622.666	36.1379
KNA59431	177.289	126.955	195.75	188.266	82.1143	85.8604	126.172	330.06	74.6475	107.669	277.689	157.819	75.2634	63.1167	47.1288	55.8678	150.749	113.271	140.954	47.7598	84.6742	148.037	191.326	89.3318	77.6627	65.0803	91.8571	65.631	80.4042	89.5396	69.1411	74.8639	108.819	68.6804	57.5651	94.3488	102.266	53.6047	316.027	84.9581	136.054	302.667	69.9508	144.574	74.8249	85.4084	63.8591	113.414	319.383
KNA59432	54.1167	40.5139	58.9123	58.0933	23.0855	10.2347	40.2938	29.1658	9.13759	51.7596	68.6999	35.9895	10.4273	12.1654	7.49754	9.21818	44.5585	30.6066	38.7449	7.75215	23.029	49.2842	51.3578	24.423	22.099	12.4773	21.9837	8.93982	25.2556	23.9389	8.44778	17.7037	29.9402	14.9097	7.98023	26.9162	26.9803	8.10662	30.4001	28.8851	22.7605	52.7531	8.93314	44.1831	12.8098	16.5278	9.80955	33.5301	50.3069
KNA59433	44.6997	57.5699	38.4574	37.6263	44.8033	26.4427	48.3647	63.7377	27.9235	87.4634	66.3149	80.2392	18.8834	25.9198	6.30418	12.1952	41.3465	53.9871	74.5841	6.59974	44.8215	33.1098	42.9423	36.6886	43.9396	31.556	39.5193	22.0861	53.253	49.6522	23.1082	37.1386	35.1991	25.9672	17.5925	58.4977	51.7863	19.3241	78.4918	26.4816	95.4961	54.3327	22.2616	32.7981	45.7531	58.7722	24.9174	44.4784	113.908
KNA59434	26.411	25.8984	26.235	26.9098	24.0074	11.5582	26.4759	39.2945	11.2662	21.7551	33.5382	27.2063	10.921	19.4341	7.12188	10.5131	32.5263	23.3056	29.5917	6.67245	20.3242	27.8927	39.4152	22.1036	25.9153	16.323	22.3235	12.4605	25.1338	19.5411	11.1428	18.1121	25.5421	14.2665	6.81409	23.952	21.5445	9.18556	39.2091	15.3351	33.4657	80.6293	8.93231	27.7957	22.5204	25.9606	14.1382	25.529	39.6314
KNA59435	63.6831	38.5767	62.1331	64.068	38.5287	17.9095	40.319	51.8435	14.4263	27.4137	57.0204	43.8	18.7916	28.0338	13.241	18.7402	95.3417	31.6681	41.1018	10.1971	34.8566	74.8326	72.6045	24.185	42.6017	23.7368	27.402	15.6127	39.5622	32.2005	15.4017	20.2165	41.2998	24.4357	12.7981	38.3726	34.6387	14.2273	55.8376	41.8305	55.331	142.273	13.9797	69.6791	29.9164	36.556	22.7286	34.5416	57.999
KNA59436	52.3772	22.3309	55.127	48.7792	18.3702	18.3429	24.0957	33.2703	13.5867	19.995	74.5067	22.8588	16.3228	14.9907	9.15963	12.6607	65.9307	17.1734	20.2509	9.16233	12.8271	47.9559	42.1066	16.1335	18.3325	13.5968	17.4058	14.1516	18.6676	14.544	12.738	12.6472	24.3306	12.0474	10.9906	18.0102	18.6649	12.0131	31.1191	14.2368	26.6746	81.9202	14.2641	46.622	16.0433	21.6172	12.2268	20.7954	39.6552
KNA59437	50.3189	28.7004	45.6641	41.4183	28.0051	74.8612	32.7866	130.611	34.8791	44.8351	55.0726	46.6487	40.887	32.8555	10.738	53.737	37.8807	41.6296	77.7297	7.77185	25.0256	28.1545	46.6284	40.6159	31.4526	148.587	41.3846	32.2922	41.4185	46.5766	21.6097	43.9734	37.7182	108.537	23.473	51.8161	42.4602	23.2688	119.027	46.1984	34.3393	21.6091	77.7588	21.1903	47.2598	128.685	37.3855	29.8451	79.3722
KNA59438	14.1299	24.8139	15.8437	16.4069	11.0329	20.8486	21.9363	8.07138	14.1491	8.23199	23.7291	9.84832	12.4762	15.7752	5.4802	20.7658	27.8883	13.1864	17.1075	4.7418	11.3912	20.8275	21.3803	10.0456	11.7741	32.2188	7.30104	13.1826	12.7096	13.5239	13.5992	7.26838	11.9006	29.9796	10.0613	11.6366	11.3244	10.1586	7.90062	7.55386	73.6935	9.63421	18.6312	21.8621	20.6305	31.3851	18.6251	7.96922	17.056
KNA59439	101.661	99.7037	135.268	136.108	76.2478	46.2101	94.3298	151.962	32.3455	95.4262	176.84	61.9378	36.5878	54.1882	61.3815	39.9791	98.0894	80.2768	65.8712	60.8797	76.7107	88.435	118.443	110.391	71.4423	55.256	77.6083	34.4434	81.8315	84.4561	33.5394	90.7486	117.226	57.347	27.2427	84.4955	85.3937	29.9988	169.116	103.74	34.8407	122.786	40.8153	119.591	63.4516	67.5526	43.5922	92.5608	136.008
KNA59440	110.595	93.1844	125.965	114.531	31.0432	30.1878	83.3923	76.4643	20.5001	73.3264	129.655	44.1693	21.6211	29.7217	27.2571	23.0175	62.0981	34.6305	38.2451	30.9821	30.973	58.4152	52.831	54.522	29.9286	26.2176	39.4122	20.6426	36.1047	34.772	19.0734	43.6903	42.9276	28.4732	16.0637	33.1334	31.3413	16.4987	76.5295	63.8104	22.1687	55.1997	23.8145	71.9377	32.1836	43.3095	22.069	45.9587	76.3239
KNA59441	105.082	71.4856	95.3612	123.795	139.508	12.2941	58.7358	4.97305	17.7699	0	287.942	138.613	16.2943	32.734	6.68642	22.4951	37.2091	93.2305	90.0055	41.4809	106.134	83.6284	103.054	149.042	106.828	32.2111	76.3547	24.497	108.94	90.1784	5.12613	98.6864	5.60876	32.8157	4.97579	132.023	117.925	13.2054	0	35.1483	27.0097	12.0725	4.41851	38.3854	46.7732	61.3767	6.7928	76.5362	43.9326
KNA59442	113.726	92.5203	117.51	101.969	73.2379	24.6296	101.481	196.297	18.5635	136.605	137.93	100.112	21.5468	23.4555	51.194	18.651	63.8942	71.7652	67.7292	47.8861	70.2735	83.2506	55.872	108.048	61.3653	20.9245	87.438	17.4926	74.3533	60.7044	18.2004	100.81	101.072	23.3397	14.0149	81.8853	69.0583	14.6682	173.277	151.187	17.1438	123.442	19.369	89.1771	27.3689	29.0153	20.5474	71.5608	102.827
KNA59443	124.805	3.27915	205.709	295.488	18.2623	2096.58	2.36201	17.1601	3111.43	3.76285	314.753	62.3669	2334.39	581.539	804.457	1974.97	70.2241	11.7546	358.919	803.671	12.5398	913.164	271.74	4.06849	17.0972	1859.16	3.07384	1339.08	18.0634	43.2493	1726.68	2.52449	2.05058	2072.73	2926.6	18.7732	46.7814	1295.47	14.9562	3.58901	1493.87	4.06658	1787.31	456.453	592.635	390.59	1157.99	10.1259	278.646
KNA59444	65.2688	1.41838	121.609	147.579	4.04374	759.798	1.50409	6.79552	1013.29	0.878011	192.261	57.9036	630.467	217.635	137.052	769.635	33.6216	14.4027	355.809	163.606	3.92395	619.751	182.883	1.39358	4.82169	769.856	1.08025	368.219	6.20266	14.8198	354.268	0.650113	1.16124	940.898	606.114	6.3079	20.6949	288.989	6.952	0.987611	1750.61	1.34348	545.914	259.63	275.315	237.895	432.64	6.85755	329.724
KNA59445	228.562	2.74439	321.824	445.662	13.0027	1528.43	2.15601	13.428	2206.4	2.38783	514.119	224.493	1349.52	778.673	444.557	1961.19	101.559	31.2032	1389.82	505.243	9.73371	1353.35	380.277	2.35334	13.9442	2222.37	2.06821	861.023	19.4541	54.2023	884.075	1.92303	1.99176	3141.9	1364.49	22.5158	68.3397	749.126	14.8795	2.24895	4805.46	3.61122	1222.75	595.322	822.952	670.663	1226.61	10.2671	895.87
KNA59446	0	0	0	0	0	0	0	0	0	0	0	0	0	0	0	0	0	0	0	0	0	0	0	0	0	0	0	0	0	0	0	0	0	0	0	0	0	0	0	0	0	0	0	0	0	0	0	0	0
KNA58907	0	0	0	0	0	0	0	0	0	0	0	0	0	0	0	0	0	0	0	0	0	0	0	0	0	0	0	0	0	0	0	0	0	0	0	0	0	0	0	0	0	0	0	0	0	0	0	0	0
KNA58908	155.428	47.2043	71.8956	106.716	50.6669	190.053	60.2555	935.902	258.15	182.42	220.186	507.939	199.246	183.103	41.3931	336.767	189.919	303.038	577.09	39.326	45.7691	74.1438	635.363	121.689	53.209	191.146	85.8032	183.889	71.8202	101.683	182.062	87.0377	98.3121	301.49	268.605	67.1808	106.674	254.591	936.511	401.253	355.434	49.4325	208.042	36.1536	215.429	282.075	203.53	432.821	477.113
KNA58909	15.8795	7.70086	13.9825	19.4971	11.021	15.3041	7.84446	27.6197	23.8222	10.152	22.2876	23.6183	14.5626	16.8479	8.00335	20.8942	23.923	10.215	28.4145	11.519	8.71116	37.2871	18.2089	2.24434	10.3318	18.121	2.68087	19.3524	10.9059	11.3337	16.812	2.1477	4.56514	19.8639	16.438	10.0894	14.1151	15.5955	30.5586	3.84648	29.7431	3.75705	13.9623	38.9389	19.8189	18.3663	23.6603	3.79078	19.9824
KNA58910	199.069	71.2979	208.625	221.926	134.472	86.4208	71.5269	343.462	108.525	113.331	368.129	112.961	76.1372	85.198	58.3754	70.1663	244.238	81.2768	107.446	49.1363	142.522	149.75	212.506	74.391	133.812	75.4204	95.0363	104.726	113.154	119.204	114.93	88.2077	113.107	79.55	81.6811	105.834	117.5	77.22	363.409	112.474	82.477	107.563	90.4624	175.231	90.7766	92.6619	79.1418	95.7887	296.217
KNA58911	36.5625	2.45877	44.9488	59.2065	6.90971	175.856	1.79652	10.5421	253.282	1.45629	80.3717	27.7847	157.427	75.7411	86.7232	260.417	12.3213	5.63588	159.593	93.412	5.77407	103.344	43.2315	1.53989	7.42168	289.298	1.34463	135.05	8.24076	15.5954	134.597	1.09607	1.29639	285.316	161.538	9.42288	18.987	92.6718	11.3621	3.51489	149.652	2.63093	142.862	43.7592	87.291	53.7394	206.306	2.49233	80.0748
KNA58912	137.202	46.3192	150.911	163.842	15.6206	175.718	45.1772	71.079	177.249	37.2302	210.593	78.4571	164.275	72.7201	87.6041	92.9634	91.056	210.235	94.5555	95.3716	15.8947	83.4492	56.2168	50.7015	14.5254	107.823	58.7899	97.3683	18.6218	22.4774	101.806	38.3604	23.1939	135.891	148.163	21.1342	26.1525	96.8454	56.2266	23.8552	85.6675	23.6691	141.385	52.0768	83.628	142.58	82.3616	85.0498	216.951
KNA58913	1194.62	1990	946.045	942.488	196.786	459.51	2116.85	4006.7	531.585	439.678	1284.03	1839.88	445.557	680.555	117.359	513.219	21528.8	873.17	1048.36	134.844	207	8622.39	16665.5	1098.9	194.727	512.851	1010.9	386.857	241.991	263.49	438.186	425.723	228.988	686.3	379.384	283.944	258.72	335.031	4392.78	349.328	42.1271	557.745	426.143	10896.6	743.466	730.619	561.748	3115.59	900.475
KNA58914	55.5616	37.114	39.8684	41.9817	10.1783	72.6136	34.9969	528.259	68.2711	34.9031	62.7088	329.659	64.8725	45.4165	12.9358	46.3964	338.796	26.2202	81.8068	12.3096	16.448	31.0212	599.883	37.5404	16.1135	39.8392	42.1039	55.7869	9.94534	19.2204	60.2175	26.9725	10.2762	63.5631	52.2106	12.5294	15.2831	50.8786	478.494	31.077	21.0344	18.2591	68.8927	31.9781	50.3825	61.7187	37.6707	155.577	151.26
KNA58915	42.3425	6.01548	64.3511	51.6228	139.068	52.6425	5.40283	20.763	73.6164	4.2823	72.1315	133.162	44.088	335.473	209.699	94.6184	66.1666	178.887	25.3435	209.919	125.232	152.858	98.9172	8.1693	148.203	108.37	4.49765	88.3871	121.162	121.489	69.7811	3.13594	3.70319	121.897	56.3327	111.722	132.166	54.3646	19.0766	9.55569	730.636	9.90495	51.568	118.427	262.043	150.078	92.9968	30.3916	63.1318
KNA58916	84.0691	3.45581	93.6364	93.3167	670.616	116.45	4.88023	17.5933	152.883	3.54903	117.292	153.068	161.055	326.089	382.42	230.872	134.366	197.309	51.6785	389.121	535.72	611.296	337.696	8.64155	801.945	216.805	3.6791	168.576	620.676	662.39	127.529	3.58341	7.14751	211.589	193.918	603.243	721.801	166.273	15.0955	4.87068	1139.45	12.3995	164.72	291.125	256.748	177.055	131.525	40.158	234.804
KNA58917	36.2259	1.64293	32.648	29.9902	64.6558	28.7618	0.940767	8.13456	25.9123	1.93583	40.345	33.4983	28.8225	52.9213	52.3967	28.1531	14.9632	49.0373	17.3331	50.8098	58.6379	61.4378	31.1748	2.19468	59.006	24.3532	1.065	29.6335	69.2257	68.7154	22.5224	1.02383	1.76021	32.7237	32.8401	77.2646	85.4455	27.7122	8.86729	2.29208	146.412	2.58322	26.3887	32.4892	43.0582	35.6055	21.5118	7.42923	41.7801
KNA58918	30.9168	4.90406	22.3902	23.7215	45.5072	23.3777	3.87109	8.3032	15.6589	4.72036	31.9394	15.3155	19.5225	16.3203	26.2042	14.5018	8.99837	27.6066	13.1753	24.2404	40.6683	31.15	14.2248	3.90216	37.7539	14.5657	2.77398	16.1333	40.65	32.0213	13.6703	2.13245	1.43071	15.0021	14.8848	49.9268	43.7538	10.3096	9.26662	3.60959	77.6662	2.30962	17.3162	15.1323	14.7512	17.4353	9.215	6.18131	43.8072
KNA58919	148.063	109.322	136.326	168.672	265.321	69.1784	114.648	312.447	67.2015	229.638	130.899	84.015	73.6276	81.7803	73.5381	59.6727	117.991	152.311	111.712	66.3857	270.444	84.8903	126.411	192.315	255.748	70.1757	210.405	67.0421	193.87	200.068	53.4747	249.952	295.314	87.2729	56.2698	187.206	176.559	52.754	281.881	120.721	87.3405	283.855	67.8075	92.4806	102.542	99.4229	67.076	187.753	137.248
KNA58920	52.8056	5.3219	53.2453	29.1039	12.4632	120.815	0	48.8703	52.9169	0	81.4586	7.28426	63.0794	43.8652	41.814	36.1734	37.9901	32.0342	30.153	37.0577	18.0603	65.372	56.9925	30.0659	7.63495	43.1645	9.09503	109.424	35.3905	40.2812	87.0108	18.0334	0	33.5045	66.6781	54.4363	45.1501	145.499	49.5825	26.9145	48.2591	0	161.841	85.7305	25.0714	82.2479	33.3765	30.6508	0
KNA58921	116.722	54.3866	124.425	118.573	30.7093	50.3214	50.1429	87.0209	51.5542	47.4924	162.256	22.084	40.4961	43.0842	20.5517	30.2581	41.7353	57.7263	21.2278	20.1977	28.7614	51.5362	55.4053	61.7437	30.1695	36.2694	41.3608	46.0718	27.7279	27.6148	48.9838	43.7518	32.6865	41.3727	35.5847	29.5151	27.8552	43.5357	80.5656	35.9093	41.0982	41.7908	42.6254	52.7128	56.3671	69.8879	36.7961	59.0323	38.772
KNA58922	73.2026	37.9824	69.7353	67.3904	21.5151	52.5321	31.7375	92.3191	59.906	35.6735	88.997	18.3945	42.3667	52.7252	36.6881	32.6851	36.1785	33.9344	22.4774	35.5284	20.0012	40.4705	42.688	39.2946	23.6916	40.8753	25.9353	51.1429	21.9636	20.581	50.1775	23.8413	18.4972	45.1714	37.2905	23.0078	21.7938	35.0084	86.9025	29.7589	38.7285	24.4076	41.477	44.674	69.3919	75.0011	39.4146	34.2601	38.6362
KNA58923	30.3551	40.5911	41.1822	35.5245	23.0593	20.7731	36.1868	42.996	25.5543	47.8686	48.6529	12.4042	19.1116	43.5969	15.3356	21.5778	19.5373	37.623	17.0503	15.5112	23.7114	18.8468	28.1237	60.5365	20.9659	24.5246	40.8177	21.7628	22.4846	21.0101	25.1214	49.5921	25.8094	32.1473	15.197	22.9681	19.2701	15.3097	38.5426	40.3217	26.5044	24.9549	17.7539	17.9978	47.419	40.0929	23.2906	59.9026	39.5393
KNA58924	275.737	17.3442	188.474	195.2	14944.3	961.861	16.1101	80.4864	1068.95	41.9175	324.829	725.453	829.551	592.553	137.99	726.602	61.5151	717.248	1163.61	122.091	13500.9	60.3596	49.9468	47.7577	16990.8	782.525	37.3625	291.646	13310.6	16150.2	321.195	43.4885	25.4898	535.35	408.863	11709	17414.4	185.937	78.1473	76.9657	75.0043	18.3129	741.33	83.8193	1013.23	1083.52	763.751	140.959	180.579
KNA58925	539.933	220.267	574.825	608.177	497.657	154.204	184.098	455.724	197.522	89.4604	813.707	178.094	165.023	248.352	176.472	156.221	187.18	372.779	185.486	171.333	413.138	157.951	172.345	118.195	499.977	172.132	93.306	121.19	388.955	455.859	163.403	101.642	79.7737	195.053	116.926	362.118	474.759	102.102	401.753	39.1356	150.639	86.4874	133.216	150.597	288.806	280.246	177.14	222.205	227.593
KNA58926	171.166	89.729	164.863	179.947	61.9043	104.678	78.5632	181.838	134.918	116.572	145.4	29.6025	77.4678	128.392	38.436	82.0583	46.4082	70.2062	31.364	32.6297	65.0946	47.6661	43.056	81.2487	63.5328	76.9186	72.7124	94.0197	54.7898	48.2326	96.1551	82.6888	51.1496	106.171	73.9799	48.5023	50.7254	53.6502	163.597	54.0379	67.7081	46.569	94.149	42.0983	151.214	157.176	85.288	57.3759	140.511
KNA58927	81.7114	31.0011	89.0743	102.861	17.4383	267.609	24.6044	34.6333	357.079	30.5999	138.408	45.5521	223.688	139.974	35.4542	240.917	31.1493	41.0061	113.654	37.7315	16.6316	85.5437	46.6762	17.1618	16.6314	329.4	16.3615	142.053	20.2475	22.0596	163.702	16.0122	16.9549	389.981	216.945	19.9299	25.0483	102.648	35.1932	24.2639	349.626	16.7952	166.514	58.0705	238.193	291.335	214.55	21.8711	108.069
KNA58928	81.5657	68.0016	94.9072	86.3937	42.1237	32.6283	68.2325	73.7883	45.158	74.0474	119.89	29.41	29.9429	62.3891	15.6216	23.3273	55.5581	58.3488	25.1323	13.4317	39.0484	48.7385	53.9058	46.4082	39.1454	22.6096	37.1382	35.0425	40.1873	35.3452	35.2984	39.6222	46.9554	29.2068	33.5494	49.3267	38.553	32.9268	71.4307	49.5998	52.0325	44.9673	27.7092	63.2286	72.6596	78.1966	27.6335	44.3516	69.3273
KNA58929	441.159	745.087	467.67	489.007	977.236	289.037	798.59	1483.81	285.851	796.334	605.641	470.288	258.241	317.997	468.46	253.246	665.244	638.626	527.955	422.155	694.336	594.503	659.82	641.117	1042.46	365.046	681.081	330.389	755.187	624.78	256.806	778.54	1178.45	281.122	228.922	718.759	712.89	203.67	1397.09	543.231	232.108	1225.11	233.46	588.426	359.118	340.879	332.782	700.003	492.938
KNA58930	147.509	172.962	197.6	182.25	162.441	94.4126	186.17	204.587	99.6113	238.518	225.999	111.735	78.466	110.219	75.1515	90.977	248.625	137.23	100.367	75.1416	158.006	210.011	259.715	166.248	154.572	108.421	167.304	72.3007	159.609	159.083	77.2375	195.509	238.468	126.279	70.2456	167.442	165.788	61.8109	200.815	252.376	107.203	262.433	75.0533	277.451	129.864	138.545	101.743	144.368	204.535
KNA58931	1.80685	2.15105	1.84467	1.79252	3.51822	7.61016	1.16941	29.0733	5.29617	13.417	1.65035	1.9628	5.79028	2.81425	8.27789	3.86795	5.11837	2.71288	1.74107	5.9913	3.82368	6.11134	4.89402	2.8934	3.08595	4.01548	3.32599	2.69579	2.55436	3.48882	4.05453	3.39376	0.482204	4.67525	3.5934	2.79396	3.47602	2.11924	30.5381	14.332	15.7904	0.830327	4.71044	8.5803	1.9302	2.99016	3.504	3.3581	15.1081
KNA58932	61.5528	68.7153	61.747	51.6702	13.286	26.2615	61.7424	44.3508	25.622	71.1109	76.4999	32.6572	22.3341	50.5851	13.9258	32.9155	94.6693	66.16	28.2384	13.5127	15.5191	74.9447	108.232	55.9714	16.7724	37.521	61.0951	20.8005	21.8164	16.1027	20.1205	46.9519	69.8637	52.5733	11.8246	20.4733	18.1428	14.5742	39.716	50.0089	155.778	80.507	20.7645	98.6505	54.5772	60.6371	34.643	63.8454	73.9026
KNA58933	93.9499	65.4314	108.997	101.825	25.0579	29.9043	55.3413	73.127	21.7139	85.3272	130.951	47.7568	28.2942	42.8562	21.839	25.3589	89.1522	58.4108	46.98	26.0678	29.323	79.5232	88.7973	47.5069	26.3236	30.5745	55.9807	17.9604	28.3891	26.409	18.0851	46.4265	57.9721	40.0558	14.7432	27.4318	27.086	14.195	71.8216	69.0601	98.6408	65.4267	22.6522	87.8803	39.7072	43.1385	25.5566	61.5404	73.8648
KNA58934	670.796	481.569	839.959	880.668	240.372	494.266	492.812	430.019	330.657	278.413	1126.88	1198.84	385.784	211.309	96.4415	282.102	859.916	233.587	751.418	123.197	283.087	758.835	336.702	300.639	240.968	376.675	437.024	195.928	255.727	202.832	198.196	372.318	576.547	438.842	222.906	281.354	174.824	181.241	510.147	409.981	68.4474	568.379	355.435	773.089	232.244	382.247	255.115	254.025	319.952
KNA58935	397.861	263.569	490.681	437.279	324.682	475.091	263.45	538.932	300.776	177.338	751.218	912.544	322.948	161.176	247.154	196.956	362.203	133.548	471.525	224.572	425.521	310.292	165.818	254.903	352.995	262.707	357.069	208.082	311.534	229.376	163.642	347.32	282.709	223.168	180.208	300.975	203.899	157.365	598.874	245.593	35.2961	311.017	368.304	367.256	212.184	256.375	171.829	178.109	159.93
KNA58936	255.737	290.633	275.887	265.547	158.61	127.676	186.753	258.537	178.061	63.0405	449.241	103.364	107.429	210.523	139.707	94.5602	116.332	101.278	57.1424	119.558	147.964	89.5686	57.7514	79.6095	172.391	126.524	63.5833	137.773	126.161	107.29	183.096	70.6648	89.2823	116.921	82.8021	115.532	98.0845	78.5212	286.243	32.5521	53.5346	107.428	141.948	150.975	229.836	222.395	121.454	69.6376	136.057
KNA58937	250.291	138.071	306.035	277.555	299.806	99.5339	119.652	353.418	103.508	115.384	433.925	171.055	82.9706	198.668	107.042	96.6505	187.359	152.668	133.473	98.232	278.725	158.252	131.609	112.974	291.542	113.977	116.465	93.5823	245.986	221.634	107.07	115.526	123.895	125.189	73.2753	233.521	210.404	76.2141	375.74	86.5935	53.8175	405.888	100.487	244.396	225.815	188.947	114.268	135.878	235.444
KNA58938	238.147	296.126	240.738	243.138	221.984	77.8731	212.839	259.305	90.2638	95.7678	385.701	142.591	79.2779	166.4	80.1023	97.4697	185.672	162.612	83.9157	85.6784	214.811	174.893	135.372	129.538	203.393	105.712	118.691	74.4358	199.332	185.487	79.5274	110.257	90.7479	114.904	73.0841	190.186	167.537	78.594	276.91	154.877	53.3088	341.617	76.8645	263.401	188.711	167.387	99.7722	142.821	173.419
KNA58939	325.186	226.815	376.188	338.792	187.068	77.598	175.785	207.781	94.6931	172.863	507.023	120.275	68.2875	207.288	110.044	136.626	267.798	118.394	80.1126	110.54	178.395	253.004	128.459	100.683	176.306	130.018	84.7156	77.7626	160.154	140	96.3797	80.0539	30.0429	143.2	73.334	151.68	136.982	77.7706	216.69	97.1568	74.3161	133.483	71.4808	370.511	214.849	217.219	135.114	108.689	288.206
KNA58940	1137.26	1002.99	1219.71	1111.81	1112.75	184.19	915.997	937.154	229.369	289.653	1472.16	606.36	171.478	483.803	201.639	306.599	593.818	479.341	318.543	201.233	1090.37	809.236	330.031	415.338	1059.2	335.78	349.933	211.319	920.956	882.871	232.348	368.129	452.463	320.603	165.331	881.678	833.958	168.841	1010.69	233.536	239.702	1231.86	163.996	963.316	518.15	518.653	352.516	482.763	406.801
KNA58941	4934.03	1741.52	4885.37	4947.15	6947.77	493.323	1921.64	8765.1	486.47	2509.53	6936	3222.86	474.352	797.365	1176.5	483.497	1542.71	2155.05	710.18	1131.16	7099.43	1797.79	862.95	2113.96	6868.61	616.215	1630.44	505.438	5509.49	5138.89	466.55	1922.99	2561.82	608.435	405.197	5231.22	4923.74	432.712	9374.27	1334.39	178.135	5647.51	493.098	2024.62	952.716	922.148	598.906	2331.58	1779.65
KNA58942	788.675	765.518	863.914	771.17	315.034	124.255	715.395	883.732	106.132	533.305	807.602	398.441	99.7699	210.628	73.2213	159.016	405.902	391.404	87.3243	80.755	289.917	604.169	354.118	354.249	274.223	165.385	229.314	90.8625	272.006	242.013	84.806	237.732	367.915	164.13	73.2375	288.095	286.419	66.5165	909.373	100.511	210.436	1080.25	84.1119	701.805	291.992	287.579	151.372	312.731	544.033
KNA58943	122.995	83.9205	122.203	126.464	80.2641	62.6625	91.0375	159.381	58.9331	126.633	192.842	90.7793	52.9906	131.979	65.3207	66.1879	134.714	84.183	72.3319	66.4177	80.1423	82.8819	139.021	80.0749	82.2798	96.0818	69.6127	68.7361	111.537	113.603	66.3747	69.8033	120.631	92.3187	45.8554	118.035	118.824	46.4578	150.943	159.696	49.0178	100.224	50.1034	86.9548	138.586	127.846	101.726	79.4198	154.936
KNA58944	192.912	157.464	187.28	202.025	115.738	81.2423	168.936	317.848	97.9884	173.811	274.656	87.9056	73.236	123.712	79.0371	80.8401	217.863	121.194	62.4849	77.3682	90.8125	178.054	139.771	131.582	120.693	75.5766	109.758	105.496	92.5064	90.727	111.596	111.444	132.181	94.5382	68.5701	92.8993	92.2286	78.701	317.31	104.837	105.086	131.409	69.289	188.392	145.445	125.931	96.9386	111.775	210.071
KNA58945	44.8151	8.17263	42.9069	48.8482	6.1615	121.323	6.48531	37.5034	184.042	6.83635	58.0489	17.6907	106.599	74.455	59.4685	111.671	18.0771	15.8766	42.0189	63.3888	6.11052	18.5831	18.9915	5.40144	9.62509	105.231	4.69309	164.319	7.40856	12.0729	192.752	5.49776	3.71575	128.706	107.573	6.19538	11.7806	138.104	34.8076	8.7043	43.6904	7.36472	109.015	15.9732	78.1642	83.1019	156.512	6.04665	41.4745
KNA58946	196.165	148.623	228.583	189.766	204.379	43.5487	100.986	132.661	57.2466	13.3527	321.937	45.2847	24.94	52.2497	8.18736	32.0698	863.578	13.0153	53.8748	11.2469	295.943	1199.33	574.064	94.7183	330.386	40.4982	10.1286	41.9944	226.295	217.392	46.1795	10.9854	3.31126	33.0066	31.1165	255.147	213.402	33.4943	141.015	57.5307	82.6819	4.7515	28.5976	992.077	91.2272	57.9315	53.0248	14.7731	36.5033
KNA58947	494.156	425.322	535.779	473.491	15.8484	11.286	367.785	206.919	10.5353	50.025	534.496	5.33312	5.73394	12.1138	5.14066	7.33088	199.945	15.2243	6.3905	4.85511	26.0395	188.987	116.17	527.474	24.6151	7.57723	23.6565	7.13999	18.7513	17.0741	10.0586	49.9552	2.09171	9.41395	6.33776	18.8787	18.0424	7.17246	237.806	147.502	28.514	2.45892	7.19971	234.826	14.3841	14.7902	7.48291	12.1441	15.1237
KNA58948	1561.54	419.266	1472.17	1349	1.00093	4.41033	392.861	788.563	2.51125	123.254	1995.72	2.55275	2.90496	3.73636	1.04669	2.37691	27.1818	24.3471	3.37558	0.974007	1.25265	22.0231	20.549	923.263	1.28208	3.07265	80.1646	2.8441	2.00249	1.24989	2.64136	140.205	0.768241	3.30231	1.62272	1.19232	1.35519	2.4691	879.481	439.708	20.0833	0.964591	2.39202	28.4792	2.95924	3.16926	3.0571	31.14	26.0759
KNA58949	934.598	170.432	744.861	844.88	13.6186	4.79345	61.8191	307.134	6.15863	78.4843	1273.45	40.1275	3.20008	10.423	1.04281	3.74219	89.0728	68.9724	30.8038	0.431288	8.67039	10.8688	23.1303	106.683	12.292	2.72113	74.9775	5.00914	12.0991	10.5481	6.12924	79.0928	11.1772	3.65564	4.05255	10.7351	11.2879	4.88177	296.991	283.221	17.7857	10.8261	2.75643	7.89891	12.401	21.7148	4.94386	10.1072	43.394
KNA58950	235.554	32.9143	182.998	204.04	1.60029	10.9295	20.8037	120.462	10.3052	33.7277	290.662	21.0445	9.86479	12.5946	4.60199	6.62304	19.2071	70.8166	11.2925	3.80662	2.31898	5.19621	11.3522	39.1108	2.12407	8.08268	28.125	7.96181	3.78684	3.01711	5.68417	25.4707	6.0585	11.6514	7.32492	3.00946	3.43547	5.2176	118.629	61.5338	18.5897	5.02001	6.92691	6.23784	18.0634	21.4149	8.37642	14.1279	56.2745
KNA58951	249.913	65.1876	180.256	209.237	18.4113	27.0416	61.8764	301.902	28.0116	175.362	370.506	84.2923	37.0348	24.75	26.4729	16.8229	39.7525	262.247	90.3247	34.671	21.1215	10.9217	31.3023	138.797	22.0876	24.3547	147.233	23.1695	25.0512	27.2734	20.2954	145.78	53.9734	21.1384	31.7391	20.1041	39.5249	21.3003	278.335	247.394	29.7046	35.8479	32.0719	9.49845	36.0081	46.688	23.5323	100.717	260.907
KNA58952	184.326	27.2501	195.869	199.102	6.97188	43.1716	26.3251	116.244	46.8891	33.2308	263.622	20.1567	40.5343	28.0825	35.9103	28.5094	29.7169	88.7395	21.3281	34.4948	6.06176	16.1949	25.6033	30.9948	6.8051	27.5267	27.9487	38.0656	7.02808	7.77398	29.8532	27.0504	5.64332	30.019	30.6686	6.63168	7.37128	32.4982	98.0389	83.2094	21.237	4.50479	29.6775	20.334	33.8468	33.5357	28.6512	17.7088	86.3573
KNA58953	1171.64	111.94	1234.4	1159.95	0.900193	10.9361	108.172	851.557	7.9172	55.6663	1487.76	5.48678	6.2584	3.39461	3.38997	2.57127	5.68391	24.3608	4.61507	3.9002	0.978349	4.96261	6.37826	391.466	1.45743	4.26828	25.4321	7.22607	1.96279	1.09104	4.72529	48.8548	0.930633	4.96958	5.41232	1.96592	1.60467	4.34162	1026.54	133.811	9.46112	0.945918	5.53929	4.5999	5.64817	6.36495	4.00745	15.1807	315.474
KNA58954	168.813	91.5994	137.057	118.13	0.426892	0.846446	45.5475	382.567	0.815637	28.0296	230.187	0.374254	0.498603	1.12686	0.613811	0	0.731952	13.3315	0.774607	0	0.463956	0	0.45049	348.56	1.76522	0.184811	28.7382	0.224882	0.681865	0.258698	0.941153	50.4442	0	0.215176	0.228388	0.699213	0.515498	0.808165	546.687	159.486	7.43844	0	0.202809	0.220235	0.644064	0.704295	0.623576	4.60324	30.2474
KNA58955	23.2319	1.77689	25.6399	30.5478	2.77415	4.02862	1.45456	4.97238	4.8276	1.42527	41.0887	15.6201	4.06162	6.4634	15.7306	7.29573	6.78873	2.04875	46.8873	19.6572	2.67529	6.14832	5.77254	1.73704	3.51858	17.1522	1.21894	5.39273	3.28691	3.26758	3.48874	1.338	0.754018	11.029	3.2192	2.90122	4.29361	2.88482	4.15033	2.44697	48.3386	1.03971	3.41553	5.76509	5.50199	6.61817	4.36621	1.35267	8.85916
KNA58956	9.55594	1.33186	8.84116	8.879	3.30057	8.07144	1.18483	5.18861	7.86173	1.56516	12.0238	11.748	6.05237	16.6408	5.50508	14.1779	7.39466	14.0232	7.86551	6.83043	3.73062	8.60664	5.15487	1.31377	3.73047	11.3168	1.22839	9.00647	4.04181	4.56036	5.53025	1.09841	1.33359	12.8767	7.48704	3.85632	5.97846	6.90452	4.5301	1.85319	163.332	1.67087	6.42897	7.62843	11.7852	10.6729	8.55774	2.9971	11.2254
KNA58957	39.2887	32.8953	74.051	47.9719	132.674	11.3147	41.2537	22.8843	16.3543	70.2525	112.626	11.2562	34.9911	15.0631	24.615	12.4218	19.5684	51.1519	18.1202	11.4529	113.959	12.026	33.8728	101.77	96.3515	14.8225	92.5246	22.5455	84.311	114.117	9.43551	87.7282	42.586	32.3586	29.7661	74.7727	74.9376	14.1789	35.7554	76.2493	136.719	23.6102	20.3325	15.4557	27.9806	35.3045	20.3179	52.222	40.4327
KNA58958	5.5896	3.31502	6.24311	5.11873	3.7548	3.08534	3.1707	8.03087	3.1023	6.29304	8.58768	3.02491	2.84468	3.03596	3.50198	2.15997	7.65601	3.52132	3.68281	3.25881	2.97788	17.1093	13.0651	5.03612	3.17054	2.8996	3.77686	3.42138	4.86281	3.1979	1.90172	3.03462	4.71233	2.7622	1.52019	2.77029	2.94107	2.20935	6.78257	8.5469	153.25	4.28112	2.12132	13.4028	3.87873	4.01821	2.66827	3.8012	4.79363
KNA58959	3.74898	0.919806	3.68104	3.04857	0.913843	2.35845	0.636425	3.3972	2.21718	1.58737	3.86214	1.98383	1.67727	3.25464	1.25141	1.89454	2.28815	2.21464	3.42167	1.16451	1.98637	6.9454	6.2913	0.832327	2.23929	1.99695	0.809783	1.42128	2.27059	1.74049	1.58299	0.356803	2.86048	3.37792	1.16407	2.1858	1.73411	1.77122	2.7007	1.22167	113.991	3.89754	1.52986	5.38806	2.84502	3.2068	2.35194	1.25955	2.05557
KNA58960	26.7379	2.54501	25.4627	25.8709	7.71303	11.4315	3.72901	6.7487	12.8017	2.55775	40.7638	5.73743	12.5576	12.3394	3.69675	9.4973	13.0912	8.11019	8.48212	5.83768	8.63671	10.5082	21.2117	2.77894	10.9534	12.1423	2.94222	10.835	6.47103	9.91481	13.1399	1.57822	8.03426	12.0167	14.5052	6.89088	7.33826	11.2832	6.13698	2.01897	206.347	10.3152	8.43904	15.6756	11.9895	18.5092	7.85255	3.44886	4.41622
KNA58961	68.4418	25.1447	68.8511	75.7944	47.3338	52.886	23.4747	90.7934	56.4638	30.8325	102.736	38.5332	51.5556	78.8352	36.7304	45.0673	66.7735	30.4157	48.3974	42.2223	38.9908	41.5904	45.986	23.6919	50.2265	50.7416	23.1308	57.5877	46.4032	48.4904	56.9398	19.2965	14.1593	64.57	35.7747	48.4042	42.4152	50.3163	84.739	47.4586	486.573	20.7242	45.5103	32.5595	83.1272	84.4966	51.1707	26.7569	62.1081
KNA58962	60.0961	90.8498	54.5368	79.4929	187.227	281.239	67.8888	260.896	231.255	51.7393	79.0432	114.401	202.112	284.551	118.287	205.838	184.83	161.869	89.2215	111.339	151.07	92.4653	143.692	130.513	192.897	169.478	121.103	310.83	129.892	130.651	309.579	112.193	5.13222	200.183	133.556	148.684	133.597	204.075	294.554	33.6935	378.961	1.84112	215.632	111.226	213.996	255.849	242.411	136.847	80.3998
KNA58963	0	0	0	0	0	0	0	0	0	0	0	0	0	0	0	0	0	0	0	0	0	0	0	0	0	0	0	0	0	0	0	0	0	0	0	0	0	0	0	0	0	0	0	0	0	0	0	0	0
KNA58964	272.527	6.21555	84.6803	78.4232	5.98953	25.3173	6.8213	12.8602	48.5254	6.18191	130.164	123.052	21.448	26.6981	118.366	25.0655	19.929	246.159	85.9624	134.977	6.13109	17.6391	12.6168	3.40825	6.95441	26.2114	2.88427	35.3678	6.94655	8.13161	39.1797	2.67608	3.05204	36.8838	23.35	6.26138	8.01767	26.3918	13.2441	9.77612	37.6201	8.39241	21.4627	19.8097	29.6082	28.2661	44.2373	7.04886	52.1987
KNA58965	75.8291	9.24127	30.4901	35.7236	13.1613	31.3739	9.48139	18.1972	51.6958	18.8823	44.3842	87.7693	28.2359	27.3282	27.7131	23.3886	35.8797	156.602	60.5531	29.1782	15.082	27.3577	25.395	7.40139	17.4072	28.2268	8.86104	31.0399	16.595	20.3566	36.4827	8.15391	8.36875	34.9186	25.3369	17.5583	17.5555	29.5032	18.3369	25.2113	68.4474	12.8665	24.8538	27.9553	31.6823	32.8886	32.8597	11.7824	42.6603
KNA58966	56.3866	8.15935	18.6165	18.1749	5.43725	12.4239	8.41668	5.2332	25.7242	24.9339	26.9338	78.0395	11.4311	14.1476	18.7632	12.1741	16.9585	172.257	34.7661	21.0633	4.30537	8.9924	9.59035	5.13962	5.56731	12.8456	6.71701	10.9661	7.03056	6.21342	14.6417	5.73192	6.60481	25.7622	6.81523	8.65131	8.53556	10.5876	6.11852	23.3161	35.19	8.21727	12.2515	10.98	14.2191	15.5488	17.53	8.06723	34.4897
KNA58967	172.633	9.59722	53.5688	39.5013	4.23877	31.2733	11.0747	19.7133	85.508	66.1631	45.2698	120.644	18.5368	31.4855	32.3164	25.6545	9.23973	259.883	54.3762	34.9966	4.07112	3.7671	6.13749	4.63717	4.52909	25.8615	6.47426	22.9525	5.45839	5.97375	26.0793	4.37408	12.7812	76.9164	21.5173	6.02782	5.59473	17.4488	21.6477	48.9619	21.757	16.6982	23.6032	6.81468	43.3285	44.9951	22.247	10.182	61.4646
KNA58968	514.75	10.9565	118.078	102.945	7.87941	99.0817	14.1023	30.2484	236.158	46.921	141.78	733.411	84.0071	49.124	393.433	53.0361	13.2407	941.277	243.748	475.898	8.56352	10.7486	9.94954	8.32042	9.15881	75.6287	6.4872	42.0045	10.3984	11.6721	47.9571	5.19703	10.5188	137.887	61.8273	9.26571	13.2558	29.6424	29.8197	61.1551	39.898	15.7788	83.6339	12.6467	60.8281	66.0721	33.3979	24.1173	147.606
KNA58969	396.377	20.4862	136.915	161.103	15.1923	254.517	23.1755	33.8619	522.895	18.6671	233.855	340.967	209.944	137.054	126.238	241.979	46.0654	432.088	148.571	153.206	11.1234	57.6982	34.5957	10.5816	16.4584	279.145	6.82704	208.924	12.0906	15.6997	295.628	7.63595	11.4764	320.174	213.379	9.08038	16.2214	124.127	33.2102	20.203	247.073	12.0397	212.122	46.5316	171.144	159.006	213.393	13.6139	143.527
KNA58970	193.305	5.30582	48.2031	39.0881	7.23631	32.8499	7.08913	9.26595	81.6218	14.2401	66.9156	266.867	28.3027	21.5731	88.03	17.3642	7.99952	243.092	86.8454	106.421	5.84669	6.52815	5.57652	3.83917	9.44923	25.3918	2.84012	11.8373	8.51672	8.53966	12.8574	2.84723	3.07197	41.0821	19.8156	9.0453	9.6581	9.73373	10.4547	9.9725	38.4354	5.71615	27.8646	6.28756	28.8264	26.3382	13.2129	5.43077	146.622
KNA58971	339.569	17.538	87.5435	77.5574	16.2806	31.401	22.0393	16.3819	99.4461	37.7922	131.051	322.702	28.6961	28.2598	269.951	26.9916	30.7063	419.87	102.232	325.436	11.5816	20.2952	24.3652	14.2691	17.0003	44.3397	10.4497	13.9562	17.8881	20.4498	16.2335	7.17416	18.833	59.9804	26.2888	19.1512	20.0173	10.3672	14.2198	26.0492	39.9736	23.6304	26.0165	20.5399	34.5371	43.0575	23.7817	20.3695	88.7894
KNA58972	165.113	42.2121	68.9009	61.71	31.4943	60.6814	38.4284	77.058	73.3229	43.1183	77.3695	106.185	46.4303	56.2071	59.0211	42.2193	85.0494	164.252	48.8714	77.5636	27.8933	85.1756	82.5328	28.7527	36.0822	51.1734	36.1584	33.1817	27.6743	29.0456	40.2505	29.0525	31.2968	51.1748	27.4617	26.6103	30.7965	27.2825	66.9633	32.258	77.1204	31.265	44.6179	72.7611	54.3161	75.6024	50.7946	45.2136	133.089
KNA58973	35.789	7.64835	9.695	8.32745	6.53779	5.14243	4.95674	4.7381	14.0399	3.54768	17.4528	38.6531	5.36416	10.6969	19.8885	7.2138	3.45865	107.158	14.9676	26.4117	4.63907	4.49401	5.87286	6.84307	8.98655	9.21617	3.57823	5.63568	8.86044	7.79288	5.53912	3.98716	1.85729	12.3645	4.56728	6.5489	8.02527	3.98926	3.61122	5.19235	48.6429	3.57688	4.82583	2.84324	13.7495	14.025	6.59027	16.3136	18.8867
KNA58974	20.9032	5.36825	8.83722	7.99519	4.51749	5.57869	3.24018	3.94113	9.31271	2.16825	11.655	21.4698	4.5821	7.79294	15.8969	5.23317	2.92163	51.747	9.49138	20.0422	4.5867	4.47626	3.3245	4.97781	6.39055	6.17595	3.41594	4.57164	5.44341	5.47523	5.83157	2.89556	1.18293	6.17201	4.26131	4.60831	7.03426	4.55744	3.90182	2.56727	29.3457	1.73602	4.74418	2.63724	8.0114	10.5912	5.68717	7.3204	24.7085
KNA58975	0	0	0	0	0	0	0	0	0	0	0	0	0	0	0	0	0	0	0	0	0	0	0	0	0	0	0	0	0	0	0	0	0	0	0	0	0	0	0	0	0	0	0	0	0	0	0	0	0
KNA58976	0	0	0	0	0	0	0	0	0	0	0	0	0	0	0	0	0	0	0	0	0	0	0	0	0	0	0	0	0	0	0	0	0	0	0	0	0	0	0	0	0	0	0	0	0	0	0	0	0
KNA58977	0	0	0	0	0	0	0	0	0	0	0	0	0	0	0	0	0	0	0	0	0	0	0	0	0	0	0	0	0	0	0	0	0	0	0	0	0	0	0	0	0	0	0	0	0	0	0	0	0
KNA58978	0	0	0	0	0	0	0	0	0	0	0	0	0	0	0	0	0	0	0	0	0	0	0	0	0	0	0	0	0	0	0	0	0	0	0	0	0	0	0	0	0	0	0	0	0	0	0	0	0
KNA58979	0	0	0	0	0	0	0	0	0	0	0	0	0	0	0	0	0	0	0	0	0	0	0	0	0	0	0	0	0	0	0	0	0	0	0	0	0	0	0	0	0	0	0	0	0	0	0	0	0
KNA58980	0	0	0	0	0	0	0	0	0	0	0	0	0	0	0	0	0	0	0	0	0	0	0	0	0	0	0	0	0	0	0	0	0	0	0	0	0	0	0	0	0	0	0	0	0	0	0	0	0
KNA58981	0	0	0	0	0	0	0	0	0	0	0	0	0	0	0	0	0	0	0	0	0	0	0	0	0	0	0	0	0	0	0	0	0	0	0	0	0	0	0	0	0	0	0	0	0	0	0	0	0
KNA58982	0	0	0	0	0	0	0	0	0	0	0	0	0	0	0	0	0	0	0	0	0	0	0	0	0	0	0	0	0	0	0	0	0	0	0	0	0	0	0	0	0	0	0	0	0	0	0	0	0
KNA58983	0	0	0	0	0	0	0	0	0	0	0	0	0	0	0	0	0	0	0	0	0	0	0	0	0	0	0	0	0	0	0	0	0	0	0	0	0	0	0	0	0	0	0	0	0	0	0	0	0
KNA58984	0	0	0	0	0	0	0	0	0	0	0	0	0	0	0	0	0	0	0	0	0	0	0	0	0	0	0	0	0	0	0	0	0	0	0	0	0	0	0	0	0	0	0	0	0	0	0	0	0
KNA58985	0	0	0	0	0	0	0	0	0	0	0	0	0	0	0	0	0	0	0	0	0	0	0	0	0	0	0	0	0	0	0	0	0	0	0	0	0	0	0	0	0	0	0	0	0	0	0	0	0
KNA58986	0	0	0	0	0	0	0	0	0	0	0	0	0	0	0	0	0	0	0	0	0	0	0	0	0	0	0	0	0	0	0	0	0	0	0	0	0	0	0	0	0	0	0	0	0	0	0	0	0
KNA58987	0	0	0	0	0	0	0	0	0	0	0	0	0	0	0	0	0	0	0	0	0	0	0	0	0	0	0	0	0	0	0	0	0	0	0	0	0	0	0	0	0	0	0	0	0	0	0	0	0
KNA58988	0	0	0	0	0	0	0	0	0	0	0	0	0	0	0	0	0	0	0	0	0	0	0	0	0	0	0	0	0	0	0	0	0	0	0	0	0	0	0	0	0	0	0	0	0	0	0	0	0
KNA58989	0	0	0	0	0	0	0	0	0	0	0	0	0	0	0	0	0	0	0	0	0	0	0	0	0	0	0	0	0	0	0	0	0	0	0	0	0	0	0	0	0	0	0	0	0	0	0	0	0
KNA58990	0	0	0	0	0	0	0	0	0	0	0	0	0	0	0	0	0	0	0	0	0	0	0	0	0	0	0	0	0	0	0	0	0	0	0	0	0	0	0	0	0	0	0	0	0	0	0	0	0
KNA58991	0	0	0	0	0	0	0	0	0	0	0	0	0	0	0	0	0	0	0	0	0	0	0	0	0	0	0	0	0	0	0	0	0	0	0	0	0	0	0	0	0	0	0	0	0	0	0	0	0
KNA58992	0	0	0	0	0	0	0	0	0	0	0	0	0	0	0	0	0	0	0	0	0	0	0	0	0	0	0	0	0	0	0	0	0	0	0	0	0	0	0	0	0	0	0	0	0	0	0	0	0
KNA58993	0	0	0	0	0	0	0	0	0	0	0	0	0	0	0	0	0	0	0	0	0	0	0	0	0	0	0	0	0	0	0	0	0	0	0	0	0	0	0	0	0	0	0	0	0	0	0	0	0
KNA58994	0	0	0	0	0	0	0	0	0	0	0	0	0	0	0	0	0	0	0	0	0	0	0	0	0	0	0	0	0	0	0	0	0	0	0	0	0	0	0	0	0	0	0	0	0	0	0	0	0
KNA58995	0	0	0	0	0	0	0	0	0	0	0	0	0	0	0	0	0	0	0	0	0	0	0	0	0	0	0	0	0	0	0	0	0	0	0	0	0	0	0	0	0	0	0	0	0	0	0	0	0
KNA58996	0	0	0	0	0	0	0	0	0	0	0	0	0	0	0	0	0	0	0	0	0	0	0	0	0	0	0	0	0	0	0	0	0	0	0	0	0	0	0	0	0	0	0	0	0	0	0	0	0
KNA58997	0	0	0	0	0	0	0	0	0	0	0	0	0	0	0	0	0	0	0	0	0	0	0	0	0	0	0	0	0	0	0	0	0	0	0	0	0	0	0	0	0	0	0	0	0	0	0	0	0
KNA58998	0	0	0	0	0	0	0	0	0	0	0	0	0	0	0	0	0	0	0	0	0	0	0	0	0	0	0	0	0	0	0	0	0	0	0	0	0	0	0	0	0	0	0	0	0	0	0	0	0
KNA58999	0	0	0	0	0	0	0	0	0	0	0	0	0	0	0	0	0	0	0	0	0	0	0	0	0	0	0	0	0	0	0	0	0	0	0	0	0	0	0	0	0	0	0	0	0	0	0	0	0
KNA58422	0	0	0	0	0	0	0	0	0	0	0	0	0	0	0	0	0	0	0	0	0	0	0	0	0	0	0	0	0	0	0	0	0	0	0	0	0	0	0	0	0	0	0	0	0	0	0	0	0
KNA58423	0	0	0	0	0	0	0	0	0	0	0	0	0	0	0	0	0	0	0	0	0	0	0	0	0	0	0	0	0	0	0	0	0	0	0	0	0	0	0	0	0	0	0	0	0	0	0	0	0
KNA58424	0	0	0	0	0	0	0	0	0	0	0	0	0	0	0	0	0	0	0	0	0	0	0	0	0	0	0	0	0	0	0	0	0	0	0	0	0	0	0	0	0	0	0	0	0	0	0	0	0
KNA58425	0	0	0	0	0	0	0	0	0	0	0	0	0	0	0	0	0	0	0	0	0	0	0	0	0	0	0	0	0	0	0	0	0	0	0	0	0	0	0	0	0	0	0	0	0	0	0	0	0
KNA58426	0	0	0	0	0	0	0	0	0	0	0	0	0	0	0	0	0	0	0	0	0	0	0	0	0	0	0	0	0	0	0	0	0	0	0	0	0	0	0	0	0	0	0	0	0	0	0	0	0
KNA58427	0	0	0	0	0	0	0	0	0	0	0	0	0	0	0	0	0	0	0	0	0	0	0	0	0	0	0	0	0	0	0	0	0	0	0	0	0	0	0	0	0	0	0	0	0	0	0	0	0
KNA58428	0	0	0	0	0	0	0	0	0	0	0	0	0	0	0	0	0	0	0	0	0	0	0	0	0	0	0	0	0	0	0	0	0	0	0	0	0	0	0	0	0	0	0	0	0	0	0	0	0
KNA58429	0	0	0	0	0	0	0	0	0	0	0	0	0	0	0	0	0	0	0	0	0	0	0	0	0	0	0	0	0	0	0	0	0	0	0	0	0	0	0	0	0	0	0	0	0	0	0	0	0
KNA58430	0	0	0	0	0	0	0	0	0	0	0	0	0	0	0	0	0	0	0	0	0	0	0	0	0	0	0	0	0	0	0	0	0	0	0	0	0	0	0	0	0	0	0	0	0	0	0	0	0
KNA58431	0	0	0	0	0	0	0	0	0	0	0	0	0	0	0	0	0	0	0	0	0	0	0	0	0	0	0	0	0	0	0	0	0	0	0	0	0	0	0	0	0	0	0	0	0	0	0	0	0
KNA58432	0	0	0	0	0	0	0	0	0	0	0	0	0	0	0	0	0	0	0	0	0	0	0	0	0	0	0	0	0	0	0	0	0	0	0	0	0	0	0	0	0	0	0	0	0	0	0	0	0
KNA58433	0	0	0	0	0	0	0	0	0	0	0	0	0	0	0	0	0	0	0	0	0	0	0	0	0	0	0	0	0	0	0	0	0	0	0	0	0	0	0	0	0	0	0	0	0	0	0	0	0
KNA58434	0	0	0	0	0	0	0	0	0	0	0	0	0	0	0	0	0	0	0	0	0	0	0	0	0	0	0	0	0	0	0	0	0	0	0	0	0	0	0	0	0	0	0	0	0	0	0	0	0
KNA58435	0	0	0	0	0	0	0	0	0	0	0	0	0	0	0	0	0	0	0	0	0	0	0	0	0	0	0	0	0	0	0	0	0	0	0	0	0	0	0	0	0	0	0	0	0	0	0	0	0
KNA58436	0	0	0	0	0	0	0	0	0	0	0	0	0	0	0	0	0	0	0	0	0	0	0	0	0	0	0	0	0	0	0	0	0	0	0	0	0	0	0	0	0	0	0	0	0	0	0	0	0
KNA58437	0	0	0	0	0	0	0	0	0	0	0	0	0	0	0	0	0	0	0	0	0	0	0	0	0	0	0	0	0	0	0	0	0	0	0	0	0	0	0	0	0	0	0	0	0	0	0	0	0
KNA58438	0	0	0	0	0	0	0	0	0	0	0	0	0	0	0	0	0	0	0	0	0	0	0	0	0	0	0	0	0	0	0	0	0	0	0	0	0	0	0	0	0	0	0	0	0	0	0	0	0
KNA58439	0	0	0	0	0	0	0	0	0	0	0	0	0	0	0	0	0	0	0	0	0	0	0	0	0	0	0	0	0	0	0	0	0	0	0	0	0	0	0	0	0	0	0	0	0	0	0	0	0
KNA58440	0	0	0	0	0	0	0	0	0	0	0	0	0	0	0	0	0	0	0	0	0	0	0	0	0	0	0	0	0	0	0	0	0	0	0	0	0	0	0	0	0	0	0	0	0	0	0	0	0
KNA58441	0	0	0	0	0	0	0	0	0	0	0	0	0	0	0	0	0	0	0	0	0	0	0	0	0	0	0	0	0	0	0	0	0	0	0	0	0	0	0	0	0	0	0	0	0	0	0	0	0
KNA58442	0	0	0	0	0	0	0	0	0	0	0	0	0	0	0	0	0	0	0	0	0	0	0	0	0	0	0	0	0	0	0	0	0	0	0	0	0	0	0	0	0	0	0	0	0	0	0	0	0
KNA58443	0	0	0	0	0	0	0	0	0	0	0	0	0	0	0	0	0	0	0	0	0	0	0	0	0	0	0	0	0	0	0	0	0	0	0	0	0	0	0	0	0	0	0	0	0	0	0	0	0
KNA58444	0	0	0	0	0	0	0	0	0	0	0	0	0	0	0	0	0	0	0	0	0	0	0	0	0	0	0	0	0	0	0	0	0	0	0	0	0	0	0	0	0	0	0	0	0	0	0	0	0
KNA58445	0	0	0	0	0	0	0	0	0	0	0	0	0	0	0	0	0	0	0	0	0	0	0	0	0	0	0	0	0	0	0	0	0	0	0	0	0	0	0	0	0	0	0	0	0	0	0	0	0
KNA58446	0	0	0	0	0	0	0	0	0	0	0	0	0	0	0	0	0	0	0	0	0	0	0	0	0	0	0	0	0	0	0	0	0	0	0	0	0	0	0	0	0	0	0	0	0	0	0	0	0
KNA58447	30.1795	38.2218	23.9403	25.1247	23.3613	8.88891	29.8015	21.5737	10.6591	29.4351	36.0859	34.4111	8.02862	17.4875	2.93646	11.373	19.1879	34.0303	36.8161	2.13273	23.1159	10.3574	19.4488	23.0456	23.3892	13.8442	27.6439	6.55995	33.8934	30.246	8.12641	21.3096	10.814	14.0601	6.28915	33.6678	31.9395	5.56363	22.5312	25.0633	41.661	14.4184	5.86874	13.2086	19.7397	24.5989	12.6967	28.6369	16.4703
KNA58448	0	0	0	0	0	0	0	0	0	0	0	0	0	0	0	0	0	0	0	0	0	0	0	0	0	0	0	0	0	0	0	0	0	0	0	0	0	0	0	0	0	0	0	0	0	0	0	0	0
KNA58449	0	0	0	0	0	0	0	0	0	0	0	0	0	0	0	0	0	0	0	0	0	0	0	0	0	0	0	0	0	0	0	0	0	0	0	0	0	0	0	0	0	0	0	0	0	0	0	0	0
KNA58450	0	0	0	0	0	0	0	0	0	0	0	0	0	0	0	0	0	0	0	0	0	0	0	0	0	0	0	0	0	0	0	0	0	0	0	0	0	0	0	0	0	0	0	0	0	0	0	0	0
KNA58451	0	0	0	0	0	0	0	0	0	0	0	0	0	0	0	0	0	0	0	0	0	0	0	0	0	0	0	0	0	0	0	0	0	0	0	0	0	0	0	0	0	0	0	0	0	0	0	0	0
KNA58452	0	0	0	0	0	0	0	0	0	0	0	0	0	0	0	0	0	0	0	0	0	0	0	0	0	0	0	0	0	0	0	0	0	0	0	0	0	0	0	0	0	0	0	0	0	0	0	0	0
KNA58453	0	0	0	0	0	0	0	0	0	0	0	0	0	0	0	0	0	0	0	0	0	0	0	0	0	0	0	0	0	0	0	0	0	0	0	0	0	0	0	0	0	0	0	0	0	0	0	0	0
KNA58454	0	0	0	0	0	0	0	0	0	0	0	0	0	0	0	0	0	0	0	0	0	0	0	0	0	0	0	0	0	0	0	0	0	0	0	0	0	0	0	0	0	0	0	0	0	0	0	0	0
KNA58455	0	0	0	0	0	0	0	0	0	0	0	0	0	0	0	0	0	0	0	0	0	0	0	0	0	0	0	0	0	0	0	0	0	0	0	0	0	0	0	0	0	0	0	0	0	0	0	0	0
KNA58456	0	0	0	0	0	0	0	0	0	0	0	0	0	0	0	0	0	0	0	0	0	0	0	0	0	0	0	0	0	0	0	0	0	0	0	0	0	0	0	0	0	0	0	0	0	0	0	0	0
KNA58457	0	0	0	0	0	0	0	0	0	0	0	0	0	0	0	0	0	0	0	0	0	0	0	0	0	0	0	0	0	0	0	0	0	0	0	0	0	0	0	0	0	0	0	0	0	0	0	0	0
KNA58458	0	0	0	0	0	0	0	0	0	0	0	0	0	0	0	0	0	0	0	0	0	0	0	0	0	0	0	0	0	0	0	0	0	0	0	0	0	0	0	0	0	0	0	0	0	0	0	0	0
KNA58459	0	0	0	0	0	0	0	0	0	0	0	0	0	0	0	0	0	0	0	0	0	0	0	0	0	0	0	0	0	0	0	0	0	0	0	0	0	0	0	0	0	0	0	0	0	0	0	0	0
KNA58460	0	0	0	0	0	0	0	0	0	0	0	0	0	0	0	0	0	0	0	0	0	0	0	0	0	0	0	0	0	0	0	0	0	0	0	0	0	0	0	0	0	0	0	0	0	0	0	0	0
KNA58461	0	0	0	0	0	0	0	0	0	0	0	0	0	0	0	0	0	0	0	0	0	0	0	0	0	0	0	0	0	0	0	0	0	0	0	0	0	0	0	0	0	0	0	0	0	0	0	0	0
KNA58462	0	0	0	0	0	0	0	0	0	0	0	0	0	0	0	0	0	0	0	0	0	0	0	0	0	0	0	0	0	0	0	0	0	0	0	0	0	0	0	0	0	0	0	0	0	0	0	0	0
KNA58463	0	0	0	0	0	0	0	0	0	0	0	0	0	0	0	0	0	0	0	0	0	0	0	0	0	0	0	0	0	0	0	0	0	0	0	0	0	0	0	0	0	0	0	0	0	0	0	0	0
KNA58464	0	0	0	0	0	0	0	0	0	0	0	0	0	0	0	0	0	0	0	0	0	0	0	0	0	0	0	0	0	0	0	0	0	0	0	0	0	0	0	0	0	0	0	0	0	0	0	0	0
KNA58465	0	0	0	0	0	0	0	0	0	0	0	0	0	0	0	0	0	0	0	0	0	0	0	0	0	0	0	0	0	0	0	0	0	0	0	0	0	0	0	0	0	0	0	0	0	0	0	0	0
KNA58466	0	0	0	0	0	0	0	0	0	0	0	0	0	0	0	0	0	0	0	0	0	0	0	0	0	0	0	0	0	0	0	0	0	0	0	0	0	0	0	0	0	0	0	0	0	0	0	0	0
KNA58467	0	0	0	0	0	0	0	0	0	0	0	0	0	0	0	0	0	0	0	0	0	0	0	0	0	0	0	0	0	0	0	0	0	0	0	0	0	0	0	0	0	0	0	0	0	0	0	0	0
KNA58468	0	0	0	0	0	0	0	0	0	0	0	0	0	0	0	0	0	0	0	0	0	0	0	0	0	0	0	0	0	0	0	0	0	0	0	0	0	0	0	0	0	0	0	0	0	0	0	0	0
KNA58469	0	0	0	0	0	0	0	0	0	0	0	0	0	0	0	0	0	0	0	0	0	0	0	0	0	0	0	0	0	0	0	0	0	0	0	0	0	0	0	0	0	0	0	0	0	0	0	0	0
KNA58470	0	0	0	0	0	0	0	0	0	0	0	0	0	0	0	0	0	0	0	0	0	0	0	0	0	0	0	0	0	0	0	0	0	0	0	0	0	0	0	0	0	0	0	0	0	0	0	0	0
KNA58471	0	0	0	0	0	0	0	0	0	0	0	0	0	0	0	0	0	0	0	0	0	0	0	0	0	0	0	0	0	0	0	0	0	0	0	0	0	0	0	0	0	0	0	0	0	0	0	0	0
KNA58472	0	0	0	0	0	0	0	0	0	0	0	0	0	0	0	0	0	0	0	0	0	0	0	0	0	0	0	0	0	0	0	0	0	0	0	0	0	0	0	0	0	0	0	0	0	0	0	0	0
KNA58473	0	0	0	0	0	0	0	0	0	0	0	0	0	0	0	0	0	0	0	0	0	0	0	0	0	0	0	0	0	0	0	0	0	0	0	0	0	0	0	0	0	0	0	0	0	0	0	0	0
KNA58474	0	0	0	0	0	0	0	0	0	0	0	0	0	0	0	0	0	0	0	0	0	0	0	0	0	0	0	0	0	0	0	0	0	0	0	0	0	0	0	0	0	0	0	0	0	0	0	0	0
KNA58475	0	0	0	0	0	0	0	0	0	0	0	0	0	0	0	0	0	0	0	0	0	0	0	0	0	0	0	0	0	0	0	0	0	0	0	0	0	0	0	0	0	0	0	0	0	0	0	0	0
KNA58476	0	0	0	0	0	0	0	0	0	0	0	0	0	0	0	0	0	0	0	0	0	0	0	0	0	0	0	0	0	0	0	0	0	0	0	0	0	0	0	0	0	0	0	0	0	0	0	0	0
KNA58477	0	0	0	0	0	0	0	0	0	0	0	0	0	0	0	0	0	0	0	0	0	0	0	0	0	0	0	0	0	0	0	0	0	0	0	0	0	0	0	0	0	0	0	0	0	0	0	0	0
KNA58478	0	0	0	0	0	0	0	0	0	0	0	0	0	0	0	0	0	0	0	0	0	0	0	0	0	0	0	0	0	0	0	0	0	0	0	0	0	0	0	0	0	0	0	0	0	0	0	0	0
KNA58479	0	0	0	0	0	0	0	0	0	0	0	0	0	0	0	0	0	0	0	0	0	0	0	0	0	0	0	0	0	0	0	0	0	0	0	0	0	0	0	0	0	0	0	0	0	0	0	0	0
KNA58480	0	0	0	0	0	0	0	0	0	0	0	0	0	0	0	0	0	0	0	0	0	0	0	0	0	0	0	0	0	0	0	0	0	0	0	0	0	0	0	0	0	0	0	0	0	0	0	0	0
KNA58481	0	0	0	0	0	0	0	0	0	0	0	0	0	0	0	0	0	0	0	0	0	0	0	0	0	0	0	0	0	0	0	0	0	0	0	0	0	0	0	0	0	0	0	0	0	0	0	0	0
KNA58482	0	0	0	0	0	0	0	0	0	0	0	0	0	0	0	0	0	0	0	0	0	0	0	0	0	0	0	0	0	0	0	0	0	0	0	0	0	0	0	0	0	0	0	0	0	0	0	0	0
KNA58483	0	0	0	0	0	0	0	0	0	0	0	0	0	0	0	0	0	0	0	0	0	0	0	0	0	0	0	0	0	0	0	0	0	0	0	0	0	0	0	0	0	0	0	0	0	0	0	0	0
KNA58484	0	0	0	0	0	0	0	0	0	0	0	0	0	0	0	0	0	0	0	0	0	0	0	0	0	0	0	0	0	0	0	0	0	0	0	0	0	0	0	0	0	0	0	0	0	0	0	0	0
KNA58485	0	0	0	0	0	0	0	0	0	0	0	0	0	0	0	0	0	0	0	0	0	0	0	0	0	0	0	0	0	0	0	0	0	0	0	0	0	0	0	0	0	0	0	0	0	0	0	0	0
KNA58486	0	0	0	0	0	0	0	0	0	0	0	0	0	0	0	0	0	0	0	0	0	0	0	0	0	0	0	0	0	0	0	0	0	0	0	0	0	0	0	0	0	0	0	0	0	0	0	0	0
KNA58487	0	0	0	0	0	0	0	0	0	0	0	0	0	0	0	0	0	0	0	0	0	0	0	0	0	0	0	0	0	0	0	0	0	0	0	0	0	0	0	0	0	0	0	0	0	0	0	0	0
KNA58488	0	0	0	0	0	0	0	0	0	0	0	0	0	0	0	0	0	0	0	0	0	0	0	0	0	0	0	0	0	0	0	0	0	0	0	0	0	0	0	0	0	0	0	0	0	0	0	0	0
KNA58489	0	0	0	0	0	0	0	0	0	0	0	0	0	0	0	0	0	0	0	0	0	0	0	0	0	0	0	0	0	0	0	0	0	0	0	0	0	0	0	0	0	0	0	0	0	0	0	0	0
KNA58490	0	0	0	0	0	0	0	0	0	0	0	0	0	0	0	0	0	0	0	0	0	0	0	0	0	0	0	0	0	0	0	0	0	0	0	0	0	0	0	0	0	0	0	0	0	0	0	0	0
KNA58491	0	0	0	0	0	0	0	0	0	0	0	0	0	0	0	0	0	0	0	0	0	0	0	0	0	0	0	0	0	0	0	0	0	0	0	0	0	0	0	0	0	0	0	0	0	0	0	0	0
KNA58492	0	0	0	0	0	0	0	0	0	0	0	0	0	0	0	0	0	0	0	0	0	0	0	0	0	0	0	0	0	0	0	0	0	0	0	0	0	0	0	0	0	0	0	0	0	0	0	0	0
KNA58493	0	0	0	0	0	0	0	0	0	0	0	0	0	0	0	0	0	0	0	0	0	0	0	0	0	0	0	0	0	0	0	0	0	0	0	0	0	0	0	0	0	0	0	0	0	0	0	0	0
KNA58494	0	0	0	0	0	0	0	0	0	0	0	0	0	0	0	0	0	0	0	0	0	0	0	0	0	0	0	0	0	0	0	0	0	0	0	0	0	0	0	0	0	0	0	0	0	0	0	0	0
KNA58495	0	0	0	0	0	0	0	0	0	0	0	0	0	0	0	0	0	0	0	0	0	0	0	0	0	0	0	0	0	0	0	0	0	0	0	0	0	0	0	0	0	0	0	0	0	0	0	0	0
KNA58496	0	0	0	0	0	0	0	0	0	0	0	0	0	0	0	0	0	0	0	0	0	0	0	0	0	0	0	0	0	0	0	0	0	0	0	0	0	0	0	0	0	0	0	0	0	0	0	0	0
KNA58497	0	0	0	0	0	0	0	0	0	0	0	0	0	0	0	0	0	0	0	0	0	0	0	0	0	0	0	0	0	0	0	0	0	0	0	0	0	0	0	0	0	0	0	0	0	0	0	0	0
KNA58498	0	0	0	0	0	0	0	0	0	0	0	0	0	0	0	0	0	0	0	0	0	0	0	0	0	0	0	0	0	0	0	0	0	0	0	0	0	0	0	0	0	0	0	0	0	0	0	0	0
KNA58499	0	0	0	0	0	0	0	0	0	0	0	0	0	0	0	0	0	0	0	0	0	0	0	0	0	0	0	0	0	0	0	0	0	0	0	0	0	0	0	0	0	0	0	0	0	0	0	0	0
KNA58500	0	0	0	0	0	0	0	0	0	0	0	0	0	0	0	0	0	0	0	0	0	0	0	0	0	0	0	0	0	0	0	0	0	0	0	0	0	0	0	0	0	0	0	0	0	0	0	0	0
KNA58501	0	0	0	0	0	0	0	0	0	0	0	0	0	0	0	0	0	0	0	0	0	0	0	0	0	0	0	0	0	0	0	0	0	0	0	0	0	0	0	0	0	0	0	0	0	0	0	0	0
KNA58502	0	0	0	0	0	0	0	0	0	0	0	0	0	0	0	0	0	0	0	0	0	0	0	0	0	0	0	0	0	0	0	0	0	0	0	0	0	0	0	0	0	0	0	0	0	0	0	0	0
KNA58503	0	0	0	0	0	0	0	0	0	0	0	0	0	0	0	0	0	0	0	0	0	0	0	0	0	0	0	0	0	0	0	0	0	0	0	0	0	0	0	0	0	0	0	0	0	0	0	0	0
KNA58504	0	0	0	0	0	0	0	0	0	0	0	0	0	0	0	0	0	0	0	0	0	0	0	0	0	0	0	0	0	0	0	0	0	0	0	0	0	0	0	0	0	0	0	0	0	0	0	0	0
KNA58505	0	0	0	0	0	0	0	0	0	0	0	0	0	0	0	0	0	0	0	0	0	0	0	0	0	0	0	0	0	0	0	0	0	0	0	0	0	0	0	0	0	0	0	0	0	0	0	0	0
KNA58506	0	0	0	0	0	0	0	0	0	0	0	0	0	0	0	0	0	0	0	0	0	0	0	0	0	0	0	0	0	0	0	0	0	0	0	0	0	0	0	0	0	0	0	0	0	0	0	0	0
KNA58507	0	0	0	0	0	0	0	0	0	0	0	0	0	0	0	0	0	0	0	0	0	0	0	0	0	0	0	0	0	0	0	0	0	0	0	0	0	0	0	0	0	0	0	0	0	0	0	0	0
KNA58508	0	0	0	0	0	0	0	0	0	0	0	0	0	0	0	0	0	0	0	0	0	0	0	0	0	0	0	0	0	0	0	0	0	0	0	0	0	0	0	0	0	0	0	0	0	0	0	0	0
KNA58509	0	0	0	0	0	0	0	0	0	0	0	0	0	0	0	0	0	0	0	0	0	0	0	0	0	0	0	0	0	0	0	0	0	0	0	0	0	0	0	0	0	0	0	0	0	0	0	0	0
KNA58510	0	0	0	0	0	0	0	0	0	0	0	0	0	0	0	0	0	0	0	0	0	0	0	0	0	0	0	0	0	0	0	0	0	0	0	0	0	0	0	0	0	0	0	0	0	0	0	0	0
KNA58511	0	0	0	0	0	0	0	0	0	0	0	0	0	0	0	0	0	0	0	0	0	0	0	0	0	0	0	0	0	0	0	0	0	0	0	0	0	0	0	0	0	0	0	0	0	0	0	0	0
KNA58512	0	0	0	0	0	0	0	0	0	0	0	0	0	0	0	0	0	0	0	0	0	0	0	0	0	0	0	0	0	0	0	0	0	0	0	0	0	0	0	0	0	0	0	0	0	0	0	0	0
KNA58513	0	0	0	0	0	0	0	0	0	0	0	0	0	0	0	0	0	0	0	0	0	0	0	0	0	0	0	0	0	0	0	0	0	0	0	0	0	0	0	0	0	0	0	0	0	0	0	0	0
KNA58514	0	0	0	0	0	0	0	0	0	0	0	0	0	0	0	0	0	0	0	0	0	0	0	0	0	0	0	0	0	0	0	0	0	0	0	0	0	0	0	0	0	0	0	0	0	0	0	0	0
KNA58515	0	0	0	0	0	0	0	0	0	0	0	0	0	0	0	0	0	0	0	0	0	0	0	0	0	0	0	0	0	0	0	0	0	0	0	0	0	0	0	0	0	0	0	0	0	0	0	0	0
KNA58516	0	0	0	0	0	0	0	0	0	0	0	0	0	0	0	0	0	0	0	0	0	0	0	0	0	0	0	0	0	0	0	0	0	0	0	0	0	0	0	0	0	0	0	0	0	0	0	0	0
KNA58517	50.6465	24.9415	64.2763	56.5129	16.7169	37.3242	37.0229	31.6483	28.6295	17.0451	71.2871	54.3353	32.302	19.7928	16.6146	20.729	77.4695	14.5941	94.7133	15.9295	13.9953	58.8923	54.0697	14.643	18.0074	27.2077	15.3052	27.8595	18.341	20.9634	23.7781	11.1725	18.4041	19.8467	26.0071	18.4319	24.9982	23.967	35.4286	25.5989	12.939	18.0905	33.1271	52.0261	26.2687	28.8249	22.3951	17.5358	66.5599
KNA58518	26.3798	32.2359	26.0822	30.2093	12.2217	20.9565	37.5189	18.9269	16.7424	21.66	28.9735	54.0788	17.1701	7.91319	4.47616	8.70081	46.5236	23.6046	94.2156	4.73101	11.7164	34.7309	42.0987	18.2682	14.356	11.4805	19.2785	12.5728	15.7768	20.4724	12.2649	13.8747	14.5322	9.29867	14.1876	16.9335	26.5234	9.71331	22.7055	19.6081	22.7691	13.2826	15.1183	29.8605	12.1768	20.1002	10.1053	21.9211	87.1414
KNA58519	50.2981	33.4334	62.8928	63.6121	44.3136	57.6786	38.5851	33.7251	48.6534	25.7839	45.8716	86.0409	45.2482	35.5228	6.05896	31.8255	73.1836	40.8782	78.1062	9.21519	39.4448	65.3913	61.6815	34.0801	37.7221	41.0756	34.5203	39.2406	41.9766	46.6242	37.6102	28.9781	18.7722	34.6694	39.8525	49.5754	49.2436	33.9684	39.7472	20.108	29.2122	21.9673	33.1934	57.6448	47.9896	83.4255	46.463	47.136	78.3356
KNA58520	126.315	49.685	131.673	125.213	47.9363	42.7636	56.1765	115.257	37.5644	66.8928	130.96	94.3927	34.8208	37.2722	11.3591	29.6385	74.2035	54.246	93.7923	10.7776	48.8348	55.7675	65.0339	40.8013	50.3883	37.2959	42.5336	31.41	54.1664	63.6881	30.7356	37.0509	49.0645	41.8743	28.878	55.115	63.3681	27.8137	138.315	24.1623	40.902	41.0646	29.1761	54.2927	47.8557	69.4732	34.6195	56.0136	163.114
KNA58521	52.372	25.8758	48.9639	48.2924	32.1786	28.4603	24.1856	95.7948	39.917	27.7691	82.4659	46.0217	27.3289	56.5455	10.0058	28.7824	29.5221	28.1259	43.2762	11.1649	30.5057	25.7218	25.4804	18.0347	35.0622	39.9525	15.1579	25.7345	32.3757	41.3781	31.2499	15.6327	19.2366	46.6111	22.6377	35.4942	40.6059	21.4408	102.283	5.24457	47.7423	15.3073	23.253	19.7574	71.872	70.477	40.0118	19.0576	59.565
KNA58522	79.3551	47.4049	87.7044	89.0859	58.3504	37.2981	49.1536	104.25	47.9355	44.9106	139.655	57.8519	32.6301	62.5131	16.1982	42.0104	65.4628	70.6506	67.1259	18.6668	45.5629	45.3172	62.4593	39.1965	75.3798	51.3678	33.1768	34.6151	55.598	71.3975	35.8324	31.9785	46.0209	54.7799	29.109	55.0702	76.1475	24.5625	104.69	17.3988	41.5284	55.7307	35.0617	45.3077	72.4416	67.4392	47.5337	49.0502	71.1724
KNA58523	50.6629	25.1275	47.5543	49.2419	12.0321	19.8996	29.9481	34.4722	23.88	18.7809	63.0668	13.1488	16.4717	21.2724	4.82802	21.4406	15.8645	18.7715	18.2107	4.69246	8.75835	18.2413	17.0674	9.6046	11.7248	19.479	10.4446	13.0305	11.5013	12.8194	15.2991	8.71829	17.1108	24.1463	14.072	13.0161	13.9212	10.7535	35.1324	6.46568	27.3038	14.8917	14.4102	14.5513	27.9755	37.2394	19.415	10.7987	25.3777
KNA58524	10.006	13.9679	11.5276	10.7011	4.07001	6.04424	19.1398	9.02744	7.2963	7.33156	16.6453	3.436	5.45796	9.24034	1.66171	7.04884	6.72	3.79703	5.89595	2.7789	4.5872	4.12277	6.94622	3.01306	5.4483	7.17849	4.75766	5.18803	4.762	4.93288	7.03439	4.1199	9.5754	7.54748	5.43021	5.26722	4.6114	5.0416	8.45571	5.26272	21.5966	6.42443	5.53818	7.05095	9.95626	10.5557	6.64248	2.76614	8.54461
KNA58525	5.94333	21.5635	6.34533	4.97132	4.0432	4.69016	21.6121	10.7655	5.36027	8.72877	9.96303	2.45955	3.85501	13.7948	3.20339	6.62593	6.13078	3.30856	5.88915	2.50253	4.21488	4.54445	5.65991	4.47876	4.701	7.71599	5.05806	5.91158	5.53553	4.10032	5.91227	5.13388	9.85267	6.90419	3.88478	3.69414	5.87882	4.60822	9.74956	3.29655	24.4423	6.64063	4.23371	4.85291	11.7022	11.9798	6.93056	2.62246	7.7954
KNA58526	12.8638	42.9877	19.2004	16.624	9.34804	21.7039	42.6237	22.6853	17.5554	10.055	29.6834	22.4847	14.5578	22.4614	5.342	16.0009	26.3027	15.2482	25.6609	7.48333	9.11764	23.8427	22.0061	11.6473	13.5457	21.7913	14.693	14.2682	16.3352	12.6372	14.0037	10.2312	13.0817	20.4182	12.3107	15.3113	17.5114	12.2519	21.7416	14.4935	46.6384	11.2007	13.4371	22.3822	22.9034	19.5089	19.4321	14.2836	19.2479
KNA58527	36.0155	24.84	36.8606	37.7276	11.1618	22.3472	28.8677	24.9187	17.5902	20.2092	46.7903	22.9281	19.5076	18.5313	8.376	15.9223	103.56	18.1874	32.6223	9.22972	8.76612	69.4586	54.1224	13.1614	10.1817	19.9989	15.1388	18.2406	11.9724	10.1708	14.7738	10.4919	18.818	23.0795	13.9046	13.8784	11.2649	13.7273	22.4619	18.562	57.732	19.9084	17.6501	70.7823	21.716	24.1052	15.2929	15.5131	33.4821
KNA58528	116.896	35.0776	102.094	116.841	30.4939	49.3581	36.4058	65.8866	76.0984	18.1607	68.0768	31.6441	49.4268	147.847	31.3185	69.8416	365.64	51.826	59.4725	32.197	27.0542	344.143	162.211	17.6937	22.3023	88.9077	24.1831	57.6986	19.8805	24.1364	60.3687	19.2099	19.1402	81.5579	39.2875	23.1045	26.3023	53.0165	69.075	13.4393	195.188	21.0029	44.9396	430.219	133.326	124.576	70.906	21.1914	23.5172
KNA58529	148.685	31.1529	151.817	128.96	5.10998	33.1227	29.263	70.6458	54.0316	20.6612	182.093	10.9029	21.7882	143.934	14.4293	51.5225	208.167	61.2879	21.151	13.3999	3.81395	267.176	109.408	15.4037	5.20473	46.9097	22.7785	53.8376	4.58911	3.65631	41.1269	13.4811	9.4305	60.3272	24.44	3.69746	3.79158	34.4414	58.93	5.38462	47.9169	13.226	22.0537	410.748	145.522	101.573	55.353	18.5186	29.6634
KNA58530	27.2802	3.1278	23.783	24.6312	5.2088	47.4804	4.1119	15.5506	46.1669	3.56258	33.7085	263.907	43.7273	178.363	22.6246	52.9135	16.7457	52.6325	24.8102	23.4252	5.5431	12.075	7.32898	3.64627	8.17672	53.4623	3.80114	28.697	11.0932	15.7828	23.0869	2.09355	6.67508	80.2968	33.6728	10.783	17.4284	27.734	16.7073	3.398	2206.64	5.07093	33.8196	14.6678	124.647	121.265	37.9641	8.93009	65.6124
KNA58531	54.6786	2.52425	62.8674	65.115	6.49392	75.3242	3.77323	16.6195	59.2279	4.24942	112.445	151.413	72.7504	89.3517	23.0939	34.363	14.8744	40.3843	33.2513	23.2148	4.6872	28.2767	11.9795	3.25446	7.51603	31.5902	2.26547	36.011	8.23473	9.85337	30.765	1.94859	4.0059	53.5218	44.0515	7.55109	13.768	34.3712	14.7614	5.53993	842.034	5.63031	65.7772	26.5461	61.3283	80.6942	26.5207	6.20349	139.326
KNA58532	451.836	528.213	480.843	453.643	589.891	87.5367	561.581	799.242	76.902	1301.17	546.669	421.638	98.255	112.249	232.475	64.3159	264.438	527.837	471.274	205.992	564.118	166.39	314.768	740.362	558.738	116.096	777.886	96.629	728.322	673.236	72.1501	828.892	1037.12	95.5095	74.4799	801.518	715.178	80.794	775.966	1352.98	37.5394	994.947	91.336	190.165	167.678	132.357	113.666	583.134	524.822
KNA58533	0	3.82568	0	0	11.9456	55.2672	3.97055	0	22.8238	0	0	0	13.9523	0	42.9403	23.1142	6.82735	0	0	31.9669	12.9828	13.4266	6.30298	27.7882	16.4653	0	13.076	18.8784	31.8008	21.7173	19.7521	11.523	0	0	63.9093	6.52197	7.21253	22.6147	0	32.2461	0	0	34.0509	6.16279	0	0	4.36235	3.38977	0
KNA58534	548.426	1063.77	380.288	471.534	3582.48	236.911	1066.99	3038.94	324.676	842.63	125.36	659.922	181.42	629.04	824.634	541.375	54.6307	594.252	691.363	703.426	3222.59	60.4328	77.7537	1890.01	3173.01	536.231	931.871	245.473	2534.02	2666.98	232.686	1310.07	1537.17	491.841	166.2	2550.65	2380.66	124.408	2768.85	939.642	185.061	1103.74	175.968	90.4073	1075.59	777.546	605.045	915.438	714.9
KNA58535	26.686	15.5231	24.0858	31.2226	15.4038	43.5743	15.8378	11.4213	78.4827	23.5995	31.3692	24.1278	36.5824	24.5774	8.71172	77.2956	13.2644	11.0859	66.4601	5.31293	15.9599	63.8288	35.003	10.0862	12.9278	83.3132	7.86865	36.7858	16.0747	20.412	42.9029	7.52846	14.3676	89.9624	62.9615	17.8292	22.9412	35.5769	14.9526	10.3121	156.868	11.197	30.3455	35.284	30.8835	32.1903	61.3522	6.52747	32.9855
KNA58536	12.7289	5.1521	16.0229	12.7637	9.59425	3.84315	5.02507	15.8567	2.83917	20.1501	15.0018	14.4435	4.64084	3.92252	2.64756	2.43775	7.86516	8.74318	16.2953	1.38314	9.26866	4.90168	12.4768	7.11384	7.6585	4.27942	7.74401	4.69678	16.3051	14.0949	2.35023	7.05798	9.70161	3.22401	2.69609	14.7093	15.2135	3.02721	17.0026	11.8245	18.5752	9.24596	4.69618	8.19952	4.97126	6.60865	2.47734	7.31508	32.0445
KNA58537	20.9011	65.0389	22.8223	19.0632	95.8605	21.3927	52.5543	59.3236	20.6141	36.3956	29.8063	36.5793	18.5677	30.16	6.3151	17.7356	325.725	76.8992	49.7223	7.7503	77.9818	342.444	292.546	78.9213	94.842	26.3715	77.6536	17.9057	95.7229	75.2185	17.2082	59.4741	56.4276	33.3033	14.0473	104.414	84.8003	14.8218	50.5953	37.3201	52.9605	69.0628	14.8328	279.833	34.5243	36.1777	23.8492	89.2736	50.513
KNA58538	522.785	126.1	369.288	405.143	45.1167	243.976	134.284	153.518	447.989	11.221	620.096	201.364	283.838	730.805	48.6537	750.967	106.66	220.596	156.289	69.5136	35.661	65.6926	590.806	60.9569	49.9379	545.12	65.0999	190.136	33.8482	28.5837	258.841	48.4662	42.0488	744.258	233.695	27.9914	32.1934	151.413	135.84	43.1796	226.314	58.5634	161.73	58.1897	726.069	748.856	546.701	218.809	38.7485
KNA58539	196.387	123.729	187.965	162.72	94.6847	75.9727	118.051	161.948	85.8956	230.8	225.5	158.683	77.6712	79.9301	70.0261	63.0016	313.599	282.331	179.696	69.1897	88.2475	259.589	304.396	206.007	88.0794	80.7315	203.895	75.4335	104.58	116.586	72.0644	182.148	183.61	105.408	64.3603	109.907	121.185	61.7809	140.991	244.768	150.625	142.313	73.0141	235.76	100.406	110.075	71.7297	261.005	194.434
KNA58540	400.983	65.456	441.526	467.265	66.6584	259.719	67.6314	137.475	747.696	26.6267	611.481	363.078	376.373	592.724	217.93	284.885	177.422	846.75	1020.67	245.527	45.3406	92.4707	124.799	47.6914	108.019	246.224	36.816	306.287	102.019	413.045	319.567	27.9205	25.3727	258.217	474.54	113.415	509.836	273.499	115.796	51.5048	437.218	80.1099	244.098	77.2517	777.38	880.798	301.404	186.335	582.334
KNA58541	287.043	30.0822	287.846	341.294	59.7968	128.949	37.3726	125.564	313.52	29.8533	431.884	184.961	184.595	304.979	177.517	147.375	128.759	493.119	330.285	194.796	48.8978	113.25	151.246	53.1488	64.4706	107.751	45.3776	174.486	69.8058	104.624	172.859	36.2591	37.9211	129.311	208.45	78.2279	133.044	166.613	109.554	78.9096	191.571	90.3238	105.154	104.26	320.952	319.981	145.319	135.583	247.881
KNA58542	34.1225	16.3825	36.0913	37.2371	23.9108	49.2277	16.9475	46.6861	66.6437	24.3124	52.5326	27.7551	44.0805	58.2787	24.797	39.1731	44.0926	49.5948	39.8089	22.8893	16.0267	39.3294	34.2002	19.8973	29.3976	52.1541	22.4344	43.2737	28.9213	21.6088	45.0008	21.6585	16.6303	50.7288	40.6501	24.3807	24.8495	35.0933	47.2309	34.5439	46.4542	24.3863	43.1426	37.9096	75.3341	76.8809	41.4382	32.7197	92.0888
KNA58543	54.875	5.85578	41.5966	67.2493	10.9707	33.8379	4.86202	59.1501	32.024	16.6744	88.2151	16.8315	27.7629	19.7084	26.9479	26.0925	44.4137	20.0913	44.2371	22.0186	16.3945	56.0026	42.4497	8.27051	19.322	27.7052	5.25389	14.9297	9.73518	15.5127	16.1245	7.05508	3.85934	29.4924	29.3468	12.4786	8.2799	19.0384	55.6475	22.7045	55.7554	11.2737	22.5853	59.9	29.4256	27.6524	17.6947	10.3771	99.3258
KNA58544	30.4584	9.6358	29.6632	26.5319	22.3027	36.5736	7.55296	14.963	41.1384	11.5125	36.0443	17.3392	27.4008	31.1949	12.7063	40.5083	22.367	13.6282	39.578	11.4486	30.2988	27.4326	26.422	11.2029	50.075	44.1776	8.11854	25.8252	16.6916	31.1112	29.3396	7.86468	7.35935	51.1181	27.9163	18.8393	12.3226	20.3144	16.9503	10.9049	48.2716	18.0936	31.0871	27.6796	32.2732	30.7786	35.1139	14.0308	35.7795
KNA58545	534.665	180.055	459.336	498.239	420.003	137.262	158.096	516.182	726.786	316.78	548.138	253.548	437.671	952.699	217.658	84.5316	188.971	276.967	226.97	180.277	542.481	266.558	415.475	256.105	518.209	97.7263	274.279	3823.06	334.406	388.022	4070.53	309.014	299.492	128.107	464.324	332.909	292.474	3364.89	537.247	311.417	367.887	1075.88	108.631	191.266	962.16	371.257	2603.41	248.691	337.455
KNA58546	162.074	75.2565	138.521	126.831	95.2926	33.2991	69.7332	81.7025	41.8104	84.0005	167.863	105.516	36.5552	57.8201	46.0993	42.0962	55.5538	178.254	103.5	49.1401	107.853	54.2682	92.9745	223.908	97.9694	71.7129	78.5807	48.3224	119.423	149.496	56.3788	69.4319	93.758	62.3973	30.0853	129.686	142.956	40.2231	79.7941	92.3156	29.5583	96.2796	34.1503	51.5247	71.5974	75.914	69.8309	169.105	53.4868
KNA58547	13.0495	3.20869	13.4118	16.5335	6.67938	7.2106	3.70022	9.76212	9.78413	8.1216	17.3476	13.8587	7.41135	9.79528	4.32181	7.53916	6.23526	8.84158	11.8506	5.75949	7.01733	7.88283	10.5729	5.06416	59.3311	10.5063	4.75244	7.03724	7.82382	94.8519	7.97647	3.5437	5.10221	12.6815	5.36022	9.84624	112.114	4.84725	9.30046	6.37074	20.0442	10.4041	6.45229	7.46616	8.50979	10.7749	9.75682	7.26566	23.1376
KNA58548	87.2246	18.0464	70.5206	65.7937	33.5852	121.447	20.9014	103.71	163.707	24.949	94.8138	76.9661	79.1695	268.389	29.3562	163.551	152.511	32.6669	51.618	28.2283	28.9569	26.3899	131.425	19.2613	57.2205	126.041	17.9906	132.181	25.4365	53.573	138.523	20.9252	27.0873	178.755	99.1799	26.4181	53.0066	88.6083	88.087	25.6825	58.699	46.709	92.1457	23.1726	249.608	262.732	120.486	41.7715	81.0105
KNA58549	81.4812	68.4099	101.545	84.9549	28.7673	117.547	60.382	69.6016	80.2695	24.9296	131.216	78.7257	89.4755	77.6847	20.9102	57.2009	35.2448	131.745	56.8132	20.1316	21.9372	27.3318	55.3479	49.2137	28.9901	104.242	69.0681	62.459	26.3172	27.6425	64.9989	41.4327	40.3038	133.306	49.2327	27.5074	35.8897	49.4957	59.1828	21.0225	32.3095	33.215	77.999	38.6197	108.545	162.223	76.8457	49.8361	97.5984
KNA58550	64.707	124.013	64.8426	61.2197	44.4011	48.0532	95.6055	65.7386	54.7538	110.342	88.6311	40.1669	47.3144	56.0344	23.0189	42.7003	60.6618	87.8443	47.9336	22.7224	50.7555	42.2509	49.0023	89.0217	45.5143	57.5134	75.2762	51.1598	58.0177	58.8529	56.3548	68.5968	83.2099	65.269	41.4524	67.3168	57.8893	49.7312	63.0211	179.451	75.518	127.381	45.634	55.3959	74.0174	103.12	60.7885	83.3279	110.3
KNA58551	40.0304	71.8346	41.5585	33.9308	39.7268	24.0988	64.2142	34.7731	18.0228	90.323	49.422	36.021	18.6978	21.3484	9.65068	14.1717	39.812	85.8496	43.2841	10.1942	41.1059	34.5084	47.5221	92.226	39.8805	19.0441	76.4482	22.5521	50.1264	52.3265	21.6961	66.8218	107.618	23.4989	15.1883	52.6892	52.2988	19.8753	38.6996	202.138	18.4383	147.431	18.9166	44.1255	25.4983	36.2626	19.8072	93.2995	68.9787
KNA58552	50.4637	107.876	62.6803	50.462	35.5417	26.9361	104.778	16.1157	24.507	81.2458	66.413	36.8925	24.5752	36.2767	16.0807	26.4999	59.6941	101.146	44.4847	14.0341	27.1938	58.3773	52.5089	118.958	28.6531	37.1744	92.6457	26.961	43.2966	37.1035	24.0296	90.0535	132.432	42.0402	18.8627	49.0552	40.8586	25.9273	22.3972	168.857	10.4593	202.869	24.4048	58.7733	45.6628	61.6083	40.2184	119.413	52.8285
KNA58553	42.4712	46.607	44.254	38.7502	34.4319	27.6185	42.1578	22.602	21.6598	85.686	53.0073	33.4791	21.9911	17.5021	22.9568	14.4185	54.1157	51.4335	40.3661	24.7778	33.1424	46.5466	37.6225	79.1257	30.785	22.0536	70.5617	33.1974	40.9346	36.3598	28.4632	68.2799	51.6089	20.8071	21.3739	40.3407	38.9389	28.9454	24.2155	194.303	11.3637	78.9004	25.3833	49.06	23.5781	29.6353	26.2947	66.0675	60.5854
KNA58554	0	0	0	0	0	0	0	0	0	0	0	0	0	0	0	0	0	0	0	0	0	0	0	0	0	0	0	0	0	0	0	0	0	0	0	0	0	0	0	0	0	0	0	0	0	0	0	0	0
KNA58555	0	0	0	0	0	0	0	0	0	0	0	0	0	0	0	0	0	0	0	0	0	0	0	0	0	0	0	0	0	0	0	0	0	0	0	0	0	0	0	0	0	0	0	0	0	0	0	0	0
KNA58556	0	0	0	0	0	0	0	0	0	0	0	0	0	0	0	0	0	0	0	0	0	0	0	0	0	0	0	0	0	0	0	0	0	0	0	0	0	0	0	0	0	0	0	0	0	0	0	0	0
KNA58557	20.2478	8.50761	15.1321	9.74821	18.5532	4.18041	7.14791	14.2044	7.51939	6.15253	21.5402	6.28441	6.15622	7.0494	3.94091	2.03975	5.06092	14.9566	10.4567	4.51356	15.5813	4.02849	6.89709	14.4953	18.211	5.65897	12.1161	7.77448	16.6134	19.4203	7.90184	14.5412	6.6115	7.2264	1.80473	14.7339	19.0945	2.59437	9.81347	15.7078	39.1859	6.70489	6.00976	5.43846	6.14972	4.86969	4.61955	21.2985	9.95902
KNA58558	4.9102	6.20347	7.00224	4.87127	8.81593	4.43163	5.61294	3.85082	3.00505	3.17055	9.09798	2.17715	3.77069	4.26095	4.82048	4.0844	8.37404	2.68087	6.00817	4.6519	2.69897	8.51327	5.7654	5.45593	4.44983	3.87036	4.21346	3.13969	11.1065	7.37414	1.64249	3.11416	2.77058	3.00419	2.52434	11.7958	5.99762	2.1156	4.14943	2.14515	15.8663	10.4764	3.30344	4.74035	2.74759	3.14111	4.62511	5.42616	2.34612
KNA58559	17.507	39.5467	18.1136	15.9014	34.2377	11.9199	48.3516	20.1264	9.12216	72.5564	22.2458	23.07	10.1987	9.39986	10.4	7.66527	18.113	19.6123	19.2261	11.121	34.5727	16.8477	32.7407	67.1792	30.8926	12.4222	52.1925	9.02427	37.5728	35.5559	6.87159	40.4511	69.7906	14.1994	8.4776	39.8018	36.0001	6.53121	22.6036	56.0309	16.1686	58.9264	9.17842	20.0815	10.0032	13.2677	9.40118	37.5793	37.5378
KNA58560	57.5083	7.2676	62.0396	64.7768	7.98371	171.214	7.34511	29.3321	225.648	6.92602	106.094	40.0703	162.21	38.0629	106.144	141.777	54.4942	18.0452	203.367	103.701	5.74314	98.5284	46.7602	5.68806	8.21912	197.792	2.69187	164.156	10.3772	20.9885	165.045	2.20667	3.60064	245.05	193.616	10.4663	27.2926	153.698	28.1487	6.52097	304.933	6.79991	153.195	59.5282	46.6164	63.4555	180.361	5.6865	188.67
KNA58561	19.8984	8.00738	19.7836	19.093	11.6171	34.4854	6.74735	26.5665	27.5467	41.6433	26.2799	14.2021	29.9777	24.8649	11.7909	18.5506	13.7157	60.241	17.1408	11.9403	12.8223	14.8646	24.8579	77.6123	11.58	34.7526	61.459	20.3074	12.2849	12.8133	20.6711	56.748	26.1687	43.7045	17.0971	11.7635	11.2373	15.9429	27.1782	16.5803	32.5699	17.0492	27.0416	12.982	28.5244	55.4867	24.3533	62.0983	12.722
KNA58562	14.6501	11.39	16.5507	15.2755	39.9048	12.1729	14.0729	37.5809	5.52783	31.2748	29.3841	23.1991	11.1266	6.51948	8.97949	4.40343	18.2698	17.3848	29.1938	8.87528	36.0069	9.51766	25.244	22.2699	38.2248	8.33995	25.3743	8.36394	39.224	35.9209	6.30071	22.9733	32.4908	4.16154	6.11593	41.1466	39.2402	6.31213	42.3203	38.0589	12.9106	31.4635	10.9625	12.5597	7.98481	8.26584	4.32925	19.7038	50.9992
KNA58563	1378.2	58.1439	1007.11	1597.81	178.717	3963.6	62.2314	163.819	5430.89	124.174	3111.96	865.469	4277.47	1203.1	3348.76	2868.01	804.172	321.55	1832.47	3795.65	144.904	379.427	407.127	83.587	179.863	906.336	138.182	6285.35	138.954	151.28	7226.64	108.088	116.33	980.899	6328.71	105.318	219.237	7266.14	179.441	85.7652	444.867	182.271	2380.04	403.926	761.825	255.849	3665.17	114.307	401.999
KNA58564	36.0192	8.46685	25.1369	30.902	49.4987	28.7745	7.88007	21.1277	50.4213	7.33768	51.9719	41.4427	23.7464	17.4468	27.6838	41.7028	13.714	10.4699	91.0768	27.9403	51.0635	19.4602	14.7076	5.64492	45.9465	26.001	6.80233	74.0251	60.2823	59.9057	70.0858	4.92028	8.05837	30.4179	62.3419	68.6408	65.1513	83.9834	17.4914	27.8482	19.1944	10.864	27.8505	20.533	24.9295	18.4109	66.8475	5.70813	30.5419
KNA58565	20.9731	0.760943	35.8454	22.7835	1403.24	51.6599	1.20109	10.058	20.9332	2.1668	28.7349	23.1306	43.5643	17.1826	14.1994	30.3148	17.4841	10.7638	65.1795	16.0283	1242.1	17.804	59.7852	1.48415	1294.86	45.8171	1.66618	21.9041	1462.99	1482.15	22.0447	1.38473	1.74633	41.0692	20.2594	1558.53	1518.67	20.312	10.6342	7.18889	73.1714	3.29301	45.8814	15.5013	18.9197	56.677	39.3352	5.2394	78.3312
KNA58566	186.487	68.5416	194.542	202.546	60.8212	78.7667	94.576	141.963	92.9659	149.837	293.276	188.867	86.8931	146.433	67.427	97.5599	81.0093	537.366	192.786	64.1604	63.0362	46.3669	73.2991	142.988	94.6058	119.977	146.469	183.695	72.0869	136.534	200.358	116.319	164.151	114.098	73.1901	73.5358	144.762	198.746	131.082	162.563	44.0298	164.304	67.673	59.1177	208.35	230.161	348.937	246.629	258.153
KNA58567	165.257	31.7347	155.374	158.039	46.3831	60.6159	29.0822	104.842	48.3389	99.9785	207.242	197.774	62.7934	77.4506	67.4502	33.6559	40.9694	319.453	285.645	64.8824	46.4003	19.55	34.4854	80.1058	95.4141	55.2206	107.314	140.496	64.5452	137.986	127.243	80.0783	114.748	61.6369	47.9381	57.5542	133.661	129.719	86.1824	157.647	52.0437	99.547	62.1008	17.9469	114.512	120.583	153.985	154.952	268.893
KNA58568	18.3886	62.0688	32.8279	32.8969	19.2101	6.20727	48.6691	20.7718	6.79697	56.0592	37.0061	6.36231	6.48184	15.4004	8.90025	3.51056	5.85561	33.082	2.84022	3.42714	19.2542	2.39908	5.63112	39.9426	20.3981	7.57723	51.4017	8.32062	19.3195	17.0741	8.94095	45.1939	57.6668	9.03739	3.88259	21.4425	20.1044	6.06124	20.125	41.4848	17.3564	38.7886	7.70673	2.86306	19.5366	25.5894	8.57417	68.2006	30.2474
KNA58569	69.798	35.4688	66.3938	60.9019	77.2576	32.6642	39.8796	67.3379	38.4908	54.3	88.6393	48.0253	29.9047	63.5253	44.0918	37.5884	56.3216	47.9797	57.0828	35.0549	81.0532	47.6843	49.4825	59.56	84.6708	48.4619	51.735	30.8963	85.9137	91.4718	25.7624	61.3857	47.9374	48.7711	23.5733	86.3114	85.0245	21.8402	77.6383	67.3467	51.8761	56.6148	31.824	54.6792	63.7828	63.1984	47.0764	54.66	80.1601
KNA58570	1701.13	102.96	1424.44	2135.04	371.679	779.755	118.947	497.82	956.125	63.6773	788.908	1350.58	782.427	485.119	4829.67	576.329	366.656	422.889	1067.28	4328.87	369.957	448.824	653.964	128.216	378.965	551.684	94.7461	869.779	295.095	356.151	804.995	69.11	112.73	572.669	827.305	311.339	346.939	900.548	525.199	146.079	1871.52	154.839	858.356	366.24	338.726	289.602	565.237	199.795	590.956
KNA58571	129.493	23.6533	121.937	130.078	30.9463	46.2297	24.2431	37.6464	44.1074	47.42	110.412	79.4752	40.3102	32.4933	32.2558	26.1556	37.6094	149.296	101.034	31.6067	35.7587	22.2404	45.647	36.2171	35.0965	31.9743	43.6972	27.9985	31.3607	37.3678	34.874	29.2412	38.0187	33.6326	38.0365	34.4197	41.1204	28.095	36.5224	37.8866	40.0914	39.8709	54.9824	26.8265	29.9693	32.7719	23.6945	61.177	86.9473
KNA58572	102.155	48.9472	89.9816	86.3439	18.7981	38.0294	46.2911	76.4785	34.2507	79.602	117.325	81.971	37.9932	34.591	20.3305	31.629	51.103	211.376	80.7756	18.0804	21.4961	28.937	64.3416	46.4327	20.8034	42.2473	64.0569	24.5413	27.3278	32.194	22.7939	39.8533	55.2525	47.2114	27.9847	29.451	36.8132	21.894	72.8665	33.7115	96.3662	65.1923	30.4418	28.2507	51.2147	56.903	30.8616	90.4508	153.656
KNA58573	243.706	53.2635	205.884	238.99	76.3456	75.7833	69.4307	39.1532	67.2407	102.493	310.466	254.291	95.1373	67.9254	142.013	49.1501	63.9104	658.071	190.888	115.443	77.1135	7.65596	25.4576	90.2291	82.6724	62.4172	117.588	50.8331	71.3236	88.7477	67.8897	122.924	73.9393	61.5143	57.3956	69.4193	100.075	47.2821	33.8729	43.2095	49.4534	42.1819	72.2712	12.5921	62.8022	65.5536	51.8219	188.617	158.195
KNA58574	13.5057	49.5581	12.3492	11.5716	39.1932	9.57644	44.6924	116.444	10.4275	42.2824	15.3265	33.6618	8.1231	8.0956	3.22918	6.37815	41.0742	27.2051	18.4037	4.65283	35.1162	18.484	56.6499	26.4023	36.9467	9.40901	23.5129	9.61724	43.5093	42.1464	7.42692	20.5805	51.3347	9.0561	5.73628	41.1355	53.9769	5.89745	146.297	35.7486	21.0391	112.422	7.77841	28.3303	12.2417	11.3945	10.0004	32.9335	21.217
KNA58575	0	1.27551	5.10454	0	5.97412	13.1617	0	2.1296	2.53653	0	4.11016	27.9332	6.97768	1.7522	0	0	6.82884	4.60661	55.4054	0	4.32853	11.1913	0	1.02942	320.228	0	1.08991	0	6.36155	497.193	0	0	0	0	0	10.8723	577.129	3.76994	2.37669	2.15021	23.1326	0	7.56852	6.16414	0	2.19027	0	0	56.4395
KNA58576	8.43455	2.28173	6.37858	8.14748	2.93369	5.33221	2.22884	5.93851	5.0714	2.67535	11.0289	7.624	3.42651	6.86822	2.18444	4.00399	16.9467	4.32233	9.50582	1.12152	2.84679	12.0708	16.7508	1.19157	71.7269	4.62664	1.08955	4.30514	5.41112	130.543	3.81138	0.960146	2.81175	6.44306	3.30722	4.3475	161.252	3.22323	6.12736	2.20607	18.5609	3.43405	4.08168	9.45938	8.21998	9.3344	4.01751	1.6947	19.3019
KNA58577	11.7612	3.05424	12.223	11.4442	2.37279	9.98263	3.15473	5.90456	8.07903	2.6632	18.1063	7.76081	7.32819	6.48427	4.65834	4.54709	35.5725	4.83801	10.5154	4.19242	2.90116	19.9766	22.2467	1.92245	24.4872	7.21039	1.948	8.65357	3.30411	39.9577	7.14262	1.3315	2.82059	7.19908	6.15195	2.71552	57.664	6.78123	6.34459	6.10952	16.6971	4.10171	7.28391	21.1869	7.43519	9.58596	5.98223	2.73213	42.2467
KNA58578	59.1486	24.5235	49.0281	54.868	6.64985	47.3698	25.7423	53.4076	26.951	6.86059	78.9892	39.4548	42.522	23.9071	31.0026	19.9181	44.5326	101.75	46.9653	29.8984	6.67969	11.6644	20.4853	6.21541	7.49933	43.6191	6.32328	28.4845	7.51027	7.61192	29.8767	4.84335	7.06858	42.8634	20.6274	7.44463	8.47622	27.944	51.9485	8.59457	55.0096	5.14419	38.9319	10.7079	25.3692	66.0849	30.76	9.8925	66.6309
KNA58579	6.06725	1.3103	3.8673	3.00957	62.8541	2.77176	1.12193	3.22685	2.80116	4.66389	5.06675	1.88313	1.43361	3.33001	1.39718	2.27604	2.27992	6.1914	2.66025	1.73355	66.0324	4.59863	3.29214	5.57833	27.492	3.67535	16.5987	1.45483	59.9051	41.9019	1.80403	8.63331	7.61796	3.14498	1.14918	85.1632	27.6674	0.968198	3.35711	2.76109	20.1992	2.35667	1.84656	6.91276	3.13785	4.50005	2.87617	8.01092	2.4158
KNA58580	25.5898	77.8694	18.4469	17.0952	3.21467	8.59536	82.1781	68.678	8.37556	10.1273	20.6591	28.6953	9.47205	7.7143	4.9374	7.06844	21.8806	7.71812	26.8676	5.99574	3.81139	6.241	98.533	6.64716	4.16241	6.76872	9.19705	7.3896	5.67932	5.31301	7.48995	5.39141	7.31395	8.98565	8.75562	6.9407	4.32304	7.81474	70.0197	12.8588	13.1549	6.44883	7.63616	8.74461	7.93648	7.15186	7.57729	33.2545	11.7339
KNA58581	39.9127	59.5332	44.6719	41.576	88.8636	97.5429	66.7973	95.3676	127.39	44.0986	66.5926	44.5965	87.8375	109.55	83.7525	100.555	95.1166	67.6747	44.822	83.1888	69.96	62.2929	81.8467	62.8997	96.2282	115.277	84.555	94.9479	68.2114	57.0866	110.937	71.7108	69.3072	94.8069	93.9084	54.003	60.4793	78.4681	87.8823	54.4178	155.936	63.5844	96.6676	77.4344	118.122	117.08	112.835	75.3823	56.3638
KNA58582	67.4674	19.4925	71.064	73.6384	20.2281	23.8741	18.3096	74.5538	26.1108	47.7641	106.427	22.009	20.6729	27.7309	19.0871	22.0165	33.1349	27.9228	27.856	17.3993	24.1435	49.5317	35.0689	18.2059	19.5834	24.7859	16.9033	23.5953	23.2708	18.8253	20.6058	17.4219	17.6446	24.5797	20.0015	20.0172	17.4476	21.0278	69.301	37.7352	24.1272	19.2824	20.2497	49.0108	34.6061	32.3795	23.0184	16.2464	56.3068
KNA58583	70.6022	44.3005	84.493	94.453	31.6052	27.1963	49.0044	76.0243	28.5482	58.7618	113.479	55.4162	23.1098	21.4155	20.519	24.2246	64.8484	36.9272	58.99	23.897	32.8268	70.0629	46.6562	22.312	28.8812	32.5956	24.2459	28.3175	32.6294	36.2896	19.6876	25.0399	23.9699	27.4484	22.951	35.5627	37.5309	20.8835	79.8299	84.3228	33.0527	25.6831	20.7965	50.2255	34.7831	42.5617	32.9306	19.8251	114.14
KNA58584	103.981	44.0859	110.311	107.606	27.6741	25.3587	47.3925	78.4579	19.8127	70.6875	139.854	68.7509	18.6216	17.5071	22.9243	21.6324	74.9719	49.775	73.3042	22.7778	26.414	81.3682	65.247	35.3792	25.668	30.6952	32.8823	24.3087	30.642	33.3055	16.4318	26.9451	37.8729	28.029	20.3881	35.9508	36.3921	17.3	76.6548	61.0225	29.3618	39.2871	21.4916	65.735	23.9238	38.1368	26.5079	29.6832	79.5972
KNA58585	99.8451	22.7611	118.474	113.129	31.4871	28.2435	26.9122	68.9489	25.5921	44.0287	161.467	55.3407	22.9415	15.7657	30.1827	16.3195	56.6446	24.9733	58.4039	28.3544	31.4507	51.8222	34.2562	20.6562	32.3092	22.3296	19.9415	26.0654	33.8485	30.7119	22.6437	19.7064	27.3074	19.3477	23.0224	30.6165	35.2162	20.1537	76.0543	20.804	24.82	30.7024	25.2166	53.5289	19.3793	22.5108	19.2191	23.1034	84.2831
KNA58586	88.0383	25.8965	102.251	104.392	29.8835	27.5265	27.5962	77.2917	22.8215	38.4734	127.684	37.105	23.8481	16.6571	22.5535	18.2496	59.276	30.446	51.9345	22.073	32.1842	43.6193	48.3734	22.9623	28.889	18.9082	20.1301	22.2957	31.7496	30.2372	22.135	17.3806	28.6224	24.4687	22.4986	35.0674	33.7185	19.9032	81.3376	21.8278	28.6665	25.1433	24.4756	44.228	21.081	22.5319	21.5297	28.97	59.4022
KNA58587	71.7732	37.5228	69.9222	70.2893	24.1221	33.7564	39.5466	77.6221	26.7984	45.9144	110.431	39.3061	29.4876	23.9379	21.3321	24.3552	52.8246	40.9209	53.9284	19.5434	24.5212	40.6893	72.5769	20.3077	21.3992	26.1938	18.9796	21.1723	23.4461	24.2242	20.3128	15.3259	32.2222	29.949	19.7559	22.7751	26.4131	16.4811	72.5152	25.8112	26.5464	29.3339	23.368	45.2874	29.4068	30.6009	22.7312	22.5835	78.1335
KNA58588	20.2445	6.06696	23.5514	18.9338	13.0713	10.267	7.97582	18.5032	10.939	11.2868	29.1296	22.587	9.14553	16.8354	6.7189	8.73626	21.6543	19.4768	31.7008	6.75931	13.314	23.8477	23.323	8.61774	11.9533	13.9421	11.4051	10.046	17.7518	16.8375	8.00498	9.35009	15.4229	16.8695	6.01347	15.3075	16.0132	7.17271	17.334	17.7277	34.8431	22.7868	8.99994	22.1527	20.8961	24.4477	13.6055	13.1166	28.6352
KNA58589	205.661	26.1865	201.426	209.728	56.3797	47.0696	26.8859	72.5163	48.5761	31.2699	286.494	92.6891	41.3331	68.0784	49.9354	73.7912	235.925	49.4909	106.091	54.3108	55.1831	257.924	136.505	24.7703	58.4727	81.2647	49.3839	46.5476	59.685	63.8038	42.0385	41.1864	29.9574	67.6943	44.0983	58.9233	62.9061	43.0683	77.2577	25.039	142.987	51.7132	37.1753	274.876	81.9113	79.901	66.6232	54.6388	48.7992
KNA58590	710.105	51.1331	786.223	743.722	63.0246	59.2431	53.0694	62.906	53.5188	76.6329	1215.54	103.14	58.8894	108.446	74.5102	109.754	461.066	84.2363	149.091	57.468	54.7972	499.015	206.915	36.1999	43.7568	140.668	65.9224	66.4012	73.0774	57.7141	71.0179	50.6624	38.8522	120.011	53.9492	88.7004	87.9447	66.2857	45.1318	66.5394	170.828	88.1714	49.2377	455.205	122.557	161.745	130.933	65.9732	185.24
KNA58591	181.375	16.0873	202.253	188.236	67.0553	57.3176	19.6892	74.7505	35.01	35.437	290.74	151.226	44.2796	47.7434	50.0819	48.3692	310.659	57.918	173.123	58.3347	56.6537	338.226	139.774	24.6197	68.1491	56.0078	57.5794	46.6825	88.0565	84.7177	35.7832	36.9128	43.7248	47.2953	45.1286	94.9539	91.2739	43.2869	73.526	24.8169	67.435	67.8178	52.0065	330.538	57.9126	58.6374	52.9554	58.6307	149.979
KNA58592	33.7171	8.93657	33.5386	39.9659	6.44899	47.1321	9.11008	12.9312	33.5687	14.7027	38.716	35.3362	45.9182	17.4598	9.98603	32.276	28.069	23.8119	132.471	7.85448	7.61544	22.0243	15.0506	6.28281	6.89466	84.1329	12.5913	19.4035	8.51799	11.2734	18.5926	8.91255	17.7628	97.8939	20.7677	9.27639	13.7031	17.198	11.6193	10.512	37.4571	115.826	39.2991	22.5216	23.3265	48.7651	28.9854	11.0152	52.7242
KNA58593	25.2247	7.62666	36.0447	37.0207	5.44322	47.9684	8.82008	5.82105	34.8835	7.65267	52.2532	22.5678	51.5893	14.0691	10.517	35.053	19.1197	16.4392	104.324	11.8351	8.011	18.2267	13.3431	4.89487	7.55478	61.2687	8.9685	21.1473	7.18491	9.89584	15.6256	5.19596	14.0194	83.339	24.9958	7.42961	13.4884	18.5164	5.95509	11.265	27.9928	113.674	43.4767	17.2001	17.2231	40.4115	26.0896	9.10674	29.9973
KNA58594	27.9543	9.25022	39.7218	47.2225	7.81454	100.534	9.78898	9.66451	72.6789	8.33836	64.2238	25.8193	82.8904	36.7187	16.6377	49.8196	27.8915	21.8894	86.2571	20.0426	7.26047	34.7151	16.9044	6.21061	8.66255	93.913	11.609	44.6012	8.88741	10.674	33.7927	8.48675	13.4753	72.2764	56.9763	8.39759	13.5663	34.2342	9.53811	12.8577	29.2298	97.8017	77.7699	24.6464	37.1969	56.1115	44.9869	15.1052	42.0192
KNA58595	29.5234	6.30605	33.7065	42.3279	15.3748	50.0958	7.80002	21.6342	41.9162	15.2508	54.9766	13.7155	39.223	29.9045	20.9433	29.8799	23.4326	29.0146	38.3393	26.9478	14.6576	24.4055	23.1985	7.39009	16.3587	50.7964	13.2128	26.9975	13.356	18.3075	23.7868	11.5785	6.5066	33.854	29.2945	15.463	18.2403	20.1704	22.3738	19.0768	32.1167	34.5748	47.7982	23.9349	43.2728	44.9461	35.4608	25.029	59.8841
KNA58596	100.308	39.5554	116.256	119.868	71.3886	50.6594	42.5417	78.7383	34.8208	49.0047	129.343	96.5039	45.9172	79.8126	39.0073	46.8001	145.051	255.081	103.113	43.6607	72.8331	173.646	206.553	68.4776	71.1495	55.0937	69.3949	37.7987	86.387	96.2425	33.234	46.0092	35.421	72.3347	28.1921	98.8761	98.7817	31.4459	67.1176	38.176	153.638	65.4267	47.447	129.857	75.5226	102.687	39.5138	290.819	244.488
KNA58597	110.705	27.9222	79.8547	80.6707	28.13	82.958	27.1751	61.9683	60.9753	34.9539	100.968	35.4057	54.0385	150.499	46.1238	64.974	89.5534	63.6139	49.3014	37.9319	21.8118	71.3703	82.9791	30.6562	28.0406	64.4512	36.3291	64.8203	32.5819	36.5362	49.1423	30.7449	17.9065	87.4371	41.8044	32.827	37.743	40.1351	61.4033	36.7682	75.9597	27.9459	50.8381	73.2408	159.007	148.184	65.7508	55.5731	85.8648
KNA58598	7.81623	7.98309	10.1496	8.76294	86.9747	28.3112	6.1617	6.64027	17.5376	9.02714	12.3979	8.20489	24.8051	31.7913	9.44562	18.9361	54.5695	23.6968	9.74286	8.34825	85.186	77.9834	97.6703	17.1423	96.1288	19.2065	14.9974	20.1473	75.223	49.026	16.5661	15.3646	9.03577	20.1396	15.3099	77.1367	51.5085	11.2013	8.21625	17.4415	29.0086	5.8989	25.4804	58.7287	32.7657	46.9648	15.9713	14.6577	14.4527
KNA58599	19.3486	23.4001	21.8509	16.9202	22.9347	24.6828	19.3615	32.8831	29.4719	15.9177	31.2089	23.4875	20.5054	39.1103	23.2006	34.8541	62.0601	19.1716	13.0126	25.1652	12.9042	46.6515	42.5151	12.9051	21.2613	31.8956	13.9411	22.1321	21.6125	15.0055	22.2613	12.4811	19.5225	28.9519	18.0251	19.7245	19.9748	18.5394	32.2172	27.6131	23.577	19.759	19.4776	41.7789	37.5624	36.8336	23.9403	13.3618	22.0507
KNA58600	30.5981	13.7985	32.0033	29.6695	11.7507	16.1801	11.3104	24.609	15.1234	17.4133	34.106	15.4526	12.152	16.4784	8.79989	13.8553	26.7238	23.9735	17.0279	7.64293	10.6424	29.8543	26.738	11.0098	14.8468	13.5656	8.70906	9.28516	11.2093	17.2089	9.31005	8.3241	6.86489	17.2753	8.38216	13.0984	10.6422	7.64692	30.6783	12.6879	22.0392	10.1686	11.9792	32.8369	19.4522	22.079	11.1749	15.3523	30.0659
KNA58601	38.6769	11.1948	46.3706	46.481	11.1323	11.4781	10.2866	16.548	10.4931	8.52768	59.5102	12.6875	9.8818	12.6359	9.28388	7.10835	13.1068	22.8336	21.5465	9.93016	15.4865	18.7687	16.7992	9.6104	19.7429	10.5063	6.03195	6.91995	8.53507	17.0005	8.34462	5.36924	7.92186	13.0181	9.52929	12.0343	11.0232	8.0085	19.2652	8.17378	8.40565	14.5224	9.94287	16.9999	9.6295	15.795	8.61852	9.98238	24.1893
KNA58602	21.7106	5.22049	24.6388	22.213	8.3224	14.1379	4.5723	11.4377	12.8786	7.02502	27.1501	8.08009	11.8091	11.8921	6.82384	10.8798	12.4614	10.0768	16.9733	7.54639	10.6148	11.8667	10.851	3.87552	16.1166	11.2555	3.23742	9.38424	8.31282	12.1292	7.96095	2.72022	2.28132	15.3236	8.72101	7.66061	8.22257	7.42199	11.9029	4.12178	28.5635	3.86134	9.70484	12.9516	12.4871	15.773	9.09251	5.26973	29.2405
KNA58603	66.5778	25.0751	81.0464	78.7724	33.6022	72.1612	24.0727	47.2151	76.0448	38.4776	109.026	33.0817	69.3489	62.0513	26.3467	59.916	64.0162	62.3864	59.854	30.2646	44.7336	56.041	56.288	22.1486	58.5567	74.5716	22.1704	45.9431	24.8386	46.13	54.7221	17.5442	20.1658	96.7454	46.0194	26.4204	19.8944	40.5048	48.6701	24.247	111.164	38.7119	63.597	50.7162	68.58	98.0773	50.0768	40.3317	156.157
KNA58604	457.957	234.027	572.318	607.934	224.326	924.985	274.984	2359.73	566.103	739.841	968.654	424.013	867.042	446.338	690.266	307.39	411.863	528.52	1173.7	704.868	144.127	333.18	314.819	365.108	212.914	525.554	481.298	580.864	189.707	259.619	519.895	511.078	429.621	373.435	643.612	172.663	293.036	488.74	2114.93	742.819	318.385	2514.61	1082.36	433.119	443.84	836.66	352.78	673.535	2499.71
KNA58605	168.366	26.7495	196.584	225.545	75.1724	367.362	26.2481	155.096	516.478	22.1585	278.965	90.5337	330.803	169.034	147.392	232.875	354.993	62.0635	177.277	146.301	67.6699	442.942	248.4	20.0186	93.4969	278.758	14.9611	455.999	55.7907	75.4645	392.562	24.171	15.1111	345.993	443.61	55.5518	85.2737	360.81	177.623	42.6339	467.489	16.7556	296.527	427.774	198.571	169.537	253.443	31.0275	129.123
KNA58606	214.624	28.4888	486.925	405.072	59.3039	553.646	29.5676	194.225	516.97	60.8418	736.327	68.2388	547.635	92.948	794.084	258.188	2069.67	42.8709	118.818	872.848	52.3679	1447.69	545.638	15.3283	57.9004	269.576	18.2576	613.097	27.6281	33.6923	455.565	25.0276	8.94094	242.875	741.635	30.3546	53.7098	526.268	185.795	26.0139	1205.57	25.2587	552.919	1898.81	91.3376	108.033	269.357	25.2427	262.624
KNA58607	33.1893	6.58759	39.8396	28.4179	4.19437	31.1399	5.76756	15.1155	30.0065	3.9822	57.2199	9.67148	22.2131	17.6947	5.78306	20.0118	19.9003	20.3359	15.4996	8.5079	3.87163	16.5971	9.94385	4.12855	6.1773	22.1382	5.4089	19.7951	4.89466	5.64071	20.0778	3.21461	2.1483	27.4554	16.9683	5.14467	5.62002	16.153	17.2123	5.21137	33.3723	3.50534	24.7309	13.9319	22.3075	42.4044	16.0725	5.05437	32.569
KNA58608	38.5801	11.7252	47.3788	36.783	4.47005	35.6407	10.141	15.1756	38.4104	3.10584	74.4679	17.2928	29.7511	26.908	9.58995	34.0481	38.1191	22.9789	23.861	12.0253	3.62433	37.1633	19.0932	6.05195	5.47672	37.7821	7.49491	20.5575	7.10214	5.84772	24.0899	3.9697	3.03802	39.7697	22.6242	5.88824	5.82626	18.6039	13.5492	6.0524	69.6468	5.38786	24.5398	33.457	35.683	45.9655	21.817	5.7181	38.8785
KNA58609	26.4924	14.5327	33.4108	23.6734	4.7585	31.0861	10.5902	16.1514	35.0495	8.05003	45.4066	15.1151	27.0644	23.0588	8.42863	29.5573	41.7014	22.8664	21.9406	9.59659	4.34718	34.6486	28.7465	7.84303	4.43597	31.0501	10.4553	17.874	5.28741	7.35545	18.017	5.02257	2.74489	45.1203	20.7354	5.19602	5.49635	17.1684	14.0747	10.9463	34.4479	2.7303	20.9686	30.0284	28.1623	35.9538	20.5505	8.84548	27.364
KNA58610	11.4786	64.6337	13.6171	12.8968	88.0809	15.2093	43.4514	16.7027	14.6557	43.2208	21.4236	6.00934	13.2671	10.0378	5.42073	7.95792	12.0327	8.04151	10.0094	4.80413	57.0432	7.59428	11.3152	37.3321	32.5281	13.1417	34.4611	11.7096	90.6129	62.1896	9.93072	42.1754	36.9671	14.0176	9.79665	92.437	57.7045	9.91783	19.9263	17.023	30.7126	6.86377	11.4442	10.3057	15.0693	18.0402	9.61933	8.3639	17.577
KNA58611	22.7082	10.0002	25.0874	24.1606	12.9717	19.7139	9.50104	25.9999	16.1271	18.1338	35.1101	14.8452	20.2313	20.2304	17.5347	12.0989	26.814	11.4399	17.477	18.569	10.8056	20.4293	21.2299	12.4475	12.2766	16.2083	10.4156	17.5949	14.8055	12.6151	15.0698	10.2276	13.7249	20.2809	10.8046	14.4188	12.3812	13.6021	26.9771	13.0838	29.7761	14.166	19.9271	21.0783	20.7037	21.6146	14.6367	12.8723	40.3602
KNA58612	80.3916	29.5965	100.935	85.6342	12.0541	318.443	29.8269	32.7044	256.639	135.005	89.1512	9.5501	204.093	202.581	8.0241	99.775	21.6886	45.579	14.6356	8.20367	11.3539	10.889	16.3952	119.455	10.2971	216.122	80.7322	45.7666	13.2637	11.2007	40.1088	73.3617	87.8779	158.288	89.9031	13.5524	11.3753	15.6782	31.0641	286.005	19.9666	221.545	101.511	12.3914	430.006	680.579	337.418	60.4803	2466.95
KNA58613	25.9898	16.512	28.6907	31.0744	10.1651	28.9379	14.0762	26.5973	39.696	11.7981	41.1061	10.3085	26.6484	16.8931	10.9734	31.4764	40.504	6.19196	24.2654	12.5636	8.45023	52.6137	27.0361	9.61171	12.7813	26.2661	8.72894	20.3618	10.4002	12.8415	17.7915	9.56725	6.62978	27.8192	31.6583	9.84706	14.2374	17.6453	25.557	51.7828	33.3147	15.6351	27.0377	40.622	19.9837	20.0125	19.1308	9.14183	128.094
KNA58614	54.7961	19.0555	67.444	75.1801	13.2223	48.4625	18.8892	30.3513	58.1817	17.7825	83.5605	20.6079	37.4777	26.7647	21.6044	51.3952	104.615	10.9423	47.7826	24.7803	10.4874	117.579	58.3499	14.447	15.4023	51.5181	16.3376	34.1584	15.5731	21.246	29.1508	15.1863	13.0682	55.0347	54.5196	15.4589	18.386	29.172	29.6886	150.954	44.7989	24.3578	41.3386	88.1965	32.9459	35.6229	35.9217	14.1745	239.737
KNA58615	35.7028	29.8287	48.6001	47.9849	8.86202	30.383	26.217	16.8021	39.3959	15.8413	69.3385	10.4622	26.6809	15.3779	9.44253	29.1372	69.3355	8.84809	22.3801	11.6528	7.36747	72.8995	40.3138	9.34477	8.66242	27.0546	9.62333	21.9471	10.1135	11.126	20.2383	11.0517	14.6064	26.1965	36.5318	10.2551	11.8526	19.0162	16.729	80.6684	20.712	21.4941	25.8985	47.4317	23.7222	26.4455	23.2599	8.75653	125.417
KNA58616	10.7147	3.02788	10.1964	12.633	2.65187	12.8939	3.0199	8.01464	15.8318	4.28994	16.8011	4.12414	10.8542	11.2611	6.86344	12.3819	21.957	4.37419	7.19692	7.24051	2.48113	20.9941	11.8266	2.65827	3.34797	12.379	1.70383	16.2535	3.48685	4.0805	14.7942	1.75727	2.43362	14.9476	11.7448	2.82016	4.20476	13.2276	8.4767	11.0303	22.7691	3.54701	10.7581	17.1787	12.8263	12.4532	21.9453	2.39496	18.5176
KNA58617	0	0	0	0	0	0	0.0536531	0	0.0514021	0	0	0	0	0	0	0.0390421	0	0.0311172	0	0	0	0	0	0.0417218	0	0	0.0220867	0	0	0	0	0.038927	0.0486724	0	0	0	0	0	0	0	0	0	0	0	0.0405895	0	0	0.0229026	0
KNA58618	21.7366	6.57845	14.0126	13.7994	2.49987	4.26004	7.38818	8.88983	4.79553	13.6235	22.4726	5.28101	3.51784	5.56532	1.55904	4.05036	15.0106	10.5904	6.52175	1.71945	3.07699	15.64	13.1585	10.1825	3.43186	5.2678	8.15983	4.12523	4.29767	4.01548	4.08373	6.53701	9.00908	6.98349	3.31941	3.45325	4.10986	2.965	8.62723	4.03264	32.3634	8.50329	3.00488	13.9846	5.2106	5.86351	4.59756	9.55526	11.9508
KNA58619	44.0705	30.8889	21.8147	15.8986	2.83677	89.9965	64.1172	9.10103	97.5609	10.3479	40.9854	44.7657	56.3262	132.291	36.7099	82.3351	434.512	59.0603	54.9055	40.487	6.16613	975.668	299.358	21.9966	10.4269	76.1421	23.2891	98.6289	12.083	17.1909	112.574	19.1549	3.42148	120.11	103.202	15.488	17.1279	88.6115	0	3.06304	82.3829	11.0467	59.2987	582.473	111.278	102.964	70.4441	61.1786	0
KNA58620	126.12	15.7014	120.865	161.394	20.5115	66.6267	17.3769	96.4348	98.1345	7.29961	235.684	112.499	62.0839	162.542	91.1754	139.878	77.0576	159.224	85.9357	75.8635	12.9132	18.4154	43.6866	11.9609	22.6406	97.4618	13.3483	66.2807	18.1126	23.1926	69.4858	11.582	13.6519	107.802	68.5186	16.3883	27.0343	59.1937	91.2043	16.8808	74.0962	21.9979	63.1025	24.132	163.286	116.24	99.6597	28.1796	79.1658
KNA58621	43.9033	8.93833	42.8451	47.9326	3.90529	93.4032	8.65373	20.2693	122.569	3.98875	60.131	16.2514	65.6221	45.3126	14.0007	63.3741	7.08291	42.0383	32.3763	15.7922	4.5839	5.32586	10.2754	16.6349	5.02401	75.2015	13.3945	272.271	5.54474	6.81586	308.577	10.0959	8.91805	91.127	64.0172	4.32121	7.10524	231.507	19.3274	37.6137	29.0339	12.9772	63.3781	5.90994	57.1919	62.8838	654.507	13.2096	36.8946
KNA58622	55.3093	3.15888	72.4407	106.423	5.12646	163.709	3.04124	13.4629	178.662	4.85255	124.493	57.6299	150.79	80.5654	16.655	156.263	20.213	14.0106	315.29	19.9122	5.00734	20.3129	24.0704	3.23711	6.79774	237.19	3.00112	54.3188	7.46283	11.5615	64.5579	2.94202	1.87841	345.766	111.338	6.94411	17.9055	51.2281	17.0386	2.34727	73.3082	2.44274	136.603	15.2659	87.4285	120.621	92.823	5.43218	173.188
KNA58623	54.6473	3.60929	44.0551	46.582	20.2859	11.4214	3.99569	43.7897	15.3122	10.2775	33.7284	25.3594	10.5305	9.75111	6.48184	4.90653	765.641	213.489	31.1289	5.69666	17.3519	1001.97	696.926	192.837	26.4077	10.0833	168.495	10.6864	20.8014	25.9526	14.0796	192.421	9.62829	8.71032	7.43631	19.8949	29.9401	8.88981	38.7827	15.6167	26.1833	38.6445	8.74511	959.15	12.8469	15.4945	9.46589	168.323	53.2355
KNA58624	0	0	0	0	0	0	0	0	0	0	0	0	0	0	0	0	0	0	0	0	0	0	0	0	0	0	0	0	0	0	0	0	0	0	0	0	0	0	0	0	0	0	0	0	0	0	0	0	0
KNA58239	0	0	0	0	0	0	0	0	0	0	0	0	0	0	0	0	0	0	0	0	0	0	0	0	0	0	0	0	0	0	0	0	0	0	0	0	0	0	0	0	0	0	0	0	0	0	0	0	0
KNA58240	54.8088	11.623	73.6868	79.9251	20.3921	250.795	6.80788	31.9908	361.013	12.7799	108.004	24.7294	203.761	89.8726	55.0252	136.885	238.538	136.115	53.3567	62.503	12.3993	382.777	350.471	123.758	30.2124	144.206	106.987	153.042	19.9927	31.1392	193.496	107.452	9.85977	203.581	161.772	17.3624	29.5062	94.3016	41.0634	15.1317	86.0918	27.1694	240.277	384.294	105.084	83.2929	127.614	111.857	207.927
KNA58241	3102.15	5371.59	1747.69	1337.04	11941.9	769.829	5694.32	2805.36	753.322	7341.09	2336.74	4415.1	682.469	652.753	2034.02	252.359	1060.54	3576.11	3361.57	1598.78	11679.2	1082.01	1266.61	9780.9	11103.4	394.117	7231.09	784.999	9058.79	8990.52	575.07	9283.27	9936.99	348.222	631.435	8535.6	8387.6	453.475	3144.74	7252.45	45.0009	7249.81	735.555	1321.05	907.872	823.049	453.643	6500.8	1750.61
KNA58242	72.2771	20.6018	73.6021	50.4179	8.03023	17.3856	18.1789	24.231	17.4715	16.3087	83.0058	13.6235	17.5416	13.1003	6.55333	15.5381	46.491	13.723	11.1843	5.57558	6.22714	47.4707	45.2564	8.03302	6.7807	12.7783	7.07961	13.3538	7.2568	8.31225	12.01	5.00359	8.42892	18.0285	12.2616	7.06224	7.54793	11.6277	25.333	12.1391	25.7157	15.2691	13.9815	55.4915	14.0583	15.3252	10.9058	9.09022	41.8279
KNA58243	121.691	17.1526	145.618	147.572	10.1963	20.8839	16.1634	49.0084	17.9829	19.21	226.524	50.491	20.6774	19.0279	6.44435	21.1386	122.827	21.1678	42.2891	6.79645	10.3509	81.2304	124.863	11.5844	10.7079	21.7315	14.902	13.1036	14.0791	11.8148	13.216	10.8084	21.2174	33.5478	15.466	13.8255	13.801	13.1515	60.3115	17.6638	63.778	37.5241	15.1178	105.784	17.6938	18.3626	13.6666	15.8341	132.319
KNA58244	60.3857	71.3943	85.5254	23.2009	27.1863	49.3315	47.1531	47.8388	49.7395	26.1446	34.1773	55.035	40.7018	62.6298	9.23946	47.5828	136.169	26.1087	42.7528	8.37744	23.6373	121.393	138.751	20.3139	35.8825	52.8558	17.5848	43.2246	25.2649	35.0468	46.0422	13.7083	24.7414	69.5131	27.2383	24.0186	23.5772	23.1603	57.8141	22.6832	160.775	41.5447	37.1033	143.825	56.6777	46.7553	42.4196	23.1437	81.7211
KNA58245	24.8241	10.4009	23.7958	24.0564	6.40217	11.3479	11.5105	18.5168	10.8608	18.5767	24.596	10.5112	10.0608	10.5495	4.51903	8.72783	26.4451	8.36992	11.6521	4.51674	5.6613	24.466	33.9646	6.79959	6.25734	9.02042	5.33564	8.40082	8.3048	6.56029	9.30283	4.91247	10.986	12.1454	6.85035	7.62634	7.44989	7.21703	15.6293	10.6521	25.0155	12.8054	8.84817	29.9964	11.8837	14.7874	8.01287	7.43206	27.2176
KNA58246	62.2363	58.3151	74.7281	73.9749	60.4881	29.5376	75.7923	87.9161	37.0674	54.5928	115.622	26.9704	26.8273	69.684	33.6237	41.6281	46.2136	56.3391	28.1622	34.6728	59.8661	37.6148	63.3931	53.8874	54.0546	52.1932	43.7432	34.8209	58.7666	51.1421	31.0476	52.0321	72.4544	52.806	29.9147	53.7929	46.9383	30.9891	90.7986	159.579	18.7133	70.4216	27.848	55.3344	83.7335	68.13	51.3898	51.4935	51.0575
KNA58247	32.1653	31.5081	37.2104	31.8384	17.5941	28.7495	33.2468	56.0073	30.9699	26.1956	58.5471	14.0306	27.7391	44.0058	36.1398	32.9024	25.5643	24.0483	24.4479	32.761	15.2193	36.6104	46.0649	40.1722	18.6183	35.9747	23.751	23.7249	18.2436	15.4803	19.4511	26.843	35.6358	36.5594	24.1497	18.3716	15.6093	18.8875	55.4043	34.7826	18.4718	29.4296	23.9794	37.7894	53.9667	54.5564	28.4353	39.9993	41.191
KNA58248	67.9437	69.7305	73.3269	76.4013	52.8997	60.1725	70.3324	108.019	62.2547	60.127	78.5256	19.1557	60.219	84.4073	106.515	64.7157	44.0366	42.1208	30.8367	108.736	51.7642	66.7825	66.746	68.1667	53.9814	68.2894	55.6502	51.2914	46.3297	38.678	50.707	64.1551	64.9014	67.3369	53.8343	38.509	36.3373	38.2806	115.177	80.298	35.6235	53.1167	53.6325	54.3846	91.7638	84.4291	58.1644	64.9397	47.079
KNA58249	24.6128	4.95272	24.2476	21.9979	6.00536	24.1782	5.45337	29.1308	17.0486	9.59287	29.0836	15.9666	22.1428	9.49755	11.4567	11.4302	25.3943	8.23235	20.5118	14.355	5.63093	19.5437	20.793	4.26095	6.60036	15.9389	4.01722	17.3272	8.7772	8.80085	15.6628	3.12362	5.1365	18.5973	15.7494	8.14331	9.7639	15.7531	26.5146	11.5278	52.4346	7.31118	21.4071	19.1156	10.8173	18.434	11.7537	5.41309	31.1484
KNA58250	30.1591	20.1937	37.6536	36.5552	16.8818	19.1277	23.407	66.728	13.8515	20.9535	49.9126	27.0632	15.6205	15.5487	22.8866	18.7084	40.549	36.8208	22.3842	25.8933	12.3905	28.2896	36.2315	13.1696	14.6666	16.4394	10.8956	11.6419	20.1245	18.1756	10.0539	10.2995	15.8396	15.8251	11.0727	19.631	23.5628	11.1651	71.4351	12.5941	32.8542	17.5591	13.374	38.095	18.8765	21.5099	12.5861	16.1757	50.9533
KNA58251	88.4443	64.1238	78.8976	75.8052	150.063	106.432	77.3844	339.295	82.2095	153.845	111.009	52.1007	68.0434	161.465	44.4095	62.3385	73.5312	36.2166	55.6567	39.1408	131.144	72.7816	94.8574	69.9206	147.386	161.837	40.2788	60.4806	168.64	192.075	42.7342	48.7478	55.6211	135.603	48.0905	168.395	194.199	31.9575	322.989	139.263	43.92	79.5601	73.569	97.2531	179.752	226.667	63.1625	51.1356	96.5922
KNA58252	27.3253	29.1355	27.5464	23.8844	34.4955	14.0872	29.6002	62.0726	12.2938	45.3938	22.5031	12.0655	12.7864	23.3738	8.57715	12.9474	16.2678	8.90663	10.7295	7.17445	28.6521	14.7655	20.8182	18.4904	34.4901	22.2073	13.4263	8.12083	33.283	33.198	7.61003	16.0557	14.8207	24.3471	8.74947	32.6904	34.2362	6.53471	59.6489	24.1237	24.6554	25.1143	11.909	14.569	22.0897	30.8639	10.0027	17.0288	22.7955
KNA58253	32.1938	40.6372	34.6846	27.0612	36.1016	14.5466	41.3176	62.8047	10.9419	39.5275	42.0657	16.2434	13.8368	18.2294	11.1407	17.3822	24.7087	8.57211	18.8813	12.0198	30.6322	27.0095	15.8195	26.789	41.119	19.8828	17.6079	9.8195	39.6386	37.9713	7.05558	17.006	16.5232	21.7346	9.97261	38.256	39.7303	8.60959	64.3961	40.618	26.7406	32.577	13.977	25.0264	19.8218	30.1974	12.3841	20.1702	32.356
KNA58254	16.2797	15.9157	22.8574	19.1979	16.0943	83.7328	17.2051	26.2823	87.5416	7.93352	36.3606	22.118	73.2227	94.1056	16.4178	104.893	58.7333	22.3887	56.6311	22.0194	12.3505	115.688	56.4601	17.0049	18.3864	114.023	29.3125	59.9208	15.8064	16.4091	78.0974	24.5723	29.1174	120.205	61.495	16.8616	22.2581	54.298	29.0723	11.2722	84.0048	43.7582	62.4604	73.718	90.0727	71.7639	123.663	20.7367	44.1761
KNA58255	66.164	101.706	61.7927	40.321	80.0857	17.7879	109.353	21.1336	13.8837	265.206	45.5099	36.7738	14.7965	46.3466	21.5046	24.2523	11.0529	45.285	41.2303	20.8516	83.0902	14.1309	17.1825	127.04	77.9187	31.6914	244.675	9.86349	106.241	105.802	8.34919	202.959	197.069	31.4528	11.3131	115.598	117.276	8.11564	28.1744	478.199	16.3016	89.0326	13.407	12.8928	48.1841	53.3455	21.0324	132.219	65.0172
KNA58256	152.738	126.584	161.077	117.9	121.826	47.1302	134.496	42.1952	41.9551	272.004	155.74	85.5474	44.0082	71.6512	41.6798	56.4714	118.032	53.8048	133.512	42.3758	112.975	81.9246	60.45	105.429	121.612	66.4021	223.249	36.8879	146.659	144.243	31.0284	190.636	248.518	55.856	38.6783	159.935	160.768	30.3367	47.6216	492.422	37.8607	123.778	40.7746	159.738	91.6903	140.186	58.2126	110.759	192.678
KNA58257	0.682753	36.2242	0.00144128	1.22738	3.23561	0.00148028	30.0123	5.23716	0.489854	0	0.00119544	4.95067	1.79489e-08	1.24855	2.51945	2.48739	8.3373	1.29756	10.8344	2.26905	7.68601	5.94031	4.88197	0.000601144	5.20489	0.805923	0.000601687	1.63752	1.43733	15.9377	1.34256	0.000512074	0.000664199	1.853	0.62113	6.05297	0.800084	0.000692908	6.86881	50.6724	0	0.0007424	0.000932039	13.2188	0.000187728	6.44457	3.33535	0.000646528	0.000278599
KNA58149	30.2329	83.3689	26.6864	18.195	54.3136	8.3486	72.7654	20.9889	10.074	105.438	24.305	28.0782	7.75237	12.9532	7.01995	8.97451	33.3728	30.9063	29.2935	7.66478	33.0029	25.8937	28.7487	40.6476	54.3111	14.6057	76.6389	8.84732	64.7282	43.0777	6.88704	59.3785	159.916	10.9263	6.47775	67.6376	64.2114	5.82643	22.2588	120.615	21.452	82.9597	8.13715	23.5756	20.1357	21.0498	10.7688	41.0108	45.0064
KNA58150	410.186	31.0549	437.391	585.893	468.407	152.699	38.24	88.8851	148.038	205.55	386.593	228.482	133.962	181.904	98.578	112.782	29.7904	201.594	283.312	97.1783	316.545	39.8487	55.2526	74.0372	505.393	205.223	190.122	61.7187	428.405	456.447	58.3632	225.295	83.2564	189.118	121.468	398.155	499.144	50.1163	84.9071	41.4502	45.0026	108.574	141.439	44.2122	229.308	299.302	60.105	215.268	380.412
KNA58151	354.894	40.8989	434.708	523.768	314.05	112.941	45.794	73.4746	165.209	208.934	555.155	189.011	96.9321	269.748	43.0368	132.284	41.6782	236.777	245.825	40.8575	253.24	44.9578	57.6678	70.2831	319.669	297.402	199.907	61.3016	353.83	422.68	59.0394	218.445	68.2354	254.42	102.485	343.916	439.474	49.6667	60.0791	36.2849	142.502	75.9377	93.9797	40.2417	350.499	497.651	88.0723	208.553	391.165
KNA58152	64.3549	12.9823	72.2436	69.2342	39.2054	46.3488	13.3474	30.5127	57.2339	50.2662	85.8051	83.5655	34.0411	40.8381	17.413	68.4994	48.6558	19.9965	68.1863	16.4018	35.4886	73.261	63.6759	13.1871	41.2113	112.908	7.09087	15.7653	46.1816	62.0158	13.8855	7.47194	16.8243	113.861	33.673	50.3105	64.5191	12.2435	29.4118	10.2922	112.322	19.0118	35.9864	69.1071	58.502	132.107	19.7122	9.14005	144.561
KNA58147	0	0	0	0	0	0	0	0	0	0	0	0	0	0	0	0	0	0	0	0	0	0	0	0	0	0	0	0	0	0	0	0	0	0	0	0	0	0	0	0	0	0	0	0	0	0	0	0	0
KNA58148	0	0	0	0	0	0	0	0	0	0	0	0	0	0	0	0	0	0	0	0	0	0	0	0	0	0	0	0	0	0	0	0	0	0	0	0	0	0	0	0	0	0	0	0	0	0	0	0	0
KNA57848	0	0	0	0	0	0	0	0	0	0	0	0	0	0	0	0	0	0	0	0	0	0	0	0	0	0	0	0	0	0	0	0	0	0	0	0	0	0	0	0	0	0	0	0	0	0	0	0	0
KNA57849	59.4085	22.8484	56.5347	51.951	21.2241	20.9572	24.6486	44.5743	35.0145	20.9875	52.1189	28.9194	17.4721	32.2876	13.9718	27.4609	6.57669	20.3094	34.4904	12.5454	24.8733	5.02975	16.3258	14.0119	25.3773	35.5358	18.0542	25.8636	23.8259	32.8521	24.8054	19.8566	21.0496	26.1652	19.0161	23.0359	24.3943	14.886	40.7431	20.0179	46.0422	20.4964	19.4375	4.35346	43.4669	47.813	33.8977	20.4627	93.0084
KNA57850	42.9229	15.9631	23.2975	13.8293	2.17966	18.1029	6.83479	31.8858	26.8732	36.9041	25.1253	13.9892	15.1308	15.7773	7.39163	23.7535	5.17106	71.5735	13.1338	8.95106	2.77117	5.63936	3.77572	120.605	3.09882	36.6767	138.023	12.0888	3.54722	3.04053	9.06684	75.2357	73.0893	49.3777	9.81304	3.18839	3.12869	7.51317	23.5109	15.7642	17.4373	63.0185	14.2628	5.85587	19.1107	17.9576	21.2061	129.585	10.8788
KNA57851	56.6499	17.6298	29.9888	18.0018	3.4993	17.7431	9.33966	28.2061	23.0847	47.2482	24.8476	16.2091	16.0435	12.1323	5.78248	19.4539	11.582	100.964	11.3724	6.4292	3.63283	9.33385	9.64522	170.876	4.0314	26.7712	194.638	15.3524	5.61717	3.35497	11.5722	103.054	101.105	35.1714	11.5122	4.61947	4.98245	10.1842	24.2481	20.9223	16.0778	88.0991	12.6545	9.32291	15.6021	17.6356	16.3646	186.504	13.8157
KNA57852	48.1796	13.8329	30.799	25.4957	10.354	23.1856	7.39667	24.6243	26.623	30.5814	36.6806	13.074	18.9521	17.133	13.8321	22.0528	13.6901	52.0442	15.2357	11.2347	8.52366	10.4652	12.2309	96.3227	9.40778	26.4598	113.866	19.3751	9.46213	8.94356	18.3553	61.5285	45.083	27.7694	14.7579	9.07006	9.19067	16.5662	23.1471	13.1822	26.0299	39.6426	18.0975	11.3211	19.6627	23.4986	21.304	90.9499	15.6946
KNA57853	52.4131	10.4547	42.4422	32.6573	142.031	17.4918	10.605	34.1205	23.8709	15.5588	53.757	41.6925	14.2394	20.0654	14.9218	24.467	10.6341	16.134	18.3636	12.0433	152.136	14.9863	14.9918	14.7746	127.211	17.9129	5.58801	20.8768	141.944	114.219	18.7701	5.49129	6.94706	24.5804	17.3572	141.741	105.284	15.2913	33.029	9.79128	28.09	12.0758	14.8707	14.7277	25.7408	16.8075	23.7691	15.8966	23.7967
KNA57854	257.451	36.4033	261.877	239.157	50.9407	75.1279	38.9297	105.099	73.5409	110.506	264.634	334.699	80.2367	115.244	69.7371	89.8876	48.617	273.426	433.852	77.6862	46.6326	45.1466	138.016	124.195	60.228	117.628	73.225	70.3997	60.4802	65.4713	57.2294	75.5364	76.4044	117.844	61.8171	70.5039	73.7986	53.6555	104.839	72.2306	63.6664	156.488	63.026	40.2438	158.658	152.85	102.459	190.017	345.07
KNA57855	25.5277	7.12538	27.4859	31.1582	11.7057	667.534	7.7989	113.171	17.3455	14.6773	14.6698	21.7173	10.1874	8.83636	16.8357	1005.68	15.1507	88.1322	58.7938	13.0725	9.45492	19.76	16.0009	11.0297	12.3639	1237.26	15.2628	577.641	8.4904	10.8812	571.735	21.6559	3.28993	1002.56	23.4907	7.84704	10.7143	510.878	108.47	3.01426	28.9049	11.3221	828.59	19.1149	9.59315	10.7691	677.788	69.1588	85.5008
KNA57811	25.5277	7.12538	27.4859	31.1582	11.7057	667.534	7.7989	113.171	17.3455	14.6773	14.6698	21.7173	10.1874	8.83636	16.8357	1005.68	15.1507	88.1322	58.7938	13.0725	9.45492	19.76	16.0009	11.0297	12.3639	1237.26	15.2628	577.641	8.4904	10.8812	571.735	21.6559	3.28993	1002.56	23.4907	7.84704	10.7143	510.878	108.47	3.01426	28.9049	11.3221	828.59	19.1149	9.59315	10.7691	677.788	69.1588	85.5008
KNA57812	2.78405	1.29173	2.92531	2.44673	1.01458	12.8052	1.35517	3.39728	1.05553	2.44376	2.40373	2.84904	1.30545	1.30995	1.03592	16.2303	6.18345	2.78795	3.63168	0.996729	0.649785	4.21708	5.4347	0.744566	0.987232	18.9974	0.811588	5.34677	1.479	0.769628	4.99725	0.780996	0.874813	21.7062	0.632885	0.926751	0.815493	4.68926	2.51673	1.81556	17.7848	1.03487	10.634	4.19144	1.46385	1.33682	6.45877	2.1986	6.86261
KNA57813	0.741879	0.224306	0.448834	0	0.175098	2.89322	0.2328	0.280878	0.780615	0.319358	1.0842	1.22806	0.613535	0.38517	0.251766	0.931716	1.6012	0.810102	0.423627	0.15619	0.380601	0.885626	0.369554	0.452575	0.241347	2.0467	0.191667	2.30599	0.559361	1.0611	2.99175	0.168903	0	1.5004	0.655744	0.382394	0.740045	2.07178	0.417958	1.51252	1.52551	0.113642	3.41062	0.632336	1.0567	1.25181	1.40675	0.596244	4.13553
KNA57814	0	0	0	0	0	0	0	0	0	0	0	0	0	0	0	0	0	0	0	0	0	0	0	0	0	0	0	0	0	0	0	0	0	0	0	0	0	0	0	0	0	0	0	0	0	0	0	0	0
KNA57815	6.15913	1.36562	5.21675	7.73971	6.00852	14.9883	1.28848	1.55458	14.3193	0.353511	7.50091	3.22855	9.50807	6.82178	2.36887	5.06302	5.53885	4.40895	7.85458	1.90182	4.63433	6.6445	7.46562	2.40468	6.50082	8.89448	2.28077	17.2555	4.74704	4.81577	22.8614	2.89798	0.818208	6.9365	8.39936	4.97364	5.50026	10.5494	1.73496	2.19748	8.44326	9.68624	17.6797	5.89965	5.84854	6.60865	7.07812	4.95006	23.8045
KNA57816	17.2431	6.46664	17.604	14.4746	275.174	19.3977	5.1507	75.8285	19.1403	5.13876	28.3493	29.0234	11.1064	34.0876	11.8159	23.7376	43.3437	28.4242	35.3608	11.7284	233.23	20.4521	59.3408	6.79686	317.368	29.5789	5.71844	21.1501	238.266	195.214	20.9642	4.81279	1.8407	24.7345	8.91855	211.512	192.796	11.3345	68.6543	3.92953	40.9114	5.33344	15.0585	23.0146	46.4048	36.9285	33.7822	25.1179	133.089
KNA57817	10.6517	11.3186	10.0035	10.8744	36.5261	35.647	8.71567	52.332	37.0863	39.0278	16.8789	4.53616	23.3027	89.9742	6.93533	36.9925	30.4243	9.83917	7.79736	6.10174	22.9701	20.6504	43.1724	39.8036	24.5383	51.0265	26.375	22.2213	39.1283	29.4424	20.4944	24.2788	29.7753	63.1678	16.7029	36.1976	33.7292	12.5348	53.4324	11.7892	42.2774	31.5039	22.915	18.7308	85.253	62.9381	48.9994	17.2707	19.0557
KNA57818	0	45.9732	0	0	32.6251	94.878	52.0518	0	207.783	0	0	91.5273	152.423	166.499	0	113.63	82.0443	70.4398	94.7187	0	35.4577	44.0038	130.829	26.9844	17.9876	112.993	39.2837	130.618	27.7928	7.90839	172.626	37.7651	0	164.448	76.7998	42.7498	15.7587	135.881	0	35.2274	189.494	0	216.995	40.3954	170.638	193.772	119.142	37.0317	0
KNA57819	157.472	93.3298	153.28	174.992	73.0479	144.968	85.2684	133.77	144.969	73.1186	267.825	60.3233	113.233	129.821	56.8118	89.319	169.201	120.085	69.2464	60.8615	62.5275	116.549	78.0011	60.4779	76.6877	97.7089	68.1984	120.113	56.7483	57.2321	139.375	58.4253	20.2245	118.329	83.111	53.5619	60.9788	87.6625	124.678	78.1461	159.524	152.236	123.066	129.961	137.253	158.144	90.5151	100.744	150.221
KNA57820	79.9945	145.157	73.6991	76.2548	174.54	68.1172	150.735	268.164	65.0105	295.32	89.4583	125.545	48.8257	81.366	32.6651	150.458	89.8681	109.188	134.875	31.0834	181.999	47.9547	102.781	95.8278	179.79	87.9557	113.32	54.2267	206.903	220.199	63.387	110.402	176.358	78.0778	38.8009	232.402	227.867	34.0917	257.102	21.2726	75.0937	155.915	50.9516	58.8235	139.33	121.617	73.5642	100.699	208.807
KNA57821	639.983	788.395	562.799	558.926	796.054	223.916	796.398	762.756	370.332	500.924	773.653	451.441	202.998	373.376	119.147	538.632	110.037	169.609	715.736	114.526	807.475	141.025	175.614	302.247	875.154	398.6	343.389	358.867	702	744.943	383.112	328.816	581.945	431.244	305.639	674.336	733.358	319.708	807.927	404.702	111.093	454.253	210.466	123.375	437.754	382.89	577.857	224.74	422.53
KNA57822	287.597	114.526	314.696	280.129	299.358	158.047	132.129	182.425	149.878	189.08	381.998	190.956	159.265	97.6541	116.99	113.402	65.8569	58.2828	188.984	108.585	312.099	73.9931	77.5709	139.858	311.675	109.699	145.803	142.904	262.71	301.314	163.353	126.831	157.494	112.976	162.524	272.352	295.192	145.143	204.454	172.1	34.0928	130.347	172.122	67.9256	99.8217	106.674	116.411	122.079	104.935
KNA57823	169.926	181.169	209.609	203.891	218.632	48.7862	217.024	132.591	36.9722	206.352	269.028	184.696	43.7445	93.3718	42.5208	60.0139	102.391	80.0812	171.126	37.5846	225.996	74.0192	114.371	166.988	212.445	58.9116	158.437	39.3774	268.704	297.894	36.985	135.706	286.659	68.9844	35.6499	295.051	313.007	36.6336	160.641	194.535	44.4134	252.699	31.3606	76.2419	113.327	114.484	56.2476	147.241	143.007
KNA57824	277.918	170.557	307.154	299.168	343.181	58.9326	225.309	285.177	68.2576	328.276	468.014	212.814	53.8785	125.462	54.5714	56.0135	110.321	99.8094	176.027	45.1396	371.415	77.5552	127.324	186.771	357.433	78.5423	162.369	64.5489	392.321	427.455	58.8885	146.309	355.381	77.9696	46.9351	386.497	419.682	49.4169	322.815	211.404	50.0563	301.756	56.9534	94.3953	181.702	185.63	74.5247	154.54	300.102
KNA57825	64.946	25.0056	62.3147	66.7801	33.7706	24.2726	26.6425	64.7162	20.9485	49.7991	91.2059	45.9146	19.7684	21.285	10.4462	20.0822	60.3217	31.8271	54.4691	10.5398	29.6745	46.3026	33.6154	29.2607	29.5647	18.5947	28.7953	15.0563	36.8959	36.6728	16.8971	27.4546	29.3208	20.5232	15.4619	40.537	38.5627	12.9981	66.6988	8.96522	44.9794	32.9545	17.523	50.1666	28.5067	28.0992	22.7991	33.5291	106.348
KNA57826	73.5544	69.1234	89.6202	86.7281	45.592	36.0022	74.2949	69.6655	50.4607	62.9108	146.791	30.09	30.5145	61.3764	17.0639	44.2744	88.615	59.1196	32.1204	17.8211	36.1885	74.7553	73.9704	49.5641	53.5059	41.0279	38.8317	43.2672	45.2759	42.1161	49.5046	36.1139	54.5775	45.8755	41.8407	38.3168	40.6212	38.5495	78.462	26.6425	77.8557	57.1301	33.3417	96.1106	77.6312	73.7162	50.385	53.7852	62.1081
KNA57827	105.708	87.9879	125.369	129.204	65.8839	22.6613	91.6177	52.723	26.4035	55.1775	192.296	59.5283	19.7613	34.3094	18.8497	23.0899	78.512	58.4923	54.3524	17.5908	60.6443	65.9918	71.536	52.8247	64.5564	29.4927	37.7764	22.9018	61.6854	66.4074	25.9378	43.7198	86.0858	26.3187	18.5831	60.8077	70.4935	22.4849	57.7706	40.8929	55.9685	97.8827	20.7604	73.182	43.7274	47.2005	32.2434	59.0758	86.8012
KNA57828	47.3091	84.3807	31.8388	30.3691	70.6547	16.3723	97.9615	54.7878	20.079	118.854	62.8929	16.7813	12.7402	17.7094	15.6839	13.0041	21.0757	26.5895	13.0248	13.1825	74.1886	11.311	27.4032	88.9459	71.5207	17.1828	59.3151	17.2013	83.0303	70.3666	16.8337	66.2883	146.84	13.4083	14.0057	72.2329	70.7882	10.8579	62.9086	65.8042	17.1672	53.5752	13.975	13.2879	29.4456	29.7998	17.938	51.8011	62.4949
KNA57829	378.978	40.0644	283.108	312.103	53.2401	513.057	43.2778	232.905	726.641	78.7394	561.96	395.893	496.422	442.243	78.1383	621.704	430.573	480.034	782.355	79.4795	51.5666	181.459	443.934	69.0186	60.0124	583.146	82.8501	385.018	63.6693	92.4447	419.18	62.965	70.1195	716.571	656.376	72.0665	97.6851	438.871	222.314	78.1134	519.923	81.7746	410.395	131.997	537.095	632.15	477.699	206.89	877.604
KNA57830	796.804	218.637	983.007	967.892	639.334	361.859	224.437	623.885	403.438	385.005	1483.05	220.375	251.234	378.122	636.667	250.05	314.191	308.287	218.472	561.062	660.49	748.358	189.307	252.608	623.041	307.902	274.494	405.017	484.014	492.364	432.495	291	379.258	300.028	226.367	463.748	486.955	234.056	621.05	457.468	184.126	441.93	363.845	846.785	464.871	377.387	295.614	255.424	878.209
KNA57831	354.336	19.2533	321.557	350.31	50.6773	105.863	19.3332	51.2937	76.7144	57.793	547.287	102.937	74.0195	103.218	54.9231	78.9503	37.9569	68.1964	86.9013	51.8838	45.6421	55.1304	43.2868	29.5629	51.1544	73.7573	23.1038	88.6062	60.3193	58.6593	80.2659	21.6683	16.5568	68.5914	68.5068	56.6401	58.444	72.5192	45.0709	42.182	27.1024	25.9885	86.9206	58.8953	146.804	179.51	79.3363	34.8582	206.064
KNA57832	0	7.65136	0	0	119.456	260.545	11.9116	0	106.511	0	0	198.981	230.213	99.8537	103.057	28.8927	170.684	230.28	79.4774	53.2782	58.4225	208.112	63.0298	64.8392	126.234	67.2297	65.3802	144.735	76.322	72.391	144.848	37.4498	0	36.1273	140.6	91.3076	79.3379	113.074	0	154.781	0	0	170.255	160.233	72.0909	164.234	104.696	94.9136	0
KNA57833	301.671	16.4208	336.984	296.716	34.4518	54.9004	22.1286	44.5167	52.5692	44.1152	390.064	113.982	50.6458	72.44	36.8281	50.5256	33.0256	87.1534	71.2512	37.1744	32.5625	41.714	39.0641	31.7377	32.8586	57.1704	26.0342	41.6546	33.8777	34.6717	42.7441	21.9223	28.3276	51.8091	41.2109	35.8292	34.8314	40.2352	44.6627	26.6556	28.4285	36.3002	48.1767	41.9952	108.808	116.161	61.8303	37.042	179.125
KNA57834	846.814	17.8517	719.183	717.483	59.8293	219.331	30.1384	61.9952	243.772	49.4775	896.047	224.469	196.618	134.388	59.8443	98.5096	35.2566	178.089	153.74	48.3963	52.0999	55.3428	49.4113	50.5224	53.2699	133.368	39.1522	173.248	55.3995	59.0018	190.482	34.323	50.8714	119.505	200.999	60.6638	62.5996	175.526	63.6446	33.7052	77.7023	58.0045	174.604	56.3643	247.438	324.734	156.877	60.4233	294.902
KNA57835	3731.16	49.2893	4365.25	3955.9	601.286	1308.15	76.4921	265.53	1139.8	460.451	5580.54	2786.46	1102.62	1033.03	575.173	878.313	66.4435	612.934	1592.97	640.232	561.96	150.119	90.2679	323.121	642.9	912.384	174.94	1111.6	624.666	764.549	1004.75	222.244	247.57	785.55	996.413	570.451	925.897	941.803	246.28	145.64	211.009	203.848	1175.84	137.331	1245.45	1289.48	1091.36	267.849	958.511
KNA57836	0	3.82568	0	0	101.538	150.011	3.97055	0	98.9031	0	0	544.579	104.642	21.0218	154.585	0	0	32.2392	397.387	170.49	58.4225	40.2798	6.30298	27.7882	87.8149	25.8576	6.53802	132.149	108.123	79.6301	85.5923	17.2845	0	42.1486	38.3456	117.396	201.951	33.9221	0	225.723	104.074	0	187.28	18.4884	42.053	32.8469	30.5365	27.1182	0
KNA57837	3303.04	114.073	3706.43	3593.27	416.414	1257.84	184.058	225.539	1137.22	535.795	4597.24	3216.29	1203.05	1406.69	332.108	1061.29	83.2494	911.183	1617.35	378.216	372.085	172.797	85.7681	393.442	420.66	1110.16	217.124	1072.82	541.566	684.204	936.133	240.572	394.399	1151.4	895.45	532.087	902.519	870.243	236.807	185.297	241.72	291.869	1153.72	168.731	1491.05	1634.12	1310.59	324.066	1322.9
KNA57838	2033.66	36.5678	2206.25	2158.83	338.657	1011.87	65.4229	251.551	736.102	352.889	2574.21	3327.01	908.384	721.35	402.988	538.463	73.5302	626.38	2048.34	421.511	298.103	82.7381	61.174	220.275	316.958	554.072	158.363	728.982	410.903	496.683	611.169	172.033	162.285	619.769	620.813	439.305	725.068	576.395	235.014	116.922	256.047	100.953	785.394	79.8374	787.689	833.611	565.346	224.007	1740.18
KNA57839	190.796	21.0872	184.059	176.559	164.328	129.807	25.2818	90.4468	163.402	53.8346	265.068	104.503	86.8501	158.576	39.176	54.6418	46.7162	95.8547	126	34.4304	161.938	111.649	61.6973	50.9098	185.948	90.4313	59.4932	113.029	143.554	162.36	117.008	44.8986	61.2738	99.8535	76.8312	127.992	146.685	63.1323	77.9078	33.0967	112.094	51.7603	98.6987	93.7088	201.538	162.947	95.3523	73.2884	176.964
KNA57840	146.547	36.4619	159.628	149.363	74.1099	123.226	31.9455	83.6992	89.2974	64.3479	197.375	71.6378	102.841	77.6086	40.8163	51.6903	45.9489	57.263	97.4372	39.7908	76.2472	76.2898	92.8102	28.4838	77.0897	96.2952	29.4917	67.2389	80.6974	92.1565	80.7997	27.0159	34.7576	117.176	51.907	83.4147	86.4928	58.3465	73.4461	36.8908	67.4229	149.889	115.836	67.0526	101.309	186.441	68.1962	40.679	189.642
KNA57841	147.967	39.2451	165.29	156.221	54.3386	31.0404	32.8922	81.6961	23.6774	27.2715	212.945	35.3936	29.0938	29.1538	14.219	22.6197	18.4513	37.4455	35.6411	13.7622	45.0586	35.3694	34.1759	16.0212	53.3355	31.7777	15.4932	24.239	40.1672	44.153	30.9423	15.7839	18.2803	40.3905	17.8536	40.1501	44.3603	25.0582	77.2637	4.84353	19.9353	68.5266	29.8353	27.3146	32.1981	83.4255	23.6534	21.9865	88.6091
KNA57842	5.02487	6.75431	4.2304	4.38443	2.91491	4.64644	4.87286	5.40933	3.9313	10.4765	5.88362	2.25484	3.60484	5.24279	2.5887	3.44218	12.6418	2.28072	3.68168	1.68244	2.93505	9.73249	10.359	9.81657	3.34815	4.04559	12.153	3.43238	4.47334	2.64967	3.73298	8.18726	21.4304	5.87707	3.3483	3.22972	3.51993	3.61126	6.59974	1.57371	19.9181	6.37104	2.8511	8.49212	5.34636	5.18626	3.8196	6.34963	15.7939
KNA57843	4.53161	8.05229	4.98882	3.94293	3.44535	3.37228	6.18923	3.96576	4.18754	12.6637	6.35118	1.70625	2.54963	6.71106	1.6261	3.23151	8.80851	2.85949	2.44977	1.8299	5.71676	6.50341	9.49194	16.274	4.61598	3.23362	12.4225	2.90949	3.89283	2.83699	3.79792	11.1755	19.4135	4.29519	2.3076	2.78569	2.44546	2.41482	5.08508	0.738353	16.8034	8.00558	2.1741	8.14107	7.14242	6.85576	4.0723	8.09008	22.8591
KNA57844	40.7803	101.516	46.4654	30.118	99.7787	11.4507	73.5814	145.132	18.7985	77.241	57.6107	23.0643	13.1154	66.3402	20.2977	18.6238	29.7054	33.6452	24.4506	16.5988	254.89	36.7819	244.107	171.987	188.091	18.8897	350.841	15.549	73.4523	77.3813	18.7441	378.805	539.23	17.4653	12.0152	76.7223	61.9878	10.0217	205.623	0	22.3615	301.304	7.01139	26.1519	75.1888	65.2821	36.5547	92.316	800.186
KNA57845	31.8989	27.6758	28.4446	26.6927	29.4604	5.71164	20.6289	113.839	4.50306	68.7773	36.0781	14.1192	4.58791	16.4173	7.34239	3.61028	11.4496	17.5676	8.0779	6.30697	96.695	20.9714	67.3594	108.026	63.7076	7.99253	235.52	6.00083	34.2989	36.6584	6.49503	214.841	223.738	5.34585	2.73197	26.5931	19.685	5.20544	112.515	0	17.1112	123.135	5.0386	11.3484	16.3963	17.2815	6.59853	77.0224	517.68
KNA57846	35.9427	41.1666	37.0406	42.9102	19.4107	21.6672	38.1375	15.6838	24.6833	1.57346	69.4432	19.6644	21.6638	28.4657	4.34149	15.4408	101.923	91.7974	24.5244	3.07815	16.8768	43.4891	120.626	45.4881	24.5748	19.7944	53.8268	14.6984	17.4543	23.0031	24.0711	60.5409	128.242	20.8725	13.8463	17.4273	17.189	13.7799	16.474	0	75.161	98.2639	23.3616	60.0802	31.6717	33.2102	22.3681	18.1724	0
KNA57847	0	0	0	0	0	0	0	0	0	0	0	0	0	0	0	0	0	0	0	0	0	0	0	0	0	0	0	0	0	0	0	0	0	0	0	0	0	0	0	0	0	0	0	0	0	0	0	0	0
KNA57806	35.9427	41.1666	37.0406	42.9102	19.4107	21.6672	38.1375	15.6838	24.6833	1.57346	69.4432	19.6644	21.6638	28.4657	4.34149	15.4408	101.923	91.7974	24.5244	3.07815	16.8768	43.4891	120.626	45.4881	24.5748	19.7944	53.8268	14.6984	17.4543	23.0031	24.0711	60.5409	128.242	20.8725	13.8463	17.4273	17.189	13.7799	16.474	0	75.161	98.2639	23.3616	60.0802	31.6717	33.2102	22.3681	18.1724	0
KNA57807	0	0	0	0	0	0	0	0	0	0	0	0	0	0	0	0	0	0	0	0	0	0	0	0	0	0	0	0	0	0	0	0	0	0	0	0	0	0	0	0	0	0	0	0	0	0	0	0	0
KNA57808	0	0	0	0	0	0	0	0	0	0	0	0	0	0	0	0	0	0	0	0	0	0	0	0	0	0	0	0	0	0	0	0	0	0	0	0	0	0	0	0	0	0	0	0	0	0	0	0	0
KNA57809	0	0	0	0	0	0	0	0	0	0	0	0	0	0	0	0	0	0	0	0	0	0	0	0	0	0	0	0	0	0	0	0	0	0	0	0	0	0	0	0	0	0	0	0	0	0	0	0	0
KNA57810	0	0	0	0	0	0	0	0	0	0	0	0	0	0	0	0	0	0	0	0	0	0	0	0	0	0	0	0	0	0	0	0	0	0	0	0	0	0	0	0	0	0	0	0	0	0	0	0	0
KNA51155	25.8344	3.96129	28.58	27.9485	18.4665	20.3804	4.22711	11.0851	23.189	4.44839	38.1146	7.33108	14.5486	19.3144	6.7633	18.7929	13.4417	9.67205	9.79949	7.30377	19.3124	11.0633	9.46788	5.49349	31.4565	29.4893	4.33837	17.5286	16.0466	29.2438	21.7965	4.03318	2.7841	21.7774	17.3359	15.4086	11.886	13.1923	11.1238	7.05405	72.854	2.48748	15.8081	9.43705	36.2718	52.406	22.6485	6.47607	16.4584
KNA51156	168.655	32.9214	219.584	187.203	250.47	111.716	32.2981	46.4885	80.2891	41.0422	169.024	103.796	87.0618	54.4501	28.3113	69.147	289.228	112.392	150.335	31.7057	301.954	301.498	247.046	53.7344	279.385	94.2085	38.5576	78.5338	331.793	336.269	89.9197	24.7283	27.912	61.9973	71.9603	391.052	317.589	68.621	43.4898	39.7597	112.878	50.2867	81.0301	213.583	82.8186	145.408	100.199	87.5106	206.551
KNA51157	85.7256	27.2644	130.923	98.019	130.957	66.1268	25.3047	26.7716	36.9106	48.0044	121.521	77.792	51.5692	24.7052	25.1474	29.6111	340.986	90.1712	110.295	22.8659	138.879	301.611	237.896	34.6571	139.519	42.9055	29.0217	38.5691	155.38	140.173	36.3375	15.3408	26.2387	33.1017	32.107	171.55	169.112	33.1099	20.1574	29.0673	86.8929	47.9636	47.0839	275.021	33.8028	65.2526	41.4833	62.5962	248.248
KNA51158	62.4131	21.2664	77.175	62.2425	150.623	31.5021	19.6107	21.0318	18.4932	44.9425	85.2426	74.2405	27.9698	17.3046	11.0616	17.8518	226.325	85.2354	123.64	10.6289	181.806	97.3263	145.094	29.9911	143.511	23.2385	31.8167	17.2466	181.088	180.033	14.9204	16.6553	23.9296	26.9984	14.9161	227.507	184.402	17.6851	18.7086	26.9814	106.165	37.5414	22.8086	82.9593	21.8756	32.5737	22.3063	57.9741	192.355
KNA51159	53.3647	28.3622	49.7012	45.1261	221.707	26.6656	22.9343	37.1395	18.9792	33.8656	60.64	48.5002	22.5349	41.0799	8.35	31.2337	429.511	56.8874	77.9675	9.20156	286.216	106.883	98.4957	23.4037	245.224	37.2812	21.9978	18.4356	287.102	273.202	17.183	16.529	19.1234	45.2939	14.5124	340.38	245.995	15.6229	36.205	33.7449	139.135	37.6902	18.5501	112.783	49.1109	63.0323	37.7264	47.1387	75.7976
KNA51160	31.3842	5.90536	33.4802	34.6132	24.5858	19.5309	7.30763	23.2587	18.3683	13.3663	52.2086	18.86	19.0519	10.5045	7.47809	9.4916	12.8357	18.958	33.6017	4.63923	21.4534	7.83845	6.98517	5.01043	26.3935	19.0359	7.18095	16.0649	19.2576	23.7813	21.3687	7.12622	8.0549	16.444	15.5565	20.0057	25.2641	12.9787	25.252	8.29591	39.8192	5.98377	18.8682	6.82981	12.84	29.1216	13.0359	8.65373	34.6173
KNA51161	18.5616	3.42598	13.3189	18.6286	6.57136	11.9187	4.06367	16.8333	13.0421	4.45967	40.2164	10.1824	12.4946	9.81614	4.39474	9.75821	12.0534	9.0737	20.7051	4.9075	4.48445	10.6496	6.77334	2.76499	7.86401	14.6875	2.67654	10.9487	6.83479	7.59409	11.4553	3.09573	3.04131	15.5601	10.9559	5.17307	7.93531	8.39009	17.1449	4.29031	44.3812	1.78533	12.0521	8.04184	11.6821	22.6916	11.4965	3.03561	23.1002
KNA51162	19.7543	5.61332	20.6791	23.9075	6.61634	18.566	3.97395	9.80653	17.3728	6.13956	40.7285	10.3799	17.1503	9.9071	4.17253	17.6312	7.36393	9.12958	26.2577	3.41687	4.60463	12.5248	10.1056	3.24024	6.55975	16.1811	3.20828	12.9021	8.09606	7.66735	11.7078	3.49905	3.08004	16.3824	12.7928	6.52755	9.67167	10.8775	9.00487	3.69738	39.7775	3.50312	17.2606	10.3001	13.0178	16.3417	13.8189	4.08438	23.0288
KNA51163	87.5037	51.0296	126.709	115.023	27.7463	38.2795	71.3174	159.668	37.0578	82.2961	124.961	49.2405	32.4072	20.5622	26.3386	19.6768	1424.6	36.5585	39.1855	27.994	28.3987	1220.2	1672.87	72.8646	37.5635	19.2425	58.9377	28.7362	28.1832	28.6497	32.2188	89.8112	124.561	20.8426	39.3447	30.8121	28.5446	30.5348	178.275	302.358	44.983	155.471	32.6345	1427.55	25.8079	34.8878	22.0357	31.6086	157.15
KNA51164	35.8629	119.782	43.0093	40.4875	25.168	31.272	129.318	58.9861	31.1982	74.6884	48.0322	51.6815	30.4471	54.3025	20.1969	27.9257	87.666	164.872	21.7356	21.5614	24.4537	30.9978	262.608	57.5247	24.9877	25.3539	53.3753	25.2634	29.2988	22.4396	26.5742	62.5855	58.6565	31.3019	21.1862	30.6409	23.0171	22.1803	56.1245	81.2836	39.3924	45.1235	25.8379	29.7826	63.9813	66.5353	27.5377	93.7106	63.1626
KNA51165	128.946	19.7468	116.801	112.242	230.696	79.802	24.9587	38.9541	63.2891	55.0541	155.404	175.906	71.2246	120.265	37.2087	52.8614	132.161	125.557	151.802	42.2943	219.062	309.044	117.608	30.7519	219.654	71.5058	39.4642	51.0624	271.769	260.902	48.2287	27.7759	31.2731	72.8948	50.4433	296.163	311.303	45.3305	37.1593	26.7701	424.515	42.1532	66.4493	219.732	108.958	133.584	60.1937	128.618	126.564
KNA51166	163.894	23.4726	176.019	181.911	503.451	147.171	29.3497	56.1724	133.59	77.0235	285.622	204.393	137.375	163.221	94.0934	86.4413	179.526	151.246	158.957	113.633	350.487	524.088	144.008	50.5172	529.009	95.0388	44.4121	123.919	524.208	420.468	110.225	37.7066	54.5131	101.154	109.046	514.869	494.577	118.271	50.6103	46.7296	432.795	82.9051	128.668	336.346	145.157	182.723	82.8451	174.01	187.943
KNA51167	133.803	44.7981	150.642	128.952	457.871	61.9222	38.8342	246.514	50.2873	48.0647	195.233	208.02	48.335	127.401	31.7687	62.3825	646.851	67.3749	130.121	32.0878	479.819	615.04	556.724	106.367	456.326	108.839	57.8855	55.002	514.987	428.64	51.1961	37.3578	21.5424	110.509	28.3586	577.982	453.446	32.8173	189.132	33.1615	254.331	74.6903	43.7481	506.139	153.697	132.968	89.9432	301.115	211.574
KNA51168	185.564	62.9918	163.773	170.661	120.338	55.9061	78.9474	406.938	44.6772	185.13	239.181	215.152	53.6129	88.4193	37.622	62.4128	107.646	118.273	138.749	34.6073	108.845	73.9031	84.8583	109.023	123.533	89.3507	113.763	39.4495	137.389	137.375	34.0644	116.189	135.688	99.3699	30.5312	157.141	154.576	24.874	392.371	240.876	52.4047	115.432	48.5439	51.9004	106.178	117.596	71.8284	114.061	288.746
KNA51169	47.8153	11.9998	33.1015	34.1241	14.9877	39.2698	11.1198	71.4104	53.5221	66.3867	73.3309	16.1899	40.4811	31.085	12.3144	17.6074	41.7592	45.0925	23.3104	10.5044	17.7433	36.2485	31.4911	19.7843	15.1248	21.8986	14.7214	36.0929	24.7945	22.8686	29.945	16.3292	15.7366	32.3767	42.2399	25.2791	22.7847	29.1337	60.2113	53.8956	63.7342	10.509	33.5675	37.1421	33.9185	32.3805	17.1039	28.2521	27.813
KNA51170	1911.33	1092.41	1845.26	2048.82	881.404	1700.79	1014.84	1628.56	2178.4	791.369	3290.95	622.459	1636.07	6048.58	1573.2	5289.51	1657.53	2166.39	588.494	1613.5	931.391	1762.32	1282.95	1082.16	875.943	4506.97	1003.1	1643.03	691.548	802.482	1880.56	1147.14	1050.33	4749.02	1525.95	722.986	655.507	1347.25	1711.59	1274.69	968.237	1043.22	1200.22	1518.96	5251.66	4327.09	4306.64	1260.56	519.046
KNA51171	99.6552	146.294	94.4753	103.472	85.4961	66.8311	145.732	119.417	82.0252	211.411	83.8481	107.146	60.491	109.707	59.8897	70.6527	342.362	181.19	93.8103	66.4862	90.0898	252.559	234.086	121.257	99.0845	92.77	148.404	67.8462	103.15	87.6801	70.8349	118.09	139.309	92.6809	58.202	103.082	91.1638	60.3069	134.908	277.539	222.029	128.851	58.453	259.84	124.305	134.272	110.477	144.633	165.684
KNA51172	80.2466	38.4574	86.7849	86.7044	35.8509	47.796	38.3158	53.2704	41.4311	90.666	99.8045	59.3633	37.1543	42.7951	53.534	27.4609	147.435	79.3051	73.8683	48.7219	38.63	123.761	113.336	49.9141	34.7293	32.901	57.3256	50.7034	42.4237	42.5838	47.1303	45.5099	50.6425	39.1318	33.8186	48.8641	45.3301	46.0862	53.2255	120.881	188.625	51.0501	37.2228	134.72	47.8393	46.5192	44.1511	57.1214	68.6088
KNA51173	122.907	40.4659	129.709	133.374	32.5655	59.4056	41.5986	66.6515	46.0754	71.092	210.692	72.2096	43.244	45.6705	48.4095	38.3408	176.273	64.9411	78.4849	47.9976	33.3782	136.05	111.556	34.4458	37.2445	42.1214	40.2539	51.4654	39.9058	34.4904	51.9693	29.2145	46.0155	51.4665	34.738	44.5317	43.3178	48.3249	64.2199	82.4438	89.3358	53.6196	43.3196	152.964	49.6365	54.3885	57.3031	43.1911	88.984
KNA51174	0	0	0	0	0	0	0	0	0	0	0	0	0	0	0	0	0	0	0	0	0	0	0	0	0	0	0	0	0	0	0	0	0	0	0	0	0	0	0	0	0	0	0	0	0	0	0	0	0
KNA51122	0	0	0	0	0	0	0	0	0	0	0	0	0	0	0	0	0	0	0	0	0	0	0	0	0	0	0	0	0	0	0	0	0	0	0	0	0	0	0	0	0	0	0	0	0	0	0	0	0
KNA51123	2462.62	192.871	3019.24	4003.15	173.668	2569.67	206.691	166.252	2629.56	143.048	6833.63	1967.02	2903.57	1164.56	5419.11	2391.56	557.122	914.72	4347.37	5411.99	165.914	617.078	143.363	198.375	180.175	1672.25	235.328	2377.16	162.56	280.083	2655.45	305.326	319.263	2199.74	2345.29	126.933	356.853	2581.16	197.243	226.839	1325.95	1364.38	2608.27	459.54	874.801	708.599	1942.51	284.559	1481.92
KNA51124	73.329	55.0849	75.8808	75.8373	225.192	35.5975	62.7235	131.774	35.3232	118.22	109.302	76.6266	33.5606	66.2642	40.6425	35.2338	73.2514	76.8776	94.657	37.0753	222.158	69.474	85.8891	73.8535	226.026	48.0221	93.6635	41.3968	208.203	196.562	38.4509	88.7918	99.9794	45.8751	28.1712	208.976	187.126	30.1713	145.07	122.948	95.4776	100.313	36.0637	73.7745	81.3932	61.4434	51.6358	79.7923	124.365
KNA51125	1164.72	68.7602	747.67	1114.68	425.244	806.328	111.195	546.425	656.139	397.663	1928.87	1510.21	916.571	265.068	2216.03	187.591	859.922	752.06	1343.91	2290.78	340.066	138.432	279.262	179.818	448.874	184.457	235.475	496.249	389.906	431.685	588.931	253.666	331.725	185.402	621.524	348.03	456.228	637.262	449.921	620.005	338.344	153.929	1085.64	121.928	208.419	224.248	171.399	383.972	1360.11
KNA51126	167.678	133.183	147.568	147.235	76.9835	74.0561	123.159	259.746	101.498	95.3768	208.753	92.9987	59.2936	99.4651	62.8801	70.2177	447.541	200.794	90.0316	61.6036	79.5748	714.142	403.421	129.635	75.1147	88.2179	85.3767	107.383	85.9103	91.5823	99.7425	91.9426	60.6939	106.401	66.9777	93.3329	92.4046	86.7246	260.248	89.1847	207.99	84.4798	64.4382	594.037	120.882	117.338	101.477	243.757	172.173
KNA51127	1832.56	840.31	2669.54	2552.8	339.479	449.114	782.153	1173.76	898.256	255.93	3449.38	1222.93	428.608	2531.47	294.9	1511.38	4002.69	2116.85	210.01	298.631	271.687	3429.44	1960.29	647.915	305.857	1311.59	961.892	915.122	303.55	270.674	981.373	573.205	567.37	1207.69	586.245	336.458	279.521	934.215	965.281	284.09	492.541	1095.91	419.933	5129.18	3007.94	2257.64	1632.32	684.835	1743.2
KNA51128	1676.72	366.268	2329.59	2004.57	270.479	421.784	321.685	1014.02	681.125	303.187	2810.34	1533.3	377.891	1450.27	272.609	930.99	4959.57	1625.25	257.182	279.807	242.927	4579.17	1925.91	483.851	247.249	790.093	767.749	911.805	293.645	275.889	738.793	445.268	416.282	829.492	532.349	318.678	279.271	824.53	943.226	258.589	497.074	888.627	413.05	6278.01	1742.48	1213.99	1023.41	637.609	1550.48
KNA51129	554.698	268.175	708.639	664.946	123.579	196.383	247.037	395.606	308.214	130.937	1059.46	362.868	158.339	553.934	117.652	334.571	748.559	476.61	106.477	108.131	112.643	591.856	397.626	198.541	108.606	302.806	247.398	281.685	123.992	120.639	290.489	170.69	187.186	361.724	190.814	137.368	116.13	247.976	383.396	151.906	467.041	371.697	168.228	542.141	682.995	510.577	355.621	248.053	811.199
KNA51130	669.437	107.283	900.555	780.405	141.479	97.9015	91.7784	411.655	123.365	128.847	997.928	357.616	82.7333	202.353	150.454	124.567	462.367	277.492	98.7813	160.249	133.536	468.731	205.412	141.854	135.415	102.931	172.224	106.642	126.387	132.575	114.298	122.093	63.1024	120.226	92.2519	133.957	120.852	97.2487	367.853	134.514	86.0343	141	96.355	553.151	212.02	176.705	118.588	168.348	649.46
KNA51131	512.902	287.208	572.791	493.181	165.325	44.6496	283.746	397.827	52.3883	673.473	723.397	285.45	45.2009	98.252	83.2581	52.7624	439.666	235.984	128.927	81.4056	160.18	405.239	281.979	291.662	164.118	74.5029	256.796	42.8547	211.359	194.684	38.1264	236.356	374.039	80.5737	31.1868	230.775	214.774	34.0265	384.425	361.639	37.2435	408.389	38.5868	456.616	116.58	107.927	65.1164	252.204	534.191
KNA51132	207.776	186.803	232.469	191.612	143.935	7.33668	174.248	294.636	7.06963	144.96	271.496	93.0348	6.22325	13.0881	48.8401	9.52224	114.535	150.076	66.6924	48.4524	144.931	105.718	90.4323	225.054	126.618	10.1879	173.959	8.03066	152.561	152.566	6.11817	139.2	139.953	11.8618	5.78037	154.583	143.695	5.0435	303.828	113.146	23.6403	196.824	5.41424	124.079	15.5566	16.1974	10.8098	173.288	115.356
KNA51133	60.4629	78.1887	79.4712	60.4368	40.331	13.2569	72.9772	87.2989	12.637	111.715	91.4779	31.3873	13.099	8.72945	29.3053	8.13771	65.2074	49.9746	27.916	26.7414	33.9879	68.6026	44.7226	140.812	40.1321	9.52372	83.1602	8.29386	44.4394	46.921	10.8174	77.6004	64.3167	10.2188	13.0386	50.8688	44.2747	6.32866	98.5865	181.76	16.9112	64.7393	19.5704	77.7756	6.07401	6.04899	8.50615	67.4436	40.7509
KNA51134	64.1146	86.7633	87.8725	64.5389	41.0036	39.4194	84.6502	45.9141	60.114	55.3608	64.9157	42.3669	38.1733	14.6424	34.2642	45.6591	74.566	67.8034	59.1835	37.882	41.3805	131.303	52.8234	163.894	37.8006	46.3379	130.935	31.4886	45.7184	45.7436	29.6439	114.325	89.0354	60.5948	49.8568	44.9917	46.2188	28.3535	50.9238	134.907	26.6768	95.6484	39.9721	104.465	14.9302	15.5211	33.0592	70.455	30.8139
KNA51135	15.0886	48.0268	18.0896	15.2437	13.036	10.7538	45.2845	22.8504	8.98903	11.7987	19.7244	11.8582	7.55568	4.48464	9.7243	5.40514	18.8224	25.9235	15.5323	10.8414	11.6112	42.7446	22.3416	39.2676	12.3391	7.3833	36.5323	6.91884	11.8984	9.3848	7.23902	30.1607	16.314	8.10237	11.5364	11.88	10.534	5.65945	22.4603	15.0283	10.2473	18.1935	8.47486	30.0364	6.30947	4.95902	6.51442	20.1925	11.1118
KNA51136	32.575	117.629	27.3258	27.5642	114.743	23.6994	123.179	115.246	33.5763	38.8862	37.8046	50.9772	21.5064	35.8143	22.2953	22.5023	130.163	131.596	96.0134	27.6629	58.9824	169.38	146.551	156.655	109.356	30.9629	164.428	30.3248	92.361	59.5511	27.0277	153.92	74.0479	29.2114	22.7094	88.7847	72.6736	24.3094	141.11	50.3327	43.342	68.6213	26.8879	100.994	41.5246	33.363	26.4722	154.717	32.0445
KNA51137	73.7531	173.788	86.2094	96.2324	194.696	65.6539	176.973	149.025	86.7622	69.3638	110.421	106.991	60.6625	84.9068	69.7822	70.0183	174.537	154.287	153.122	64.3038	193.401	196.184	175.807	186.767	172.908	78.3901	154.558	70.8673	168.94	123.834	58.504	150.985	112.963	75.82	71.3649	163.941	135.375	60.4458	197.479	249.757	138.469	125.256	57.4394	142.027	95.916	82.7224	67.1612	163.973	64.3506
KNA51138	76.1539	29.3671	76.4328	98.9967	14.1493	249.081	29.0622	30.9418	313.261	20.5129	146.019	37.1343	226.546	208.057	62.7294	285.847	54.3268	133.967	136.655	64.1584	14.1456	204.298	109.689	26.9364	13.5435	276.669	39.3907	158.964	16.7571	16.8192	144.374	34.078	19.0895	304.572	235.54	14.856	22.6719	131.657	27.9287	14.0047	198.87	26.4899	212.435	150.064	239.93	248.401	171.872	57.524	101.54
KNA51139	79.8337	13.7335	107.736	148.16	13.6444	233.505	15.0634	26.5774	200.798	13.3317	183.807	36.3132	215.996	135.493	107.553	195.888	57.373	102.581	151.791	109.974	17.2123	240.994	104.905	24.3088	10.7468	170.036	27.6042	119.111	16.086	20.3761	116.028	22.798	13.9589	198.22	208.305	17.2934	23.832	109.32	34.3139	17.6267	131.611	15.6553	201.18	145.058	149.737	120.594	118.874	39.1332	168.035
KNA51140	82.6872	10.5243	93.3135	116.234	7.93223	146.421	10.2637	31.3561	138.746	12.4007	142.086	16.8886	121.71	77.4396	58.3171	126.214	38.1574	40.449	45.4644	59.1322	7.79988	168.972	57.3991	11.5692	9.15456	103.92	12.249	79.1447	10.3069	9.7856	68.7545	10.1566	8.94078	110.904	124.787	8.7131	12.2584	69.4527	31.6696	9.43162	99.0001	11.614	124.314	104.109	83.1082	78.9359	78.246	23.4737	61.5566
KNA51141	119.827	23.5244	124.851	125.568	19.5026	34.1796	25.4646	69.92	34.6663	27.1151	176.767	46.4584	29.3603	38.5227	41.632	27.9158	41.7534	56.8098	43.5098	44.4183	19.1979	31.2186	30.3017	16.8889	20.106	27.1113	13.0801	40.1265	23.6187	25.1873	41.9173	12.8373	18.8589	37.6494	25.593	24.1977	26.977	40.8742	68.9703	25.3518	31.6846	24.4722	26.2201	30.1844	44.9201	45.1208	55.0644	18.1109	67.7714
KNA51142	58.5429	43.9762	62.7279	61.9421	19.2553	48.9624	44.6333	65.0192	40.3314	69.233	90.7727	59.7081	43.4233	32.0658	31.7172	29.4775	163.107	35.8966	68.7668	30.7446	21.3766	145.609	109.988	34.3039	24.1547	32.4688	36.4705	35.7806	26.4742	21.9452	34.3969	31.607	45.7556	34.5143	32.1096	24.99	25.5272	30.3195	55.451	85.1993	70.4666	143.911	39.386	162.641	32.356	37.5047	27.8584	39.4088	83.7922
KNA51143	197.092	91.435	226.461	227.34	40.8266	75.2163	89.8607	120.306	64.2949	102.894	274.14	191.013	69.5391	52.5446	39.2702	58.8889	386.83	104.569	168.598	42.9707	42.9803	294.489	271.277	70.1555	45.4891	67.8398	84.5186	57.8732	50.5882	57.393	48.87	53.9129	75.6685	87.4499	51.8189	57.4652	58.2025	46.3742	107.442	114.34	78.6467	271.751	61.7023	336.499	59.0345	74.9719	57.3747	116.927	224.65
KNA51144	139.5	61.0883	170.488	160.627	33.6803	70.2064	66.9537	52.9016	81.5731	85.3506	265.697	122.794	53.8061	38.4687	53.4333	72.7676	155.662	78.7236	124.872	52.7201	29.2132	144.234	137.213	60.2259	39.8021	120.363	67.7528	63.0366	39.2268	44.4515	67.9172	46.7026	52.1451	88.7193	60.1211	40.5784	49.47	42.5332	57.7836	66.177	55.9593	178.604	57.0802	183.365	57.8992	52.0935	106.201	98.8359	186.63
KNA51145	633.395	428.636	490.657	456.066	266.705	233.974	404.587	629.59	246.993	867.47	712.136	261.071	165.732	288.872	97.3421	192.186	677.715	310.835	276.601	99.7725	316.311	498.392	1024.31	520.938	261.436	210.039	579.191	260.383	303.534	300.016	212.683	608.825	758.108	251.968	171.379	326.072	291.2	154.803	577.33	612.003	49.8291	612.875	185.95	485.82	375.307	297.805	219.437	503.658	399.482
KNA51146	1765.19	1486.13	1606.58	1647.72	2681.18	378.852	1627.74	8369.33	376.098	2365.09	2445.67	1557.58	400.493	348.19	287.523	470.425	4060.55	1376.32	2173.66	293.666	2831.72	3111.38	6636.69	2043.29	2800.17	501.94	2346.05	463.149	2335.74	2217.62	406.786	2095.51	1912.46	443.537	460.9	2317.34	2124.94	464.338	9391.35	1392.88	63.9202	1756.1	405.497	2181.35	375.222	402.482	617.44	2665.01	2260.34
KNA51147	10.6583	7.57725	10.5872	10.1451	10.5551	11.2564	6.44049	14.4506	12.2107	10.0442	16.0498	13.7687	7.9806	11.4859	5.13226	6.70923	25.4129	13.7616	18.7516	5.27622	10.5295	19.3144	22.1696	13.1006	12.3699	10.1545	10.2144	12.7323	14.2804	13.9671	10.0052	9.34555	5.96562	13.1081	7.7476	13.6414	14.4701	8.73624	17.101	15.6916	25.4703	6.61885	6.97678	20.3612	16.5147	13.5723	10.0554	11.1994	21.6778
KNA51148	25.5933	11.0839	28.2707	25.7546	15.5593	15.6097	12.6638	20.5708	12.2035	20.5895	30.0448	31.1231	12.6647	22.4146	7.84892	9.84388	15.1112	45.9291	28.8392	8.14858	15.4573	11.9371	17.2815	19.1962	17.3344	16.8158	33.5756	19.8358	17.122	20.2982	15.8416	27.9938	19.5054	17.5197	7.94678	19.3417	18.8336	16.134	21.5394	32.879	30.4115	23.4984	10.0206	12.6441	25.8092	28.0594	23.5688	35.8275	30.1706
KNA51149	48.8469	16.8896	45.8328	40.9946	14.6293	30.3201	15.0679	16.8036	27.1461	21.7409	53.8656	32.9343	29.9545	28.7639	13.1143	22.3659	20.2319	42.5457	25.7805	13.6939	12.3662	14.1084	12.2932	15.3583	16.1812	25.0987	26.0963	33.8706	18.2705	17.8402	38.9221	22.6049	11.164	24.1245	22.4171	17.9465	16.139	30.6015	14.3344	23.3042	61.3671	15.0039	22.0515	14.6287	32.3353	40.1267	48.6749	34.8504	23.8877
KNA51150	116.544	72.9487	127.239	123.034	300.727	44.6318	74.7898	289.265	58.7338	166.362	181.372	172.524	36.0514	59.8611	45.8307	38.6383	56.1639	153.2	147.983	40.2322	285.075	32.8522	60.2261	145.363	329.707	50.0692	122.048	84.4194	244.834	286.914	99.1585	126.997	181.888	46.1033	35.184	242.258	273.538	55.6914	269.45	155.079	50.4907	596.899	45.1294	43.6774	82.1135	76.4898	104.898	134.422	291.605
KNA51151	289.265	532.007	281.77	286.378	321.038	238.84	589.657	632.649	288.121	394.603	526.183	348.173	232.917	315.729	158.435	256.73	493.042	312.764	391.171	139.739	338.902	198.324	589.549	456.067	303.95	374.748	350.374	230.622	386.154	368.959	245.261	386.053	628.561	378.273	188.235	387.656	373.74	169.927	709.592	379.789	221.939	411.842	223.373	236.341	383.484	577.095	322.993	305.288	560.991
KNA51152	236.332	103.219	246.944	259.918	168.864	84.7417	102.623	272.637	88.2916	139.566	384.461	149.69	71.3086	99.8248	58.392	66.7581	182.773	156.089	254.203	56.3112	161.563	152.341	202.788	139.846	180.036	91.381	130.574	88.5017	167.138	174.62	83.5318	133.633	174.055	113.028	75.1318	172.032	174.168	82.1448	273.189	146.349	126.012	200.816	71.4056	158.436	124.707	123.361	88.8386	176.003	169.447
KNA51153	0	0	0	0	0	0	0	0	0	0	0	0	0	0	0	0	0	0	0	0	0	0	0	0	0	0	0	0	0	0	0	0	0	0	0	0	0	0	0	0	0	0	0	0	0	0	0	0	0
KNA50931	0	0	0	0	0	0	0	0	0	0	0	0	0	0	0	0	0	0	0	0	0	0	0	0	0	0	0	0	0	0	0	0	0	0	0	0	0	0	0	0	0	0	0	0	0	0	0	0	0
KNA50932	219.391	49.9622	170.193	180.667	88.6852	78.0702	50.2761	233.447	104.679	64.077	286.375	230.669	64.5453	108.696	107.925	113.957	128.996	85.0781	201.296	97.9961	77.5002	74.3864	107.165	63.4907	91.3088	107.371	37.7292	74.5292	96.0544	100.064	69.3953	32.2865	47.2123	158.946	57.9622	100.779	117.24	59.4098	242.969	81.8668	141.184	39.9027	69.1988	81.6598	117.089	89.136	101.736	46.4249	246.687
KNA50933	75.4034	20.016	75.4784	76.0901	19.5458	19.1071	21.4353	23.8647	17.8898	17.4332	104.64	57.3583	16.4498	15.7393	23.392	11.1158	76.4585	52.7507	52.409	24.1168	19.8436	59.1101	58.0911	15.9728	18.1758	14.3394	11.7333	15.4756	21.3327	21.9637	13.2673	7.98767	14.2812	18.426	12.5443	22.5357	23.0845	14.7531	23.1416	18.4509	44.0735	22.3074	15.7174	56.2757	15.9317	19.0736	12.7369	21.5547	55.1018
KNA50934	229.987	141.659	261.534	256.713	80.5835	51.4871	155.664	224.903	44.6464	297.008	351.425	178.345	52.5448	47.2947	71.1965	38.2511	347.795	144.869	107.066	78.2393	80.1069	292.739	254.362	130.822	74.3951	46.3214	158.473	47.7512	72.1032	65.5523	39.7007	102.302	174.639	45.7326	35.1717	77.0507	73.8681	43.5363	212.368	121.779	59.1754	156.656	48.1236	408.292	55.7921	58.3349	43.2077	108.053	358.864
KNA50935	591.312	261.426	483.554	478.582	280.077	171.677	264.691	530.851	216.099	320.046	755.302	485.332	145.485	243.959	85.1659	170.796	606.654	388.61	807.665	79.3759	301.481	431.85	475.274	285.41	308.394	259.624	324.383	166.331	352.408	448.93	168.018	278.592	307.686	273.497	145.837	393.056	467.814	130.282	598.401	175.254	461.565	384.122	137.362	386.092	299.459	285.793	232.365	393.686	582.71
KNA50936	66.1336	338.659	85.2286	89.9591	120.566	114.385	349.156	409.261	127.593	190.622	141.362	131.41	95.0072	112.139	30.7149	91.5409	412.619	82.7311	95.3333	30.1431	111.884	229.382	313.301	224.783	179.213	114.318	123.586	91.1685	103.068	84.3997	97.649	134.811	75.3286	106.943	82.9048	97.2559	75.0543	72.7698	432.694	247.725	75.0043	204.358	98.0447	371.957	132.193	161.147	99.4284	197.673	106.036
KNA50937	144.616	172.237	186.926	186.041	107.866	107.24	200.17	346.058	131.589	151.845	110.376	169.418	102.563	88.2266	45.4364	85.8375	609.544	104.261	127.543	44.9918	107.984	442.605	298.839	165.552	150.212	109.706	108.095	99.559	102.566	99.4314	112.54	103.463	85.2054	128.956	109.564	104.843	88.0592	88.872	365.541	242.781	65.2978	224.614	103.645	768.416	132.637	134.012	99.1981	151.75	100.469
KNA50938	226.267	128.285	266.52	234.162	28.5763	148.784	138.681	181.31	144.748	158.638	326.975	161.71	133.409	99.0372	85.5315	109.378	498.542	238.916	142.506	85.3148	37.1239	428.972	312.285	116.67	37.2829	110.584	85.4512	100.241	37.5268	38.6737	87.2464	71.1635	59.4871	149.583	103.497	38.2086	38.733	81.7003	184.847	146.182	57.5839	186.98	117.633	629.161	140.361	165.399	90.9084	125.914	354.188
KNA50939	213.603	84.5415	230.264	248.748	41.6949	114.268	87.9194	159.328	125.5	93.9684	306.683	152.036	100.81	77.6975	71.2162	66.4177	352.443	180.208	117.42	73.6741	49.6444	247.902	153.158	81.8219	56.3722	71.1677	59.4489	71.9089	37.4705	39.2689	70.9917	52.2602	40.3593	84.4673	91.6428	31.174	35.9179	73.1524	194.772	73.1228	40.1051	120.567	98.0332	381.71	91.2209	105.447	55.6682	87.2678	164.337
KNA50940	118.318	106.435	128.313	110.023	36.7596	60.6076	106.913	63.0228	43.6154	205.897	138.781	117.277	53.5877	44.9097	40.5797	27.1855	101.976	183.095	114.048	38.4057	38.9499	58.9897	102.019	107.284	37.5317	43.0756	90.4099	42.4823	42.4137	43.0642	38.1517	61.2167	133.972	49.1625	30.4937	45.0018	51.5096	35.3769	54.2084	121.628	17.4802	229.928	43.5064	69.8373	50.9661	60.5286	46.272	109.331	139.841
KNA44054	0	1.15978	0	0	0	32.3124	0	0.829877	16.6573	0	0	9.52456	26.1715	1.36562	8.04726	0	0	8.3773	18.9832	16.7977	1.9679	4.07035	3.82158	0	6.65541	6.27111	2.97306	2.67079	1.92812	7.68102	12.7017	3.49328	0	7.30149	1.93745	3.95435	13.1192	5.14184	0	2.34615	0	0	12.9034	0	0.780529	0.853521	1.32247	2.05526	0
KNA44434	0	0	0	0	0	0	0	0	0	0	0	0	0	0	0	0	0	0	0	0	0	0	0	0	0	0	0	0	0	0	0	0	0	0	0	0	0	0	0	0	0	0	0	0	0	0	0	0	0
KNA44435	392.631	590.2	325.086	372.667	401.821	146.14	830.98	343.803	153.39	245.229	498.216	433.652	139.752	128.888	192.218	230.029	164.442	714.325	769.964	197.508	310.354	171.054	184.192	230.912	410.748	245.916	281.444	174.961	325.097	272.659	122.378	310.858	375.571	161.658	133.473	285.215	292.326	132.233	364.188	189.965	117.32	369.169	108.708	126.481	191.534	157.042	224.556	293.591	374.37
KNA44436	0	0	0	0	0	0	0	0	0	0	0	0	0	0	0	0	0	0	0	0	0	0	0	0	0	0	0	0	0	0	0	0	0	0	0	0	0	0	0	0	0	0	0	0	0	0	0	0	0
KNA48717	0	0	0	0	0	0	0	0	0	0	0	0	0	0	0	0	0	0	0	0	0	0	0	0	0	0	0	0	0	0	0	0	0	0	0	0	0	0	0	0	0	0	0	0	0	0	0	0	0
KNA48718	29.8961	12.5445	30.9566	28.4549	18.2734	32.4659	12.8392	28.2969	20.568	15.6743	32.8147	26.4888	25.992	18.6656	93.6518	21.5737	37.8461	22.3216	19.0409	105.547	15.3373	38.6374	31.9323	16.9985	24.0234	30.5863	13.1948	20.682	19.9882	18.5841	19.0464	10.8423	6.81926	31.5992	22.4564	20.0029	18.9529	19.4377	25.1022	39.6572	40.7203	8.42515	26.9466	24.7816	17.8338	21.2427	15.3945	26.3889	36.749
KNA48719	0	0	0	0	0	0	0	0	0	0	0	0	0	0	0	0	0	0	0	0	0	0	0	0	0	0	0	0	0	0	0	0	0	0	0	0	0	0	0	0	0	0	0	0	0	0	0	0	0
KNA48529	0	0	0	0	0	0	0	0	0	0	0	0	0	0	0	0	0	0	0	0	0	0	0	0	0	0	0	0	0	0	0	0	0	0	0	0	0	0	0	0	0	0	0	0	0	0	0	0	0
KNA48530	44.7888	33.9315	56.8114	47.4633	33.7552	30.5672	22.5593	28.6474	17.3667	23.8813	110.518	134.169	30.867	17.2288	12.2634	17.026	24.0982	70.9067	131.218	12.1083	22.4554	42.7332	28.3321	22.6346	38.3031	20.0739	40.0395	20.4396	33.7058	38.9461	21.3855	23.5517	48.8264	33.1206	15.0385	36.2029	38.0779	22.514	26.4516	31.7134	32.7926	40.6192	24.4828	39.3529	18.8486	32.4363	22.8552	33.2695	68.6593
KNA48531	1365.2	953.984	1605.67	1425.77	4697.12	1936.51	1175.23	9764.94	1027.69	3065.28	2158.64	7759.84	2086.86	836.422	3246.44	617.842	886.348	3739.78	5352.77	3366.86	2761.07	521.669	526.611	1709.43	5580.27	1192.29	2343.52	2044.96	3798.5	3321.87	2138.82	2822.25	2977.85	1187.67	890.181	3391.38	4137.32	1813.47	7373.6	1446.93	1110.73	5419.86	1858.16	483.212	959.634	1674.24	1705.63	1989.63	2769.34
KNA48532	110.244	112.403	102.516	114.366	110.343	43.4393	108.395	262.696	39.6487	93.156	171.854	90.2315	31.2911	40.0232	49.6064	22.0967	43.1815	201.9	84.5179	41.434	90.7016	40.4021	37.526	101.477	109.098	30.122	110.13	54.5229	76.0407	73.117	60.8703	136.093	68.6354	34.2941	25.2633	73.0294	75.1761	41.3227	244.18	147.447	35.8229	132.159	31.682	43.4529	53.5054	73.8782	39.1341	96.4234	178.445
KNA48533	0	0	0	0	0	0	0	0	0	0	0	0	0	0	0	0	0	0	0	0	0	0	0	0	0	0	0	0	0	0	0	0	0	0	0	0	0	0	0	0	0	0	0	0	0	0	0	0	0
KNA44008	0	0	0	0	0	0	0	0	0	0	0	0	0	0	0	0	0	0	0	0	0	0	0	0	0	0	0	0	0	0	0	0	0	0	0	0	0	0	0	0	0	0	0	0	0	0	0	0	0
KNA49056	12223.6	8063.31	11199	11245.7	21307.6	7028.81	9574.86	13656.9	5964.74	19861.2	11596.8	12988.5	7278.4	6977.98	6043.67	5047.72	7919.41	8671.78	13547.1	6135.11	20442.1	10407	12135.8	11657.6	21434	5436.62	13403	5469.23	19717.5	18168.3	5543.07	11968	17824	4745.08	6313.82	18631.3	17926.7	5482.93	16085.3	11098.5	1356.68	17766.4	7248.29	12135.2	6852.97	7033.19	5876.39	10794.6	8672.01
KNA49057	16.5905	20.0645	15.0558	10.9726	861.45	20.7042	10.4121	37.6873	0	0	36.3686	6.86572	9.14691	3.4454	174.536	7.57665	26.8554	30.1936	47.3674	223.542	778.784	255.265	115.7	44.5318	975.093	13.5615	72.8658	4.12547	783.889	607.467	4.31638	92.5403	2.36139	3.94742	4.18979	658.458	652.523	7.41293	32.7135	207.173	45.4863	0	14.8822	614.115	11.8154	38.761	22.8791	57.7793	36.9928
KNA49058	214.918	52.484	322.68	502.446	390.377	1230.02	39.8963	224.137	1422.4	71.844	517.533	122.171	1152.8	660.661	982.088	1737.04	98.1237	103.443	632.042	1016.65	396.807	480.125	224.115	134.278	359.914	1566.31	89.7958	876.418	293.222	277.894	974.12	113.992	147.236	1513.66	837.398	283.436	281.362	496.854	205.348	131.41	369.086	86.1024	1088.05	489.449	671.858	517.04	1286.5	106.294	507.301
KNA49059	2746.84	4383.98	2351.37	1886.81	3988.29	1437.49	5046.07	4396.73	1179.27	7249.78	2755.32	2349.48	1263.76	2362.07	4119.42	1209.66	490.066	3446.94	1796.26	3467.08	4312.11	545.059	1600.01	9222.69	3886.54	1489.84	6931.37	1244.65	4955.19	4413.28	1041.33	7936.63	8277.2	1474.88	1148.96	5121.41	4426.81	996.862	5102.34	12182.4	75.8867	6203.01	1213.71	817.323	2430.25	2161.91	1532.8	5795.82	1636.21
KNA49060	4251.53	18144	3431.1	2961.73	4004.17	2259.81	17364.1	4180.13	2207.92	7815.85	5267.09	2441.89	2182.94	6755.46	3205.8	3714.4	737.483	6252.16	1722.54	2670.63	4156.96	777.638	2442.43	16122.1	3700.89	4233.31	10721.8	2107.26	5462.83	4933.15	1729	11557.8	17720.4	4710.56	2083.25	5698.34	4954.63	1811.9	5417.38	7232.39	259.63	13332.4	1636.15	1124.87	6926.44	6192.08	4367.19	10120.8	2139.66
KNA49061	2606.41	38769.3	1940.87	1682.54	6817.71	4570.89	33525.1	4038.3	4078.94	11358.6	2722.42	5214.59	4299.74	11631.4	5337.16	6482.43	1523.34	12642.6	3889.31	4382.22	8064.82	1978.52	5611.81	35047.3	6840.91	7278.26	25379.2	4031	10712.6	9874.43	3613.26	27300.1	17305.8	8201.86	4052.57	11292.3	9739.2	3455.73	5548.68	15632.6	158.731	12884.3	3465.8	2592.55	11645.1	10066	7669.34	21825.3	1625.04
KNA49062	2392.58	2313.59	1870.83	1508.01	3606.31	1482.57	2465.91	3161.19	1032.01	6241.92	2188.54	2441.04	1406.6	2163.13	2951.02	1115.95	403.664	2400.59	2441.89	2507.93	4186.24	497.538	1191.82	7293.78	3504.84	1189.02	6005.27	1074.12	4999.21	4647.98	954.138	6857.1	6622.24	1326.71	1202.06	5124.6	4537.49	1016.45	4290.85	6613.11	47.8115	4331.6	1194.92	758.26	2011.12	1500.91	1287.21	4963.17	1022.64
KNA49063	25.9091	58.9143	27.7381	28.7834	10.652	7.04033	49.9053	31.8236	7.75322	45.3321	40.5687	7.70803	6.41819	20.2331	5.83472	9.48767	12.176	30.6385	10.5335	5.58039	11.2093	6.08133	20.4298	38.72	11.808	9.36938	51.591	6.50206	11.973	11.066	7.64167	46.9315	39.4605	12.7838	4.34199	9.60054	9.90245	5.20149	30.7739	31.4927	42.7193	501.879	7.30974	12.8227	25.2545	23.153	10.4967	52.4893	21.5643
KNA49064	129.296	74.9894	124.953	109.998	43.0164	61.4407	76.0666	104.717	52.5595	147.867	151.094	114.036	51.0915	61.9671	51.9529	43.8099	124.736	120.578	122.539	48.5171	47.9595	84.4913	199.446	104.376	46.1682	66.2347	109.058	51.5381	56.7796	58.4071	46.9942	86.4127	127.799	71.3843	36.6941	63.1734	61.9622	36.1848	101.71	145.76	97.1082	278.103	47.4545	129.36	82.7057	89.2173	55.4028	109.277	150.68
KNA49065	150.3	64.9594	163.191	157.211	49.2074	57.4022	70.4502	97.8729	38.8819	109.118	214.201	107.533	57.0189	52.6419	78.4283	44.218	145.227	105.556	110.845	76.3799	52.392	116.178	200.787	89.0161	54.8222	48.046	81.3741	41.3579	68.2663	63.0767	37.0813	72.3531	119.304	54.2586	36.2318	77.7744	72.1109	38.5783	88.7901	77.6273	76.8612	239.038	50.0307	138.549	53.073	63.1121	43.1681	100.063	156.01
KNA49066	48.1942	20.3601	44.6346	44.8648	42.3048	29.3511	24.394	37.7427	25.0079	23.0198	48.4823	18.8516	25.3881	17.2751	13.1067	13.5676	36.3348	20.9063	22.619	17.0961	29.9745	28.1094	72.5146	22.2315	44.6728	16.9992	22.8982	17.9763	35.8396	31.7274	21.3846	19.3895	21.5656	16.258	23.5085	27.5635	35.5624	19.6903	30.6849	43.1555	27.1509	20.0237	20.8755	30.8688	20.9229	26.9926	12.6324	26.795	26.4973
KNA49067	176.258	162.263	152.076	156.891	178.231	79.8792	184.396	429.757	63.8037	238.96	158.929	198.206	71.9905	75.3021	59.7131	66.4714	550.361	132.118	270.567	65.9133	181.273	192.74	1834.8	216.591	174.386	101.229	233.789	51.8762	200.609	202.325	46.7188	166.34	320.887	106.974	42.4217	228.056	225.091	36.9227	431.668	198.776	41.0615	386.453	73.0795	253.545	79.1467	89.0879	65.0481	388.842	186.605
KNA49068	16.3024	5.60422	10.606	13.293	3.47873	13.238	4.62512	7.89133	14.9045	9.03652	14.904	4.80572	13.1743	11.2234	3.41041	9.12788	14.0983	11.2987	5.86593	4.79566	4.18175	12.6187	23.528	7.11144	4.45589	8.76228	5.19262	8.10767	4.2656	5.68555	9.5868	4.29627	5.2447	11.7429	12.7459	4.43168	4.77361	9.82869	8.11499	9.732	50.2069	7.01277	12.0696	19.796	11.0271	12.2902	8.12272	8.04676	8.46517
KNA49069	482.645	589.369	454.107	465.609	288.712	927.881	564.553	591.46	1284.62	254.333	822.298	413.244	719.154	1078.88	261.784	1477.17	701.794	1071.47	511.759	293.274	277.278	804.861	920.025	459.314	294.715	1185.1	365.802	802.042	409.287	380.391	798.456	315.631	526.595	1346.76	733.009	434.283	400.577	564.79	594.688	378.33	763.161	527.596	648.487	962.383	1395.07	1185.51	1195.77	547.183	716.216
KNA49070	819.009	558.143	765.395	974.212	350.632	1126.24	509.836	489.967	1825.13	213.637	1651.31	404.364	961.034	1048.9	366.938	1263.09	743.429	551.994	622.062	385.736	324.31	932.592	1079.85	349.309	357.134	1208.22	273.986	1105.02	329.818	316.748	1282.31	296.644	423.599	1310.91	1229.7	339.048	321.847	942.799	467.293	319.508	1459.93	510.469	950.395	1159.06	1222.96	1225.6	1228.14	369.33	546.043
KNA49071	26.2068	26.9739	27.4089	26.46	32.9664	14.8737	32.3696	22.4476	14.1647	49.4455	37.9596	18.46	13.6033	17.6011	18.4495	11.3317	26.9271	34.0965	19.3425	15.9652	25.6736	20.4866	47.0793	53.4719	31.2603	14.5852	48.5108	13.4493	37.9071	30.9436	12.621	42.9714	63.3324	14.4609	13.5182	39.8774	32.0219	11.5228	23.0888	144.515	25.6065	44.2864	14.8802	31.2313	20.7818	19.2513	12.3992	45.2987	36.0555
KNA49072	10.4695	3.5611	0	5.19323	1.85325	12.2488	2.46397	9.90943	7.08178	6.7602	11.4752	0	2.16456	4.892	2.66471	10.7578	2.11839	12.8613	0	6.61248	0	4.16601	11.7342	4.79008	0	3.20924	1.01431	5.85761	1.97344	0	8.17158	0	2.23524	7.47307	5.94894	4.04728	2.23791	3.50845	11.0592	10.0053	64.5844	0	7.04356	3.82439	3.72807	6.11505	9.47487	5.2589	17.5083
KNA49073	73.8888	35.6356	68.1877	68.9637	167.682	58.9226	38.3821	150.223	88.055	78.6769	102.846	65.7452	39.1441	39.416	36.897	30.712	21.4936	74.2016	95.1323	31.967	151.105	14.0482	26.6127	73.4732	171.666	39.8399	78.8196	75.747	138.157	142.906	73.0341	71.699	68.3707	34.0089	40.8311	133.097	142.515	34.8644	155.904	64.1342	33.4066	52.4762	49.0797	15.6353	60.2984	52.9201	40.7154	68.3606	121.214
KNA49074	46.2265	8.85178	61.527	80.5097	16.7292	113.454	5.8023	27.2245	103.765	26.5322	112.594	47.1875	51.822	104.96	18.8251	68.2588	13.3027	8.97376	108.224	28.5477	9.48608	38.4239	60.6375	7.89598	18.7143	83.1304	8.35995	87.3611	24.0103	26.4468	74.5663	11.5768	1.31592	71.8587	63.8184	17.4731	26.3498	33.7361	43.4048	10.2098	160.536	9.44138	85.0063	38.2751	142.66	127.201	62.1548	11.1456	54.9726
KNA49075	21.3625	42.673	73.8851	43.5734	313.846	10.9513	40.4087	6.07431	11.4721	14.8814	70.6327	5.72249	9.19992	12.7017	54.6429	8.01525	4.1252	9.87281	12.831	40.7013	270.12	7.40712	10.7959	25.4042	294.219	9.91757	4.62022	5.85211	369.855	369.43	5.56944	5.58505	3.23616	11.8951	7.8909	396.947	376.336	4.57453	5.95513	9.21661	31.5328	5.62135	7.45439	8.32157	13.6357	17.6376	5.70709	7.51584	8.3012
KNA49076	21.2914	41.3618	71.5078	37.3417	308.376	8.80745	42.1228	6.58554	9.25841	12.5205	62.3703	12.0956	7.93932	10.4224	61.5942	6.73915	16.9632	8.48496	22.3073	50.1883	253.995	16.5663	21.271	39.7485	298.55	9.84805	4.34654	5.49531	375.137	366.412	5.2303	6.60567	5.66186	12.6535	5.29294	396.365	383.151	4.33197	6.70706	35.1358	23.0632	8.67049	7.92949	22.3951	11.2371	22.059	6.29182	9.52987	12.0806
KNA49077	73.8634	55.4767	158.532	113.858	747.506	37.554	55.0021	23.5754	46.4088	15.8139	166.773	11.1594	28.2263	25.6468	134.749	26.5932	13.0741	15.5764	25.8866	86.0633	629.955	22.601	20.8303	62.8449	687.902	26.3553	6.46193	27.7938	663.581	700.169	35.7907	10.5881	9.34511	31.1506	35.3332	640.478	631.215	26.6298	20.8065	47.8063	31.6089	11.7336	32.34	28.9326	33.4921	44.9432	23.7137	15.6523	18.2997
KNA49078	0	0	0	0	1118.27	282.6	0	0	198.999	0	0	216.261	182.473	0	236.459	0	112.788	6.34039	109.414	176.032	44.6825	194.082	130.157	38.2552	52.8903	0	45.0034	43.3156	87.5584	99.6584	99.7043	35.6926	0	0	52.7892	80.8074	29.7878	54.4827	0	719.155	0	0	39.0641	93.3254	0	0	0	37.3328	0
KNA44586	0	0	0	0	7.15915e-05	0	0	35.8844	0	0	0	0	0	0	0	0	0	0	0	0	2.12247e-05	0	0	0	1.53662	0	0	0	0	3.43554e-06	0	0	0	0	0	4.27578e-07	0	0	26.7666	9.58371e-09	40.6843	0	0	0	0	0	0	0	0
KNA44587	0	0	0	0	0	0	0	0	0	0	0	0	0	0	0	0	0	0	0	0	0	0	0	0	0	0	0	0	0	0	0	0	0	0	0	0	0	0	0	0	0	0	0	0	0	0	0	0	0
KNA53338	350.522	150.377	383.435	437.028	173.062	143.644	182.826	218.073	128.163	178.621	666.631	216.411	134.756	319.899	65.5855	229.734	124.981	227.584	163.099	71.8017	134.14	140.234	251.999	180.659	149.165	190.5	137.307	106.715	133.571	145.526	110.914	142.675	328.877	294.832	88.2822	113.531	118.262	97.7812	176.928	172.381	124.674	218.982	109.625	123.889	351.512	343.806	196.458	192.63	234.474
KNA53339	153.575	60.7986	135.46	148.084	92.5386	66.0124	54.6747	171.833	77.5698	125.151	141.134	190.831	65.1174	117.399	29.4618	72.3791	139.004	93.3287	204.978	25.5033	102.023	110.974	109.924	64.7842	107.978	101.661	68.7996	77.4149	108.282	135.259	88.9815	67.0176	66.8411	125.57	60.1646	118.322	136.719	69.0109	187.562	156.723	102.404	64.5129	60.6705	95.6787	156.918	170.963	104.409	71.3953	254.8
KNA53340	56.9779	24.7952	44.2349	54.5657	15.741	23.7362	26.0442	32.9192	6.98048	33.6011	77.0116	37.2091	18.3853	11.696	6.20323	9.81428	62.2429	39.1107	38.0834	6.44855	19.6422	53.7329	59.9233	30.9212	17.2502	29.9844	33.3763	7.73938	22.225	19.2196	5.78395	26.6566	26.2282	33.1478	8.10957	23.809	21.4019	4.41481	37.1562	31.8529	32.5075	28.9082	17.9479	53.5375	17.0054	53.9917	10.7303	39.2415	35.25
KNA53341	20.5816	14.3679	20.0467	18.9218	25.1021	42.1581	13.086	31.6586	7.38611	25.8835	29.6847	25.2845	32.8835	8.05615	8.99591	5.16716	42.735	18.7678	36.1803	8.3032	22.7208	33.2738	40.58	24.0594	29.4465	25.6322	19.418	8.11899	26.9738	28.2971	7.48543	16.5598	22.408	21.5367	7.34755	30.8259	26.9034	6.78882	34.6034	20.8432	24.8168	24.6605	29.4333	38.9689	10.7439	40.0293	8.24742	21.2612	45.4114
KNA53342	6.88355	1.31954	9.53117	7.88501	1.80889	92.5234	1.46972	2.25686	1.98408	2.01618	11.6673	4.58133	84.0995	2.29903	1.51721	1.94451	5.97333	2.98338	5.59204	1.34463	1.74751	4.57459	3.92382	1.61043	2.72415	98.9761	1.48505	1.85287	3.37086	2.43599	2.82483	1.23597	1.96962	96.8509	1.55917	2.19467	2.42705	2.09274	2.27884	1.6819	13.4249	3.19591	74.7654	3.83655	2.27427	132.693	2.86251	2.3669	8.54461
KNA53343	9.00877	1.93182	8.61972	9.22878	2.35736	210.706	1.88974	6.2654	9.9796	1.89686	7.9423	4.61965	145.685	6.89377	3.04063	5.73526	12.5617	5.61363	6.79366	3.27789	1.88385	13.0922	8.5971	2.61643	2.54845	238.899	1.72661	10.4825	2.54716	3.31932	7.79578	1.40451	1.71432	246.419	8.86544	2.61196	2.38617	8.79435	5.627	3.21917	19.5313	3.77994	133.965	16.4183	8.22904	364.748	5.89949	2.67576	5.8952
KNA53344	14.4617	1.749	11.3741	13.3906	10.2398	13.5357	2.57157	1.94676	10.4344	0.830049	17.1426	3.59086	9.83368	2.00221	3.27185	1.76119	6.24255	9.12406	8.25792	1.62382	6.67728	4.60369	1.92103	5.41097	6.90018	1.37916	5.35529	7.43199	6.29999	9.10116	15.8027	5.9265	3.1562	0.458789	8.03483	7.20569	6.31996	10.1234	0.814741	0.982802	13.2166	1.03379	14.2699	3.05224	1.831	3.75417	2.99152	6.71541	17.198
KNA53345	32.786	25.1007	30.1357	30.4344	28.3649	19.2408	29.0285	86.8503	17.5896	56.363	50.2252	69.6285	17.0008	18.85	19.2117	10.0381	49.5732	66.1915	69.0765	15.4474	25.5544	32.5526	46.8685	39.1268	31.0031	18.4196	32.8057	15.4928	43.1605	39.1733	12.4247	34.4537	40.3784	22.8006	11.3415	48.4154	49.0349	12.3648	70.2903	51.5023	32.0827	29.5035	15.8161	32.0397	24.9262	25.8615	14.1746	38.4658	79.6865
KNA53346	37.632	19.9274	46.1704	37.7508	15.1836	48.7995	20.583	53.8066	31.4753	27.693	47.6225	35.4969	41.7275	35.6266	25.4705	34.7081	180.876	37.4196	45.9183	27.619	11.0012	114.61	125.356	23.7778	15.4569	47.8175	24.3603	33.8761	15.6927	13.3509	24.6137	18.4516	17.3257	44.7194	23.2548	16.5796	14.0209	28.4628	52.588	46.4516	72.6266	19.1292	38.896	124.103	38.1798	52.065	31.7467	28.4705	49.2211
KNA53347	0	0	0	0	0	0	0	0	0	0	0	0	0	0	0	0	0	0	0	0	0	0	0	0	0	0	0	0	0	0	0	0	0	0	0	0	0	0	0	0	0	0	0	0	0	0	0	0	0
KNA53270	0	0	0	0	0	0	0	0	0	0	0	0	0	0	0	0	0	0	0	0	0	0	0	0	0	0	0	0	0	0	0	0	0	0	0	0	0	0	0	0	0	0	0	0	0	0	0	0	0
KNA53271	62.1371	106.986	74.1873	74.5552	175.078	192.316	107.242	206.107	190.772	161.91	97.1035	114.236	181.599	323.86	86.4008	280.255	360.347	131.199	111.311	90.2996	138.936	334.78	258.166	121.433	188.548	337.117	131.552	161.897	150.777	159.973	152.65	121.812	222.514	332.977	154.561	146.393	155.938	142.874	190.523	65.023	220.113	232.987	157.474	370.534	301.545	323.749	308.636	128.752	148.359
KNA53272	74.6982	79.7306	90.6328	84.911	63.5125	40.2948	70.5138	45.7475	31.044	51.2187	135.969	89.6765	32.1199	63.3101	17.3648	51.8743	330.065	99.7434	75.774	16.4835	62.5432	280.149	139.421	49.9439	80.1555	63.8736	57.0197	32.4995	75.8433	82.18	31.357	44.5983	65.8106	60.0668	21.7966	72.8474	69.9305	25.3422	43.9356	49.4111	84.0893	80.9309	26.6136	597.15	75.517	83.0591	72.8491	53.5521	81.1029
KNA53273	160.52	65.9314	197.772	198.308	106.758	46.8347	71.8991	184.264	31.4722	87.0682	245.941	206.642	39.8576	59.725	26.4105	42.6672	1367.71	167.876	121.812	26.1152	119.776	956.59	384.517	77.6959	128.087	57.6409	124.413	36.0517	119.241	140.692	30.731	75.5942	136.297	58.4642	27.5352	124.616	115.068	30.8014	181.051	68.8618	48.7392	222.145	33.3104	1823.83	68.9288	73.4263	65.7828	98.5821	220.213
KNA53274	41.3517	52.6258	52.9283	52.7914	23.1048	11.0582	50.0726	41.252	11.9665	31.9686	67.1127	46.7981	10.5075	15.9776	9.21229	11.9475	600.724	63.2007	31.644	10.7195	21.7555	421.515	150.321	33.6348	26.1118	13.8541	46.8033	11.8216	23.0479	23.4165	9.8437	24.2568	37.1762	17.6364	6.53577	23.1267	19.4422	8.42133	39.7389	23.5498	28.7291	48.7785	9.77809	555.849	17.9971	20.0087	14.7172	37.4355	42.6523
KNA53275	133.149	767.321	137.614	148.795	358.417	86.0662	752.795	225.496	85.4641	868.977	219.377	132.846	64.7609	84.7819	55.5735	89.7258	53.3668	180.001	180.463	53.0034	407.496	237.813	72.8061	891.388	329.599	158.724	419.319	82.964	396.47	331.522	71.6724	463.378	370.591	116.799	62.1303	436.237	280.907	45.9022	237.973	397.244	70.8082	627.587	65.125	295.835	102.092	117.103	111.003	411.081	58.8662
KNA53276	357.053	654.084	319.13	337.29	538.527	78.5414	820.834	98.5647	56.8956	2844.45	374.834	383.025	72.5834	55.5665	85.9759	63.3097	116.29	341.305	548.888	86.8369	610.456	802.22	126.31	1710.56	484.847	94.3894	1441.19	54.9518	664	499.11	33.3035	1405.98	1447.23	89.9531	58.7944	761.236	487.55	41.1289	108.674	1360.12	37.167	1660.88	59.7648	659.998	54.0648	51.5287	63.6537	870.327	168.28
KNA53277	451.322	349.903	421.103	428.45	562.991	135.468	493.446	88.3568	100.212	2589.56	664.341	369.521	113.835	43.3768	119.151	63.089	156.46	396.177	608.895	115.627	660.593	936.696	192.688	1461.57	490.283	98.8277	1284.23	109.101	604.325	446.32	67.734	1364.69	1401.49	69.6872	110.703	692.776	436.405	78.5258	90.5375	1514.56	29.8595	1275.16	108.365	751.366	49.8	55.8034	70.7369	776.266	312.511
KNA53278	951.931	438.291	951.998	954.63	917.036	442.792	656.92	386.091	291.552	1824.42	1081.66	1349.03	447.794	449.989	439.885	389.829	241.845	1499.7	1469.18	477.48	987.016	1128.46	446.364	1990.24	863.444	581.705	1321.21	290.66	1188.42	1080.94	219.188	1610.54	1617.28	494.584	273.336	1234.08	1101.49	234.126	371.247	1962.21	82.7549	1717.19	370.554	863.592	561.058	665.624	455.755	1274.75	1177.3
KNA53279	49.087	51.6076	35.4785	38.9775	48.975	36.2284	42.1462	65.964	26.3354	72.4118	46.5723	95.2665	33.6153	29.4338	22.0245	25.5186	122.25	98.9395	108.019	21.9351	44.1942	61.8407	61.1779	66.6483	49.4216	37.3494	78.7225	32.4212	50.9809	56.5276	36.7231	60.3285	67.1058	43.6246	24.1071	57.3782	60.5504	34.1348	73.1259	116.295	68.6209	275.373	31.5885	68.3929	37.9987	49.9381	44.2984	80.4613	82.4135
KNA53280	71.7556	118.781	49.9236	55.7629	12.2784	38.0577	89.504	47.0893	29.1222	49.4219	110.545	50.4813	26.7039	37.9993	11.5668	27.8543	63.3998	65.2951	48.1441	16.6176	17.4858	40.9259	40.2117	38.0831	18.2857	29.6939	43.7968	21.8578	20.7391	25.1446	31.2702	31.4479	51.5768	36.2801	27.6349	18.9552	17.8945	35.2678	65.186	39.3161	46.724	222.306	31.7811	56.3549	32.791	60.0729	38.6541	35.5629	75.9987
KNA53281	104.891	43.5636	99.3902	94.0757	23.5855	19.06	37.2736	47.118	15.1703	40.8815	143.934	32.0278	17.5444	17.2793	19.3374	11.2959	52.8873	30.0531	33.2255	17.189	21.7064	42.6408	32.3031	27.4629	23.671	14.628	24.0413	17.3415	22.087	22.5443	16.632	25.6878	33.0065	19.3586	11.6339	22.9412	21.6132	15.6435	48.5125	36.701	18.4596	159.415	15.5122	51.3638	16.9592	24.2854	16.4931	26.942	41.7195
KNA53282	120.417	124.088	130.516	105.977	27.2435	20.5199	117.745	54.0358	17.3014	81.5406	134.848	96.1492	20.8507	27.2154	24.4966	21.2886	121.903	87.1413	100.699	23.9553	26.7407	130.379	83.7501	65.4208	29.0638	27.9568	52.931	22.3246	36.3661	31.4201	17.5397	52.1288	65.7411	30.2029	13.4956	38.8593	36.038	18.9919	54.4232	68.1357	19.8358	245.93	19.5434	118.847	34.3891	43.5382	31.5189	64.9519	93.1254
KNA53283	111.654	150.519	115.841	121.535	44.5476	37.9855	143.464	46.4048	39.6579	85.0568	191.408	102.095	35.7421	38.8065	27.9075	35.0204	113.519	91.407	107.67	30.1098	37.12	116.914	66.461	69.1771	43.6693	51.7231	64.4665	46.092	46.1124	45.9175	41.7134	62.4224	93.0225	43.4759	29.0369	52.2808	50.6296	32.624	47.4425	68.8183	30.1823	444.984	33.2543	100.865	52.3566	77.086	55.957	65.5373	97.7662
KNA53284	59.8301	99.8543	74.6656	66.8059	101.496	47.0391	96.6048	106.042	33.1206	67.9936	89.3064	98.5608	38.6964	38.9719	29.742	31.0358	48.157	99.2146	120.234	27.6247	78.81	49.9795	45.9999	99.5584	102.017	46.9502	79.1522	42.5398	110.754	105.734	37.3587	74.5143	77.6645	38.4065	29.4481	113.572	110.286	32.1351	117.718	65.6796	37.3324	316.586	36.3101	43.3489	58.5958	59.3196	48.7797	79.1581	133.591
KNA53285	105.703	63.8695	100.353	103.144	38.1493	25.4247	59.3056	88.3051	17.0858	77.7901	118.719	73.7471	22.8365	17.1638	31.5129	17.1125	69.751	44.5283	96.2026	29.1219	38.7436	61.533	52.9258	45.3181	39.2337	20.7479	41.3612	18.9708	43.6254	44.2533	18.7961	33.3785	54.5131	20.5815	13.8175	44.5366	51.2839	15.6237	93.5042	67.7537	34.8611	160.067	21.1267	64.8852	21.3123	27.7564	19.3945	46.5278	119.421
KNA53286	82.5036	49.4936	93.2825	88.0553	30.2262	14.558	48.5029	66.7609	11.2072	98.9047	130.023	42.0838	13.4923	11.955	28.9167	9.26514	94.8948	50.7221	61.8333	31.0732	26.9309	83.8238	61.3308	74.815	30.2499	12.1787	58.7695	11.9815	31.5491	32.4994	10.0288	58.3715	51.436	11.8264	8.51784	33.0053	33.898	11.2745	61.7202	69.4105	13.2105	169.215	13.251	92.0189	12.9435	14.2197	9.9671	70.9954	80.2953
KNA53287	116.16	135.544	126.447	108.724	62.9849	30.163	131.3	87.9567	26.1288	132.265	133.145	77.6896	27.5186	29.8417	56.0685	23.6261	177.713	118.195	93.7274	55.2772	61.9138	179.926	90.0928	145.548	63.3344	34.5073	138.168	27.7047	63.4915	63.3627	24.9381	125.999	112.137	38.0894	20.4858	69.5866	68.509	21.7101	88.8824	142.599	27.46	361.998	28.4751	159.77	34.1123	40.8264	31.5338	137.064	144.7
KNA53288	599.976	350.283	539.373	605.505	247.213	285.513	303.339	534.232	269.826	269.403	952.488	259.457	256.82	374.652	219.252	222.914	297.849	302.681	230.36	215.074	276.848	245.453	224.291	211.192	260.569	290.707	184.294	339.108	229.905	268.322	392.533	187.447	270.485	319.569	187.861	245.991	264.774	290.685	505.752	310.864	185.456	415.956	239.264	294.137	422.13	585.058	416.928	211.733	443.705
KNA53289	333.492	312.505	363.494	340.303	155.35	224.349	300.457	209.016	201.96	197.098	578.956	193.141	187.003	227.293	92.3502	174.298	287.618	220.937	201.667	90.2465	139.977	257.222	216.346	164.879	171.302	237.198	156.686	210.115	168.32	173.517	228.455	152.102	203.736	243.332	128.461	166.665	176.573	178.619	205.979	179.85	135.628	375.512	174.131	197.91	279.988	342.374	257.667	162.887	303.16
KNA53290	822.714	487.89	922.928	871.233	311.166	750.738	494.804	532.965	806.414	500.505	1429.5	1138.74	762.177	1334.49	1191.69	1322.2	1053.09	705.646	1161.17	1165.75	266.574	1128.75	910.053	498.213	354.037	1505.7	421.316	725.8	422.89	413.895	723.557	358.571	665.769	1788.31	615.334	470.667	500.877	672.121	507.398	917.253	1405.39	1111.14	745.49	767.518	1309.95	1198.48	1317.55	591.271	1189.17
KNA53291	1234.09	412.161	1033.1	1064.96	489.024	630.949	410.432	1172.24	600.663	501.321	1782.39	1364.34	408.472	620.498	818.841	535.603	964.907	637.724	1454.97	637.758	523.284	1046.09	1059.18	483.977	528.847	666.197	375.072	632.014	600.834	662.097	564.804	370.234	472.238	648.264	325.623	645.93	679.534	336.954	1054.8	812.408	812.424	564.227	499.33	925.69	899.774	882.144	727.505	450.616	1865.09
KNA53292	104.785	12.3919	108.332	122.376	37.9421	43.2026	13.2357	62.6715	28.2319	42.4804	167.091	58.9524	36.6374	38.3433	26.4675	25.0778	51.7441	38.6713	70.892	28.8184	41.8488	37.7903	45.3913	35.3437	38.4897	35.4541	33.8223	20.3833	51.4035	51.4499	27.9522	26.9969	18.9168	41.2793	17.8873	47.3786	51.0343	18.8464	62.0971	61.4528	86.1867	20.7242	35.1589	44.188	50.632	45.6571	33.8851	32.7266	81.6277
KNA53293	196.589	243.103	192.418	172.854	166.698	160.171	202.106	178.577	123.211	149.132	264.708	274.375	158.258	141.668	83.5217	124.964	270.997	517.6	257.946	85.9546	145.027	499.278	284.39	274.213	192.428	157.095	336.608	120.797	186.768	220.699	119.453	200.208	167.763	191.133	95.3642	206.602	178.265	112.341	183.082	211.222	50.5003	311.819	144.114	474.985	165.188	190.198	167.689	324.312	207.974
KNA53294	29.1806	41.5219	30.7844	20.6263	33.0585	15.7044	32.7928	116.003	16.1197	60.2948	37.048	50.266	10.5579	9.77177	6.6844	4.49765	21.8463	72.6898	47.4885	7.83291	24.701	30.7706	38.7016	53.8044	36.7853	9.16845	109.55	14.4217	53.3537	49.7709	11.6726	77.4803	47.5043	12.7578	8.56683	60.0693	50.2121	9.53433	97.0968	37.0897	58.5033	56.8239	12.7607	41.5716	16.3657	14.2033	9.62022	55.9923	34.1594
KNA53295	176.349	117.991	167.729	142.851	347.966	93.6475	108.353	264.986	130.405	100.841	231.634	232.427	93.7056	167.816	96.2728	136.917	387.894	307.689	257.098	109.044	364.579	487.647	485.855	211.736	392.226	174.724	239.956	145.272	438.86	468.666	125.994	190.417	173.494	167.894	108.007	476.519	416.413	125.716	233.176	138.294	412.462	296.892	96.8742	399.683	198.975	191.733	200.919	338.446	362.6
KNA53296	49.5388	39.1326	77.9521	61.0672	181.585	30.1129	44.4095	224.245	24.8915	343.203	92.0542	96.248	29.4282	31.3949	48.3038	14.3389	63.3108	34.7507	49.2708	45.4394	168.893	50.654	103.863	61.3776	170.389	20.7699	231.515	16.2512	197.569	191.407	19.2421	305.393	58.56	27.4474	13.5091	201.037	216.49	12.5742	144.721	100.998	37.6217	78.7344	20.7063	38.9673	44.004	49.5681	19.6049	65.6713	231.291
KNA53297	54.7377	22.4023	65.7881	51.9167	194.333	39.0944	26.0366	159.742	23.0238	213.9	76.7071	123.219	33.1701	29.6655	91.81	17.059	106.462	22.5686	77.8795	96.5893	194.263	96.9479	62.8331	60.6254	173.344	14.6032	172.46	19.8157	202.618	194.381	22.1787	251.581	51.1844	24.7139	18.5934	228.626	214.117	21.5443	110.346	172.657	23.748	72.2346	27.7773	70.9805	22.4131	48.8308	17.594	45.9164	104.294
KNA53298	18.7516	24.2314	25.1758	24.4641	34.5572	14.1849	24.1817	24.1186	19.4604	19.2402	28.5302	14.6697	14.8703	46.5703	25.6288	27.8024	9.56348	30.8542	11.2209	27.2562	30.8367	11.448	16.5063	43.9078	39.7769	34.9604	42.9041	19.1624	27.6956	22.7053	20.8512	47.6335	24.7887	29.3367	16.7366	24.2295	28.3324	14.8059	25.8317	10.4085	36.9739	15.2277	15.2078	9.94625	49.0275	41.2095	37.5935	36.6442	56.7033
KNA53299	0	0	0	0	0	0	0	0	0	0	0	0	0	0	0	0	0	0	0	0	0	0	0	0	0	0	0	0	0	0	0	0	0	0	0	0	0	0	0	0	0	0	0	0	0	0	0	0	0
KNA53300	0	0	0	0	0	0	0	0	0	0	0	0	0	0	0	0	0	0	0	0	0	0	0	0	0	0	0	0	0	0	0	0	0	0	0	0	0	0	0	0	0	0	0	0	0	0	0	0	0
KNA53024	0	0	0	0	0	0	0	0	0	0	0	0	0	0	0	0	0	0	0	0	0	0	0	0	0	0	0	0	0	0	0	0	0	0	0	0	0	0	0	0	0	0	0	0	0	0	0	0	0
KNA53025	238.615	16.2889	230.865	186.296	8.09567	208.213	13.9809	48.4638	291.425	9.95069	448.065	36.7215	128.473	147.035	90.2134	78.7493	52.6066	23.1381	22.8863	94.9777	9.65929	48.0682	40.9516	9.64363	9.54149	76.572	7.8022	246.704	11.057	10.5586	213.791	5.81451	4.08616	87.1129	109.316	11.05	11.3699	112.281	43.7948	10.1666	132.887	5.99671	165.132	45.8517	129.665	89.333	76.6739	13.2344	102.254
KNA53026	125.516	8.19632	108.805	87.0226	8.58298	63.7418	9.5441	30.6236	95.4123	8.2541	178.359	43.643	66.3458	65.4976	59.1252	29.8937	27.2031	22.6225	38.1328	71.2715	8.98896	24.7315	19.5146	7.58303	9.536	23.3755	6.02145	64.6151	10.469	11.1592	66.229	4.92997	4.70549	36.734	50.9284	12.1838	13.3796	57.6831	32.6869	9.68884	59.8221	4.70963	61.0901	24.1527	56.8203	30.123	24.2201	9.65369	52.3375
KNA53027	61.1963	8.78089	63.6929	55.5661	16.1571	22.6521	9.43888	50.0034	36.9511	15.1808	78.1912	26.8274	20.158	17.7708	14.9598	12.5527	15.3906	17.8386	25.0236	16.3777	13.303	11.6941	14.0794	15.3125	15.1843	11.234	10.3169	20.5047	21.3759	23.1431	20.644	13.8145	19.4136	21.8409	14.1449	21.3851	28.8227	13.3242	53.76	25.6402	34.8361	14.379	14.5378	13.1348	21.422	16.8285	12.2477	11.1843	63.6008
KNA53028	69.4886	34.1845	77.7257	84.1681	11.4423	9.3993	31.9474	40.6429	9.68182	36.6706	48.6674	20.4928	8.87782	7.69487	6.58098	5.7723	18.2177	25.7761	25.3104	5.68659	12.7911	11.1155	17.4223	20.9137	9.98866	8.56269	14.8065	6.80267	15.9267	12.9767	6.5769	13.2844	23.2642	14.1716	5.24714	15.7965	18.0612	6.34384	40.2863	15.9733	18.039	25.7268	7.14451	12.6496	7.15197	9.79846	9.90914	19.157	33.202
KNA53029	32.8523	23.9703	42.0893	40.3564	11.7675	15.6456	25.2873	42.8013	11.416	69.878	59.6609	19.0736	13.2648	10.3542	16.5265	9.06811	10.4011	22.3681	25.2423	17.2098	9.51754	6.07491	16.0279	25.3226	12.7621	14.4539	23.3657	10.8122	12.2393	12.2722	9.05003	20.4586	24.3427	20.0704	6.51526	11.5047	11.4837	8.09503	45.8079	26.151	14.7028	18.7382	11.3111	8.96517	10.1156	15.2756	12.692	21.472	58.8176
KNA53030	91.1527	88.0718	99.6375	102.371	96.968	101.664	95.0686	224.847	69.8986	159.229	161.206	157.631	95.4128	54.0463	54.844	52.9904	129.612	149.863	277.599	49.877	112.051	48.3619	118.999	163.758	102.952	116.805	183.391	73.3648	127.272	129.997	64.7303	193.942	181.637	113.051	48.7087	141.405	126.633	51.9437	250.688	149.479	39.8413	168.297	67.4476	63.9134	81.9564	108.025	98.9843	137.67	375.076
KNA53031	95.8261	28.1785	89.4862	105.186	17.0721	127.302	28.9545	128.736	111.795	41.5165	189.961	179.604	120.406	49.687	38.0797	62.2556	55.5415	147.844	418.067	48.4188	19.03	18.4505	33.7218	40.2792	18.3021	180.413	51.7502	92.2396	30.9979	46.6884	99.162	36.5254	36.9581	163.058	54.5673	34.4155	50.2173	64.6395	148.114	59.319	142.381	27.2741	108.974	18.2926	74.8497	150.218	132.842	56.7674	506.602
KNA53032	84.9098	16.161	89.1613	72.0154	71.9921	42.8578	12.4737	25.5721	27.2609	15.2103	104.637	38.4211	35.6817	19.0187	24.5327	17.0833	24.6098	59.5154	64.8526	23.3036	67.5606	214.106	67.0365	29.9792	58.9988	30.6511	13.9957	31.2004	76.8875	79.4165	23.7796	9.11161	6.95366	27.8807	21.6709	81.6312	89.3497	23.5609	21.379	15.3907	98.111	21.153	35.2533	103.916	23.5807	44.9731	23.0274	95.0937	150.337
KNA53033	66.0412	27.2439	70.2078	57.0161	56.3651	23.4537	23.2516	24.8804	13.2052	26.1978	71.1169	65.0868	20.7799	19.0326	13.6178	12.3734	33.3914	74.944	59.3643	15.2974	55.0198	234.191	59.8004	40.8887	45.9514	23.9193	22.6101	15.4906	62.6386	70.3994	11.5348	14.3171	13.0152	24.6383	11.0151	74.111	85.7312	11.9111	20.3376	16.8826	124.509	36.2913	16.3522	125.838	20.5747	39.4828	15.9574	114.017	95.0812
KNA53034	17.3913	7.28863	20.9391	16.1145	256.806	19.7695	6.18678	57.4559	15.8922	10.229	18.9152	26.2231	20.4584	10.2629	22.4975	8.80735	69.8216	24.4433	33.0369	23.8536	263.732	133.884	304.24	14.685	239.976	13.7234	6.31703	14.2155	291.637	266.871	12.6782	4.39069	7.40158	15.1588	13.1761	307.577	320.71	11.6176	42.4896	20.4929	27.3816	27.4579	19.5006	68.9379	13.7346	17.9245	10.8341	97.4948	41.8498
KNA53035	9.2144	10.6017	10.2453	8.30133	197.858	8.03386	8.08045	39.6003	7.00772	9.69121	10.6152	17.2111	7.75762	8.46112	8.02885	5.28854	47.8642	8.58421	16.7518	9.89888	192.346	82.4224	152.785	16.8513	193.025	8.54991	4.42658	6.29177	224.822	203.502	5.07974	2.57978	4.8987	8.10597	4.95592	224.547	255.435	4.56225	31.9889	6.60048	23.4196	28.2905	5.99813	39.2752	8.98622	10.486	5.2889	142.974	22.1007
KNA53036	3.97741	4.13564	5.28215	5.77445	13.7377	6.90064	4.61189	182.98	10.2367	6.51456	8.08103	5.17884	5.21478	6.16477	1.97529	4.386	108.666	2.11862	8.80772	1.71559	9.4062	18.9923	182.447	3.37325	12.9392	3.92526	2.6692	5.50003	11.7029	12.5709	7.57178	3.14729	3.35529	6.23209	4.99781	12.7507	14.4326	4.35625	154.368	5.34007	33.1136	10.833	4.76439	16.8679	5.73434	6.04395	3.6121	8.69325	5.84033
KNA53037	31.5287	6.24775	33.7244	35.7873	18.6035	22.6862	5.14736	49.7548	28.0086	11.7381	49.7089	16.5153	22.2767	17.4899	4.72327	20.8197	33.1429	13.0527	19.2199	4.6644	17.0857	58.02	83.8686	9.99807	18.2036	19.068	8.07217	18.3641	17.9896	15.6817	19.4356	7.98647	7.23675	22.674	19.6906	18.4472	16.2313	15.3567	43.2461	5.68236	48.6725	10.4424	20.9887	38.0445	22.8586	23.0054	18.7285	15.2379	22.4837
KNA53038	62.916	18.8795	70.6799	65.3671	25.3604	36.7808	17.8608	54.4718	46.9614	26.7926	91.3049	27.0576	33.0577	44.8185	26.0413	38.0996	51.1132	61.47	28.4496	28.384	21.3998	44.0744	47.9449	20.7407	26.8653	38.1367	18.9739	30.122	25.6039	24.3866	31.6478	16.6742	14.9331	44.8369	31.7181	23.6951	25.1928	27.0627	53.7107	28.8816	57.113	18.5712	31.6665	33.326	52.1952	48.7082	35.2625	29.5869	54.2464
KNA53039	924.146	205.409	833.8	778.779	273.826	440.129	286.835	1709.86	485.458	434.678	1031.04	664.234	371.653	870.132	149.833	642.039	960.094	417.139	599.276	147.123	284.378	620.254	1556.36	374.137	256.2	654.717	457.083	395.763	361.666	416.117	411.109	508.125	602.501	799.485	300.25	411.155	425.548	293.741	1740.92	513.702	450.605	522.865	354.833	575.874	1096.06	1076.6	685.047	405.265	850.689
KNA53040	175.872	135.381	319.206	275.018	271.672	172.361	101.158	33.1436	279.183	15.2774	225.328	262.406	155.556	269.015	71.4608	180.986	2065.59	324.669	159.083	77.2083	235.782	1032.8	869.496	54.1256	256.567	237.642	51.6518	175.619	223.286	255.157	244.995	30.5692	28.6247	194.217	178.955	212.503	232.98	163.861	30.991	20.5007	34.056	46.5718	156.524	1864.24	287.575	310.783	224.319	141.981	142.441
KNA53041	170.052	89.444	297.913	224.107	398.269	201.779	88.0947	275.054	302.429	33.1361	289.877	320.116	179.953	451.523	100.65	303.807	2915.56	479.608	151.472	114.078	293.082	2042.43	1371.57	69.2409	437.823	351.933	57.8092	215.246	305.176	311.945	233.06	39.5176	39.6361	336.497	186.774	305.355	343.064	191.361	263.814	22.5019	266.912	110.977	171.102	3029.65	434.985	397.692	316.381	224.212	286.064
KNA53042	87.85	13.2807	107.463	100.66	68.205	76.4544	9.30995	107.95	101.472	17.2498	138.146	77.8131	72.6521	71.856	30.5976	54.5489	330.356	60.0255	115.289	38.9374	56.3363	238.773	207.289	12.8809	71.0302	68.0311	14.4341	85.0812	80.9563	91.4826	87.4145	11.2285	14.0396	70.0413	83.6832	76.462	92.6843	79.5388	111.358	10.6049	132.05	20.4216	77.5943	379.083	79.7612	92.2213	62.5673	24.4639	116.843
KNA53043	110.115	34.6966	136.153	97.4607	220.011	47.6971	28.1454	32.3098	28.8122	60.1889	117.092	79.283	40.6883	31.7293	17.6308	26.2478	2696.99	58.443	139.337	17.7106	224.382	830.462	390.223	27.733	265.795	38.4836	60.4495	17.3126	276.781	283	21.8115	23.0986	25.3823	35.233	20.6383	306.097	312.998	16.4768	28.7009	33.0386	94.9154	55.1778	34.5431	664.679	37.0224	58.1593	32.2636	75.6359	66.3789
KNA53044	267.938	74.5507	380.449	255.884	296.499	74.8558	57.3508	43.8708	54.8579	67.3643	329.051	90.9279	52.133	56.6627	13.2277	54.457	2420.11	83.601	246.642	16.777	297.801	1023.59	352.369	45.2665	368.197	92.4574	73.0643	35.4672	423.703	398.012	34.254	24.5189	49.068	64.5755	34.1973	450.853	436.874	27.3497	33.9149	41.7937	165.841	92.1701	45.9718	966.234	85.4714	174.262	88.2936	106.316	193.78
KNA53045	422.336	43.4204	557.647	408.219	529.429	102.609	33.4177	96.0307	56.7951	85.6776	501.977	95.0058	73.5458	59.438	36.5864	47.8955	1651.33	104.765	389.174	37.7295	614.671	1004.26	518.745	56.9329	571.509	80.0653	77.0004	41.9477	657.148	657.005	42.889	34.1464	40.4206	60.8315	39.3836	738.506	660.128	30.8186	83.6987	42.4233	98.4344	86.8166	68.4485	800.685	84.27	145.498	71.2687	151.02	321.119
KNA53046	889.682	2830.17	1265.62	1690.46	334.74	5904.5	3250.22	9398.09	4146.17	227.368	2610.23	4313.94	6431.82	4036.68	2162.57	4373.69	24093	392.07	1417.95	2375.87	404.261	1372.95	6429.05	740.942	504.878	3814.8	406.533	7176.62	270.717	305.33	6633.96	264.86	31.4984	2995.77	5979.34	265	276.681	6398.56	10794	515.988	139.114	371.766	5239.46	1049.26	4314.26	3764.58	5137.32	2831.63	2772.56
KNA53047	26.6681	20.1909	27.0012	27.8779	76.7006	19.1844	20.0737	38.801	15.5045	95.0644	45.1736	24.8997	14.8549	22.931	12.1167	13.5881	58.063	52.6454	27.5613	7.23852	70.2157	48.0599	67.3543	53.6056	75.571	18.7139	86.5637	14.1397	72.5352	57.6873	14.966	78.3526	156.881	18.013	12.7739	75.829	57.8526	12.2604	32.2212	61.5873	175.388	105.637	14.0122	43.5553	24.4076	26.6901	15.8998	54.6895	40.5431
KNA53048	171.481	38.7138	138.037	163.215	30.3279	91.3705	42.1032	82.6298	85.3147	63.7192	162.463	84.9323	75.8518	81.1878	36.3651	74.4424	193.057	82.4696	98.9129	37.0902	29.467	177.184	165.45	64.1511	29.0501	96.5002	71.6745	70.1155	40.6252	39.3554	68.3986	62.5933	67.9879	109.331	55.3845	45.4034	40.7639	58.8351	85.4385	51.724	168.682	69.0659	75.9615	155.246	104.34	115.748	84.5321	80.9517	121.492
KNA53049	350.925	59.5981	313.082	434.402	45.2409	1931.11	58.7544	170.955	1061.03	51.8902	666.992	301.557	1672.38	248.077	535.825	505.492	340.936	94.3153	285.343	585.986	48.0283	185.313	169.557	43.0365	50.0364	1019.37	39.4389	1022.7	48.9199	63.8768	1282.37	35.3735	35.4397	978.917	906.526	46.5994	74.9066	1167.61	154.47	39.1551	316.948	42.7569	1746.82	132.58	244.057	681.757	701.642	49.6309	473.672
KNA53050	1683.29	59.2068	942.391	1193.09	413.161	2040.18	65.1729	25.4619	1880.29	25.5443	2756.29	3816.16	2632.03	1107.87	1214.31	974.24	267.354	1338.06	2842.9	1204.33	322.695	40.9287	133.017	145.524	635.761	981.036	163.273	2107.13	369.861	689.174	2573.63	195.895	75.1705	960.091	1413.17	348.684	810.106	2213.94	16.7155	68.0517	219.636	101.806	2646.86	65.0292	721.253	830.293	1634.62	406.967	251.397
KNA53051	51.9898	169.884	51.6942	45.1157	102.511	28.8195	165.252	165.942	22.2164	244.091	63.4312	92.5543	24.7788	41.1707	11.6953	21.1334	33.1644	129.836	33.7277	11.9678	97.2857	28.0392	46.0143	474.523	128.409	27.3718	281.792	23.1026	109.472	97.617	18.3945	320.88	332.641	30.6011	19.2906	111.067	74.9313	16.0334	179.392	208.066	34.8234	160.194	20.7951	31.2773	44.7433	41.0419	25.0795	200.163	96.2517
KNA53052	104.162	101.787	101.895	99.8119	73.663	63.0551	97.5796	145.544	79.6402	89.7868	180.5	127.585	61.695	119.277	43.6585	86.6503	241.208	150.038	112.799	50.4832	64.2421	155.595	138.501	76.3443	79.0806	102.749	79.847	73.4451	71.1701	69.3554	74.8634	73.2667	112.629	95.9041	48.7336	67.88	72.2468	60.3734	144.097	59.072	293.234	143.893	59.2371	170.365	151.888	140.402	104.059	88.15	129
KNA53053	71.7226	13.4266	68.332	66.499	10.5206	33.1466	13.7773	45.6803	28.8167	18.467	99.4292	30.6521	30.8584	22.6902	18.9943	18.061	61.1238	36.2313	43.5385	20.7448	11.1761	56.813	41.988	16.3565	12.7203	16.7116	16.4517	26.0856	13.4772	12.7511	20.4913	14.0018	16.9824	25.9167	21.5832	10.5378	13.564	22.8372	45.6937	25.709	32.6205	23.616	29.0871	63.6624	27.5287	29.6681	18.8343	18.3614	69.4996
KNA53054	542.034	467.914	426.753	429.792	392.775	312.939	816.452	1383.07	277.171	676.393	664.869	541.362	284.776	301.225	520.459	170.043	425.921	1292.14	671.861	537.93	352.06	112.494	499.909	524.701	307.983	208.318	453.484	269.278	324.772	239.532	226.629	354.013	813.148	201.154	187.123	334.74	317.3	227.186	1602.23	803.979	70.6089	326.721	238.95	119.087	301.709	318.433	173.299	423.077	384.674
KNA53055	383.341	179.491	328.964	355.762	71.0352	92.2544	260.165	126.547	122.303	185.827	558.938	349.339	84.6295	94.7333	147.775	80.4227	140.852	505.176	726.266	157.182	72.9512	92.6325	116.993	66.5481	75.2412	87.9857	101.649	127.857	73.7486	79.199	103.001	109.301	237.836	80.0358	120.719	72.13	85.3499	117.059	153.644	391.858	27.3682	111.537	85.7416	90.2653	114.729	92.3091	94.0237	105.202	208.299
KNA53056	136.94	181.497	119.208	123.782	7.39714	17.1117	260.175	15.6414	16.9706	78.8026	168.724	96.6123	15.365	9.80006	18.6131	13.2559	28.2489	265.199	226.146	17.3956	7.39988	31.6034	33.8853	22.2045	6.75863	17.2492	34.4818	15.1884	8.81672	8.09942	9.63667	33.3461	42.987	13.3041	13.4015	9.45407	9.54153	11.0598	20.4158	138.777	14.891	17.1578	12.7791	22.1167	15.895	14.5153	13.3531	41.8143	79.0158
KNA53057	233.488	231.078	218.561	214.499	11.9279	68.0796	328.16	25.8901	65.0865	139.011	292.716	166.96	66.2932	37.6231	55.3036	64.6922	60.9506	561.284	373.014	56.0846	12.5241	76.4635	67.8432	62.888	14.7225	84.7221	73.3053	55.3266	15.7692	16.1107	40.5598	89.0978	119.389	55.3335	57.9739	17.3845	18.798	48.1285	32.6943	185.932	26.7138	55.9616	51.9611	58.6161	60.8	60.3709	62.9388	111.037	203.41
KNA53058	4.75769	7.91165	5.75677	3.93331	99.3774	38.593	0.746476	824.985	32.1821	292.871	5.79417	138.807	38.6904	1.97609	170.339	2.17277	29.522	166.247	246.543	153.252	90.3097	40.3879	46.8067	49.6307	102.152	0.486131	68.2188	41.999	71.146	72.8121	27.8509	68.7821	3.3859	0.566005	31.2394	73.5691	78.6468	26.0413	800.092	183.69	45.6547	1.82198	16.0042	16.2207	2.25889	1.23506	2.87048	68.5085	201.561
KNA53059	0	0	0	0	0	0	0	0	0	0	0	0	0	0	0	0	0	0	0	0	0	0	0	0	0	0	0	0	0	0	0	0	0	0	0	0	0	0	0	0	0	0	0	0	0	0	0	0	0
KNA53001	0	0	0	0	0	0	0	0	0	0	0	0	0	0	0	0	0	0	0	0	0	0	0	0	0	0	0	0	0	0	0	0	0	0	0	0	0	0	0	0	0	0	0	0	0	0	0	0	0
KNA53002	0	0	0	0	0	0	0	0	0	0	0	0	0	0	0	0	0	0	0	0	0	0	0	0	0	0	0	0	0	0.147306	0	0	0	0	0	0	0	0	0	40.4198	0	0	0.115482	0	0	0	0	0	0
KNA53003	72.2109	36.8639	73.2602	77.2408	84.2981	47.9173	32.6821	80.8261	39.243	58.1045	108.507	85.7421	45.7842	63.4456	35.062	56.8231	213.997	111.302	89.1282	34.2646	86.2027	175.941	192.304	48.2194	92.3397	61.9781	62.1745	48.2057	129.622	109.479	45.8119	46.0326	43.5235	68.0644	40.6107	144.801	116.993	47.4669	64.5434	51.8812	261.182	86.4488	43.5364	162.867	69.3606	71.0885	62.4783	139.211	102.8
KNA53004	149.174	62.1061	139.827	139.101	45.6465	94.8138	53.0226	62.6957	72.6477	57.116	216.363	102.499	94.3711	57.338	47.5599	64.0254	107.857	92.8871	116.448	41.7503	53.2806	135.016	108.051	29.6453	53.229	89.9079	21.2593	52.0066	53.7963	59.2715	52.3388	18.6646	41.8151	116.111	56.1992	56.9037	63.7154	47.7293	57.2144	37.9816	118.83	38.9109	75.4649	108.411	64.5246	164.283	55.0653	38.544	135.161
KNA53005	51.1463	37.5395	55.5522	53.8049	56.6837	33.0704	40.9672	66.6053	37.3264	56.7976	70.9549	42.5623	31.979	71.1577	44.3362	32.8363	80.342	53.9948	55.1306	47.5975	48.438	60.5157	72.879	54.1726	58.6378	44.3833	46.5597	33.7311	67.0199	64.3543	35.051	42.823	52.0931	48.8098	26.7223	70.5397	68.1321	28.9803	69.6876	91.5242	51.0613	63.6141	34.576	67.738	79.9774	64.9911	41.975	51.8045	65.6992
KNA53006	1906.16	2116.89	1878.08	1708.45	1972.45	748.514	2265.13	1880.39	575.19	4264.76	2099.81	1577.75	734.511	1593.69	859.445	835.164	1861.44	1982.27	1459.68	933.471	2220.22	2398.87	1406.62	3159.59	1945.28	1060.17	3699.09	651.414	2702.67	2604.88	512.578	3369.79	4382.69	1167.46	508.576	2839.77	2586.11	480.579	2309.14	2460.26	147.229	4009.64	694.469	1868.27	1680.12	1467.94	1097.1	2637.34	1987.62
KNA53007	83.0087	4.47217	107.207	126.933	5.24529	75.3973	4.73389	6.98386	68.184	7.85616	150.312	133.387	82.4429	117.4	55.2413	126.094	15.0489	132.213	134.509	69.6562	4.4926	27.0572	16.2758	5.54869	5.55406	113.028	4.61993	54.0554	7.47193	11.2411	46.9073	3.26704	4.81815	163.291	61.8487	6.14479	16.4852	44.4879	5.01648	16.4284	645.43	5.16281	63.1402	18.4227	100.031	84.4746	84.0027	12.2229	148.006
KNA53008	47.7695	4.56824	49.86	64.2728	12.5893	320.045	5.74695	23.8639	701.787	4.92733	97.524	38.2741	247.067	155.224	42.9622	469.943	49.2858	14.2488	160.003	43.2805	12.0381	261.624	88.8911	3.35171	13.8522	484.714	2.95721	298.919	12.4276	22.7892	365.88	2.89265	5.34379	500.136	436.031	13.3928	23.4233	235.008	26.6973	7.40931	571.162	9.99421	259.876	145.061	195.59	133.535	448.099	4.87567	99.5381
KNA53009	8.11431	2.97907	12.1325	10.81	3.55668	3.25487	2.94637	4.21317	2.997	6.98595	14.9077	8.15508	3.64287	3.99614	3.54046	2.54104	5.7543	6.16015	13.4369	2.92856	3.86548	4.98165	5.02363	2.85688	4.12301	3.17428	2.57553	2.30599	3.96214	4.37704	2.95556	2.0849	3.10184	3.25454	2.86888	4.95917	5.61641	2.48613	3.72244	2.54055	23.2005	7.8129	2.07965	4.40377	4.12774	3.73137	2.87743	4.19234	33.6011
KNA53010	43.259	6.46828	42.8876	35.2252	5.10206	106.141	6.79509	39.2094	158.84	0	47.8233	774.282	93.4966	138.27	0	86.7564	26.968	74.7898	691.804	0	5.37294	13.5653	19.4013	4.05622	5.27028	55.6005	5.53671	101.595	6.65066	6.43961	109.361	3.66571	7.94674	81.2126	106.304	6.68539	7.7969	98.3042	35.4438	10.5051	18.9043	7.35346	91.3558	13.3242	162.269	74.1318	103.349	7.8081	0
KNA53011	51.58	23.7199	50.982	50.0081	27.9659	156.479	24.6605	65.8912	142.325	118.083	58.5778	195.917	143.407	138.317	62.5199	84.8135	119.256	130.666	159.263	59.5741	28.104	58.8471	64.0096	20.7608	29.2182	99.1782	42.4938	94.6487	28.9637	34.6687	101.07	29.7173	32.7676	145.018	104.323	29.84	35.5439	80.4424	67.5926	56.1877	34.8598	27.0599	126.248	50.3323	159.396	170.931	86.7846	36.164	503.072
KNA53012	39.4737	15.6361	46.7048	40.1522	24.058	60.3296	16.2282	37.4568	72.1038	9.03389	56.5925	31.6373	32.6448	80.3159	43.7487	80.7797	53.7868	19.6422	35.5223	50.4942	19.9946	86.6889	44.8021	10.2418	19.5061	61.266	9.10092	51.8121	25.9949	24.8705	51.0898	7.84938	12.8015	68.479	53.7556	26.6563	35.4599	45.2102	47.2922	24.8309	129.459	13.7772	38.6587	58.7726	110.67	37.7457	60.7239	14.0553	103.615
KNA53013	49.1344	22.1135	45.7805	54.6984	45.5457	35.4565	22.4212	44.8731	42.6228	26.1561	57.8286	41.6759	33.9653	37.5051	15.4652	28.3913	73.919	32.9698	54.9353	17.5302	53.5409	75.9675	81.5537	29.3104	50.2713	27.1334	22.6022	35.1151	59.8113	60.6737	30.0068	18.3167	31.3105	36.1429	41.63	71.6276	63.3373	29.9146	40.8879	21.2199	62.4714	47.4858	35.2011	66.7239	45.5437	26.873	24.6337	44.3875	53.9426
KNA53014	25.6492	18.1231	24.6258	22.219	37.5725	26.0073	17.8908	27.303	25.0607	27.6031	36.3978	28.613	20.3665	21.4802	11.3535	15.5333	45.6558	29.1241	38.4461	11.5043	42.9085	31.6544	44.1629	22.5521	40.2091	18.7443	25.6419	22.0458	49.5384	51.9182	22.1231	21.454	28.9678	24.1458	20.559	53.4572	51.4894	18.3742	29.8427	21.1728	48.5378	44.4146	22.0077	32.4534	25.5471	22.9424	18.743	36.2241	32.3256
KNA53015	275.329	85.4722	237.232	235.371	37.4316	191.816	95.7244	93.4175	220.593	86.9173	356.383	248.65	175.648	195.185	181.321	150.161	295.079	475.799	205.457	193.129	31.5864	252.34	345.936	115.971	39.0553	132.816	69.2672	117.095	47.19	54.0111	119.105	53.1669	131.562	203.054	143.71	52.2618	56.7002	98.8415	89.4965	105.405	72.3106	145.843	161.654	243.515	196.042	175.336	97.7333	144.822	277.684
KNA53016	148.517	37.3829	138.707	134.372	47.7784	118.056	38.3755	50.9093	146.325	45.1535	270.353	118.257	95.2594	72.5776	78.7623	58.6479	161.661	153.789	114.054	80.9038	44.0056	119.041	133.618	52.1181	47.7838	66.0595	36.882	80.3218	49.8915	57.6975	107.503	30.9393	56.2311	73.648	121.061	55.7084	55.9491	99.6495	57.2305	82.0059	63.8334	61.2675	92.8282	120.739	76.6809	98.4845	53.8224	62.9311	112.025
KNA53017	4.32408	2.18248	4.55699	4.2898	2.86417	11.8152	2.2323	6.02035	7.61105	2.34175	4.68852	3.29028	7.67115	6.5177	47.9283	5.0165	13.0394	5.78792	7.16844	40.3495	2.41514	19.6486	7.86893	6.918	3.31256	5.34466	3.13521	7.02379	3.62836	1.97511	6.91334	5.50188	1.16144	6.82021	6.76343	2.8579	2.62381	5.9832	6.01164	3.99909	27.2482	2.11531	7.6951	16.7635	5.01664	6.3005	5.41009	7.17469	6.99797
KNA53018	69.0105	114.587	66.6798	66.3782	144.11	42.9516	132.323	174.339	28.9086	223.029	104.501	157.871	38.6031	33.883	31.3847	22.7372	221.079	250.599	138.097	35.5111	117.467	193.131	195.592	180.823	143.42	34.8988	156.729	30.7712	169.039	130.546	26.7268	143.049	185.78	37.9448	23.0899	189.455	157.473	26.3546	169.183	222.36	36.0164	243.243	35.4104	173.839	38.1707	47.2647	28.5778	197.5	195.665
KNA53019	829.657	222.874	911.194	1025.07	630.647	348.849	276.577	497.154	227.291	537.857	1379.67	750.903	323.593	277.659	442.926	155.373	64.9485	606.865	460.116	474.163	439.412	45.3906	121.407	375.041	608.414	235.005	313.293	234.012	489.034	446.772	215.336	394.536	701.449	243.794	154.253	436.868	474.052	174.24	437.706	857.906	166.373	611.364	307.417	40.2149	308.421	387.878	205.78	328.065	669.88
KNA53020	14.0605	6.00708	18.7698	18.1944	14.4285	15.2581	6.5223	11.7268	16.8162	29.2105	20.8461	11.3844	11.4595	9.90253	9.64694	8.4453	20.8633	36.8261	29.0607	13.7713	15.0539	19.785	25.123	18.6093	17.2359	10.4315	24.4804	13.6813	18.1297	17.3125	18.0521	20.0768	17.4024	12.8727	15.5157	15.8338	18.9913	10.7212	8.95457	33.0282	23.465	21.7253	12.8183	19.4281	11.5374	13.9652	10.7489	31.3625	29.3068
KNA53021	10.2362	9.34673	7.17366	6.46777	3.62155	12.4843	14.165	26.5182	12.7583	7.5527	17.258	14.8711	9.02854	16.2565	5.34723	12.204	26.0931	7.58715	15.9247	4.89979	3.18288	38.5241	21.9686	6.58758	4.69354	14.2364	12.1487	12.6785	3.18863	2.31547	10.6817	11.4908	6.78253	17.2877	7.6022	3.49442	3.68215	10.3162	32.5101	4.6809	53.5966	6.14767	10.0701	43.3264	16.9054	14.9909	14.1853	8.69247	9.3009
KNA52718	62.6387	4.79969	49.7922	65.6606	3.78598	14.7333	8.24364	19.2684	9.90232	7.82924	76.2625	24.4121	12.2823	8.90403	9.13017	4.5116	48.3562	8.21152	24.8378	7.79003	3.26312	47.2357	14.5658	5.73026	3.88027	6.85408	14.4759	12.3667	5.97867	4.08216	9.00049	6.84386	6.43104	7.65531	7.86414	4.72024	4.18877	8.85304	24.1629	3.72816	25.6954	3.12123	11.7983	63.6402	8.38175	8.67044	6.64907	9.22816	23.6877
KNA52719	32.7248	13.8941	35.1398	34.9387	11.5617	22.9142	13.9551	22.8236	19.8518	19.6079	49.7943	23.451	18.5005	19.7305	17.2186	14.5706	57.9716	26.8681	39.7072	16.7962	10.5778	43.5433	42.2413	17.3382	12.4508	17.6941	15.9459	22.871	13.2768	13.5503	22.6672	12.1115	12.1609	22.3168	15.5532	14.014	14.9217	22.3997	21.448	24.8304	42.5825	16.1429	19.3569	43.4186	22.7621	26.1501	22.6033	21.1742	32.7532
KNA52720	23.473	16.6101	29.0266	27.3827	8.27246	23.3244	16.8184	11.0704	18.1377	16.6545	33.4798	19.8682	19.8698	11.5349	14.2129	15.5111	56.0471	18.6369	32.7007	13.1454	7.79521	51.7574	45.0958	16.4745	8.54313	21.7358	11.6284	23.2418	10.6381	9.31404	20.879	8.5176	9.76856	18.5778	16.4778	10.5139	11.0085	19.9826	10.8083	18.1412	20.8297	14.1902	19.8438	43.02	16.9595	22.407	28.5039	21.08	37.4393
KNA52721	40.537	11.3268	49.1872	49.1399	16.2863	45.6147	11.3269	26.3838	40.7023	17.45	59.63	25.6818	37.5735	21.2826	26.0451	26.989	76.3088	17.1588	47.4326	24.4524	14.3998	75.7288	59.6993	15.4071	15.657	35.0207	12.8411	45.8419	17.4856	16.5144	45.3267	12.3529	9.91884	34.4351	36.4056	18.4	17.1029	48.0799	24.3452	19.6747	29.6583	16.8146	41.4956	63.751	27.0045	34.7027	42.2802	15.3593	56.8732
KNA52722	0	5.3219	5.32453	0	70.6246	148.273	2.76171	457.604	169.334	0	21.4365	65.5583	43.6703	47.5206	101.548	20.0963	75.9802	38.4411	130.663	51.8807	67.7262	102.727	65.7605	30.0659	83.9845	25.1793	20.4638	100.67	70.7809	85.5976	174.022	26.0482	0	41.8806	53.3425	68.0453	65.2168	78.6483	580.115	53.8291	144.777	0	98.6838	55.7248	66.857	86.8172	33.3765	21.2198	0
KNA52723	14.0052	2.93588	20.4484	18.5873	103.484	29.5958	2.60758	6.78709	44.2935	2.41153	27.9268	7.34138	25.3267	20.2043	15.0824	29.5494	390.94	4.68988	33.4284	15.9615	114.05	610.993	299.94	3.18965	99.7897	33.1997	2.00212	27.7214	105.971	105.819	29.2958	2.23199	2.04657	31.8123	32.8224	118.822	100.641	20.7758	8.57402	5.37753	39.678	2.77463	22.4041	661.027	15.9144	13.2822	28.1338	3.45181	12.4913
KNA52724	14.8736	1.44547	17.3542	29.16	5.26569	59.6621	2.00027	7.50826	91.346	0.914666	31.8286	12.3104	53.8879	11.4728	15.1426	34.6906	10.0318	4.83374	46.712	22.367	4.90532	36.0747	19.8456	3.11091	9.21648	37.3425	3.2937	48.6094	4.53915	8.50941	47.5419	1.81407	1.9658	38.928	80.7584	5.47603	9.38656	42.9602	5.08752	5.6857	61.1685	1.6274	43.1234	28.2008	12.6103	14.0654	28.2032	2.27692	14.2134
KNA52725	61.9445	89.0894	78.1603	78.1119	58.1391	42.3366	83.992	93.262	46.0853	46.6903	138.021	39.2999	36.5441	46.5012	21.9214	45.4058	68.2779	55.7533	66.4763	23.4439	59.6009	75.7691	70.8981	60.1088	58.2334	46.0048	69.6188	36.3808	61.3644	56.5375	32.1697	68.0725	56.6058	53.0475	38.5306	59.1985	57.6353	27.0317	90.9794	37.5922	76.3259	200.408	33.0261	74.6039	51.1535	52.9338	40.2608	90.4643	87.0646
KNA52726	23.5365	61.2314	29.9667	32.1787	58.4527	10.9599	76.668	45.9293	14.8909	96.4789	40.1296	19.6258	8.03767	19.4057	19.1936	15.5617	26.9158	29.4729	25.3751	16.5666	59.6529	27.864	47.3347	72.4767	52.1123	18.665	52.004	11.8801	64.8921	58.4849	8.77402	55.0651	112.001	19.2242	10.5572	67.9916	53.9651	7.69119	52.9407	71.1723	25.5231	102.403	8.74454	28.4022	27.6868	21.1567	16.1079	47.6198	68.9298
KNA52727	9.27349	18.5053	9.2572	8.27997	25.6081	5.78644	22.407	19.8955	2.78791	44.7101	15.8112	11.1293	3.8346	7.31824	6.60887	3.17631	14.0105	11.4764	12.1793	4.29521	26.6421	13.7764	14.5512	32.246	25.3414	6.82233	28.0314	4.15078	35.6592	29.1803	3.13651	27.6579	33.3942	8.16392	4.2155	39.6734	36.4737	2.07178	24.2938	32.85	20.3401	23.1546	2.91151	15.3567	9.026	5.29614	3.03729	20.8685	31.0164
KNA52728	42.3636	15.9564	40.4646	39.1071	14.4895	8.06457	18.4533	19.138	6.79965	48.0325	56.4545	16.1349	7.24447	8.36532	7.09084	5.75486	35.3335	14.505	19.1883	7.89096	16.1896	33.7146	26.7181	18.213	14.1554	6.69101	18.5041	7.55257	19.9768	16.5755	6.44495	16.6742	32.4381	10.8655	5.87514	19.2637	19.2774	7.31485	19.7203	26.7342	21.261	28.8389	6.32819	32.8909	8.5909	10.289	5.8669	16.36	26.8972
KNA52729	29.3957	23.249	19.682	23.6502	9.26471	8.55597	22.7795	17.3726	7.75957	23.6105	29.0762	26.481	7.1152	11.9488	9.48918	6.87601	37.7186	14.2879	28.8628	6.11327	10.7588	41.7958	37.0984	15.0896	10.0294	14.2854	17.2265	7.35423	13.3793	12.7671	5.73595	13.5278	21.8894	13.5619	4.75294	13.9968	14.4061	7.44822	24.6898	20.4185	53.0743	18.5332	7.71769	40.8566	15.5736	18.9842	13.3479	14.1175	40.7659
KNA52730	11.5963	14.0086	11.0976	10.354	16.2725	8.28832	13.7947	16.4441	9.69806	29.9513	12.5563	12.5645	8.19525	8.60399	7.19099	7.65496	16.8941	11.5116	15.0795	5.45987	13.3045	13.0882	17.4083	15.6276	16.1189	9.24213	16.5459	8.96536	16.9304	15.5608	8.14601	12.8887	20.6169	9.10518	7.74737	17.6871	16.8557	7.20692	16.3922	19.666	23.4117	13.2741	8.15631	14.3255	9.61008	12.315	8.77738	12.0312	11.9882
KNA52731	1.4759	0.860597	2.10472	2.40546	2.91113	3.65081	1.14129	11.5747	5.8949	111.092	3.15833	2.48673	4.09762	2.10174	28.7639	2.96088	5.11943	0.748252	3.52155	27.5657	3.56951	4.95001	4.33238	0.501626	2.60645	2.97299	0.571955	4.24675	1.82816	2.17127	3.45588	0.324016	0.855284	2.40798	3.59414	1.79316	2.70413	3.39149	12.5614	41.6693	6.06971	1.84094	3.4753	6.46956	2.70284	2.3809	3.10752	0.847264	9.87267
KNA52732	10.857	13.3032	10.5441	11.3378	34.5259	18.5408	12.5517	28.7014	31.4372	3.44373	19.0678	13.2425	14.177	34.8886	26.7609	36.4039	100.051	30.2625	19.5775	28.1508	25.6508	232.837	110.299	9.3422	37.4266	30.7114	8.34104	25.1503	27.1429	30.5669	21.5568	9.04163	30.093	36.8451	22.8006	27.0971	29.3147	17.4895	26.2369	16.1643	3398.89	65.4733	15.1212	206.786	35.5407	25.959	28.5657	16.0737	16.5637
KNA52733	123.035	43.6278	93.1301	107.247	63.5637	96.2288	38.0743	93.592	131.93	29.7764	147.905	70.86	82.6816	137.763	65.9974	124.546	210.937	193.888	96.965	69.9495	59.0474	414.376	232.582	36.4558	65.9098	171.249	48.9248	97.8456	68.6835	80.9323	107.979	42.4042	98.858	204.243	86.3413	74.3762	75.7875	86.3878	90.3969	35.4006	2959.75	215.303	78.4512	431.484	159.498	196.344	157.747	71.9213	74.5894
KNA52734	128.346	33.5656	96.0081	118.019	75.2304	118.711	30.8472	90.6521	131.999	26.1913	197.411	85.8718	116.156	117.586	100.312	121.928	316.535	138.661	144.675	100.755	69.7656	697.897	317.217	26.148	81.5372	138.255	32.7873	107.375	77.2564	92.2189	103.484	28.9449	60.0388	162.376	110.654	80.5091	90.0688	101.44	84.5432	45.4755	231.548	132.776	99.2795	634.476	136.569	157.002	132.042	58.8131	88.0815
KNA52735	136.891	33.8914	130.181	128.082	41.9742	112.576	37.2524	91.818	67.564	60.0097	178.733	99.3219	85.9336	52.5922	23.2175	42.4568	49.865	157.178	108.167	22.9993	55.7612	45.5192	65.6401	65.2739	49.2199	70.5815	65.6409	74.1777	42.5702	55.0818	73.3996	51.4386	42.0661	78.0213	51.0898	45.0277	49.6381	61.4256	95.1152	50.431	69.0795	76.3456	88.7971	44.7425	70.0295	110.141	66.9564	93.2179	180.024
KNA52736	676.975	133.712	652.425	650.233	107.322	247.825	166.797	187.184	156.987	172.801	651.83	325.909	206.626	228.31	51.1816	188.632	173.461	627.478	448.564	52.5218	123.185	125.14	193.466	219.15	109.809	312.258	230.049	159.034	142.354	175.651	156.511	186.979	130.977	385.283	107.819	167.602	184.217	137.435	207.945	187.118	126.691	249.436	169.109	130.066	283.596	447.587	265.551	324.595	537.297
KNA52737	645.672	165.896	595.67	613.113	227.914	195.779	193.741	320.702	141.1	254.502	891.557	581.833	179.563	188.262	59.1353	141.04	239.394	670.881	691.184	62.672	249.431	126.296	222.041	236.205	226.639	275.87	263.148	146.499	259.117	323.113	150.175	209.165	272.529	296.394	97.9665	273.595	316.458	128.492	328.258	241.467	279.4	501.913	161.661	123.012	247.584	452.351	241.377	354.91	520.371
[truncated: 2,482 more rows]
[truncated: 118 more columns]
