# Supplementary material for: LSTrAP-Crowd: prediction of novel components of bacterial ribosomes with crowd-sourced analysis of RNA sequencing data
Source: BMC Biol. 2020 Sep 3;18:114. doi: 10.1186/s12915-020-00846-9 (PMC7470450; doi:10.1186/s12915-020-00846-9)
Supplement: Supplementary file 21 — Additional file 21 : Table S19. Co-expression neighborhood of AEA92696 from Enterococcus faecalis. The genes are sorted according to the Pearson Correlation Coefficient (r, first column). The gene IDs (second column), type (third column, 1 = ribosomal protein, 2 = gene with unknown function, 0 = not 1 or 2) and annotation (fourth column) are indicated. [file 12915_2020_846_MOESM21_ESM.xlsx]

## Sheet: Additional file 21 Table S19
Additional File 21: Table S19. Co-expression neighborhood of AEA92696. The genes are sorted according to the Pearson Correlation Coefficient (r, first column). The gene IDs (second column), type (third column, 1 = ribosomal protein, 2 = gene with unknown function, 0 = not 1 or 2) and annotation (fourth column) are indicated.
r	id	type	anno
1	AEA92696	1	30S ribosomal protein S18
0.862872	AEA94767	1	ribosomal protein L7/L12
0.819751	AEA92839	1	ribosomal protein L4/L1 family protein
0.798017	AEA92855	1	30S ribosomal protein S5
0.794425	AEA94665	2	hypothetical protein
0.791086	AEA94251	1	50S ribosomal protein L19
0.785307	AEA94769	1	50S ribosomal protein L1
0.778268	AEA94131	2	hypothetical protein
0.76493	AEA92853	1	50S ribosomal protein L6
0.742398	AEA94372	2	hypothetical protein
0.741395	AEA94093	0	KH domain protein
0.716174	AEA92850	1	50S ribosomal protein L5
0.696127	AEA92833	0	elongation factor G
0.696105	AEA94171	0	methionine--tRNA ligase
0.68527	AEA93330	1	50S ribosomal protein L20
0.67927	AEA92865	1	50S ribosomal protein L17
0.677809	AEA92841	1	50S ribosomal protein L2
0.671202	AEA93988	0	major facilitator family transporter
0.659007	AEA93913	0	N-6 adenine-specific DNA methylase YitW
0.645892	AEA95077	0	DNA-directed RNA polymerase subunit omega
0.645203	AEA93209	0	multidrug resistance ABC superfamily ATP binding cassette transporter, membrane protein
0.640487	AEA93732	2	hypothetical protein
0.637972	AEA95022	1	30S ribosomal protein S15
0.635353	AEA92857	1	50S ribosomal protein L15
0.607549	AEA95027	1	30S ribosomal protein S4
0.59936	AEA92859	0	adenylate kinase
0.581635	AEA92844	1	30S ribosomal protein S3
0.570895	AEA94415	2	hypothetical protein
0.550725	AEA92917	0	elongation factor P
0.534937	AEA94561	1	30S ribosomal protein S20
0.533667	AEA92838	1	50S ribosomal protein L3
0.5323	AEA92858	0	preprotein translocase subunit SecY
0.531057	AEA94519	0	elongation factor EF1B
0.529764	AEA94867	0	acetyl-CoA carboxylase subunit A
0.528804	AEA93633	0	UDP-N-acetylglucosamine 1-carboxyvinyltransferase
0.520638	AEA92832	1	30S ribosomal protein S7
0.512484	AEA92843	1	50S ribosomal protein L22
0.509821	AEA94603	0	ABC superfamily ATP binding cassette transporter, binding protein
0.508665	AEA93013	0	POT family proton (H+)-dependent oligopeptide transporter
0.506617	AEA94886	0	peptidylprolyl isomerase
0.503921	AEA94877	2	hypothetical protein
0.503578	AEA92914	0	(3R)-hydroxymyristoyl-[acyl-carrier-protein] dehydratase
0.502323	AEA92848	1	50S ribosomal protein L14
0.5001	AEA94534	0	GatB/Yqey family protein
0.496919	AEA92852	1	30S ribosomal protein S8
0.494646	AEA92778	2	hypothetical protein
0.491559	AEA94998	0	peptide ABC superfamily ATP binding cassette transporter, binding protein
0.490762	AEA94331	0	acetate kinase
0.485619	AEA95097	0	CDP-diacylglycerol-glycerol-3-phosphate 3-phosphatidyltransferase
0.477729	AEA92842	1	30S ribosomal protein S19
