# Supplementary material for: LSTrAP-Crowd: prediction of novel components of bacterial ribosomes with crowd-sourced analysis of RNA sequencing data
Source: BMC Biol. 2020 Sep 3;18:114. doi: 10.1186/s12915-020-00846-9 (PMC7470450; doi:10.1186/s12915-020-00846-9)
Supplement: Supplementary file 23 — Additional file 23 : Table S20. Gene identifiers of uncharacterized genes predicted to be involved in protein synthesis. The columns indicate the gene ID (first), bacterial species and student group (second), PCC cutoff (third), number of ribosomal protein neighbors at a PCC cutoff (fourth) and number of all gene neighbors at PCC cutoff (fifth). [file 12915_2020_846_MOESM23_ESM.xlsx]

## Sheet: Additional file 23 Table S20
Additional file 23: Table S20. Gene identifiers of uncharacterized genes predicted to be involved in protein synthesis. The columns indicate the gene ID (first), bacterial species and student group (second), PCC cutoff (third), number of ribosomal protein neighbors at a PCC cutoff (fourth) and number of all gene neighbors at PCC cutoff (fifth).
Gene	Bacteria, Group	PCC cutoff	RiboNeighbors	TotalNeighbors
AKI50765	Listeria monocytogenes,1	0.1	6	1007
AKI50765	Listeria monocytogenes,1	0.2	3	529
AKI50765	Listeria monocytogenes,1	0.3	1	261
AKI49241	Listeria monocytogenes,1	0.1	26	892
AKI49241	Listeria monocytogenes,1	0.2	19	543
AKI49241	Listeria monocytogenes,1	0.3	8	305
AKI49241	Listeria monocytogenes,1	0.4	5	160
AKI49241	Listeria monocytogenes,1	0.5	2	68
AKI49253	Listeria monocytogenes,1	0.1	5	659
AKI49253	Listeria monocytogenes,1	0.2	2	416
AKI49201	Listeria monocytogenes,1	0.1	7	497
AKI49201	Listeria monocytogenes,1	0.2	2	146
AKI48422	Listeria monocytogenes,1	0.1	8	973
AKI48422	Listeria monocytogenes,1	0.2	3	600
AKI48422	Listeria monocytogenes,1	0.3	2	298
AKI48422	Listeria monocytogenes,1	0.4	1	83
AKI48976	Listeria monocytogenes,1	0.1	25	1190
AKI48976	Listeria monocytogenes,1	0.2	10	658
AKI48976	Listeria monocytogenes,1	0.3	4	285
AKI48976	Listeria monocytogenes,1	0.4	2	109
AKI48682	Listeria monocytogenes,1	0.1	15	632
AKI48682	Listeria monocytogenes,1	0.2	5	273
AKI48682	Listeria monocytogenes,1	0.3	1	101
AKI48662	Listeria monocytogenes,1	0.1	34	657
AKI48662	Listeria monocytogenes,1	0.2	21	369
AKI48662	Listeria monocytogenes,1	0.3	11	199
AKI48662	Listeria monocytogenes,1	0.4	5	97
AKI48662	Listeria monocytogenes,1	0.5	1	47
AKI50730	Listeria monocytogenes,1	0.1	27	1099
AKI50730	Listeria monocytogenes,1	0.2	15	676
AKI50730	Listeria monocytogenes,1	0.3	10	370
AKI50730	Listeria monocytogenes,1	0.4	4	163
AKI50730	Listeria monocytogenes,1	0.5	2	62
AKI50730	Listeria monocytogenes,1	0.6	1	13
AKI49429	Listeria monocytogenes,1	0.1	3	1118
AKI49429	Listeria monocytogenes,1	0.2	3	729
AKI49429	Listeria monocytogenes,1	0.3	3	486
AKI49429	Listeria monocytogenes,1	0.4	3	280
AKI49429	Listeria monocytogenes,1	0.5	2	169
AKI49429	Listeria monocytogenes,1	0.6	1	100
AKI48067	Listeria monocytogenes,1	0.1	18	1065
AKI48067	Listeria monocytogenes,1	0.2	10	694
AKI48067	Listeria monocytogenes,1	0.3	3	391
AKI48067	Listeria monocytogenes,1	0.4	2	198
AKI48067	Listeria monocytogenes,1	0.5	1	82
AKI48067	Listeria monocytogenes,1	0.6	1	27
AKI50638	Listeria monocytogenes,1	0.1	31	1087
AKI50638	Listeria monocytogenes,1	0.2	16	712
AKI50638	Listeria monocytogenes,1	0.3	7	380
AKI50638	Listeria monocytogenes,1	0.4	2	153
AKI50638	Listeria monocytogenes,1	0.5	2	49
AKI49500	Listeria monocytogenes,1	0.1	6	847
AKI49500	Listeria monocytogenes,1	0.2	3	370
AKI49500	Listeria monocytogenes,1	0.3	1	139
AKI49860	Listeria monocytogenes,1	0.1	24	1008
AKI49860	Listeria monocytogenes,1	0.2	15	460
AKI49860	Listeria monocytogenes,1	0.3	3	160
AKI49860	Listeria monocytogenes,1	0.4	2	48
AKI49860	Listeria monocytogenes,1	0.5	2	19
AKI49860	Listeria monocytogenes,1	0.6	1	8
AKI50698	Listeria monocytogenes,1	0.1	6	250
AKI50698	Listeria monocytogenes,1	0.2	4	128
AKI50698	Listeria monocytogenes,1	0.3	3	69
AKI50698	Listeria monocytogenes,1	0.4	2	32
AKI50759	Listeria monocytogenes,1	0.1	16	770
AKI50759	Listeria monocytogenes,1	0.2	8	357
AKI50759	Listeria monocytogenes,1	0.3	4	132
AKI50759	Listeria monocytogenes,1	0.4	2	38
AKI50759	Listeria monocytogenes,1	0.5	1	5
AKI50646	Listeria monocytogenes,1	0.1	7	326
AKI50646	Listeria monocytogenes,1	0.2	3	195
AKI50646	Listeria monocytogenes,1	0.3	3	114
AKI50646	Listeria monocytogenes,1	0.4	3	77
AKI50646	Listeria monocytogenes,1	0.5	3	39
AKI50646	Listeria monocytogenes,1	0.6	3	20
AKI48774	Listeria monocytogenes,1	0.1	17	1255
AKI48774	Listeria monocytogenes,1	0.2	6	819
AKI48774	Listeria monocytogenes,1	0.3	4	494
AKI48774	Listeria monocytogenes,1	0.4	2	236
AKI49186	Listeria monocytogenes,1	0.1	1	339
AKI49186	Listeria monocytogenes,1	0.2	1	128
AKI49186	Listeria monocytogenes,1	0.3	1	41
AKI48116	Listeria monocytogenes,1	0.1	7	765
AKI48116	Listeria monocytogenes,1	0.2	3	389
AKI48116	Listeria monocytogenes,1	0.3	2	158
AKI48955	Listeria monocytogenes,1	0.1	32	820
AKI48955	Listeria monocytogenes,1	0.2	17	430
AKI48955	Listeria monocytogenes,1	0.3	12	198
AKI48955	Listeria monocytogenes,1	0.4	6	69
AKI48955	Listeria monocytogenes,1	0.5	1	31
AKI48955	Listeria monocytogenes,1	0.6	1	20
AKI50793	Listeria monocytogenes,1	0.1	7	934
AKI50793	Listeria monocytogenes,1	0.2	4	558
AKI50793	Listeria monocytogenes,1	0.3	3	298
AKI50793	Listeria monocytogenes,1	0.4	1	156
AKI48731	Listeria monocytogenes,1	0.1	38	1378
AKI48731	Listeria monocytogenes,1	0.2	19	876
AKI48731	Listeria monocytogenes,1	0.3	12	455
AKI48731	Listeria monocytogenes,1	0.4	1	169
AKI48312	Listeria monocytogenes,1	0.1	3	579
AKI48312	Listeria monocytogenes,1	0.2	2	379
AKI48312	Listeria monocytogenes,1	0.3	2	232
AKI48312	Listeria monocytogenes,1	0.4	2	153
AKI48091	Listeria monocytogenes,1	0.1	2	495
AKI48091	Listeria monocytogenes,1	0.2	2	270
AKI48091	Listeria monocytogenes,1	0.3	1	155
AKI48091	Listeria monocytogenes,1	0.4	1	74
AKI49781	Listeria monocytogenes,1	0.1	5	289
AKI49781	Listeria monocytogenes,1	0.2	3	162
AKI49781	Listeria monocytogenes,1	0.3	3	96
AKI49781	Listeria monocytogenes,1	0.4	3	49
AKI49781	Listeria monocytogenes,1	0.5	2	22
AKI50321	Listeria monocytogenes,1	0.1	51	1777
AKI50321	Listeria monocytogenes,1	0.2	29	1223
AKI50321	Listeria monocytogenes,1	0.3	20	759
AKI50321	Listeria monocytogenes,1	0.4	7	366
AKI50321	Listeria monocytogenes,1	0.5	2	105
AKI50382	Listeria monocytogenes,1	0.1	6	289
AKI50382	Listeria monocytogenes,1	0.2	3	146
AKI48119	Listeria monocytogenes,1	0.1	26	1077
AKI48119	Listeria monocytogenes,1	0.2	10	540
AKI48119	Listeria monocytogenes,1	0.3	6	244
AKI48348	Listeria monocytogenes,1	0.1	8	1094
AKI48348	Listeria monocytogenes,1	0.2	4	571
AKI48348	Listeria monocytogenes,1	0.3	2	304
AKI48626	Listeria monocytogenes,1	0.1	4	1003
AKI48626	Listeria monocytogenes,1	0.2	1	323
AKI48445	Listeria monocytogenes,1	0.1	2	185
AKI48911	Listeria monocytogenes,1	0.1	4	1052
AKI48911	Listeria monocytogenes,1	0.2	4	742
AKI48911	Listeria monocytogenes,1	0.3	3	508
AKI48911	Listeria monocytogenes,1	0.4	1	303
AKI48911	Listeria monocytogenes,1	0.5	1	141
AKI48120	Listeria monocytogenes,1	0.1	24	1076
AKI48120	Listeria monocytogenes,1	0.2	5	452
AKI49976	Listeria monocytogenes,1	0.1	33	1559
AKI49976	Listeria monocytogenes,1	0.2	22	1105
AKI49976	Listeria monocytogenes,1	0.3	14	728
AKI49976	Listeria monocytogenes,1	0.4	11	427
AKI49976	Listeria monocytogenes,1	0.5	6	188
AKI49976	Listeria monocytogenes,1	0.6	2	50
AKI48578	Listeria monocytogenes,1	0.1	4	774
AKI48578	Listeria monocytogenes,1	0.2	3	570
AKI48578	Listeria monocytogenes,1	0.3	2	423
AKI48578	Listeria monocytogenes,1	0.4	2	283
AKI48578	Listeria monocytogenes,1	0.5	2	200
AKI48578	Listeria monocytogenes,1	0.6	1	128
AKI50049	Listeria monocytogenes,1	0.1	16	970
AKI50049	Listeria monocytogenes,1	0.2	7	486
AKI50049	Listeria monocytogenes,1	0.3	2	214
AKI50099	Listeria monocytogenes,1	0.1	38	954
AKI50099	Listeria monocytogenes,1	0.2	20	564
AKI50099	Listeria monocytogenes,1	0.3	12	291
AKI50099	Listeria monocytogenes,1	0.4	4	141
AKI50258	Listeria monocytogenes,1	0.1	17	582
AKI50258	Listeria monocytogenes,1	0.2	9	278
AKI50258	Listeria monocytogenes,1	0.3	2	118
AKI50258	Listeria monocytogenes,1	0.4	1	55
AKI50258	Listeria monocytogenes,1	0.5	1	30
AKI50258	Listeria monocytogenes,1	0.6	1	16
AKI49882	Listeria monocytogenes,1	0.1	4	159
AKI49882	Listeria monocytogenes,1	0.2	4	97
AKI49882	Listeria monocytogenes,1	0.3	1	45
AKI49882	Listeria monocytogenes,1	0.4	1	30
AKI49882	Listeria monocytogenes,1	0.5	1	19
AKI48351	Listeria monocytogenes,1	0.1	5	841
AKI48351	Listeria monocytogenes,1	0.2	4	518
AKI48351	Listeria monocytogenes,1	0.3	2	310
AKI48351	Listeria monocytogenes,1	0.4	2	146
AKI48351	Listeria monocytogenes,1	0.5	1	59
AKI48039	Listeria monocytogenes,1	0.1	10	611
AKI48039	Listeria monocytogenes,1	0.2	4	184
AKI48039	Listeria monocytogenes,1	0.3	1	46
AKI48893	Listeria monocytogenes,1	0.1	27	1066
AKI48893	Listeria monocytogenes,1	0.2	12	597
AKI48893	Listeria monocytogenes,1	0.3	9	291
AKI48893	Listeria monocytogenes,1	0.4	1	102
AKI49061	Listeria monocytogenes,1	0.1	22	525
AKI49061	Listeria monocytogenes,1	0.2	8	248
AKI50457	Listeria monocytogenes,1	0.1	3	716
AKI50457	Listeria monocytogenes,1	0.2	3	290
AKI50457	Listeria monocytogenes,1	0.3	3	117
AKI50457	Listeria monocytogenes,1	0.4	1	52
AKI50457	Listeria monocytogenes,1	0.5	1	34
AKI50457	Listeria monocytogenes,1	0.6	1	15
AKI48848	Listeria monocytogenes,1	0.1	6	1071
AKI48848	Listeria monocytogenes,1	0.2	4	657
AKI48848	Listeria monocytogenes,1	0.3	1	396
AKI48298	Listeria monocytogenes,1	0.1	20	1172
AKI48298	Listeria monocytogenes,1	0.2	4	679
AKI48298	Listeria monocytogenes,1	0.3	2	336
AKI48298	Listeria monocytogenes,1	0.4	1	110
AKI48472	Listeria monocytogenes,1	0.1	37	1420
AKI48472	Listeria monocytogenes,1	0.2	19	777
AKI48472	Listeria monocytogenes,1	0.3	7	322
AKI48472	Listeria monocytogenes,1	0.4	3	92
AKI48311	Listeria monocytogenes,1	0.1	3	580
AKI48311	Listeria monocytogenes,1	0.2	2	378
AKI48311	Listeria monocytogenes,1	0.3	2	232
AKI48311	Listeria monocytogenes,1	0.4	2	149
AKI48411	Listeria monocytogenes,1	0.1	2	287
AKI48411	Listeria monocytogenes,1	0.2	1	104
AKI48411	Listeria monocytogenes,1	0.3	1	46
AKI48411	Listeria monocytogenes,1	0.4	1	21
AKI48690	Listeria monocytogenes,1	0.1	3	649
AKI48690	Listeria monocytogenes,1	0.2	3	395
AKI48690	Listeria monocytogenes,1	0.3	3	246
AKI48690	Listeria monocytogenes,1	0.4	2	143
AKI48690	Listeria monocytogenes,1	0.5	1	78
AKI48690	Listeria monocytogenes,1	0.6	1	35
AKI50167	Listeria monocytogenes,1	0.1	32	886
AKI50167	Listeria monocytogenes,1	0.2	24	615
AKI50167	Listeria monocytogenes,1	0.3	16	380
AKI50167	Listeria monocytogenes,1	0.4	11	231
AKI50167	Listeria monocytogenes,1	0.5	9	136
AKI50167	Listeria monocytogenes,1	0.6	6	63
AKI50167	Listeria monocytogenes,1	0.7	4	31
AKI50167	Listeria monocytogenes,1	0.8	1	12
AKI50167	Listeria monocytogenes,1	0.9	1	6
AKI49189	Listeria monocytogenes,1	0.1	4	685
AKI49189	Listeria monocytogenes,1	0.2	1	279
AKI49189	Listeria monocytogenes,1	0.3	1	112
AKI49975	Listeria monocytogenes,1	0.1	20	588
AKI49975	Listeria monocytogenes,1	0.2	10	240
AKI49975	Listeria monocytogenes,1	0.3	5	76
AKI49975	Listeria monocytogenes,1	0.4	1	22
AKI49975	Listeria monocytogenes,1	0.5	1	7
AKI48157	Listeria monocytogenes,1	0.1	9	444
AKI48157	Listeria monocytogenes,1	0.2	4	207
AKI48157	Listeria monocytogenes,1	0.3	3	92
AKI48157	Listeria monocytogenes,1	0.4	2	39
AKI49653	Listeria monocytogenes,1	0.1	11	1064
AKI49653	Listeria monocytogenes,1	0.2	5	656
AKI49653	Listeria monocytogenes,1	0.3	3	356
AKI49653	Listeria monocytogenes,1	0.4	1	172
AKI48500	Listeria monocytogenes,1	0.1	8	1214
AKI48500	Listeria monocytogenes,1	0.2	5	819
AKI48500	Listeria monocytogenes,1	0.3	1	518
AKI48500	Listeria monocytogenes,1	0.4	1	254
AKI49116	Listeria monocytogenes,1	0.1	19	1110
AKI49116	Listeria monocytogenes,1	0.2	11	689
AKI49116	Listeria monocytogenes,1	0.3	7	409
AKI49116	Listeria monocytogenes,1	0.4	2	217
AKI49116	Listeria monocytogenes,1	0.5	1	97
AKI49195	Listeria monocytogenes,1	0.1	13	701
AKI49195	Listeria monocytogenes,1	0.2	2	167
AKI50050	Listeria monocytogenes,1	0.1	12	800
AKI50050	Listeria monocytogenes,1	0.2	6	372
AKI50050	Listeria monocytogenes,1	0.3	3	168
AKI50050	Listeria monocytogenes,1	0.4	2	76
AKI50050	Listeria monocytogenes,1	0.5	1	40
AKI50050	Listeria monocytogenes,1	0.6	1	25
AKI49322	Listeria monocytogenes,1	0.1	32	728
AKI49322	Listeria monocytogenes,1	0.2	18	372
AKI49322	Listeria monocytogenes,1	0.3	12	175
AKI49322	Listeria monocytogenes,1	0.4	5	53
AKI49322	Listeria monocytogenes,1	0.5	3	13
AKI49322	Listeria monocytogenes,1	0.6	1	4
AKI49717	Listeria monocytogenes,1	0.1	38	1503
AKI49717	Listeria monocytogenes,1	0.2	23	1081
AKI49717	Listeria monocytogenes,1	0.3	13	729
AKI49717	Listeria monocytogenes,1	0.4	8	421
AKI49717	Listeria monocytogenes,1	0.5	5	197
AKI49717	Listeria monocytogenes,1	0.6	1	62
AKI50610	Listeria monocytogenes,1	0.1	6	300
AKI49262	Listeria monocytogenes,1	0.1	13	1124
AKI49262	Listeria monocytogenes,1	0.2	3	611
AKI48420	Listeria monocytogenes,1	0.1	28	953
AKI48420	Listeria monocytogenes,1	0.2	16	543
AKI48420	Listeria monocytogenes,1	0.3	10	260
AKI48420	Listeria monocytogenes,1	0.4	7	105
AKI48420	Listeria monocytogenes,1	0.5	2	32
AKI49756	Listeria monocytogenes,1	0.1	22	910
AKI49756	Listeria monocytogenes,1	0.2	12	513
AKI49756	Listeria monocytogenes,1	0.3	8	265
AKI49756	Listeria monocytogenes,1	0.4	2	102
AKI49756	Listeria monocytogenes,1	0.5	1	26
AKI50621	Listeria monocytogenes,1	0.1	4	252
AKI50621	Listeria monocytogenes,1	0.2	3	116
AKI49300	Listeria monocytogenes,1	0.1	21	1070
AKI49300	Listeria monocytogenes,1	0.2	10	588
AKI49300	Listeria monocytogenes,1	0.3	5	290
AKI49300	Listeria monocytogenes,1	0.4	2	128
AKI49300	Listeria monocytogenes,1	0.5	2	36
AKI49300	Listeria monocytogenes,1	0.6	1	10
AKI49697	Listeria monocytogenes,1	0.1	15	817
AKI49697	Listeria monocytogenes,1	0.2	4	367
AKI49697	Listeria monocytogenes,1	0.3	1	122
AKI49697	Listeria monocytogenes,1	0.4	1	40
AKI48096	Listeria monocytogenes,1	0.1	3	539
AKI48096	Listeria monocytogenes,1	0.2	2	305
AKI48096	Listeria monocytogenes,1	0.3	2	177
AKI48096	Listeria monocytogenes,1	0.4	1	91
AKI49017	Listeria monocytogenes,1	0.1	6	604
AKI49017	Listeria monocytogenes,1	0.2	5	338
AKI49017	Listeria monocytogenes,1	0.3	3	168
AKI49017	Listeria monocytogenes,1	0.4	1	73
AKI49017	Listeria monocytogenes,1	0.5	1	34
AKI48302	Listeria monocytogenes,1	0.1	5	725
AKI48302	Listeria monocytogenes,1	0.2	1	224
AKI48302	Listeria monocytogenes,1	0.3	1	47
AKI48302	Listeria monocytogenes,1	0.4	1	21
AKI50643	Listeria monocytogenes,1	0.1	7	886
AKI50643	Listeria monocytogenes,1	0.2	3	585
AKI50643	Listeria monocytogenes,1	0.3	3	373
AKI50643	Listeria monocytogenes,1	0.4	1	219
AKI48956	Listeria monocytogenes,1	0.1	10	518
AKI48956	Listeria monocytogenes,1	0.2	3	313
AKI48956	Listeria monocytogenes,1	0.3	3	173
AKI48956	Listeria monocytogenes,1	0.4	3	102
AKI48956	Listeria monocytogenes,1	0.5	3	56
AKI48956	Listeria monocytogenes,1	0.6	2	23
AKI48609	Listeria monocytogenes,1	0.1	11	1063
AKI48609	Listeria monocytogenes,1	0.2	7	577
AKI48609	Listeria monocytogenes,1	0.3	3	294
AKI50185	Listeria monocytogenes,1	0.1	19	1206
AKI50185	Listeria monocytogenes,1	0.2	11	791
AKI50185	Listeria monocytogenes,1	0.3	4	424
AKI49696	Listeria monocytogenes,1	0.1	16	457
AKI49696	Listeria monocytogenes,1	0.2	8	237
AKI49696	Listeria monocytogenes,1	0.3	5	112
AKI49696	Listeria monocytogenes,1	0.4	2	66
AKI49696	Listeria monocytogenes,1	0.5	1	36
AKI50743	Listeria monocytogenes,1	0.1	7	587
AKI50743	Listeria monocytogenes,1	0.2	3	284
AKI49065	Listeria monocytogenes,1	0.1	18	1166
AKI49065	Listeria monocytogenes,1	0.2	3	730
AKI49065	Listeria monocytogenes,1	0.3	1	375
AKI48219	Listeria monocytogenes,1	0.1	18	625
AKI48219	Listeria monocytogenes,1	0.2	10	325
AKI48219	Listeria monocytogenes,1	0.3	2	125
AKI48565	Listeria monocytogenes,1	0.1	8	1378
AKI48565	Listeria monocytogenes,1	0.2	3	832
AKI48565	Listeria monocytogenes,1	0.3	2	468
AKI48300	Listeria monocytogenes,1	0.1	16	1086
AKI48300	Listeria monocytogenes,1	0.2	4	670
AKI48300	Listeria monocytogenes,1	0.3	3	372
AKI48105	Listeria monocytogenes,1	0.1	5	739
AKI48105	Listeria monocytogenes,1	0.2	2	469
AKI48105	Listeria monocytogenes,1	0.3	2	303
AKI48105	Listeria monocytogenes,1	0.4	2	183
AKI48671	Listeria monocytogenes,1	0.1	32	720
AKI48671	Listeria monocytogenes,1	0.2	19	394
AKI48671	Listeria monocytogenes,1	0.3	10	212
AKI48671	Listeria monocytogenes,1	0.4	6	103
AKI48671	Listeria monocytogenes,1	0.5	2	61
AKI50574	Listeria monocytogenes,1	0.1	47	1219
AKI50574	Listeria monocytogenes,1	0.2	34	791
AKI50574	Listeria monocytogenes,1	0.3	28	463
AKI50574	Listeria monocytogenes,1	0.4	22	227
AKI50574	Listeria monocytogenes,1	0.5	12	92
AKI50574	Listeria monocytogenes,1	0.6	4	31
AKI48267	Listeria monocytogenes,1	0.1	25	1386
AKI48267	Listeria monocytogenes,1	0.2	14	878
AKI48267	Listeria monocytogenes,1	0.3	9	490
AKI48267	Listeria monocytogenes,1	0.4	4	214
AKI48267	Listeria monocytogenes,1	0.5	3	74
AKI49823	Listeria monocytogenes,1	0.1	58	1402
AKI49823	Listeria monocytogenes,1	0.2	53	1028
AKI49823	Listeria monocytogenes,1	0.3	41	716
AKI49823	Listeria monocytogenes,1	0.4	26	411
AKI49823	Listeria monocytogenes,1	0.5	15	206
AKI49823	Listeria monocytogenes,1	0.6	3	70
AKI48040	Listeria monocytogenes,1	0.1	10	663
AKI48040	Listeria monocytogenes,1	0.2	3	161
AKI48040	Listeria monocytogenes,1	0.3	1	40
AKI49231	Listeria monocytogenes,1	0.1	3	615
AKI50273	Listeria monocytogenes,1	0.1	18	1589
AKI50273	Listeria monocytogenes,1	0.2	7	1029
AKI50273	Listeria monocytogenes,1	0.3	3	545
AKI49215	Listeria monocytogenes,1	0.1	12	904
AKI49215	Listeria monocytogenes,1	0.2	2	349
AKI49215	Listeria monocytogenes,1	0.3	2	138
AKI50746	Listeria monocytogenes,1	0.1	19	794
AKI50746	Listeria monocytogenes,1	0.2	12	342
AKI50746	Listeria monocytogenes,1	0.3	5	111
AKI50746	Listeria monocytogenes,1	0.4	1	32
AKI48728	Listeria monocytogenes,1	0.1	25	987
AKI48728	Listeria monocytogenes,1	0.2	13	603
AKI48728	Listeria monocytogenes,1	0.3	6	317
AKI48728	Listeria monocytogenes,1	0.4	4	118
AKI48728	Listeria monocytogenes,1	0.5	1	34
AKI49645	Listeria monocytogenes,1	0.1	16	913
AKI49645	Listeria monocytogenes,1	0.2	10	582
AKI49645	Listeria monocytogenes,1	0.3	6	340
AKI49645	Listeria monocytogenes,1	0.4	2	162
AKI49645	Listeria monocytogenes,1	0.5	2	66
AKI49645	Listeria monocytogenes,1	0.6	1	28
AKI49214	Listeria monocytogenes,1	0.1	4	424
AKI49214	Listeria monocytogenes,1	0.2	1	128
AKI48698	Listeria monocytogenes,1	0.1	5	1041
AKI48698	Listeria monocytogenes,1	0.2	3	494
AKI48698	Listeria monocytogenes,1	0.3	1	185
AKI49236	Listeria monocytogenes,1	0.1	6	787
AKI49640	Listeria monocytogenes,1	0.1	46	1552
AKI49640	Listeria monocytogenes,1	0.2	39	982
AKI49640	Listeria monocytogenes,1	0.3	21	510
AKI49640	Listeria monocytogenes,1	0.4	13	215
AKI50505	Listeria monocytogenes,1	0.1	5	862
AKI50505	Listeria monocytogenes,1	0.2	3	580
AKI50505	Listeria monocytogenes,1	0.3	2	406
AKI50505	Listeria monocytogenes,1	0.4	2	222
AKI50505	Listeria monocytogenes,1	0.5	2	70
AKI49051	Listeria monocytogenes,1	0.1	23	1364
AKI49051	Listeria monocytogenes,1	0.2	15	741
AKI49051	Listeria monocytogenes,1	0.3	5	285
AKI49051	Listeria monocytogenes,1	0.4	3	65
AKI49051	Listeria monocytogenes,1	0.5	1	14
AKI48338	Listeria monocytogenes,1	0.1	13	585
AKI48338	Listeria monocytogenes,1	0.2	6	359
AKI49334	Listeria monocytogenes,1	0.1	38	1493
AKI49334	Listeria monocytogenes,1	0.2	30	1074
AKI49334	Listeria monocytogenes,1	0.3	22	741
AKI49334	Listeria monocytogenes,1	0.4	14	466
AKI49334	Listeria monocytogenes,1	0.5	10	268
AKI49334	Listeria monocytogenes,1	0.6	6	116
AKI49334	Listeria monocytogenes,1	0.7	2	18
AKI49515	Listeria monocytogenes,1	0.1	15	843
AKI49515	Listeria monocytogenes,1	0.2	9	527
AKI49515	Listeria monocytogenes,1	0.3	3	311
AKI49515	Listeria monocytogenes,1	0.4	1	175
AKI50098	Listeria monocytogenes,1	0.1	36	921
AKI50098	Listeria monocytogenes,1	0.2	18	530
AKI50098	Listeria monocytogenes,1	0.3	9	263
AKI50098	Listeria monocytogenes,1	0.4	1	126
AKI48115	Listeria monocytogenes,1	0.1	15	799
AKI48115	Listeria monocytogenes,1	0.2	9	481
AKI48115	Listeria monocytogenes,1	0.3	4	255
AKI48115	Listeria monocytogenes,1	0.4	2	131
AKI48115	Listeria monocytogenes,1	0.5	1	60
AKI48115	Listeria monocytogenes,1	0.6	1	34
AKI50539	Listeria monocytogenes,1	0.1	36	1460
AKI50539	Listeria monocytogenes,1	0.2	13	1031
AKI50539	Listeria monocytogenes,1	0.3	3	643
AKI48572	Listeria monocytogenes,1	0.1	8	968
AKI48572	Listeria monocytogenes,1	0.2	4	574
AKI48572	Listeria monocytogenes,1	0.3	3	262
AKI48176	Listeria monocytogenes,1	0.1	7	1061
AKI48176	Listeria monocytogenes,1	0.2	4	621
AKI48176	Listeria monocytogenes,1	0.3	2	293
AKI48403	Listeria monocytogenes,1	0.1	26	1245
AKI48403	Listeria monocytogenes,1	0.2	7	695
AKI48403	Listeria monocytogenes,1	0.3	2	332
AKI50066	Listeria monocytogenes,1	0.1	54	1284
AKI50066	Listeria monocytogenes,1	0.2	17	786
AKI50066	Listeria monocytogenes,1	0.3	5	352
AKI50066	Listeria monocytogenes,1	0.4	1	106
AKI48076	Listeria monocytogenes,1	0.1	11	638
AKI48076	Listeria monocytogenes,1	0.2	6	352
AKI48076	Listeria monocytogenes,1	0.3	5	199
AKI48076	Listeria monocytogenes,1	0.4	2	90
AKI48076	Listeria monocytogenes,1	0.5	2	42
AKI48654	Listeria monocytogenes,1	0.1	41	753
AKI48654	Listeria monocytogenes,1	0.2	27	442
AKI48654	Listeria monocytogenes,1	0.3	20	255
AKI48654	Listeria monocytogenes,1	0.4	13	129
AKI48654	Listeria monocytogenes,1	0.5	6	70
AKI48654	Listeria monocytogenes,1	0.6	1	44
AKI50642	Listeria monocytogenes,1	0.1	8	1149
AKI50642	Listeria monocytogenes,1	0.2	3	748
AKI50642	Listeria monocytogenes,1	0.3	3	391
AKI50642	Listeria monocytogenes,1	0.4	1	132
AKI50642	Listeria monocytogenes,1	0.5	1	50
AKI50290	Listeria monocytogenes,1	0.1	10	869
AKI50290	Listeria monocytogenes,1	0.2	3	507
AKI50290	Listeria monocytogenes,1	0.3	1	293
AKI50290	Listeria monocytogenes,1	0.4	1	145
AKI50690	Listeria monocytogenes,1	0.1	12	640
AKI50690	Listeria monocytogenes,1	0.2	3	244
AKI48621	Listeria monocytogenes,1	0.1	3	164
AKI48816	Listeria monocytogenes,1	0.1	27	1560
AKI48816	Listeria monocytogenes,1	0.2	17	1156
AKI48816	Listeria monocytogenes,1	0.3	8	768
AKI48816	Listeria monocytogenes,1	0.4	4	438
AKI48981	Listeria monocytogenes,1	0.1	3	719
AKI48981	Listeria monocytogenes,1	0.2	3	472
AKI48981	Listeria monocytogenes,1	0.3	3	265
AKI48981	Listeria monocytogenes,1	0.4	2	144
AKI48981	Listeria monocytogenes,1	0.5	1	74
AKI48981	Listeria monocytogenes,1	0.6	1	38
AKI49703	Listeria monocytogenes,1	0.1	14	919
AKI49703	Listeria monocytogenes,1	0.2	9	581
AKI49703	Listeria monocytogenes,1	0.3	3	337
AKI49703	Listeria monocytogenes,1	0.4	2	176
AKI49703	Listeria monocytogenes,1	0.5	1	71
AKI50744	Listeria monocytogenes,1	0.1	31	1176
AKI50744	Listeria monocytogenes,1	0.2	22	739
AKI50744	Listeria monocytogenes,1	0.3	11	423
AKI50744	Listeria monocytogenes,1	0.4	8	197
AKI50744	Listeria monocytogenes,1	0.5	5	83
AKI48407	Listeria monocytogenes,1	0.1	34	1449
AKI48407	Listeria monocytogenes,1	0.2	22	1008
AKI48407	Listeria monocytogenes,1	0.3	12	680
AKI48407	Listeria monocytogenes,1	0.4	5	408
AKI48052	Listeria monocytogenes,1	0.1	40	1226
AKI48052	Listeria monocytogenes,1	0.2	25	838
AKI48052	Listeria monocytogenes,1	0.3	14	520
AKI48052	Listeria monocytogenes,1	0.4	10	247
AKI48052	Listeria monocytogenes,1	0.5	2	86
AKI48044	Listeria monocytogenes,1	0.1	6	813
AKI48044	Listeria monocytogenes,1	0.2	2	377
AKI48060	Listeria monocytogenes,1	0.1	12	651
AKI48060	Listeria monocytogenes,1	0.2	6	304
AKI48060	Listeria monocytogenes,1	0.3	2	196
AKI48060	Listeria monocytogenes,1	0.4	2	138
AKI48884	Listeria monocytogenes,1	0.1	20	685
AKI48884	Listeria monocytogenes,1	0.2	11	334
AKI48884	Listeria monocytogenes,1	0.3	8	150
AKI48884	Listeria monocytogenes,1	0.4	2	53
AKI48902	Listeria monocytogenes,1	0.1	10	867
AKI48902	Listeria monocytogenes,1	0.2	4	461
AKI48769	Listeria monocytogenes,1	0.1	5	1081
AKI48769	Listeria monocytogenes,1	0.2	4	728
AKI48769	Listeria monocytogenes,1	0.3	3	477
AKI48769	Listeria monocytogenes,1	0.4	3	298
AKI48769	Listeria monocytogenes,1	0.5	2	199
AKI48769	Listeria monocytogenes,1	0.6	1	122
AKI48967	Listeria monocytogenes,1	0.1	60	1466
AKI48967	Listeria monocytogenes,1	0.2	50	1052
AKI48967	Listeria monocytogenes,1	0.3	36	713
AKI48967	Listeria monocytogenes,1	0.4	19	438
AKI48967	Listeria monocytogenes,1	0.5	9	209
AKI48967	Listeria monocytogenes,1	0.6	2	73
AKI48967	Listeria monocytogenes,1	0.7	2	19
AKI48618	Listeria monocytogenes,1	0.1	26	1016
AKI48618	Listeria monocytogenes,1	0.2	8	576
AKI48683	Listeria monocytogenes,1	0.1	9	377
AKI48683	Listeria monocytogenes,1	0.2	4	129
AKI48683	Listeria monocytogenes,1	0.3	2	52
AKI48683	Listeria monocytogenes,1	0.4	2	32
AKI48092	Listeria monocytogenes,1	0.1	2	561
AKI48092	Listeria monocytogenes,1	0.2	2	274
AKI48092	Listeria monocytogenes,1	0.3	1	150
AKI48421	Listeria monocytogenes,1	0.1	22	1036
AKI48421	Listeria monocytogenes,1	0.2	16	714
AKI48421	Listeria monocytogenes,1	0.3	12	434
AKI48421	Listeria monocytogenes,1	0.4	8	240
AKI48421	Listeria monocytogenes,1	0.5	1	95
AKI48647	Listeria monocytogenes,1	0.1	26	808
AKI48647	Listeria monocytogenes,1	0.2	15	475
AKI48647	Listeria monocytogenes,1	0.3	10	265
AKI48647	Listeria monocytogenes,1	0.4	2	128
AKI48647	Listeria monocytogenes,1	0.5	2	79
AKI48647	Listeria monocytogenes,1	0.6	1	40
AKI48647	Listeria monocytogenes,1	0.7	1	27
AKI50221	Listeria monocytogenes,1	0.1	4	486
AKI50221	Listeria monocytogenes,1	0.2	3	310
AKI50221	Listeria monocytogenes,1	0.3	3	173
AKI50221	Listeria monocytogenes,1	0.4	2	107
AKI50221	Listeria monocytogenes,1	0.5	2	61
AKI48640	Listeria monocytogenes,1	0.1	49	869
AKI48640	Listeria monocytogenes,1	0.2	27	516
AKI48640	Listeria monocytogenes,1	0.3	13	295
AKI48640	Listeria monocytogenes,1	0.4	8	144
AKI48640	Listeria monocytogenes,1	0.5	4	74
AKI48640	Listeria monocytogenes,1	0.6	1	46
AKI49004	Listeria monocytogenes,1	0.1	9	963
AKI49004	Listeria monocytogenes,1	0.2	3	538
AKI49004	Listeria monocytogenes,1	0.3	1	198
AKI49420	Listeria monocytogenes,1	0.1	5	966
AKI49420	Listeria monocytogenes,1	0.2	2	542
AKI49420	Listeria monocytogenes,1	0.3	2	260
AKI49420	Listeria monocytogenes,1	0.4	1	96
AKI49420	Listeria monocytogenes,1	0.5	1	20
AKI49330	Listeria monocytogenes,1	0.1	22	1048
AKI49330	Listeria monocytogenes,1	0.2	13	606
AKI49330	Listeria monocytogenes,1	0.3	8	308
AKI49330	Listeria monocytogenes,1	0.4	3	92
AKI49330	Listeria monocytogenes,1	0.5	1	24
AKI50779	Listeria monocytogenes,1	0.1	24	1580
AKI50779	Listeria monocytogenes,1	0.2	11	1184
AKI50779	Listeria monocytogenes,1	0.3	7	749
AKI50779	Listeria monocytogenes,1	0.4	3	436
AKI50779	Listeria monocytogenes,1	0.5	1	198
AKI48284	Listeria monocytogenes,1	0.1	4	786
AKI48284	Listeria monocytogenes,1	0.2	3	538
AKI48284	Listeria monocytogenes,1	0.3	3	378
AKI48284	Listeria monocytogenes,1	0.4	3	235
AKI48284	Listeria monocytogenes,1	0.5	2	109
AKI50366	Listeria monocytogenes,1	0.1	8	554
AKI50366	Listeria monocytogenes,1	0.2	1	297
AKI48042	Listeria monocytogenes,1	0.1	10	861
AKI48416	Listeria monocytogenes,1	0.1	9	909
AKI48416	Listeria monocytogenes,1	0.2	1	461
AKI48589	Listeria monocytogenes,1	0.1	7	1089
AKI48589	Listeria monocytogenes,1	0.2	2	414
AKI48589	Listeria monocytogenes,1	0.3	1	111
AKI48589	Listeria monocytogenes,1	0.4	1	30
AKI50043	Listeria monocytogenes,1	0.1	43	799
AKI50043	Listeria monocytogenes,1	0.2	20	434
AKI50043	Listeria monocytogenes,1	0.3	8	202
AKI50043	Listeria monocytogenes,1	0.4	6	78
AKI50043	Listeria monocytogenes,1	0.5	3	31
AKI50578	Listeria monocytogenes,1	0.1	11	1460
AKI50578	Listeria monocytogenes,1	0.2	5	966
AKI50578	Listeria monocytogenes,1	0.3	3	585
AKI50578	Listeria monocytogenes,1	0.4	1	277
AKI50578	Listeria monocytogenes,1	0.5	1	81
AKI50333	Listeria monocytogenes,1	0.1	41	1407
AKI50333	Listeria monocytogenes,1	0.2	24	912
AKI50333	Listeria monocytogenes,1	0.3	15	585
AKI50333	Listeria monocytogenes,1	0.4	10	347
AKI50333	Listeria monocytogenes,1	0.5	7	184
AKI50333	Listeria monocytogenes,1	0.6	2	61
AKI50333	Listeria monocytogenes,1	0.7	1	13
AKI50333	Listeria monocytogenes,1	0.8	1	2
AKI49220	Listeria monocytogenes,1	0.1	10	348
AKI49220	Listeria monocytogenes,1	0.2	1	95
AKI48444	Listeria monocytogenes,1	0.1	59	1500
AKI48444	Listeria monocytogenes,1	0.2	53	1025
AKI48444	Listeria monocytogenes,1	0.3	46	652
AKI48444	Listeria monocytogenes,1	0.4	23	342
AKI48444	Listeria monocytogenes,1	0.5	5	119
AKI48444	Listeria monocytogenes,1	0.6	1	26
AKI49198	Listeria monocytogenes,1	0.1	4	683
AKI49198	Listeria monocytogenes,1	0.2	2	191
AKI49308	Listeria monocytogenes,1	0.1	12	1295
AKI49308	Listeria monocytogenes,1	0.2	4	799
AKI49308	Listeria monocytogenes,1	0.3	1	419
AKI49308	Listeria monocytogenes,1	0.4	1	170
AKI48053	Listeria monocytogenes,1	0.1	26	1084
AKI48053	Listeria monocytogenes,1	0.2	15	713
AKI48053	Listeria monocytogenes,1	0.3	6	409
AKI48053	Listeria monocytogenes,1	0.4	3	177
AKI49454	Listeria monocytogenes,1	0.1	51	1571
AKI49454	Listeria monocytogenes,1	0.2	35	1145
AKI49454	Listeria monocytogenes,1	0.3	12	806
AKI49454	Listeria monocytogenes,1	0.4	6	532
AKI49454	Listeria monocytogenes,1	0.5	2	312
AKI49454	Listeria monocytogenes,1	0.6	1	144
AKI49302	Listeria monocytogenes,1	0.1	20	605
AKI49302	Listeria monocytogenes,1	0.2	13	337
AKI49302	Listeria monocytogenes,1	0.3	8	194
AKI49302	Listeria monocytogenes,1	0.4	5	94
AKI49302	Listeria monocytogenes,1	0.5	2	36
AKI49302	Listeria monocytogenes,1	0.6	2	13
AKI49302	Listeria monocytogenes,1	0.7	1	2
AKI49302	Listeria monocytogenes,1	0.8	1	2
AKI50715	Listeria monocytogenes,1	0.1	13	810
AKI50715	Listeria monocytogenes,1	0.2	7	447
AKI50715	Listeria monocytogenes,1	0.3	2	243
AKI50715	Listeria monocytogenes,1	0.4	2	131
AKI50715	Listeria monocytogenes,1	0.5	2	56
AKI49073	Listeria monocytogenes,1	0.1	28	456
AKI49073	Listeria monocytogenes,1	0.2	10	203
AKI49073	Listeria monocytogenes,1	0.3	6	91
AKI50360	Listeria monocytogenes,1	0.1	6	482
AKI50360	Listeria monocytogenes,1	0.2	4	227
AKI50360	Listeria monocytogenes,1	0.3	2	110
AKI50360	Listeria monocytogenes,1	0.4	1	57
AKI48132	Listeria monocytogenes,1	0.1	58	1336
AKI48132	Listeria monocytogenes,1	0.2	50	998
AKI48132	Listeria monocytogenes,1	0.3	34	685
AKI48132	Listeria monocytogenes,1	0.4	16	396
AKI48132	Listeria monocytogenes,1	0.5	8	179
AKI48132	Listeria monocytogenes,1	0.6	2	48
AKI50516	Listeria monocytogenes,1	0.1	4	888
AKI50516	Listeria monocytogenes,1	0.2	3	647
AKI50516	Listeria monocytogenes,1	0.3	3	488
AKI50516	Listeria monocytogenes,1	0.4	2	348
AKI50516	Listeria monocytogenes,1	0.5	2	236
AKI50516	Listeria monocytogenes,1	0.6	2	147
AKI49789	Listeria monocytogenes,1	0.1	25	1404
AKI49789	Listeria monocytogenes,1	0.2	21	778
AKI49789	Listeria monocytogenes,1	0.3	10	396
AKI49789	Listeria monocytogenes,1	0.4	7	187
AKI49789	Listeria monocytogenes,1	0.5	6	78
AKI49789	Listeria monocytogenes,1	0.6	2	19
AKI48569	Listeria monocytogenes,1	0.1	44	1691
AKI48569	Listeria monocytogenes,1	0.2	22	1072
AKI48569	Listeria monocytogenes,1	0.3	3	434
AKI49234	Listeria monocytogenes,1	0.1	4	877
AKI49234	Listeria monocytogenes,1	0.2	3	655
AKI49234	Listeria monocytogenes,1	0.3	3	471
AKI49234	Listeria monocytogenes,1	0.4	2	308
AKI49234	Listeria monocytogenes,1	0.5	2	186
AKI49234	Listeria monocytogenes,1	0.6	2	117
AKI49234	Listeria monocytogenes,1	0.7	1	73
AKI48536	Listeria monocytogenes,1	0.1	22	1402
AKI48536	Listeria monocytogenes,1	0.2	17	926
AKI48536	Listeria monocytogenes,1	0.3	12	532
AKI48536	Listeria monocytogenes,1	0.4	4	242
AKI48536	Listeria monocytogenes,1	0.5	1	87
AKI48068	Listeria monocytogenes,1	0.1	5	1135
AKI48068	Listeria monocytogenes,1	0.2	4	696
AKI48214	Listeria monocytogenes,1	0.1	61	1466
AKI48214	Listeria monocytogenes,1	0.2	57	1124
AKI48214	Listeria monocytogenes,1	0.3	41	778
AKI48214	Listeria monocytogenes,1	0.4	19	457
AKI48214	Listeria monocytogenes,1	0.5	7	201
AKI48214	Listeria monocytogenes,1	0.6	2	44
AKI48655	Listeria monocytogenes,1	0.1	46	801
AKI48655	Listeria monocytogenes,1	0.2	31	481
AKI48655	Listeria monocytogenes,1	0.3	23	278
AKI48655	Listeria monocytogenes,1	0.4	13	125
AKI48655	Listeria monocytogenes,1	0.5	3	69
AKI49852	Listeria monocytogenes,1	0.1	34	1147
AKI49852	Listeria monocytogenes,1	0.2	20	664
AKI49852	Listeria monocytogenes,1	0.3	11	305
AKI49852	Listeria monocytogenes,1	0.4	2	64
AKI49303	Listeria monocytogenes,1	0.1	34	1597
AKI49303	Listeria monocytogenes,1	0.2	15	1124
AKI49303	Listeria monocytogenes,1	0.3	8	751
AKI49303	Listeria monocytogenes,1	0.4	2	426
AKI49303	Listeria monocytogenes,1	0.5	1	190
AKI49916	Listeria monocytogenes,1	0.1	19	1227
AKI49916	Listeria monocytogenes,1	0.2	6	769
AKI48599	Listeria monocytogenes,1	0.1	4	770
AKI48599	Listeria monocytogenes,1	0.2	3	580
AKI48599	Listeria monocytogenes,1	0.3	2	384
AKI48599	Listeria monocytogenes,1	0.4	2	264
AKI48599	Listeria monocytogenes,1	0.5	1	167
AKI48599	Listeria monocytogenes,1	0.6	1	90
AKI48599	Listeria monocytogenes,1	0.7	1	32
AKI48297	Listeria monocytogenes,1	0.1	4	1040
AKI48297	Listeria monocytogenes,1	0.2	3	573
AKI48297	Listeria monocytogenes,1	0.3	3	245
AKI48700	Listeria monocytogenes,1	0.1	6	887
AKI48700	Listeria monocytogenes,1	0.2	4	465
AKI48700	Listeria monocytogenes,1	0.3	3	202
AKI48700	Listeria monocytogenes,1	0.4	3	85
AKI48700	Listeria monocytogenes,1	0.5	2	45
AKI48700	Listeria monocytogenes,1	0.6	1	27
AKI49885	Listeria monocytogenes,1	0.1	21	1363
AKI49885	Listeria monocytogenes,1	0.2	10	839
AKI49885	Listeria monocytogenes,1	0.3	4	457
AKI49650	Listeria monocytogenes,1	0.1	40	1357
AKI49650	Listeria monocytogenes,1	0.2	26	1039
AKI49650	Listeria monocytogenes,1	0.3	19	709
AKI49650	Listeria monocytogenes,1	0.4	9	428
AKI49650	Listeria monocytogenes,1	0.5	2	213
AKI50202	Listeria monocytogenes,1	0.1	3	215
AKI50202	Listeria monocytogenes,1	0.2	2	123
AKI50202	Listeria monocytogenes,1	0.3	2	69
AKI50202	Listeria monocytogenes,1	0.4	1	47
AKI50202	Listeria monocytogenes,1	0.5	1	34
AKI50202	Listeria monocytogenes,1	0.6	1	25
AKI50202	Listeria monocytogenes,1	0.7	1	19
AKI50202	Listeria monocytogenes,1	0.8	1	12
AKI48045	Listeria monocytogenes,1	0.1	9	1079
AKI48045	Listeria monocytogenes,1	0.2	3	429
AKI49737	Listeria monocytogenes,1	0.1	56	1499
AKI49737	Listeria monocytogenes,1	0.2	47	1183
AKI49737	Listeria monocytogenes,1	0.3	36	919
AKI49737	Listeria monocytogenes,1	0.4	24	679
AKI49737	Listeria monocytogenes,1	0.5	14	438
AKI49737	Listeria monocytogenes,1	0.6	8	231
AKI49737	Listeria monocytogenes,1	0.7	5	96
AKI49737	Listeria monocytogenes,1	0.8	1	17
AKI48852	Listeria monocytogenes,1	0.1	6	1259
AKI48852	Listeria monocytogenes,1	0.2	5	767
AKI48852	Listeria monocytogenes,1	0.3	3	450
AKI48852	Listeria monocytogenes,1	0.4	2	253
AKI48852	Listeria monocytogenes,1	0.5	1	150
AKI49018	Listeria monocytogenes,1	0.1	7	456
AKI49018	Listeria monocytogenes,1	0.2	3	257
AKI49018	Listeria monocytogenes,1	0.3	3	126
AKI49018	Listeria monocytogenes,1	0.4	3	69
AKI49773	Listeria monocytogenes,1	0.1	9	950
AKI49773	Listeria monocytogenes,1	0.2	3	498
AKI49337	Listeria monocytogenes,1	0.1	6	1007
AKI49337	Listeria monocytogenes,1	0.2	3	433
AKI49337	Listeria monocytogenes,1	0.3	1	175
AKI48901	Listeria monocytogenes,1	0.1	8	763
AKI48901	Listeria monocytogenes,1	0.2	2	394
AKI48405	Listeria monocytogenes,1	0.1	16	1500
AKI48405	Listeria monocytogenes,1	0.2	8	973
AKI48405	Listeria monocytogenes,1	0.3	2	509
AKI48405	Listeria monocytogenes,1	0.4	1	211
AKI49050	Listeria monocytogenes,1	0.1	18	493
AKI49050	Listeria monocytogenes,1	0.2	12	263
AKI49050	Listeria monocytogenes,1	0.3	6	142
AKI49050	Listeria monocytogenes,1	0.4	3	58
AKI49050	Listeria monocytogenes,1	0.5	1	33
AKI50056	Listeria monocytogenes,1	0.1	14	787
AKI50056	Listeria monocytogenes,1	0.2	5	444
AKI50056	Listeria monocytogenes,1	0.3	1	226
AKI48357	Listeria monocytogenes,1	0.1	7	1198
AKI48357	Listeria monocytogenes,1	0.2	1	676
AKI49453	Listeria monocytogenes,1	0.1	54	1357
AKI49453	Listeria monocytogenes,1	0.2	47	990
AKI49453	Listeria monocytogenes,1	0.3	39	625
AKI49453	Listeria monocytogenes,1	0.4	26	341
AKI49453	Listeria monocytogenes,1	0.5	10	137
AKI48726	Listeria monocytogenes,1	0.1	6	675
AKI48726	Listeria monocytogenes,1	0.2	2	283
AKI48726	Listeria monocytogenes,1	0.3	1	111
AKI48726	Listeria monocytogenes,1	0.4	1	47
AKI49183	Listeria monocytogenes,1	0.1	1	460
AKI49183	Listeria monocytogenes,1	0.2	1	142
AKI50740	Listeria monocytogenes,1	0.1	26	1429
AKI50740	Listeria monocytogenes,1	0.2	8	778
AKI50740	Listeria monocytogenes,1	0.3	3	320
AKI48656	Listeria monocytogenes,1	0.1	36	776
AKI48656	Listeria monocytogenes,1	0.2	25	457
AKI48656	Listeria monocytogenes,1	0.3	11	218
AKI48656	Listeria monocytogenes,1	0.4	5	107
AKI48656	Listeria monocytogenes,1	0.5	1	52
AKI48073	Listeria monocytogenes,1	0.1	7	925
AKI48073	Listeria monocytogenes,1	0.2	3	540
AKI48073	Listeria monocytogenes,1	0.3	2	306
AKI48754	Listeria monocytogenes,1	0.1	14	800
AKI48754	Listeria monocytogenes,1	0.2	5	422
AKI48754	Listeria monocytogenes,1	0.3	3	174
AKI48754	Listeria monocytogenes,1	0.4	2	66
AKI48098	Listeria monocytogenes,1	0.1	5	885
AKI48098	Listeria monocytogenes,1	0.2	3	499
AKI48098	Listeria monocytogenes,1	0.3	2	260
AKI48098	Listeria monocytogenes,1	0.4	1	109
AKI49938	Listeria monocytogenes,1	0.1	55	1438
AKI49938	Listeria monocytogenes,1	0.2	47	1005
AKI49938	Listeria monocytogenes,1	0.3	28	516
AKI49938	Listeria monocytogenes,1	0.4	11	185
AKI50326	Listeria monocytogenes,1	0.1	17	834
AKI50326	Listeria monocytogenes,1	0.2	10	445
AKI50326	Listeria monocytogenes,1	0.3	5	216
AKI50326	Listeria monocytogenes,1	0.4	4	93
AKI50326	Listeria monocytogenes,1	0.5	1	25
AKI49239	Listeria monocytogenes,1	0.1	15	675
AKI49239	Listeria monocytogenes,1	0.2	6	359
AKI49208	Listeria monocytogenes,1	0.1	15	800
AKI49208	Listeria monocytogenes,1	0.2	3	294
AKI49208	Listeria monocytogenes,1	0.3	1	114
AKI49246	Listeria monocytogenes,1	0.1	7	297
AKI49246	Listeria monocytogenes,1	0.2	4	109
AKI49246	Listeria monocytogenes,1	0.3	2	43
AKI49246	Listeria monocytogenes,1	0.4	1	22
AKI49246	Listeria monocytogenes,1	0.5	1	16
AKI48402	Listeria monocytogenes,1	0.1	4	500
AKI48402	Listeria monocytogenes,1	0.2	2	196
AKI48402	Listeria monocytogenes,1	0.3	1	75
AKI48402	Listeria monocytogenes,1	0.4	1	33
AKI50712	Listeria monocytogenes,1	0.1	7	342
AKI50712	Listeria monocytogenes,1	0.2	3	205
AKI50712	Listeria monocytogenes,1	0.3	3	122
AKI50712	Listeria monocytogenes,1	0.4	3	76
AKI50712	Listeria monocytogenes,1	0.5	3	45
AKI50712	Listeria monocytogenes,1	0.6	2	19
AKI50647	Listeria monocytogenes,1	0.1	20	1284
AKI50647	Listeria monocytogenes,1	0.2	8	804
AKI50647	Listeria monocytogenes,1	0.3	3	429
AKI50647	Listeria monocytogenes,1	0.4	2	194
AKI50647	Listeria monocytogenes,1	0.5	2	76
AKI50498	Listeria monocytogenes,1	0.1	19	568
AKI50498	Listeria monocytogenes,1	0.2	7	289
AKI48751	Listeria monocytogenes,1	0.1	2	195
AKI48751	Listeria monocytogenes,1	0.2	1	115
AKI48055	Listeria monocytogenes,1	0.1	13	1094
AKI48055	Listeria monocytogenes,1	0.2	8	710
AKI48055	Listeria monocytogenes,1	0.3	4	421
AKI48055	Listeria monocytogenes,1	0.4	2	222
AKI48055	Listeria monocytogenes,1	0.5	1	104
AKI48054	Listeria monocytogenes,1	0.1	14	1074
AKI48054	Listeria monocytogenes,1	0.2	7	693
AKI48054	Listeria monocytogenes,1	0.3	4	396
AKI48054	Listeria monocytogenes,1	0.4	3	209
AKI48949	Listeria monocytogenes,1	0.1	7	626
AKI48949	Listeria monocytogenes,1	0.2	3	375
AKI48949	Listeria monocytogenes,1	0.3	1	190
AKI49248	Listeria monocytogenes,1	0.1	5	333
AKI49248	Listeria monocytogenes,1	0.2	3	214
AKI49248	Listeria monocytogenes,1	0.3	3	133
AKI49248	Listeria monocytogenes,1	0.4	3	93
AKI49248	Listeria monocytogenes,1	0.5	3	54
AKI49248	Listeria monocytogenes,1	0.6	3	32
AKI49888	Listeria monocytogenes,1	0.1	15	1697
AKI49888	Listeria monocytogenes,1	0.2	6	1008
AKI49888	Listeria monocytogenes,1	0.3	3	492
AKI49888	Listeria monocytogenes,1	0.4	1	176
AKI48112	Listeria monocytogenes,1	0.1	29	1196
AKI48112	Listeria monocytogenes,1	0.2	19	733
AKI48112	Listeria monocytogenes,1	0.3	9	376
AKI48112	Listeria monocytogenes,1	0.4	4	158
AKI48112	Listeria monocytogenes,1	0.5	1	57
AKI49140	Listeria monocytogenes,1	0.1	16	1704
AKI49140	Listeria monocytogenes,1	0.2	8	1104
AKI49140	Listeria monocytogenes,1	0.3	6	612
AKI49140	Listeria monocytogenes,1	0.4	3	279
AKI49140	Listeria monocytogenes,1	0.5	1	81
AKI48245	Listeria monocytogenes,1	0.1	4	869
AKI48245	Listeria monocytogenes,1	0.2	3	637
AKI48245	Listeria monocytogenes,1	0.3	3	451
AKI48245	Listeria monocytogenes,1	0.4	2	309
AKI48245	Listeria monocytogenes,1	0.5	2	196
AKI48245	Listeria monocytogenes,1	0.6	1	139
AKI48245	Listeria monocytogenes,1	0.7	1	77
AKI48378	Listeria monocytogenes,1	0.1	6	1199
AKI48378	Listeria monocytogenes,1	0.2	2	603
AKI48528	Listeria monocytogenes,1	0.1	6	901
AKI48528	Listeria monocytogenes,1	0.2	3	620
AKI48528	Listeria monocytogenes,1	0.3	2	398
AKI48528	Listeria monocytogenes,1	0.4	2	248
AKI48528	Listeria monocytogenes,1	0.5	2	153
AKI48528	Listeria monocytogenes,1	0.6	2	101
AKI48398	Listeria monocytogenes,1	0.1	6	934
AKI48398	Listeria monocytogenes,1	0.2	1	570
AKI50726	Listeria monocytogenes,1	0.1	13	481
AKI50726	Listeria monocytogenes,1	0.2	1	208
AKI48497	Listeria monocytogenes,1	0.1	11	1039
AKI48497	Listeria monocytogenes,1	0.2	2	576
AKI48497	Listeria monocytogenes,1	0.3	2	324
AKI48497	Listeria monocytogenes,1	0.4	1	178
AKI49173	Listeria monocytogenes,1	0.1	5	955
AKI49173	Listeria monocytogenes,1	0.2	2	340
AKI49173	Listeria monocytogenes,1	0.3	1	87
AKI48628	Listeria monocytogenes,1	0.1	26	770
AKI48628	Listeria monocytogenes,1	0.2	15	415
AKI48628	Listeria monocytogenes,1	0.3	9	209
AKI48628	Listeria monocytogenes,1	0.4	2	107
AKI48628	Listeria monocytogenes,1	0.5	1	45
AKI48729	Listeria monocytogenes,1	0.1	18	1138
AKI48729	Listeria monocytogenes,1	0.2	10	599
AKI48729	Listeria monocytogenes,1	0.3	5	219
AKI49142	Listeria monocytogenes,1	0.1	5	348
AKI49142	Listeria monocytogenes,1	0.2	4	171
AKI49142	Listeria monocytogenes,1	0.3	2	103
AKI49142	Listeria monocytogenes,1	0.4	1	63
AKI49142	Listeria monocytogenes,1	0.5	1	35
AKI48900	Listeria monocytogenes,1	0.1	5	834
AKI48900	Listeria monocytogenes,1	0.2	5	580
AKI48900	Listeria monocytogenes,1	0.3	4	353
AKI48900	Listeria monocytogenes,1	0.4	2	202
AKI48900	Listeria monocytogenes,1	0.5	1	108
AKI48900	Listeria monocytogenes,1	0.6	1	44
AKI50127	Listeria monocytogenes,1	0.1	8	618
AKI50127	Listeria monocytogenes,1	0.2	3	218
AKI50127	Listeria monocytogenes,1	0.3	1	67
AKI50127	Listeria monocytogenes,1	0.4	1	17
AKI50127	Listeria monocytogenes,1	0.5	1	7
AKI48606	Listeria monocytogenes,1	0.1	4	737
AKI48606	Listeria monocytogenes,1	0.2	2	415
AKI48606	Listeria monocytogenes,1	0.3	1	196
AKI48606	Listeria monocytogenes,1	0.4	1	92
AKI48606	Listeria monocytogenes,1	0.5	1	46
AKI48747	Listeria monocytogenes,1	0.1	4	843
AKI48747	Listeria monocytogenes,1	0.2	2	557
AKI48747	Listeria monocytogenes,1	0.3	2	305
AKI48747	Listeria monocytogenes,1	0.4	2	176
AKI48747	Listeria monocytogenes,1	0.5	1	92
AKI48113	Listeria monocytogenes,1	0.1	6	713
AKI48113	Listeria monocytogenes,1	0.2	3	350
AKI48461	Listeria monocytogenes,1	0.1	19	1113
AKI48461	Listeria monocytogenes,1	0.2	9	726
AKI48461	Listeria monocytogenes,1	0.3	2	442
AKI48461	Listeria monocytogenes,1	0.4	1	240
AKI48526	Listeria monocytogenes,1	0.1	11	1228
AKI48526	Listeria monocytogenes,1	0.2	4	735
AKI48679	Listeria monocytogenes,1	0.1	7	294
AKI48679	Listeria monocytogenes,1	0.2	3	180
AKI48679	Listeria monocytogenes,1	0.3	3	106
AKI48679	Listeria monocytogenes,1	0.4	3	75
AKI48679	Listeria monocytogenes,1	0.5	3	40
AKI48679	Listeria monocytogenes,1	0.6	3	21
AKI48679	Listeria monocytogenes,1	0.7	1	11
AKI48424	Listeria monocytogenes,1	0.1	11	648
AKI48424	Listeria monocytogenes,1	0.2	6	380
AKI48424	Listeria monocytogenes,1	0.3	4	215
AKI48424	Listeria monocytogenes,1	0.4	2	127
AKI48424	Listeria monocytogenes,1	0.5	1	61
AKI48424	Listeria monocytogenes,1	0.6	1	25
AKI48888	Listeria monocytogenes,1	0.1	52	1376
AKI48888	Listeria monocytogenes,1	0.2	39	1046
AKI48888	Listeria monocytogenes,1	0.3	24	742
AKI48888	Listeria monocytogenes,1	0.4	8	460
AKI48888	Listeria monocytogenes,1	0.5	3	251
AKI48888	Listeria monocytogenes,1	0.6	1	101
AKI49379	Listeria monocytogenes,1	0.1	5	863
AKI49379	Listeria monocytogenes,1	0.2	2	559
AKI50668	Listeria monocytogenes,1	0.1	20	624
AKI50668	Listeria monocytogenes,1	0.2	11	319
AKI50668	Listeria monocytogenes,1	0.3	7	146
AKI50668	Listeria monocytogenes,1	0.4	2	53
AKI50668	Listeria monocytogenes,1	0.5	1	21
AKI50668	Listeria monocytogenes,1	0.6	1	6
AKI48699	Listeria monocytogenes,1	0.1	4	1067
AKI48699	Listeria monocytogenes,1	0.2	3	603
AKI48097	Listeria monocytogenes,1	0.1	5	815
AKI48097	Listeria monocytogenes,1	0.2	2	446
AKI48097	Listeria monocytogenes,1	0.3	2	224
AKI48097	Listeria monocytogenes,1	0.4	1	86
AKI49206	Listeria monocytogenes,1	0.1	9	437
AKI49206	Listeria monocytogenes,1	0.2	1	113
AKI48114	Listeria monocytogenes,1	0.1	22	752
AKI48114	Listeria monocytogenes,1	0.2	6	280
AKI48114	Listeria monocytogenes,1	0.3	1	80
AKI48368	Listeria monocytogenes,1	0.1	5	1176
AKI48368	Listeria monocytogenes,1	0.2	4	770
AKI48368	Listeria monocytogenes,1	0.3	2	474
AKI48368	Listeria monocytogenes,1	0.4	2	253
AKI48368	Listeria monocytogenes,1	0.5	2	147
AKI48368	Listeria monocytogenes,1	0.6	1	84
AKI49399	Listeria monocytogenes,1	0.1	35	1422
AKI49399	Listeria monocytogenes,1	0.2	21	1013
AKI49399	Listeria monocytogenes,1	0.3	8	656
AKI49399	Listeria monocytogenes,1	0.4	3	351
AKI49180	Listeria monocytogenes,1	0.1	23	880
AKI49180	Listeria monocytogenes,1	0.2	7	459
AKI49180	Listeria monocytogenes,1	0.3	2	207
AKI48417	Listeria monocytogenes,1	0.1	9	752
AKI48798	Listeria monocytogenes,1	0.1	3	748
AKI48798	Listeria monocytogenes,1	0.2	2	513
AKI48798	Listeria monocytogenes,1	0.3	2	344
AKI48798	Listeria monocytogenes,1	0.4	2	210
AKI48798	Listeria monocytogenes,1	0.5	2	128
AKI50208	Listeria monocytogenes,1	0.1	3	686
AKI49210	Listeria monocytogenes,1	0.1	5	852
AKI49210	Listeria monocytogenes,1	0.2	2	248
AKI49216	Listeria monocytogenes,1	0.1	13	881
AKI49216	Listeria monocytogenes,1	0.2	2	317
AKI49216	Listeria monocytogenes,1	0.3	1	119
AKI49223	Listeria monocytogenes,1	0.1	9	808
AKI49223	Listeria monocytogenes,1	0.2	1	267
AKI49223	Listeria monocytogenes,1	0.3	1	102
AKI49974	Listeria monocytogenes,1	0.1	15	1456
AKI49974	Listeria monocytogenes,1	0.2	9	911
AKI49974	Listeria monocytogenes,1	0.3	5	511
AKI49974	Listeria monocytogenes,1	0.4	2	220
AKI49115	Listeria monocytogenes,1	0.1	34	1388
AKI49115	Listeria monocytogenes,1	0.2	14	958
AKI49115	Listeria monocytogenes,1	0.3	6	606
AKI49115	Listeria monocytogenes,1	0.4	1	325
AKI48038	Listeria monocytogenes,1	0.1	24	701
AKI48038	Listeria monocytogenes,1	0.2	9	290
AKI48038	Listeria monocytogenes,1	0.3	4	104
AKI48038	Listeria monocytogenes,1	0.4	1	28
AKI48285	Listeria monocytogenes,1	0.1	5	711
AKI48285	Listeria monocytogenes,1	0.2	3	324
AKI48141	Listeria monocytogenes,1	0.1	38	672
AKI48141	Listeria monocytogenes,1	0.2	25	231
AKI48141	Listeria monocytogenes,1	0.3	9	61
AKI48141	Listeria monocytogenes,1	0.4	4	15
AKI49786	Listeria monocytogenes,1	0.1	4	933
AKI49786	Listeria monocytogenes,1	0.2	3	701
AKI49786	Listeria monocytogenes,1	0.3	3	527
AKI49786	Listeria monocytogenes,1	0.4	3	394
AKI49786	Listeria monocytogenes,1	0.5	3	273
AKI49786	Listeria monocytogenes,1	0.6	2	180
AKI49786	Listeria monocytogenes,1	0.7	2	85
AKI49786	Listeria monocytogenes,1	0.8	1	34
AKI49775	Listeria monocytogenes,1	0.1	37	1756
AKI49775	Listeria monocytogenes,1	0.2	24	1189
AKI49775	Listeria monocytogenes,1	0.3	12	643
AKI49775	Listeria monocytogenes,1	0.4	5	328
AKI49775	Listeria monocytogenes,1	0.5	1	119
AKI50338	Listeria monocytogenes,1	0.1	2	664
AKI50338	Listeria monocytogenes,1	0.2	2	152
AKI50750	Listeria monocytogenes,1	0.1	46	1665
AKI50750	Listeria monocytogenes,1	0.2	37	1278
AKI50750	Listeria monocytogenes,1	0.3	21	884
AKI50750	Listeria monocytogenes,1	0.4	11	583
AKI50750	Listeria monocytogenes,1	0.5	4	278
AKI50750	Listeria monocytogenes,1	0.6	1	90
AKI50750	Listeria monocytogenes,1	0.7	1	11
AKI48617	Listeria monocytogenes,1	0.1	38	1478
AKI48617	Listeria monocytogenes,1	0.2	27	1035
AKI48617	Listeria monocytogenes,1	0.3	17	631
AKI48617	Listeria monocytogenes,1	0.4	7	320
AKI48617	Listeria monocytogenes,1	0.5	2	123
AKI50370	Listeria monocytogenes,1	0.1	57	1459
AKI50370	Listeria monocytogenes,1	0.2	41	1094
AKI50370	Listeria monocytogenes,1	0.3	25	741
AKI50370	Listeria monocytogenes,1	0.4	11	411
AKI50370	Listeria monocytogenes,1	0.5	4	167
AKI50370	Listeria monocytogenes,1	0.6	1	35
AKI48594	Listeria monocytogenes,1	0.1	5	1008
AKI48594	Listeria monocytogenes,1	0.2	2	561
AKI48594	Listeria monocytogenes,1	0.3	2	313
AKI49606	Listeria monocytogenes,1	0.1	45	1597
AKI49606	Listeria monocytogenes,1	0.2	30	1166
AKI49606	Listeria monocytogenes,1	0.3	18	818
AKI49606	Listeria monocytogenes,1	0.4	11	538
AKI49606	Listeria monocytogenes,1	0.5	5	321
AKI49606	Listeria monocytogenes,1	0.6	2	116
AKI49606	Listeria monocytogenes,1	0.7	1	36
AKI49688	Listeria monocytogenes,1	0.1	36	1468
AKI49688	Listeria monocytogenes,1	0.2	30	1033
AKI49688	Listeria monocytogenes,1	0.3	16	592
AKI49688	Listeria monocytogenes,1	0.4	5	227
AKI48347	Listeria monocytogenes,1	0.1	9	1164
AKI48347	Listeria monocytogenes,1	0.2	3	646
AKI48347	Listeria monocytogenes,1	0.3	1	285
AKI48347	Listeria monocytogenes,1	0.4	1	140
AKI48347	Listeria monocytogenes,1	0.5	1	54
AKI48117	Listeria monocytogenes,1	0.1	7	551
AKI48117	Listeria monocytogenes,1	0.2	4	273
AKI48117	Listeria monocytogenes,1	0.3	3	143
AKI48117	Listeria monocytogenes,1	0.4	2	75
AKI48117	Listeria monocytogenes,1	0.5	1	40
AKI50325	Listeria monocytogenes,1	0.1	20	614
AKI50325	Listeria monocytogenes,1	0.2	8	333
AKI50325	Listeria monocytogenes,1	0.3	5	162
AKI50325	Listeria monocytogenes,1	0.4	3	71
AKI50325	Listeria monocytogenes,1	0.5	1	34
AKI48340	Listeria monocytogenes,1	0.1	20	1503
AKI48340	Listeria monocytogenes,1	0.2	1	783
AKI49319	Listeria monocytogenes,1	0.1	56	1348
AKI49319	Listeria monocytogenes,1	0.2	51	969
AKI49319	Listeria monocytogenes,1	0.3	41	602
AKI49319	Listeria monocytogenes,1	0.4	25	359
AKI49319	Listeria monocytogenes,1	0.5	15	180
AKI49319	Listeria monocytogenes,1	0.6	9	77
AKI49319	Listeria monocytogenes,1	0.7	2	23
AKI50626	Listeria monocytogenes,1	0.1	3	87
AKI48367	Listeria monocytogenes,1	0.1	5	928
AKI48367	Listeria monocytogenes,1	0.2	4	667
AKI48367	Listeria monocytogenes,1	0.3	2	443
AKI48367	Listeria monocytogenes,1	0.4	2	290
AKI48367	Listeria monocytogenes,1	0.5	2	167
AKI48367	Listeria monocytogenes,1	0.6	1	103
AKI48623	Listeria monocytogenes,1	0.1	9	814
AKI48623	Listeria monocytogenes,1	0.2	2	346
AKI48811	Listeria monocytogenes,1	0.1	11	700
AKI48811	Listeria monocytogenes,1	0.2	3	330
AKI48811	Listeria monocytogenes,1	0.3	2	143
AKI48811	Listeria monocytogenes,1	0.4	1	65
AKI48043	Listeria monocytogenes,1	0.1	15	1139
AKI48043	Listeria monocytogenes,1	0.2	3	470
AKI48043	Listeria monocytogenes,1	0.3	2	137
AKI48005	Listeria monocytogenes,1	0.1	15	604
AKI48005	Listeria monocytogenes,1	0.2	9	335
AKI48005	Listeria monocytogenes,1	0.3	4	174
AKI48005	Listeria monocytogenes,1	0.4	1	75
AKI49884	Listeria monocytogenes,1	0.1	36	1740
AKI49884	Listeria monocytogenes,1	0.2	22	1263
AKI49884	Listeria monocytogenes,1	0.3	13	782
AKI49884	Listeria monocytogenes,1	0.4	6	406
AKI49884	Listeria monocytogenes,1	0.5	2	163
AKI49164	Listeria monocytogenes,1	0.1	13	818
AKI49164	Listeria monocytogenes,1	0.2	7	413
AKI49164	Listeria monocytogenes,1	0.3	4	207
AKI49164	Listeria monocytogenes,1	0.4	2	85
AKI49164	Listeria monocytogenes,1	0.5	1	30
AKI48072	Listeria monocytogenes,1	0.1	32	720
AKI48072	Listeria monocytogenes,1	0.2	10	225
AKI48072	Listeria monocytogenes,1	0.3	2	74
AKI48072	Listeria monocytogenes,1	0.4	1	28
AKI49407	Listeria monocytogenes,1	0.1	18	1267
AKI49407	Listeria monocytogenes,1	0.2	5	840
AKI49407	Listeria monocytogenes,1	0.3	4	499
AKI49407	Listeria monocytogenes,1	0.4	2	259
AKI50648	Listeria monocytogenes,1	0.1	6	349
AKI50648	Listeria monocytogenes,1	0.2	3	217
AKI50648	Listeria monocytogenes,1	0.3	3	138
AKI50648	Listeria monocytogenes,1	0.4	3	93
AKI50648	Listeria monocytogenes,1	0.5	3	58
AKI50648	Listeria monocytogenes,1	0.6	3	34
AKI48139	Listeria monocytogenes,1	0.1	4	1083
AKI48139	Listeria monocytogenes,1	0.2	3	676
AKI48139	Listeria monocytogenes,1	0.3	3	407
AKI48139	Listeria monocytogenes,1	0.4	2	214
AKI48139	Listeria monocytogenes,1	0.5	1	123
AKI48139	Listeria monocytogenes,1	0.6	1	70
AKI48576	Listeria monocytogenes,1	0.1	6	1309
AKI48576	Listeria monocytogenes,1	0.2	4	872
AKI48576	Listeria monocytogenes,1	0.3	4	545
AKI48576	Listeria monocytogenes,1	0.4	2	306
AKI48576	Listeria monocytogenes,1	0.5	1	182
AKI48576	Listeria monocytogenes,1	0.6	1	95
AKI48273	Listeria monocytogenes,1	0.1	25	1042
AKI48273	Listeria monocytogenes,1	0.2	12	538
AKI48273	Listeria monocytogenes,1	0.3	4	222
AKI48273	Listeria monocytogenes,1	0.4	1	81
AKI48339	Listeria monocytogenes,1	0.1	5	813
AKI48339	Listeria monocytogenes,1	0.2	1	312
AKI49235	Listeria monocytogenes,1	0.1	4	790
AKI49235	Listeria monocytogenes,1	0.2	3	531
AKI49235	Listeria monocytogenes,1	0.3	2	331
AKI49235	Listeria monocytogenes,1	0.4	2	212
AKI49235	Listeria monocytogenes,1	0.5	2	113
AKI49235	Listeria monocytogenes,1	0.6	1	55
AKI49235	Listeria monocytogenes,1	0.7	1	14
AKI50497	Listeria monocytogenes,1	0.1	4	254
AKI50497	Listeria monocytogenes,1	0.2	4	152
AKI50497	Listeria monocytogenes,1	0.3	3	94
AKI50497	Listeria monocytogenes,1	0.4	3	57
AKI50497	Listeria monocytogenes,1	0.5	3	32
AKI50497	Listeria monocytogenes,1	0.6	1	13
AKI49498	Listeria monocytogenes,1	0.1	9	601
AKI49498	Listeria monocytogenes,1	0.2	2	332
AKI50337	Listeria monocytogenes,1	0.1	15	1444
AKI50337	Listeria monocytogenes,1	0.2	10	978
AKI50337	Listeria monocytogenes,1	0.3	6	599
AKI50337	Listeria monocytogenes,1	0.4	4	270
AKI48573	Listeria monocytogenes,1	0.1	6	672
AKI48573	Listeria monocytogenes,1	0.2	4	338
AKI48573	Listeria monocytogenes,1	0.3	4	196
AKI48573	Listeria monocytogenes,1	0.4	3	94
AKI48573	Listeria monocytogenes,1	0.5	1	47
AKI50452	Listeria monocytogenes,1	0.1	4	257
AKI50452	Listeria monocytogenes,1	0.2	3	126
AKI50452	Listeria monocytogenes,1	0.3	3	64
AKI50452	Listeria monocytogenes,1	0.4	2	24
AKI50452	Listeria monocytogenes,1	0.5	1	9
AKI48605	Listeria monocytogenes,1	0.1	4	1152
AKI48605	Listeria monocytogenes,1	0.2	3	732
AKI48605	Listeria monocytogenes,1	0.3	3	435
AKI48605	Listeria monocytogenes,1	0.4	2	249
AKI48605	Listeria monocytogenes,1	0.5	1	106
AKI50644	Listeria monocytogenes,1	0.1	7	659
AKI50644	Listeria monocytogenes,1	0.2	4	294
AKI48453	Listeria monocytogenes,1	0.1	5	937
AKI48453	Listeria monocytogenes,1	0.2	3	646
AKI48453	Listeria monocytogenes,1	0.3	3	458
AKI48453	Listeria monocytogenes,1	0.4	3	305
AKI49217	Listeria monocytogenes,1	0.1	12	763
AKI49217	Listeria monocytogenes,1	0.2	3	234
AKI49243	Listeria monocytogenes,1	0.1	11	656
AKI49243	Listeria monocytogenes,1	0.2	1	337
AKI50195	Listeria monocytogenes,1	0.1	13	724
AKI50195	Listeria monocytogenes,1	0.2	9	421
AKI50195	Listeria monocytogenes,1	0.3	4	253
AKI50195	Listeria monocytogenes,1	0.4	3	129
AKI50195	Listeria monocytogenes,1	0.5	1	62
AKI48099	Listeria monocytogenes,1	0.1	4	616
AKI48099	Listeria monocytogenes,1	0.2	2	319
AKI48099	Listeria monocytogenes,1	0.3	1	155
AKI49893	Listeria monocytogenes,1	0.1	44	1558
AKI49893	Listeria monocytogenes,1	0.2	32	1192
AKI49893	Listeria monocytogenes,1	0.3	21	819
AKI49893	Listeria monocytogenes,1	0.4	8	447
AKI49893	Listeria monocytogenes,1	0.5	2	186
AKI49226	Listeria monocytogenes,1	0.1	5	540
AKI49226	Listeria monocytogenes,1	0.2	1	231
AKI48818	Listeria monocytogenes,1	0.1	5	975
AKI48818	Listeria monocytogenes,1	0.2	3	702
AKI48818	Listeria monocytogenes,1	0.3	3	499
AKI48818	Listeria monocytogenes,1	0.4	3	336
AKI48818	Listeria monocytogenes,1	0.5	2	222
AKI48818	Listeria monocytogenes,1	0.6	2	142
AKI48818	Listeria monocytogenes,1	0.7	2	71
AKI48477	Listeria monocytogenes,1	0.1	46	1738
AKI48477	Listeria monocytogenes,1	0.2	29	1203
AKI48477	Listeria monocytogenes,1	0.3	13	667
AKI48477	Listeria monocytogenes,1	0.4	5	309
AKI48477	Listeria monocytogenes,1	0.5	4	89
AKI48477	Listeria monocytogenes,1	0.6	1	18
AKI49006	Listeria monocytogenes,1	0.1	11	1368
AKI49006	Listeria monocytogenes,1	0.2	7	865
AKI49006	Listeria monocytogenes,1	0.3	2	529
AKI49053	Listeria monocytogenes,1	0.1	33	999
AKI49053	Listeria monocytogenes,1	0.2	20	635
AKI49053	Listeria monocytogenes,1	0.3	14	403
AKI49053	Listeria monocytogenes,1	0.4	8	225
AKI49053	Listeria monocytogenes,1	0.5	6	122
AKI49053	Listeria monocytogenes,1	0.6	5	54
AKI49147	Listeria monocytogenes,1	0.1	8	895
AKI49147	Listeria monocytogenes,1	0.2	5	495
AKI49147	Listeria monocytogenes,1	0.3	2	247
AKI49147	Listeria monocytogenes,1	0.4	2	74
AKI49147	Listeria monocytogenes,1	0.5	1	18
AKI50222	Listeria monocytogenes,1	0.1	26	1140
AKI50222	Listeria monocytogenes,1	0.2	12	730
AKI50222	Listeria monocytogenes,1	0.3	5	419
AKI50222	Listeria monocytogenes,1	0.4	2	223
AKI48364	Listeria monocytogenes,1	0.1	21	1068
AKI48364	Listeria monocytogenes,1	0.2	10	560
AKI48364	Listeria monocytogenes,1	0.3	6	218
AKI48118	Listeria monocytogenes,1	0.1	17	920
AKI48118	Listeria monocytogenes,1	0.2	8	385
AKI48118	Listeria monocytogenes,1	0.3	1	140
AKI49712	Listeria monocytogenes,1	0.1	4	642
AKI49712	Listeria monocytogenes,1	0.2	2	326
AKI49712	Listeria monocytogenes,1	0.3	1	143
AKI50581	Listeria monocytogenes,1	0.1	3	609
AKI50581	Listeria monocytogenes,1	0.2	3	384
AKI50581	Listeria monocytogenes,1	0.3	2	247
AKI50581	Listeria monocytogenes,1	0.4	2	135
AKI50581	Listeria monocytogenes,1	0.5	2	58
AKI50581	Listeria monocytogenes,1	0.6	1	36
AKI48673	Listeria monocytogenes,1	0.1	1	142
AKI50393	Listeria monocytogenes,1	0.1	55	1329
AKI50393	Listeria monocytogenes,1	0.2	40	981
AKI50393	Listeria monocytogenes,1	0.3	27	670
AKI50393	Listeria monocytogenes,1	0.4	14	412
AKI50393	Listeria monocytogenes,1	0.5	9	207
AKI50393	Listeria monocytogenes,1	0.6	1	56
AKI50760	Listeria monocytogenes,1	0.1	12	991
AKI50760	Listeria monocytogenes,1	0.2	6	461
AKI50760	Listeria monocytogenes,1	0.3	1	157
AKI50742	Listeria monocytogenes,1	0.1	6	788
AKI50742	Listeria monocytogenes,1	0.2	4	446
AKI50742	Listeria monocytogenes,1	0.3	1	183
AKI50742	Listeria monocytogenes,1	0.4	1	39
AKI48377	Listeria monocytogenes,1	0.1	3	270
AKI48377	Listeria monocytogenes,1	0.2	3	139
AKI48377	Listeria monocytogenes,1	0.3	2	86
AKI48377	Listeria monocytogenes,1	0.4	2	53
AKI48377	Listeria monocytogenes,1	0.5	1	36
AKI48377	Listeria monocytogenes,1	0.6	1	24
AKI48174	Listeria monocytogenes,1	0.1	7	940
AKI48755	Listeria monocytogenes,1	0.1	9	906
AKI48755	Listeria monocytogenes,1	0.2	4	474
AKI48755	Listeria monocytogenes,1	0.3	2	197
AKI48755	Listeria monocytogenes,1	0.4	1	58
AKI49836	Listeria monocytogenes,1	0.1	17	376
AKI49836	Listeria monocytogenes,1	0.2	8	182
AKI49836	Listeria monocytogenes,1	0.3	3	81
AKI49836	Listeria monocytogenes,1	0.4	1	37
AKI49063	Listeria monocytogenes,1	0.1	30	1513
AKI49063	Listeria monocytogenes,1	0.2	17	1133
AKI49063	Listeria monocytogenes,1	0.3	8	756
AKI49063	Listeria monocytogenes,1	0.4	2	399
AKI49052	Listeria monocytogenes,1	0.1	20	1187
AKI49052	Listeria monocytogenes,1	0.2	5	535
AKI49052	Listeria monocytogenes,1	0.3	3	150
AKI49052	Listeria monocytogenes,1	0.4	2	33
AKI50255	Listeria monocytogenes,1	0.1	3	214
AKI50255	Listeria monocytogenes,1	0.2	3	120
AKI50255	Listeria monocytogenes,1	0.3	2	70
AKI50255	Listeria monocytogenes,1	0.4	1	46
AKI50255	Listeria monocytogenes,1	0.5	1	32
AKI50255	Listeria monocytogenes,1	0.6	1	25
AKI50255	Listeria monocytogenes,1	0.7	1	19
AKI48423	Listeria monocytogenes,1	0.1	22	1128
AKI48423	Listeria monocytogenes,1	0.2	11	737
AKI48423	Listeria monocytogenes,1	0.3	5	427
AKI48423	Listeria monocytogenes,1	0.4	2	211
AKI48423	Listeria monocytogenes,1	0.5	2	88
AKI48423	Listeria monocytogenes,1	0.6	1	33
AKI49192	Listeria monocytogenes,1	0.1	7	553
AKI49192	Listeria monocytogenes,1	0.2	1	171
AKI48591	Listeria monocytogenes,1	0.1	10	948
AKI48591	Listeria monocytogenes,1	0.2	6	636
AKI48591	Listeria monocytogenes,1	0.3	3	401
AKI49278	Listeria monocytogenes,1	0.1	26	1159
AKI49278	Listeria monocytogenes,1	0.2	13	677
AKI49278	Listeria monocytogenes,1	0.3	6	344
AKI50219	Listeria monocytogenes,1	0.1	34	1429
AKI50219	Listeria monocytogenes,1	0.2	11	1028
AKI50219	Listeria monocytogenes,1	0.3	7	622
AKI50219	Listeria monocytogenes,1	0.4	1	283
AKI48553	Listeria monocytogenes,1	0.1	12	1342
AKI48553	Listeria monocytogenes,1	0.2	5	794
AKI48553	Listeria monocytogenes,1	0.3	1	416
AKI48553	Listeria monocytogenes,1	0.4	1	186
AKI48474	Listeria monocytogenes,1	0.1	28	1081
AKI48474	Listeria monocytogenes,1	0.2	15	704
AKI48474	Listeria monocytogenes,1	0.3	8	408
AKI48474	Listeria monocytogenes,1	0.4	3	213
AKI48474	Listeria monocytogenes,1	0.5	1	99
AKI50061	Listeria monocytogenes,1	0.1	3	739
AKI50061	Listeria monocytogenes,1	0.2	3	518
AKI50061	Listeria monocytogenes,1	0.3	3	352
AKI50061	Listeria monocytogenes,1	0.4	3	217
AKI49377	Listeria monocytogenes,1	0.1	13	1303
AKI49377	Listeria monocytogenes,1	0.2	7	799
AKI49377	Listeria monocytogenes,1	0.3	2	434
AKI49377	Listeria monocytogenes,1	0.4	2	197
AKI49377	Listeria monocytogenes,1	0.5	1	52
AKI48058	Listeria monocytogenes,1	0.1	15	470
AKI48058	Listeria monocytogenes,1	0.2	7	264
AKI48058	Listeria monocytogenes,1	0.3	2	172
AKI48058	Listeria monocytogenes,1	0.4	2	118
AKI48058	Listeria monocytogenes,1	0.5	2	89
AKI49427	Listeria monocytogenes,1	0.1	15	730
AKI49427	Listeria monocytogenes,1	0.2	6	344
AKI49427	Listeria monocytogenes,1	0.3	2	141
AKI49427	Listeria monocytogenes,1	0.4	2	67
AKI49427	Listeria monocytogenes,1	0.5	1	39
AKI49427	Listeria monocytogenes,1	0.6	1	24
AKI49427	Listeria monocytogenes,1	0.7	1	18
AKI48363	Listeria monocytogenes,1	0.1	25	1240
AKI48363	Listeria monocytogenes,1	0.2	9	664
AKI48363	Listeria monocytogenes,1	0.3	4	286
AKI48363	Listeria monocytogenes,1	0.4	1	107
AKI49174	Listeria monocytogenes,1	0.1	7	983
AKI49174	Listeria monocytogenes,1	0.2	3	369
AKI49174	Listeria monocytogenes,1	0.3	1	100
AKI49348	Listeria monocytogenes,1	0.1	47	1362
AKI49348	Listeria monocytogenes,1	0.2	36	973
AKI49348	Listeria monocytogenes,1	0.3	21	571
AKI49348	Listeria monocytogenes,1	0.4	10	284
AKI49348	Listeria monocytogenes,1	0.5	5	107
AKI49348	Listeria monocytogenes,1	0.6	1	15
AKI48371	Listeria monocytogenes,1	0.1	47	965
AKI48371	Listeria monocytogenes,1	0.2	27	514
AKI48371	Listeria monocytogenes,1	0.3	11	223
AKI48371	Listeria monocytogenes,1	0.4	3	71
AKI48371	Listeria monocytogenes,1	0.5	1	20
AKI48241	Listeria monocytogenes,1	0.1	17	902
AKI48241	Listeria monocytogenes,1	0.2	14	518
AKI48241	Listeria monocytogenes,1	0.3	2	271
AKI50605	Listeria monocytogenes,1	0.1	4	945
AKI50605	Listeria monocytogenes,1	0.2	4	701
AKI50605	Listeria monocytogenes,1	0.3	3	509
AKI50605	Listeria monocytogenes,1	0.4	3	359
AKI50605	Listeria monocytogenes,1	0.5	3	236
AKI50605	Listeria monocytogenes,1	0.6	2	149
AKI50605	Listeria monocytogenes,1	0.7	1	78
AKI50605	Listeria monocytogenes,1	0.8	1	38
AKI48372	Listeria monocytogenes,1	0.1	6	343
AKI48372	Listeria monocytogenes,1	0.2	2	150
AKI48372	Listeria monocytogenes,1	0.3	2	76
AKI48372	Listeria monocytogenes,1	0.4	2	54
AKI48372	Listeria monocytogenes,1	0.5	1	31
AKI48372	Listeria monocytogenes,1	0.6	1	22
AKI49218	Listeria monocytogenes,1	0.1	8	467
AKI49218	Listeria monocytogenes,1	0.2	3	126
AKI48299	Listeria monocytogenes,1	0.1	11	712
AKI48299	Listeria monocytogenes,1	0.2	1	339
AKI50629	Listeria monocytogenes,1	0.1	8	674
AKI50629	Listeria monocytogenes,1	0.2	3	409
AKI50629	Listeria monocytogenes,1	0.3	1	227
AKI48887	Listeria monocytogenes,1	0.1	53	1433
AKI48887	Listeria monocytogenes,1	0.2	41	1064
AKI48887	Listeria monocytogenes,1	0.3	22	738
AKI48887	Listeria monocytogenes,1	0.4	7	449
AKI48887	Listeria monocytogenes,1	0.5	3	244
AKI50368	Listeria monocytogenes,1	0.1	10	617
AKI50368	Listeria monocytogenes,1	0.2	2	339
AKI49861	Listeria monocytogenes,1	0.1	39	1416
AKI49861	Listeria monocytogenes,1	0.2	23	903
AKI49861	Listeria monocytogenes,1	0.3	11	500
AKI49861	Listeria monocytogenes,1	0.4	6	244
AKI49861	Listeria monocytogenes,1	0.5	2	83
AKI48551	Listeria monocytogenes,1	0.1	7	316
AKI48637	Listeria monocytogenes,1	0.1	45	728
AKI48637	Listeria monocytogenes,1	0.2	30	460
AKI48637	Listeria monocytogenes,1	0.3	14	268
AKI48637	Listeria monocytogenes,1	0.4	8	161
AKI48637	Listeria monocytogenes,1	0.5	5	77
AKI48637	Listeria monocytogenes,1	0.6	1	43
AKI49744	Listeria monocytogenes,1	0.1	9	1269
AKI49744	Listeria monocytogenes,1	0.2	3	655
AKI49744	Listeria monocytogenes,1	0.3	1	262
AKI50419	Listeria monocytogenes,1	0.1	16	1260
AKI50419	Listeria monocytogenes,1	0.2	7	783
AKI50419	Listeria monocytogenes,1	0.3	3	461
AKI50308	Listeria monocytogenes,1	0.1	17	981
AKI50308	Listeria monocytogenes,1	0.2	9	556
AKI50308	Listeria monocytogenes,1	0.3	2	267
AKI50308	Listeria monocytogenes,1	0.4	1	105
AKI48534	Listeria monocytogenes,1	0.1	43	1461
AKI48534	Listeria monocytogenes,1	0.2	13	787
AKI48534	Listeria monocytogenes,1	0.3	2	280
AKI48323	Listeria monocytogenes,1	0.1	9	527
AKI48323	Listeria monocytogenes,1	0.2	5	258
AKI48323	Listeria monocytogenes,1	0.3	3	117
AKI48323	Listeria monocytogenes,1	0.4	1	59
AKI48323	Listeria monocytogenes,1	0.5	1	32
AKI48336	Listeria monocytogenes,1	0.1	3	224
AKI48336	Listeria monocytogenes,1	0.2	3	118
AKI48336	Listeria monocytogenes,1	0.3	2	69
AKI48336	Listeria monocytogenes,1	0.4	2	44
AKI48336	Listeria monocytogenes,1	0.5	1	34
AKI48336	Listeria monocytogenes,1	0.6	1	25
AKI48336	Listeria monocytogenes,1	0.7	1	19
AKI48336	Listeria monocytogenes,1	0.8	1	11
AKI49664	Listeria monocytogenes,1	0.1	18	837
AKI49664	Listeria monocytogenes,1	0.2	10	454
AKI49664	Listeria monocytogenes,1	0.3	6	176
AKI49664	Listeria monocytogenes,1	0.4	4	69
AKI49683	Listeria monocytogenes,1	0.1	4	833
AKI49683	Listeria monocytogenes,1	0.2	1	490
AKI49683	Listeria monocytogenes,1	0.3	1	251
AKI48400	Listeria monocytogenes,1	0.1	22	1158
AKI48400	Listeria monocytogenes,1	0.2	8	637
AKI48353	Listeria monocytogenes,1	0.1	4	620
AKI48353	Listeria monocytogenes,1	0.2	3	394
AKI48353	Listeria monocytogenes,1	0.3	2	182
AKI48353	Listeria monocytogenes,1	0.4	1	78
AKI48341	Listeria monocytogenes,1	0.1	10	1100
AKI48341	Listeria monocytogenes,1	0.2	5	518
AKI48341	Listeria monocytogenes,1	0.3	2	143
AKI48722	Listeria monocytogenes,1	0.1	38	1646
AKI48722	Listeria monocytogenes,1	0.2	24	1263
AKI48722	Listeria monocytogenes,1	0.3	11	866
AKI48722	Listeria monocytogenes,1	0.4	4	500
AKI48722	Listeria monocytogenes,1	0.5	1	225
AKI48483	Listeria monocytogenes,1	0.1	57	1479
AKI48483	Listeria monocytogenes,1	0.2	49	1081
AKI48483	Listeria monocytogenes,1	0.3	33	755
AKI48483	Listeria monocytogenes,1	0.4	13	399
AKI48483	Listeria monocytogenes,1	0.5	1	160
AKI48483	Listeria monocytogenes,1	0.6	1	51
AKI49191	Listeria monocytogenes,1	0.1	13	351
AKI49191	Listeria monocytogenes,1	0.2	6	177
AKI49191	Listeria monocytogenes,1	0.3	3	80
AKI49191	Listeria monocytogenes,1	0.4	1	37
AKI49191	Listeria monocytogenes,1	0.5	1	17
AKI49191	Listeria monocytogenes,1	0.6	1	11
AKI49191	Listeria monocytogenes,1	0.7	1	8
AKI49191	Listeria monocytogenes,1	0.8	1	5
AKI49013	Listeria monocytogenes,1	0.1	36	1523
AKI49013	Listeria monocytogenes,1	0.2	15	1115
AKI49013	Listeria monocytogenes,1	0.3	5	725
AKI49013	Listeria monocytogenes,1	0.4	1	395
AKI48111	Listeria monocytogenes,1	0.1	37	1147
AKI48111	Listeria monocytogenes,1	0.2	23	738
AKI48111	Listeria monocytogenes,1	0.3	15	457
AKI48111	Listeria monocytogenes,1	0.4	8	238
AKI48111	Listeria monocytogenes,1	0.5	5	80
AKI48111	Listeria monocytogenes,1	0.6	1	17
AKI48657	Listeria monocytogenes,1	0.1	33	776
AKI48657	Listeria monocytogenes,1	0.2	22	442
AKI48657	Listeria monocytogenes,1	0.3	9	233
AKI48657	Listeria monocytogenes,1	0.4	7	128
AKI48657	Listeria monocytogenes,1	0.5	2	63
AKI50530	Listeria monocytogenes,1	0.1	5	339
AKI48799	Listeria monocytogenes,1	0.1	18	1577
AKI48799	Listeria monocytogenes,1	0.2	12	1077
AKI48799	Listeria monocytogenes,1	0.3	3	608
AKI48799	Listeria monocytogenes,1	0.4	1	278
AKI48799	Listeria monocytogenes,1	0.5	1	88
AKI49742	Listeria monocytogenes,1	0.1	20	1251
AKI49742	Listeria monocytogenes,1	0.2	7	720
AKI49742	Listeria monocytogenes,1	0.3	3	362
AKI49742	Listeria monocytogenes,1	0.4	2	159
AKI49742	Listeria monocytogenes,1	0.5	1	46
AKI49742	Listeria monocytogenes,1	0.6	1	9
CPC47833	Staphylococcus aureus,1	0.1	6	459
CPC47833	Staphylococcus aureus,1	0.2	3	173
CPC54210	Staphylococcus aureus,1	0.1	5	839
CPC54210	Staphylococcus aureus,1	0.2	2	293
CPC71483	Staphylococcus aureus,1	0.1	8	1332
CPC71483	Staphylococcus aureus,1	0.2	3	664
CPC71483	Staphylococcus aureus,1	0.3	1	338
CPD04988	Staphylococcus aureus,1	0.1	2	623
CPD04988	Staphylococcus aureus,1	0.2	1	314
CPC42369	Staphylococcus aureus,1	0.1	14	411
CPC42369	Staphylococcus aureus,1	0.2	4	166
CPC42369	Staphylococcus aureus,1	0.3	2	75
CPC34438	Staphylococcus aureus,1	0.1	49	1286
CPC34438	Staphylococcus aureus,1	0.2	25	768
CPC34438	Staphylococcus aureus,1	0.3	10	381
CPC34438	Staphylococcus aureus,1	0.4	5	167
CPC34438	Staphylococcus aureus,1	0.5	1	43
CPC45756	Staphylococcus aureus,1	0.1	18	1903
CPC45756	Staphylococcus aureus,1	0.2	12	1577
CPC45756	Staphylococcus aureus,1	0.3	10	1263
CPC45756	Staphylococcus aureus,1	0.4	9	912
CPC45756	Staphylococcus aureus,1	0.5	6	470
CPC45756	Staphylococcus aureus,1	0.6	1	106
CPC45756	Staphylococcus aureus,1	0.7	1	9
CPD02288	Staphylococcus aureus,1	0.1	7	454
CPD02288	Staphylococcus aureus,1	0.2	3	232
CPD02288	Staphylococcus aureus,1	0.3	2	144
CPD02288	Staphylococcus aureus,1	0.4	1	95
CPC91865	Staphylococcus aureus,1	0.1	14	1911
CPC91865	Staphylococcus aureus,1	0.2	10	1526
CPC91865	Staphylococcus aureus,1	0.3	6	1138
CPC91865	Staphylococcus aureus,1	0.4	3	710
CPC91865	Staphylococcus aureus,1	0.5	1	283
CPC92074	Staphylococcus aureus,1	0.1	15	1910
CPC92074	Staphylococcus aureus,1	0.2	12	1621
CPC92074	Staphylococcus aureus,1	0.3	8	1338
CPC92074	Staphylococcus aureus,1	0.4	4	1036
CPC92074	Staphylococcus aureus,1	0.5	3	729
CPC92074	Staphylococcus aureus,1	0.6	1	403
CPC71583	Staphylococcus aureus,1	0.1	6	888
CPC71583	Staphylococcus aureus,1	0.2	1	428
CPC79338	Staphylococcus aureus,1	0.1	12	1793
CPC79338	Staphylococcus aureus,1	0.2	12	1570
CPC79338	Staphylococcus aureus,1	0.3	11	1400
CPC79338	Staphylococcus aureus,1	0.4	9	1221
CPC79338	Staphylococcus aureus,1	0.5	6	1027
CPC79338	Staphylococcus aureus,1	0.6	4	815
CPC79338	Staphylococcus aureus,1	0.7	3	586
CPC79338	Staphylococcus aureus,1	0.8	2	369
CPD21494	Staphylococcus aureus,1	0.1	17	1965
CPD21494	Staphylococcus aureus,1	0.2	13	1713
CPD21494	Staphylococcus aureus,1	0.3	12	1451
CPD21494	Staphylococcus aureus,1	0.4	7	1181
CPD21494	Staphylococcus aureus,1	0.5	4	879
CPD21494	Staphylococcus aureus,1	0.6	3	592
CPD21494	Staphylococcus aureus,1	0.7	1	271
CPC72414	Staphylococcus aureus,1	0.1	7	753
CPC72414	Staphylococcus aureus,1	0.2	4	474
CPC72414	Staphylococcus aureus,1	0.3	4	279
CPC72414	Staphylococcus aureus,1	0.4	2	135
CPC72414	Staphylococcus aureus,1	0.5	2	53
CPC72414	Staphylococcus aureus,1	0.6	1	19
CPC66286	Staphylococcus aureus,1	0.1	6	574
CPC66286	Staphylococcus aureus,1	0.2	4	255
CPC66286	Staphylococcus aureus,1	0.3	2	158
CPC66286	Staphylococcus aureus,1	0.4	1	100
CPC70810	Staphylococcus aureus,1	0.1	12	1771
CPC70810	Staphylococcus aureus,1	0.2	11	1466
CPC70810	Staphylococcus aureus,1	0.3	7	1151
CPC70810	Staphylococcus aureus,1	0.4	4	833
CPC70810	Staphylococcus aureus,1	0.5	3	530
CPC70810	Staphylococcus aureus,1	0.6	1	187
CPC75789	Staphylococcus aureus,1	0.1	7	630
CPC75789	Staphylococcus aureus,1	0.2	5	313
CPC75789	Staphylococcus aureus,1	0.3	3	154
CPC75789	Staphylococcus aureus,1	0.4	1	72
CPC75789	Staphylococcus aureus,1	0.5	1	40
CPD19812	Staphylococcus aureus,1	0.1	2	176
CPD19812	Staphylococcus aureus,1	0.2	1	65
CPC92044	Staphylococcus aureus,1	0.1	12	1332
CPC92044	Staphylococcus aureus,1	0.2	5	586
CPC71064	Staphylococcus aureus,1	0.1	13	1752
CPC71064	Staphylococcus aureus,1	0.2	11	1409
CPC71064	Staphylococcus aureus,1	0.3	5	1057
CPC71064	Staphylococcus aureus,1	0.4	3	673
CPC71064	Staphylococcus aureus,1	0.5	1	221
CPC70839	Staphylococcus aureus,1	0.1	14	1836
CPC70839	Staphylococcus aureus,1	0.2	12	1562
CPC70839	Staphylococcus aureus,1	0.3	8	1294
CPC70839	Staphylococcus aureus,1	0.4	4	1026
CPC70839	Staphylococcus aureus,1	0.5	3	743
CPC70839	Staphylococcus aureus,1	0.6	3	407
CPC64857	Staphylococcus aureus,1	0.1	15	1746
CPC64857	Staphylococcus aureus,1	0.2	11	1516
CPC64857	Staphylococcus aureus,1	0.3	10	1310
CPC64857	Staphylococcus aureus,1	0.4	8	1109
CPC64857	Staphylococcus aureus,1	0.5	5	915
CPC64857	Staphylococcus aureus,1	0.6	3	702
CPC64857	Staphylococcus aureus,1	0.7	2	433
CPC45822	Staphylococcus aureus,1	0.1	23	1826
CPC45822	Staphylococcus aureus,1	0.2	11	1392
CPC45822	Staphylococcus aureus,1	0.3	9	977
CPC45822	Staphylococcus aureus,1	0.4	6	438
CPC64625	Staphylococcus aureus,1	0.1	14	1854
CPC64625	Staphylococcus aureus,1	0.2	12	1604
CPC64625	Staphylococcus aureus,1	0.3	10	1367
CPC64625	Staphylococcus aureus,1	0.4	9	1182
CPC64625	Staphylococcus aureus,1	0.5	7	981
CPC64625	Staphylococcus aureus,1	0.6	5	768
CPC64625	Staphylococcus aureus,1	0.7	3	526
CPC64625	Staphylococcus aureus,1	0.8	1	258
CPD05805	Staphylococcus aureus,1	0.1	11	1625
CPD05805	Staphylococcus aureus,1	0.2	8	1239
CPD05805	Staphylococcus aureus,1	0.3	4	930
CPD05805	Staphylococcus aureus,1	0.4	3	598
CPD25297	Staphylococcus aureus,1	0.1	35	1615
CPD25297	Staphylococcus aureus,1	0.2	21	1002
CPD25297	Staphylococcus aureus,1	0.3	10	529
CPD25297	Staphylococcus aureus,1	0.4	3	228
CPD25297	Staphylococcus aureus,1	0.5	2	89
CPD25297	Staphylococcus aureus,1	0.6	1	17
CPD25109	Staphylococcus aureus,1	0.1	17	1679
CPD25109	Staphylococcus aureus,1	0.2	9	1279
CPD25109	Staphylococcus aureus,1	0.3	8	891
CPD25109	Staphylococcus aureus,1	0.4	2	350
CPC47352	Staphylococcus aureus,1	0.1	1	316
CPC47352	Staphylococcus aureus,1	0.2	1	166
CPC47352	Staphylococcus aureus,1	0.3	1	89
CPC91892	Staphylococcus aureus,1	0.1	10	1132
CPC91892	Staphylococcus aureus,1	0.2	3	580
CPC91892	Staphylococcus aureus,1	0.3	1	328
CPC63543	Staphylococcus aureus,1	0.1	13	116
CPC63543	Staphylococcus aureus,1	0.2	9	39
CPC63543	Staphylococcus aureus,1	0.3	2	8
CPC63543	Staphylococcus aureus,1	0.4	1	5
CPC76916	Staphylococcus aureus,1	0.1	13	1830
CPC76916	Staphylococcus aureus,1	0.2	12	1610
CPC76916	Staphylococcus aureus,1	0.3	11	1423
CPC76916	Staphylococcus aureus,1	0.4	10	1251
CPC76916	Staphylococcus aureus,1	0.5	8	1051
CPC76916	Staphylococcus aureus,1	0.6	5	833
CPC76916	Staphylococcus aureus,1	0.7	4	599
CPC76916	Staphylococcus aureus,1	0.8	2	365
CPC70906	Staphylococcus aureus,1	0.1	13	1748
CPC70906	Staphylococcus aureus,1	0.2	11	1409
CPC70906	Staphylococcus aureus,1	0.3	5	1060
CPC70906	Staphylococcus aureus,1	0.4	3	702
CPC70906	Staphylococcus aureus,1	0.5	1	266
CPD11238	Staphylococcus aureus,1	0.1	5	368
CPD11238	Staphylococcus aureus,1	0.2	3	226
CPD11238	Staphylococcus aureus,1	0.3	1	129
CPD11238	Staphylococcus aureus,1	0.4	1	69
CPD33908	Staphylococcus aureus,1	0.1	16	1156
CPD33908	Staphylococcus aureus,1	0.2	7	409
CPD33908	Staphylococcus aureus,1	0.3	1	99
CPD37488	Staphylococcus aureus,1	0.1	14	1880
CPD37488	Staphylococcus aureus,1	0.2	11	1595
CPD37488	Staphylococcus aureus,1	0.3	8	1311
CPD37488	Staphylococcus aureus,1	0.4	7	1037
CPD37488	Staphylococcus aureus,1	0.5	4	785
CPD37488	Staphylococcus aureus,1	0.6	3	516
CPC91993	Staphylococcus aureus,1	0.1	9	1224
CPC91993	Staphylococcus aureus,1	0.2	5	644
CPC91993	Staphylococcus aureus,1	0.3	1	329
CPC92196	Staphylococcus aureus,1	0.1	10	654
CPC92196	Staphylococcus aureus,1	0.2	5	296
CPC92196	Staphylococcus aureus,1	0.3	1	106
CPC71513	Staphylococcus aureus,1	0.1	6	923
CPC71513	Staphylococcus aureus,1	0.2	2	447
CPC45423	Staphylococcus aureus,1	0.1	9	897
CPC45423	Staphylococcus aureus,1	0.2	5	505
CPC45423	Staphylococcus aureus,1	0.3	3	235
CPD17721	Staphylococcus aureus,1	0.1	14	1417
CPD17721	Staphylococcus aureus,1	0.2	10	776
CPD17721	Staphylococcus aureus,1	0.3	5	317
CPD17721	Staphylococcus aureus,1	0.4	2	156
CPD17721	Staphylococcus aureus,1	0.5	2	84
CPD17721	Staphylococcus aureus,1	0.6	1	37
CPD17721	Staphylococcus aureus,1	0.7	1	19
CPC47382	Staphylococcus aureus,1	0.1	3	191
CPC47382	Staphylococcus aureus,1	0.2	1	112
CPC99732	Staphylococcus aureus,1	0.1	5	922
CPC99732	Staphylococcus aureus,1	0.2	2	440
CPC65619	Staphylococcus aureus,1	0.1	6	842
CPC65619	Staphylococcus aureus,1	0.2	6	271
CPC65619	Staphylococcus aureus,1	0.3	2	111
CPC65619	Staphylococcus aureus,1	0.4	1	33
CPC53617	Staphylococcus aureus,1	0.1	13	1757
CPC53617	Staphylococcus aureus,1	0.2	10	1384
CPC53617	Staphylococcus aureus,1	0.3	5	1001
CPC53617	Staphylococcus aureus,1	0.4	4	602
CPC62211	Staphylococcus aureus,1	0.1	6	531
CPC62211	Staphylococcus aureus,1	0.2	4	280
CPC62211	Staphylococcus aureus,1	0.3	3	148
CPC62211	Staphylococcus aureus,1	0.4	2	78
CPC62211	Staphylococcus aureus,1	0.5	2	45
CPC62211	Staphylococcus aureus,1	0.6	1	20
CPC62211	Staphylococcus aureus,1	0.7	1	11
CPC91964	Staphylococcus aureus,1	0.1	11	1695
CPC91964	Staphylococcus aureus,1	0.2	6	1160
CPC91964	Staphylococcus aureus,1	0.3	3	575
CPC65015	Staphylococcus aureus,1	0.1	14	1766
CPC65015	Staphylococcus aureus,1	0.2	11	1549
CPC65015	Staphylococcus aureus,1	0.3	10	1371
CPC65015	Staphylococcus aureus,1	0.4	9	1182
CPC65015	Staphylococcus aureus,1	0.5	6	968
CPC65015	Staphylococcus aureus,1	0.6	3	772
CPC65015	Staphylococcus aureus,1	0.7	3	568
CPC65015	Staphylococcus aureus,1	0.8	1	306
CPC46585	Staphylococcus aureus,1	0.1	9	212
CPC46585	Staphylococcus aureus,1	0.2	4	91
CPC46585	Staphylococcus aureus,1	0.3	2	47
CPC46585	Staphylococcus aureus,1	0.4	1	27
CPC46585	Staphylococcus aureus,1	0.5	1	17
CPC56277	Staphylococcus aureus,1	0.1	16	1670
CPC56277	Staphylococcus aureus,1	0.2	11	1045
CPC56277	Staphylococcus aureus,1	0.3	6	509
CPC56277	Staphylococcus aureus,1	0.4	1	224
CPC89869	Staphylococcus aureus,1	0.1	33	692
CPC89869	Staphylococcus aureus,1	0.2	13	234
CPC89869	Staphylococcus aureus,1	0.3	5	60
CPC89869	Staphylococcus aureus,1	0.4	2	10
CPC45948	Staphylococcus aureus,1	0.1	14	1784
CPC45948	Staphylococcus aureus,1	0.2	11	1588
CPC45948	Staphylococcus aureus,1	0.3	10	1401
CPC45948	Staphylococcus aureus,1	0.4	9	1235
CPC45948	Staphylococcus aureus,1	0.5	9	1049
CPC45948	Staphylococcus aureus,1	0.6	6	830
CPC45948	Staphylococcus aureus,1	0.7	4	590
CPC45948	Staphylococcus aureus,1	0.8	1	343
CPD05021	Staphylococcus aureus,1	0.1	39	468
CPD05021	Staphylococcus aureus,1	0.2	20	220
CPD05021	Staphylococcus aureus,1	0.3	2	95
CPC44049	Staphylococcus aureus,1	0.1	10	566
CPC44049	Staphylococcus aureus,1	0.2	8	292
CPC44049	Staphylococcus aureus,1	0.3	3	133
CPC44049	Staphylococcus aureus,1	0.4	2	52
CPC44049	Staphylococcus aureus,1	0.5	1	17
CPC91929	Staphylococcus aureus,1	0.1	15	1946
CPC91929	Staphylococcus aureus,1	0.2	10	1598
CPC91929	Staphylococcus aureus,1	0.3	8	1190
CPC91929	Staphylococcus aureus,1	0.4	3	737
CPC91929	Staphylococcus aureus,1	0.5	1	304
CPC51799	Staphylococcus aureus,1	0.1	20	1549
CPC51799	Staphylococcus aureus,1	0.2	10	690
CPC51799	Staphylococcus aureus,1	0.3	6	311
CPC51799	Staphylococcus aureus,1	0.4	2	134
CPC74885	Staphylococcus aureus,1	0.1	8	423
CPC74885	Staphylococcus aureus,1	0.2	2	208
CPC77263	Staphylococcus aureus,1	0.1	12	1605
CPC77263	Staphylococcus aureus,1	0.2	10	1259
CPC77263	Staphylococcus aureus,1	0.3	5	944
CPC77263	Staphylococcus aureus,1	0.4	3	561
CPC96858	Staphylococcus aureus,1	0.1	7	795
CPC96858	Staphylococcus aureus,1	0.2	5	388
CPC96858	Staphylococcus aureus,1	0.3	4	181
CPC96858	Staphylococcus aureus,1	0.4	3	98
CPC96858	Staphylococcus aureus,1	0.5	1	27
CPC34492	Staphylococcus aureus,1	0.1	16	1813
CPC34492	Staphylococcus aureus,1	0.2	13	1571
CPC34492	Staphylococcus aureus,1	0.3	11	1364
CPC34492	Staphylococcus aureus,1	0.4	8	1164
CPC34492	Staphylococcus aureus,1	0.5	5	913
CPC34492	Staphylococcus aureus,1	0.6	3	660
CPC34492	Staphylococcus aureus,1	0.7	2	401
CPC34492	Staphylococcus aureus,1	0.8	1	97
CCP44849	Mycobacterium tuberculosis,1	0.1	20	1913
CCP44849	Mycobacterium tuberculosis,1	0.2	11	1464
CCP44849	Mycobacterium tuberculosis,1	0.3	9	1089
CCP44849	Mycobacterium tuberculosis,1	0.4	3	753
CCP44849	Mycobacterium tuberculosis,1	0.5	1	452
CCP44849	Mycobacterium tuberculosis,1	0.6	1	220
CCP44849	Mycobacterium tuberculosis,1	0.7	1	71
CCP43839	Mycobacterium tuberculosis,1	0.1	12	1664
CCP43839	Mycobacterium tuberculosis,1	0.2	8	1103
CCP43839	Mycobacterium tuberculosis,1	0.3	4	622
CCP43839	Mycobacterium tuberculosis,1	0.4	2	250
CCP43839	Mycobacterium tuberculosis,1	0.5	1	83
CCP43243	Mycobacterium tuberculosis,1	0.1	26	1153
CCP43243	Mycobacterium tuberculosis,1	0.2	12	709
CCP43243	Mycobacterium tuberculosis,1	0.3	4	422
CCP43243	Mycobacterium tuberculosis,1	0.4	1	198
CCP46075	Mycobacterium tuberculosis,1	0.1	15	2221
CCP46075	Mycobacterium tuberculosis,1	0.2	8	1775
CCP46075	Mycobacterium tuberculosis,1	0.3	3	1310
CCP46075	Mycobacterium tuberculosis,1	0.4	1	929
CCP46075	Mycobacterium tuberculosis,1	0.5	1	589
CCP46075	Mycobacterium tuberculosis,1	0.6	1	291
CCP46075	Mycobacterium tuberculosis,1	0.7	1	99
CCP43507	Mycobacterium tuberculosis,1	0.1	46	1337
CCP43507	Mycobacterium tuberculosis,1	0.2	40	908
CCP43507	Mycobacterium tuberculosis,1	0.3	32	549
CCP43507	Mycobacterium tuberculosis,1	0.4	26	319
CCP43507	Mycobacterium tuberculosis,1	0.5	17	164
CCP43507	Mycobacterium tuberculosis,1	0.6	5	59
CCP43507	Mycobacterium tuberculosis,1	0.7	1	12
CCP44641	Mycobacterium tuberculosis,1	0.1	4	947
CCP44641	Mycobacterium tuberculosis,1	0.2	1	545
CCP44641	Mycobacterium tuberculosis,1	0.3	1	319
CCP44641	Mycobacterium tuberculosis,1	0.4	1	166
CCP44641	Mycobacterium tuberculosis,1	0.5	1	90
CCP43269	Mycobacterium tuberculosis,1	0.1	28	1868
CCP43269	Mycobacterium tuberculosis,1	0.2	22	1418
CCP43269	Mycobacterium tuberculosis,1	0.3	18	1016
CCP43269	Mycobacterium tuberculosis,1	0.4	8	666
CCP43269	Mycobacterium tuberculosis,1	0.5	6	361
CCP43269	Mycobacterium tuberculosis,1	0.6	1	125
CCP43269	Mycobacterium tuberculosis,1	0.7	1	17
CCP44833	Mycobacterium tuberculosis,1	0.1	44	1466
CCP44833	Mycobacterium tuberculosis,1	0.2	41	1014
CCP44833	Mycobacterium tuberculosis,1	0.3	36	673
CCP44833	Mycobacterium tuberculosis,1	0.4	25	389
CCP44833	Mycobacterium tuberculosis,1	0.5	22	206
CCP44833	Mycobacterium tuberculosis,1	0.6	15	74
CCP44833	Mycobacterium tuberculosis,1	0.7	6	13
CCP43490	Mycobacterium tuberculosis,1	0.1	1	1932
CCP43490	Mycobacterium tuberculosis,1	0.2	1	1378
CCP43490	Mycobacterium tuberculosis,1	0.3	1	1008
CCP43490	Mycobacterium tuberculosis,1	0.4	1	717
CCP43490	Mycobacterium tuberculosis,1	0.5	1	529
CCP43552	Mycobacterium tuberculosis,1	0.1	37	2040
CCP43552	Mycobacterium tuberculosis,1	0.2	28	1584
CCP43552	Mycobacterium tuberculosis,1	0.3	21	1193
CCP43552	Mycobacterium tuberculosis,1	0.4	20	852
CCP43552	Mycobacterium tuberculosis,1	0.5	13	566
CCP43552	Mycobacterium tuberculosis,1	0.6	6	269
CCP43552	Mycobacterium tuberculosis,1	0.7	2	86
CCP46006	Mycobacterium tuberculosis,1	0.1	37	1649
CCP46006	Mycobacterium tuberculosis,1	0.2	26	1077
CCP46006	Mycobacterium tuberculosis,1	0.3	14	591
CCP46006	Mycobacterium tuberculosis,1	0.4	6	330
CCP46006	Mycobacterium tuberculosis,1	0.5	3	152
CCP46006	Mycobacterium tuberculosis,1	0.6	2	41
CCP46006	Mycobacterium tuberculosis,1	0.7	1	7
CCP42915	Mycobacterium tuberculosis,1	0.1	3	1025
CCP42915	Mycobacterium tuberculosis,1	0.2	1	542
CCP42915	Mycobacterium tuberculosis,1	0.3	1	281
CCP42915	Mycobacterium tuberculosis,1	0.4	1	150
CCP45053	Mycobacterium tuberculosis,1	0.1	41	1774
CCP45053	Mycobacterium tuberculosis,1	0.2	29	1118
CCP45053	Mycobacterium tuberculosis,1	0.3	18	603
CCP45053	Mycobacterium tuberculosis,1	0.4	5	243
CCP45074	Mycobacterium tuberculosis,1	0.1	3	1681
CCP45074	Mycobacterium tuberculosis,1	0.2	1	1061
CCP45074	Mycobacterium tuberculosis,1	0.3	1	569
CCP45989	Mycobacterium tuberculosis,1	0.1	2	1803
CCP45989	Mycobacterium tuberculosis,1	0.2	1	1238
CCP45989	Mycobacterium tuberculosis,1	0.3	1	882
CCP45989	Mycobacterium tuberculosis,1	0.4	1	624
CCP45989	Mycobacterium tuberculosis,1	0.5	1	424
CCP45609	Mycobacterium tuberculosis,1	0.1	17	1625
CCP45609	Mycobacterium tuberculosis,1	0.2	8	936
CCP45609	Mycobacterium tuberculosis,1	0.3	1	437
CCP45609	Mycobacterium tuberculosis,1	0.4	1	154
CCP45764	Mycobacterium tuberculosis,1	0.1	23	1207
CCP45764	Mycobacterium tuberculosis,1	0.2	14	687
CCP45764	Mycobacterium tuberculosis,1	0.3	5	366
CCP45764	Mycobacterium tuberculosis,1	0.4	3	179
CCP45576	Mycobacterium tuberculosis,1	0.1	6	1552
CCP45576	Mycobacterium tuberculosis,1	0.2	3	910
CCP45576	Mycobacterium tuberculosis,1	0.3	1	455
CCP44025	Mycobacterium tuberculosis,1	0.1	13	1022
CCP44025	Mycobacterium tuberculosis,1	0.2	5	489
CCP44025	Mycobacterium tuberculosis,1	0.3	2	188
CCP46731	Mycobacterium tuberculosis,1	0.1	6	821
CCP46731	Mycobacterium tuberculosis,1	0.2	3	503
CCP46731	Mycobacterium tuberculosis,1	0.3	2	339
CCP46731	Mycobacterium tuberculosis,1	0.4	2	214
CCP46731	Mycobacterium tuberculosis,1	0.5	1	146
CCP46268	Mycobacterium tuberculosis,1	0.1	2	1840
CCP46268	Mycobacterium tuberculosis,1	0.2	1	1332
CCP46268	Mycobacterium tuberculosis,1	0.3	1	1003
CCP46268	Mycobacterium tuberculosis,1	0.4	1	713
CCP46268	Mycobacterium tuberculosis,1	0.5	1	531
CCP46268	Mycobacterium tuberculosis,1	0.6	1	395
CCP42863	Mycobacterium tuberculosis,1	0.1	14	1579
CCP42863	Mycobacterium tuberculosis,1	0.2	6	843
CCP42863	Mycobacterium tuberculosis,1	0.3	1	334
CCP45505	Mycobacterium tuberculosis,1	0.1	2	1016
CCP45505	Mycobacterium tuberculosis,1	0.2	2	612
CCP45505	Mycobacterium tuberculosis,1	0.3	1	348
CCP45505	Mycobacterium tuberculosis,1	0.4	1	183
CCP45505	Mycobacterium tuberculosis,1	0.5	1	82
CCP43349	Mycobacterium tuberculosis,1	0.1	34	1569
CCP43349	Mycobacterium tuberculosis,1	0.2	22	964
CCP43349	Mycobacterium tuberculosis,1	0.3	15	477
CCP43349	Mycobacterium tuberculosis,1	0.4	6	160
CCP44581	Mycobacterium tuberculosis,1	0.1	33	1358
CCP44581	Mycobacterium tuberculosis,1	0.2	16	657
CCP44581	Mycobacterium tuberculosis,1	0.3	1	214
CCP44581	Mycobacterium tuberculosis,1	0.4	1	58
CCP43237	Mycobacterium tuberculosis,1	0.1	5	395
CCP43237	Mycobacterium tuberculosis,1	0.2	3	148
CCP43237	Mycobacterium tuberculosis,1	0.3	2	55
CCP43237	Mycobacterium tuberculosis,1	0.4	1	22
CCP42957	Mycobacterium tuberculosis,1	0.1	4	1267
CCP42957	Mycobacterium tuberculosis,1	0.2	1	759
CCP42957	Mycobacterium tuberculosis,1	0.3	1	373
CCP44949	Mycobacterium tuberculosis,1	0.1	7	831
CCP44949	Mycobacterium tuberculosis,1	0.2	2	341
CCP44949	Mycobacterium tuberculosis,1	0.3	2	118
CCP45193	Mycobacterium tuberculosis,1	0.1	42	1965
CCP45193	Mycobacterium tuberculosis,1	0.2	35	1169
CCP45193	Mycobacterium tuberculosis,1	0.3	19	506
CCP45193	Mycobacterium tuberculosis,1	0.4	2	135
CCP44192	Mycobacterium tuberculosis,1	0.1	10	1571
CCP44192	Mycobacterium tuberculosis,1	0.2	4	1115
CCP44192	Mycobacterium tuberculosis,1	0.3	1	746
CCP44192	Mycobacterium tuberculosis,1	0.4	1	473
CCP44192	Mycobacterium tuberculosis,1	0.5	1	250
CCP44033	Mycobacterium tuberculosis,1	0.1	25	1144
CCP44033	Mycobacterium tuberculosis,1	0.2	14	492
CCP44033	Mycobacterium tuberculosis,1	0.3	4	223
CCP44033	Mycobacterium tuberculosis,1	0.4	1	133
CCP44033	Mycobacterium tuberculosis,1	0.5	1	106
CCP44033	Mycobacterium tuberculosis,1	0.6	1	72
CCP45427	Mycobacterium tuberculosis,1	0.1	4	895
CCP45427	Mycobacterium tuberculosis,1	0.2	1	331
CCP45286	Mycobacterium tuberculosis,1	0.1	5	1231
CCP45286	Mycobacterium tuberculosis,1	0.2	2	697
CCP45286	Mycobacterium tuberculosis,1	0.3	2	371
CCP45286	Mycobacterium tuberculosis,1	0.4	2	216
CCP43816	Mycobacterium tuberculosis,1	0.1	5	1057
CCP43816	Mycobacterium tuberculosis,1	0.2	1	545
CCP43816	Mycobacterium tuberculosis,1	0.3	1	248
CCP43816	Mycobacterium tuberculosis,1	0.4	1	85
CCP45183	Mycobacterium tuberculosis,1	0.1	24	1284
CCP45183	Mycobacterium tuberculosis,1	0.2	10	807
CCP45183	Mycobacterium tuberculosis,1	0.3	7	457
CCP45183	Mycobacterium tuberculosis,1	0.4	3	209
CCP45183	Mycobacterium tuberculosis,1	0.5	1	77
CCP45183	Mycobacterium tuberculosis,1	0.6	1	9
CCP43565	Mycobacterium tuberculosis,1	0.1	15	2067
CCP43565	Mycobacterium tuberculosis,1	0.2	8	1428
CCP43565	Mycobacterium tuberculosis,1	0.3	2	924
CCP43565	Mycobacterium tuberculosis,1	0.4	1	474
CCP45749	Mycobacterium tuberculosis,1	0.1	13	763
CCP45749	Mycobacterium tuberculosis,1	0.2	6	283
CCP43813	Mycobacterium tuberculosis,1	0.1	17	2373
CCP43813	Mycobacterium tuberculosis,1	0.2	9	1934
CCP43813	Mycobacterium tuberculosis,1	0.3	4	1460
CCP43813	Mycobacterium tuberculosis,1	0.4	1	1043
CCP43813	Mycobacterium tuberculosis,1	0.5	1	671
CCP43967	Mycobacterium tuberculosis,1	0.1	43	1167
CCP43967	Mycobacterium tuberculosis,1	0.2	29	543
CCP43967	Mycobacterium tuberculosis,1	0.3	4	160
CCP43707	Mycobacterium tuberculosis,1	0.1	2	1538
CCP45400	Mycobacterium tuberculosis,1	0.1	51	1542
CCP45400	Mycobacterium tuberculosis,1	0.2	43	1030
CCP45400	Mycobacterium tuberculosis,1	0.3	40	640
CCP45400	Mycobacterium tuberculosis,1	0.4	31	379
CCP45400	Mycobacterium tuberculosis,1	0.5	22	193
CCP45400	Mycobacterium tuberculosis,1	0.6	11	69
CCP45400	Mycobacterium tuberculosis,1	0.7	1	8
CCP45618	Mycobacterium tuberculosis,1	0.1	9	1089
CCP45618	Mycobacterium tuberculosis,1	0.2	2	579
CCP45618	Mycobacterium tuberculosis,1	0.3	2	321
CCP45618	Mycobacterium tuberculosis,1	0.4	2	179
CCP45196	Mycobacterium tuberculosis,1	0.1	9	1493
CCP45196	Mycobacterium tuberculosis,1	0.2	3	798
CCP45196	Mycobacterium tuberculosis,1	0.3	1	394
CCP45196	Mycobacterium tuberculosis,1	0.4	1	172
CCP44673	Mycobacterium tuberculosis,1	0.1	7	1151
CCP44673	Mycobacterium tuberculosis,1	0.2	3	630
CCP44673	Mycobacterium tuberculosis,1	0.3	2	283
CCP46001	Mycobacterium tuberculosis,1	0.1	19	1347
CCP46001	Mycobacterium tuberculosis,1	0.2	12	878
CCP46001	Mycobacterium tuberculosis,1	0.3	6	497
CCP46001	Mycobacterium tuberculosis,1	0.4	3	242
CCP46087	Mycobacterium tuberculosis,1	0.1	22	1943
CCP46087	Mycobacterium tuberculosis,1	0.2	14	1530
CCP46087	Mycobacterium tuberculosis,1	0.3	7	1110
CCP46087	Mycobacterium tuberculosis,1	0.4	2	755
CCP46087	Mycobacterium tuberculosis,1	0.5	1	430
CCP44903	Mycobacterium tuberculosis,1	0.1	43	1571
CCP44903	Mycobacterium tuberculosis,1	0.2	35	1000
CCP44903	Mycobacterium tuberculosis,1	0.3	27	543
CCP44903	Mycobacterium tuberculosis,1	0.4	20	224
CCP44903	Mycobacterium tuberculosis,1	0.5	5	61
CCP43155	Mycobacterium tuberculosis,1	0.1	24	1122
CCP43155	Mycobacterium tuberculosis,1	0.2	10	744
CCP43155	Mycobacterium tuberculosis,1	0.3	5	461
CCP43155	Mycobacterium tuberculosis,1	0.4	3	246
CCP43155	Mycobacterium tuberculosis,1	0.5	1	99
CCP43155	Mycobacterium tuberculosis,1	0.6	1	25
CCP45924	Mycobacterium tuberculosis,1	0.1	5	1922
CCP45924	Mycobacterium tuberculosis,1	0.2	2	1362
CCP45924	Mycobacterium tuberculosis,1	0.3	2	927
[truncated: 220,086+ more rows]
