# Supplementary material for: LSTrAP-Crowd: prediction of novel components of bacterial ribosomes with crowd-sourced analysis of RNA sequencing data
Source: BMC Biol. 2020 Sep 3;18:114. doi: 10.1186/s12915-020-00846-9 (PMC7470450; doi:10.1186/s12915-020-00846-9)
Supplement: Supplementary file 24 — Additional file 24 : Table S21. Uncharacterized genes predicted to be involved in protein synthesis. Each row contains genes with unknown functions predicted to be involved in protein synthesis. The rows contain predictions made by each group (indicated by numbers) or by all available data (All data). The columns indicate the (i) bacteria, (ii) group ID, (iii-vii) predicted genes at the different F1 score thresholds. [file 12915_2020_846_MOESM24_ESM.xlsx]

## Sheet: Additional file 24 Table S21
Additional file 24: Table S21. Uncharacterized genes predicted to be involved in protein synthesis. Each row contains genes with unknown functions predicted to be involved in protein synthesis. The rows contain predictions made by each group (indicated by numbers) or by all available data (All data). The columns indicate the (i) bacteria, (ii) group ID, (iii-vii) predicted genes at the different …
Species	Group	F1(0.4-0.5)	F1(0.5-0.6)	F1(0.6>)
Campylobacter jejuni	1	AHY40841,AHY40374,AHY40678,AHY40000,AHY40012,AHY40375,AHY40806,AHY40429,AHY39953,AHY39737,AHY40094,AHY39998,AHY40121,AHY40120,AHY39975,AHY40676,AHY40830,AHY39911,AHY40407,AHY40420,AHY40675,AHY40008,AHY39585	AHY40841,AHY40374,AHY40678,AHY40000,AHY40012,AHY40375,AHY40806,AHY40429,AHY39953,AHY39737,AHY40094,AHY39998,AHY40121,AHY40120,AHY39975,AHY40676,AHY40830,AHY39911,AHY40407,AHY40420,AHY40675,AHY40008,AHY39585	AHY40008,AHY39975,AHY39953,AHY40841,AHY40420,AHY39585,AHY39737,AHY40094,AHY40830,AHY40407,AHY39998,AHY40806
Clostridioides difficile	1	CCL17787,CCL19688,CCL17327	CCL17787,CCL19688,CCL17327
Enterococcus faecalis	1	AEA92879,AEA93309,AEA94665,AEA93649,AEA93322,AEA93705,AEA95184,AEA94080,AEA94439,AEA93508,AEA94794,AEA93052,AEA93732,AEA92778,AEA94436,AEA94877,AEA93773,AEA94013,AEA95031,AEA93223,AEA94843,AEA95192,AEA94131,AEA93977,AEA94086,AEA94173,AEA94669,AEA93867,AEA92972,AEA93274,AEA94415,AEA94372,AEA93283,AEA93442,AEA95114,AEA93354	AEA92879,AEA93309,AEA94665,AEA93649,AEA93322,AEA93705,AEA95184,AEA94080,AEA94439,AEA93508,AEA94794,AEA93052,AEA93732,AEA92778,AEA94436,AEA94877,AEA93773,AEA94013,AEA93223,AEA94843,AEA95192,AEA94131,AEA93977,AEA94086,AEA94173,AEA94669,AEA93867,AEA92972,AEA93274,AEA94415,AEA94372,AEA93283,AEA93442,AEA95114,AEA93354
Escherichia coli	1	AAC74863,AAC76132,AAC75173,AAC75326,AAC74172,AAC75719,AAC74982,AAC76626	AAC74863,AAC76132,AAC75173,AAC75326,AAC74172,AAC75719,AAC74982,AAC76626	AAC74863,AAC76132,AAC75173,AAC75326,AAC74172,AAC75719,AAC74982,AAC76626
Escherichia coli	2	AAC74528,AAC75173,AAC75326,AAC75185,AAC74973,AAC73116,AAC74172,ABD18659,AAC73649,AAC75719,AAC74982,AAC76626,AAC74976,AAC74686,AAC73937	AAC74528,AAC75173,AAC75326,AAC75185,AAC74973,AAC73116,AAC74172,ABD18659,AAC73649,AAC75719,AAC74982,AAC76626,AAC74976,AAC74686,AAC73937	AAC74528,AAC75173,AAC75326,AAC75185,AAC74973,AAC73116,AAC74172,ABD18659,AAC73649,AAC75719,AAC74982,AAC76626,AAC74976,AAC74686,AAC73937
Escherichia coli	3	AAC77174,AAC74528,AAC75326,AAC76473,AAC74172,AAC75719,AAC74982,AAC73558,AAC75872,AAC76626,AAC76946,AAC73937	AAC77174,AAC74528,AAC75326,AAC76473,AAC74172,AAC75719,AAC74982,AAC73558,AAC75872,AAC76626,AAC76946,AAC73937	AAC77174,AAC74528,AAC75326,AAC76473,AAC74172,AAC75719,AAC74982,AAC73558,AAC75872,AAC76626,AAC76946,AAC73937
Escherichia coli	4	AAC74863,AAC76132,ABD18661,AAC74528,AAC75326,AAC73793,AAC74172,AAC73649,AAC75719,AAC74982,AAC74377,AAC76626	AAC74863,AAC76132,ABD18661,AAC74528,AAC75326,AAC73793,AAC74172,AAC73649,AAC75719,AAC74982,AAC74377,AAC76626	AAC74863,AAC76132,ABD18661,AAC74528,AAC75326,AAC73793,AAC74172,AAC73649,AAC75719,AAC74982,AAC74377,AAC76626
Escherichia coli	5	AAC76132,AAC76975,AAC75326,AAC74355,AAC73937,AAC74508,AAC74894,AAC76492,AAC73483,AAC74172,AAC75455,AAC76134,AAC75719,AAC74982,AAC77297,AAC76626,AAC74976,AAC74686,AAC77316	AAC76132,AAC76975,AAC75326,AAC74355,AAC73937,AAC74508,AAC74894,AAC76492,AAC73483,AAC74172,AAC75455,AAC76134,AAC75719,AAC74982,AAC77297,AAC76626,AAC74976,AAC74686,AAC77316	AAC76132,AAC76975,AAC75326,AAC74355,AAC73937,AAC74508,AAC74894,AAC76492,AAC73483,AAC74172,AAC75455,AAC76134,AAC75719,AAC74982,AAC77297,AAC76626,AAC74976,AAC74686,AAC77316
Escherichia coli	6	AAC76132,AAC74528,AAC75326,AAC73744,AAC74172,AAC75455,AAC73492,AAC75719,AAC74047,AAC73558,AAC76626,AAC76265,AAC77316	AAC76132,AAC74528,AAC75326,AAC73744,AAC74172,AAC75455,AAC73492,AAC75719,AAC74047,AAC73558,AAC76626,AAC76265,AAC77316	AAC76132,AAC74528,AAC75326,AAC73744,AAC74172,AAC75455,AAC73492,AAC75719,AAC74047,AAC73558,AAC76626,AAC76265,AAC77316
Escherichia coli	7	AAC74528,AAC75173,AAC75326,AAC74172,AAC76134,AAC75719,AAC74982,AAC75872,AAC76626,AAC74686,AAC73937	AAC74528,AAC75173,AAC75326,AAC74172,AAC76134,AAC75719,AAC74982,AAC75872,AAC76626,AAC74686,AAC73937	AAC74528,AAC75173,AAC75326,AAC74172,AAC76134,AAC75719,AAC74982,AAC75872,AAC76626,AAC74686,AAC73937
Escherichia coli	8	AAC74528,AAC75326,AAC73889,AAC74172,AAC73649,AAC75719,AAC74982,AAC76134,AAC76626,AAC74973,AAC76265,AAC73937	AAC74528,AAC75326,AAC73889,AAC74172,AAC73649,AAC75719,AAC74982,AAC76134,AAC76626,AAC74973,AAC76265,AAC73937	AAC74528,AAC75326,AAC73889,AAC74172,AAC73649,AAC75719,AAC74982,AAC76134,AAC76626,AAC74973,AAC76265,AAC73937
Escherichia coli	9	AAC76132,AAC75173,AAC74355,AAC75185,AAC75326,AAC74508,AAC74894,AAC74172,AAC75719,AAT48246,AAC76626,AAC74973,AAC75420	AAC76132,AAC75173,AAC74355,AAC75185,AAC75326,AAC74508,AAC74894,AAC74172,AAC75719,AAT48246,AAC76626,AAC74973,AAC75420	AAC76132,AAC75173,AAC74355,AAC75185,AAC75326,AAC74508,AAC74894,AAC74172,AAC75719,AAT48246,AAC76626,AAC74973,AAC75420
Escherichia coli	10	AAC76132,AAC74528,AAC75173,AAC75326,AAC74172,AAC73355,AAC74982,AAC75719,AAC76134,AAC75872,AAC76626,AAC74658	AAC76132,AAC74528,AAC75173,AAC75326,AAC74172,AAC73355,AAC74982,AAC75719,AAC76134,AAC75872,AAC76626,AAC74658	AAC76132,AAC74528,AAC75173,AAC75326,AAC74172,AAC73355,AAC74982,AAC75719,AAC76134,AAC75872,AAC76626,AAC74658
Escherichia coli	11	AAC75173,AAC75326,AAC76473,AAC74172,AAC76134,AAC75719,AAC74982,AAC76626,AAC74976,AAC73937	AAC75173,AAC75326,AAC76473,AAC74172,AAC76134,AAC75719,AAC74982,AAC76626,AAC74976,AAC73937	AAC75173,AAC75326,AAC76473,AAC74172,AAC76134,AAC75719,AAC74982,AAC76626,AAC74976,AAC73937
Escherichia coli	12	AAC75326,AAC74894,AAC74172,AAC76134,AAC75719,AAC74982,AAC74377,AAC76626,AAC76265	AAC75326,AAC74894,AAC74172,AAC76134,AAC75719,AAC74982,AAC74377,AAC76626,AAC76265	AAC75326,AAC74894,AAC74172,AAC76134,AAC75719,AAC74982,AAC74377,AAC76626,AAC76265
Escherichia coli	13	AAC76132,AAC74529,AAC74528,AAC75326,AAC77209,AAC76473,AAC74172,AAC76134,AAC75719,AAC74982,AAC73558,AAC76626,AAC74973	AAC76132,AAC74529,AAC74528,AAC75326,AAC77209,AAC76473,AAC74172,AAC76134,AAC75719,AAC74982,AAC73558,AAC76626,AAC74973	AAC76132,AAC74529,AAC74528,AAC75326,AAC77209,AAC76473,AAC74172,AAC76134,AAC75719,AAC74982,AAC73558,AAC76626,AAC74973
Escherichia coli	All data	AAC74528,AAC75326,AAC74355,AAC74172,AAC75455,AAC75719,AAC74982,AAC75872,AAC76626,AAC74973,AAC73937	AAC74528,AAC75326,AAC74355,AAC74172,AAC75455,AAC75719,AAC74982,AAC75872,AAC76626,AAC74973,AAC73937	AAC74528,AAC75326,AAC74355,AAC74172,AAC75455,AAC75719,AAC74982,AAC75872,AAC76626,AAC74973,AAC73937
Haemophilus influenzae	1	EDJ91893,EDJ91067,EDJ90904,EDJ90811,EDJ90423,EDJ89955,EDJ91309,EDJ90744,EDJ91554,EDJ90677,EDJ91191,EDJ91525,EDJ91844,EDJ90643,EDJ90808,EDJ90342,EDJ89931,EDJ89881,EDJ89944,EDJ89932,EDJ90120,EDJ89962,EDJ91433,EDJ91172,EDJ91894,EDJ91026,EDJ90060,EDJ91308,EDJ91485,EDJ90743,EDJ90976,EDJ91638,EDJ90858,EDJ91662,EDJ90369,EDJ90345,EDJ90960,EDJ90565,EDJ90855,EDJ89933,EDJ90979,EDJ90659,EDJ91110	EDJ91067,EDJ90855,EDJ90808,EDJ91525,EDJ90904,EDJ89944,EDJ90369,EDJ90423,EDJ89955,EDJ91309,EDJ90960,EDJ91433,EDJ90659,EDJ91894,EDJ91308,EDJ90565,EDJ91191
Haemophilus influenzae	2	EDJ91893,EDJ90904,EDJ91396,EDJ90423,EDJ91309,EDJ90075,EDJ90677,EDJ91284,EDJ91082,EDJ91191,EDJ91525,EDJ91111,EDJ89931,EDJ89881,EDJ89932,EDJ89962,EDJ91894,EDJ91485,EDJ91421,EDJ91638,EDJ90369,EDJ90345,EDJ91845,EDJ90960,EDJ91083,EDJ90565,EDJ91256,EDJ91336,EDJ89933,EDJ91010,EDJ90659,EDJ90076,EDJ90663	EDJ91421,EDJ91525,EDJ90904,EDJ90369,EDJ90423,EDJ90345,EDJ91309,EDJ90960,EDJ91191,EDJ90075,EDJ91894,EDJ90076,EDJ90565,EDJ90677,EDJ91284,EDJ91082
Haemophilus influenzae	All data	EDJ91893,EDJ90904,EDJ91396,EDJ90423,EDJ91309,EDJ90744,EDJ90677,EDJ91284,EDJ91191,EDJ91525,EDJ91844,EDJ90879,EDJ89931,EDJ89881,EDJ90831,EDJ89932,EDJ90120,EDJ89962,EDJ91433,EDJ91894,EDJ91308,EDJ90060,EDJ91485,EDJ91421,EDJ91565,EDJ91638,EDJ90369,EDJ90345,EDJ91845,EDJ90960,EDJ91741,EDJ90565,EDJ91256,EDJ90154,EDJ89933,EDJ90659,EDJ90076,EDJ91866,EDJ90630	EDJ91893,EDJ91844,EDJ91421,EDJ91525,EDJ90904,EDJ90369,EDJ90423,EDJ90345,EDJ91309,EDJ90960,EDJ90659,EDJ90744,EDJ91894,EDJ90076,EDJ90565,EDJ91308,EDJ91191,EDJ90630,EDJ91565
Helicobacter pylori	1	CBI67107,CBI67227,CBI66971,CBI66578
Klebsiella pneumoniae	1	AGT25909,AGT24689,AGT26612,AGT23288,AGT23418,AGT25076,AGT22385,AGT25051,AGT25295,AGT22217,AGT23159,AGT24141,AGT26498,AGT24134,AGT24862,AGT22251,AGT24622,AGT23579,AGT26878,AGT23614,AGT24066,AGT25594,AGT22468,AGT23591,AGT22219	AGT24066,AGT25594,AGT23579,AGT24862,AGT25076
Klebsiella pneumoniae	2	AGT25498,AGT23818,AGT26111,AGT26612,AGT22095,AGT24815,AGT25609,AGT23870,AGT26378,AGT24605,AGT22293,AGT24566,AGT23625,AGT24471,AGT26260,AGT23670,AGT25295,AGT23159,AGT26498,AGT24899,AGT24862,AGT23810,AGT22251,AGT23729,AGT23947,AGT22681,AGT23477,AGT23579,AGT26878,AGT24922,AGT23614,AGT24066,AGT24667,AGT25594,AGT21981,AGT24203	AGT24566,AGT23729,AGT24667,AGT26612,AGT22095,AGT25609,AGT23579,AGT24862
Klebsiella pneumoniae	All data	AGT23104,AGT26612,AGT23625,AGT22385,AGT24118,AGT24471,AGT24203,AGT23159,AGT26498,AGT25209,AGT24862,AGT25466,AGT23102,AGT23810,AGT22251,AGT23579,AGT26878,AGT24922,AGT23614,AGT22559,AGT24066,AGT25594,AGT22468,AGT21981,AGT24431	AGT23579,AGT24862,AGT25594,AGT24471
Listeria monocytogenes	2	AKI49191,AKI49302,AKI50167,AKI49322,AKI50333	AKI50333,AKI49302	AKI50333,AKI49302
Listeria monocytogenes	1	AKI49852,AKI49348,AKI49302,AKI50574,AKI48411,AKI50167	AKI49302	AKI49302
Listeria monocytogenes	All data	AKI50574,AKI50167,AKI49322,AKI49302	AKI49302	AKI49302
Mycobacterium tuberculosis	2	CCP43020,CCP43268,CCP43017,CCP44834,CCP45594,CCP46549,CCP44832,CCP44396,CCP46024,CCP45183,CCP45400,CCP43535,CCP43719,CCP44653,CCP45412,CCP45806,CCP46006,CCP44613,CCP46548,CCP45703,CCP46097,CCP45052,CCP43013,CCP44833,CCP44895,CCP42831,CCP42979,CCP46749,CCP43217,CCP43698,CCP43864,CCP43507,CCP45266,CCP42803,CCP44960,CCP46495,CCP45502,CCP46750,CCP44533,CCP43199,CCP44310,CCP44967,CCP45710,CCP42955,CCP…	CCP44834,CCP44960,CCP46495,CCP42732,CCP44851,CCP46750,CCP44833,CCP43199,CCP44967,CCP43535,CCP42831,CCP44966,CCP45806,CCP45710
Mycobacterium tuberculosis	1	CCP43020,CCP43268,CCP43017,CCP44834,CCP46090,CCP44193,CCP46549,CCP44975,CCP46502,CCP44912,CCP44653,CCP45412,CCP45130,CCP45806,CCP44717,CCP46548,CCP44403,CCP45204,CCP43013,CCP46575,CCP44833,CCP46735,CCP43196,CCP42831,CCP46749,CCP43217,CCP43698,CCP43864,CCP45136,CCP44822,CCP44960,CCP46495,CCP45502,CCP46750,CCP43495,CCP43199,CCP44967,CCP45710,CCP42955,CCP45641,CCP44983,CCP43014,CCP46636,CCP45775,CCP…	CCP44834,CCP43864,CCP44193,CCP44851,CCP46750,CCP45863,CCP44833,CCP43741,CCP43199,CCP43495,CCP46636,CCP42831,CCP45806,CCP45775
Mycobacterium tuberculosis	2	CCP43020,CCP43017,CCP44834,CCP45594,CCP45700,CCP46549,CCP46542,CCP44832,CCP45259,CCP45400,CCP44653,CCP44501,CCP45806,CCP43561,CCP45703,CCP45204,CCP43436,CCP43013,CCP44560,CCP44833,CCP43196,CCP45336,CCP42831,CCP42920,CCP46749,CCP43217,CCP43698,CCP43864,CCP46495,CCP45502,CCP46750,CCP44542,CCP42903,CCP43199,CCP44967,CCP45710,CCP42955,CCP45641,CCP44983,CCP43014,CCP46636,CCP44966,CCP44981,CCP44458,CCP…	CCP44501,CCP46749,CCP43017,CCP45336,CCP42732,CCP46750,CCP45863,CCP44833,CCP43199,CCP43196,CCP44967,CCP45710,CCP46636,CCP44653,CCP44966
Mycobacterium tuberculosis	3	CCP43020,CCP43017,CCP43562,CCP44834,CCP46276,CCP44193,CCP43717,CCP44336,CCP46502,CCP44832,CCP43589,CCP46042,CCP46024,CCP45543,CCP44912,CCP46050,CCP45400,CCP43719,CCP44653,CCP45443,CCP44714,CCP45806,CCP45605,CCP46548,CCP45204,CCP44765,CCP43013,CCP46575,CCP44833,CCP46436,CCP46735,CCP43514,CCP42933,CCP42831,CCP46749,CCP43217,CCP43698,CCP45442,CCP43488,CCP44960,CCP46495,CCP45502,CCP46175,CCP46750,CCP…	CCP46749,CCP45442,CCP44834,CCP45245,CCP44193,CCP45445,CCP44336,CCP45543,CCP46750,CCP44472,CCP46050,CCP45710,CCP44714
Mycobacterium tuberculosis	4	CCP44260,CCP43020,CCP43017,CCP44834,CCP46617,CCP46542,CCP46502,CCP44832,CCP44361,CCP43097,CCP46690,CCP44653,CCP45412,CCP45806,CCP45993,CCP43561,CCP45703,CCP45204,CCP44571,CCP43013,CCP46575,CCP43315,CCP43227,CCP44833,CCP46436,CCP42883,CCP42933,CCP42831,CCP44759,CCP46749,CCP43217,CCP43698,CCP43864,CCP44960,CCP46495,CCP45502,CCP46750,CCP45244,CCP44533,CCP43199,CCP44967,CCP45710,CCP43014,CCP45641,CCP…	CCP46749,CCP46617,CCP46750,CCP44833,CCP44967,CCP45710,CCP46636,CCP42831,CCP44653
Mycobacterium tuberculosis	5	CCP43020,CCP43017,CCP44834,CCP45594,CCP45430,CCP44975,CCP46502,CCP44832,CCP43967,CCP44336,CCP45543,CCP45492,CCP45337,CCP44912,CCP43197,CCP43719,CCP45338,CCP44653,CCP43886,CCP43561,CCP44613,CCP46548,CCP45703,CCP43436,CCP43834,CCP46097,CCP43013,CCP44833,CCP43611,CCP46436,CCP43196,CCP42933,CCP42831,CCP46749,CCP43217,CCP43698,CCP43864,CCP45136,CCP44660,CCP43657,CCP44960,CCP44264,CCP45502,CCP43823,CCP…	CCP46749,CCP44834,CCP44851,CCP46750,CCP45194,CCP44833,CCP46436,CCP44967,CCP45710,CCP42831,CCP44653
Mycobacterium tuberculosis	6	CCP43020,CCP43017,CCP44834,CCP45594,CCP44193,CCP44975,CCP44832,CCP45543,CCP45400,CCP44653,CCP45443,CCP45806,CCP43013,CCP44833,CCP43196,CCP44322,CCP42831,CCP45520,CCP43927,CCP46749,CCP43217,CCP43698,CCP43864,CCP43507,CCP44960,CCP45760,CCP46495,CCP45502,CCP46750,CCP45244,CCP43495,CCP44533,CCP43199,CCP44967,CCP45710,CCP42955,CCP43014,CCP44983,CCP46636,CCP44966,CCP45775,CCP43120,CCP46596,CCP43282,CCP…	CCP46749,CCP44834,CCP45445,CCP45016,CCP44851,CCP46750,CCP45520,CCP44833,CCP45543,CCP44472,CCP43199,CCP44967,CCP45710,CCP43495,CCP42831,CCP44653,CCP44966,CCP45775
Mycobacterium tuberculosis	7	CCP43020,CCP43017,CCP43562,CCP44834,CCP45594,CCP44581,CCP44193,CCP45430,CCP46617,CCP46024,CCP45543,CCP43197,CCP43719,CCP44653,CCP45806,CCP44570,CCP46548,CCP45703,CCP45204,CCP45043,CCP43013,CCP43558,CCP43236,CCP44833,CCP43611,CCP46436,CCP42883,CCP43196,CCP42933,CCP42831,CCP45019,CCP43816,CCP46749,CCP43217,CCP43698,CCP44808,CCP43657,CCP46495,CCP46750,CCP44542,CCP44649,CCP44533,CCP45928,CCP43199,CCP…	CCP46749,CCP44834,CCP43237,CCP44193,CCP46750,CCP46636,CCP46436,CCP43199,CCP42779,CCP45710,CCP44967,CCP42831,CCP44983,CCP43495,CCP45806,CCP44570
Mycobacterium tuberculosis	8	CCP43020,CCP43268,CCP43017,CCP44834,CCP43869,CCP45594,CCP46542,CCP46502,CCP44832,CCP44336,CCP44133,CCP45337,CCP45400,CCP43535,CCP43719,CCP44653,CCP45412,CCP45806,CCP43886,CCP43561,CCP43436,CCP45204,CCP45205,CCP43013,CCP46575,CCP44833,CCP46735,CCP44895,CCP43352,CCP45213,CCP42883,CCP43873,CCP44322,CCP42831,CCP46749,CCP43217,CCP43698,CCP43864,CCP46495,CCP45502,CCP46750,CCP44980,CCP43199,CCP44967,CCP…	CCP46749,CCP43268,CCP44834,CCP45594,CCP46750,CCP45194,CCP44833,CCP43873,CCP45213,CCP43199,CCP44967,CCP45710,CCP43012,CCP42831,CCP44653,CCP45806
Mycobacterium tuberculosis	9	CCP43020,CCP43268,CCP44602,CCP44834,CCP43717,CCP44193,CCP43017,CCP43562,CCP44336,CCP46502,CCP44832,CCP44912,CCP43719,CCP45338,CCP45461,CCP45806,CCP45512,CCP43013,CCP44833,CCP42883,CCP43873,CCP43196,CCP45249,CCP42831,CCP44759,CCP46749,CCP43217,CCP43698,CCP43864,CCP45136,CCP42865,CCP46043,CCP44960,CCP46495,CCP45502,CCP46750,CCP45928,CCP43199,CCP44967,CCP45710,CCP42955,CCP43014,CCP44983,CCP46636,CCP…	CCP44834,CCP43237,CCP42865,CCP44851,CCP46750,CCP45863,CCP44833,CCP46636,CCP43873,CCP43199,CCP45249,CCP45710,CCP42955,CCP45461,CCP45806
Mycobacterium tuberculosis	10	CCP43020,CCP43268,CCP43017,CCP44834,CCP45594,CCP44975,CCP46502,CCP44832,CCP44336,CCP44133,CCP45543,CCP46410,CCP45396,CCP45400,CCP43719,CCP44534,CCP44269,CCP44653,CCP45443,CCP43279,CCP44641,CCP43886,CCP43561,CCP45703,CCP43436,CCP44765,CCP43013,CCP44962,CCP44833,CCP43611,CCP46436,CCP42883,CCP45249,CCP42831,CCP46668,CCP46749,CCP43217,CCP45036,CCP43698,CCP45496,CCP45442,CCP46495,CCP44264,CCP45502,CCP…	CCP43268,CCP45496,CCP44336,CCP44832,CCP46495,CCP43013,CCP44264,CCP44851,CCP46750,CCP45194,CCP46636,CCP44269,CCP46436,CCP43199,CCP43012,CCP45710,CCP43014,CCP42831,CCP45775,CCP44641
Mycobacterium tuberculosis	All data	CCP43020,CCP43017,CCP44834,CCP44336,CCP44832,CCP45400,CCP43719,CCP44653,CCP45412,CCP45806,CCP43561,CCP46548,CCP45703,CCP43013,CCP45504,CCP44833,CCP42883,CCP43196,CCP45249,CCP42831,CCP46749,CCP43217,CCP43698,CCP43864,CCP45586,CCP46495,CCP44264,CCP45502,CCP46750,CCP42903,CCP43199,CCP44967,CCP45710,CCP42955,CCP43155,CCP44983,CCP43014,CCP46636,CCP44966,CCP45072,CCP43495,CCP43282,CCP43237,CCP45758,CCP…	CCP44834,CCP46750,CCP44833,CCP42903,CCP43199,CCP45710,CCP46636,CCP42831,CCP44653,CCP45072
Mycoplasma pneumoniae	11	ADK86834,ADK86801,ADK87039,ADK86849,ADK86676,ADK86928,ADK86902,ADK86771,ADK86718,ADK86721,ADK86922,ADK87270,ADK86781,ADK87186,ADK87240,ADK86953,ADK86855,ADK86832,ADK87145,ADK86738,ADK86717,ADK87013,ADK87228,ADK87135,ADK87006,ADK87084,ADK87261,ADK86809,ADK86836,ADK87058	ADK86771,ADK86832,ADK86718,ADK87039,ADK86738,ADK86781,ADK86922,ADK86717,ADK87058,ADK86902	ADK87039,ADK86717,ADK86832,ADK86922
Mycoplasma pneumoniae	1	ADK86865,ADK87240,ADK87087,ADK87145,ADK86724,ADK86912,ADK86677,ADK87039,ADK87109,ADK86781,ADK86922,ADK87096,ADK86717,ADK87058,ADK86902	ADK86865,ADK87240,ADK87087,ADK87039,ADK86781,ADK86922,ADK86717,ADK86902	ADK86717,ADK86781
Mycoplasma pneumoniae	2	ADK86666,ADK87071,ADK86867,ADK87056,ADK86801,ADK86677,ADK87039,ADK86689,ADK87109,ADK86928,ADK86892,ADK86902,ADK86718,ADK87225,ADK86814,ADK86922,ADK87141,ADK86781,ADK87240,ADK87145,ADK86686,ADK87201,ADK87246,ADK86925,ADK86717,ADK87013,ADK87245,ADK86919,ADK86796,ADK87217,ADK86920,ADK86780,ADK87259,ADK87050,ADK87084,ADK87075,ADK87269,ADK86896,ADK86951,ADK87058,ADK87257	ADK87240,ADK87145,ADK86718,ADK86801,ADK87039,ADK86896,ADK86781,ADK86922,ADK86717,ADK87058,ADK86902	ADK86717,ADK86922
Mycoplasma pneumoniae	All data	ADK86666,ADK87071,ADK86867,ADK86801,ADK87039,ADK87109,ADK86676,ADK86739,ADK86928,ADK86902,ADK86938,ADK86771,ADK86718,ADK87225,ADK86922,ADK86781,ADK87240,ADK87145,ADK86686,ADK87201,ADK87246,ADK86925,ADK86717,ADK86907,ADK87013,ADK87245,ADK87217,ADK86920,ADK86780,ADK87259,ADK87050,ADK87084,ADK87269,ADK86896,ADK87058,ADK87257	ADK86801,ADK87039,ADK86781,ADK86922,ADK86907,ADK86717,ADK87058,ADK86902	ADK86717,ADK86781
Neisseria gonorrhoeae	3	AKP15951,AKP15106,AKP15896,AKP16237,AKP16157,AKP15898,AKP15972,AKP15805,AKP14123,AKP15191,AKP15510,AKP15392,AKP15603,AKP15834,AKP14988
Pseudomonas aeruginosa	1	CRO67754,CRP68664,CRP29274,CRO73389,CRO61671,CRO73415,CRN86865,CRO53968,CRO54223,CRO20993,CRO64480,CRO74217,CRO83741,CRO23485,CRP65404,CRO67002,CRO46999,CRO67552
Pseudomonas aeruginosa	1	CRP68664,CRO64197,CRO73389,CRP36361,CRO64752,CRO73415,CRO61671,CRO61575,CRO53968,CRO23616,CRO20993,CRP46065,CRO74217,CRO67002,CRO46999,CRP07495
Pseudomonas aeruginosa	2	CRP46255,CRO67782,CRO06870,CRO99041,CRO73415,CRO20993,CRN85666,CRN86865,CRO53968,CRN69456,CRO74217,CRO83741,CRO67754,CRO83970,CRN80395,CRP41163,CRP57637,CRO69349,CRO73389,CRP09726,CRP31772,CRP27676
Pseudomonas aeruginosa	3	CRO12230,CRO73389,CRN70493,CRP56807,CRO36801,CRO73415,CRP31772,CRP72027,CRO49626,CRO53968,CRO20993,CRP74614,CRO74217,CRO83741,CRP01236,CRP38230,CRO46999,CRP57637
Pseudomonas aeruginosa	4	CRP74675,CRO32220,CRP69745,CRN87911,CRO73389,CRP42299,CRO73415,CRO16568,CRO06767,CRO17034,CRP13517,CRN69639,CRO53968,CRO49626,CRO54223,CRO74217,CRO83741,CRP62904,CRN67457,CRO46999
Pseudomonas aeruginosa	5	CRP35320,CRO67782,CRO73415,CRO49626,CRO20993,CRP03370,CRP68664,CRO12230,CRO53968,CRN69456,CRO54223,CRO74217,CRO83741,CRO79255,CRN80395,CRP46065,CRO40488,CRN71785,CRP61825,CRO69349,CRO73389,CRO46999
Pseudomonas aeruginosa	6	CRO69349,CRP68664,CRO73389,CRP36361,CRO61671,CRP09726,CRP42299,CRO20354,CRN86865,CRO53968,CRO49825,CRO20993,CRP46065,CRN85666,CRO74217,CRP01236,CRN71785,CRO46999
Pseudomonas aeruginosa	All data	CRO67782,CRO61671,CRO73415,CRO49626,CRO20993,CRP68664,CRP29274,CRN86865,CRO53968,CRP80678,CRO74217,CRO83741,CRO76910,CRO67754,CRN80395,CRP61825,CRO78077,CRO69349,CRO73389,CRO40683,CRO46999
Salmonella enterica	7
Salmonella enterica	1
Salmonella enterica	2
Salmonella enterica	All data
Staphylococcus aureus	3	CPC89869,CPC63543,CPC45756	CPC89869,CPC63543,CPC45756	CPC89869,CPC63543,CPC45756
Staphylococcus aureus	1	CPC63543,CPC65619,CPC42369,CPD19812,CPC75789,CPC66286	CPC63543,CPC65619,CPC42369,CPD19812,CPC75789,CPC66286	CPC63543,CPC65619,CPC42369,CPD19812,CPC75789,CPC66286
Staphylococcus aureus	2	CPC65619,CPC46585,CPC42369,CPC89869,CPC44049	CPC65619,CPC46585,CPC42369,CPC89869,CPC44049	CPC65619,CPC46585,CPC42369,CPC89869,CPC44049
Staphylococcus aureus	3	CPC63543,CPD05021,CPC89869,CPD25297,CPC45756,CPC66286,CPC44049	CPC63543,CPD05021,CPC89869,CPD25297,CPC45756,CPC66286,CPC44049	CPC63543,CPD05021,CPC89869,CPD25297,CPC45756,CPC66286,CPC44049
Staphylococcus aureus	4	CPC63543,CPC66286,CPC42369	CPC63543,CPC66286,CPC42369	CPC63543,CPC66286,CPC42369
Staphylococcus aureus	All data	CPC63543,CPC46585,CPC89869,CPC45756,CPC75789	CPC63543,CPC46585,CPC89869,CPC45756,CPC75789	CPC63543,CPC46585,CPC89869,CPC45756,CPC75789
Streptococcus pneumoniae	5	AAK99284,AAK98983,AAL00316,AAL00832,AAK99403,AAK98981,AAL00117,AAK98927,AAK99170,AAL00497,AAK98873,AAK98819,AAK99180,AAL00430,AAL00387,AAK99211,AAL00536,AAK99281,AAK99456,AAK99945,AAK98955,AAK98980,AAK99559,AAK99238,AAL00172,AAL00258,AAK99292,AAL00682,AAK99830,AAL00274,AAK98973,AAK99817,AAK99624,AAK98997,AAK99651,AAL00741,AAL00496,AAL00017,AAK98878,AAK99487,AAK99280,AAL00498,AAK99626,AAK98811,AAL…	AAK99284,AAK98983,AAL00316,AAL00832,AAK99403,AAK98981,AAL00117,AAK98927,AAK99170,AAL00497,AAK98873,AAK98819,AAK99180,AAL00430,AAL00387,AAK99211,AAL00536,AAK99281,AAK99456,AAK99945,AAK98955,AAK98980,AAK99559,AAK99238,AAL00172,AAL00258,AAK99292,AAL00682,AAK99830,AAL00274,AAK98973,AAK99817,AAK99624,AAK98997,AAK99651,AAL00496,AAL00017,AAK98878,AAK99487,AAK99280,AAL00498,AAK99626,AAK98811,AAL00244,AAL…	AAK98980,AAK99284,AAK99559,AAK99487,AAK98819,AAL00258,AAK99292,AAL00682,AAK98981,AAL00410,AAL00244,AAL00430,AAK98997,AAK98811,AAK99281
Streptococcus pneumoniae	1	AAK99057,AAK99284,AAK98983,AAL00316,AAL00830,AAL00534,AAK98981,AAL00117,AAK99239,AAK99170,AAK99138,AAL00497,AAK98873,AAK98819,AAK99137,AAK99068,AAL00387,AAK99261,AAK99211,AAL00536,AAK99945,AAK98955,AAK99693,AAK99372,AAL00809,AAK99238,AAL00189,AAL00511,AAL00258,AAK99292,AAL00274,AAK99970,AAK99817,AAK99624,AAK98997,AAK99567,AAL00017,AAK98877,AAK99935,AAK98878,AAK99487,AAL00500,AAK99280,AAL00065,AAL…	AAK99057,AAK99284,AAK98983,AAL00316,AAL00830,AAK98981,AAL00117,AAK99239,AAK99170,AAK99138,AAL00497,AAK98873,AAK98819,AAK99137,AAK99068,AAL00387,AAK99261,AAK99211,AAL00536,AAK99945,AAK98955,AAK99693,AAK99372,AAL00809,AAK99238,AAL00189,AAL00511,AAL00258,AAK99292,AAL00274,AAK99970,AAK99817,AAK99624,AAK98997,AAK99567,AAL00017,AAK98877,AAK99935,AAK98878,AAK99487,AAL00500,AAK99280,AAL00065,AAL00498,AAK…	AAK98878,AAL00809,AAK99487,AAK98819,AAL00258,AAK99292,AAK98981,AAL00244,AAK99170,AAK99817,AAK98997,AAL00410,AAK99567
Streptococcus pneumoniae	All data	AAK99284,AAK98983,AAL00316,AAL00046,AAK98981,AAL00117,AAL00410,AAK99170,AAK99138,AAK99803,AAL00497,AAK99961,AAK98873,AAK98819,AAK99137,AAK99180,AAK99068,AAL00387,AAL00523,AAK99261,AAK99211,AAL00536,AAK99281,AAK98955,AAK99945,AAK99559,AAL00809,AAK99238,AAL00189,AAL00511,AAL00258,AAK99292,AAL00274,AAK99817,AAK99624,AAK99059,AAK98997,AAK99357,AAK99567,AAL00356,AAK99651,AAL00017,AAK98878,AAK99935,AAK…	AAK99284,AAK98983,AAL00316,AAL00046,AAK98981,AAL00117,AAL00410,AAK99170,AAK99138,AAK99803,AAL00497,AAK99961,AAK98873,AAK98819,AAK99137,AAK99180,AAL00387,AAL00523,AAK99261,AAK99211,AAL00536,AAK99281,AAK98955,AAK99945,AAK99559,AAL00809,AAK99238,AAL00189,AAL00511,AAL00258,AAK99292,AAL00274,AAK99817,AAK99624,AAK99059,AAK98997,AAK99357,AAK99567,AAL00356,AAK99651,AAL00017,AAK98878,AAK99935,AAK99487,AAL…	AAK99559,AAK99935,AAL00809,AAK99487,AAK98819,AAL00258,AAK99292,AAL00244,AAK99170,AAK99817,AAK98997,AAL00410,AAL00536,AAK99567
Streptococcus pyogenes	2	CCG27321,CCG26812,CCG26466,CCG26398	CCG27321,CCG26812,CCG26466,CCG26398
Streptococcus pyogenes	1	CCG27321,CCG27107,CCG26857,CCG27186	CCG27321,CCG27107,CCG26857,CCG27186
Streptococcus pyogenes	2	CCG27321	CCG27321
Streptococcus pyogenes	3	CCG27321	CCG27321
Streptococcus pyogenes	All data	CCG27321,CCG27413	CCG27321,CCG27413
Vibrio cholerae	4	KNA58559,KNA50254,KNA50380,KNA59595,KNA59590,KNA55697,KNA56275,KNA56385,KNA59963,KNA51677,KNA56166,KNA57718,KNA56005,KNA52288,KNA58562,KNA53887,KNA60536,KNA52422,KNA60537,KNA59658,KNA56384,KNA59877,KNA55019,KNA55369,KNA60977	KNA60537,KNA59658,KNA51677,KNA58559,KNA50254,KNA53887,KNA50380,KNA57718,KNA56384,KNA55697,KNA59877,KNA56005,KNA52288,KNA56275,KNA56385,KNA60977	KNA59658,KNA53887
